# Supplementary material for: Loss of the abasic site sensor HMCES is synthetic lethal with the activity of the APOBEC3A cytosine deaminase in cancer cells
Source: PLoS Biol. 2021 Mar 31;19(3):e3001176. doi: 10.1371/journal.pbio.3001176 (PMC8041192; doi:10.1371/journal.pbio.3001176)
Supplement: S2 Table — (XLSX) [file pbio.3001176.s014.xlsx]

## Sheet: lfc_all_time_points
	A549 TP53-/-			A549 TP53 WT			LXF289 DOX-IC25			LXF289 DOX-IC50
Gene	time 9	time 12	time 15	time 9	time 12	time 15	time 5	time 10	time 15	time 5	time 10	time 15
A1BG	0.24838	-0.26098	0.099242	0.35132	-0.025552	-0.01677	-0.07502	-0.073809	-0.22727	0.051521	0.041967	-0.069046
A1CF	-0.006276	0.0038166	-0.002651	-0.25883	0.07213	0.060406	-0.0064161	-0.084975	0.057137	-0.1384	-0.14075	0.1142
A2M	0.12738	-0.1451	-0.12855	0.19655	0.072992	-0.012698	0.084314	0.28355	-0.013266	-0.15669	0.0010223	-0.51692
A2ML1	-0.0030069	-0.039999	-0.064889	0.13849	0.11629	0.07048	-0.1096	-0.022392	0.2551	-0.19769	0.051254	0.24108
A3GALT2	0.053172	0.16654	0.089998	0.23265	0.03627	0.29674	-0.089243	-0.023538	-0.17148	-0.1837	-0.069794	-0.13972
A4GALT	0.12626	0.22337	0.41143	-0.036876	-0.31352	-0.50471	-0.22779	0.10711	0.15743	-0.028476	-0.01239	-0.2166
A4GNT	-0.076745	0.14238	-0.24434	-0.073255	0.14613	-0.052216	0.0078288	0.2541	0.28358	-0.057654	0.10609	0.15515
AAAS	0.079229	0.029306	-0.095838	0.253	-0.087688	-0.14106	-0.011844	-0.34891	0.011074	-0.095835	-0.25964	-0.14949
AACS	0.25882	0.017451	0.054099	0.084077	0.34883	-0.63024	0.024298	-0.090265	0.23925	0.0038947	-0.030683	0.0038235
AADAC	-0.35615	0.18088	0.045535	0.026836	-0.06639	-0.14838	-0.00633	-0.20585	-0.10809	0.038769	-0.076992	-0.21247
AADACL2	0.18469	0.24054	-0.011628	0.36454	0.29941	0.26403	0.11106	-0.19775	0.00032837	0.14933	-0.13166	-0.002977
AADACL3	0.33315	0.042617	0.33538	0.61634	0.034908	0.37943	-0.15158	0.023522	0.07911	0.038248	0.089326	0.1124
AADACL4	-0.05128	0.014876	-0.11053	0.44001	0.27848	0.54322	0.070176	-0.2078	0.24898	0.032698	0.10494	0.29044
AADAT	-0.26669	-0.36299	0.3056	0.12382	0.12764	0.19713	0.10705	0.031185	0.39818	0.26261	0.011092	0.09513
AAED1	0.088933	0.11514	0.31101	0.072267	-0.28991	-0.19106	0.12238	-0.23343	0.19187	0.04402	-0.19395	0.10369
AAGAB	0.3164	-0.23041	-0.37078	0.12598	-0.28548	-0.4667	-0.18088	-0.17363	-0.077743	0.11089	0.033894	-0.070578
AAK1	-0.17365	-0.36937	-0.39636	0.44861	-0.057356	-0.87769	-0.043235	0.043243	-0.20783	0.11381	0.22397	0.0145
AAMDC	0.36971	0.07847	0.082201	0.074886	-0.21707	-0.12826	-0.039231	-0.11384	0.21171	0.018239	-0.013145	-0.13886
AAMP	0.3027	-0.15135	0.49798	0.52541	0.50466	-0.4034	0.02481	-0.14353	0.08226	0.026576	-0.097778	-0.1481
AANAT	0.20635	0.32665	0.4537	-0.05234	0.14691	-0.11788	-0.0085752	-0.021065	-0.050363	0.064407	-0.058468	0.064147
AAR2	0.030732	-0.036743	-0.10267	0.32185	-0.013477	0.28568	0.05597	-0.097624	-0.20787	0.067	0.034372	-0.01949
AARD	0.034665	-0.53971	0.85358	-0.14371	0.16055	0.095996	-0.048059	0.16376	0.14618	-0.19339	-0.070036	-0.41082
AARS	-0.22127	-0.31036	0.011816	0.88148	0.16831	0.4205	0.036478	-0.13361	-0.1176	0.057079	0.14032	-0.36015
AARS2	0.21784	0.28797	0.48834	-0.29699	-0.26982	0.42367	-0.09325	-0.13608	-0.34577	-0.22238	-0.17689	-0.40258
AARSD1	0.16907	0.15218	0.36727	0.39475	0.13624	-0.40136	-0.12771	-0.1226	-0.16749	-0.26281	0.092219	-0.12578
AASDH	-0.15678	0.22352	0.23412	0.10549	0.57162	-0.22672	0.13194	-0.01371	0.075911	0.014257	-0.10595	-0.097223
AASDHPPT	0.088324	0.6335	0.3721	0.6286	-0.041944	-0.13548	0.13823	0.17184	-0.16091	-0.054336	0.036234	-0.36464
AASS	-0.0040153	-0.22805	-0.42277	0.085243	-0.113	0.058168	0.19649	-0.24812	-0.076509	-0.082803	-0.086916	-0.060982
AATF	0.20941	0.21356	1.0287	0.4759	0.25509	0.14531	-0.014756	0.061922	0.20588	0.055161	0.16289	0.097677
AATK	0.20512	0.23173	-0.30864	0.67045	0.050864	-0.15635	-0.083668	0.14663	0.0003522	-0.046809	-0.045003	-0.13335
ABAT	0.23501	0.35409	0.51426	0.2414	-0.23386	0.066536	-0.077571	0.063115	0.26702	-0.16196	0.26224	0.079436
ABCA1	-0.09667	0.66855	0.20451	0.23586	-0.34489	-0.31737	-0.066598	0.078459	0.24742	-0.1399	0.076028	0.19013
ABCA2	0.13181	0.12123	0.77924	0.61509	0.10672	0.25426	-0.060115	-0.17723	-0.090514	0.060092	-0.030147	-0.07626
ABCA3	-0.30763	0.20961	-0.41471	0.20782	0.15605	0.22756	0.044356	-0.037892	0.21982	0.098401	-0.047429	0.067147
ABCA4	-0.13225	0.57385	-0.035746	0.47521	0.55779	0.31229	-0.16671	-0.11222	-0.12933	0.12455	0.46756	0.08268
ABCA5	0.3344	-0.29666	0.67369	0.31517	-0.468	0.045861	0.086547	0.030184	0.049291	-0.11597	0.12105	-0.11916
ABCA6	0.072114	0.31591	0.187	0.045189	0.14178	0.39313	0.00087296	0.12592	0.10907	0.14241	0.15288	0.19947
ABCA7	0.11913	-0.1426	-0.24764	0.40645	0.02192	0.11186	-0.10629	0.030234	-0.045262	0.0097712	-0.13815	-0.12658
ABCA8	0.30567	0.10827	-0.16473	0.34158	0.43603	0.15998	0.13822	0.14001	-0.18961	-0.093799	0.18363	-0.16014
ABCA9	-0.15088	-0.015712	0.22654	0.38374	0.22908	0.10604	-0.078489	0.038311	0.050397	0.028624	0.14519	0.26854
ABCA10	-0.070762	-0.10715	-0.16256	0.357	-0.56136	-0.074624	0.020241	0.11893	0.26859	0.014938	0.20068	0.1749
ABCA12	0.48176	0.33888	0.28001	-0.0041408	0.092383	-0.0075949	0.15988	-0.074175	0.061015	0.1543	0.19241	0.13243
ABCA13	-0.21445	0.14144	-0.15298	0.20625	0.041788	-0.09228	-0.016005	-0.019274	-0.033507	0.021313	-0.0051688	0.069798
ABCB1	0.19763	0.27276	0.58747	0.12924	0.27683	0.71966	-0.18776	0.10081	0.17376	-0.044928	-0.00891	0.12021
ABCB4	-0.030094	0.78572	0.27716	0.039707	0.26345	0.1933	0.21018	-0.13495	-0.20402	0.029009	-0.11768	-0.22479
ABCB5	-0.044371	0.35371	0.34328	-0.093582	0.1769	-0.052876	0.063499	-0.12816	-0.11292	-0.094531	-0.26062	0.03054
ABCB6	-0.13324	-0.25829	0.11828	0.27775	-0.26951	-0.34844	-0.064734	0.087824	0.029694	0.032433	0.031962	-0.022046
ABCB7	-0.1999	0.04149	0.021857	0.60725	0.76634	0.036471	0.0088936	-0.085897	0.42707	-0.13153	-0.268	0.5738
ABCB8	0.1399	-0.030709	0.23403	0.34754	0.0045011	0.42071	-0.097996	-0.10206	0.0049525	-0.1687	-0.11667	0.053556
ABCB9	0.065453	-0.076864	0.64657	0.24024	0.16038	-0.30086	-0.099263	0.1414	-0.14673	0.010894	0.075048	0.038605
ABCB10	0.024695	0.28046	0.18885	0.13519	0.33356	-0.0010571	0.00013453	0.0079764	0.044571	0.042708	-0.040497	0.16666
ABCB11	-0.12337	-0.17321	-0.44943	0.17769	0.058128	-0.045786	-0.008726	-0.040408	0.090995	0.0050398	0.11621	0.064591
ABCC1	0.084617	-0.051726	-0.21227	0.070726	0.22023	-0.15287	-0.13444	-0.12383	-0.17874	-0.040832	-0.18691	-0.32214
ABCC2	0.054621	0.26908	0.36174	-0.26085	-0.17409	0.58048	0.097828	0.098233	0.2778	0.030763	0.21358	0.20818
ABCC3	0.16141	0.57742	0.041974	0.24329	0.22404	0.27756	0.12173	0.12111	0.13825	0.10561	-0.29288	0.11554
ABCC4	-0.10489	0.21657	-0.013554	0.041728	-0.043402	0.21036	0.01293	0.015358	0.22509	0.086091	-0.13953	0.15996
ABCC5	-0.2258	-0.17714	0.068303	0.45544	0.24627	-0.056113	-0.016693	-0.14452	-0.028186	0.056185	0.28572	0.14181
ABCC6	0.072165	0.32401	-0.37872	0.36111	0.058435	0.21907	0.066502	0.082965	0.065689	0.06492	0.18386	-0.017011
ABCC8	-0.086094	0.070915	0.024729	0.36449	0.0727	0.18335	-0.00028455	0.31274	0.21372	0.21877	0.24184	0.017848
ABCC9	0.14963	-0.11442	-0.026483	0.29106	0.12141	0.21536	0.047338	-0.036364	-0.061914	0.077282	0.061828	0.048527
ABCC10	-0.070719	0.079547	-0.058479	0.038977	0.082606	-0.14375	-0.017321	-0.0028277	-0.048397	-0.0112	0.087025	-0.086305
ABCC11	-0.0013641	0.036185	0.0038637	0.13692	0.023278	0.21991	0.046403	-0.12225	0.059019	0.10345	-0.16726	0.1292
ABCC12	-0.097398	-0.068321	0.35409	0.20031	0.13082	-0.0173	-0.067747	0.22944	-0.028011	-0.025395	0.12885	0.0030376
ABCD1	-0.041164	-0.15712	-0.02186	-0.13193	-0.42066	-0.26132	-0.0081616	0.045143	0.14804	0.014737	0.12921	0.17776
ABCD2	-0.1807	0.060428	0.18521	0.24929	0.45927	0.1831	-0.082454	0.099528	-0.4289	-0.20434	-0.046096	-0.28837
ABCD3	0.046974	-0.33682	0.15785	0.29874	0.061324	-0.27746	0.42737	-0.010893	-0.27633	-0.09689	-0.00082488	-0.31033
ABCD4	0.13732	0.2752	0.18587	0.19311	-0.095396	-0.10585	0.11514	0.2448	0.014934	0.01348	0.047137	0.27872
ABCE1	-0.014608	0.32911	0.12201	1.0075	0.93495	0.225	0.1714	0.17571	0.28934	0.023161	0.061689	0.24511
ABCF1	0.25326	-0.37872	-0.070717	0.78177	0.013454	0.71758	-0.094307	0.27938	-0.011062	-0.033855	0.34621	0.28092
ABCF2	0.49099	0.54045	-0.14107	0.44825	-0.2239	0.16603	0.023504	-0.051008	-0.070344	-0.073029	-0.052268	0.016382
ABCF3	-0.1123	-0.36657	0.15277	0.235	0.057204	0.10671	-0.079417	-0.10052	0.066339	0.11185	-0.041077	0.13937
ABCG1	-0.010623	-0.41248	-0.37839	0.29055	0.62191	0.3383	-0.014148	0.02984	-0.16363	0.029892	0.023159	0.044581
ABCG2	0.17215	0.14663	0.091221	0.16248	-0.0075919	0.25334	0.025596	-0.023501	-0.011214	0.027086	0.08093	-0.061417
ABCG4	0.015512	0.0063185	0.4779	0.21312	0.089929	-0.12925	0.057339	0.087375	0.14432	0.082137	0.083511	0.17007
ABCG5	-0.036202	-0.19151	0.41769	0.23987	0.12982	-0.020302	0.21236	0.16618	-0.090295	0.020591	0.15001	-0.089773
ABCG8	-0.057777	0.16092	0.18938	0.30549	0.1161	-0.22417	0.15349	-0.025615	0.19993	0.047303	0.12702	-0.014217
ABHD1	0.0054877	0.30863	0.018103	0.53364	0.043966	0.096078	-0.09752	-0.098799	-0.095717	-0.03868	-0.2117	-0.18686
ABHD2	-0.11572	0.083733	-0.1548	-0.016061	0.014069	-0.4251	0.2051	0.12463	0.023614	0.18866	0.13933	-0.19942
ABHD3	-0.17422	0.037105	0.11103	0.17639	0.0082674	-0.039022	0.16045	0.10677	-0.066561	0.17457	0.26264	0.23742
ABHD4	0.14562	0.43925	0.32377	0.22351	-0.0011153	0.39123	0.034672	-0.06691	-0.28686	0.06273	-0.16533	-0.17576
ABHD5	0.15918	-0.076673	0.66992	0.19616	0.021665	0.057134	-0.31901	0.015229	0.30414	-0.033296	0.2997	0.28049
ABHD6	0.12195	-0.17414	0.20536	0.21375	0.026479	-0.14373	-0.091005	0.038232	-0.26262	0.16397	0.17377	-0.25216
ABHD8	0.11954	0.26073	-0.17788	0.29258	-0.094061	-0.64076	-0.016386	-0.1498	-0.32747	-0.063678	-0.20573	-0.20913
ABHD10	0.0036864	0.04556	0.49567	-0.32639	-0.41113	-0.24164	-0.068741	-0.10347	0.084806	-0.24411	-0.13848	-0.058933
ABHD11	0.21598	0.08889	0.08847	0.62853	0.0021899	-0.7814	0.052214	0.016878	0.020855	-0.049634	-0.1776	-0.15789
ABHD12	0.36849	0.61211	0.75033	0.14871	-0.27494	-0.045009	0.024908	-0.036358	0.0042351	-0.066728	-0.077406	0.096745
ABHD12B	-0.12576	-0.33246	-0.26772	-0.060665	0.53134	0.71332	-0.025157	-0.048031	-0.18844	-0.052953	0.22783	0.094732
ABHD13	-0.11163	0.0014069	-0.047154	0.19258	-0.071402	0.11151	0.0085163	-0.16794	-0.092942	-0.017617	-0.024478	0.052974
ABHD14A	0.061347	0.19783	-0.27114	0.32532	0.2465	0.2398	-0.031079	0.056568	0.074573	-0.14399	0.057454	-0.079439
ABHD14B	-0.014814	0.15476	0.12832	0.023629	0.25647	0.12272	0.061834	0.058873	0.14516	-0.058206	-0.02744	0.15439
ABHD15	-0.24389	0.11056	0.73646	-0.017382	-0.29056	-0.32625	0.17134	0.20968	0.06623	-0.041129	-0.2392	0.039465
ABHD16A	0.18464	0.1059	0.19418	0.25701	-0.12433	-0.33213	0.032045	-0.097486	-0.14096	0.1072	-0.096969	0.010045
ABHD16B	0.081396	-0.11441	0.17956	0.0193	-0.37855	-0.70835	0.11735	-0.087739	-0.079841	0.019959	-0.049798	-0.045162
ABHD17A	0.36524	0.15754	-0.20443	0.53451	-0.087015	-0.16395	-0.11883	-0.0087274	-0.04132	0.10966	-0.14478	0.20998
ABHD17B	0.15883	0.26175	0.37059	0.23623	-0.38572	-0.067776	-0.041693	0.10435	0.071177	0.059196	0.083324	0.14392
ABHD17C	0.2279	0.40554	0.42215	-0.060769	0.21551	-0.010855	-0.007319	-0.039682	-0.089052	-0.24689	-0.25176	-0.36266
ABI1	-0.39469	-0.19546	-0.18707	0.20179	-0.062177	0.10223	0.051685	0.082953	0.16022	0.018043	0.15202	0.15244
ABI2	0.12637	-0.0071406	0.25033	0.18832	-0.17041	0.5136	-0.11689	0.0014162	-0.0061587	-0.14135	0.11544	0.058269
ABI3	0.18507	0.16009	-0.23865	0.20995	0.58285	0.14123	0.021152	-0.13542	-0.086145	0.014205	-0.046741	-0.023943
ABI3BP	-0.26108	-0.14756	0.051067	0.34394	0.11749	-1.1908	0.18957	0.17412	-0.028899	0.039594	0.18071	0.13762
ABL1	0.072102	0.151	-0.23011	0.32918	-0.013258	0.041435	-0.05994	0.12483	0.036754	0.065179	0.14242	-0.24551
ABL2	0.37076	-0.076156	0.27576	0.060819	0.19245	-0.35634	-0.0066255	-0.17173	-0.15115	-0.11236	-0.10884	0.089893
ABLIM1	-0.017703	0.41437	0.26888	0.35763	-0.0016754	-0.68726	0.10225	0.28718	0.0082844	0.04861	-0.059696	-0.21465
ABLIM2	-0.28335	0.052874	0.24773	-0.078455	0.29849	0.064687	0.015286	0.13169	-0.042109	-0.15452	-0.0007805	0.00095435
ABLIM3	-0.13911	-0.20761	-0.18527	0.16638	-0.22509	0.18434	0.0012862	-0.10239	-0.29648	0.072786	-0.1283	-0.23395
ABO	-0.034902	-0.054927	0.055047	0.3667	0.56482	0.1723	0.045933	-0.067599	-0.23779	-0.059301	-0.11694	-0.11357
ABR	0.013547	0.27649	0.41918	0.18797	0.49833	0.17514	-0.028338	-0.10688	0.14794	0.11943	-0.111	0.16035
ABRA	0.31271	0.089401	0.273	0.15408	0.46186	0.061777	0.13384	0.048742	0.15149	0.074486	-0.072547	0.085226
ABRACL	0.10794	0.11475	0.3286	0.13049	0.13937	0.1946	-0.15382	-0.077346	-0.20879	0.1607	0.10451	0.25248
ABT1	0.51347	0.23149	0.80839	0.50191	-0.28346	0.66323	0.17252	-0.14171	-0.40572	-0.077502	0.026111	-0.2222
ABTB1	0.28374	0.61161	-0.14392	0.33191	0.18306	-0.56688	0.17472	-0.25994	-0.4701	-0.081186	-0.2783	-0.23998
ABTB2	0.045543	0.042591	0.29621	0.21724	-0.066162	-0.34937	-0.0070404	-0.015657	-0.13832	0.12595	0.075714	-0.1448
ACAA1	-0.15285	0.23997	0.15414	0.1382	-0.35989	0.20156	-0.015788	0.17064	0.062793	0.043848	0.25432	-0.2222
ACAA2	0.31386	0.37959	0.21002	-0.136	-0.091721	-0.33368	0.11921	0.14702	0.0337	0.011724	-0.027747	0.095967
ACACA	-0.20473	0.59408	0.38621	0.68987	0.16149	-0.12408	0.0080983	0.10545	0.28372	0.1543	0.17532	0.18013
ACACB	-0.13504	0.39174	0.12404	0.29559	-0.22468	-0.16443	-0.059338	0.073975	-0.23262	0.14164	0.069228	-0.38079
ACAD8	0.15765	0.13347	0.17432	0.15587	-0.13882	0.36666	-0.011682	-0.09162	-0.013721	-0.13596	-0.07063	0.091593
ACAD9	0.051497	-0.2086	0.020082	0.22389	-0.0083828	0.034296	0.088226	0.11934	0.17121	0.10338	0.24593	0.14413
ACAD10	-0.43187	-0.017656	-0.53676	0.63219	-0.63263	0.28778	0.2667	0.12422	-0.0066224	0.34013	0.16714	-0.21044
ACAD11	-0.16604	-0.082609	-0.090409	0.28232	-0.074326	0.17317	-0.036473	0.024557	-0.017162	-0.20607	-0.087246	-0.1204
ACADL	0.062998	-0.2608	-0.86499	0.25314	0.42354	0.20529	0.080609	0.02196	-0.039975	0.097566	0.17458	0.21827
ACADM	0.57158	-0.28647	0.2082	0.092485	-0.27197	-0.078766	-0.067573	0.0012968	-0.12991	0.030494	0.13908	0.20496
ACADS	0.24349	0.43884	-0.025173	0.093832	0.046606	-0.54818	0.056615	-0.10373	0.0894	0.21281	0.00042118	0.0074219
ACADSB	-0.22624	-0.41943	-0.30945	0.16666	0.12252	0.26417	0.22943	-0.085121	0.19875	-0.011501	0.097338	0.1809
ACADVL	0.34291	0.017761	0.30231	0.65206	0.13489	-0.14284	0.0079049	0.19571	0.10938	0.21281	-0.016795	0.013651
ACAN	-0.058154	0.48643	0.35191	0.52805	-0.14541	-0.014607	-0.11398	-0.23498	-0.34194	-0.12321	-0.069807	-0.072422
ACAP1	-0.048544	0.11795	0.59388	0.26314	-0.44325	0.28692	-0.096277	0.12878	0.14084	0.071813	-0.22173	0.27174
ACAP2	0.16004	0.32924	0.23213	0.12354	-0.067865	0.44413	-0.19154	0.020124	0.049006	-0.031421	-0.098059	0.029647
ACAP3	-0.048833	0.0042047	-0.0051552	0.26725	0.032838	0.12149	0.062161	-0.080244	-0.046685	-0.07481	-0.0078623	-0.072493
ACAT1	0.34226	0.16338	0.21221	0.29601	1.1087	0.1895	0.083055	0.2099	0.12232	-0.0016396	-0.19793	0.091637
ACAT2	0.12287	-0.12419	0.045363	0.1875	0.037047	0.70031	0.087123	0.049838	0.084281	-0.029579	-0.09389	-0.017055
ACBD3	0.023913	0.13469	-0.23559	0.20263	0.40867	0.30175	0.013391	0.12439	0.16846	0.16607	0.21967	0.58983
ACBD4	0.040898	-0.094436	0.082288	-0.054334	-0.14989	-0.13596	-0.13379	-0.14663	-0.041483	-0.067937	-0.14785	-0.15046
ACBD5	-0.034048	-0.30325	-0.29495	0.11564	-0.2079	0.16096	-0.015862	-0.17924	-0.090752	0.10367	-0.054445	0.077797
ACBD6	-0.15401	-0.04796	-0.21568	0.32628	0.13118	-0.068021	0.023918	-0.077887	-0.13308	-0.038091	0.015535	-0.18024
ACBD7	0.00088959	-0.15292	-0.31952	0.25885	0.13873	0.24986	0.011078	-0.07551	0.0097476	-0.016638	-0.0081433	0.13666
ACCS	-0.24115	0.1098	-0.0037105	-0.024373	-0.039226	-0.093494	0.014121	0.038377	0.25366	0.010373	0.04771	0.042292
ACCSL	-0.0023822	0.27483	-0.093534	0.32946	-0.077225	-0.27272	-0.027196	0.06132	0.055351	0.099552	-0.050669	-0.020475
ACD	0.0082785	0.21279	0.327	0.44778	0.1782	0.30246	0.078037	0.1851	0.11557	-0.019628	0.09778	-0.026687
ACE	0.13913	0.12788	0.29182	0.54973	-0.085603	0.16823	-0.1499	-0.068327	-0.028471	-0.011671	-0.052733	0.14965
ACE2	-0.2319	0.036775	0.32095	0.033625	0.080497	0.76568	-0.16365	-0.039315	0.17791	0.12593	0.082394	0.092019
ACER1	0.44334	0.36116	0.027133	0.33878	0.15399	-0.13346	-0.050292	0.04241	-0.0052271	0.055116	-0.041285	-0.21573
ACER2	0.2683	-0.23942	0.067461	0.41654	-0.047472	-0.12847	-0.31985	-0.1752	-0.037254	-0.30786	-0.16662	0.14808
ACER3	0.10667	0.72247	-0.016886	-0.20421	0.34659	0.273	-0.093421	-0.63667	-0.1721	-0.13131	-0.11198	0.20879
ACHE	-0.198	-0.1379	-0.47777	-0.13313	-0.34752	-0.25651	-0.0089314	-0.011722	-0.016057	0.03807	0.16353	0.28685
ACIN1	0.17296	0.025152	0.36225	0.68943	-0.087319	-0.17528	0.093532	0.26919	0.010375	0.21947	0.10814	0.0021973
ACKR1	-0.085271	-0.048223	0.080118	-0.027721	0.30882	0.32203	0.20307	-0.022515	-0.44308	0.10946	-0.34037	-0.19608
ACKR2	0.1235	0.28506	0.48292	-0.094172	-0.38482	-0.24096	0.060789	0.073224	0.11929	0.062551	0.064921	0.10218
ACKR3	0.33259	-0.15888	0.096845	0.28373	0.076102	-0.56048	-0.019124	-0.21259	-0.17966	-0.043734	-0.12172	-0.091359
ACKR4	0.082024	0.0010193	0.081665	0.093732	-0.11897	0.011825	-0.051584	0.072233	-0.06889	-0.0043923	-0.16131	-0.085958
ACLY	-0.267	0.13388	0.42043	0.83426	1.3466	-2.0299	0.093448	0.17305	-0.35886	0.19723	0.30431	-0.022349
ACMSD	0.055379	-0.18869	-0.00081881	0.3012	0.090203	-0.02498	-0.05208	-0.070371	-0.019215	0.045568	0.062889	0.077282
ACO1	0.092576	-0.044246	-0.15925	0.097083	-0.68092	0.318	-0.11528	-0.20987	-0.2881	-0.11724	0.085223	0.24537
ACO2	-0.11915	0.37808	0.33517	0.34514	-0.053123	0.18382	-0.0059887	0.11572	-0.43532	0.014128	-0.0027877	0.12959
ACOT1	-0.010879	0.3064	0.37947	-0.17399	-0.077505	0.16061	-0.045217	0.018737	0.18657	-0.088399	-0.25005	-0.085423
ACOT2	-0.011228	0.20524	0.14596	0.21242	-0.054442	0.17881	0.10429	-0.036685	0.05711	0.10576	0.099042	-0.096005
ACOT4	0.35339	0.18001	0.62542	0.44612	-0.13759	0.0098856	-0.074207	-0.030014	0.088596	0.15941	-0.12016	-0.087575
ACOT6	0.076375	0.19893	0.28734	0.12305	0.052443	-0.0080454	0.075299	0.068109	-0.084939	-0.17109	0.00039451	0.026029
ACOT7	-0.047439	0.17328	0.024545	0.0063416	0.1288	0.036235	-0.075873	-0.099251	-0.1039	-0.1674	-0.087405	-0.1481
ACOT8	-0.0031904	-0.43016	0.85514	0.11021	0.022841	-0.31116	-0.21864	-0.18357	-0.12633	-0.18986	-0.027155	-0.18039
ACOT9	-0.10994	0.18184	-0.41087	0.24567	-0.029186	-0.046489	-0.092017	0.043833	0.002336	-0.13358	-0.0056262	-0.12193
ACOT11	0.21146	0.2715	0.14066	0.1372	0.18541	-0.11527	0.052987	-0.066861	-0.12179	-0.14614	-0.12483	-0.28992
ACOT12	0.13834	0.31123	0.1673	-0.064036	0.11695	-0.11955	0.050228	0.0051149	-0.033142	-0.079406	-0.019908	-0.048926
ACOT13	0.037427	0.18113	0.99545	-0.1943	0.14447	0.60403	0.20174	-0.16778	-0.10542	-0.32079	-0.15623	-0.09659
ACOX1	-0.045832	0.22492	0.54824	0.39899	-0.39619	-0.24181	0.14395	0.25483	0.0034565	-0.15095	0.28697	0.1331
ACOX2	-0.19616	0.028036	-0.037538	0.23536	-0.19011	0.28375	0.067814	-0.072968	0.13202	-0.18192	-0.05676	0.099508
ACOX3	0.36605	0.26036	0.43459	-0.04459	0.052065	-0.24602	0.18261	-0.045625	0.16346	-0.082182	0.055219	0.19217
ACOXL	0.33052	0.2993	1.0526	0.42154	0.2676	0.053088	0.14209	-0.19097	-0.041443	-0.0013021	-0.22016	-0.18206
ACP1	-0.55715	-0.11406	-0.15267	0.34923	0.068379	0.40553	0.22226	0.29712	0.28322	0.075414	0.24689	0.045422
ACP2	0.034236	-0.20868	0.62139	0.0081201	0.26288	0.099682	-0.040723	0.44478	0.22677	0.10344	0.43508	0.29836
ACP5	0.044473	0.091738	0.43197	0.14295	-0.21471	0.0069724	-0.01361	0.23061	-0.010748	0.055719	0.075408	-0.14474
ACP6	-0.043586	-0.11724	-0.48297	0.075104	-0.029541	-0.14258	-0.10016	0.22337	0.3499	0.067891	0.01559	0.028649
ACPP	-0.10763	0.048967	-0.24604	0.069342	0.45273	0.02423	-0.07889	0.064093	-0.086713	0.091774	0.20101	0.058911
ACPT	-0.06502	0.14586	0.14564	0.60466	0.25632	0.50981	-0.0012685	-0.096228	-0.071377	-0.031704	-0.20996	-0.22625
ACR	-0.18639	-0.50761	0.0037297	0.022294	-0.1914	-0.2326	0.0037881	-0.26958	-0.13542	0.2696	-0.079427	0.20816
ACRBP	0.028077	0.033982	0.11859	0.3365	-0.18888	0.21733	0.25558	0.041623	0.083853	0.27352	0.053152	0.32454
ACRC	0.089598	-0.055275	-0.16969	0.14185	0.23261	-0.10371	-0.072099	-0.073287	-0.012572	0.050647	-0.068632	-0.12079
ACRV1	0.07311	0.012388	-0.023466	-0.22943	-0.033366	0.37326	-0.14177	0.18838	0.37361	0.065299	0.078044	0.35139
ACSBG1	0.16736	0.20703	0.075404	0.48307	0.32952	-0.73145	-0.24056	-0.11377	0.1084	0.0079044	0.028418	0.12409
ACSBG2	0.25865	-0.63479	0.10264	0.019216	0.33506	-0.25702	-0.19851	0.16604	0.044361	-0.1311	0.088486	-0.069943
ACSF2	-0.1728	0.17655	0.30245	0.51977	-0.070648	0.27536	0.072204	-0.094931	-0.046643	0.13222	-0.19052	-0.073734
ACSF3	0.15151	0.082906	0.1388	0.096563	0.46929	-0.016871	-0.094619	-0.14317	-0.15835	-0.0090071	-0.079472	-0.24762
ACSL1	-0.20236	0.16311	0.0063365	0.0071702	0.021109	-0.091868	0.39201	0.28044	0.24408	0.05074	0.079446	0.072274
ACSL3	0.41451	0.036424	0.14335	0.23685	0.10445	0.02456	0.22402	0.10212	0.21236	0.026165	0.041585	0.21761
ACSL4	0.12826	-0.16802	0.18098	0.10381	-0.29805	-0.16873	-0.031163	0.10422	-0.016294	-0.19611	0.052545	0.016311
ACSL5	0.14211	-0.0048948	0.19718	0.31736	-0.22154	-0.37128	0.12809	0.046168	0.088771	0.16776	0.067577	0.049086
ACSL6	-0.11966	-0.080455	0.11897	0.35756	0.04222	0.21001	0.1033	0.092359	-0.032166	0.082217	0.057399	-0.022093
ACSM1	-0.41006	0.20988	-0.17691	0.43139	0.038379	-0.24553	-0.12505	-0.003883	0.038169	-0.0077145	0.081581	0.064212
ACSM2A	0.1445	-0.04916	-0.26826	0.21909	0.10738	0.27749	0.081027	0.099408	0.37573	-0.11487	0.043863	-0.13012
ACSM2B	0.014133	-0.013188	-0.19765	-0.031862	0.6407	0.37547	0.50962	0.10578	0.075771	0.064379	0.1954	0.061891
ACSM3	-0.35042	-0.33978	-0.045406	0.42939	0.19085	0.36452	-0.0067364	-0.027424	-0.033239	0.035089	0.10116	0.056212
ACSM4	-0.006379	-0.11805	0.4945	0.30503	-0.28451	-0.5371	0.1544	0.06211	0.083392	-0.049938	0.076439	0.26031
ACSM5	0.023901	0.10628	0.43582	0.0037835	0.39437	0.20333	-0.10827	0.00027199	0.036719	-0.1279	0.06769	-0.081355
ACSM6	-0.06262	0.41528	0.16284	-0.023436	0.19454	-0.10005	0.061972	0.035187	-0.20717	0.13855	0.12648	-0.16439
ACSS1	-0.41514	0.23713	0.1155	0.64124	0.07787	0.54977	-0.073949	-0.089231	0.045581	-0.1459	0.13906	-0.011071
ACSS2	0.04569	0.030303	-0.029254	0.050949	-0.14655	-0.09545	-0.09816	-0.032774	0.25705	-0.053046	-0.088495	0.011774
ACSS3	-0.040458	-0.12461	-0.039932	0.16189	0.15697	0.17741	-0.060783	-0.054035	-0.079853	-0.027363	-0.035037	-0.048746
ACTA1	-0.16095	0.12367	0.36949	0.18829	-0.18068	0.46177	-0.13928	0.09131	-0.26253	0.19856	-0.012191	-0.28794
ACTA2	-0.14562	0.030242	0.32285	0.29562	0.19545	-0.37824	-0.056391	-0.13412	-0.034529	0.12448	0.16864	0.26163
ACTB	-0.13632	0.52597	0.4531	0.56394	0.40348	0.387	-0.098221	-0.15107	-0.024363	0.052403	-0.13934	-0.0022363
ACTBL2	0.24305	0.24452	0.23585	0.11295	-0.065784	-0.86652	-0.12029	-0.2726	-0.41206	-0.041751	0.012568	-0.14487
ACTC1	-0.1126	0.22331	0.051891	0.045285	0.13788	-0.55727	0.076936	-0.01837	0.046172	-0.093136	-0.10431	-0.043345
ACTG1	0.47267	0.26014	-0.20038	0.75362	0.056791	-0.4278	-0.045247	0.29543	-0.0397	-0.085456	0.14693	-0.10354
ACTG2	0.18619	0.088251	-0.070827	0.12052	0.12181	-0.25511	0.11072	0.12508	-0.14447	0.044242	0.10475	0.043853
ACTL6A	0.26037	0.26933	0.18213	0.3807	0.049228	0.26107	0.10775	-0.077457	0.042286	0.094685	0.029858	0.15458
ACTL6B	-0.078965	0.51664	0.14079	0.21679	-0.18663	0.11306	0.034975	-0.08277	-0.001005	-0.094139	-0.075846	-0.30159
ACTL7A	0.1488	0.034554	0.059997	0.18925	-0.23592	-0.2592	0.13013	0.15934	0.13256	-0.037247	0.033421	-0.0068477
ACTL7B	0.17415	-0.27327	0.090952	0.50255	0.2191	-0.088407	0.10306	-0.058237	-0.02445	0.11731	0.15626	-0.077217
ACTL8	0.18585	0.035381	0.19435	0.34816	-0.051855	0.12367	-0.014151	-0.026753	-0.055009	0.030994	-0.058624	0.037968
ACTL9	-0.022711	0.16103	0.35851	0.095583	-0.24036	-0.18208	0.16874	-0.029723	-0.087182	-0.032415	-0.010226	-0.023655
ACTL10	-0.074771	0.20448	-0.22852	-0.25452	0.015217	0.21143	-0.13383	-0.0097875	-0.057964	-0.089182	0.21832	-0.11725
ACTN1	-0.16305	0.12935	-0.38238	0.3904	-0.12297	-1.0186	-0.073186	-0.024355	0.00087229	0.1094	0.0017042	0.023944
ACTN2	0.053004	-0.7117	-0.20343	0.50599	-0.10429	-0.093284	0.31926	0.26425	0.097529	0.12363	0.50462	-0.034225
ACTN3	0.29124	0.33998	-0.21631	0.51142	0.16497	0.07096	0.095432	-0.14142	0.071669	0.0017168	0.063873	0.20487
ACTN4	0.041144	0.26088	0.54706	0.76981	0.66806	0.6825	0.037008	0.055389	0.19663	-0.4694	-0.2138	-0.0081004
ACTR1A	0.14101	-0.1007	0.39729	0.62298	-0.39154	-0.4945	0.15938	-0.161	0.1112	-0.067737	0.14889	0.506
ACTR1B	-0.077152	0.29173	-0.2145	0.087153	0.085391	0.36526	0.060185	-0.18772	-0.049638	0.1017	-0.143	-0.07164
ACTR2	-0.11443	0.18654	0.35732	0.44015	0.18823	-0.076431	0.19191	0.012818	-0.27994	0.23558	0.034874	0.10156
ACTR3	0.15189	0.52053	0.2032	0.14778	0.12274	-0.12509	-0.073926	0.23656	0.36593	-0.070557	0.37694	0.53567
ACTR3B	-0.20326	-0.091866	0.18031	0.080124	-0.19262	0.40673	0.13837	0.077972	0.010475	-0.029888	-0.026228	-0.083168
ACTR3C	-0.25649	0.017671	-0.13063	0.60201	0.67708	-0.028315	-0.18391	0.15101	-0.057672	-0.080444	0.026585	0.024967
ACTR5	0.30519	0.24596	0.16126	0.20975	0.79883	0.20197	-0.199	0.055965	0.27575	-0.22914	0.069515	0.10918
ACTR6	-0.14803	-0.10854	-0.52339	-0.079549	-0.21786	-0.54578	0.23464	-0.039971	-0.12563	0.082463	0.000518	-0.46302
ACTR8	0.053017	-0.24387	0.37241	0.2269	0.11496	0.011489	0.094544	-0.022236	-0.041007	0.0050245	0.055037	0.11755
ACTR10	0.1934	0.62874	0.18951	1.1291	0.7075	-0.052266	0.093165	-0.74673	-0.24138	0.06747	-0.21394	-0.13313
ACTRT1	0.26936	0.16293	-0.17192	-0.15463	-0.22634	0.16361	0.20605	-0.062885	-0.099461	0.19561	0.11259	0.14513
ACTRT2	0.14413	0.24022	0.12473	-0.021439	0.29483	0.37881	0.041396	0.059309	0.10262	0.00014137	0.094104	-0.0889
ACTRT3	-0.30836	-0.39556	0.2775	0.61397	0.44923	0.069873	-0.07436	0.17514	-0.077991	-0.12642	0.013	0.13093
ACVR1	-0.23341	-0.27365	0.13254	-0.034934	-0.57972	-1.0778	0.19306	0.17047	0.062196	0.12488	0.15231	0.23181
ACVR1B	0.46467	0.32714	-0.41387	-0.2056	0.15155	0.12482	0.096734	-0.29082	-0.31564	-0.061879	0.044922	0.086353
ACVR1C	0.049433	-0.021679	0.10872	0.2787	-0.82222	-0.22668	-0.3082	-0.12354	-0.14694	-0.085937	-0.33441	-0.2019
ACVR2A	0.031591	0.10744	-0.077084	0.24096	-0.17887	0.27888	0.035428	-0.15271	-0.20941	0.076971	0.31687	0.25332
ACVR2B	-0.072867	0.16077	-0.25649	-0.0078642	-0.22817	0.052384	0.04444	0.24095	0.30961	0.057441	-0.052333	0.41167
ACVRL1	0.22141	0.32006	0.0037288	0.12593	0.24156	-0.32989	0.014004	-0.045207	0.29901	-0.027169	-0.0072647	0.31779
ACY1	0.59969	0.085837	0.036551	0.10729	0.15415	0.14141	0.037232	0.092634	0.14778	-0.018254	-0.1956	-0.34436
ACY3	0.38035	-0.18799	0.81501	0.2494	0.035242	0.25789	0.020103	-0.090901	-0.018481	-0.22175	0.020922	-0.016765
ACYP1	0.25951	0.10449	-0.33573	0.38692	0.078113	0.10283	0.17651	-0.14251	0.22856	0.14332	-0.052701	0.029563
ACYP2	-0.066641	-0.047044	-0.11616	0.31208	-0.063237	0.2251	0.026147	0.20574	0.09873	-0.109	0.080288	-0.019636
ADA	0.10454	0.047366	0.41593	0.48316	0.22755	-0.0030317	0.18433	0.0325	0.16658	-0.048678	0.015289	0.24475
ADAD1	0.21907	0.17416	0.057593	0.12888	0.018378	0.49526	-0.1691	0.14496	0.15211	0.1081	0.024301	0.1362
ADAD2	-0.28224	-0.273	-0.29374	0.62996	0.3273	-0.27693	0.087399	0.054248	-0.11319	0.30852	0.1605	0.086189
ADAL	0.026508	-0.15562	-0.013755	0.46735	0.46843	0.052989	0.10348	0.043557	0.01207	0.16816	0.12601	-0.11457
ADAM2	0.032153	0.26355	0.80234	0.054594	-0.048919	0.0059784	-0.10933	-0.17453	0.0014637	-0.020036	0.014676	-0.04757
ADAM7	0.19443	0.13769	0.19806	0.11157	-0.45939	-0.11069	-0.044281	0.0073304	-0.0032608	0.031382	-0.059497	0.033801
ADAM8	-0.054091	0.48414	0.99934	0.55028	-0.27735	0.37179	-0.13085	-0.098449	0.18547	-0.15953	-0.2631	0.24013
ADAM9	-0.3173	0.3787	-0.0040269	0.55107	0.29798	0.24719	-0.037293	0.34074	-0.30427	0.065366	0.085399	0.052314
ADAM10	-0.049612	0.32461	0.91335	-0.16205	-0.50288	-0.80308	0.28968	-0.17542	0.11927	0.22718	-0.04052	0.29814
ADAM11	-0.15586	-0.10625	0.40697	0.31878	-0.62675	0.064258	-0.13475	0.095073	-0.18149	-0.14653	-0.14913	-0.27517
ADAM12	-0.1156	0.0096644	-0.43273	-0.0055022	-0.16889	-0.31702	0.08005	0.090084	0.15575	-0.025571	0.061695	0.34246
ADAM15	-0.13689	-0.33399	-0.025321	0.03047	0.071462	0.19571	-0.097322	0.15367	0.044002	0.05122	0.093473	0.062919
ADAM17	0.21702	0.39481	0.69545	0.40179	0.39878	-0.37902	0.11544	0.0046113	0.37219	-0.019237	-0.23259	0.44435
ADAM18	0.19533	-0.35921	-0.0010899	0.102	0.78825	0.31668	-0.076429	-0.26704	-0.099226	-0.31151	-0.2238	-0.2234
ADAM19	-0.21019	-0.014149	-0.036146	0.1558	0.21483	-0.040998	0.1084	-0.0048987	0.08348	0.18021	0.34877	0.066145
ADAM20	-0.05922	0.028914	0.023521	0.29588	0.079782	0.17099	0.1144	-0.060004	-0.07647	0.046032	0.10573	0.021465
ADAM21	-0.039633	0.17112	0.13715	0.17623	0.082797	0.21128	-0.00048336	-0.2109	0.083043	0.14358	-0.1618	-0.1329
ADAM22	-0.13841	-0.06985	0.77711	0.28331	-0.25582	0.40456	0.13606	0.12003	0.064979	0.050447	0.1237	0.25026
ADAM23	0.17931	0.78435	-0.2303	0.78003	-0.29079	-0.14252	-0.11482	0.050398	0.16053	-0.2416	-0.053119	-0.015121
ADAM28	-0.00030847	0.38077	-0.20087	0.11345	0.34566	-0.15334	0.069084	-0.11658	-0.15772	-0.045227	-0.034663	-0.074331
ADAM29	0.024622	0.14629	-0.34745	0.30601	-0.25929	0.041971	0.061576	-0.12874	-0.10804	0.050091	-0.064353	-0.078145
ADAM30	0.42073	0.19568	0.21038	0.51544	0.79962	0.3451	-0.09216	0.041105	-0.42661	-0.18126	-0.16325	-0.31014
ADAM32	0.23628	-0.1579	-0.51444	0.25083	0.11856	0.79974	-0.30224	-0.17895	-0.33318	-0.27113	-0.19612	-0.12043
ADAM33	0.071722	0.18607	-0.58374	0.55295	-0.12409	0.3559	-0.13704	-0.33552	-0.12775	-0.17991	-0.041466	-0.37099
ADAMDEC1	-0.054147	0.57878	0.38811	0.003951	-0.044348	0.27636	-0.056018	-0.17135	0.0033555	-0.11208	-0.0096328	0.022533
ADAMTS1	0.18227	-0.10668	-0.18135	0.074284	-0.09248	-0.027456	0.13807	0.22544	0.070961	0.014062	-0.18328	-0.19564
ADAMTS2	0.19423	0.19636	-0.044239	0.17183	0.081792	-0.057687	-0.14878	-0.037179	0.053738	-0.081362	-0.24531	-0.11924
ADAMTS3	-0.26623	-0.083825	0.21399	0.069342	0.56514	-0.00086774	-0.10551	0.21057	-0.11143	-0.18094	0.015283	-0.20637
ADAMTS4	0.27979	0.13514	0.10119	0.073898	-0.087322	0.20122	-0.015614	-0.10597	-0.17752	-0.023452	-0.26507	-0.17108
ADAMTS5	-0.092026	0.071019	-0.027566	0.19503	-0.23403	-0.53111	0.16945	-0.23224	-0.29984	0.11582	-0.15606	-0.038617
ADAMTS6	-0.17566	-0.070157	-0.015406	0.12821	0.17023	-0.16155	0.054648	-0.0086459	-0.01654	0.16928	-0.17097	-0.27812
ADAMTS7	-0.57424	-0.17733	-0.32508	0.65612	0.55755	0.54866	0.13405	0.1076	-0.069166	0.20514	-0.11053	-0.17153
ADAMTS8	0.16516	0.29645	0.24851	0.014822	0.67392	-0.05026	0.054534	-0.22586	-0.056958	-0.11243	-0.10016	-0.10256
ADAMTS9	0.090949	0.024279	0.098334	-0.016152	-0.056387	0.18551	-0.06423	0.12705	-0.083983	-0.049076	0.04138	-0.13052
ADAMTS10	0.34306	0.31402	-0.16161	0.20835	-0.70314	-0.44363	0.18014	0.15194	-0.13497	0.05592	0.050843	-0.055755
ADAMTS12	-0.11991	-0.028428	0.53531	0.33983	-0.069458	0.23384	0.22972	-0.32131	-0.24454	0.18748	-0.081811	-0.12765
ADAMTS13	-0.085572	-0.058838	-0.10806	0.47687	0.10335	-0.058345	0.064741	0.11639	0.23017	-0.043599	0.01798	0.084927
ADAMTS14	-0.067439	-0.057558	0.3304	0.78914	0.073838	0.0011491	-0.040717	0.045784	0.59338	0.027515	0.36461	0.52129
ADAMTS15	0.16314	-0.089377	-0.10357	0.16848	0.33578	0.11726	0.069693	-0.027429	-0.063482	0.074541	-0.14939	-0.11011
ADAMTS16	-0.021073	-0.06894	-0.098641	0.057877	-0.06795	0.39493	0.024008	-0.18387	0.084598	0.11488	0.046316	-0.042736
ADAMTS17	0.028585	0.25923	0.097591	0.51899	-0.17191	0.21784	0.015738	0.022681	0.12232	0.014126	0.14438	0.18459
ADAMTS18	0.084086	-0.10357	-0.032417	0.1443	0.17488	0.095501	-0.067474	-0.076092	0.057314	-0.024981	-0.025706	0.26862
ADAMTS19	0.057348	0.094607	-0.062025	0.074851	0.24116	-0.0025995	-0.086164	0.11227	-0.15913	-0.036978	-0.033885	-0.025402
ADAMTS20	-0.030042	-0.55133	-0.4439	0.17448	0.21716	-0.30211	-0.048312	-0.16144	0.10011	-0.043344	-0.31849	-0.23518
ADAMTSL1	-0.062487	-0.056179	0.15537	0.41545	-0.22896	-0.037517	-0.010725	0.15676	0.032192	0.22482	-0.062864	-0.15947
ADAMTSL2	0.052826	0.10979	0.36386	0.25461	1.014	0.22353	0.18265	0.090135	0.18075	0.28799	0.28419	0.3157
ADAMTSL3	-0.29544	0.57715	0.12037	0.097219	0.73155	-0.099759	0.16023	0.12364	0.053089	0.012837	-0.018073	0.10711
ADAMTSL4	0.059439	-0.35303	0.13651	0.26959	0.19882	0.3007	-0.012902	-0.10982	-0.037373	-0.14866	-0.064909	-0.22941
ADAMTSL5	0.076253	0.084512	0.96722	0.36053	0.55848	-0.208	0.03531	0.092638	0.25467	-0.10127	-0.049278	0.033634
ADAP1	0.34195	0.021729	0.081606	0.13155	0.12727	-0.24984	-0.04589	-0.31956	-0.14183	-0.10144	-0.11084	-0.10501
ADAP2	0.57281	-0.090951	0.28801	0.46914	0.050002	0.25764	0.095053	0.020364	0.098669	0.20862	-0.057303	0.020265
ADAR	-0.1558	0.047988	0.10695	0.0083862	-0.093626	-0.1307	0.28199	0.24113	-0.21122	0.049763	0.11397	0.045814
ADARB1	0.18808	0.077838	-0.092351	0.2067	-0.22546	-0.16629	-0.0020105	0.021312	0.26544	-0.038544	-0.10007	0.015721
ADARB2	0.25039	0.29347	0.13575	0.27265	0.1709	0.14828	-0.083397	0.073733	-0.13252	-0.0033405	0.010777	-0.050661
ADAT1	0.19526	0.28512	0.13407	0.30325	0.69731	-0.0064774	-0.11234	-0.17773	0.16837	-0.23769	-0.089804	-0.041143
ADAT2	0.20186	0.31311	0.62831	0.84381	0.23513	0.48897	0.02983	0.021457	-0.36914	-0.038937	0.056651	-0.15445
ADAT3	0.10194	0.2157	0.36641	0.51846	0.15736	-0.045063	0.015285	0.10971	-0.010635	-0.045223	0.011026	-0.047325
ADCK1	0.092031	-0.17761	0.38099	0.096043	0.041849	0.16508	-0.17051	0.025971	-0.24189	0.085246	0.021233	-0.26907
ADCK2	0.080875	-0.085387	-0.095863	0.30366	0.030727	0.29374	0.1038	-0.052251	0.17735	-0.028186	-0.0028416	0.012718
ADCK3	-0.031188	-0.045344	-0.062913	-0.28291	-0.0073925	0.28412	-0.15437	0.12054	-0.42176	-0.14845	0.021823	-0.365
ADCK4	0.0011144	-0.26238	0.19407	-0.094723	0.0601	0.31046	0.030183	0.17354	-0.15497	-0.084137	-0.23279	-0.26854
ADCK5	0.22474	0.10297	0.064467	0.44038	0.17686	0.19083	0.044921	-0.09126	-0.023424	-0.044259	-0.08896	-0.027038
ADCY1	0.033858	-0.063869	-0.21165	0.37988	-0.17147	0.4043	-0.0075598	-0.14882	0.031902	0.061078	-0.18096	-0.097498
ADCY2	0.088777	-0.086909	0.086881	0.42156	-0.01954	0.3699	0.043204	0.059495	-0.05963	0.060269	0.10909	-0.36328
ADCY3	0.30546	0.44166	0.60321	0.85388	1.0288	0.8395	-0.16167	0.040342	-0.050731	-0.22081	-0.1803	-0.31699
ADCY4	-0.13459	0.25906	-0.37363	-0.18807	0.60612	-0.16161	0.2469	-0.021522	-0.093666	-0.0019626	0.24051	-0.2647
ADCY5	0.28466	0.51265	0.29432	0.051426	0.20546	-0.1131	0.061954	0.15585	-0.1876	0.10364	0.17534	-0.095303
ADCY6	0.52998	0.19387	0.6668	0.85074	0.52517	-0.27805	-0.15672	0.0089102	-0.20215	0.042743	0.039293	-0.12772
ADCY7	0.33285	0.11516	0.10401	0.38606	-0.36606	-0.050078	0.04686	-0.045269	0.35468	-0.10068	-0.27279	0.069857
ADCY8	0.12323	0.14065	-0.33279	0.08438	-0.29692	-0.15542	0.10674	-0.05043	-0.067972	0.092639	-0.2124	-0.40293
ADCY9	0.13715	0.23373	0.038624	0.19428	0.063049	0.0095702	-0.037514	-0.062304	-0.024379	-0.11783	-0.012543	0.17589
ADCY10	0.22764	0.30812	0.029052	-0.13804	-0.30001	0.10639	0.040362	-0.16425	-0.20846	0.083356	0.084007	-0.016413
ADCYAP1	0.4887	0.32114	0.31045	0.37865	-0.18305	0.16723	0.23599	0.021015	0.29649	0.17282	0.19147	-0.016556
ADCYAP1R1	0.08038	-0.017784	0.20779	0.22899	0.13748	0.24624	-0.021917	0.014527	-0.054267	-0.072061	0.068737	-0.14851
ADD1	-0.1295	0.095815	0.20637	0.093272	0.096879	0.34134	-0.099822	-0.18285	-0.17716	-0.062451	0.003973	-0.034637
ADD2	-0.26521	-0.00088686	0.24411	0.22437	0.066743	-0.10262	-0.19078	-0.16258	-0.0028637	0.044472	0.043337	-0.05993
ADD3	-0.21594	-0.16738	-0.55382	0.094634	0.24369	-0.34766	0.0535	-0.16516	-0.094754	-0.018485	-0.058852	0.1269
ADGB	-0.003191	-0.37957	-0.35862	-0.017107	0.25185	0.12954	0.11148	0.23038	0.1849	0.10958	0.37158	0.31186
ADGRA1	-0.31452	-0.45983	-0.11531	0.20807	0.053007	0.11901	0.14329	0.011106	0.15565	0.14577	-0.062707	-0.006031
ADGRA2	-0.26651	0.39416	0.48165	0.46242	0.59237	-0.75021	0.080684	0.04329	-0.042278	0.08	-0.13237	-0.3218
ADGRA3	0.22607	0.34639	0.68407	0.099226	-0.1795	0.0074946	-0.049476	0.027729	0.017754	0.097395	0.16271	0.21722
ADGRB1	0.14493	-0.013541	-0.14872	0.39442	0.075365	-0.037498	-0.010954	-0.12801	-0.1477	-0.056196	-0.19069	-0.18922
ADGRB2	0.049828	-0.022597	0.21422	-0.032835	0.17044	-0.38489	-0.044514	-0.18402	-0.29341	0.045017	-0.041543	-0.21707
ADGRB3	-0.12198	-0.13583	-0.18111	0.40792	0.21255	0.012476	0.062829	0.11212	-0.18654	0.10576	0.17255	0.0011834
ADGRD1	-0.38858	-0.41448	-0.018131	0.90844	0.051629	-0.16965	-0.052159	-0.076183	0.28985	-0.38702	-0.076053	0.31262
ADGRE1	0.11614	0.47742	0.27752	0.43857	0.37643	0.74301	-0.069372	-0.03581	-0.14324	-0.1381	0.081449	-0.26398
ADGRE2	0.39702	0.36903	0.21063	0.33378	-0.053472	0.16	0.20792	-0.033152	0.02288	0.17172	0.0114	0.0070652
ADGRE3	0.12745	-0.25524	1.2734	0.27524	0.37475	-0.49978	0.16043	0.12225	0.12051	0.22037	0.075969	0.14086
ADGRE5	0.50341	0.1843	0.73268	-0.045059	0.28215	0.023033	-0.0016923	-0.2694	-0.19185	-0.035125	-0.28821	-0.16952
ADGRF1	-0.024922	0.13886	0.092781	0.22559	-0.46159	-0.1821	0.1301	-0.10192	-0.28021	-0.021288	-0.27696	-0.010224
ADGRF2	0.058833	0.12468	0.29143	-0.16543	-0.14691	-0.11183	-0.038311	0.33785	0.12923	0.10362	0.15861	0.07895
ADGRF3	-0.12109	0.028226	0.81872	0.28398	0.30074	-0.18644	-0.2524	-0.052078	-0.12819	-0.10997	0.032509	-0.09709
ADGRF4	0.24466	-0.50255	0.15595	0.0052652	-0.23048	-0.53294	-0.17778	-0.1496	-0.50844	0.041523	0.084167	-0.067635
ADGRF5	-0.13283	-0.29752	-0.18383	-0.049171	0.11128	-0.10904	0.011078	0.025141	-0.24663	0.049299	-0.082685	-0.089904
ADGRG1	0.20708	0.51748	-0.028359	0.26474	0.66201	0.16728	-0.066973	-0.08904	-0.1279	-0.091662	0.0819	0.056841
ADGRG2	0.27565	0.31844	0.34799	0.12998	0.086944	0.29319	-0.010673	-0.21859	0.055148	-0.14786	-0.24318	-0.053532
ADGRG3	0.049203	0.13952	0.0035976	0.40402	0.20492	-0.025017	-0.078458	0.12703	0.08881	-0.18306	0.087018	-0.093747
ADGRG4	0.096345	-0.051976	0.6518	-0.024539	-0.21197	-0.033197	0.040717	-0.38383	-0.25807	0.046133	-0.045861	-0.054051
ADGRG5	0.13297	0.48263	-0.13997	0.49342	-0.17641	0.36628	-0.11051	-0.17537	-0.019727	-0.12629	0.031961	0.051979
ADGRG6	-0.10251	0.33047	0.29009	-0.13864	0.17216	-0.17222	0.15143	0.03039	0.29716	0.09128	0.28858	-0.087129
ADGRG7	0.042097	-0.086756	0.12938	0.26204	0.24248	0.044197	0.036511	-0.089895	0.15834	0.12034	-0.13667	0.079382
ADGRL1	0.017575	-0.14337	-0.1935	0.27088	-0.25096	-0.33412	-0.020137	-0.019195	0.18268	0.11011	-0.036187	0.14656
ADGRL2	-0.54757	-0.01656	-0.21084	0.10445	-0.43724	-0.16213	0.16402	0.25012	-0.11887	0.27657	0.10446	-0.35594
ADGRL3	-0.13327	-0.038589	0.23528	0.28312	-0.65693	-0.35215	-0.12433	-0.02102	-0.01785	-0.30015	0.016782	-0.11896
ADGRL4	-0.040484	0.34703	-0.36241	-0.12927	-0.45754	0.067955	-0.15434	0.0078819	0.030755	-0.23958	-0.011757	-0.024363
ADGRV1	-0.044555	-0.44059	0.14993	0.40483	-0.07973	0.56235	0.23238	-0.12294	-0.15068	0.081916	0.19052	0.011216
ADH1A	-0.45049	-0.059724	0.52359	-0.43949	-0.13622	0.02556	0.11611	0.081244	-0.0077875	0.10004	-0.0028583	-0.11326
ADH1B	0.15399	0.51938	0.55113	-0.30174	-0.12627	-0.039237	-0.0028168	-0.25106	0.21424	-0.15387	-0.37534	-0.13755
ADH1C	-0.061879	-0.094551	-0.031944	0.17553	0.11614	0.045636	0.21712	-0.26051	-0.13357	0.14932	-0.078914	-0.10949
ADH4	0.13393	-0.1683	-0.3069	0.18388	0.45637	0.3001	0.1729	-0.033827	-0.34018	0.2307	0.16913	0.088183
ADH5	0.035412	0.54416	0.37026	0.42407	0.37371	-0.43013	-0.16445	0.03811	-0.01026	0.18253	0.12919	0.24589
ADH6	-0.035198	-0.12555	-0.014931	0.0090478	0.16463	-0.12022	-0.0050412	-0.033032	0.01315	0.02549	0.044022	0.087056
ADH7	-0.53602	-0.2102	-0.083344	0.14074	0.27393	-0.010919	0.1543	-0.079792	-0.036833	0.068849	0.034916	-0.32625
ADHFE1	0.4157	0.055253	0.27804	0.51401	0.13946	0.002006	-0.082484	-0.18551	-0.35741	-0.1394	-0.1135	-0.50369
ADI1	0.044841	0.35119	0.22487	0.22811	-0.0035861	0.48976	0.19116	-0.14225	-0.061464	0.31514	0.1773	0.01176
ADIG	-0.2663	0.13754	0.16749	0.044954	0.5805	0.3417	0.11974	-0.047823	0.064348	-0.007892	0.12243	-0.41122
ADIPOQ	-0.010775	0.19291	0.072241	-0.1505	-0.14121	-0.46138	0.06235	0.12643	0.006834	0.042758	-0.00078532	0.25424
ADIPOR1	-0.016353	-0.38553	0.70661	-0.14776	-0.38181	-0.32845	0.089523	0.028175	0.3125	0.29739	0.46594	0.21991
ADIPOR2	0.047104	-0.0023743	0.50992	0.28132	0.21637	0.1156	0.16253	0.11736	0.14009	0.1746	0.054995	0.17184
ADIRF	0.21102	-0.19798	-0.35006	0.19378	0.3952	0.13681	0.037908	-0.12635	0.039159	-0.13808	-0.079165	0.0038562
ADK	0.24877	0.26106	0.28329	0.0083528	-0.04868	0.44485	-0.11873	0.036438	-0.055591	-0.064894	0.056897	-0.00017157
ADM	-0.040679	0.22198	0.15221	0.34084	-0.11587	0.23723	0.036857	-0.19062	-0.074882	-0.0069271	-0.24902	-0.32845
ADM2	0.15205	0.00023585	-0.12789	-0.075802	0.27482	0.050369	0.051461	-0.087723	-0.20603	0.06382	0.044053	0.051102
ADM5	-0.17228	0.27975	0.30688	0.36787	0.045037	-0.39105	0.35096	0.31453	0.19422	-0.20597	0.12315	-0.16762
ADNP	0.13993	0.16633	0.42824	-0.035596	-0.1885	0.41448	0.14812	-0.19844	-0.27962	-0.037616	-0.22619	-0.05718
ADNP2	0.21792	0.21965	0.05924	0.086651	0.48987	-0.14151	0.088398	0.33643	-0.12992	0.024107	0.15171	-0.059957
ADO	0.17735	0.1032	0.62241	-0.053819	-0.15289	0.21862	0.12957	0.016811	0.34575	0.12122	-0.061555	0.021124
ADORA1	-0.47742	0.13653	0.56078	0.2283	0.022485	0.10588	0.10362	-0.24861	0.021289	0.024621	-0.30432	0.072252
ADORA2A	-0.25195	0.086863	-0.039755	0.10267	-0.041098	-0.1843	-0.15529	0.095673	-0.37224	-0.10549	0.1569	-0.20235
ADORA2B	0.1144	-0.4501	-0.29611	0.31702	0.22597	-0.20661	-0.022628	-0.0097741	0.071012	-0.094134	0.0040708	0.09543
ADORA3	-0.072757	-0.070373	0.016234	-0.16557	-0.069302	-0.080046	0.061436	0.032474	-0.023325	0.069722	0.057668	0.1343
ADPGK	-0.27048	-0.20043	-0.0054496	0.12818	-0.34268	0.46618	0.16306	-0.28797	-0.042339	0.017038	-0.11638	0.10696
ADPRH	0.064192	0.28414	0.25679	-0.18042	-0.25003	-0.54076	0.031432	-0.12947	-0.045956	0.068571	-0.016865	-0.15746
ADPRHL1	0.11852	0.024901	0.54671	0.11707	0.11309	-0.33993	0.15358	0.049749	-0.11395	0.083377	0.13165	-0.17343
ADPRHL2	-0.033884	-0.023906	-0.38922	0.20283	-0.25394	-0.22999	0.070782	0.12282	-0.13511	0.0072471	-0.11078	-0.164
ADPRM	-0.29342	0.2634	-0.17222	0.3335	0.18674	0.17912	-0.10962	0.047735	-0.19591	0.2306	0.17667	0.063763
ADRA1A	0.098802	0.15667	0.10199	0.096264	0.46665	-0.054639	-0.025118	0.060141	-0.016349	-0.015683	-0.070959	0.12613
ADRA1B	-0.099	-0.032412	0.15568	-0.071818	0.7494	0.23263	-0.25287	-0.31145	-0.12961	-0.66142	-0.1361	-0.23465
ADRA1D	0.056443	0.099414	0.74188	0.81228	-0.30279	1.2365	-0.2014	-0.053641	-0.056117	0.050761	-0.13349	0.057652
ADRA2A	-0.19657	-0.17655	-0.078027	-0.071813	0.077835	-0.17582	0.095783	0.091122	0.0093535	0.10128	-0.14639	-0.094758
ADRA2B	-0.1185	0.085394	0.15289	0.20671	0.32473	0.48727	0.10816	0.061699	0.12128	0.088976	0.014752	0.082565
ADRA2C	0.22423	0.076164	0.49591	-0.22682	-0.20672	0.3939	-0.10494	-0.15058	-0.015738	-0.24168	0.030456	0.12783
ADRB1	0.038764	-0.16277	-0.19177	0.10973	-0.065956	0.07784	0.083006	-0.051779	0.1797	-0.068336	0.05324	0.057801
ADRB2	-0.064655	-0.25406	-0.32564	0.0011022	0.23101	-0.14507	-0.18968	0.070625	-0.11162	-0.066934	-0.18935	0.029517
ADRB3	0.33341	0.66009	0.42851	0.30968	0.20616	-0.056387	0.016417	0.28576	0.18131	-0.11122	0.036636	0.0088024
ADRBK1	-0.24561	-0.1141	0.16807	-0.16035	-0.10457	0.0066015	0.10319	0.35925	0.088584	0.13864	0.30629	0.15737
ADRBK2	0.17676	-0.08795	-0.15229	0.041032	0.38707	-0.10019	-0.18606	-0.12852	-0.13145	-0.31852	-0.035124	-0.012954
ADRM1	-0.12801	0.074183	0.0070937	0.40914	0.33991	0.29583	0.076511	0.21474	0.23244	0.14158	0.27097	0.12657
ADSL	-0.34414	1.0492	0.41734	0.94047	0.15431	0.35289	0.076215	0.19994	-0.48078	-0.028147	-0.096904	-0.40289
ADSS	0.26472	0.3382	0.34647	-0.22677	0.24773	0.16413	0.099215	0.0064872	0.092178	0.095835	0.16574	0.22707
ADSSL1	-0.10814	-0.0079971	-0.36617	0.50122	0.21639	0.027373	0.15435	0.00071302	0.0032658	0.07468	0.1082	-0.068878
ADTRP	-0.087892	0.17745	0.5555	0.051249	-0.054239	0.22901	0.11366	-0.038014	0.027504	0.017189	0.30295	0.2021
AEBP1	-0.1965	-0.0033483	0.55915	0.33268	0.60386	-0.25868	-0.052463	-0.026913	0.10773	-0.15614	-0.12931	-0.065357
AEBP2	-0.15339	-0.43739	-0.3001	-0.1162	0.50841	-0.54634	-0.051975	-0.006929	-0.06247	0.044464	-0.34989	-0.19751
AEN	0.018126	-0.0086015	0.27933	0.067834	-0.094948	-0.71948	-0.148	-0.020715	-0.056943	-0.022354	-0.26584	-0.24767
AES	0.025529	0.087951	0.64938	0.035669	-0.0094295	-0.41713	-0.18579	0.0844	0.19783	-0.16844	0.16487	0.12384
AFAP1	0.062715	0.42286	-0.13567	0.25455	0.073471	-0.19508	-0.17056	0.18519	0.05081	0.20082	0.039401	-0.11747
AFAP1L1	-0.11853	0.023704	0.011602	0.17669	0.10226	0.12976	-0.0762	0.17761	0.058433	0.018499	0.040524	0.0092837
AFAP1L2	0.14358	0.11379	0.78023	0.070681	0.40363	-0.72716	0.1175	-0.036784	-0.016474	-0.028082	0.15109	0.12916
AFF1	-0.033766	-0.28362	-0.48927	-0.12963	-0.2479	-0.19892	0.048637	-0.18315	0.058517	-0.0049822	-0.0069496	-0.066032
AFF2	0.0046988	0.203	-0.69331	0.15031	-0.039458	0.49873	-0.26732	-0.17697	0.026526	-0.14515	-0.19393	0.0023897
AFF3	0.41855	0.35646	1.1144	0.10199	-0.20579	-0.64428	0.29329	0.11448	-0.12372	-0.031437	0.22094	-0.20843
AFF4	0.029844	-0.54221	-0.37206	-0.21733	0.17895	0.3782	0.10234	0.30747	0.15397	-0.086383	0.34327	0.26226
AFG3L2	0.23563	0.21868	0.36963	0.57438	0.41399	-0.23996	0.0098063	-0.0078656	0.14261	0.0018265	0.36938	0.10018
AFM	-0.10724	0.19338	0.51541	0.012218	-0.37365	0.22991	-0.028866	0.054688	-0.064058	-0.17214	0.43694	0.094888
AFMID	-0.26465	-0.09702	0.20734	0.27915	0.037603	-0.67182	-0.086305	0.25156	0.34513	-0.028125	0.10253	0.25205
AFP	0.45099	0.61998	0.12847	-0.50931	0.12184	-0.39621	0.28218	0.17873	0.82164	0.11736	0.11839	0.70809
AFTPH	0.18899	0.3804	-0.033752	0.12834	0.14779	-0.034832	-0.1164	0.22614	-0.1074	0.067093	0.39689	0.44173
AGA	0.19637	0.28761	0.64031	0.30301	-0.38251	0.11872	-0.048353	0.042874	-0.009573	0.13997	0.14835	-0.033448
AGAP1	-0.23675	-0.24761	0.10624	0.25257	-0.14958	-0.53497	0.20623	0.30377	0.12727	0.10589	0.080021	0.1259
AGAP2	-0.062372	-0.11018	-0.025107	0.70911	-0.093719	0.053625	-0.13656	-0.054938	0.024937	-0.072502	-0.16868	0.015351
AGAP3	-0.13163	0.35216	-0.18643	0.48964	-0.095091	-0.26473	0.021253	-0.098748	-0.38653	-0.0018825	0.029593	-0.19131
AGAP4	-0.072947	-0.19354	0.1077	1.8842	0.23638	-0.10401	0.23929	-0.094364	-0.49843	-0.023513	-0.31773	-0.30623
AGAP5	-0.0068924	0.12311	0.18005	0.3767	0.094765	-0.16833	-0.084097	-0.025996	-0.020416	-0.056352	-0.056321	-0.16181
AGAP6	0.15003	0.025433	0.28974	0.7185	0.3675	-0.21114	0.045256	-0.068374	-0.1434	0.046549	0.015017	0.0079302
AGAP9	0.36889	0.23924	0.71536	0.73437	0.30748	0.68901	-0.094266	-0.23184	0.48161	0.2728	0.026525	0.71785
AGAP11	-0.053698	-0.21246	-0.24363	0.53502	0.35708	0.36746	-0.013677	-0.025135	-0.02077	-0.053988	0.0037371	-0.024663
AGBL1	-0.087292	-0.26474	0.27697	0.12297	-0.54005	0.57145	-0.048883	-0.083917	0.077465	-0.21587	0.10555	0.060127
AGBL2	-0.078258	0.097083	0.017678	-0.0090209	0.1118	0.19451	-0.065089	0.023039	-0.044239	-0.069252	0.12975	-0.06644
AGBL3	-0.096441	-0.029063	0.0392	0.38906	0.45085	0.36141	0.009958	-0.08895	0.014309	0.0219	-0.024237	-0.075136
AGBL4	0.11342	0.09897	-0.0051948	0.034028	0.0032685	0.090763	0.15203	0.040427	0.13224	0.1251	0.075796	0.069442
AGBL5	-0.18131	-0.17573	-0.21972	0.46908	0.43213	-0.55939	-0.0010384	0.0367	0.032237	0.087043	0.020611	-0.12201
AGER	0.14538	-0.11731	-0.0032124	0.19339	0.11513	-0.21454	0.1406	-0.13183	-0.19104	0.061046	-0.06712	-0.11406
AGFG1	-0.14363	-0.10319	0.22235	-0.1969	0.048984	-1.0696	-0.25216	0.01943	0.18825	-0.075823	-0.12969	0.068667
AGFG2	0.037047	-0.06886	0.18814	0.03117	0.1596	-0.0006273	0.011538	0.023295	0.21757	0.12392	0.058922	0.16292
AGGF1	0.18228	-0.4525	-0.20875	0.70911	0.59997	-0.42183	-0.021999	-0.42513	-0.29691	-0.29643	-0.29975	-0.23175
AGK	0.083914	0.29791	1.2914	0.50076	0.38906	-0.25724	-0.00075287	0.20439	0.21012	0.080235	-0.11988	-0.097159
AGL	0.37618	-0.028704	-0.21547	-0.13641	-0.10724	0.28868	-0.0097206	-0.060467	-0.2126	0.081649	-0.053276	-0.06782
AGMAT	-0.27876	-0.20975	0.27951	0.4438	0.12377	0.15576	0.19394	0.024862	0.04244	0.31975	-0.011288	0.023189
AGMO	0.033049	0.41065	0.23249	0.053124	-0.32103	0.14549	0.073055	0.01134	-0.13224	0.040776	0.095428	-0.062114
AGO1	0.082196	-0.08514	0.178	0.3522	-0.037756	-0.47062	0.22556	0.1177	0.27842	0.094229	-0.23216	-0.080508
AGO2	0.14957	0.52385	0.39831	0.011132	-0.6391	0.075739	-0.047681	-0.10284	-0.029826	-0.01953	-0.15735	0.28159
AGO3	0.22015	0.34831	0.40676	0.096491	0.79174	-0.079074	0.029237	0.15641	0.1527	-0.18947	-0.11849	-0.07462
AGO4	0.021786	-0.033942	-0.24029	0.29904	-0.44296	-0.19276	0.078739	-0.1329	-0.12634	0.0043041	-0.010215	0.20469
AGPAT1	0.074051	0.048199	-0.035077	-0.073133	-0.18211	0.070061	0.11066	0.096592	0.14105	-0.087566	0.078961	0.23506
AGPAT2	0.10872	-0.32803	0.18805	1.1817	0.27841	0.56187	0.033142	0.088052	0.1181	-0.028482	-0.073764	0.0026189
AGPAT3	-0.40711	0.33741	0.18055	0.26039	0.13345	-0.42583	-0.19392	0.29852	0.090127	0.00067034	0.082688	-0.15262
AGPAT4	0.32064	-0.012055	0.23536	0.28304	-0.091971	0.10496	-0.068794	0.018108	-0.035799	0.07967	0.11192	0.14964
AGPAT5	-0.091089	0.048957	-0.11423	0.10548	0.018621	0.27159	0.0063881	-0.26043	-0.18198	0.096216	-0.13052	-0.17063
AGPAT6	0.014139	0.53273	0.41754	0.11681	-0.024728	0.12826	0.18731	0.20509	0.213	0.12556	0.21795	-0.042069
AGPAT9	0.10767	0.12495	0.14725	0.10527	0.088161	0.00065192	-0.065559	-0.15078	0.12123	-0.016048	-0.081502	0.087194
AGPS	0.29521	-0.079531	0.96287	0.30443	0.12866	0.37489	-0.099272	0.23303	-0.39264	-0.14346	0.21656	-0.28007
AGR2	-0.11681	-0.095918	0.62778	0.12576	-0.074531	-0.079306	0.0028551	-0.11757	0.2416	-0.039276	0.13353	0.091904
AGR3	-0.1139	-0.38531	-0.46943	-0.15433	-0.44504	-0.16398	0.089397	0.16985	-0.083862	-0.088061	-0.11173	-0.17655
AGRN	-0.09429	0.033674	0.18031	0.24975	-0.1604	-0.19894	-0.11579	-0.26852	-0.18787	-0.054419	-0.076793	-0.21686
AGRP	0.040026	0.23911	0.12397	-0.031546	0.16914	0.08648	0.14031	-0.036203	-0.066546	0.070027	0.0083366	0.13102
AGT	0.27354	0.075466	-0.1547	0.17275	-0.33237	-0.12712	-0.039605	-0.19718	-0.35808	0.04263	-0.15467	0.14653
AGTPBP1	0.19678	0.34254	-0.28868	0.025066	0.061495	-0.18519	0.059106	-0.0004879	0.071915	0.12106	0.025408	0.076061
AGTR1	-0.07032	0.26266	0.38951	-0.10437	0.05162	0.35998	-0.13518	0.093047	-0.058286	0.0045225	-0.014272	-0.11223
AGTR2	-0.015394	0.21057	0.041866	0.015119	0.14011	-0.033427	-0.043713	0.023068	-0.0085317	-0.084663	0.10997	-0.14369
AGTRAP	-0.068426	0.32778	0.092566	0.26225	0.64084	-0.01204	-0.016739	-0.070282	0.0021203	0.25762	-0.1445	-0.086032
AGXT	-0.33851	-0.38323	0.1089	0.44157	0.13036	-0.37154	0.017039	-0.077964	0.0019895	0.11998	-0.22454	0.044204
AGXT2	0.27946	0.20803	0.20176	0.20971	-0.48482	0.59379	-0.058749	0.18508	-0.26629	-0.024772	-0.17852	-0.18224
AHCTF1	0.042322	0.38784	0.50804	0.92233	1.2364	0.34876	0.20932	-0.0011006	-0.18136	-0.0012896	0.048178	-0.29682
AHCY	0.44707	0.52241	0.059726	0.46476	0.53836	0.72244	-0.04951	-0.031241	-0.6011	0.036168	-0.14089	-0.18026
AHCYL1	-0.0557	-0.13958	0.11626	0.38327	0.37114	0.38135	0.14854	-0.27371	0.027498	0.33519	0.048104	0.16503
AHCYL2	0.05317	-0.34227	-0.27082	0.25115	-0.27176	-0.82948	0.15997	0.074898	-0.14828	0.038814	0.11896	-0.29212
AHDC1	-0.032338	-0.11845	-0.0072083	0.26151	0.27541	-0.28315	-0.016343	-0.16878	-0.33335	0.00046123	-0.25333	0.034051
AHI1	-0.047481	0.16267	-0.065941	0.47957	0.31723	0.26255	-0.015284	-0.35555	-0.20194	-0.13532	-0.11728	-0.0058035
AHNAK	-0.18223	-0.30252	-0.1538	-0.04272	-0.3568	-0.1027	0.088059	0.17185	-0.047104	0.027409	0.082588	-0.15183
AHNAK2	0.33505	0.21778	-0.12902	0.50146	0.13263	-0.14595	0.012254	0.16932	-0.11376	-0.083168	0.058497	-0.091813
AHR	0.23132	0.11417	0.41964	0.055894	-0.16093	-0.1338	-0.027527	0.015231	-0.038181	-0.072776	-0.20155	-0.2779
AHRR	0.20018	-0.1489	0.73471	0.51921	-0.18551	0.31252	0.016483	0.029822	0.088209	-0.13486	0.19747	0.021347
AHSA1	0.055293	0.33629	0.072902	0.1259	-0.16145	0.10266	-0.095511	0.079385	0.064273	-0.18341	-0.030992	-0.1506
AHSA2	-0.10534	0.073649	0.498	0.16376	-0.19286	-0.21193	-0.10339	-0.073661	-0.07092	-0.14147	-0.046476	0.066661
AHSG	0.087925	0.16387	-0.21697	0.1448	0.60117	0.6163	0.0063435	0.12381	-0.048132	-0.058749	0.0023599	0.20404
AHSP	0.16071	0.14719	0.090572	0.54859	0.10627	-0.13149	0.15027	-0.098902	-0.051647	0.013254	-0.054841	0.01287
AICDA	-0.071888	0.12176	0.42094	0.088493	-0.07118	-0.17927	0.043518	-0.22479	-0.18296	-0.10654	0.0062874	-0.063744
AIDA	-0.15451	0.22518	0.028742	0.21189	0.019959	-0.077253	0.014749	0.15751	0.085189	-0.011448	0.11095	0.02853
AIF1	-0.12391	0.38186	0.60153	0.30731	0.10724	-0.019576	0.0032255	0.075392	0.4216	0.096423	0.051789	0.1537
AIF1L	-0.043191	0.30396	0.57395	0.3082	0.25391	0.33885	0.12878	-0.22136	-0.37791	-0.076181	-0.48284	-0.53699
AIFM1	0.2657	0.31603	0.020398	0.90706	0.28416	0.52588	0.16276	-0.038037	-0.045102	0.035959	-0.040453	-0.16689
AIFM2	0.60202	0.9804	0.13931	0.31138	0.64594	0.61609	0.0079005	-0.12924	-0.16297	0.018935	-0.01642	-0.035153
AIFM3	0.16439	-0.090114	0.1088	0.050628	0.051177	-0.064111	0.076035	0.13787	0.044233	0.090739	-0.024551	-0.068675
AIG1	0.20746	0.021989	0.10734	0.11606	-0.26137	-0.42397	-0.13628	0.1485	-0.15238	0.054662	0.31141	0.082871
AIM1	0.45521	0.4113	-0.14097	0.20425	-0.1284	0.23846	-0.018452	-0.085974	-0.069188	0.109	0.11245	0.29415
AIM1L	-0.2848	0.094744	0.25436	0.17574	0.161	-0.17609	-0.023923	-0.014335	-0.016344	-0.038572	-0.0041029	-0.0027065
AIM2	0.14556	0.043972	0.19655	0.19495	0.17918	0.22351	0.11552	-0.19806	-0.051783	0.057047	0.088545	0.03633
AIMP1	-0.23624	0.057386	-0.55287	-0.091476	-0.35686	-0.086803	0.078171	0.15092	0.064132	-0.03268	0.17277	0.16567
AIMP2	0.21574	-0.17664	0.044158	0.73206	-0.20637	-0.49775	-0.006578	0.05683	-0.050234	0.39847	-0.10543	0.50074
AIP	0.015831	0.2092	0.054152	0.23395	0.078321	-0.090662	0.016947	-0.12345	-0.06333	0.021953	0.019018	-0.072406
AIPL1	0.039173	-0.095314	0.019221	0.047816	-0.32313	-0.0054922	-0.22921	-0.17482	0.11495	0.066259	-0.063019	0.13596
AIRE	0.49357	-0.047805	0.38838	0.16502	0.33247	-0.26652	0.21873	0.13448	0.0083943	-0.14731	-0.22214	0.047176
AJAP1	0.18974	0.33469	0.35763	0.031402	0.077789	-0.35809	0.26766	0.082012	0.20487	0.24992	0.043854	0.19755
AJUBA	0.34188	-0.34575	-0.53748	-0.40056	-0.025153	-0.33221	-0.011493	-0.13432	0.18074	-0.0056812	0.02832	0.099275
AK1	0.19123	-0.26201	0.079175	0.20715	-0.018632	-0.088198	-0.029119	0.10249	-0.063406	-0.0056126	0.059017	0.12987
AK2	0.39353	-0.096807	-0.1864	-0.062035	-0.039124	0.3579	0.11237	-0.019252	-0.054376	0.00057676	-0.065092	0.062204
AK3	0.23418	-0.003032	0.094648	0.24491	-0.036807	0.033074	0.052317	-0.02172	0.032523	0.13355	0.13181	0.038134
AK4	-0.10856	0.052731	0.23852	0.51438	-0.21766	0.14927	0.0078467	-0.16835	-0.054863	0.065518	-0.065573	-0.073949
AK5	-0.12362	0.13127	-0.53867	0.47116	0.17326	0.47416	0.22705	-0.14847	0.039448	0.30259	-0.042622	0.27676
AK6	-0.080934	0.56829	0.6832	1.4392	-0.40567	0.022894	0.11132	0.18869	-0.0025387	0.053646	0.091102	0.13011
AK7	-0.084705	-0.69892	-0.23808	0.24384	0.86126	0.36215	0.060157	-0.21109	-0.42622	-0.043531	0.00048749	-0.56678
AK8	0.081315	-0.069387	0.065764	0.13215	0.3306	-0.14468	0.0022871	0.045134	0.080481	-0.12365	0.035008	0.0011425
AK9	0.27079	0.3057	0.5199	-0.0044584	0.022015	-0.57643	0.022551	0.14477	0.11871	-0.080907	-0.074923	0.0050464
AKAP1	0.27179	0.20687	0.37683	0.11669	0.15685	-0.4042	-0.16307	-0.16179	-0.22688	-0.002005	-0.11129	-0.24387
AKAP2	-0.021613	0.35486	0.18946	0.3151	-0.0032561	0.040147	-0.042694	0.076075	0.013035	0.01006	0.27944	0.22447
AKAP3	0.11759	-0.5437	-0.37811	0.38787	-0.098553	0.51584	-0.032303	0.15773	0.2774	-0.063142	-0.057697	0.064131
AKAP4	0.31188	-0.22276	0.35183	0.41656	-0.13781	0.62054	-0.091074	-0.17821	-0.1297	-0.0017144	-0.12746	-0.20316
AKAP5	0.14224	0.44551	1.1927	0.12754	0.18286	0.2562	-0.1238	-0.47145	-0.4506	-0.11674	-0.39952	-0.57213
AKAP6	0.052354	0.27126	-0.022229	0.050619	-0.057545	-0.14744	0.028248	0.10391	0.06494	0.069235	0.24049	0.1032
AKAP7	-0.16685	-0.12416	-0.57868	-0.029806	-0.21114	0.056664	-0.2279	0.099207	-0.11716	-0.15719	-0.091057	-0.057257
AKAP8	-0.17232	-0.13869	-0.20357	0.13569	-0.23205	-0.097581	-0.016175	0.013668	-0.041196	0.04221	-0.067837	-0.074361
AKAP8L	0.6533	0.089264	0.16785	0.11901	0.19031	-0.35304	0.11945	0.18111	-0.01363	0.25229	0.29897	0.033171
AKAP9	0.019117	0.19377	0.29198	-0.22112	0.61301	-0.031254	0.0535	-0.12453	0.1674	-0.044709	-0.087666	0.012423
AKAP10	-0.11818	-0.0097392	-0.25502	0.032933	-0.06766	-0.22544	-0.0441	-0.074783	0.0055763	0.14742	-0.10478	-0.038949
AKAP11	0.28875	0.054813	0.084187	0.74215	-0.81575	0.65662	0.11561	-0.14535	-0.13124	-0.013931	0.043598	-0.0097548
AKAP12	0.17085	0.31266	0.30446	-0.084194	-0.36227	-0.071747	0.061378	0.081118	0.26701	0.20351	-0.068879	-0.14005
AKAP13	0.28255	0.62676	0.33012	0.36344	0.0077019	0.45604	0.009104	0.070308	0.12935	-0.017668	-0.035053	0.22292
AKAP14	-0.24918	-0.06646	0.066883	0.19071	0.34207	0.28507	0.13405	0.045843	0.17241	0.12672	0.068281	0.04134
AKAP17A	-0.20602	0.12239	-0.29884	0.16882	-0.055285	0.09857	-0.026071	-0.024775	0.14644	0.060138	0.047026	0.37324
AKIP1	0.036894	0.052484	0.3853	0.26266	0.30825	0.0041748	0.039689	0.15172	0.17826	-0.0080259	0.038341	0.24496
AKIRIN1	-0.027552	0.10666	0.12445	0.43771	0.65475	0.13024	0.095536	0.61379	0.32664	-0.12758	-0.11003	-0.097473
AKIRIN2	1.0238	-0.40323	1.3306	0.33662	0.57529	0.72749	0.048307	0.30859	-0.17909	-0.67954	0.050854	0.057856
AKNA	-0.25521	0.29306	0.91051	0.3376	-0.041467	-0.14793	-0.069553	-0.098929	-0.38181	-0.10218	-0.094183	-0.2746
AKNAD1	0.14132	0.11818	-0.017011	0.33404	0.23982	-0.44624	-0.09245	-0.0075074	-0.16194	-0.0057416	0.048255	-0.24986
AKR1A1	0.0056821	-0.10669	0.28058	0.17529	-0.25332	0.14113	0.015802	-0.021407	0.018449	-0.076741	-0.18834	-0.028471
AKR1B1	-0.22327	0.33244	-0.083972	0.29787	0.75883	0.99058	0.018571	-0.21131	0.24224	0.23547	-0.0062133	0.075829
AKR1B10	0.17926	0.30523	1.0188	0.21431	-0.34434	-0.12688	-0.046384	-0.014244	0.20731	-0.073896	0.059856	0.18246
AKR1B15	0.17691	0.072932	0.3296	0.47203	0.30987	0.15436	0.11197	-0.074459	-0.0071802	-0.048262	0.040092	0.088484
AKR1C1	-0.4112	-0.29362	0.20435	0.16558	-0.086363	-0.28446	0.24627	-0.075412	-0.049418	0.16319	-0.027171	0.10872
AKR1C2	-0.17291	0.1304	0.12126	0.25967	-0.491	-0.021559	0.11566	-0.11699	0.30266	0.11865	-0.14248	-0.1819
AKR1C3	0.50883	0.41008	0.30685	0.14425	0.39811	0.026555	0.082686	0.061244	-0.047303	-0.19981	0.023476	-0.30072
AKR1C4	0.013202	0.020392	0.053204	0.010208	-0.02937	-0.15262	-0.082056	0.085158	-0.12698	-0.20907	0.12895	0.19954
AKR1D1	-0.14537	-0.0073404	-0.20494	0.16096	-0.055974	0.1318	0.024738	-0.0004695	-0.10866	0.071885	0.04463	-0.086107
AKR7A2	-0.058378	0.60333	-0.067891	0.20061	0.25956	-0.49385	0.064049	0.092636	0.065695	0.027159	0.088027	-0.011722
AKR7A3	0.013843	0.21703	0.14056	0.1525	-0.053253	0.04089	-0.0094943	-0.094911	0.19061	0.06128	-0.17223	-0.030864
AKR1E2	-0.080034	-0.0017768	-0.0361	0.12845	0.088773	-0.21066	-0.12921	-0.18536	0.19642	-0.035917	-0.044063	-0.021304
AKT1	0.24525	0.13057	0.43579	0.1974	-0.049944	-0.18665	0.13248	0.051167	-0.071724	0.075276	0.086771	-0.18569
AKT1S1	-0.21614	0.1781	-0.11513	0.20564	-0.0062114	-0.25858	0.19014	0.054343	0.054659	0.14702	-0.42605	-0.63659
AKT2	0.089905	0.065227	-0.31724	0.80587	0.41285	0.0087672	-0.076863	-0.31673	-0.061759	0.046106	-0.0089005	0.22347
AKT3	-0.19616	-0.095997	0.38154	0.24664	-0.3547	0.117	-0.058448	0.021882	0.19708	-0.10195	0.068352	0.22258
AKTIP	0.060878	0.26219	-0.1356	0.46037	0.11931	-0.00073195	0.29501	0.019489	-0.13553	0.037903	0.1631	0.2417
ALAD	-0.2432	-0.1095	-0.21453	0.52604	-0.4045	-0.40464	-0.069307	0.14049	0.046465	-0.15217	0.12664	-0.21312
ALAS1	-0.15615	0.24292	0.20205	0.14166	-0.2785	0.0095879	0.050671	0.24296	0.10468	-0.0624	0.13078	0.10505
ALAS2	-0.1988	0.4452	-0.041081	0.40191	0.54369	0.073875	-0.0043871	0.091423	0.014994	-0.058528	-0.11362	-0.1485
ALB	0.02316	-0.023906	-0.35565	0.25962	0.25011	-0.25223	0.031266	0.039017	0.049548	-0.061886	-0.12497	-0.070979
ALCAM	0.058258	0.09022	0.45164	0.062465	0.13325	-0.309	0.12161	0.044574	-0.08649	0.14195	0.047035	-0.053029
ALDH1A1	-0.028084	0.10924	-0.25026	0.0017127	0.14141	0.065177	0.035332	-0.0025097	0.052332	-0.014414	-0.022033	0.060265
ALDH1A2	-0.053509	-0.31245	0.23725	0.39867	-0.22419	-0.41369	0.12975	0.14464	0.18102	0.19014	0.075594	-0.077099
ALDH1A3	0.11016	-0.034146	0.15055	0.44678	0.32269	0.068758	-0.11933	0.13054	-0.16381	0.04384	0.071732	-0.27344
ALDH1B1	0.049721	-0.0026359	0.032108	0.63111	0.53771	0.40372	0.031704	-0.047292	0.088047	0.089925	0.065337	-0.12248
ALDH1L1	0.19726	0.67864	0.42477	0.13023	-0.63278	0.4273	0.14415	-0.090208	-0.12655	0.030531	0.044736	0.18811
ALDH1L2	0.16538	0.64044	0.18798	0.12299	0.035961	-0.0658	-0.077249	0.25271	0.10643	-0.056365	0.094196	-0.037166
ALDH2	-0.12778	0.1053	0.00044272	0.1492	0.097197	0.32294	-0.12273	0.053573	0.018014	0.070349	0.016276	-0.14681
ALDH3A1	-0.08191	0.23654	0.33266	0.23342	0.27006	-0.11428	-0.015969	-0.095088	0.071068	-0.059476	-0.02073	-0.13814
ALDH3A2	0.51089	0.3279	1.013	0.35428	-0.075313	0.22908	-0.065864	-0.038874	-0.024062	0.03331	-0.076317	-0.027987
ALDH3B1	-0.049475	-0.097036	0.0008562	-0.043485	-0.26402	-0.27633	0.14516	0.20979	0.47609	0.086382	0.30871	0.38205
ALDH3B2	0.10369	-0.26603	0.060378	0.22677	0.17374	0.20206	0.068139	0.058845	-0.03611	0.041469	0.19295	0.15043
ALDH4A1	0.20452	-0.18989	0.056523	0.31601	-0.082796	0.023674	-0.013034	-0.16196	-0.28251	-0.068343	-0.087899	-0.03569
ALDH5A1	0.22562	0.17991	0.45454	0.095307	-0.48103	-0.50396	-0.12087	-0.12332	-0.16045	-0.30941	-0.29905	-0.32802
ALDH6A1	-0.066465	-0.051215	-0.32165	0.2789	0.40625	0.27256	-0.17582	0.090259	0.033017	-0.0176	0.18903	-0.19222
ALDH7A1	-0.17707	0.15064	0.46396	0.52168	0.16627	-0.022986	0.11149	-0.012963	0.19974	0.29837	-0.3116	-0.16715
ALDH8A1	-0.099386	-0.082088	-0.4178	0.17737	0.00013493	-0.25213	0.10463	-0.015966	0.032702	0.15793	0.021897	0.082837
ALDH9A1	-0.14194	0.52473	-0.20201	0.081188	-0.057356	-0.37391	0.077503	-0.046159	0.023608	0.075861	0.057348	0.20614
ALDH16A1	0.30575	-0.042264	0.20754	0.74761	-0.11844	0.46512	0.094264	0.11025	0.24429	0.0022745	0.10297	-0.027811
ALDH18A1	-0.055887	0.67877	0.20518	0.48634	-0.12652	0.4235	-0.0035796	-0.0071142	-0.11964	0.10255	0.096652	0.1664
ALDOA	0.011088	0.66474	0.44814	0.90349	0.33253	-0.30067	0.12978	-0.06315	-0.14239	0.037167	0.12245	-0.085629
ALDOB	-0.03627	0.1946	0.33264	0.34486	0.11174	0.046851	0.12045	0.33595	0.37222	-0.33403	0.16322	0.48856
ALDOC	-0.023434	-0.11796	-0.21062	0.15323	0.0045155	0.051817	-0.053615	0.11723	0.043499	-0.030505	0.017387	0.074016
ALG1	0.18088	0.1321	0.078764	0.89422	0.31944	0.2659	0.039715	0.25169	0.29189	0.0014288	0.35961	0.8324
ALG1L	0.103	-0.24331	0.092304	0.20139	-0.10088	0.050977	-0.063354	-0.070881	-0.1529	0.30901	0.1999	-0.11596
ALG1L2	0.088612	0.47506	0.56703	0.24363	1.0236	-0.3375	-0.17817	0.087637	-0.10853	-0.16576	-0.085523	-0.10979
ALG2	-0.35853	-0.19415	1.094	1.2261	-0.23962	0.80567	0.059594	-0.30272	0.50533	0.029294	0.011968	-0.17576
ALG3	-0.12904	0.27208	0.56158	0.48136	-0.040467	0.23656	0.17852	0.23592	0.31572	-0.043929	-0.06398	0.46909
ALG5	0.086629	0.206	0.30082	0.60877	0.29812	0.6614	-0.12035	0.049198	-0.15846	-0.0065518	0.11779	-0.012231
ALG6	0.074777	0.90186	-0.025021	0.44551	-0.27949	0.038228	-0.25256	0.093676	0.048455	-0.13849	0.30617	0.023142
ALG8	0.27556	0.55428	0.57488	0.78803	0.39033	0.47258	-0.0087341	0.018133	0.13655	-0.019133	0.13565	0.11005
ALG9	0.14245	0.37591	0.066626	0.41873	0.44076	-0.20248	0.082066	0.063898	-0.035757	-0.022459	0.072684	0.29648
ALG10	0.02701	-0.00835	-0.34521	0.37884	-0.19251	0.45025	-0.064317	-0.13116	-0.031357	-0.12079	-0.1683	0.010909
ALG10B	-0.048572	-0.23964	0.073181	0.18217	-0.47103	0.20832	-0.13425	0.060933	0.19588	-0.14677	-0.13074	0.26713
ALG11	0.27768	0.47817	-0.078179	0.73205	-0.069354	-0.41867	0.25885	-0.057981	-0.36666	0.23831	0.29848	0.1937
ALG12	-0.092884	0.0057269	-0.29445	0.22957	-0.10889	-0.19883	-0.035124	-0.22263	-0.0081877	0.12868	0.12011	0.21948
ALG13	0.10262	0.2535	0.086231	1.2903	0.37478	0.99486	0.44374	-0.23159	-0.23116	0.19424	0.12788	-0.53811
ALG14	0.32063	0.14304	0.48053	0.78508	-0.043446	-0.074943	0.15707	0.51429	-0.0041367	0.17322	0.36536	-0.38416
ALK	0.13202	0.27849	-0.16598	0.14572	0.15942	0.011809	-0.12505	-0.1191	-0.27176	-0.053824	-0.09039	0.033641
ALKBH1	0.12389	0.53257	-0.26512	-0.052777	-0.21293	-0.53952	-0.10383	-0.18324	-0.16491	0.011065	-0.070589	-0.18757
ALKBH2	0.092867	0.078464	0.23267	0.1445	-0.086443	0.077807	-0.071567	-0.082935	-0.14809	0.022723	-0.062643	-0.044895
ALKBH3	0.027636	-0.19081	-0.18461	0.49745	0.29109	0.13014	-0.16444	-0.35427	-0.16945	-0.15651	-0.17287	0.20392
ALKBH4	-0.059851	-0.035044	-0.10275	0.1491	0.042151	-0.2863	0.24026	0.10487	0.13115	0.15907	-0.00469	0.084045
ALKBH5	0.27297	1.2184	-0.17221	0.093056	-0.59002	-0.57248	-0.0090439	0.3254	0.16697	0.13653	0.12428	-0.058359
ALKBH6	-0.013868	0.11916	0.39503	0.32929	0.0097061	-0.20492	0.027326	0.22885	0.20286	0.20568	0.23628	0.37402
ALKBH7	-0.037374	-0.22787	0.16636	0.017985	0.21197	-0.03264	-0.27297	0.023514	0.1408	-0.089791	-0.04547	0.19513
ALKBH8	-0.056072	-0.053657	0.13089	0.2361	0.017341	0.517	-0.014016	0.19664	0.15453	0.14108	0.14765	0.11841
ALLC	0.0906	0.093495	0.078417	0.2907	-0.048254	-0.174	0.051139	0.039678	0.053746	0.052633	-0.083948	-0.093006
ALMS1	-0.098608	0.38892	0.5363	0.11615	0.31166	0.18571	-0.074154	-0.018729	0.25045	0.066035	-0.28226	-0.24199
ALOX5	0.31657	0.38683	0.49184	0.13409	0.42494	0.030857	0.049375	-0.24599	0.11198	0.045205	-0.13096	-0.079069
ALOX5AP	0.24226	-0.0047319	0.17126	-0.021708	0.16728	0.055721	-0.077432	-0.012481	-0.062196	-0.087834	-0.070065	-0.070968
ALOX12	-0.20861	-0.29636	0.37373	0.32187	0.2757	0.21495	-0.11367	-0.063225	-0.0031722	-0.073031	-0.023345	0.15572
ALOX12B	-0.097591	-0.096951	0.068869	0.2944	0.041442	0.025896	0.024737	-0.17378	0.0064235	0.10967	-0.093154	-0.1425
ALOX15	-0.22206	-0.29177	-0.4211	0.47845	0.46354	-0.039314	0.050655	0.11095	0.12464	-0.16857	0.17842	0.041301
ALOX15B	-0.028465	-0.049464	0.0056518	0.21604	0.15462	0.24427	-0.12324	0.14931	0.076207	-0.011203	-0.012092	-0.036716
ALOXE3	0.064593	-0.12201	0.32611	0.52978	-0.031761	-0.3443	0.063948	0.10596	-0.05764	0.00089112	-0.042478	-0.19818
ALPI	0.11183	0.098378	0.081291	0.023137	0.70643	0.41186	0.075153	0.063088	0.055703	-0.023294	0.31748	0.0722
ALPK1	-0.19557	-0.033152	-0.17689	0.018362	-0.20826	0.079578	-0.00049228	0.0031453	0.17932	0.033736	-0.10339	0.19042
ALPK2	-0.13301	0.068879	-0.54659	-0.025207	0.18727	0.01494	-0.055245	0.17174	-0.08588	-0.12182	0.065228	-0.039027
ALPK3	0.044626	0.2979	0.024959	0.46878	0.096354	0.35635	-0.065625	0.063821	0.13549	-0.003754	-0.17257	0.11015
ALPL	0.061807	0.2864	0.48563	0.19689	0.11123	-0.069236	0.037861	-0.068692	-0.10188	0.12785	0.033822	0.062689
ALPP	-0.090767	0.38649	0.18408	0.11639	0.23047	-0.025278	-0.051764	-0.1238	-0.12334	-0.052013	0.035555	-0.22306
ALPPL2	-0.16125	-0.13008	0.30268	0.12303	0.14473	0.15442	0.073741	0.15981	0.082447	0.088523	-0.11571	0.093601
ALS2	0.17449	0.47791	-0.04451	0.24029	-0.44189	-0.069682	0.11585	-0.042612	0.25868	0.037279	-0.033992	0.10589
ALS2CL	-0.10464	0.072421	0.035445	0.21247	0.4273	0.68296	-0.004602	-0.22465	-0.19382	0.1095	-0.050029	-0.18072
ALS2CR11	0.32434	-0.18846	-0.019933	0.40343	0.022793	-0.26455	-0.046568	-0.16449	-0.27629	-0.15294	-0.10872	-0.33869
ALS2CR12	-0.009746	0.082584	0.018937	0.33846	0.11689	-0.14742	0.021156	0.059132	-0.041007	0.19768	0.095849	-0.17373
ALX1	-0.10162	0.19063	0.39324	0.31306	0.61561	-0.34775	0.093921	0.045435	0.16219	0.17614	0.10465	0.048023
ALX3	0.09462	-0.18297	0.16071	0.22221	0.23391	0.26371	-0.034085	-0.1651	-0.124	0.037308	-0.20955	-0.16397
ALX4	-0.12118	-0.0081378	-0.037668	0.23963	0.63993	0.47802	0.26022	-0.063378	-0.13504	0.060421	-0.06119	-0.099605
ALYREF	0.21693	0.63847	0.48592	0.36136	0.44365	-0.15978	0.065394	0.12822	-0.055586	-0.18909	-0.08557	-0.34236
AMACR	0.030914	0.25639	-0.20813	-0.01261	0.11019	-0.27509	0.0032817	0.17073	-0.19072	-0.1065	-0.25419	-0.32995
AMBN	0.0061729	-0.047171	-0.11091	0.12111	0.062939	0.12766	0.063132	0.037616	-0.080571	0.11323	0.023617	0.024524
AMBP	0.14633	-0.038931	0.18251	0.30637	-0.6573	-0.086982	-0.058579	-0.035184	-0.23037	0.024597	-0.18479	-0.21294
AMBRA1	-0.14535	-0.20044	-0.24662	-0.068075	0.10665	-0.27169	-0.023126	-0.10351	-0.23477	-0.092524	0.18433	-0.30435
AMD1	0.39952	-0.13011	0.14388	0.46012	-0.38257	-0.22448	-0.12341	0.0085369	-0.11165	-0.24859	-0.074327	0.038765
AMDHD1	0.087736	0.33636	-0.035915	0.070233	0.081587	0.25584	-0.23841	-0.24264	-0.30589	-0.0706	-0.10849	-0.24561
AMDHD2	-0.0035389	0.25465	0.27746	0.068735	-0.042867	-0.25043	0.0089906	0.19398	-0.072903	0.036875	0.088023	-0.004617
AMELX	0.0097908	0.12938	-0.37518	0.26468	0.23915	-0.31528	0.048952	0.10003	0.052883	-0.043855	0.00046066	-0.062623
AMELY	-0.022798	-0.067912	-0.54243	0.091312	-0.017794	0.030884	-0.0047595	-0.080921	0.011942	0.054062	0.05897	-0.032896
AMER1	-0.05324	-0.37837	0.10299	-0.051364	0.27227	-0.05848	0.080754	0.31899	0.12213	0.23805	0.18389	0.27538
AMER2	-0.11116	0.047592	0.24612	0.11057	0.29119	-0.6402	0.0015115	-0.19291	-0.16382	-0.085303	0.075908	-0.057536
AMER3	0.032369	0.050969	-0.051435	0.40595	-0.18803	0.15248	-0.092603	0.022764	0.11843	-0.12596	-0.094292	-0.12343
AMFR	0.19316	-0.045134	-0.32503	0.2072	-0.21911	-0.014638	0.018016	-0.034185	-0.11456	-0.10378	-0.19122	-0.1535
AMH	0.21796	0.09758	-0.065411	0.13188	0.22234	-0.31561	-0.025111	0.0096396	-0.02935	-0.017672	0.11089	-0.11461
AMHR2	0.08454	0.013394	0.14437	0.054888	0.68493	0.45419	-0.050512	0.19026	0.068342	-0.075868	0.10821	0.067061
AMICA1	0.054823	-0.15233	0.2349	0.15663	0.24449	0.24545	0.1043	-0.0029787	0.09399	0.046783	0.046392	0.10625
AMIGO1	0.29233	-0.051185	-0.16039	0.11389	-0.076603	-0.067602	0.10418	0.11501	0.11853	0.017711	-0.078396	0.1027
AMIGO2	0.21561	0.19382	-0.43503	-0.028006	-0.16397	-0.012475	-0.0050772	0.050434	-0.29984	0.16038	-0.053725	0.04229
AMIGO3	0.29765	0.013799	-0.32536	0.40133	0.30378	-0.0054132	-0.035879	-0.12461	-0.235	-0.27303	-0.26546	-0.20919
AMMECR1	-0.61753	-0.32399	-0.15357	-0.027102	0.46385	-0.32747	-0.078297	-0.23036	-0.0632	0.12607	0.016018	0.15005
AMMECR1L	0.048513	-0.10603	0.093421	0.29094	-0.24037	-0.075284	0.006775	0.099006	-0.021275	-0.06717	0.11207	-0.13908
AMN	0.095499	0.081393	0.28279	0.08676	0.053227	-0.08737	0.15062	-0.071682	-0.030798	0.059889	-0.066332	0.057681
AMN1	0.037287	-0.27786	-0.16877	-0.0079422	0.1048	0.10351	0.21595	0.036722	-0.10454	0.023834	0.22159	0.081879
AMOT	0.13692	0.2492	0.84853	0.076578	0.37962	0.24607	0.053926	-0.040307	0.22184	0.0060986	-0.048341	-0.076399
AMOTL1	-0.12769	0.59652	0.75955	0.34784	0.099225	0.24098	-0.30326	0.078973	0.038992	-0.28977	0.12354	0.090387
AMOTL2	-0.30099	-0.31576	-0.47795	-0.26928	-0.37663	-0.23025	0.048919	-0.37351	-0.57812	-0.1213	-0.38644	-0.38039
AMPD1	0.17555	-0.087896	0.052539	-0.26808	-0.1778	0.20371	0.20474	0.062777	0.11106	0.19225	-0.0090811	0.052665
AMPD2	0.13342	-0.001082	0.3645	0.12201	0.38707	-0.14722	-0.18794	-0.12684	-0.048649	0.0065418	-0.31303	-0.074294
AMPD3	0.1061	-0.37077	0.27184	0.33816	-0.15595	0.25263	0.00043506	0.063355	0.10916	-0.058686	0.077961	-0.066067
AMPH	0.21875	-0.028761	0.98413	-0.12511	-0.053745	-0.25198	0.073357	-0.045751	-0.35147	-0.052123	-0.051183	-0.25612
AMT	0.050254	0.045174	0.25446	0.043798	0.36955	0.08614	-0.0066281	-0.081472	0.0028942	0.18963	0.16587	-0.032383
AMTN	0.17094	0.24492	0.061202	0.016047	-0.24058	-0.20373	-0.015702	-0.1647	-0.20514	-0.074505	-0.14855	-0.25511
AMY1A	0.4332	0.30687	-0.13402	0.34547	0.18866	-0.49821	0.057735	0.14531	-0.07711	0.017385	0.036517	0.023187
AMY1B	0.18445	0.094893	-0.096233	0.1507	-0.067449	0.29133	0.0020809	0.1876	-0.010135	0.060129	0.062972	-0.087136
AMY1C	0.29758	0.36046	0.0057405	0.40449	-0.22136	0.41748	-0.075818	0.28012	0.24413	0.21113	0.18276	0.30176
AMY2A	0.12352	0.51487	0.32669	0.10759	-0.0008734	-0.52993	-0.20625	-0.041378	0.047441	-0.080952	0.073709	0.18438
AMY2B	0.021407	0.037528	0.37441	0.032161	-0.1704	-0.045217	-0.19923	-0.0050198	-0.003569	-0.17231	0.13726	0.12054
AMZ1	-0.0017053	0.36398	0.37247	0.14681	0.38468	-0.016889	-0.35753	-0.23974	0.31922	0.11342	-0.17763	-0.14125
AMZ2	0.16008	-0.090266	-0.1258	0.327	0.22882	0.31261	-0.13439	0.033174	-0.2379	0.024692	0.14387	0.082527
ANAPC1	0.81938	0.23063	0.24949	1.2287	0.33353	-0.85351	-0.10556	-0.15649	0.053115	0.016266	0.078745	0.17309
ANAPC2	-0.039101	0.15334	0.5759	0.58063	0.036515	-0.38237	0.082237	0.01712	0.021133	0.24224	0.11373	-0.22168
ANAPC4	0.2734	-0.025154	0.19761	0.38426	0.3143	0.036591	-0.092641	-0.12675	-0.012957	0.097623	0.23348	-0.048961
ANAPC5	-0.1163	0.22777	0.091319	0.6505	0.040773	-1.2602	0.018907	-0.088508	0.0055561	0.15596	0.016416	-0.0027833
ANAPC7	-0.069355	-0.026914	0.066198	0.29046	-0.001483	0.38797	0.061544	-0.0080188	0.1483	0.056234	0.015157	-0.1407
ANAPC10	-0.24084	0.023342	0.098552	0.13464	0.049426	-0.012776	0.066046	-0.13267	-0.066674	0.15957	0.0076496	0.12736
ANAPC11	0.11261	-0.16188	0.35894	1.6167	0.5898	0.24198	-0.083012	-0.20642	-0.39518	0.10771	-0.093035	-0.13961
ANAPC13	-0.17113	-0.15874	-0.48569	0.45286	0.090344	0.35737	-0.06642	0.12505	0.50101	-0.071693	-0.23188	0.27499
ANAPC15	0.2672	-0.26806	0.29616	0.54709	0.24114	-0.0015766	-0.058046	0.034376	0.045194	0.056837	-0.25669	-0.1156
ANAPC16	0.082316	-0.00071211	0.05956	0.40327	0.14834	0.31304	0.011014	-0.083563	-0.020992	0.088739	0.020707	0.00471
ANG	0.12888	0.17339	-0.10643	0.23929	-0.29073	-0.028557	0.054372	0.074553	0.039292	-0.077584	0.0057724	0.11782
ANGEL1	0.011519	0.17659	0.2291	0.32681	-0.3298	-0.18672	0.022835	0.19659	0.12281	-0.1402	0.19809	0.094723
ANGEL2	-0.21895	0.18771	0.17469	0.092368	0.24594	0.48115	-0.027649	-0.037436	0.14023	-0.13447	-0.21845	-0.038678
ANGPT1	-0.087051	-0.064527	-0.2343	0.080073	0.26327	0.26575	0.016775	0.071798	-0.12702	0.096506	0.20158	-0.12036
ANGPT2	0.011384	-0.15162	0.43548	0.34986	-0.24233	0.46113	-0.043214	0.015968	0.070948	-0.11776	0.024111	0.038065
ANGPT4	0.11257	0.32991	0.14306	0.71109	0.40321	-0.122	-0.068614	-0.17276	-0.021391	-0.053051	-0.21404	-0.042954
ANGPTL1	0.1378	0.38974	0.33108	-0.17557	0.30143	-0.5931	-0.15142	0.13275	0.22855	-0.18843	0.17598	0.29756
ANGPTL2	0.16221	-0.16777	0.571	0.32088	0.073458	0.59902	-0.11969	-0.10996	-0.1754	0.036419	-0.10275	-0.099155
ANGPTL3	0.22691	0.26642	0.21785	0.1553	0.042233	-0.11061	0.015196	-0.086253	-0.18363	0.041141	0.047596	-0.14015
ANGPTL4	0.33846	0.13024	0.064384	-0.15438	-0.16986	-0.13991	-0.0070878	-0.10465	0.021876	-0.106	0.010807	0.066952
ANGPTL5	0.33525	-0.11499	0.6575	0.059927	0.16762	0.085474	0.27847	0.18428	0.34337	0.28064	0.086145	0.44005
ANGPTL6	0.070311	0.54042	-0.2076	0.65004	0.31383	0.71601	0.01902	0.44016	0.21075	0.16636	0.38197	0.11198
ANGPTL7	-0.097614	0.56745	0.39069	0.13944	0.44279	0.1213	-0.034017	0.20807	0.2703	-0.024816	-0.32351	-0.15185
ANHX	0.29548	-0.26796	0.34413	0.50607	0.15025	0.062018	0.12987	-0.25423	-0.37185	-0.1039	-0.15078	-0.19781
ANK1	0.070345	0.36962	0.24397	0.64614	0.26251	0.23494	-0.10094	-0.07304	0.011845	-0.15274	-0.065131	-0.018191
ANK2	-0.096385	-0.033483	0.57328	-0.096834	0.087488	-0.67959	0.12391	0.10421	-0.16589	0.011567	0.22177	-0.072473
ANK3	-0.19578	0.096843	-0.026885	0.21212	-0.06414	-0.056383	-0.046989	-0.073372	-0.02679	-0.13878	0.16649	0.088214
ANKAR	-0.38077	0.11741	0.021622	0.12997	-0.28483	-0.1155	-0.037583	0.15288	0.15779	-0.029006	0.061154	-0.016041
ANKDD1A	0.11077	0.30277	0.0161	0.52118	0.21284	-0.46664	-0.10088	-0.23604	0.37344	0.20191	0.23635	0.49584
ANKDD1B	0.25238	0.38055	0.65971	-0.13678	0.30325	0.3486	-0.026435	-0.19417	-0.11954	0.10816	0.20315	-0.21462
ANKEF1	-0.079842	-0.13117	0.030575	0.43237	0.04771	-0.097838	-0.14746	-0.31978	-0.12057	-0.19067	0.064028	0.11028
ANKFN1	-0.019533	-0.054302	0.039974	0.20594	0.31961	0.18157	0.017488	0.12452	0.15459	-0.21138	0.19575	-0.0025143
ANKFY1	-0.39943	0.042365	0.82712	0.033125	-0.56667	0.16785	-0.0036743	0.34576	0.25197	-0.084636	-0.06652	0.08907
ANKH	-0.094733	0.043022	0.10369	0.26395	0.38577	-0.097629	-0.089642	-0.28112	-0.16049	0.037623	-0.23189	-0.14095
ANKHD1	-0.14479	-0.074341	-0.41007	-0.06345	0.28815	-0.28524	-0.22623	0.10415	0.12633	0.15935	-0.11009	0.18699
ANKHD1-EIF4EBP3	0.026333	-0.40978	-0.18791	0.16674	-0.13783	0.092487	-0.014567	0.19727	0.11758	0.032518	0.15737	0.13387
ANKIB1	-0.14711	-0.038859	-0.10647	0.11399	0.43698	0.098867	-0.226	-0.29581	-0.015154	0.030347	-0.14926	0.097238
ANKK1	-0.11844	0.019575	0.15175	0.39174	0.15224	0.40149	-0.10417	0.13612	0.2014	-0.012387	0.074004	0.043164
ANKLE1	0.073068	0.43966	0.044478	-0.099843	-0.21666	-0.49723	0.061598	0.035924	0.058246	-0.039154	0.11776	-0.027385
ANKLE2	0.081169	0.039713	0.15859	0.30481	0.1346	0.60283	-0.049186	-0.22247	-0.1141	-0.066848	-0.26218	-0.46555
ANKMY1	0.082544	-0.13173	-0.0026214	-0.0056382	-0.152	0.40808	-0.10253	0.081953	0.085811	0.010575	-0.10875	0.14089
ANKMY2	-0.25108	0.22009	-0.12188	0.24859	-0.11413	0.3698	-0.078212	0.027864	0.14786	0.072338	-0.028113	-0.13649
ANKRA2	-0.097788	-0.42889	0.28433	0.36785	-0.048262	-0.58667	-0.12564	0.10054	0.014738	-0.27263	-0.14776	-0.064385
ANKRD1	0.30425	0.063344	0.073142	0.21747	0.15037	0.1401	-0.10741	0.036097	-0.12869	0.052741	0.063162	-0.025783
ANKRD2	0.074972	0.054611	0.080309	0.41028	0.0050853	0.22863	0.041113	-0.080929	0.032475	0.1069	-0.14202	-0.077676
ANKRD6	0.16438	-0.20794	0.14941	0.076002	-0.0019255	-0.58717	-0.020486	-0.04408	-0.078773	-0.21695	-0.064495	-0.11391
ANKRD7	0.10841	0.28039	0.27648	0.058403	0.096543	0.053013	0.11245	0.022404	-0.056422	0.098192	0.099912	0.24052
ANKRD9	0.23218	-0.11727	0.27044	0.17699	0.10923	0.13213	0.036587	0.075696	-0.047308	0.01362	0.11743	-0.0099957
ANKRD10	-0.018573	0.38404	0.12415	0.38619	0.082368	-0.34333	0.10345	0.16074	0.29225	0.18471	-0.022801	-0.23163
ANKRD11	-0.15319	0.56129	0.27318	0.017085	0.26921	0.47752	0.073523	-0.14911	0.12372	0.17394	-0.22904	-0.24057
ANKRD12	-0.0093365	-0.078759	0.0022454	0.15713	-0.19652	-0.020244	-0.039055	-0.08255	-0.011213	0.0035892	0.10906	0.031777
ANKRD13A	0.38426	0.10582	0.37732	0.6171	0.076075	0.22394	0.27305	0.11494	0.049812	-0.096334	-0.11293	0.20955
ANKRD13B	-0.14028	-0.35279	0.60866	0.54303	0.71418	0.83255	0.20327	0.21943	0.081264	-0.020547	0.089523	0.47863
ANKRD13C	-0.058051	0.0028509	-0.22808	0.0033223	0.042934	-0.29123	0.23734	0.15307	0.091084	0.27394	0.085786	0.043794
ANKRD13D	-0.15052	0.49894	-0.58913	-0.33695	0.63484	0.30729	0.21362	-0.11717	0.016753	-0.057476	-0.0098108	-0.12423
ANKRD16	0.15537	0.015576	0.3266	0.08964	0.1759	-0.086616	-0.070907	-0.016572	-0.0050595	0.059564	0.0078815	0.14252
ANKRD17	0.2169	0.12243	0.46284	-0.077211	-0.078393	-0.24421	0.0051165	0.030944	-0.26666	0.081004	0.036016	0.056435
ANKRD18A	-0.17651	0.17752	-0.016506	0.62554	1.1863	-0.15558	0.15331	0.0019931	0.14559	0.085115	-0.052904	-0.026883
ANKRD18B	0.092107	0.36456	0.51748	0.4771	0.22864	0.15502	-0.022105	0.08632	-0.0011297	0.1481	0.3217	0.30891
ANKRD20A1	0.087472	0.37574	-0.30014	0.77802	-0.084667	0.065348	0.031836	-0.02293	-0.13618	-0.1416	-0.12295	-0.054528
ANKRD20A2	-0.049462	0.084136	-0.39338	0.29344	0.40472	-0.16344	-0.072766	-0.14616	-0.11206	0.0093985	-0.17551	-0.036526
ANKRD20A3	0.29442	0.38651	-0.0028028	0.20427	0.17543	0.0044656	-0.057279	0.064845	0.25818	-0.00053054	0.0067899	-0.014278
ANKRD20A4	0.12391	-0.20683	0.51533	0.58109	0.51057	0.67652	0.13963	0.067894	0.12915	0.033286	0.098081	-0.0094889
ANKRD22	0.08767	0.17381	-0.1468	0.21195	0.24396	0.67304	0.18166	0.071969	0.073697	-0.064729	0.26504	0.19833
ANKRD23	-0.040053	-0.08528	0.054744	0.33551	0.042092	0.22915	0.0094209	-0.027021	0.030363	0.19411	-0.032479	0.061107
ANKRD24	-0.082981	0.095562	0.01235	0.27318	0.054559	-0.2077	-0.12432	-0.30898	-0.13589	-0.0057099	-0.21303	-0.24673
ANKRD26	0.016092	0.032553	-0.26151	-0.045864	0.21935	-0.17406	-0.098884	0.096839	0.14476	-0.084791	-0.092655	-0.070059
ANKRD27	0.22641	0.50689	0.43868	0.18642	-0.12207	0.44468	0.075209	0.075559	0.3099	-0.12326	-0.067484	0.16101
ANKRD28	0.10499	-0.20439	-0.15122	0.31817	0.11997	0.30766	0.018083	0.053642	0.0099939	-0.21379	-0.095043	0.21533
ANKRD30A	0.13936	-0.50519	-0.50855	-0.16845	0.44067	0.42203	0.11197	-0.094133	-0.10199	-0.22832	0.15801	-0.11203
ANKRD30B	-0.17087	0.20362	-0.25011	0.092524	0.017379	-0.088424	-0.048595	-0.03381	0.045178	0.024436	-0.084371	-0.081861
ANKRD31	-0.57605	0.17289	1.0964	0.15263	0.18148	0.34876	-0.044326	0.17604	-0.016628	0.18062	0.21727	0.37135
ANKRD32	-0.3436	-0.16867	-0.22126	0.68278	0.61802	0.38861	0.14544	-0.262	0.11649	0.017805	0.053535	-0.21322
ANKRD33	0.078747	0.16451	0.040458	0.40286	0.34074	0.48819	0.042095	-0.27182	-0.33566	0.11155	-0.26502	-0.11343
ANKRD33B	0.22588	0.41315	0.12599	0.16704	-0.27124	-0.29951	-0.11189	0.11777	0.00128	0.010549	-0.27548	-0.073345
ANKRD34A	0.072524	-0.18892	-0.27426	0.27516	0.14628	0.14971	0.15199	0.061761	0.31926	-0.051865	0.022277	-0.042977
ANKRD34B	-0.0099214	0.015776	-0.23172	0.20526	-0.2383	0.095213	-0.18684	-0.17995	-0.042271	-0.2851	0.10358	0.11868
ANKRD34C	0.38328	0.44838	0.48106	0.31629	-0.024256	-1.0498	-0.068142	-0.042051	0.064384	-0.24347	0.13151	-0.023142
ANKRD35	0.14291	0.14858	0.59314	0.5748	0.40096	-0.3048	-0.20292	-0.11021	-0.0027094	0.025432	-0.29943	-0.049926
ANKRD36	0.48147	0.3782	0.21445	0.13593	-0.32621	0.22245	-0.17604	-0.27102	-0.20458	-0.0045855	-0.13338	-0.11862
ANKRD36B	0.028627	0.085407	0.27299	0.052834	-0.24803	0.030607	0.016086	-0.088438	-0.022423	0.069208	-0.15219	0.084992
ANKRD37	-0.044085	0.064342	-0.36265	-0.054181	0.12361	0.22806	0.010796	-0.14279	-0.0013049	-0.041534	-0.17131	-0.1419
ANKRD39	0.060866	0.29596	0.27459	0.23166	-0.10585	-0.5416	0.1432	0.13745	0.076848	0.085235	0.24661	0.04438
ANKRD40	-0.17792	-0.2001	-0.26073	0.14181	-0.023995	-0.0025006	0.030084	0.018788	-0.022863	-0.011745	-0.09571	-0.15289
ANKRD42	-0.035166	-0.33374	0.24538	0.14185	0.22181	0.22144	-0.010067	0.042867	0.24947	0.20669	0.16483	0.36323
ANKRD44	-0.026729	0.067169	0.1802	0.45135	0.041062	-0.32883	-0.025445	0.23954	0.19353	-0.22315	-0.227	0.048693
ANKRD45	-0.065995	-0.13958	0.1132	0.36885	0.25779	0.020532	0.055794	-0.071861	-0.1825	0.095249	-0.12632	-0.1711
ANKRD46	0.16069	-0.9633	-0.52315	0.58696	0.18414	-1.3697	-0.18527	0.27181	0.1181	0.065687	0.15921	-0.25626
ANKRD49	0.45995	0.26512	1.4463	1.2751	0.61967	1.2812	0.174	-0.025664	0.061645	0.089264	0.054196	-0.0087001
ANKRD50	0.012862	0.19942	0.049316	0.21828	-0.4905	-0.038887	-0.052567	0.050472	0.21748	0.0025598	0.19502	0.28601
ANKRD52	0.059829	0.1024	0.13657	0.45569	-0.23718	0.53865	0.099379	0.17831	0.14145	0.082186	0.1446	-0.062437
ANKRD53	-0.11932	-0.022862	0.24784	0.60232	0.68153	-0.16313	-0.054735	0.029726	0.12958	0.14764	0.012855	0.28387
ANKRD54	0.18326	0.18346	0.067974	0.0092681	0.11183	0.50233	-0.0066635	0.039696	0.11559	0.12975	0.27755	0.30756
ANKRD55	0.68512	0.23024	0.55902	0.19762	0.23311	-0.020514	-0.21125	-0.054488	-0.10351	0.17762	0.068051	0.16596
ANKRD60	-0.06423	0.033651	-0.6701	0.087899	0.1953	-0.16471	-0.17549	-0.017125	0.057884	-0.063872	-0.066199	0.020496
ANKRD61	-0.31031	-0.050681	0.11187	0.12074	-0.36588	0.0073609	0.00027831	0.027998	0.094511	0.047609	-0.065622	0.04026
ANKRD62	0.12661	0.29942	-0.081953	0.080951	-0.080552	-0.047945	0.10126	0.030258	0.089124	0.067796	0.041831	0.023561
ANKRD63	-0.14838	-0.073741	-0.14918	0.061994	0.37313	0.056253	0.0597	0.092133	-0.046015	0.15869	-0.077064	-0.21182
ANKRD65	-0.20625	0.23016	-0.13077	0.25328	0.14941	-0.029421	0.13051	-0.060463	-0.030727	0.079611	-0.19196	-0.4836
ANKRD66	-0.15884	0.2451	0.048623	0.084329	0.13172	-0.090504	-0.15179	-0.19589	-0.30361	0.060845	-0.013399	-0.36218
ANKS1A	-0.43376	0.1296	-0.33194	0.04383	-0.15141	0.31742	0.055952	0.12625	0.19949	0.039664	0.34206	0.41934
ANKS1B	0.12512	0.0052442	0.010764	-0.091204	-0.20497	0.40777	-0.10589	-0.11068	-0.24251	-0.14603	-0.089713	-0.010298
ANKS3	-0.15329	-0.6899	-0.87891	-0.89709	-0.14158	-0.012404	-0.021075	-0.055444	-0.1474	0.11438	0.047272	-0.071802
ANKS4B	-0.10757	0.039521	-0.13767	0.20783	-0.2168	0.36188	-0.037066	0.06921	-0.09771	-0.16622	-0.026109	-0.10425
ANKS6	0.21896	-0.28471	0.12991	0.027089	0.097778	-0.12108	-0.11503	0.030904	0.078499	-0.03081	-0.060369	-0.030561
ANKUB1	0.16249	-0.11017	0.4142	0.041485	-0.40114	0.15584	0.026217	0.0051186	0.25229	0.010637	0.011791	0.37454
ANKZF1	0.0049624	-0.2723	-0.22541	0.29876	-0.12783	-0.34579	0.022735	-0.16409	-0.12185	0.05494	0.18241	-0.044337
ANLN	0.37037	0.041657	0.40899	0.35133	-0.17276	0.72694	0.011694	-0.0379	-0.025499	-0.06499	0.12431	0.24204
ANO1	-0.11809	0.37013	-0.24243	0.55688	0.20823	0.28907	-0.17894	0.06363	0.36861	-0.036238	0.37854	0.23437
ANO2	0.38026	0.033485	-0.067968	0.067299	0.45131	0.062222	-0.056044	-0.091066	0.014024	0.15781	0.053011	0.10153
ANO3	0.044224	0.26822	-0.0027031	0.0057501	-0.25452	0.03756	0.089328	-0.058678	-0.020253	-0.066165	-0.063639	-0.16471
ANO4	-0.46568	0.082253	-0.57012	0.26933	0.22444	0.092106	-0.087745	0.061182	-0.15231	0.057431	0.17901	-0.0033806
ANO5	0.16429	-0.026407	0.091896	0.10876	-0.2552	-0.1469	0.00061443	0.034321	0.041947	-0.10716	0.01308	0.10758
ANO6	-0.068617	-0.005218	0.11419	-0.041032	0.36214	-0.2714	0.063055	0.10825	0.096738	-0.010311	0.054218	-0.036902
ANO7	-0.35448	0.11807	-0.15997	0.61436	-0.22526	-0.46545	0.0056318	-0.026572	0.078527	0.095773	-0.044744	-0.0055564
ANO8	-0.052382	0.35461	0.28302	0.30492	-0.092787	0.088523	-0.0073613	-0.02944	0.17117	-0.0032257	0.11318	0.0060775
ANO9	0.19742	-0.17096	0.1735	0.1562	0.067631	-0.22358	0.1884	0.08513	0.025405	0.079372	0.025571	-0.21098
ANO10	0.50723	0.27435	0.40322	0.13134	-0.2599	-0.070283	-0.10946	0.0087494	0.0029038	0.038664	-0.022167	0.12968
ANOS1	-0.07801	0.12413	0.099547	-0.06884	-0.053185	0.60746	-0.10789	0.049599	-0.034371	-0.041265	-0.081796	-0.049937
ANP32A	0.34529	0.65266	1.6788	0.17884	-0.6387	-0.3415	0.24382	-0.1249	-0.11505	0.18978	-0.14785	-0.19105
ANP32B	-0.17093	0.15579	-0.17381	-0.013107	-0.10029	0.016098	-0.035366	-0.080867	-0.18598	-0.15655	0.046641	-0.089482
ANP32C	-0.20962	0.26475	0.10517	0.27149	-0.26657	-0.041846	-0.0016098	0.054583	-0.16943	-0.053735	-0.064237	-0.16088
ANP32D	0.14661	0.015883	0.43888	0.19988	0.033617	0.077572	0.0018391	-0.17147	-0.054523	-0.16414	-0.068773	0.10607
ANP32E	0.29924	0.56364	0.30881	0.53613	-0.63597	0.4321	-0.081173	0.34655	0.29203	0.069626	0.24177	0.41324
ANPEP	0.29884	0.4839	-0.039519	0.16095	-0.21545	-0.6117	0.053216	0.042417	-0.11294	-0.038208	0.038277	0.17377
ANTXR1	0.18854	0.18971	0.35495	0.30547	0.29355	0.0081721	-0.1331	-0.0098183	0.013466	0.030605	0.19515	-0.14519
ANTXR2	0.058903	0.038773	0.083345	-0.049715	0.086143	0.059676	0.19522	0.2372	-0.073567	0.13433	0.096134	0.24928
ANTXRL	-0.037697	-0.63164	-0.32891	0.38212	0.33842	0.54066	-0.017515	-0.13721	0.09813	0.013096	-0.064785	0.27265
ANXA1	-0.045474	0.20762	-0.015558	0.44368	-0.010121	-0.45902	-0.09802	-0.098314	0.04051	-0.014726	0.12483	-0.0005125
ANXA2	0.36604	0.40568	0.24964	0.15835	0.0050721	-0.3358	0.28631	0.071162	-0.25438	0.0049773	0.014815	-0.1863
ANXA2R	0.0036359	0.1538	-0.28169	-0.29003	1.3184	-0.28771	0.027741	0.13645	-0.29338	-0.13469	0.091904	-0.1013
ANXA3	-0.65568	-0.17697	-0.25171	-0.1934	0.36226	0.089086	0.027	-0.17726	-0.26143	0.080638	-0.16469	-0.36681
ANXA4	-0.28478	0.044251	0.24745	0.15211	-0.020891	0.013056	-0.036482	-0.20937	0.066406	-0.13454	-0.17711	0.11178
ANXA5	0.19975	0.066531	0.085406	-0.052955	-0.12242	0.053135	0.087743	0.016209	-0.10637	0.047935	-0.29189	-0.28185
ANXA6	0.0029466	0.11999	-0.34701	0.27846	0.024109	-0.11812	0.12912	-0.012301	-0.068797	-0.028062	0.1012	-0.1317
ANXA7	0.21683	0.20718	0.31523	0.25566	-0.16199	0.22393	-0.0072445	0.01669	-0.3738	-0.038053	-0.39178	0.17787
ANXA8	0.16766	0.24921	-0.11988	0.30286	0.29478	0.20699	0.12772	-0.0082174	0.050609	0.059366	0.11315	0.086728
ANXA8L1	0.13944	0.27209	1.2706	0.19552	0.57299	-0.99872	-0.12801	-0.13886	0.28761	0.29211	-0.12251	0.18894
ANXA9	-0.2976	-0.16753	-0.11017	0.15099	0.8594	0.37796	-0.018708	0.0016239	-0.41213	0.048582	-0.016947	-0.5109
ANXA10	-0.14646	0.072657	0.065715	0.13856	0.036002	0.25883	-0.038429	0.17486	0.069108	0.24294	-0.059804	0.11276
ANXA11	0.061039	0.032153	-0.16018	0.452	0.10728	0.15477	0.098036	0.008313	0.30585	0.091499	0.17249	0.18203
ANXA13	0.031451	-0.0046267	-0.12492	-0.14504	0.091377	0.28519	0.24567	0.16475	0.18623	0.18887	0.17907	0.22183
AOAH	-0.061712	0.35912	0.21018	0.42569	0.29493	-0.27414	-0.017959	-0.10377	-0.15491	-0.010766	-0.26729	-0.17771
AOC1	0.38641	0.3018	0.33757	0.27183	0.35729	0.75266	0.15442	0.028884	0.17038	-0.11891	0.05344	-0.32124
AOC2	0.13052	-0.16315	-0.074656	0.36149	-0.2399	0.070563	-0.04532	0.099175	-0.16359	-0.038701	-0.090235	-0.33312
AOC3	-0.10247	-0.031186	0.21816	0.12922	0.52253	0.1148	-0.01426	0.10408	-0.070098	0.074513	0.0048222	-0.063473
AOX1	0.18638	0.25233	0.45568	0.23125	-0.2322	-0.42158	-0.036445	-0.051864	0.026916	0.036147	0.079641	0.078264
AP1AR	0.12083	-0.097107	-0.12463	0.12471	0.089678	-0.022479	-0.011261	-0.043913	0.0051477	-0.0070192	0.10368	0.059291
AP1B1	0.23879	-0.62625	0.013074	0.53455	0.28528	-0.26492	0.40364	0.059742	0.38675	0.29247	0.21113	0.13548
AP1G1	0.10908	0.51655	0.25438	0.44536	0.39493	-0.13214	0.11905	0.046067	0.082117	0.13512	0.14646	0.38003
AP1G2	0.27043	-0.053349	0.2384	-0.03009	-0.38957	-0.18932	-0.017628	0.030336	0.17504	0.073827	-0.046938	0.065571
AP1M1	0.30548	0.30922	0.41785	0.43041	0.058718	0.069271	0.10716	0.043766	0.0091163	-0.0037469	0.17042	0.17135
AP1M2	-0.042607	0.023441	-0.17926	0.11239	-0.30355	-0.47967	-0.11203	-0.16595	-0.017727	0.026375	0.024718	0.10153
AP1S1	-0.12106	0.22311	0.31242	0.50511	0.24543	0.70129	0.19835	-0.20278	0.049401	-0.018697	-0.18345	0.045509
AP1S2	-0.22583	-0.037337	0.092451	0.097581	-0.12313	0.48808	0.15359	-0.19133	0.01055	0.048736	-0.077712	0.23265
AP1S3	0.19218	0.2664	0.72167	0.49629	0.013842	0.39114	0.044075	0.11638	-0.13464	-0.16538	-0.027709	0.0060091
AP2A1	-0.17191	-0.042255	-0.23759	0.21103	0.23367	0.30566	0.0038151	-0.13603	-0.082208	0.05326	-0.34782	-0.099987
AP2A2	-0.01478	-0.092474	-0.067791	-0.062642	0.26222	0.092051	0.17079	0.13639	0.23985	0.020207	0.098297	0.10737
AP2B1	0.12911	-0.66442	-0.17508	0.0596	0.17227	-0.40863	0.0082776	-0.15794	-0.086992	-0.03978	-0.062069	-0.074308
AP2M1	-0.28543	-0.34808	-0.33066	0.42875	-0.052947	-0.70999	-0.089889	-0.079916	-0.41058	0.064985	-0.089031	-0.12657
AP2S1	-0.068012	-0.36147	-0.17077	0.9832	-0.0066788	-0.20042	0.10124	-0.1373	-0.24075	0.017375	0.032077	-0.06177
AP3B1	-0.0031177	-0.17733	0.19637	-0.18242	0.21606	0.23114	0.0868	0.23778	0.36472	-0.18217	0.044837	0.031502
AP3B2	0.27172	-0.26017	0.68849	0.79182	0.36935	0.033006	0.071482	-0.057	-0.23469	-0.025403	0.15214	0.09228
AP3D1	-0.048608	0.10662	0.11522	0.47285	0.16116	0.52699	0.10981	0.31684	0.37186	0.10995	0.2513	0.55211
AP3M1	0.16687	0.048512	-0.05646	0.15756	-0.30656	0.12254	0.042682	-0.030438	-0.1231	-0.012303	0.099494	0.091341
AP3M2	0.042833	-0.44906	0.060837	0.16511	0.29376	-0.18941	0.17031	0.071668	0.45359	0.19833	0.27	0.12096
AP3S1	-0.014468	0.28734	0.14982	0.21363	-0.60461	0.33481	-0.093059	-0.085822	-0.064558	0.049059	-0.11878	-0.11042
AP3S2	-0.01826	0.38485	0.076856	0.2819	0.073088	0.81445	0.069855	-0.086945	-0.17986	-0.15713	-0.08497	-0.24087
AP4B1	0.12335	-0.045562	0.56822	0.16396	-0.12028	0.23236	0.019558	0.12494	-0.087145	-0.1078	-0.013971	0.012998
AP4M1	0.51647	-0.067518	-0.27148	0.5406	0.073515	-0.082612	0.11542	0.31199	0.2667	-0.064789	0.2098	0.15337
AP4S1	0.10714	-0.08345	-0.013726	-0.036294	-0.27591	0.022039	0.095606	0.35962	0.18119	-0.10374	0.17044	0.10703
AP5B1	0.063673	0.22907	-0.17861	0.4482	0.18419	0.064062	-0.32557	-0.073233	0.15431	-0.012488	0.066062	0.26864
AP5M1	0.87145	-0.08737	-0.68317	0.11105	-0.44978	0.15687	-0.037356	0.13624	0.20615	-0.0071698	0.18224	0.11212
AP5S1	-0.039483	-0.21317	-0.20216	0.047153	0.33211	-0.044978	-0.014326	0.026754	0.09364	-0.18592	-0.17045	-0.23802
AP5Z1	0.092294	-0.016874	-0.00089013	0.25625	-0.15301	-0.0067178	-0.20452	-0.050047	-0.32833	-0.11222	0.26671	-0.060885
AP4E1	-0.11422	-0.074119	-0.063707	0.58094	0.51288	0.10666	-0.0038455	-0.063046	-0.20015	-0.085672	-0.25329	-0.014436
APAF1	0.16593	0.084624	0.81694	0.22366	-0.32014	0.074305	-0.031417	-0.18742	0.22056	-0.057051	-0.21047	0.090586
APBA1	-0.031328	0.10383	0.10048	0.15626	0.019327	0.031827	-0.030013	-0.11365	0.16975	0.078552	-0.068822	0.011786
APBA2	0.040986	0.30246	-0.3693	0.034663	-0.1438	0.036121	-0.00057577	0.25075	-0.023593	-0.095696	0.068513	-0.42073
APBA3	-0.11747	-0.25059	-0.25933	0.28785	-0.1611	0.49616	-0.066651	-0.2248	-0.33645	-0.00932	-0.1212	-0.12784
APBB1	0.13531	0.10164	-0.1002	0.28916	-0.29503	-0.0031327	0.087362	-0.016387	0.32804	0.23635	0.085196	0.26075
APBB1IP	-0.064898	0.038852	0.0065901	0.11183	-0.012176	-0.39864	-0.2655	0.1529	-0.34299	-0.03369	0.042535	-0.57818
APBB2	-0.20644	-0.05904	0.23907	0.12881	-0.048381	-0.052295	-0.18299	0.020442	-0.28829	0.10623	-0.085461	-0.15048
APBB3	0.26745	0.028902	-0.245	0.22026	-0.085994	0.046336	0.10853	-0.18066	-0.037898	-0.040109	-0.027989	0.04304
APC	-0.25357	-0.24199	0.10136	-0.092739	0.44047	0.33271	0.018321	0.06699	0.1632	0.14135	0.032306	-0.15608
APC2	0.074334	0.025458	0.63807	0.61652	-0.051258	-0.15839	0.0053412	-0.016766	0.06298	0.075733	0.014708	0.12462
APCDD1	0.17826	0.39693	0.11049	0.10448	0.13413	-0.1788	0.0004997	0.10704	-0.01863	-0.012101	0.092379	0.039069
APCDD1L	-0.39831	-0.24311	-0.16269	0.16359	0.029256	0.074426	0.10525	0.20877	0.19893	0.14283	-0.16787	-0.098133
APCS	0.11626	0.058312	-0.080143	0.12579	0.088029	0.14007	0.033662	-0.15926	0.070396	-0.073558	-0.017846	-0.13909
APEH	0.16668	0.13857	0.23917	-0.059883	0.15981	-0.2805	0.0054753	-0.23315	-0.064595	-0.019815	-0.067	0.011416
APELA	0.5407	0.31736	-0.050609	-0.06514	0.46489	0.14601	0.055985	0.23266	-0.0071044	0.038504	0.0063688	-0.15162
APEX1	0.41241	0.66773	0.27132	0.46235	0.37138	0.1024	0.13091	0.051938	-0.13046	0.098165	0.3911	0.12623
APEX2	-0.13765	-0.017092	-0.29046	0.25107	0.24859	-0.076053	0.014946	-0.24287	-0.40077	0.047639	-0.39245	-0.45026
APH1A	0.076658	0.6542	-0.025884	-0.24762	0.38928	0.0093309	-0.35198	-0.15495	-0.22438	-0.12104	0.084411	0.11241
APH1B	0.14738	0.41878	-0.054888	0.20468	-0.10818	0.063537	-0.080689	-0.12582	-0.03859	-0.03476	0.023667	-0.062158
API5	0.25753	-0.23029	0.19021	-0.17072	0.01974	-0.12996	0.042775	-0.079156	-0.085453	-0.094498	-0.029161	-0.12471
APIP	0.67431	0.446	0.32219	0.48214	-0.60563	0.22365	-0.015213	0.069992	0.34571	-0.10031	0.28042	0.37992
APITD1	0.064963	0.002912	0.55021	0.013748	0.029121	-0.028409	-0.14032	-0.14275	0.28966	0.016282	0.051116	0.18931
APITD1-CORT	0.26402	0.30086	0.2914	-0.072388	0.16703	0.248	0.20667	0.068356	0.076198	0.032511	-0.1338	-0.09141
APLF	-0.095598	-0.16158	-0.0218	-0.035652	-0.12188	0.43068	-0.24122	-0.20168	-0.1802	-0.0079311	-0.36748	-0.15762
APLN	-0.15755	0.019934	0.69777	-0.029907	0.36673	-0.43207	-0.10016	-0.28793	-0.18163	-0.0024968	-0.090051	-0.12535
APLNR	-0.2997	-0.0046979	-0.18114	0.31912	-0.12805	0.10276	0.18835	0.25166	0.28899	0.09697	0.18218	0.18939
APLP1	-0.10472	0.2726	0.56213	0.4901	0.084936	0.051486	0.099412	0.073538	0.10027	-0.0028457	-0.1547	-0.11196
APLP2	0.18493	0.16537	0.26774	-0.22231	-0.26538	0.46713	-0.10762	-0.16819	-0.033777	-0.073317	-0.17079	-0.20594
APMAP	-0.33347	0.33837	-0.22303	0.35561	-0.064573	0.20036	0.0031456	0.028029	0.43535	0.063238	-0.14638	0.11249
APOA1	-0.023724	-0.097961	-0.18745	0.02642	0.15858	0.20831	0.073438	-0.030449	0.034073	0.047375	-0.20519	-0.10749
APOA1BP	-0.083276	-0.19968	-0.36687	0.39575	0.32836	0.44487	0.074652	0.063987	0.11073	-0.076792	-0.25569	-0.21759
APOA2	-0.23028	-0.11736	0.15916	0.24133	0.036227	-0.21148	-0.061085	-0.031145	-0.13698	0.042188	-0.12431	0.082212
APOA4	0.15584	0.19728	0.1095	0.097373	-0.07064	0.44559	0.035355	-0.10166	0.0010542	0.1534	-0.0016945	-0.059709
APOA5	-0.035863	0.23775	0.33792	0.307	0.42711	0.091554	-0.11959	-0.011247	0.14922	0.028434	-0.095584	-0.12386
APOB	-0.00020148	-0.058277	-0.077959	0.22386	0.011963	-0.23596	0.076774	-0.073904	-0.10529	0.19714	-0.10666	-0.26518
APOBEC1	0.14469	0.41802	-0.010409	0.16165	0.22446	-0.051212	-0.0030544	-0.046696	0.062054	0.1446	0.20359	0.0050075
APOBEC2	0.37999	0.32368	-0.023033	0.11115	-0.14168	0.32824	-0.16995	-0.0064676	-0.01976	0.066141	0.040409	0.068402
APOBEC3A	0.23883	0.924	0.47577	0.2572	0.37255	0.69302	0.05828	0.17148	0.33857	-0.040623	0.4441	0.58443
APOBEC3B	0.2428	0.30961	0.22851	0.33281	0.14185	-0.45912	-0.024481	-0.17181	-0.010615	-0.16595	-0.23349	-0.18838
APOBEC3C	-0.1027	-0.24036	0.57222	-0.055679	-0.2981	-0.46088	0.091115	-0.17555	-0.20665	0.13914	-0.024582	-0.24673
APOBEC3D	0.61664	-0.43944	0.24863	0.020843	-0.2273	-0.2691	-0.12344	-0.046512	-0.10538	-0.052467	0.13715	0.081143
APOBEC3F	-0.076587	0.34321	0.10981	0.32757	0.14681	0.44825	-0.091872	0.070217	-0.19889	-0.16005	0.21927	-0.033505
APOBEC3G	-0.024188	0.1684	0.45736	0.35015	-0.61515	-0.49539	0.12991	0.0482	-0.12426	-0.030748	-0.039095	-0.075037
APOBEC3H	-0.14534	0.33654	0.18271	0.038036	-0.17817	0.038669	0.22236	-0.026992	0.0834	0.10898	-0.15497	0.012093
APOBEC4	-0.18071	-0.22638	0.62325	0.2984	-0.23916	0.37009	0.043382	0.20652	-0.037393	0.12347	0.11873	-0.31992
APOBR	0.28201	-0.077665	0.060974	0.2099	0.16782	-0.27127	0.052612	-0.038639	-0.020422	-0.025079	0.012976	-0.13628
APOC1	0.43684	-0.23512	-0.056683	0.43408	0.31197	0.1453	-0.067774	-0.18998	0.059823	-0.020101	0.092082	0.32175
APOC2	-0.2325	-0.24437	-0.11562	0.30405	-0.30317	0.39983	-0.018422	-0.089727	0.015404	-0.034711	0.029077	0.3797
APOC3	0.2373	0.096835	0.014492	0.13013	-0.076943	-0.19214	0.033367	0.0071424	0.1193	0.032394	-0.090565	0.010743
APOC4	0.12651	-0.087737	0.20544	0.25937	0.099437	-0.31866	0.064045	-0.10362	0.025109	0.088899	-0.23256	-0.22019
APOD	-0.20523	-0.015705	0.19182	0.42934	0.58538	0.22238	0.03096	-0.14044	0.061456	0.11584	-0.10041	0.26674
APOE	-0.0094171	0.084164	0.040554	0.52182	0.22881	-0.20339	-0.021864	0.30119	0.0061416	-0.099021	0.34873	-0.0024912
APOF	-0.022233	0.029872	-0.03018	-0.023458	-0.27008	0.11113	0.011669	0.30479	-0.042749	0.085549	0.0027126	-0.12001
APOH	0.029719	-0.34161	-0.34677	0.25389	-0.13699	-0.45785	-0.067622	-0.059912	0.20708	-0.14554	0.020937	0.019635
APOL1	-0.040424	0.10605	-0.12447	0.18625	-0.032719	0.43019	-0.14054	0.092593	-0.14252	-0.065893	0.21814	0.025842
APOL2	0.067676	-0.38118	0.015946	0.22954	0.57615	0.23234	0.085287	0.15632	0.21866	0.041957	-0.075798	0.24057
APOL3	-0.11326	0.11284	-0.39375	0.15937	-0.14922	0.072191	0.039005	0.069782	-0.084749	0.019612	-0.03468	-0.044078
APOL4	-0.13798	0.04691	0.1234	-0.15614	0.13065	-0.34204	0.039196	0.083868	0.02283	-0.18188	0.089998	-0.25916
APOL5	0.16358	0.1484	0.40158	0.31391	-0.5558	0.46485	0.17866	0.063687	-0.077918	0.08543	0.12391	-0.003234
APOL6	0.62462	0.35919	0.39102	0.33672	-0.056063	-0.62937	0.1841	-0.079752	-0.1373	-0.012622	0.008545	-0.2105
APOLD1	0.19673	-0.10595	-0.05999	0.38322	0.090399	0.21778	-0.21573	-0.065077	-0.091721	-0.15728	0.083044	0.2572
APOM	-0.0099791	-0.058332	-0.011983	0.18398	0.12307	-0.11405	-0.1093	0.083704	0.0039311	0.13051	0.16767	0.16089
APOO	-0.26059	0.18892	0.49647	-0.08044	-0.17296	-0.075489	0.0076188	0.11248	0.16784	0.25874	0.097009	0.16148
APOOL	-0.031978	-0.048316	0.33214	0.075411	0.21642	0.1154	0.10744	-0.15602	0.012963	-0.057961	-0.059877	0.077141
APOPT1	0.12046	-0.17945	0.26006	0.44057	0.096326	0.24557	0.014281	0.029469	0.14518	0.12172	-0.07803	0.061707
APP	0.081085	-0.091459	-0.12814	0.31056	-0.28876	0.46762	-0.14081	-0.043194	-0.079908	-0.17488	-0.24373	-0.31404
APPBP2	0.13182	-0.048513	0.47975	0.2879	-0.026475	0.7582	-0.036946	0.10081	-0.0021759	0.058114	-0.069435	-0.048403
APPL1	-0.0567	-0.15639	0.064525	0.081099	0.11806	0.061879	0.16614	0.16545	0.20049	0.10115	0.25007	0.13895
APPL2	0.1542	0.019443	0.15691	0.29487	-0.13038	0.46368	0.020203	0.12188	0.24283	0.044364	0.1301	0.14179
APRT	-0.076197	-0.047223	0.080843	0.011545	0.20949	-0.48328	0.064943	-0.015435	0.16556	0.00090744	0.08279	0.0021455
APTX	-0.035593	0.29879	0.49659	0.35964	0.2344	-0.16657	-0.062831	-0.060892	0.022703	-0.058476	0.09682	0.19376
AQP1	-0.20991	-0.2431	-0.006753	-0.19253	-0.01223	-0.1474	0.082035	-0.054129	0.1754	0.24922	-0.07319	-0.088021
AQP2	-0.12049	0.29178	-0.059542	0.33374	-0.22597	-0.083537	-0.085206	-0.0035858	-0.50824	-0.21508	-0.03823	-0.56761
AQP3	0.28274	-0.096203	0.058509	0.29634	0.094527	0.30611	0.025516	-0.055568	0.048223	-0.048773	-0.061643	-0.024291
AQP4	0.25572	0.44331	0.16136	0.090728	0.060228	-0.34351	-0.040123	0.093615	-0.18786	-0.075894	-0.075695	0.10202
AQP5	0.19388	-0.18646	0.7941	1.0324	0.054387	0.1169	0.25032	-0.20397	-0.23132	0.10583	-0.31187	-0.072502
AQP6	-0.24215	-0.15695	0.13168	0.47615	0.42759	-0.14303	0.1477	-0.12046	0.013528	0.089202	0.52628	-0.25176
AQP7	0.053657	0.36002	0.65818	0.55927	0.91674	1.0502	0.016096	0.37378	-0.15871	-0.083564	0.013082	0.061534
AQP8	-0.08872	-0.021319	0.013189	0.031973	-0.12112	-0.17519	0.097622	0.13064	0.2273	-0.055922	0.094895	0.040592
AQP9	0.089355	-0.19267	0.16187	0.12274	0.54098	-0.26105	-0.15285	-0.028758	-0.025889	-0.03175	-0.090986	-0.14732
AQP10	-0.19843	-0.32387	0.00047757	0.30965	-0.16857	0.15158	-0.037196	-0.17716	0.017565	0.026646	0.024843	0.26859
AQP11	0.076973	0.078695	0.63194	0.081103	-0.13022	-0.39324	-0.0399	0.23925	-0.12209	-0.055797	-0.011121	0.020009
AQP12A	0.17733	-0.19963	0.54051	0.32558	-0.020899	0.070795	-0.010021	-0.10206	-0.082414	-0.28677	0.131	-0.051612
AQP12B	0.26857	-0.11927	0.3906	0.13553	0.2817	0.13282	0.048667	0.013749	-0.056954	0.073923	0.046476	-0.023127
AQR	0.3621	-0.031501	0.30983	0.55862	0.17491	0.24275	0.13106	-0.12384	-0.07205	-0.17523	-0.38568	-0.09544
AR	0.075141	-0.11106	0.043182	0.23999	-0.074304	-0.042546	0.11354	0.034788	0.0044218	0.17988	0.0044049	0.12752
ARAF	0.026452	0.13132	-0.1373	-0.048837	-0.074882	0.2892	-0.12461	-0.024332	-0.23462	-0.12826	0.2076	0.077274
ARAP1	0.20658	0.17714	-0.23252	0.1278	-0.00053157	-0.085391	0.01875	0.15128	0.022217	0.093998	0.11698	0.11714
ARAP2	-0.1449	-0.58924	0.24891	-0.17854	0.5166	0.52793	-0.050451	0.03054	0.13452	-0.091814	-0.19352	0.15339
ARAP3	-0.026502	-0.16767	0.74501	0.050374	-0.62275	-0.34082	0.080817	0.28635	0.036741	0.21211	0.17667	0.11573
ARC	0.25844	0.08981	0.046548	0.3976	0.3065	-0.16726	0.031741	0.018139	0.10145	-0.074479	0.10676	-0.15153
ARCN1	0.16093	0.28601	0.44353	0.074347	0.7688	0.063337	-0.13519	-0.11221	-0.0065668	-0.24491	0.060523	0.21513
AREG	0.28378	0.015768	0.45895	0.32382	0.16017	0.15692	0.25133	0.30317	-0.13059	0.34595	0.20023	0.053193
AREL1	-0.14724	0.29554	0.40007	0.156	0.38747	0.11637	0.040777	0.15125	0.24682	-0.084349	0.012494	-0.057858
ARF1	-0.045647	-0.29009	-0.22244	0.61897	0.23408	1.0775	0.14113	0.42267	-0.096964	0.46482	0.31478	0.16222
ARF3	-0.36867	0.17783	0.064208	-0.16644	-0.12501	0.11007	0.13127	0.21175	0.11919	0.066664	0.12356	0.15952
ARF4	0.42748	0.069199	0.64159	0.35023	0.20417	0.85133	-0.23293	0.11121	-0.30166	-0.10173	0.19027	-0.091631
ARF5	-0.065395	0.29679	-0.19257	0.37988	-0.36204	0.15871	0.17458	0.055712	-0.28394	-0.038174	0.11921	-0.017193
ARF6	0.33663	0.40327	-0.059097	0.59	-0.22268	-0.29991	0.19663	0.30336	0.31455	0.22299	0.26367	0.37312
ARFGAP1	0.43476	0.32746	-0.17544	0.3908	0.44181	-0.10079	0.26884	0.07516	-0.22369	0.31349	0.031996	-0.11055
ARFGAP2	0.028796	0.14375	0.20697	0.11401	-0.053091	0.010226	0.1308	0.26066	0.20506	-0.021703	0.088942	0.10065
ARFGAP3	-0.31213	0.084613	0.015376	0.013245	-0.10747	-0.04751	0.038278	-0.0602	0.15301	-0.06033	0.030887	0.15272
ARFGEF1	-0.039292	0.027588	0.51756	0.13354	-0.036627	0.13493	-0.22942	-0.1734	-0.45395	-0.027938	0.27579	0.015488
ARFGEF2	0.049275	-0.035608	0.34374	0.36923	-0.50115	-0.012518	0.088583	0.018693	0.12428	0.20903	-0.033514	-0.078881
ARFGEF3	-0.056645	-0.015265	0.031252	0.19433	0.074866	0.37919	-0.1169	-0.051303	-0.034341	-0.091542	-0.19484	-0.16894
ARFIP1	0.12761	0.20944	0.59283	0.0062166	-0.18025	0.22742	0.046339	-0.056005	0.1466	0.1009	-0.2614	-0.26818
ARFIP2	-0.098716	0.20264	-0.28704	-0.033691	0.29679	-0.24855	0.047943	-0.13606	-0.30748	-0.034439	-0.23082	-0.27515
ARFRP1	-0.4073	0.19539	0.49386	1.047	0.20233	0.42661	-0.21692	0.047973	-0.12416	-0.15334	-0.36191	0.37324
ARG1	-0.40015	0.20603	-0.74791	0.078448	0.29738	-0.0078153	-0.20204	0.37886	-0.29644	0.047321	0.10676	-0.018888
ARG2	0.074707	-0.19163	-0.2499	0.23062	-0.1377	-0.11982	0.023	-0.32082	-0.3309	0.093459	-0.34707	-0.28642
ARGFX	0.15689	-0.00063548	0.17392	0.47793	0.31777	-0.25227	0.18292	0.038737	0.074542	0.13939	0.00010134	-0.14727
ARGLU1	-0.043288	0.024331	0.49499	0.24422	0.0019196	-0.49653	-0.21214	-0.37763	-0.36071	-0.0074558	-0.41663	-0.19981
ARHGAP1	-0.027164	-0.20377	-0.14308	0.22919	0.51713	0.46014	0.040491	0.21391	0.3172	0.10638	0.18075	0.53922
ARHGAP4	-0.071908	0.091967	-0.21608	0.16651	-0.23683	0.71686	0.03443	-0.17034	-0.0080445	0.063886	0.014877	-0.14106
ARHGAP5	0.30791	0.20921	0.78916	0.19775	-0.096899	0.87767	0.069621	0.16841	-0.30472	0.098986	0.036123	-0.08024
ARHGAP6	0.21729	0.14308	0.31076	-0.019152	-0.078378	0.033019	-0.022057	0.0085595	0.00056774	-0.044106	-0.035079	-0.083986
ARHGAP8	0.21137	0.17548	-0.15554	0.40994	0.50145	0.21267	0.13607	0.1094	-0.001711	0.18591	0.040851	-0.098598
ARHGAP9	0.20265	-0.51773	0.0037604	0.14359	0.67054	0.13417	-0.22214	-0.0198	-0.05714	-0.16503	-0.10462	0.15749
ARHGAP10	0.23897	0.11165	0.24808	-0.10845	0.030054	-0.18069	0.12748	0.00095447	0.053101	0.0084854	-0.031422	-0.039905
ARHGAP11A	0.2983	-0.23249	0.23917	0.33666	-0.33841	-0.16512	-0.089448	-0.073204	0.045739	-0.36917	-0.030886	-0.20491
ARHGAP11B	0.038419	-0.01464	-0.39608	0.74131	0.57718	-0.263	0.2873	0.018371	-0.26075	-0.0053604	0.012437	-0.22177
ARHGAP12	0.090145	-0.22317	-0.10496	-0.11744	-0.18217	-0.43988	-0.20224	0.19904	-0.049163	-0.0041468	0.070756	-0.12165
ARHGAP15	0.17649	-0.086714	-0.12272	-0.13573	-0.066321	0.022225	0.050247	-0.10174	-0.032334	0.10988	0.033258	0.06582
ARHGAP17	-0.25029	-0.13796	0.18715	0.18707	-0.23531	-0.11483	0.04072	0.22612	0.18967	-0.050229	-0.026497	0.057556
ARHGAP18	-0.015131	0.28255	-0.34549	0.035397	0.20715	0.063766	0.035336	0.10734	0.2985	-0.066788	0.31568	0.42808
ARHGAP19	0.29248	0.16629	0.22073	0.50193	-0.087548	-0.63416	0.14042	-0.036832	-0.39245	0.016411	0.07883	-0.17372
ARHGAP20	-0.14988	0.055423	-0.21007	-0.11413	0.12521	-0.32283	0.13611	0.26445	0.037738	0.20234	0.12255	-0.0618
ARHGAP21	-0.38077	-0.60385	-0.44709	-0.27847	-0.43519	-0.84066	0.17518	0.049926	0.080144	-0.081635	0.15658	0.26387
ARHGAP22	-0.17535	-0.14629	-0.093155	0.30671	-0.0047354	0.1073	0.11763	-0.012845	0.0083782	0.22963	0.076402	0.085731
ARHGAP23	-0.32179	-0.27472	-0.18203	0.29105	0.60917	-0.089153	-0.24881	0.22607	0.2458	-0.32913	-0.016843	0.24774
ARHGAP24	-0.19731	-0.22664	0.21474	0.16436	0.6148	-0.1431	0.095625	0.13801	-0.06893	0.20332	0.054265	-0.063386
ARHGAP25	-0.16283	0.0042773	0.071855	0.36509	-0.059043	-0.30983	0.093843	-0.12934	0.089367	0.01626	0.10893	-0.0030421
ARHGAP26	0.021254	-0.24279	-0.19596	0.25297	-0.0084834	-0.019792	-0.042688	0.28043	-0.11578	0.30457	0.1411	0.048064
ARHGAP27	-0.18949	-0.54779	0.36997	0.54773	-0.19568	0.68557	0.20452	0.077999	0.45695	-0.12405	0.049025	0.0374
ARHGAP28	0.031886	-0.14406	-0.27035	0.27707	0.045394	0.0095181	-0.064358	0.052719	0.10139	-0.0053463	-0.012322	0.0055694
ARHGAP29	0.20206	0.34407	0.35734	-0.080816	0.13775	-0.50252	-0.19448	-0.032858	-0.27084	-0.087335	-0.11389	-0.18618
ARHGAP30	0.083109	-0.20307	0.28052	0.55368	0.030094	0.10062	-0.066949	0.093032	-0.013566	-0.082839	0.032898	0.010896
ARHGAP31	0.096506	0.020787	-0.062702	0.15823	-0.03592	0.51437	-0.12601	-0.10597	0.027578	0.20329	-0.066944	-0.019666
ARHGAP32	-0.079075	0.12502	0.32464	0.37662	0.048656	0.41906	-0.06545	0.13828	0.32133	-0.1813	-0.059425	0.055068
ARHGAP33	-0.11894	0.83197	-0.024737	0.16466	0.041771	-0.20008	0.098669	-0.16975	-0.15827	0.0058903	-0.010732	0.14563
ARHGAP35	-0.44354	-0.087677	-0.019805	0.034467	0.15939	-0.15398	-0.23213	0.050042	-0.056029	-0.11677	0.11358	0.046139
ARHGAP36	0.21178	0.36136	0.077039	-0.097926	0.48753	-0.1093	-0.19908	-0.31868	-0.10051	-0.10972	-0.25584	-0.19194
ARHGAP40	0.12736	-0.23259	-0.082305	0.55112	0.73198	-0.023835	-0.045832	0.014124	0.23057	-0.16398	0.016808	0.15422
ARHGAP42	0.11511	0.023931	0.33884	-0.11351	0.21229	-0.035624	0.19281	0.26478	0.3442	-0.010136	0.37548	0.14642
ARHGAP44	0.017579	0.23572	0.057497	0.48323	0.10188	-0.066574	-0.11858	-0.18597	-0.15832	-0.075191	0.02625	-0.0036143
ARHGDIA	0.1709	-0.11971	1.0886	0.31133	0.13452	-0.58305	0.31349	0.31178	0.21539	0.080309	-0.16988	0.075454
ARHGDIB	0.13702	0.071042	0.29562	-0.04678	0.10584	0.12466	-0.047562	-0.090848	-0.20577	-0.05339	-0.12406	-0.20506
ARHGDIG	-0.016285	0.011252	-0.2125	0.72836	-0.44159	0.080424	0.066794	-0.0092277	0.13216	0.044012	-0.18373	-0.0031334
ARHGEF1	0.032859	0.1296	0.23752	0.75555	-0.025042	0.39033	0.028417	-0.24952	-0.048025	0.20904	-0.069423	0.12763
ARHGEF2	-0.17148	-0.241	0.14664	0.12932	0.042778	-0.42062	0.03137	-0.079036	-0.16183	0.019759	0.084075	0.018767
ARHGEF3	-0.040828	-0.13363	0.10864	-0.02352	0.0036838	-0.15856	-0.10635	-0.01693	-0.17654	0.1208	-0.083316	-0.22934
ARHGEF4	-0.20929	0.24626	0.42041	0.56636	0.12705	-0.57923	-0.01035	-0.404	-0.3032	-0.3153	-0.23372	-0.26575
ARHGEF5	0.083837	0.086704	-0.077571	0.29897	0.63036	-0.76992	-0.045509	-0.20421	-0.19559	0.00040433	-0.090987	0.0012262
ARHGEF6	-0.128	-0.049346	0.10075	0.49874	0.20522	0.29241	0.041749	0.069928	0.09832	0.037907	0.10012	0.0077033
ARHGEF7	0.33485	0.31713	0.56189	0.21466	-0.20379	-0.38456	-0.19577	-0.030781	-0.089583	-0.10301	0.12309	0.25402
ARHGEF9	0.053555	-0.075563	0.26942	0.14235	0.12154	-0.19843	0.018913	-0.17314	-0.0040028	0.049465	0.049079	-0.45737
ARHGEF10	-0.023967	0.11719	0.043099	0.10843	-0.057766	-0.47704	-0.010742	-0.041254	-0.061547	0.025695	-0.020777	0.078726
ARHGEF10L	0.041559	0.039536	0.30392	0.12207	0.063513	0.14071	0.027798	-0.1661	-0.0036141	-0.036619	-0.10512	-0.13475
ARHGEF11	-0.30002	-0.1692	-0.0016471	0.34976	-0.045668	0.46462	0.13195	0.35915	0.16893	0.094849	-0.032947	0.099245
ARHGEF12	-0.070284	0.32667	-0.32448	0.31575	0.061511	-0.018877	-0.085279	-0.085642	-0.038925	0.11381	0.14395	0.27041
ARHGEF15	0.10079	-0.10444	0.18883	0.37356	0.14234	0.52603	-0.029121	-0.028924	-0.13938	0.086245	-0.097343	-0.26358
ARHGEF16	0.11302	0.46319	-0.076045	0.57204	0.035844	0.89123	0.15009	-0.28137	-0.023033	0.16626	0.21025	0.43991
ARHGEF17	0.047687	-0.34543	1.2604	0.1872	-0.16488	-0.221	-0.2081	0.21633	0.12195	0.0027695	-0.15975	0.011166
ARHGEF18	0.20539	0.28511	-0.35752	0.0050196	0.057338	0.24882	0.20647	-0.063351	-0.035913	0.011524	0.095746	-0.35319
ARHGEF19	0.18454	0.14463	0.35911	-0.10166	-0.38709	-0.56585	0.21288	0.064169	0.06617	0.15838	0.31441	0.23324
ARHGEF25	0.031982	0.02943	-0.1242	0.28368	0.32814	-0.064487	-0.0059321	0.051685	0.10157	0.16994	0.071614	0.082163
ARHGEF26	-0.10221	0.038666	0.054356	0.36059	0.048686	-0.26978	0.14348	-0.066577	0.089005	0.16528	0.030306	-0.10111
ARHGEF28	0.14499	0.38009	-0.38979	0.31472	0.37662	0.0063491	-0.19668	-0.014106	-0.054424	-0.085167	-0.21984	-0.26042
ARHGEF33	0.3657	0.42021	0.27889	0.90914	0.00679	-0.60754	-0.20425	0.050748	-0.055426	-0.28573	-0.056116	-0.18486
ARHGEF35	0.067044	0.064403	0.32531	0.69397	0.6045	0.37033	0.020736	0.021673	0.021237	-0.02699	0.07154	0.069296
ARHGEF37	-0.24799	-0.142	0.60866	0.33222	0.9322	0.27024	-0.23465	-0.32359	-0.010162	-0.004658	0.14894	0.093251
ARHGEF38	-0.070499	0.00030405	0.43639	-0.0013718	0.27316	-0.471	0.031469	-0.086705	0.23954	-0.043383	0.31101	0.53453
ARHGEF39	0.24637	-0.058838	0.27038	0.24242	0.31132	-0.17139	0.080238	0.20577	0.39464	0.18818	0.24537	0.40459
ARHGEF40	-0.0069501	0.27482	0.14503	0.2654	-0.18575	0.10696	0.032204	0.058197	-0.02526	-0.071896	-0.093694	-0.0021317
ARID1A	-0.10295	0.095186	-0.13079	-0.53572	-0.36969	-0.40137	0.12954	0.023721	0.18831	0.04163	-0.2412	0.14936
ARID1B	-0.05937	0.12597	-0.10064	-0.088999	-0.11938	-0.33648	-0.057522	-0.090525	-0.15344	0.0046326	-0.22637	-0.13619
ARID2	0.15327	0.21854	0.39671	0.035091	-0.23085	-0.047978	0.12874	0.077916	-0.14987	0.11784	0.049593	-0.45785
ARID3A	-0.16175	-0.34979	0.75326	0.36781	0.39432	0.26658	0.029355	0.23489	0.26998	-0.14521	0.27061	-0.06543
ARID3B	0.064203	0.21167	0.60447	0.28879	0.16535	0.051012	0.012038	0.10633	-0.02342	-0.043548	0.16384	0.084322
ARID3C	0.23763	0.3168	0.076988	0.30809	0.6988	0.16358	0.059379	0.068261	-0.056607	-0.012271	0.033543	0.092315
ARID4A	0.012499	-0.12888	-0.035529	0.46468	0.24333	0.32864	-0.075685	-0.32213	-0.094667	0.21535	0.036103	0.077951
ARID4B	0.094434	0.21661	0.47091	0.44679	0.080383	0.17672	-0.236	-0.32655	-0.02209	-0.32365	-0.33861	-0.36572
ARID5A	-0.12002	0.84778	-0.002681	0.51037	0.056847	0.10156	-0.1069	-0.14922	0.0090332	-0.02358	0.0088894	-0.27156
ARID5B	0.18578	-0.0099534	0.35671	0.3798	-0.21832	0.46066	0.074551	0.23383	0.2384	-0.12655	0.18831	0.13264
ARIH1	0.071568	0.10134	0.31134	0.71723	-0.1221	-0.11968	0.18638	-0.13646	-0.11984	-0.014824	0.045852	-0.012753
ARIH2	0.076367	0.066333	-0.26144	-0.22044	0.028639	-0.058264	0.03524	-0.057185	-0.070808	0.010489	0.0045125	-0.10969
ARIH2OS	0.043618	-0.29212	-0.20733	0.021702	-0.069717	0.41878	-0.046467	-0.090336	-0.14873	-0.0024266	-0.11735	-0.096378
ARL1	0.14429	0.25236	-0.19523	-0.21063	-0.25958	-0.016757	-0.038673	0.029819	0.17486	0.065709	0.24509	0.15861
ARL2	0.068987	0.58918	-0.15237	1.2472	-0.035867	0.40441	-0.18785	-0.056079	-0.026542	-0.13609	-0.11002	0.070028
ARL2BP	-0.024562	-0.3882	0.13706	-0.11356	-0.0069164	-0.19196	0.044153	-0.28229	0.057388	0.18395	0.12599	0.25007
ARL3	0.037988	-0.28252	0.38543	0.61405	0.67686	0.1028	0.10028	0.04348	-0.013314	-0.1037	-0.099738	0.11683
ARL4A	-0.031648	-0.31002	-0.067045	0.19642	0.63688	0.84651	0.12898	0.089349	0.086811	-0.11664	0.16551	0.21053
ARL4C	-0.047255	0.47197	-0.36939	0.44549	-0.33559	0.30316	0.1936	0.091996	0.10673	0.16437	-0.06758	0.02613
ARL4D	0.019041	-0.053694	0.52105	0.30126	0.2145	-0.1863	-0.14858	-0.1067	-0.13773	0.0058976	0.03872	-0.034722
ARL5A	0.22508	0.70967	0.69383	0.23051	-0.27812	0.084169	0.036322	-0.23133	-0.37377	0.21163	-0.287	-0.18435
ARL5B	0.13416	0.11371	-0.067466	1.0212	-0.09813	-0.50962	0.1379	0.087058	0.085412	-0.23292	0.11068	0.20936
ARL5C	-0.16499	-0.29468	0.15612	-0.047015	0.28017	-0.13881	0.15842	0.0095382	0.06896	0.17506	0.15903	-0.047448
ARL6	-0.24261	-0.017198	-0.17109	0.17487	0.035427	0.40343	-0.037734	-0.15533	-0.02384	-0.050991	-0.25235	-0.099787
ARL6IP1	-0.078339	0.15227	-0.28606	0.3013	-0.44711	-0.31753	-0.10799	-0.28801	0.036477	-0.14099	-0.14819	-0.13033
ARL6IP4	-0.10357	0.16254	0.032386	0.29492	0.16729	-0.54755	0.049047	-0.20645	-0.31749	-0.041469	-0.22369	-0.025204
ARL6IP5	0.17878	0.08499	-0.1704	0.27766	-0.038036	-0.004361	-0.059429	-0.075889	-0.068143	0.096582	-0.041026	0.013598
ARL6IP6	0.01977	0.45581	0.2105	0.29645	0.12428	0.14668	-0.063337	0.044525	0.17308	-0.30323	0.026823	0.0050829
ARL8A	-0.13701	0.34318	-0.24424	0.30779	0.055858	-0.55961	0.15391	0.083836	0.52483	-0.012409	0.12851	0.3612
ARL8B	0.23616	0.17592	0.0048873	0.064543	0.020646	0.10622	-0.075189	0.042103	-0.007972	-0.24864	0.17714	0.075107
ARL9	-0.11307	0.32247	0.49414	0.092934	-0.22528	-0.21275	0.18978	0.12263	0.076769	0.24177	0.19793	0.45061
ARL10	0.046608	-0.37839	-0.45209	0.29515	0.40216	0.42664	-0.011124	0.15421	0.096409	0.014633	-0.11791	-0.1387
ARL11	-0.14354	-0.17712	-0.2579	0.18556	-0.071812	0.18712	-0.11723	-0.23803	0.010895	-0.030154	-0.19523	-0.035272
ARL13A	0.14991	0.088458	-0.36348	0.022319	-0.18861	-0.86097	0.10517	0.040745	0.098192	-0.16356	-0.025006	0.14775
ARL13B	0.23796	-0.01562	-0.32165	0.44136	0.22386	0.046438	0.0061192	0.19533	0.0029311	0.039573	0.1778	0.053851
ARL14	0.089772	-0.054034	0.025992	0.38532	-0.022873	-0.081885	-0.16944	0.045254	-0.16949	-0.016192	0.023265	-0.24964
ARL14EP	-0.18483	-0.018543	0.6054	0.19924	0.26564	0.026255	-0.073209	-0.042297	-0.44047	0.11686	-0.069673	-0.29195
ARL14EPL	-0.2996	-0.080643	-0.2745	-0.032218	-0.3593	0.28371	-0.014435	0.051167	-0.10257	-0.098439	-0.055946	-0.12124
ARL15	0.12633	-0.091166	0.88616	-0.032334	-0.01479	-0.80295	-0.12789	-0.16987	-0.38756	-0.1291	-0.3054	-0.42004
ARL16	0.0044701	0.36399	-0.0025451	-0.025301	0.31619	0.020601	-0.016844	0.13231	0.25986	-0.13501	-0.016953	-0.099386
ARL17A	-0.096504	0.16907	0.083628	0.57133	-0.15209	0.16091	-0.015319	-0.0051071	-0.018229	-0.055555	-0.14187	0.1123
ARL17B	-0.25936	0.062441	-0.09948	0.16303	0.26115	-0.01313	-0.00775	-0.11763	-0.26817	0.0045014	-0.11688	-0.20226
ARMC1	-0.13924	-0.22702	0.17455	0.10933	0.029754	-0.40088	0.14128	-0.013114	0.059789	-0.13065	-0.17714	-0.3016
ARMC2	-0.036195	-0.14354	-0.016586	0.04276	0.055723	-0.55153	0.034434	0.10152	0.037152	0.13962	0.010129	-0.095512
ARMC3	0.14515	0.16855	0.14802	0.10621	0.0065398	-0.27154	0.18948	-0.12152	0.087499	0.12253	0.024644	0.078331
ARMC4	0.33698	0.43406	-0.36068	0.70791	0.34389	0.68452	0.049486	-0.046239	-0.19023	-0.040493	0.19218	0.15228
ARMC5	-0.20404	-0.07	0.47412	0.3054	0.013366	0.054692	0.19779	-0.08655	-0.1555	0.2074	-0.093508	-0.34016
ARMC6	0.1378	-0.01014	0.23645	0.25193	0.47769	0.17563	0.18183	0.18314	0.16725	0.19258	0.20492	-0.085256
ARMC7	-0.024606	0.51248	0.48463	0.95209	0.81536	0.84838	0.145	0.029335	0.20054	0.068628	0.064328	-0.28596
ARMC8	0.053838	0.11343	0.029241	-0.032359	0.32943	0.19348	0.097359	0.14593	0.0057295	0.10578	-0.031183	-0.15154
ARMC9	-0.055705	-0.2498	0.38219	0.64756	0.231	-0.085396	-0.068584	0.20504	0.13889	-0.14687	0.022656	0.14919
ARMC10	-0.18516	0.34378	0.18476	0.78457	-0.21387	-1.6012	0.3186	0.14294	0.28016	-0.010267	0.061454	0.14072
ARMC12	-0.24769	0.091278	-0.37548	0.10511	-0.13872	0.056474	-0.091033	0.10565	-0.044793	0.063943	0.032328	-0.1342
ARMCX1	0.47663	0.034567	0.50305	0.7749	0.16052	0.19792	0.010907	0.20232	-0.10812	0.23233	0.31724	-0.47516
ARMCX2	-0.21158	-0.59075	-0.42307	-0.031049	-0.090463	-0.021494	0.15043	0.087554	0.24241	-0.18392	0.20232	0.1078
ARMCX3	0.047387	0.051139	0.13473	0.59391	0.13727	0.17735	-0.15431	-0.0087987	0.15888	-0.21588	0.38087	0.06802
ARMCX4	0.096781	0.28674	0.12435	0.19065	-0.27086	-0.49999	0.16062	0.051931	-0.051029	0.24358	0.087367	-0.14162
ARMCX5	0.18477	-0.2646	0.49818	0.43959	0.39828	0.40184	0.012601	-0.14977	-0.070539	-0.072858	-0.14154	0.04982
ARMCX5-GPRASP2	0.20789	-0.026452	0.12804	-0.013022	-0.21012	-0.19014	-0.124	-0.13457	0.11502	0.075388	0.16077	0.27218
ARMCX6	-0.1308	0.18357	-0.1954	0.27512	-0.095925	0.16417	-0.058968	0.0054027	-0.047508	0.020273	-0.00047267	0.074583
ARMS2	-0.021466	-0.036908	-0.046487	0.26362	0.19517	0.080822	0.047575	-0.26066	-0.044612	0.19237	-0.13233	-0.16509
ARMT1	0.024923	-0.40883	0.32233	0.17707	-0.018806	-0.26583	-0.10494	-0.020535	-0.21902	0.016121	-0.071517	0.18353
ARNT	0.027909	0.19473	-0.49406	0.49506	-0.26156	0.018557	0.10357	-0.043545	-0.081271	-0.076653	-0.38661	-0.34494
ARNT2	-0.25706	0.20803	-0.31818	0.6402	0.48784	-0.097573	-0.098821	-0.15077	-0.185	-0.15481	-0.20702	-0.26895
ARNTL	-0.11627	0.019902	-0.47343	0.21074	0.23197	0.015352	0.24155	-0.057203	-0.18643	0.14146	0.21129	-0.012043
ARNTL2	0.099045	0.46416	0.16827	0.065536	-0.085407	0.47544	0.046311	-0.27326	-0.36285	0.17047	-0.012405	-0.31447
ARPC1A	0.3847	0.0062922	0.22021	-0.13395	0.0056216	0.29457	-0.081628	-0.12132	0.16198	0.22924	0.16492	0.31202
ARPC1B	0.25207	0.14245	0.78746	0.39804	-0.017191	-0.28813	-0.10888	-0.062995	-0.37086	-0.13148	0.068054	-0.66806
ARPC2	-0.23769	0.068823	0.05733	0.35165	0.012565	0.57894	-0.08222	0.013965	-0.036401	-0.040278	0.026307	0.22241
ARPC3	-0.02789	0.24869	0.88485	0.72072	0.82007	0.40679	-0.048284	0.018163	-0.091274	-0.25294	0.17836	0.46195
ARPC4	-0.2052	0.050336	0.10745	0.9159	0.20051	-0.03502	0.13311	0.4085	0.16282	0.085738	0.50042	0.26154
ARPC4-TTLL3	0.000558	-0.48239	-0.28747	0.44453	-0.18391	0.54204	-0.37769	0.14149	-0.30887	-0.0026858	-0.11928	-0.12158
ARPC5	0.13079	0.011131	0.26594	0.5548	-0.14032	0.10287	0.15971	-0.0015626	0.056481	0.14712	-0.059486	0.018956
ARPC5L	0.79402	0.0036404	0.036359	0.18397	0.21509	0.50514	-0.05111	0.38347	0.042648	-0.059938	0.10313	-0.19326
ARPIN	0.090147	0.214	0.075219	0.21577	-0.15603	-0.32381	-0.022957	0.05964	0.053051	0.03055	-0.0078682	-0.027909
ARPP19	0.37862	-0.055733	0.34869	0.044763	0.30833	0.013959	-0.058671	0.037	-0.039729	-0.027954	0.1643	-0.049301
ARPP21	-0.1282	-0.30338	-0.16585	0.33241	0.15215	-0.12574	0.010263	-0.13323	-0.12754	-0.066373	-0.15828	-0.23836
ARR3	-0.10067	-0.15808	-0.30444	0.062153	-0.071656	0.21593	0.076172	0.19205	-0.07164	-0.068741	0.010692	-0.1196
ARRB1	-0.070719	-0.33769	-0.028281	0.2439	0.38282	-0.19091	0.0041204	-0.10828	0.014885	-0.10627	0.14401	0.13539
ARRB2	-0.04621	0.34103	0.15156	0.42039	-0.018267	1.0413	0.055115	0.069426	-0.22143	-0.042372	-0.028696	-0.0099749
ARRDC1	0.05027	0.35374	0.19155	0.15449	0.097463	0.011919	-0.19697	-0.04545	0.042805	-0.10193	-0.093681	-0.1826
ARRDC2	0.15281	0.19115	0.61448	0.17298	0.027406	-0.2716	0.025521	0.079305	-0.0059296	-0.084601	0.058245	-0.076291
ARRDC3	0.043161	0.0021143	0.088675	-0.081555	-0.10507	-0.074906	-0.18431	-0.055784	0.016617	-0.065135	-0.053654	0.038081
ARRDC4	-0.029561	-0.39498	-0.35927	0.13556	0.014977	0.048015	-0.027437	-0.0076222	-0.044908	-0.020605	0.0026608	-0.046316
ARRDC5	-0.055142	0.20994	0.068879	0.23436	-0.46085	0.58716	0.24501	0.12409	0.14187	-0.01676	0.18831	-0.071036
ARSA	0.10326	0.17024	0.30782	0.43186	0.11575	-0.04948	0.1232	-0.18794	-0.092346	0.096163	-0.16392	-0.14055
ARSB	0.21801	0.22965	-0.02428	0.52963	-0.34663	0.60558	0.23012	-0.084381	-0.15845	0.14296	-0.11714	0.033256
ARSD	0.17037	0.036677	0.30141	0.00094659	-0.045688	-0.078455	-0.082172	-0.13512	-0.11455	-0.20655	-0.14144	-0.011617
ARSE	0.10049	0.10173	0.18482	0.28925	0.048022	0.10547	-0.1798	-0.080846	-0.093952	-0.17988	-0.065291	-0.26045
ARSF	0.048364	0.2248	0.22941	-0.0066296	-0.23702	-0.0658	-0.065277	-0.15971	0.05745	0.043036	-0.057346	-0.019991
ARSG	-0.025071	-0.11006	0.17607	0.24961	-0.0052283	0.099929	-0.1075	0.053164	0.06201	-0.13409	-0.01383	0.065151
ARSH	0.098834	0.010999	0.1488	0.41581	-0.34507	-0.18075	-0.03513	0.044402	0.11124	-0.17847	0.0038762	-0.021959
ARSI	0.038358	0.11638	0.10006	0.069163	-0.058125	-0.014359	-0.070114	-0.20681	-0.03322	0.14406	-0.021124	0.019878
ARSJ	0.28418	-0.045377	1.508	0.05029	0.59475	0.32206	0.45461	0.12728	-0.089665	0.20278	0.43148	0.009891
ARSK	0.16233	0.099949	-0.062395	0.17565	0.080519	0.29604	0.030102	-0.092732	-0.18327	0.085173	-0.034163	-0.023973
ART1	-0.44231	0.67113	0.3632	0.53591	0.24101	-0.28315	-0.090844	0.027117	-0.036605	0.036571	0.08067	0.098252
ART3	-0.19211	0.3834	0.074933	0.31624	0.2483	-0.10576	0.12912	-0.26638	-0.17003	-0.038645	-0.36798	-0.067156
ART4	0.17422	-0.027038	0.28915	0.08749	-0.20664	0.28922	-0.09639	0.057357	0.18347	-0.023213	0.094213	-0.020817
ART5	0.32533	0.12357	0.16192	0.18518	0.1624	0.14205	0.13097	0.086187	-0.0019722	-0.051815	0.13792	-0.022547
ARTN	0.11924	-0.21046	0.14185	0.045169	0.28105	-0.32958	-0.14896	0.3075	-0.087658	-0.16186	-0.1671	-0.27862
ARV1	0.3476	0.19718	0.62851	0.37521	-0.20809	0.10145	0.093995	-0.29565	0.038204	0.012114	-0.10766	-0.38213
ARVCF	0.0046063	-0.017922	0.10181	0.20359	-0.28955	0.028348	0.013252	0.041341	0.053814	-0.040356	-0.034613	-0.10955
ARX	0.22897	0.022028	-0.018952	0.20315	0.15445	0.15044	-0.044675	0.13633	-0.076816	0.22196	0.055004	-0.034932
AS3MT	-0.0043945	-0.21898	0.014689	0.037859	0.29221	0.3789	0.17507	-0.31398	-0.082531	0.1187	-0.052523	-0.032797
ASAH1	-0.13426	-0.13786	-0.16925	0.18139	0.097105	0.16635	0.099811	0.16148	0.31122	-0.029668	0.039673	0.043984
ASAH2	-0.063295	0.12179	0.044225	0.23208	-0.18457	-0.034111	-0.028091	-0.010308	0.018659	0.070228	0.094626	0.022295
ASAH2B	-0.29983	-0.45115	0.027812	0.385	1.0666	0.37366	0.025728	0.22635	-0.068991	-0.011233	0.41216	0.29479
ASAP1	-0.38928	0.5701	-0.061279	0.85743	-0.2813	-0.85953	0.13639	0.17777	0.074724	0.19567	0.20554	0.24755
ASAP2	-0.097075	0.3353	0.27136	0.090621	0.81023	0.14578	-0.026356	0.056061	-0.29396	0.13472	0.12394	0.053007
ASAP3	0.074062	-0.21806	0.15238	0.044616	0.1543	0.048877	-0.050855	0.013689	0.13058	0.092584	-0.035909	0.20407
ASB1	0.098048	-0.086456	0.28834	0.36992	0.056333	0.40838	-0.1404	-0.078739	0.12697	-0.059467	0.030914	0.22779
ASB2	-0.033159	0.27441	-0.055908	0.10564	0.087888	0.11452	0.043668	0.049044	-0.040773	0.05198	0.074123	-0.089338
ASB3	-0.16583	0.27477	-0.034743	0.31679	-0.19564	0.20373	-0.013937	-0.18993	-0.26611	-0.065698	0.1018	0.13187
ASB4	-0.050775	0.065779	0.096275	-0.13621	-0.15608	-0.3201	0.21564	-0.020735	0.067607	0.12928	-0.048941	-0.11233
ASB5	-0.10543	0.13492	-0.23396	0.18111	0.19762	0.18103	-0.015482	0.068395	0.052687	0.12973	0.16126	0.080271
ASB6	0.098704	-0.1091	-0.2074	0.41845	-0.023281	-0.32192	-0.1218	0.12278	0.13358	-0.2388	0.043862	-0.12819
ASB7	-0.21828	-0.49807	-0.051491	-0.15161	-0.013095	-0.042884	-0.11915	-0.18044	-0.15218	-0.043148	0.076723	-0.32748
ASB8	0.37394	0.061105	0.046306	0.21354	-0.028928	0.5664	-0.0098119	-0.11285	0.0076192	0.0029862	-0.035849	-0.14507
ASB9	-0.15933	-0.13973	-0.62042	0.38423	0.26836	0.55321	-0.1529	-0.13337	0.075238	-0.0023455	-0.042811	0.33554
ASB10	0.1435	0.055372	0.66647	0.4941	-0.097444	0.022296	0.1113	0.22575	0.25021	0.1169	0.18875	0.19859
ASB11	-0.26427	-0.0056909	0.1079	0.37303	-0.23547	0.42153	-0.029398	-0.2982	0.026048	0.098302	0.031522	-0.10415
ASB12	-0.10363	0.045322	-0.018343	-0.024303	0.085092	0.26208	0.2072	0.034544	0.0052489	-0.10843	0.10703	0.029781
ASB13	0.17324	0.43898	0.41493	0.13627	-0.18993	-0.014586	-0.02093	-0.052053	0.15587	-0.21275	0.041225	0.22052
ASB14	0.12066	-0.19186	0.38379	0.092418	0.22621	0.31126	0.051047	-0.029829	0.048439	0.10201	-0.050214	0.16879
ASB15	0.20044	-0.08441	0.12025	0.062899	0.22644	0.21916	-0.0068642	0.0069085	0.085767	0.11063	0.10049	0.19947
ASB16	0.23831	0.29397	0.19157	0.028046	0.28594	-0.23732	-0.06026	0.27654	0.15028	0.0076002	0.27312	-0.2857
ASB17	-0.07805	0.094886	0.015244	-0.0084307	-0.040629	-0.18997	-0.10894	0.035216	0.063028	0.0021197	0.050857	-0.11617
ASB18	0.3757	0.017511	0.87407	-0.027512	0.045212	0.18561	0.11816	0.020937	-0.05748	0.080657	-0.10004	-0.24859
ASCC1	-0.26957	0.35513	-0.19696	0.21206	0.19543	0.40949	-0.11924	0.13858	0.0056959	-0.37921	-0.055467	-0.053166
ASCC2	0.11647	0.047985	0.01351	0.23678	-0.2768	0.42708	-0.061891	-0.016131	-0.012855	0.037817	-0.19397	0.031764
ASCC3	-0.17376	-0.41977	0.38649	0.65366	0.085721	0.0063383	-0.081666	-0.17333	-0.35112	0.1587	-0.1025	-0.43187
ASCL1	0.0087041	0.31259	0.12106	0.22594	0.27446	-0.015787	0.032532	-0.16679	-0.2607	0.0050441	-0.21705	-0.46398
ASCL2	0.15222	0.3203	0.12625	0.099928	0.59454	-0.1135	0.042617	-0.031862	0.28327	0.094646	-0.10363	-0.053037
ASCL3	-0.1998	-0.028532	-0.25657	0.1958	0.67826	-0.44508	0.10753	0.21127	0.10762	0.19457	0.46059	0.49096
ASCL4	-0.1753	-0.051919	0.6347	0.072309	0.16967	-0.33786	-0.1657	0.064097	0.059167	-0.22371	-0.17543	-0.035057
ASCL5	0.035962	0.17747	0.10258	0.20603	-0.089693	-0.20926	0.048898	0.029201	-0.093428	-0.13607	-0.086173	-0.044527
ASF1A	-0.15913	0.12284	-0.69127	0.6889	0.093849	0.48805	0.11726	0.38107	-0.074666	0.21358	0.20502	0.0024012
ASF1B	0.099348	-0.070657	0.19373	0.059483	0.096832	-0.14812	0.24118	-0.05072	-0.15586	0.084647	0.17849	0.033872
ASGR1	0.04721	0.097404	-0.07897	0.052245	0.28649	-0.11993	-0.16608	0.04632	-0.17096	0.029456	0.093589	-0.25455
ASGR2	-0.15448	0.64378	0.22102	0.40849	-0.27419	0.22807	0.05799	0.10436	0.030837	-0.016499	0.17028	0.14694
ASH1L	0.11986	0.18941	0.21785	0.1191	0.63885	0.1373	0.0083156	-0.011469	0.16632	-0.038224	0.17183	0.28021
ASH2L	-0.27342	0.236	0.060933	0.95398	0.45627	0.063956	-0.015217	-0.087274	0.01352	-0.074184	-0.0014093	0.093766
ASIC1	0.25171	0.19058	0.38085	0.4035	0.039711	0.25685	-0.13544	-0.12704	0.091002	-0.010651	-0.017279	0.053871
ASIC2	0.026445	-0.1051	0.094625	-0.053507	-0.14499	0.013455	-0.090432	0.062999	0.10609	-0.14998	0.079842	0.030766
ASIC3	0.12449	-0.046613	0.2119	0.16851	0.49327	0.58819	-0.0004379	-0.07155	-0.042644	0.0077278	0.025601	0.26378
ASIC4	-0.052562	0.59715	-0.0025275	0.11204	0.028164	0.29365	-0.049943	0.056443	0.056577	-0.22082	-0.06189	-0.023643
ASIC5	0.083093	0.12895	0.40946	-0.10709	-0.48727	-0.16246	0.033831	0.092351	-0.2903	0.062984	0.054916	-0.27159
ASIP	0.254	0.37621	0.23812	0.081707	-0.16416	-0.033068	0.15124	-0.28231	-0.10145	-0.087917	-0.28454	-0.25838
ASL	0.41177	0.19144	0.48073	0.17602	-0.4213	-0.2938	0.038817	-0.062863	-0.090232	0.17854	-0.18019	0.22005
ASMT	0.068838	-0.24672	-0.30303	0.28287	-0.27881	0.32983	-0.032687	-0.026156	-0.15748	-0.053481	0.037773	-0.048661
ASMTL	0.37963	-0.19525	-0.56872	0.3073	0.12977	0.16126	0.066134	0.10275	-0.0285	0.091336	0.01873	-0.012684
ASNA1	0.43844	0.073001	0.39865	0.80854	-0.10809	0.24177	-0.014443	0.03675	0.39378	0.099061	0.10348	-0.11968
ASNS	-0.13248	-0.067616	-0.38459	0.2707	-0.0076113	-0.40445	0.11277	0.12543	0.0056863	0.070912	0.11803	0.11657
ASNSD1	0.11608	0.059902	0.0027655	0.19326	-0.16462	0.32239	-0.037575	-0.017158	0.046245	0.085847	0.053271	0.013046
ASPA	-0.077529	0.38509	-0.084102	0.34198	0.18409	0.55027	0.067805	-0.17669	-0.14688	0.13222	-0.065425	-0.00065963
ASPDH	-0.10152	0.030226	0.15902	0.14191	0.20067	-0.23175	-0.043087	-0.14134	-0.025114	-0.02857	-0.042697	-0.045121
ASPG	-0.0298	0.055661	-0.64668	0.073821	0.071705	-0.15391	0.21779	-0.12434	0.22369	0.17048	-0.10015	0.14394
ASPH	0.24138	-0.28164	0.12413	0.35252	0.028014	0.20763	0.071389	-0.08284	-0.077888	-0.046429	0.058096	0.13199
ASPHD1	0.051228	-0.069533	0.022657	0.3238	0.31132	-0.45694	-0.06515	-0.14554	-0.081399	-0.067137	-0.078348	-0.22172
ASPHD2	0.15812	0.10066	0.54161	0.057271	0.48266	-0.414	0.19082	0.20223	0.4619	0.040408	0.061091	-0.035606
ASPM	0.55091	0.25371	0.27946	0.47403	0.2852	0.38653	-0.12518	-0.2881	-0.26883	-0.095703	-0.035478	-0.42262
ASPN	-0.13812	0.29148	0.29215	0.22633	-0.14447	-0.1729	0.15874	0.19677	0.077657	-0.0011531	0.038948	0.11137
ASPRV1	-0.15969	0.041464	0.44494	0.39208	0.061719	0.21328	0.072814	0.024012	-0.069382	0.031224	0.135	0.28983
ASPSCR1	0.64254	0.56741	0.4937	0.69222	0.66653	0.038346	0.059399	0.10856	-0.076678	0.011343	-0.026426	-0.13525
ASRGL1	0.17032	0.35978	0.42689	0.25945	0.19064	0.19519	-0.11408	0.048373	0.28625	0.078084	0.09008	0.12874
ASS1	0.04779	0.24406	0.15664	0.51821	0.14976	-0.33299	-0.032912	-0.10979	0.027409	-0.21702	-0.055841	0.060559
ASTE1	0.14683	-0.0211	-0.40533	0.14461	0.66568	0.39308	0.0050409	-0.018878	0.117	0.016532	0.013895	-0.010176
ASTL	-0.19979	0.34648	0.53036	0.48699	-0.014801	0.077668	0.1466	0.060231	0.0039052	-0.21583	-0.053558	-0.012308
ASTN1	-0.095793	-0.17085	0.12047	0.31516	0.077908	-0.1499	0.086479	0.22131	0.35693	0.072418	0.043325	0.077611
ASTN2	0.54904	0.72237	0.46716	0.079659	0.25218	-0.19706	0.0050906	-0.17356	-0.34662	0.043933	-0.005055	-0.14322
ASUN	0.28195	0.23543	0.087971	0.55202	0.058668	0.17397	-0.040679	-0.057028	0.025487	-0.11483	0.19447	0.13032
ASXL1	0.057143	-0.20467	0.2451	-0.25595	0.37337	0.633	0.1194	-0.10689	-0.092002	0.004654	0.21348	0.074593
ASXL2	0.3628	0.51311	1.1882	-0.41223	0.21404	-0.48354	-0.017258	-0.0959	-0.090028	-0.31543	-0.57413	-0.39701
ASXL3	0.045348	0.23063	-0.15206	0.00044031	-0.19618	-0.13854	0.29786	0.28136	0.23082	0.383	0.25898	0.20184
ASZ1	0.149	0.19374	0.17209	0.30807	0.19185	-0.020577	-0.12482	0.026947	-0.06021	-0.13529	-0.058624	-0.069727
ATAD1	0.23524	0.3313	0.018821	0.29186	0.16622	0.77522	-0.078205	0.090455	0.31997	-0.36605	0.35795	-0.079626
ATAD2	-0.52637	-0.56698	0.05245	0.02119	-0.28503	-0.0090623	0.012666	-0.18264	0.30417	-0.049008	-0.048194	-0.18442
ATAD2B	0.20641	-0.013576	0.067309	0.47832	0.322	0.42696	0.053214	0.083345	0.23293	-0.050525	0.00029207	0.20389
ATAD3A	-0.32892	0.30817	0.079729	0.40738	0.15211	-0.013522	0.086443	-0.042702	0.19959	-0.054905	-0.13582	-0.15014
ATAD3B	0.19656	-0.31781	-0.17317	-0.41518	-0.097925	-0.89136	-0.047266	-0.16551	-0.085397	0.011163	-0.18794	-0.042015
ATAD3C	0.20127	-0.070045	0.49809	0.28959	-0.12819	-0.12176	-0.0078461	0.0035662	0.19632	-0.0055465	-0.15064	-0.23377
ATAD5	-0.22079	0.3317	0.35032	0.022049	0.0044278	-0.074739	-0.01614	0.31025	-0.22188	0.093301	0.27057	-0.044848
ATAT1	0.12305	0.099684	0.43635	-0.08319	-0.41794	0.019245	0.038839	0.044467	0.27339	0.096129	0.084806	0.40536
ATCAY	0.093929	0.37304	0.30758	0.076031	0.42618	-0.18489	-0.0023568	-0.21626	-0.047479	-0.021022	0.0095172	0.15959
ATE1	0.35666	0.15976	-0.04766	-0.09191	-0.44803	-0.2382	0.047065	0.18549	0.20757	0.058072	-0.03818	0.065112
ATF1	0.43395	0.58459	0.34776	0.24232	-0.1234	-0.11546	-0.26292	0.10021	-0.062279	-0.20207	-0.019527	-0.083311
ATF2	0.35306	-0.11457	0.28895	0.017585	0.1167	-0.60169	-0.080065	-0.082232	2.4049e-05	-0.11708	-0.1389	-0.25474
ATF3	-0.10132	0.28841	0.27736	0.37175	0.32504	0.22386	-0.22611	-0.34701	-0.30294	-0.17246	0.074771	-0.13541
ATF4	0.019747	0.20958	0.72648	0.57343	0.26712	-0.55138	0.094929	-0.099427	0.41621	0.036926	0.015231	0.41682
ATF5	0.27647	0.17914	0.12033	0.14842	0.44467	0.3008	0.16857	0.030879	0.039967	0.29708	0.3441	0.088465
ATF6	-0.19715	0.42957	-0.11862	0.55262	-0.031293	-0.11357	0.085081	-0.097415	0.039374	0.15154	0.1251	0.016795
ATF6B	-0.0012879	-0.055743	0.17475	-0.00064002	0.17798	-0.18937	0.095536	-0.054227	0.10745	-0.047707	0.15094	0.18598
ATF7	-0.075021	0.27858	0.42647	0.36268	-0.0082111	0.20366	0.029731	0.079209	0.021618	0.17545	0.15246	-0.07857
ATF7IP	-0.12447	0.1209	-0.13902	-0.023087	-0.14932	-0.1868	0.12199	-0.22298	-0.19865	-0.023417	-0.30119	-0.27162
ATF7IP2	-0.1284	0.20166	0.060746	0.22195	-0.063252	-0.35544	0.18237	0.24743	0.13106	-0.061285	-0.05379	-0.038053
ATG2A	0.13439	0.53573	0.011107	0.39295	0.10437	-0.29496	0.026982	0.15413	0.19926	0.01689	0.13039	0.080489
ATG2B	0.12213	-0.38035	-0.34157	0.27495	-0.0095808	0.19067	-0.04687	0.027558	-0.032726	0.16438	0.19658	0.15451
ATG3	-0.05042	0.33734	0.12423	0.31746	0.19375	-0.18074	0.047762	0.38997	0.0017704	0.1525	0.14572	0.086348
ATG4A	-0.14325	-0.10173	-0.21486	0.11721	0.089651	0.38459	-0.042884	-0.073209	0.084282	-0.021894	-0.095288	-0.10504
ATG4B	0.23131	0.083277	0.505	0.41449	0.047636	-0.10949	0.061008	0.15823	-0.11785	0.032724	0.11051	0.11932
ATG4C	0.031047	0.12449	0.1175	0.31084	-0.14859	-0.06023	0.031885	-0.012158	-0.1437	-0.072461	0.046948	0.069295
ATG4D	-0.18293	-0.15863	-0.14755	0.25595	0.15694	-0.13811	0.23986	-0.18533	-0.046402	0.24128	-0.0068535	-0.20374
ATG5	0.59276	-0.038046	0.33237	0.30144	-0.502	0.062154	0.043603	0.041271	-0.069491	-0.28301	0.013664	0.15
ATG7	0.29637	0.35149	-0.18733	0.027218	0.22811	-0.23352	-0.006624	0.26054	0.0015826	-0.144	0.18742	-0.055648
ATG9A	0.26187	0.0056871	0.079601	0.66073	0.0033366	0.21651	0.053542	0.15399	0.14913	-0.11705	0.25403	0.20823
ATG9B	0.17608	-0.10433	0.14786	0.13659	0.69748	-0.15971	-0.06299	-0.02438	-0.10042	0.042451	-0.15195	-0.078335
ATG10	0.14727	0.3633	0.20537	0.19	0.15338	0.022942	0.049966	0.040754	0.15585	0.084625	-0.088159	0.13814
ATG12	0.052032	0.19775	0.31079	0.34282	0.40363	0.86817	-0.040599	-0.00090208	0.041547	0.018432	-0.013573	-0.19295
ATG13	-0.090131	-0.070574	-0.20699	0.55864	0.21826	0.46498	0.0014255	0.17804	0.082019	0.093021	0.23401	0.17581
ATG14	0.17722	0.074333	-0.12229	0.040156	0.24788	0.38385	0.076334	-0.0025956	0.2828	0.095397	-0.043979	0.14818
ATG16L1	0.095008	-0.023065	-0.27984	-0.10999	0.082252	-0.16379	-0.014343	-0.017263	0.096168	0.076728	0.0041612	0.056522
ATG16L2	0.13285	-0.20717	0.085045	0.28959	-0.15145	0.087018	0.069496	0.12042	0.17725	0.083858	0.12861	0.11855
ATG101	0.16744	0.15749	0.093562	0.14885	0.15261	0.10495	-0.09634	0.023556	0.021113	0.030732	-0.071294	0.11043
ATHL1	0.20019	0.40627	0.27546	0.0016667	0.13878	-0.20303	-0.084884	0.10883	-0.031591	0.29251	0.12198	-0.047156
ATIC	0.26919	-0.18753	0.0090089	0.63395	0.010462	0.65729	0.036775	0.14857	0.1149	-0.11134	0.062942	-0.30114
ATL1	-0.14063	-0.37234	-0.31553	0.2691	0.26072	0.2556	-0.038597	-0.079428	-0.049705	0.054415	-0.027927	-0.21614
ATL2	-0.078204	0.34338	1.0328	0.9	-0.48581	-0.10599	-0.055586	-0.25543	-0.24368	-0.31806	-0.2007	-0.10752
ATL3	0.017292	-0.033268	0.22313	0.14641	-0.11033	-0.21417	0.13881	0.19003	0.31828	0.17365	0.30577	0.12125
ATM	-0.1635	0.27716	0.47362	0.2936	-0.07637	0.12825	0.11138	-0.082845	-0.041571	0.12246	-0.038471	-0.12529
ATMIN	-0.0013657	0.3816	0.74774	0.54205	0.15172	-0.48204	0.098075	0.37226	-0.052477	0.010965	0.16077	-0.21098
ATN1	0.26832	-0.10477	0.09527	0.25044	-0.071105	-0.233	0.27747	-0.010976	0.13911	-0.11772	0.16465	0.069749
ATOH1	0.07072	-0.062264	-0.0071807	0.23452	-0.38199	0.25893	-0.13896	0.023679	-0.032626	-0.0087284	-0.018745	0.00022531
ATOH7	0.05153	0.06077	0.011682	0.13279	0.17178	-0.32174	-0.031111	-0.068907	0.0068323	0.050226	0.014659	0.16872
ATOH8	0.1972	0.096259	0.045968	0.47953	0.45004	-0.1569	-0.10097	-0.098934	-0.056691	0.035743	0.17757	0.048102
ATOX1	0.14394	-0.34593	0.41297	-0.14468	-0.24931	-0.0016587	0.13486	-0.13444	-0.33538	0.16159	-0.085462	-0.04606
ATP1A1	0.22282	-0.22602	0.31315	1.337	-0.038543	0.52374	0.02946	-0.25101	-0.14698	0.12708	-0.2689	-0.44573
ATP1A2	-0.03281	0.30909	-0.081579	0.61068	-0.10949	0.13011	0.056334	0.18576	0.20049	0.06653	0.0738	0.082601
ATP1A3	0.028162	0.16105	0.15781	0.25496	-0.009232	-0.026629	0.30422	0.13211	0.1843	0.26945	0.096758	0.35732
ATP1A4	-0.26117	0.017174	0.44641	0.33539	0.087726	0.28523	0.070565	-0.17422	-0.2279	-0.059867	-0.13028	-0.10998
ATP1B1	-0.016021	0.12135	-0.12123	0.11701	0.42879	0.33299	0.01612	0.084774	0.079677	0.15815	0.021987	0.066356
ATP1B2	0.11363	-0.19694	-0.10049	0.51687	0.35573	-0.50122	-0.096055	0.088846	-0.060496	-0.075222	0.060543	0.095163
ATP1B3	-0.18206	0.14507	-0.045507	0.3409	0.33613	0.091876	0.10061	-0.047504	-0.17589	0.081591	-0.028411	0.12314
ATP1B4	0.13167	-0.26773	0.021285	-0.01035	0.053802	-0.19257	-0.17059	-0.080858	-0.0067692	-0.35	-0.067732	-0.15307
ATP2A1	0.33183	0.25794	-0.079213	0.22438	-0.3288	-0.29685	0.1924	0.12091	0.038493	-0.0051468	0.0044552	-0.34078
ATP2A2	1.0804	1.1136	1.94	0.56587	0.020165	0.739	-0.22454	-1.1162	-0.74364	-0.3148	-0.002783	-0.18539
ATP2A3	0.4775	-0.071759	0.45528	0.47078	0.37297	0.41178	-0.15311	0.059957	-0.30806	-0.25445	0.080123	-0.27099
ATP2B1	-0.037124	0.1692	0.28968	0.71805	0.26458	-0.087703	0.049147	-0.083613	-0.17453	-0.037655	0.047722	-0.056433
ATP2B2	0.080654	0.039633	-0.4525	0.35375	0.28004	0.40115	-0.031054	0.064024	0.114	0.020652	-0.040836	0.074208
ATP2B3	-0.070509	-0.50375	-0.14508	-0.0292	-0.28108	-1.3225	0.047337	0.20824	0.18561	0.20922	0.18153	0.33041
ATP2B4	0.15672	0.11276	-0.033396	0.025793	0.31571	-0.13763	0.029398	0.021975	0.030374	-0.078144	0.093176	0.089295
ATP2C1	0.21423	0.18429	0.36968	0.06498	0.012113	-0.062443	-0.029744	-0.13168	0.056289	-0.068457	-0.23698	-0.11659
ATP2C2	0.10751	-0.15243	0.23039	0.54128	0.33231	-0.16365	0.028796	-0.065268	0.069703	-0.12463	0.035581	0.19801
ATP4A	-0.12209	0.038928	0.047059	0.43249	0.094215	-0.0089304	0.045668	-0.037042	-0.21143	-0.062024	0.024075	0.016494
ATP4B	-0.10222	-0.099472	-0.48463	0.1312	-0.24971	-0.21173	-0.10823	-0.013033	-0.22879	-0.20708	0.10411	-0.19104
ATP5A1	0.24128	0.38394	0.32115	1.1666	0.43128	0.25529	-0.015991	-0.090815	0.21652	0.0042422	-0.13933	-0.39922
ATP5B	0.39656	-0.31915	-0.45202	0.46099	0.3249	0.10647	-0.052464	-0.05008	-0.08995	0.26788	-0.13736	-0.37039
ATP5C1	-0.094861	0.11574	0.42688	0.76999	0.38301	0.3074	0.070236	0.26815	0.23449	0.032235	0.26313	0.13102
ATP5D	0.01412	0.069353	-0.04799	0.81013	0.35281	0.2016	-0.10346	-0.11314	-0.059514	-0.013533	-0.22279	-0.3706
ATP5E	-0.136	-0.033945	0.45366	0.55049	-0.14305	0.43321	-0.08291	-0.13912	-0.13488	0.064624	-0.094183	0.15832
ATP5F1	0.02456	-0.058235	-0.072577	0.014686	-0.67243	-0.16221	0.055831	-0.17766	0.061461	-0.013838	-0.34323	-0.46424
ATP5G1	-0.66836	0.34783	0.33315	0.76433	1.147	0.45396	-0.010277	-0.15103	0.11585	0.0098849	-0.32314	0.21544
ATP5G2	-0.18644	-0.095692	-0.29307	0.74716	0.24695	-0.31863	-0.008597	0.029133	0.074274	0.099444	0.12432	0.33059
ATP5G3	0.1192	-0.25892	-0.49395	0.33166	0.3579	0.84582	-0.16849	-0.062367	-0.1604	0.074074	0.10379	-0.12537
ATP5H	-0.38125	-0.1973	-0.053425	0.81082	-0.35165	-0.1609	-0.1049	0.34077	0.18172	-0.2031	0.14562	0.038476
ATP5I	-0.60323	-0.28441	0.26821	0.56326	0.44652	-0.43746	-0.078758	-0.12427	-0.33882	-0.070237	-0.33856	-0.58946
ATP5J	0.14862	-0.45307	0.22173	0.52771	0.25823	-0.089884	-0.14197	-0.041019	-0.21354	-0.18257	-0.082954	-0.14762
ATP5J2	-0.16061	0.29566	1.0505	1.0606	0.92825	0.74504	-0.028112	-0.39438	-0.54983	0.15563	-0.2	-0.4667
ATP5J2-PTCD1	-0.20473	-0.21307	-0.1592	0.36242	0.57083	-0.032045	-0.14864	-0.23614	0.18139	-0.15163	-0.12968	-0.53902
ATP5L	0.0037205	-0.12231	-0.72859	0.42195	0.73967	0.12046	0.061951	-0.21099	-0.064955	-0.07498	-0.34342	-0.12438
ATP5L2	0.009787	-0.076803	0.60743	0.18399	-0.13387	0.37765	-0.13578	-0.032263	-0.40465	-0.28242	-0.39594	-0.5346
ATP5O	0.27792	-0.1082	0.51832	0.42575	-0.078581	0.063096	0.082988	-0.17603	0.084041	0.18496	0.063283	0.063851
ATP5S	0.38965	0.46961	0.50082	0.27641	-0.10012	0.052377	-0.019096	0.10062	0.0014118	0.10005	0.10676	-0.010053
ATP5SL	0.32382	0.22448	0.24409	0.50364	0.1109	-0.048003	0.11223	0.26961	0.065968	0.016947	-0.12257	0.04221
ATP6AP1	0.031763	0.36129	1.4982	0.50566	0.12108	0.20569	-0.070127	-0.45594	-0.32044	-0.062149	-0.34873	-0.12941
ATP6AP1L	0.090145	0.11888	0.086076	-0.065793	-0.41723	-0.093931	-0.022733	-0.040674	0.13758	-0.1498	0.016698	0.03049
ATP6AP2	0.3922	0.13391	0.88909	0.33307	0.36297	0.45338	-0.1511	-0.27503	0.06446	0.24448	-0.10866	0.016746
ATP6V0E1	0.016421	0.35025	-0.20339	0.38562	-0.077779	0.18835	0.07118	0.035065	0.048519	0.12915	-0.17498	0.098569
ATP6V0E2	0.14791	-0.24597	0.11428	0.32227	-0.3623	0.1142	-0.24147	0.10778	0.20647	-0.022285	-0.12442	0.17702
ATP6V0A1	0.37841	0.56042	-0.17928	0.33488	-0.027271	0.18198	0.050556	-0.031094	-0.2742	-0.14033	-0.071045	-0.31223
ATP6V0A2	-0.26191	-0.38849	-0.037611	0.080158	-0.012809	0.24902	-0.25993	0.12928	-0.091448	-0.20536	-0.082762	-0.28677
ATP6V0A4	0.082221	0.14577	0.13937	0.40095	-0.25016	-0.47074	-0.070008	-0.061831	-0.20121	-0.011112	-0.08742	-0.30462
ATP6V0B	0.095846	0.13476	1.1506	0.44372	0.40858	0.57865	-0.14689	-0.77558	-0.1129	0.25694	-0.12849	0.50454
ATP6V0C	0.16761	0.44243	0.29268	0.76474	0.37609	-0.023287	-0.11576	-0.01663	-0.38836	-0.14511	0.32791	-0.509
ATP6V0D1	0.54604	-0.34047	0.47918	1.5629	0.35099	0.98886	0.0031288	0.013223	-0.46545	0.14456	-0.17935	-0.1701
ATP6V0D2	-0.33337	-0.23958	0.35467	-0.27507	-0.18623	-0.2112	-0.21283	0.24776	0.059621	-0.19489	0.19692	0.22958
ATP6V1A	0.3754	0.19898	0.5427	0.91111	0.42338	0.73812	0.59583	-0.098453	0.75914	0.73434	0.012522	0.74301
ATP6V1B1	0.020987	0.096192	0.38261	0.14419	-0.061449	0.011811	0.29359	-0.039679	0.23055	0.013871	-0.22485	-0.19474
ATP6V1B2	0.56924	1.0133	0.14881	0.87656	1.0972	-0.87447	0.20813	-0.19212	-0.28705	0.061606	1.0317	-1.024
ATP6V1C1	-0.10841	0.20208	0.21824	0.97525	0.11572	-0.48256	0.13495	-0.20455	-0.20552	0.05995	0.15384	0.48659
ATP6V1C2	0.38027	0.39098	0.40081	0.28664	0.36215	0.38139	0.029836	-0.28955	-0.12269	-0.23003	-0.33762	0.041677
ATP6V1D	-0.10738	0.14246	0.81008	0.49551	-0.19723	-0.048464	0.19729	0.047308	-0.34641	0.56197	0.3737	0.14651
ATP6V1F	0.35301	0.24047	0.57053	0.14009	0.40043	0.11355	-0.075134	-0.23789	0.13367	0.073327	-0.022091	0.42825
ATP6V1G1	-0.11548	0.038879	0.41562	0.61787	0.72811	-0.04063	0.19953	-0.090072	0.88208	0.060077	0.25457	0.86074
ATP6V1G2	-0.15206	-0.26029	0.42454	0.13509	-0.22628	0.1666	-0.018683	-0.050473	-0.26185	0.027629	0.086759	-0.14042
ATP6V1G3	0.2151	0.011893	0.31758	0.013115	-0.13143	0.11093	-0.088311	0.11127	0.0045934	-0.041117	-0.06652	-0.14075
ATP6V1H	0.45136	0.57003	0.22182	0.58859	0.5559	0.58533	-0.032711	-0.0018392	-0.15072	-0.14446	0.14757	0.20654
ATP6V1E1	0.045729	0.66313	-0.099886	0.47201	0.71504	0.14608	0.23631	-0.096442	-0.13914	0.071111	-0.14092	-0.25382
ATP6V1E2	-0.27071	0.071566	0.32052	0.013508	-0.23592	-0.70796	0.038484	-0.080346	-0.1941	0.13626	0.006103	-0.052563
ATP7A	-0.17207	-0.25966	-0.23914	0.24574	-0.069819	0.26918	-0.032536	-0.16271	-0.13068	0.15576	0.095584	0.030694
ATP7B	-0.10948	0.29485	-0.45657	0.17485	0.20802	0.25545	0.086572	-0.27726	0.2677	0.054683	-0.14789	0.096616
ATP8A1	0.036729	-0.10547	0.17775	0.016882	-0.34833	-0.37058	0.062206	0.081261	0.018034	0.16714	0.13209	-0.024923
ATP8A2	0.11764	0.41532	0.97688	0.20444	0.13324	0.26542	0.084047	0.08071	0.14709	0.09725	0.121	0.065423
ATP8B1	0.2536	-0.17502	0.53933	0.43189	-0.065594	0.26542	-0.04269	0.12042	-0.24092	0.079715	0.15401	-0.029435
ATP8B2	0.12098	-0.026439	-0.43397	0.28703	-0.71561	-0.30549	-0.067186	-0.24225	0.21605	0.040963	0.18976	0.13721
ATP8B3	0.4729	0.34107	0.42978	0.42037	0.39716	0.10784	0.21991	-0.12765	0.2855	-0.057559	-0.25222	0.25193
ATP8B4	0.5232	0.14475	-0.28383	0.40179	0.44517	-1.2671	0.26938	0.19316	0.043931	0.3044	0.49602	0.32797
ATP9A	0.49414	-0.10011	0.31493	0.044144	0.13576	0.29703	0.085546	0.035508	-0.095441	0.23119	0.15362	0.36164
ATP9B	-0.24981	0.04433	-0.28814	-0.10492	-0.30181	0.12165	-0.025439	0.065713	-0.22813	0.17159	-0.059771	0.058523
ATP10A	0.1829	0.27229	0.046958	0.43723	-0.011834	-0.27233	0.027928	0.002127	-0.0035425	0.11043	0.18281	0.14534
ATP10B	-0.11325	-0.080294	-0.40914	-0.062545	0.23605	-0.029868	-0.044836	-0.010037	-0.1751	-0.13113	-0.17349	-0.38059
ATP10D	0.14465	-0.088368	-0.09725	-0.12493	-0.14183	-0.052487	-0.031341	0.22603	-0.016765	-0.033153	0.22195	0.079129
ATP11A	-0.15392	-0.32468	-0.054883	0.15447	0.26416	-0.019767	-0.028854	-0.23625	-0.26361	-0.02413	0.041603	-0.48281
ATP11AUN	0.21505	0.19748	0.32488	0.20295	-0.12244	-0.23688	0.041701	0.10554	-0.11465	-0.015973	0.062155	-0.15478
ATP11B	0.33698	-0.3571	0.028315	0.17047	0.11767	-0.0010068	0.12731	0.10899	-0.054626	0.0057253	0.11976	0.10125
ATP11C	-0.10925	0.2454	0.16182	0.078428	0.25068	-0.0066447	0.038727	0.11774	-0.18343	0.13608	0.22789	-0.018813
ATP12A	-0.11438	0.048695	-0.13208	-0.054664	-0.20576	0.06087	0.03305	0.036031	0.1244	-0.016138	0.014822	-0.10182
ATP13A1	0.30636	0.063228	0.19193	0.0070856	0.53702	0.71588	-0.045555	0.2285	0.0002977	0.30903	0.055093	-0.23519
ATP13A2	0.50756	-0.04459	0.11506	0.1676	0.087581	-0.12473	-0.0061296	0.03996	-0.11857	0.025773	0.01293	-0.30997
ATP13A3	-0.31159	0.70295	0.3342	0.29381	0.38445	0.42478	-0.091816	0.11223	-0.0093173	-0.057759	-0.15201	-0.10017
ATP13A4	-0.06191	0.17708	0.086764	0.46323	0.0072475	0.057936	0.0020678	-0.018551	0.032765	-0.10985	-0.096614	0.056006
ATP13A5	-0.5659	0.11054	0.13547	0.030919	0.17219	0.39119	-0.16901	-0.025515	-0.14633	0.039283	-0.088145	-0.14326
ATPAF1	-0.32999	-0.062363	-0.31494	0.31827	0.046385	-0.12063	0.10908	-0.097594	-0.053931	0.29364	0.12609	0.097066
ATPAF2	-0.27467	-0.14372	-0.029072	0.25831	0.1376	-0.70502	-0.058216	0.098441	-0.27999	0.11915	0.11937	0.0018756
ATPIF1	0.023947	0.1911	0.36834	0.069829	0.061505	-0.068305	-0.082531	-0.21302	0.0012975	0.088	-0.083312	-0.14735
ATR	0.1303	-0.46105	0.32025	0.23569	-0.43201	-0.33972	-0.012071	-0.1281	-0.42884	-0.0398	-0.20253	-0.62574
ATRAID	0.05783	0.4257	0.040064	0.2553	0.39002	0.33388	0.16781	0.11094	0.13255	-0.022996	-0.22697	0.059307
ATRIP	-0.026719	0.45846	-0.65643	0.55762	0.45421	-0.21397	-0.065203	-0.26097	-0.64746	-0.13227	-0.17142	-0.52054
ATRN	0.040042	0.43844	0.43153	0.57587	-0.080943	0.44164	-0.13719	-0.34247	0.2095	0.1582	-0.017935	0.34464
ATRNL1	0.23673	0.1742	0.25187	-0.094255	-0.16881	-0.20574	-0.15412	0.24759	0.31332	-0.025925	0.15126	0.27518
ATRX	-0.13125	0.56426	-0.41741	0.42717	0.222	-0.39591	-0.019326	-0.1627	-0.16911	0.21002	-0.13504	-0.058391
ATXN1	0.096556	0.29171	0.035195	0.22703	0.24716	0.17444	0.046567	0.1025	0.19768	-0.14981	0.061108	0.1285
ATXN1L	0.0010272	0.088785	-0.015153	0.37203	-0.02983	0.25898	-0.049923	0.021686	0.069044	-0.093846	0.053625	-0.085529
ATXN2	-0.14182	0.31383	-0.36589	0.24575	-0.093642	-0.18794	-0.01335	-0.22019	-0.22147	-0.039199	0.038549	-0.065219
ATXN2L	-0.093729	0.31545	-0.21641	-0.049371	-0.23844	-0.84534	-0.032425	0.17011	-0.25731	-0.0051145	0.12015	-0.0036501
ATXN3	0.12382	-0.26125	0.74713	-0.23106	-0.19644	0.045301	-0.29054	0.1308	0.23429	-0.21818	-0.051034	0.040989
ATXN3L	-0.12128	-0.18732	-0.10521	0.16845	0.10436	-0.09534	-0.023208	-0.020563	-0.011527	-0.16919	0.22653	0.080886
ATXN7	-0.13985	0.16768	0.20004	0.15012	-0.08803	0.53685	0.098039	-0.12639	0.18891	-0.094426	-0.075135	-0.22662
ATXN7L1	0.10725	0.35454	0.40608	0.38314	0.34469	-0.17653	0.047539	0.15583	-0.0098643	0.020841	-0.039296	0.034785
ATXN7L2	-0.066671	0.20952	0.52432	0.11226	-0.1073	0.12053	-0.028063	-0.20577	-0.072983	-0.22432	-0.16594	0.090458
ATXN7L3	-0.4385	-1.3653	-0.83849	0.54042	0.01151	0.27664	0.04441	-0.45608	-0.18296	0.0036891	-0.066933	0.016876
ATXN7L3B	0.012103	-0.048424	-0.043907	0.081838	0.516	0.2639	-0.095441	-0.14612	0.065291	0.00032579	-0.114	0.098874
ATXN10	0.44964	0.1314	-0.058008	0.96181	0.098089	-0.35575	-0.075307	-0.090443	0.70253	0.099938	0.013192	0.37197
AUH	-0.26791	0.21691	0.33385	-0.13326	-0.31726	0.20623	-0.0078162	-0.10063	-0.17561	0.22549	-0.1601	-0.36775
AUNIP	0.12276	0.64335	-0.13883	-0.1222	-0.020814	0.14643	-0.054455	-0.10471	-0.28002	-0.18553	-0.02855	-0.20105
AUP1	0.45581	0.20894	0.77976	0.36874	0.25104	0.42874	-0.13815	0.023834	-0.19196	-0.1808	-0.032336	0.020264
AURKA	-0.15852	-0.14306	0.52449	0.91563	0.41121	0.54666	0.35295	-0.030501	0.9931	0.1626	0.48341	0.52728
AURKAIP1	-0.11973	-0.20246	0.19017	0.50574	-0.10892	-0.19344	0.12714	0.1807	-0.082092	0.31186	-0.047013	-0.50935
AURKB	0.31156	0.070899	0.27728	0.99877	0.17326	-0.010743	0.0048878	0.045053	-0.030116	0.14505	0.22383	0.28245
AURKC	0.097493	-0.16948	0.12979	0.33452	0.064658	-0.045197	-0.072422	0.033248	-0.15379	0.024268	-0.07288	0.090602
AUTS2	-0.014244	-0.37463	0.157	0.63479	0.33064	-0.87645	0.11566	-0.58267	0.21962	0.12506	0.035399	0.62206
AVEN	-0.050923	0.010263	-0.15905	0.38191	-0.23028	0.17588	-0.16727	-0.51388	-0.15636	-0.19239	-0.11669	0.060897
AVIL	0.031726	0.45021	0.30675	0.50059	-0.42871	-0.17806	-0.0019305	-0.16276	-0.24045	-0.2768	-0.3096	-0.22881
AVL9	0.17203	0.28684	-0.23853	0.09348	0.41369	-0.76541	-0.23678	-0.27201	0.19022	-0.12916	0.042273	0.048977
AVP	0.023325	0.01573	0.69513	0.59864	0.18061	-0.27375	0.24737	0.12303	0.027927	0.051986	0.084331	0.077319
AVPI1	0.030379	-0.085205	0.4698	0.2511	0.096252	0.14001	0.13912	0.14096	-0.039419	-0.038331	0.015591	-0.12694
AVPR1A	0.16023	-0.14798	-0.063833	0.023779	-0.005574	-0.26036	-0.020729	-0.089347	-0.089896	-0.065161	-0.09667	-0.011701
AVPR1B	-0.057344	-0.21867	-0.040722	0.69347	0.34682	0.20018	0.10315	-0.094972	-0.11645	0.052553	-0.08742	0.054687
AVPR2	-0.146	-0.11303	-0.19418	0.25509	0.10477	0.092443	-0.023187	-0.097883	0.013308	-0.01159	-0.14732	-0.058096
AWAT1	0.28705	-0.20062	-0.20857	-0.053887	0.34337	-0.35069	0.0080425	-0.16976	-0.22913	0.016842	-0.016249	-0.16525
AWAT2	-0.22164	0.13315	0.046052	0.096123	-0.19188	-0.019696	-0.02315	-0.086887	-0.32909	-0.17739	0.14318	-0.13934
AXDND1	-0.16479	0.21129	0.022083	0.20913	-0.092238	0.19626	0.054389	-0.027569	-0.10912	0.11739	-0.0055576	-0.077958
AXIN1	0.0089515	0.35751	-0.19594	0.28804	-0.47891	-0.83117	0.18167	0.028296	0.26395	0.17716	-0.14236	-0.055095
AXIN2	0.00045678	-0.2827	-0.037867	0.15263	-0.11163	-0.023999	-0.068605	0.0016646	0.026578	-0.046474	0.011421	-0.16848
AXL	0.07907	0.16566	0.12616	0.31693	0.056935	0.14754	0.31223	0.24334	0.25538	0.1532	0.15393	0.20939
AZGP1	0.016371	0.31937	0.14364	0.20962	0.34073	0.18772	-0.10689	-0.077258	-0.2566	-0.032273	-0.0039737	-0.046705
AZI2	0.13023	0.15065	-0.244	0.15244	0.1954	-0.13235	0.05767	0.14152	0.35564	0.10093	-0.053564	0.020151
AZIN1	0.38617	0.13609	-0.010023	0.24625	-0.45247	0.36565	-0.16217	-0.14935	-0.080327	-0.24856	-0.11119	-0.26881
AZIN2	-0.093513	-0.053582	0.24529	0.00077066	0.024188	0.12029	-0.0087062	0.10753	0.017988	0.090592	-0.16095	0.027627
AZU1	0.028186	0.24491	0.14634	0.34587	-0.062975	-0.031655	0.072185	-0.11376	-0.18228	0.039072	0.062203	-0.052938
B2M	0.031183	0.026903	0.11523	-0.33036	0.16895	-0.42024	0.01671	-0.26653	0.0043231	0.14797	0.10678	-0.050847
B3GALNT1	0.13688	0.2782	0.1351	-0.122	-0.15041	-0.30384	-0.18236	0.0073843	0.02674	-0.19473	-0.26033	-0.15715
B3GALNT2	-0.0026994	0.23666	0.09235	0.054779	-0.1422	0.062761	-0.069307	0.18138	-0.043955	-0.018832	-0.044588	-0.099771
B3GALT1	-0.24928	-0.32187	0.12017	0.41767	-0.063877	-0.26945	-0.015881	-0.12275	-0.14276	-0.13967	0.092099	-0.096701
B3GALT2	0.15369	0.72671	0.2283	0.36785	-0.082776	-0.010944	0.17502	0.39531	0.11135	0.071097	0.1663	-0.0044206
B3GALT4	0.31657	-0.025226	0.29777	0.53367	0.82419	0.28424	-0.071567	0.13727	-0.027577	0.15714	0.2678	0.10082
B3GALT5	0.39041	0.057606	-0.05579	0.24752	-0.16326	-0.18768	-0.064256	0.41984	0.36161	0.047364	0.15727	-0.11739
B3GALT6	0.021956	0.072017	0.23184	0.48531	-0.1063	-0.16704	0.1304	0.057405	0.16463	0.10601	-0.13972	0.021914
B3GALTL	0.31288	0.1262	0.15209	-0.21416	0.022409	0.26211	0.042548	-0.27027	-0.15653	0.012325	0.019131	0.066658
B3GAT1	-0.022308	0.026182	0.30605	-0.11186	-0.089426	-0.0557	0.03806	-0.14781	-0.15288	0.022989	-0.1638	-0.25656
B3GAT2	-0.44455	0.48493	0.31602	0.1492	-0.1828	0.39586	-0.087386	0.066805	0.2085	-0.15134	-0.19231	-0.51182
B3GAT3	0.022149	-0.74896	-0.28269	1.1298	-0.35606	-0.27573	0.10414	-0.026023	0.086044	0.051986	-0.14256	0.067408
B3GNT2	-0.11023	0.061824	0.32053	0.71661	1.2678	-0.20448	-0.12597	0.18336	0.036954	-0.20286	-0.082705	-0.13856
B3GNT3	-0.24267	-0.30129	-0.25452	-0.050827	0.84289	-0.15772	0.042243	0.2962	-0.17298	-0.19175	-0.036407	-0.74571
B3GNT4	0.27935	0.37052	0.20428	0.19016	0.51481	0.13033	0.12847	-0.10167	0.026864	0.087351	-0.2034	0.10601
B3GNT5	0.0027632	-0.31759	0.55593	0.095317	0.47567	-0.12136	0.15879	0.21274	-0.010607	0.061466	0.13404	-0.010557
B3GNT6	0.33504	0.30647	0.71589	0.35705	0.11623	0.022629	-0.14129	-0.1467	0.052033	-0.064993	-0.013832	-0.14663
B3GNT7	0.25577	-0.0062158	-0.096386	0.017428	-0.10733	-0.1801	-0.016599	-0.14791	0.070269	0.0041955	-0.12876	0.027081
B3GNT8	0.33738	0.24459	0.30153	0.97548	0.67393	-0.19487	0.058208	-0.10168	0.064062	0.0071338	-0.30407	-0.013742
B3GNT9	0.025108	0.27847	0.37002	0.37009	-0.15313	-0.094783	0.25328	0.071059	0.15839	0.10152	0.057035	0.099512
B3GNTL1	-0.059054	-0.0872	-0.36152	0.025619	-0.20759	-0.1124	0.035165	0.036124	0.1017	0.087211	-0.023735	-0.00017249
B4GALNT1	-0.19465	-0.055568	-0.034705	0.14334	1.0297	-0.13887	-0.14213	-0.020141	0.42836	-0.20901	0.0096744	0.43585
B4GALNT2	-0.38093	-0.076072	-0.012723	0.62666	0.13367	-0.79709	0.38365	0.27136	0.20781	0.12081	0.15898	0.31385
B4GALNT3	-0.42589	-0.091157	-0.18385	0.10185	-0.13379	-0.46546	0.090744	-0.029014	0.092668	0.043506	-0.11993	0.14113
B4GALNT4	0.37539	-0.067399	0.09423	0.59704	-0.027597	0.0054332	0.14015	0.064182	0.43853	0.0011629	-0.053269	0.24331
B4GALT1	-0.2761	-0.066091	-0.52112	0.12087	0.053757	-0.082836	0.068324	0.026334	0.22746	0.02347	-0.184	0.18045
B4GALT2	0.18258	0.023942	0.13299	0.40853	0.16074	-0.028676	0.011728	0.028735	0.0047066	0.14369	0.075601	-0.074385
B4GALT3	0.44862	-0.72403	-0.43325	0.18796	0.91991	1.1682	-0.221	-0.0097136	-0.031865	-0.11445	-0.034477	0.24842
B4GALT4	-0.092147	0.13134	0.26234	-0.10019	0.48377	0.30545	-0.26019	0.25209	0.11986	-0.18348	0.0096165	0.18839
B4GALT5	0.02321	0.29494	0.58444	-0.068696	-0.32781	0.15746	-0.41816	-0.13277	-0.57562	-0.36572	-0.35223	-0.49248
B4GALT6	0.31853	-0.15927	0.44711	0.48911	-0.016414	-0.27544	-0.041695	0.092516	-0.065505	0.0050304	0.19146	0.063544
B4GALT7	-0.038021	-0.67577	-1.3417	0.73761	0.066188	0.48073	-0.21049	-0.12144	0.70686	-0.1979	0.19879	0.79016
B4GAT1	0.1027	-0.14821	0.3564	0.16909	0.15482	-0.17078	-0.072768	-0.17313	-0.10745	-0.046662	0.018528	-0.091554
B9D1	-0.067647	-0.15783	-0.16602	0.086205	-0.057941	0.058957	-0.075432	0.15692	0.016319	-0.07466	0.048384	-0.078787
B9D2	0.051541	0.0063755	0.37703	0.44264	0.15865	-0.15153	-0.092753	0.10278	-0.050474	-0.051813	0.0035983	0.096795
BAALC	-0.13572	0.24559	0.28806	0.10108	0.080751	-0.02544	-0.071895	-0.017621	-0.042039	0.015214	0.088796	0.3671
BAAT	-0.073782	0.21596	0.35884	0.08683	-0.63404	-1.1173	0.048543	-0.096857	-0.045784	0.09843	0.21011	-0.19018
BABAM1	-0.053102	0.16566	-0.23473	0.42301	-0.20352	0.30447	-0.049247	-0.26019	-0.26801	-0.19004	-0.37655	-0.33499
BACE1	-0.18872	0.26436	-0.045171	-0.099579	0.38013	0.29418	-0.077432	0.015579	0.24738	-0.038352	-0.078171	0.057034
BACE2	-0.17533	-0.49959	0.057406	0.25308	0.23768	0.13814	-0.032175	0.1028	0.042437	-0.030833	-0.14911	-0.038687
BACH1	-0.393	-0.27999	-0.57152	-0.37526	-0.34411	-0.24322	0.020114	-0.040216	0.08414	-0.018667	0.1597	0.084759
BACH2	0.26341	-0.14345	0.30253	0.14598	0.20373	-0.36191	0.12978	-0.087193	-0.34013	0.16842	-0.12715	-0.2294
BAD	-0.13518	0.24913	0.29368	0.44681	0.94678	0.4165	0.27761	0.31244	0.15688	0.16269	0.11324	0.34861
BAG1	0.12288	0.316	0.63766	0.18932	0.0047599	-0.23031	0.071254	-0.049502	0.11738	0.049098	-0.066136	-0.30392
BAG2	-0.14457	-0.2092	-0.19344	-0.23538	0.079255	-0.31042	-0.29607	0.11025	0.17914	-0.32994	0.039451	0.28937
BAG3	-0.077299	0.068104	-0.11063	-0.014135	-0.1019	0.24401	0.08924	-0.12202	-0.070481	-0.016974	-0.096681	-0.049658
BAG4	0.036983	-0.16138	0.51402	0.33164	0.054873	-0.18171	0.13567	-0.15717	-0.063951	-0.065111	0.022479	0.073565
BAG5	0.15521	-0.018125	-0.021503	0.31504	0.3499	0.133	-0.038361	-0.10064	0.14962	-0.023002	-0.15111	-0.13745
BAG6	0.13989	-0.037361	0.025383	0.33508	0.29942	0.24507	0.045117	0.1937	-0.084534	0.15573	-0.11524	-0.14388
BAGE2	0.085397	0.17256	0.50374	0.46542	0.42625	0.015983	0.023199	0.21281	0.031495	-0.12431	-0.00065949	0.01092
BAHCC1	0.12183	0.5379	-0.035028	0.22352	-0.13155	0.18678	-0.0092126	-0.038427	0.26585	0.047736	0.01665	0.12283
BAHD1	0.30326	-0.22542	-0.20816	0.084083	0.39953	-0.20685	-0.17157	-0.14195	0.042497	0.13355	-0.022811	0.20173
BAIAP2	0.11165	0.08048	0.66303	0.35734	0.046158	-0.36024	-0.065327	0.082732	0.14986	0.14307	2.8972e-05	-0.032334
BAIAP2L1	0.023949	-0.35101	0.34758	0.152	-0.23056	-0.14843	-0.10122	0.065152	0.17248	-0.11945	0.055546	0.18303
BAIAP2L2	0.15314	0.028079	0.3406	0.46454	0.029905	0.39852	-0.057331	0.1166	0.13876	0.085883	0.19436	-0.093434
BAIAP3	-0.0052447	0.07032	0.07881	0.37996	0.18374	0.16719	0.10382	-0.12969	0.035752	0.11564	0.03874	0.057096
BAK1	0.083942	0.059285	0.1019	0.11737	0.025485	-0.085151	0.10163	0.064422	0.18677	-0.087609	0.1828	-0.01914
BAMBI	-0.054786	0.049125	0.27451	-0.5452	0.058838	0.059985	0.13525	0.11075	0.18386	0.05184	0.1577	0.22291
BANF1	0.16569	0.24591	-0.073727	0.56958	0.38466	0.3844	-0.075568	0.0038577	-0.14758	0.010047	0.1073	-0.14112
BANF2	-0.057088	0.49498	0.13573	0.32807	0.098856	-0.2013	-0.16092	0.015538	0.1092	0.067169	0.033187	-0.08354
BANK1	0.049695	-0.24458	0.084695	0.082705	-0.20629	0.23517	-0.044555	-0.092117	0.05322	0.0020789	0.053486	0.046657
BANP	0.40091	0.48768	0.71706	1.0505	0.25392	-0.17232	-0.38549	-0.32995	-0.22805	-0.014933	-0.10224	0.27106
BAP1	0.13908	0.44027	0.14773	0.25034	-0.2966	0.027585	0.11133	-0.16904	0.10084	-0.10242	-0.284	-0.45704
BARD1	-0.36482	-0.22663	0.092515	0.53383	0.18354	-0.13645	0.19124	-0.020078	-0.052485	0.028793	-0.21943	-0.59337
BARHL1	-0.12828	0.22741	-0.19226	0.41361	0.086897	-0.081969	-0.046303	0.037755	0.010396	-0.20281	-0.064689	-0.042487
BARHL2	-0.34323	-0.00058226	0.33746	0.10907	-0.08185	0.23936	0.289	-0.13858	-0.45637	0.084395	-0.10346	-0.1492
BARX1	0.26549	0.016105	0.30201	-0.010562	-0.3779	-0.28572	0.042681	-0.055963	0.0773	-0.010927	-0.21409	-0.12896
BARX2	0.079748	0.34271	0.31705	0.033506	-0.25468	0.19548	-0.10982	-0.10607	-0.074448	-0.026441	-0.11217	0.0076086
BASP1	-0.15848	-0.0057265	-0.7149	0.14016	-0.18417	0.48862	0.10563	0.16494	0.042784	0.083576	0.086753	-0.037937
BATF	-0.052756	0.19843	-0.22665	0.51286	0.94816	0.65804	0.16027	-0.01248	0.039939	-0.052751	0.030231	0.064856
BATF2	-0.30204	0.010164	-0.07878	0.20469	0.093284	-0.15251	-0.15582	-0.058527	2.9633e-05	-0.10584	-0.05692	-0.038737
BATF3	-0.17425	0.32625	0.20117	0.18183	-0.18655	-0.4762	-0.15527	0.070182	0.11846	-0.0041816	0.20095	0.47808
BAX	0.38582	-0.12137	-0.12201	0.56747	0.23262	0.031035	0.068687	0.030528	-0.13023	-0.062909	0.027815	0.097083
BAZ1A	-0.17407	0.34312	-0.038912	0.32332	-0.32442	-0.098023	-0.093256	-0.093229	-0.31914	-0.16201	0.04535	0.012764
BAZ1B	0.26047	-0.011974	0.06248	0.41575	-0.50558	-0.43279	0.082798	-0.020613	0.50467	0.19195	-0.10878	0.43188
BAZ2A	0.097435	0.010622	-0.070291	0.1593	0.22243	0.24717	-0.053295	0.089555	-0.095992	-0.070207	-0.20877	-0.28241
BAZ2B	0.0040582	-0.044091	-0.34707	0.15399	0.077232	0.12176	0.16972	0.14133	0.12525	0.11657	0.038136	0.10646
BBC3	0.3236	0.28057	0.44295	-0.057707	0.019006	0.17361	0.028599	0.031616	0.019373	0.17224	-0.095424	0.12653
BBIP1	0.22207	-0.11192	0.78563	-0.11387	0.0086798	-0.33207	0.086549	0.1735	0.36706	0.14661	0.30793	0.30432
BBOX1	-0.4885	-0.11137	-0.21145	0.087912	0.17821	0.19489	0.040962	0.013616	0.31827	-0.057757	0.12805	0.39774
BBS1	0.14214	0.027316	0.50203	0.21233	-0.36171	0.065806	0.45946	-0.050354	0.15846	0.30561	-0.11155	0.072174
BBS2	0.14757	0.13211	-0.15225	0.056536	-0.62631	-0.24411	0.027905	0.028404	0.061137	0.27684	-0.10223	0.21222
BBS4	0.39468	0.16113	0.664	0.52477	-0.13391	-0.249	0.065254	0.30414	0.19275	-0.09992	0.062282	-0.091765
BBS5	-0.10131	0.31674	0.20144	0.03562	0.18281	-0.24002	0.16327	-0.039719	-0.046258	0.13123	0.0322	0.0035367
BBS7	0.076967	-0.075031	0.011013	0.16689	0.020326	-0.04617	0.10391	0.27723	-0.059445	-0.18567	0.01853	0.078722
BBS9	0.12863	0.34007	-0.073961	0.42414	0.15103	0.29732	0.058489	-0.10638	-0.39498	-0.09259	-0.001509	-0.29719
BBS10	-0.33374	-0.033778	-0.04263	0.1701	-0.031775	0.0097568	0.024742	-0.011369	0.035017	-0.17846	-0.10347	0.062489
BBS12	-0.0093655	0.32575	0.28257	0.096537	0.020321	0.0048557	-0.031701	-0.17062	-0.46302	-0.11795	-4.6034e-05	-0.050259
BBX	0.47316	-0.27777	0.16983	0.34732	0.18699	0.34568	0.11641	0.062227	-0.17052	0.33568	0.15148	0.03031
BCAM	-0.16246	0.0090927	0.10099	0.068606	-0.29406	-0.97814	0.23471	0.10225	-0.1155	0.1393	0.01665	0.16549
BCAN	-0.16738	0.14513	-0.26721	0.21095	0.20907	-0.43584	0.18388	0.090302	0.16699	0.010333	-0.020976	0.20176
BCAP29	0.12524	0.45008	0.37213	-0.21398	0.4715	-0.33413	0.13688	0.10578	0.16723	0.13686	-0.09071	-0.1889
BCAP31	0.71127	0.25707	0.619	0.20716	0.59332	-0.2736	0.012308	0.0029837	0.080293	0.033563	0.16549	0.26308
BCAR1	0.3735	0.47427	0.59811	0.25215	0.76152	0.15533	0.034059	-0.17089	0.16936	-0.023511	0.17032	0.23939
BCAR3	0.12452	0.13956	0.078049	-0.0029381	0.0085119	0.062373	0.14411	0.25048	0.0094297	0.052058	0.066706	-0.099156
BCAS1	-0.32313	-0.36045	-0.061817	0.34899	-0.22828	-0.4175	-0.17808	-0.013373	-0.44496	-0.048012	0.055185	-0.22432
BCAS2	-0.34795	0.3819	0.86393	0.57371	0.52907	0.14601	0.0010039	-0.25587	-0.17051	0.40877	-0.32064	-0.44729
BCAS3	0.12684	0.16994	-0.13679	0.25985	0.60089	0.35773	0.096712	0.17742	0.063066	0.066974	0.083878	0.06462
BCAS4	0.15755	-0.20894	0.15928	0.2093	0.38075	0.052549	0.12962	-0.16809	-0.13478	0.15417	-0.16428	-0.081526
BCAT1	-0.095282	0.25007	0.39568	0.22685	-0.25664	0.21427	0.01564	-0.13722	0.32878	0.10564	-0.039801	0.4494
BCAT2	0.051596	0.096681	0.36308	0.11217	-0.019987	-0.4217	0.076049	0.0020665	0.00079288	0.031408	-0.14335	-0.11449
BCCIP	0.13258	-0.147	-0.36535	0.31269	0.6487	0.28037	0.070085	-0.058323	-0.16436	0.22869	0.13952	0.17185
BCDIN3D	0.15248	0.60997	0.86304	0.29221	0.20599	0.56158	-0.11341	0.51921	0.50571	-0.293	0.34564	0.12447
BCHE	-0.30453	0.21414	-0.071241	0.066494	-0.41531	0.043745	-0.086704	-0.11692	-0.06126	-0.27887	0.018449	-0.35093
BCKDHA	0.11686	0.51516	0.43444	0.57629	0.43503	0.6421	0.050971	0.14512	-0.23717	0.11352	0.29445	0.10625
BCKDHB	0.45533	0.0018606	-0.23404	0.15075	0.14727	-0.029659	0.038403	-0.055648	-0.2505	0.14322	0.0083591	0.047641
BCKDK	-0.07402	0.20739	0.18897	0.4564	-0.022867	0.44924	0.08897	-0.077427	-0.24527	0.14037	0.068061	-0.23198
BCL2	-0.021484	0.37715	0.17037	0.19816	0.16296	-0.11456	0.015966	0.35995	-0.12663	0.18678	0.183	0.0088241
BCL2A1	0.17514	0.11655	0.27596	-0.032778	0.167	0.1038	0.094065	-0.0032065	-0.082204	0.12396	-0.062922	-0.11191
BCL2L1	-0.045349	0.0080114	0.13907	0.26237	0.26235	0.087514	-0.21177	0.061346	-0.31153	-0.08247	-0.0066864	-0.26247
BCL2L2	0.048615	0.15884	0.62404	0.51621	0.16201	0.35746	-0.1198	-0.015647	-0.015827	0.00016377	0.013399	0.12546
BCL2L2-PABPN1	0.11902	0.30112	-0.31085	0.92959	-0.24468	0.063546	0.092279	0.1959	-0.069397	0.14123	0.39054	-0.37966
BCL2L10	0.24914	0.25186	0.26866	0.12089	0.010321	-0.69499	0.027172	0.0084429	-0.025007	0.088533	0.027526	-0.070254
BCL2L11	-0.23214	0.19198	0.01939	0.0235	0.3598	0.23258	-0.17135	-0.030003	0.032678	0.0087089	0.087891	-0.17143
BCL2L12	-0.18509	0.061146	0.037041	-0.13005	-0.459	0.2688	-0.18229	0.015301	0.19424	0.16689	-0.060675	0.086068
BCL2L13	0.11817	-0.19449	-0.43584	0.3917	0.18221	-0.043752	0.36324	0.053143	-0.069651	0.19629	-0.1435	-0.09863
BCL2L14	0.19784	-0.15389	-0.19002	0.29596	0.16202	-0.26595	0.081281	-0.024875	-0.12627	-0.0061522	0.042714	-0.083281
BCL2L15	0.025355	-0.062491	0.055727	-0.11869	0.10255	0.14647	-0.2334	0.11087	0.24666	-0.27109	0.13845	0.12595
BCL3	0.031186	-0.33562	-0.085378	0.39044	0.17029	0.059722	0.061388	0.13402	0.15293	0.044377	0.2576	0.091091
BCL6	-0.076678	0.11971	-0.13466	-0.024906	0.11887	0.24481	0.14525	0.081319	-0.019716	0.12221	0.089306	-0.0046428
BCL6B	-0.00055691	0.097841	0.20694	0.49085	0.66943	0.4817	-0.22647	-0.018098	0.17821	-0.022108	-0.15272	-0.22649
BCL7A	0.0017738	0.031204	0.091955	0.080957	-0.24644	0.065205	0.19502	-0.10646	0.053659	0.10083	-0.0024104	-0.096669
BCL7B	-0.33706	0.20968	-0.2512	0.096992	-0.072469	-0.2121	-0.024854	-0.09171	-0.29818	0.075366	-0.029024	-0.11824
BCL7C	0.14036	0.0096475	0.047403	0.31594	0.15668	0.03421	0.051349	0.044455	0.040544	0.088139	0.31214	-0.12409
BCL9	-0.16214	0.051488	0.10605	0.57442	0.28742	-0.44262	0.0034924	-0.13658	-0.4579	0.093378	0.070933	0.09631
BCL9L	-0.097481	0.24418	-0.19865	0.36006	0.065703	0.17055	-0.019211	-0.04296	-0.11673	-0.05023	-0.08413	-0.11269
BCL10	-0.3272	-0.34046	-0.25021	0.024699	0.29047	-0.27191	0.22759	-0.21098	0.12861	0.064678	-0.16996	0.28664
BCL11A	0.092084	-0.081976	0.14499	0.63001	-0.016709	0.16284	-0.087585	0.16931	0.0071938	-0.077453	0.043112	-0.043977
BCL11B	-0.10759	-0.055388	0.07604	-0.035389	-0.0084273	-0.043085	0.0019069	-0.04374	-0.018714	-0.049701	-0.18681	-0.12589
BCLAF1	0.047782	-0.17032	-0.24619	0.42849	0.68723	-0.40965	0.22502	-0.11997	0.20102	0.10546	0.25181	-0.21179
BCO1	0.055114	-0.050158	0.21315	-0.0078128	0.31619	0.17013	0.058152	-0.017174	0.11729	-0.12256	-0.0072408	0.085448
BCO2	-0.069362	0.33487	0.10062	-0.033109	-0.053517	0.85932	0.18073	0.0090719	-0.021857	-0.16324	0.0036278	0.13033
BCOR	-0.28147	0.3479	0.10842	0.25969	0.28323	0.047457	-0.24934	-0.18589	-0.077046	-0.05894	0.031206	0.01524
BCORL1	0.18808	0.048118	-0.52238	0.3518	0.010212	-0.044931	0.045675	0.012266	0.016188	0.057618	-0.039994	0.18433
BCR	-0.3155	-0.074656	-0.55386	0.51093	0.030082	0.80575	0.25587	0.037025	0.53473	0.25319	0.24996	0.48607
BCS1L	-0.34293	0.071481	-0.30262	0.52257	-0.4155	0.27911	0.01951	-0.035901	-0.036419	0.0525	-0.080475	-0.2727
BDH1	-0.13644	0.071109	0.8187	0.44476	0.29264	-0.47447	0.036713	-0.1039	0.35529	0.01654	0.022843	0.29559
BDH2	-0.10846	-0.16083	-0.16757	0.11292	-0.082567	0.098585	0.044114	0.085287	-0.010652	0.11818	0.15331	-0.018384
BDKRB1	-0.1458	0.24721	0.28437	0.25285	0.36294	0.12669	0.10431	0.1017	0.056765	0.076633	-0.032374	0.29942
BDKRB2	-0.037249	0.10924	-0.011257	0.23446	0.22013	0.28258	-0.16783	0.0094105	-0.2902	-0.23024	0.023516	-0.01809
BDP1	-0.18786	0.095603	-0.17368	-0.0091457	0.18538	0.066796	0.043113	0.11207	-0.020744	0.082167	0.18082	0.16366
BEAN1	0.35957	0.70893	-0.02464	-0.17731	-0.014874	0.59236	-0.004289	0.14115	0.1559	-0.023925	0.143	-0.093587
BECN1	0.42497	0.31891	-0.020237	0.65224	0.26321	0.17146	0.0069503	-0.054577	0.020802	0.18153	-0.10195	0.094639
BECN2	-0.039963	-0.14315	0.062422	0.32824	0.253	0.075182	-0.26761	0.081551	0.14423	0.0030213	0.10706	0.040829
BEGAIN	-0.076839	0.13485	-0.026845	0.14473	0.20864	-0.053604	0.015228	-0.094495	0.017382	-0.028782	-0.075546	-0.010288
BEND2	0.21038	0.18071	-0.005759	0.20332	0.091654	0.25111	0.0074417	0.033475	0.011777	0.033302	0.001424	-0.034236
BEND3	-0.1489	0.25268	0.80154	0.49356	0.0048438	-0.34557	0.015515	0.25405	0.07786	0.013593	0.054267	-0.15028
BEND4	-0.11118	-0.065512	0.045987	0.10458	0.34925	0.0046676	0.084036	-0.087031	0.0069813	0.070878	0.033042	0.059132
BEND5	0.14734	0.086081	0.2768	0.11941	-0.14904	-0.020257	-0.10408	-0.096071	0.17663	0.03084	0.082789	0.012196
BEND6	-0.10765	0.33113	0.01544	0.18193	-0.057193	-0.27312	-0.1258	-0.021269	0.01806	0.060218	-0.061268	-0.029021
BEND7	0.13091	0.20178	0.048793	0.78523	0.36032	-0.12406	0.13721	0.044035	-0.042253	0.13475	0.014453	-0.13144
BEST1	0.10065	-0.14231	-0.42575	0.61288	0.23205	0.18831	0.24162	0.31389	0.22256	0.068173	0.10305	0.055029
BEST2	0.43047	-0.10773	0.87609	0.33012	-0.21953	-0.69218	0.061515	-0.23016	-0.026832	0.017599	-0.11499	-0.14632
BEST3	0.26096	0.068765	0.70268	0.32851	-0.5221	0.32734	-0.14605	0.26612	0.018772	0.16049	-0.059576	-0.27795
BEST4	0.26989	-0.27783	-0.36479	0.36349	0.26205	-0.061373	-0.23932	0.033863	-0.33326	-0.10451	-0.30896	-0.55852
BET1	-0.0048982	-0.48509	0.14338	0.084941	-0.016133	0.36856	0.21283	0.059844	-0.1559	0.09431	0.18185	0.24789
BET1L	-0.055188	0.2614	0.20241	0.11328	0.13789	0.50033	-0.036841	-0.10634	-0.06387	-0.226	-0.14163	0.11427
BEX1	0.11237	0.27036	0.35413	0.34398	0.39349	-0.15866	-0.099365	0.017916	0.021283	-0.15244	0.0018523	0.12199
BEX2	0.14479	0.13786	0.11239	0.18735	0.23593	0.33187	-0.11365	0.050245	0.018413	-0.014571	0.24193	4.6001e-05
BEX4	0.019624	0.20467	-0.0051458	0.27828	-0.061845	0.17393	0.13899	0.023731	0.10058	0.10033	0.098631	-0.11227
BEX5	0.226	0.096016	-0.085285	0.014584	0.34123	0.27903	0.19633	0.029377	0.28814	0.033584	0.13387	0.15297
BFAR	0.47751	0.39298	0.40433	0.84719	1.0131	0.48142	0.14916	-0.028114	0.16603	-0.090537	-0.0050437	0.17627
BFSP1	0.20451	0.131	0.40844	-0.071221	0.27762	0.12306	0.21574	0.27381	0.39832	0.11438	0.4577	0.32175
BFSP2	-0.22027	0.21897	-0.084026	0.373	0.0037304	-0.26285	0.033948	0.18169	0.11961	0.18995	0.025649	-0.089257
BGLAP	0.0028438	-0.21744	-0.19442	-0.023184	0.075368	-0.43992	0.18585	0.077202	-0.091743	0.1061	0.035389	-0.22183
BGN	-0.046934	-0.11507	0.089656	0.32396	0.14377	0.48521	-0.08199	-0.15303	-0.16663	0.18463	-0.14927	0.15281
BHLHA9	-0.070678	0.25384	0.25584	-0.28238	0.18221	-0.21853	-0.091933	-0.00046485	-0.091664	-0.028437	-0.11894	-0.24233
BHLHA15	-0.071282	-0.1832	-0.26253	0.20412	0.36018	-0.17872	0.028602	0.25738	-0.040155	0.096591	0.12863	-0.044554
BHLHB9	0.1828	0.30359	0.077052	0.38159	0.67071	-0.2913	0.020583	0.042725	-0.035125	0.13229	0.00041544	0.13148
BHLHE22	0.10453	0.48866	0.57667	0.039786	-0.27428	0.20376	0.088098	0.077561	-0.0037842	0.12304	-0.071548	-0.23242
BHLHE23	0.050431	0.047084	0.65047	-0.15371	-0.1058	-0.038082	0.025719	-0.18615	-0.079924	-0.066221	-0.015565	-0.065842
BHLHE40	-0.11892	0.11687	0.1042	0.27166	0.10674	0.08439	0.10573	-0.073869	0.2048	-0.057869	0.08703	0.23988
BHLHE41	0.29265	0.091531	0.20062	0.035179	-0.045554	0.1256	0.058128	0.13895	0.271	0.37371	0.01698	0.43841
BHMT	0.07568	-0.016105	0.12893	0.33072	0.21509	-0.033926	0.13268	0.11366	0.13383	0.083491	0.15141	0.20473
BHMT2	0.077981	0.46217	-0.064485	0.20313	0.028183	-0.041352	-0.084226	-0.032237	0.020061	0.0721	0.0049305	-0.064436
BICC1	0.047207	0.18863	0.31346	0.286	0.15319	0.19656	-0.037207	-0.013991	-0.078533	0.089163	0.084617	0.058299
BICD1	-0.013826	0.22686	0.21294	0.55327	-0.16091	0.32013	0.11542	0.022772	0.29736	-0.073828	-0.087205	0.17858
BICD2	-0.16189	-0.18057	-0.13762	0.29858	0.078051	-0.25169	0.10496	-0.23771	0.055655	0.085752	-0.14851	-0.18269
BID	-0.039532	-0.070992	-0.059858	0.42663	0.19671	0.36476	-0.013189	0.16984	-0.099708	0.064275	0.17251	0.059321
BIK	0.18735	0.058008	0.4458	0.33181	0.20167	0.59601	0.04573	0.11671	0.094552	0.0003462	0.3053	0.13571
BIN1	-0.24001	-0.10801	-0.033197	0.16786	0.010848	-0.23256	0.18421	0.010887	0.054895	0.18618	-0.03791	-0.26448
BIN2	-0.0095578	-0.24766	-0.12548	-0.012436	0.35674	-0.58288	0.023141	-0.15062	-0.027655	0.064668	-0.19292	0.010692
BIN3	-0.076417	-0.17292	-0.22071	0.51308	-0.40747	-0.53603	-0.043529	-0.10551	-0.24947	0.13306	0.057474	-0.1212
BIRC2	-0.05204	0.042899	0.23168	0.012873	-0.086285	0.068581	-0.18368	-0.15927	0.018508	-0.22557	-0.13623	0.030903
BIRC3	-0.04298	-0.11482	0.27669	0.23466	0.21842	-0.13179	-0.074569	-0.19331	-0.14486	-0.012203	-0.36839	-0.36544
BIRC5	0.1191	-0.31216	0.49943	1.2144	0.090786	-0.54547	-0.022432	-0.035386	-0.22111	0.048113	-0.016945	-0.61982
BIRC6	-0.1057	-0.4689	-0.12975	0.51578	-0.11184	-0.072169	-0.045127	-0.18757	-0.45395	0.045487	-0.1385	-0.79219
BIRC7	0.40244	-0.43519	-0.07307	0.40096	-0.16572	0.32802	-0.15278	0.092292	-0.22213	-0.13132	-0.054178	-0.021318
BIRC8	0.42713	0.62316	0.22234	0.16114	-0.19617	0.067006	0.23276	0.019992	0.010381	-0.075937	0.33863	0.0099895
BIVM	0.22026	0.82255	0.7526	0.28556	0.016961	-0.76027	0.1318	0.13033	0.16431	0.17332	-0.079775	-0.2396
BIVM-ERCC5	-0.025876	0.46964	-0.096651	0.79202	-0.35961	0.2475	0.17674	0.10892	0.21755	-0.063786	-0.1126	-0.111
BLCAP	-0.0048937	0.12467	0.24086	-0.38339	-0.12718	-0.18087	0.10287	-0.10579	-0.10028	0.24777	0.018786	-0.0029871
BLID	0.13625	0.044794	-0.036309	0.10495	0.32789	0.34662	-0.12916	0.21173	-0.03572	-0.16576	0.034595	-0.096635
BLK	0.17174	-0.15294	0.90954	-0.27345	-0.25251	0.27822	0.15764	0.33763	0.22071	-0.10978	0.29822	0.36551
BLM	0.14375	0.067908	0.18106	0.72528	0.13505	-0.11298	-0.086508	-0.039693	-0.13106	0.102	0.069138	-0.06529
BLMH	-0.2435	0.020491	0.3422	0.78986	0.16367	0.0010383	0.064102	0.078771	-0.038787	0.10417	0.11257	0.023657
BLNK	0.18143	-0.15499	0.047633	0.38999	0.31533	0.074879	0.013174	-0.11361	0.0069801	-0.02773	-0.048053	-0.13516
BLOC1S1	0.0085502	0.10867	-0.54964	0.075539	0.22646	-0.25116	0.080433	0.057329	0.37667	-0.067045	0.12415	0.47269
BLOC1S2	0.42942	0.36769	0.99299	0.57936	0.080753	-0.38174	0.0001345	0.2513	0.35212	0.20167	0.31394	0.60502
BLOC1S3	0.316	0.055691	0.59553	-0.040664	0.17861	0.36105	0.060001	0.10702	0.027271	0.10749	-0.018216	-0.11932
BLOC1S4	-0.084264	0.064487	0.50771	0.13959	0.10174	-0.011281	-0.1646	-0.03977	0.02322	-0.040569	-0.11326	-0.070731
BLOC1S5	-0.11447	0.12643	-0.24591	-0.008934	0.10928	0.070649	-0.10024	-0.021835	-0.081287	-0.091773	0.010768	0.0099249
BLOC1S6	-0.12661	0.072238	0.17613	-0.089137	0.21851	0.018432	-0.061163	-0.061389	-0.12034	0.23434	0.05879	-0.0012474
BLVRA	0.072457	0.55122	0.59479	0.41061	0.36062	0.18318	-0.11744	-0.026997	0.12032	-0.066991	-0.19574	-0.080353
BLVRB	-0.39459	-0.40251	-0.029338	0.23465	0.013175	-0.21706	0.095016	-0.080443	-0.33477	0.037897	0.44827	-0.010681
BLZF1	0.58362	-0.2067	0.26428	-0.027182	0.45039	-0.10253	-0.089172	-0.18514	-0.22345	-0.11551	-0.1247	-0.19854
BMF	0.28079	0.12937	0.33339	0.26677	-0.17533	-0.40078	-0.11146	-0.021421	-0.061875	-0.11757	-0.035635	-0.13376
BMI1	0.19897	-0.052214	0.45103	0.51791	-0.14378	0.35817	-0.038592	0.10029	0.33129	-0.0052931	-0.11714	0.25078
BMP1	-0.17753	-0.085788	0.76692	0.23707	0.25291	0.066328	-0.18596	0.025531	0.029589	0.027388	-0.11814	0.041242
BMP2	0.096933	0.18723	0.25854	0.090025	-0.42251	0.14948	-0.16726	-0.073022	-0.12912	-0.14898	-0.0022732	0.03654
BMP2K	0.020958	0.19535	0.049707	0.12003	0.1445	0.32979	0.022625	-0.14943	-0.21217	0.057098	-0.32469	-0.2836
BMP3	0.10269	0.043773	0.16043	0.13628	-0.019239	-0.044019	0.030276	-0.026423	0.069239	0.011445	0.2415	0.10594
BMP4	0.18567	0.029499	-0.04805	0.48088	-0.04908	0.01236	-0.051769	-0.2551	-0.021643	-0.11149	-0.18527	0.017676
BMP5	-0.005872	-0.026239	0.041981	0.2162	-0.072308	-0.23578	-0.070903	-0.0077053	-0.026185	-0.07501	-0.11207	-0.046331
BMP6	0.088484	0.17817	0.046935	0.002299	-0.16768	-0.31615	-0.039469	-0.0046216	0.094045	-0.024363	-0.061404	-0.3996
BMP7	-0.18505	-0.073266	0.37028	-0.082735	0.17544	-0.18453	-0.16989	-0.19383	-0.40865	-0.014989	-0.061585	-0.1141
BMP8A	0.018946	0.095867	0.27303	0.32485	0.238	-0.026822	0.025872	-0.021858	-0.23975	0.21467	-0.11047	-0.10711
BMP8B	-0.15921	-0.047656	0.18872	0.048465	0.18831	0.099002	-0.015913	-0.077085	-0.0063514	0.1902	0.1612	0.093072
BMP10	0.035018	0.20352	0.062131	0.38859	0.28895	0.10403	-0.0707	-0.11477	0.011833	-0.23729	-0.018514	0.1509
BMP15	0.0037248	-0.22065	0.062557	0.3512	-0.00838	0.21436	-0.02392	0.011747	0.015833	-0.0087019	-0.052008	-0.1268
BMPER	0.34384	0.31658	0.38082	0.58713	-0.093492	0.76164	0.026111	0.093116	0.031545	0.047852	0.064646	-0.11616
BMPR1A	0.042389	0.084014	-0.084234	-0.13227	0.17027	-0.021986	-0.1268	-0.072732	-0.060088	-0.15246	-0.098205	0.1084
BMPR1B	0.13184	0.64106	-0.14657	0.16693	0.16783	0.33638	0.045861	0.0016576	-0.32682	0.08503	-0.043249	0.016562
BMPR2	-0.25244	0.082364	0.046399	-0.17254	0.60212	-0.28698	0.11878	-0.098313	-0.022287	-0.0063301	-0.0081898	-0.12784
BMS1	-0.12002	0.73534	0.72399	0.37201	-0.43392	1.0047	0.2041	0.047753	-0.23343	0.42174	0.15086	-0.13166
BMX	-0.14164	0.20386	-0.093436	0.24191	-0.082318	0.2114	-0.013263	0.16854	0.088353	-0.029525	0.062366	-0.012387
BNC1	-0.21701	0.024693	0.29384	0.15724	-0.07397	-0.17148	-0.0043357	0.19382	-0.1078	0.14143	0.013143	-0.21701
BNC2	0.076025	0.2661	-0.24611	0.45984	0.039628	-0.33276	-0.25454	0.010636	0.112	-0.4432	-0.12979	0.3322
BNIP1	0.28588	-0.15382	-0.085073	0.39904	-0.19727	-0.34768	0.19908	-0.31254	0.0443	0.17335	-0.1096	0.24843
BNIP2	-0.10911	0.41391	-0.11864	0.96102	0.28943	1.0794	-0.058251	0.20634	-0.019189	0.045861	-0.15913	-0.18843
BNIP3	0.31432	0.4395	0.10913	0.019991	-0.0039823	-0.11918	0.020346	0.13749	0.030796	-0.24295	0.06493	-0.15834
BNIP3L	0.030159	0.24863	0.50941	0.025305	0.50619	-0.11894	-0.029479	-0.18953	-0.28902	-0.045005	-0.10987	-0.10386
BNIPL	-0.025288	-0.017226	0.39675	0.32076	0.21777	-0.13197	-0.010989	-0.12467	0.018347	-0.038675	-0.21414	0.10946
BOC	-0.37027	-0.016056	0.66476	-0.12845	0.30263	-0.013562	0.0090238	0.080709	-0.24757	0.0045276	0.13376	-0.03121
BOD1	-0.14342	-0.17066	0.24539	-0.094506	-0.39619	-0.24836	0.19965	0.21133	0.1789	0.021576	0.3446	0.0020089
BOD1L1	0.080916	-0.25422	-0.16565	0.02046	0.069114	-0.30477	-0.10047	0.062825	-0.0063777	-0.00083293	0.28711	0.19409
BOD1L2	0.070703	0.074593	-0.060231	0.21098	-0.00033313	0.057447	0.067603	0.01485	0.26597	-0.070686	-0.13768	-0.18031
BOK	0.17789	0.1905	0.27372	0.10473	0.20821	0.03622	0.10255	0.030419	0.12039	0.19234	-0.15557	-0.090286
BOLA1	0.2598	-0.050757	0.068107	0.42441	0.16455	-0.13929	0.012296	-0.27411	-0.02482	-0.16201	-0.31223	-0.039917
BOLA2	0.10151	0.053348	0.59266	0.21255	-0.11253	-0.71958	-0.093656	-0.20681	-0.22145	-0.092332	0.0079049	-0.013171
BOLA2B	0.20965	0.24666	-0.14718	0.43366	-0.40729	0.012719	0.027046	-0.091989	-0.027509	0.025951	-0.069552	-0.033011
BOLA3	0.10786	-0.40502	0.18759	0.19588	-0.65026	-0.91976	-0.13648	0.17385	0.10994	0.14116	0.20778	0.030784
BOLL	-0.067974	0.026568	0.073377	0.13252	-0.15823	0.10411	0.12622	-0.24572	-0.017438	0.20498	-0.06459	-0.011899
BOP1	0.3077	0.63209	0.027537	0.8251	0.48132	0.38895	-0.1764	-0.22765	-0.14795	0.24954	-0.0234	-0.021423
BORA	0.059262	-0.16826	0.49628	0.27742	0.040736	0.073263	-0.042156	0.31613	0.077991	0.045657	0.32135	0.1523
BPGM	-0.059149	0.05293	-0.1374	0.18898	0.42153	0.29896	0.022853	0.068931	-0.086089	0.18074	0.012548	-0.031058
BPHL	0.019793	0.21168	-0.35226	-0.043697	-0.020391	0.28542	0.046061	0.033992	0.126	-0.068681	0.030364	0.17653
BPI	0.13926	-0.17463	-0.35109	-0.084373	0.24095	-0.36978	0.076547	-0.053376	-0.090017	-0.11165	-0.30958	-0.18959
BPIFA1	-0.13796	0.069649	-0.029176	0.12124	0.064422	0.072054	0.044913	-0.005759	0.014302	0.042442	0.10986	0.2294
BPIFA2	0.37452	0.10295	0.10302	0.21925	0.34138	-0.17729	0.1161	-0.10444	-0.006107	0.051375	0.01714	-0.01272
BPIFA3	-0.092974	0.025875	-0.020925	-0.032949	-0.24622	-0.20184	0.028248	-0.019438	0.0051614	0.061804	-0.086976	-0.0062873
BPIFB1	0.21267	-0.042009	0.70832	0.74475	-0.12924	0.06157	0.053495	-0.21224	0.13131	-0.0066292	-0.10544	-0.23259
BPIFB2	-0.33039	0.38844	0.040109	0.36812	0.25561	-0.18599	0.24706	0.28488	0.24873	0.31506	0.1276	0.14295
BPIFB3	-0.045832	0.12207	-0.31806	0.14823	0.13408	-0.3797	-0.12622	-0.051126	-0.085938	0.094824	0.031667	-0.05336
BPIFB4	0.057814	0.47981	0.3682	0.13772	-0.074343	0.10809	0.16378	0.16971	-0.055142	0.11	0.099542	0.027782
BPIFB6	0.15108	-0.065997	0.33061	0.66404	0.60778	0.12922	-0.1612	-0.026498	0.1192	-0.18367	-0.006228	0.18645
BPIFC	-0.10854	-0.35341	0.13547	0.24806	-1.0877	-0.23832	0.070709	0.14642	-0.17493	0.15456	-0.050141	0.094264
BPNT1	0.016467	0.21551	-0.22092	0.091685	-0.00050482	0.037226	-0.05312	0.099231	0.25837	-0.14647	-0.0084931	-0.087872
BPTF	0.49154	0.69076	0.53279	0.79881	0.4898	0.084886	-0.018487	0.24778	0.08788	-0.075405	0.12284	0.06717
BPY2	0.035687	0.091206	0.28343	0.13548	0.2183	0.16388	-0.12822	-0.027851	-0.15566	-0.21064	-0.020508	-0.075219
BPY2B	-0.044606	0.21108	0.22144	0.22259	-0.15242	-0.03897	-0.13007	-0.012137	-0.081075	-0.15304	0.084933	0.015382
BPY2C	0.14985	0.25314	-0.043579	0.19624	-0.2742	-0.2623	-0.094111	0.022883	-0.088047	-0.033929	0.064248	0.11361
BRAF	0.034244	0.43496	0.11487	0.24599	-0.043791	-0.2808	-0.17986	0.20488	0.076518	-0.060654	0.081504	-0.049724
BRAP	0.36794	-0.029767	0.17046	0.39489	0.085811	0.39928	-0.017594	0.10577	-0.10082	-0.089541	0.43518	0.011812
BRAT1	0.16555	0.29491	0.23356	0.67162	0.61107	-0.37634	-0.078659	-0.0091624	-0.30322	0.034397	-0.26864	-0.319
BRCA1	-0.22594	-0.37392	0.090017	0.52886	0.51119	0.32903	-0.052421	-0.29714	-0.28727	-0.036317	0.16443	-0.1406
BRCA2	-0.30992	0.081079	-0.09965	0.62654	-0.24044	0.38362	-0.036245	-0.27576	-0.20244	-0.10274	-0.13269	-0.077955
BRCC3	-0.11923	0.14736	0.044303	0.043214	-0.42395	-0.36016	0.027959	-0.20632	-0.14625	-0.12364	-0.2459	-0.024373
BRD1	0.10244	0.3447	0.21125	0.66498	0.022771	0.0067679	-0.050153	0.069655	-0.0068357	-0.024404	-0.053107	-0.1103
BRD2	-0.35636	-0.39593	-0.0037554	0.068845	-0.36293	-0.036052	-0.19354	-0.30572	-0.54039	-0.16642	-0.41838	-0.28128
BRD3	0.19235	0.15471	-0.39632	0.0073194	0.093592	-0.48483	0.050297	-0.04854	0.14375	0.035315	-0.071638	0.23203
BRD4	0.19112	0.13596	0.3915	0.48579	0.40633	0.61124	0.16409	-0.036347	-0.22023	0.18619	-0.022253	-0.23268
BRD7	-0.18081	-0.13118	-0.43865	0.072083	-0.23403	-0.41815	0.10577	0.42033	0.11969	0.15831	0.34839	0.13012
BRD8	0.30451	-0.18061	-0.16424	0.67355	0.50178	0.41192	-0.12158	0.19479	-0.23996	0.11101	0.3788	0.10131
BRD9	0.50514	0.34573	0.069807	0.71766	-0.098569	-0.062342	0.028988	-0.10173	-0.25877	-0.085809	-0.13641	-0.30329
BRDT	0.57866	0.75602	0.018734	0.36461	0.23484	-0.059473	0.19568	0.013319	0.18115	-0.18015	0.14155	0.14883
BRE	0.026579	0.077279	0.2978	0.20051	-0.23553	0.44986	-0.11383	-0.13421	-0.30605	-0.16685	-0.17194	-0.21331
BRF1	0.1161	0.18944	0.092493	0.41563	0.31228	0.17824	0.092548	0.025053	0.22582	0.21125	0.17141	0.13543
BRF2	-0.13237	-0.027734	-0.079751	0.67175	0.095968	0.55548	0.032481	0.13797	-0.21763	0.15368	0.47278	0.2728
BRI3	-0.071669	0.27204	0.41035	0.14013	0.16096	0.4619	-0.0041473	-0.031253	0.29843	-0.071825	0.063023	0.024544
BRI3BP	-0.01434	0.3155	0.34785	0.29264	-0.17365	-0.16007	0.023695	-0.065524	-0.090262	-0.064552	-0.082747	-0.12206
BRICD5	-0.21326	0.056675	-0.021967	0.40352	-0.02525	-0.1875	0.012237	-0.016612	0.037674	0.018283	0.016797	-0.0028277
BRINP1	0.11934	0.24434	0.11238	0.049044	-0.13083	0.35587	-0.0032564	-0.13078	-0.12341	0.064945	-0.12375	-0.088787
BRINP2	-0.019808	-0.11913	0.0034666	0.19917	0.19753	-0.13801	-0.0080634	-0.12633	-0.37569	0.14788	-0.17408	-0.18909
BRINP3	-0.30085	0.31459	0.22883	0.88112	-0.50077	-0.00053286	-0.098013	0.10239	0.055629	0.10158	0.36969	0.31554
BRIP1	0.65911	-0.27055	-0.4953	-0.32207	-0.37213	-1.76	0.22881	0.13874	-0.035882	-0.072658	0.21675	0.0035669
BRIX1	-0.47042	-0.1641	-0.071551	0.56053	0.54163	-0.35897	0.05969	0.30528	-0.41372	-0.12605	0.25301	-0.21922
BRK1	0.17856	-0.40003	0.50369	0.19411	-0.17303	-0.84928	-0.15935	-0.11829	0.021055	-0.19899	-0.1538	0.11821
BRMS1	0.30122	0.042154	-0.32905	0.16574	-0.28494	-0.16373	-0.33835	-0.06848	-0.28165	-0.30121	0.13247	-0.19076
BRMS1L	0.1553	0.35474	0.054586	0.11884	-0.11625	-0.63938	0.12598	-0.13117	0.094597	0.22792	-0.010553	-0.15831
BROX	-0.10287	0.18385	0.43637	0.34242	0.38625	0.24789	0.029985	0.12179	0.065503	0.078133	0.056624	0.14586
BRPF1	0.09312	-0.11925	-0.42724	0.29806	0.29526	-0.059535	-0.054894	0.14748	0.19045	0.014294	0.32666	0.58057
BRPF3	0.119	0.06647	-0.0012415	0.059193	0.19198	0.072917	0.034717	-0.096958	0.13775	0.11592	-0.012501	0.04435
BRS3	0.039653	0.2835	0.34976	0.14363	-0.20675	0.039479	0.062461	-0.068641	-0.33603	0.051709	-0.31037	-0.27197
BRSK1	-0.039725	0.25036	0.61418	0.25567	0.94837	0.47913	-0.07816	0.2737	0.18681	0.35194	0.11041	0.092119
BRSK2	-0.080147	-0.034486	0.18415	0.47491	0.15679	0.29206	0.0085046	-0.090711	0.10354	-0.1498	-0.38331	0.021836
BRWD1	-0.11625	0.099545	-0.16247	0.25349	0.19969	-0.0072937	-0.032369	0.17266	0.11258	-0.024518	0.22276	0.18352
BRWD3	-0.25756	-0.64009	-0.19558	-0.12772	0.48111	-0.31151	0.0045258	0.11315	0.16272	0.096054	-0.25331	-0.28648
BSCL2	-0.059679	0.35006	0.30088	0.73595	0.097274	0.47639	0.096481	0.084088	0.10701	0.054883	-0.22759	-0.023135
BSDC1	0.025432	0.211	0.12193	0.43777	0.10198	0.12066	-0.050546	0.11579	-0.1542	0.10325	0.12846	-0.18813
BSG	0.27663	0.097752	0.25311	0.11671	0.22336	0.0081013	0.0090619	-0.17006	0.062073	0.11005	-0.15696	0.060258
BSN	0.13123	0.064487	0.040617	0.064112	-0.14001	-0.11368	-0.13732	-0.023721	-0.0057462	-0.003844	0.086491	-0.13728
BSND	0.23818	-0.10248	0.47153	0.19546	-0.52917	-0.38427	-0.28341	0.056786	0.12144	-0.33425	-0.068621	-0.20987
BSPH1	0.24298	-0.065254	-0.033772	0.033615	-0.11436	0.32037	0.078358	0.24166	0.19771	-0.10895	0.054426	0.21719
BSPRY	-0.077127	0.0063087	0.011299	0.16434	0.209	-0.4204	-0.09431	-0.097696	-0.14988	-0.039374	-0.097422	-0.16764
BST1	-0.087327	0.27716	0.37452	0.11288	-0.0075434	0.079596	-0.14996	-0.13035	-0.19746	-0.16605	-0.081758	-0.15621
BST2	0.090825	0.21949	0.72983	0.31922	0.78713	-0.38904	0.23081	-0.076702	0.10335	0.19437	0.08825	-0.17497
BSX	-0.026204	-0.022798	-0.11892	-0.12867	-0.41551	-0.27751	0.10752	-0.016008	0.17069	0.040094	0.0025166	0.13002
BTAF1	0.11319	-0.097683	-0.1259	0.064371	0.012113	-0.10997	0.056522	0.088081	-0.1333	0.046994	0.079116	-0.34947
BTBD1	-0.19902	-0.1407	-0.13209	0.17733	0.0011416	0.2537	-0.12027	0.045135	-0.007393	0.04958	0.20259	0.28192
BTBD2	0.0025562	0.35921	0.2363	0.095417	0.015624	0.27485	0.14851	0.14205	0.15813	0.049154	-0.067765	0.097052
BTBD3	0.16756	0.5385	-0.084238	0.13801	0.19893	0.27751	0.07189	-0.080336	0.39489	0.071229	-0.10752	0.24451
BTBD6	-0.030593	0.17853	0.50947	0.22796	0.18953	-0.29857	-0.10295	0.11436	-0.015937	-0.10047	0.026448	-0.088772
BTBD7	-0.18774	0.15789	0.22828	0.54373	0.49227	0.75654	-0.10835	-0.39262	-0.054095	-0.029568	-0.097639	-0.04209
BTBD8	0.059841	0.31045	-0.28927	0.38095	0.10351	-0.19379	-0.42767	-0.10649	-0.37732	-0.20782	0.075252	-0.12955
BTBD9	0.091	-0.10183	0.095456	-0.12513	-0.45038	0.22319	0.14521	-0.12918	-0.12303	0.021337	-0.26611	-0.12954
BTBD10	-0.44235	-0.21925	-0.30687	0.59883	-0.25684	0.24048	0.26271	0.035003	-0.18472	0.28693	-0.11017	-0.05014
BTBD11	0.070273	-0.21179	0.031613	0.26241	0.27619	-0.024071	-0.0076305	-0.07584	-0.18715	0.017914	0.01112	-0.32237
BTBD16	0.35057	-0.42168	0.50383	0.47161	0.57736	0.30196	0.11959	0.25027	0.21688	-0.10768	0.049107	0.10728
BTBD17	-0.05066	-0.2248	-0.26575	0.036063	0.1887	-0.0031121	-0.17258	-0.021041	-0.11389	0.15958	0.12231	-0.04184
BTBD18	0.048094	0.067525	0.30222	0.21183	0.1883	0.17593	-0.091008	-0.032624	-0.053724	-0.040591	0.011431	0.19921
BTBD19	0.19215	-0.45165	-0.36185	0.027477	-0.048402	-0.48216	-0.10834	-0.082672	-0.077456	0.16632	-0.11929	0.15529
BTC	0.17348	-0.077698	-0.48268	0.33515	-0.57275	-0.75693	0.10907	0.080694	0.54097	0.52655	0.091271	0.34146
BTD	-0.45098	-0.23938	-0.2907	0.2725	-0.21567	0.33617	-0.044986	-0.14775	-0.2042	0.114	0.017841	0.089274
BTF3	0.26749	-0.18336	0.19236	0.39957	0.4633	0.6348	-0.035577	-0.0020876	0.032881	0.17897	0.12422	0.05951
BTF3L4	0.35795	0.5215	-0.032736	0.74353	-0.31055	-0.37144	0.01205	-0.059632	-0.021664	-0.011589	0.11848	0.0014698
BTG1	0.15666	0.43323	0.002391	0.55223	0.32987	0.053962	0.0081508	-0.028064	0.065846	0.10384	-0.0009219	-0.19485
BTG2	0.14317	0.055177	0.18621	0.0063536	-0.15175	-0.31058	0.10869	0.08102	-0.096976	-0.0066258	0.017729	-0.094967
BTG3	0.53676	0.10195	-0.17597	0.20749	-0.0072571	0.50768	0.07721	0.10361	-0.042387	0.21506	0.044811	-0.31992
BTG4	0.065924	0.37861	0.41064	-0.23408	0.32231	-0.41537	-0.20523	-0.075186	0.19347	-0.019146	-0.146	0.10871
BTK	-0.014598	-0.064913	-0.15809	0.17886	0.21276	-0.1469	0.0030248	0.043344	-0.26294	0.13504	-0.060198	-0.0078987
BTLA	-0.21927	-0.37281	-0.58053	0.18853	0.15722	0.16298	-0.038542	0.032222	0.24836	0.037498	-0.1208	0.016188
BTN1A1	0.071695	0.051817	0.16259	0.10569	-0.067719	-0.12465	0.12749	0.12521	0.15359	-0.0078447	0.020225	0.13622
BTN2A1	0.23315	0.58543	0.10514	0.037064	-0.1754	0.02605	0.20142	0.24616	-0.36442	0.047489	0.23021	0.056518
BTN2A2	-0.075003	0.18747	0.099028	0.26507	0.32161	0.085222	0.043562	0.06821	0.19572	-0.011802	-0.0081314	-0.015247
BTN3A1	-0.18087	-0.088173	0.2146	0.064236	0.18261	-0.017445	0.082937	-0.081822	-0.026834	-0.10338	-0.10024	0.019666
BTN3A2	0.055002	-0.14001	0.16721	0.10788	0.0060661	0.053427	-0.073972	0.065065	0.17178	0.084169	0.040787	0.10555
BTN3A3	-0.065082	0.22924	-0.024605	0.001284	0.037727	-0.11004	-0.21946	-0.048967	-0.17636	-0.22452	-0.071442	-0.21485
BTNL2	0.23826	0.26886	0.21197	0.030341	0.18028	-0.20246	-0.12171	-0.096674	-0.02532	-0.07262	-0.085755	-0.0073453
BTNL3	0.032105	-0.20977	-0.13398	0.22369	-0.27042	-0.11573	-0.09086	0.025637	0.012752	0.16156	0.032261	0.15646
BTNL8	0.30416	0.24643	-0.018104	0.37022	0.1584	0.026321	0.11654	-0.11712	-0.0097869	-0.080664	-0.16942	-0.15388
BTNL9	-0.014108	0.014826	0.36348	0.41225	0.18445	0.1252	-0.066499	0.10496	0.070212	-0.22966	-0.012624	0.10887
BTNL10	0.071107	0.92887	1.0651	0.2424	-0.33025	0.5589	0.05309	-0.20637	-0.049231	0.091219	-0.023395	-0.12552
BTRC	-0.1695	0.013788	-0.43112	0.32213	0.13191	0.25863	-0.020831	-0.20834	-0.20153	0.053229	-0.013606	0.1494
BUB1	0.4139	0.22458	0.060284	-0.026587	0.064745	0.10923	-0.089935	0.070286	0.41146	0.24933	0.41122	0.51644
BUB1B	0.24955	-0.058051	-0.055051	0.62818	0.38246	-0.33751	0.31655	0.083582	-0.074098	0.28147	0.29498	0.080057
BUB3	0.36351	0.35947	1.5712	1.3843	0.093976	0.55195	0.09923	0.28843	0.046664	0.12815	0.45861	0.36998
BUD13	0.45029	0.63193	0.8239	0.43206	0.18034	0.22581	-0.042025	0.14106	-0.23145	0.052504	0.10396	-0.14289
BUD31	0.11099	0.49998	0.811	1.2244	0.45707	0.62914	-0.10563	-0.43733	0.14798	-0.12578	-0.41592	-0.57643
BVES	-0.042182	-0.13596	-0.27899	0.059356	0.55361	0.087818	0.25597	0.016408	0.14462	0.0074796	0.19185	-0.085254
BYSL	0.12322	-0.46384	1.0148	0.46457	-0.022798	0.24386	0.21379	-0.30212	0.11909	0.30738	0.0083428	-0.1513
BZRAP1	0.36794	0.41886	0.55736	0.37727	0.41146	0.52518	-0.020129	0.064445	-0.082362	0.08136	0.028131	-0.22177
BZW1	0.13273	0.20404	-0.21031	0.17491	-0.027509	0.38443	-0.14323	-0.18498	-0.21428	-0.12376	-0.31081	-0.074686
BZW2	-0.08453	0.10307	-0.19437	0.013782	0.20203	-0.60176	0.050209	-0.15625	-0.032805	0.030279	0.052235	0.3856
C1D	-0.11344	-0.13965	0.11155	-0.069312	0.15936	-0.3859	0.014626	-0.084922	-0.27131	-0.06698	-0.10621	-0.18879
C1GALT1	-0.15415	0.47371	1.0835	0.1019	-0.4343	0.3782	0.050443	0.07239	-0.062516	0.043866	0.029722	-0.0050699
C1GALT1C1	-0.61065	0.25411	-0.60922	0.44099	0.56527	0.074566	-0.24046	-0.2413	-0.24423	-0.040539	-0.23154	-0.24621
C1GALT1C1L	-0.094272	0.2743	0.01815	0.074364	-0.29352	-0.061262	0.10393	0.024669	0.20012	-0.04648	0.061065	0.14481
C1orf21	0.020607	0.08523	0.19404	0.28376	-0.39483	0.085773	0.048058	0.28622	0.029802	0.24596	0.11449	-0.0073981
C1orf27	0.11531	-0.22506	-0.22269	0.48273	0.19129	0.3286	0.060964	-0.19275	-0.027734	0.056022	0.093744	0.3263
C1orf43	-0.07643	0.20119	0.11203	0.23089	-0.2636	0.43154	-0.12075	0.20641	0.19369	-0.077188	0.1647	0.35427
C1orf50	0.35095	0.033109	-0.29647	0.089654	0.05738	0.28844	0.041125	0.36081	0.29288	0.25972	0.020268	0.16328
C1orf52	-0.27796	0.024647	-0.077184	0.060957	0.11221	-0.3272	0.15694	-0.11268	-0.1152	0.075097	-0.009194	-0.26732
C1orf53	-0.053651	0.26025	0.32754	0.45145	0.11305	-0.39159	-0.15094	-0.077122	-0.039299	-0.1036	-0.17594	0.065914
C1orf54	0.15504	0.082095	-0.26137	0.25094	0.16348	-0.13938	-0.048155	-0.18926	-0.12893	0.003357	0.052104	-0.059606
C1orf56	0.10771	-0.21047	0.92311	0.4859	0.29653	0.025088	0.050716	0.12303	0.058622	0.021548	0.066492	0.19683
C1orf61	0.253	0.042363	0.17344	0.21386	0.13823	-0.32063	-0.070371	0.049476	0.11978	0.032238	0.076152	0.1573
C1orf64	0.12854	0.31791	0.16728	0.021173	-0.034088	0.33142	0.11825	0.031648	-0.015795	0.16742	0.21182	0.023404
C1orf68	0.13087	0.030802	0.15975	-0.0045672	-0.2318	0.039238	0.036415	-0.034487	0.12047	0.067943	-0.02163	-0.062484
C1orf86	0.38107	0.13464	0.035161	0.097772	-0.075452	0.092692	0.047268	-0.19414	-0.18843	0.016703	-0.28196	-0.10456
C1orf87	-0.032404	0.084478	0.16431	0.10308	-0.43554	-0.56346	0.11519	0.18375	0.081048	0.12238	0.040362	0.23752
C1orf94	0.11039	0.19044	0.33956	-0.067302	0.012959	0.098602	0.21379	0.0040246	0.15224	0.092381	-0.01124	0.1294
C1orf95	0.28077	0.010029	-0.037914	0.25822	0.28046	0.037042	0.15559	0.07201	-0.21221	0.05919	0.13707	-0.29658
C1orf100	0.67661	-0.22424	-0.084988	0.58107	-0.043182	-0.17128	-0.12642	-0.33924	-0.25987	-0.29004	-0.019486	-0.25477
C1orf101	0.11887	-0.33066	0.045054	0.33579	-0.089823	-0.082721	0.11117	-0.0019203	0.10909	0.10073	0.081755	0.17478
C1orf105	0.16555	-0.080283	0.1619	-0.025344	0.56295	-0.16619	0.17474	0.091921	0.15744	0.20017	-0.014265	-0.090942
C1orf106	0.015045	-0.015322	-0.50898	0.37167	0.078045	-1.0503	-0.12766	-0.0042639	0.184	-0.10315	-0.14008	0.077376
C1orf109	-0.46553	0.49556	-0.32652	1.1884	0.60308	0.10831	0.14697	0.27666	0.1651	0.27579	0.055439	0.44029
C1orf110	-0.18918	-0.04183	0.067546	0.12648	0.078942	0.23056	0.086465	0.088795	-0.014811	0.11274	0.37169	0.18901
C1orf111	-0.084359	-0.17532	-0.024526	0.47742	0.15808	0.1509	0.12028	0.038204	-0.051645	0.022523	-0.032529	-0.22392
C1orf112	-0.11612	0.1309	0.18177	0.2129	0.12916	-0.049101	-0.042323	-0.36551	-0.62036	-0.031156	-0.50369	-0.81507
C1orf115	0.20177	0.40517	0.17298	0.12495	0.10597	0.46062	0.028005	0.0063934	0.077525	0.23936	0.27294	0.01459
C1orf116	-0.0089897	-0.16884	-0.5027	0.092042	0.10525	-0.23229	0.16022	-0.01756	-0.12755	0.17782	0.18956	0.21215
C1orf122	-0.11714	-0.050761	-0.37647	-0.0047443	-0.17337	-0.11062	0.087658	-0.2227	-0.3253	-0.049789	-0.22597	-0.32833
C1orf123	-0.25785	-0.045501	0.053682	0.17248	0.48048	0.018464	-0.12143	-0.062078	0.045861	-0.24321	-0.030446	-0.030881
C1orf127	0.22891	0.41632	0.23967	0.15485	-0.041138	-0.45343	0.033369	0.066105	-0.0053991	0.027075	0.017875	0.037327
C1orf131	0.29427	0.60089	0.21422	0.39517	-0.24109	0.37727	0.11563	-0.18598	-0.045636	0.070394	-0.058572	0.06867
C1orf137	-0.16579	-0.54477	-0.20567	0.14906	0.10928	0.27918	0.068107	0.19089	0.13864	0.013533	-0.0011014	0.23797
C1orf141	-0.039824	-0.17601	0.040189	-0.22119	0.023027	0.27159	-0.18081	-0.019963	0.0719	0.0089833	0.08017	0.16242
C1orf146	-0.35494	0.18221	1.0278	-0.12785	0.092464	0.42271	-0.24178	0.11057	0.076302	0.076334	-0.089849	-0.11503
C1orf158	-0.08894	0.18732	0.018804	-0.0037891	-0.14771	0.0042739	0.12583	0.075372	-0.1708	0.15306	0.12146	0.3131
C1orf159	0.49756	0.35166	1.0277	0.50258	-0.0055798	0.10392	-0.057266	-0.43777	-0.11184	0.071534	-0.034975	0.052345
C1orf162	0.17041	0.25734	-0.16215	0.2024	-0.037481	-0.10264	0.095425	-0.031509	-0.16367	0.024803	0.030149	-0.14937
C1orf167	0.059401	-0.0014044	0.40472	0.028745	-0.034067	0.042127	0.050723	-0.0036763	0.13194	0.095803	0.025273	0.035853
C1orf168	0.2131	-0.019349	0.57712	-0.1016	-0.24145	0.12295	-0.1271	-0.11658	-0.2024	0.036553	0.14111	-0.13549
C1orf174	0.089451	-0.046106	0.34896	0.33825	-0.15592	0.0024614	-0.21455	-0.1303	-0.18544	-0.21268	0.033964	-0.21842
C1orf177	0.15886	0.17915	-0.51534	0.23217	0.047669	0.25944	-0.023423	-0.053394	0.081804	-0.015101	0.20872	0.14883
C1orf185	0.096193	0.24853	0.41338	-0.10501	-0.41542	-0.31562	0.074068	0.12544	0.048992	0.058513	0.039742	-0.17864
C1orf186	0.43673	0.21478	-0.39759	0.22493	-0.050287	-0.0245	0.12871	0.15033	-0.091352	0.019742	0.039456	0.076975
C1orf189	0.016625	0.10657	0.32734	0.24505	0.008368	0.28616	-0.20758	-0.12601	0.0053101	-0.11954	-0.060987	-0.082767
C1orf194	0.10076	0.11871	0.26452	0.093533	-0.085609	0.3854	0.018312	0.029628	-0.10392	-0.080198	-0.10694	-0.34447
C1orf195	0.161	0.19133	-0.047063	0.036298	-0.39027	-0.14912	-0.16688	0.0125	0.1893	-0.1319	0.050087	-0.31271
C1orf198	-0.0078673	0.2148	-0.10415	0.11255	-0.075669	-0.40004	-0.0033722	0.13959	0.0083814	-0.046736	0.089572	-0.052096
C1orf204	0.059808	0.13902	0.047829	0.39809	-0.37	0.022325	-0.082638	-0.2358	0.012027	-0.087429	-0.29474	-0.11194
C1orf210	0.015004	0.48955	0.30126	0.015908	0.0027835	-0.18203	0.11079	0.035726	0.088062	0.15353	0.33965	0.20414
C1orf216	0.083255	0.38832	0.43316	0.041375	0.17523	-0.045102	-0.00035737	-0.080099	-0.15057	-0.046156	0.053921	-0.26662
C1orf226	0.1485	0.15013	-0.031211	0.11264	-0.042904	0.089984	-0.043126	0.0055611	0.0067294	0.028345	0.20405	0.53679
C1orf228	-0.086303	0.081893	0.034556	0.056779	0.43796	0.36098	0.13489	-0.059429	-0.10295	0.065763	0.052677	-0.17569
C1orf229	0.29175	0.11456	0.69306	0.40457	-0.41661	-0.76603	-0.06457	0.017789	0.075369	-0.17064	0.060746	0.13559
C1orf233	0.23971	0.12805	-0.14889	0.0071482	0.011422	-0.11958	0.093012	0.084274	0.03742	0.1813	-0.068425	-0.060915
C1orf234	0.13244	0.022554	0.28061	0.12942	0.37746	0.16485	0.038576	-0.073617	-0.079422	0.34438	0.077446	0.12709
C1QA	-0.024844	-0.23382	-0.09757	0.15325	0.33362	0.070477	0.0049828	-0.097448	0.046255	0.12245	0.067343	0.040446
C1QB	-0.029307	0.05003	-0.10824	0.33353	0.37879	0.37668	0.081548	-0.031162	0.092126	0.063183	0.052815	-0.087735
C1QBP	0.015928	-0.10604	0.33959	0.15648	0.42049	0.67866	-0.084949	0.12114	-0.26549	-0.11157	-0.047353	-0.47668
C1QC	-0.007458	0.016266	-0.064332	0.26659	0.33299	-0.08058	-0.016574	-0.075601	0.09496	0.18518	-0.20063	0.049766
C1QL1	0.32723	-0.32894	0.26485	0.0050199	0.43145	-0.59045	-0.08249	0.18287	0.11558	-0.047336	0.032171	-0.021409
C1QL2	0.18961	0.22414	-0.38192	0.33047	0.20955	0.44583	-0.0027415	0.038042	0.14083	-0.19463	0.10391	-0.11919
C1QL3	0.03956	-0.15823	0.045888	0.08841	-0.050266	-0.068895	-0.032105	-0.12819	0.024055	-0.018058	-0.030449	0.083075
C1QL4	0.17886	-0.30259	-0.077073	0.10536	0.14952	-0.11848	-0.11142	0.10469	0.22232	-0.094828	0.00059485	0.070034
C1QTNF1	0.1358	0.40385	0.015039	0.0045093	0.028631	-0.36103	-0.014047	0.068989	0.12031	0.074626	0.0051444	0.18566
C1QTNF2	-0.022746	-0.40569	-0.076181	0.439	0.23636	-0.076612	0.13385	0.060087	0.13117	0.15213	0.053347	0.16229
C1QTNF3	-0.1296	-0.3162	0.14963	0.29266	0.12796	-0.032372	-0.012866	0.060578	-0.051864	-0.078611	-0.015504	-0.098268
C1QTNF4	0.17891	0.23282	-0.0026109	0.25622	-0.5363	0.50266	0.013698	0.094232	-0.068019	0.34299	0.14789	0.066957
C1QTNF5	-0.033935	0.54888	0.49887	0.49926	0.28003	0.30081	0.067014	-0.077436	0.014441	0.046987	-0.1734	0.13327
C1QTNF6	-0.19336	-0.28981	-0.27587	0.38454	0.3797	0.20103	0.085463	-0.074715	-0.26958	-0.014782	-0.21409	-0.24539
C1QTNF7	-0.33417	-0.16444	0.19032	0.17182	0.48129	0.31052	-0.060685	0.12369	-0.049072	0.072541	-0.071426	0.10178
C1QTNF8	0.20492	0.054515	0.18382	0.21048	-0.10613	-0.36023	-0.22241	-0.081768	-0.19765	0.11266	-0.051843	-0.18074
C1QTNF9	0.097652	-0.089986	0.30209	-0.0037466	-0.28038	0.14294	0.063765	-0.26231	0.10464	0.10957	-0.056027	0.32231
C1QTNF9B	0.025911	-0.076656	-0.12211	0.10605	0.39065	-0.21662	-0.14792	-0.089766	-0.21727	-0.016098	-0.044147	-0.11669
C1QTNF9B-AS1	0.37291	0.073401	-0.10493	0.38839	-0.28005	-0.1332	0.074723	-0.11471	-0.024406	0.03441	-0.07732	-0.11324
C1RL	0.033194	0.17766	0.44044	0.1631	-0.021899	0.16424	0.12555	0.067589	-0.028085	0.119	0.034408	-0.2079
C1S	0.37001	-0.067275	-0.23502	0.31459	-0.34265	0.24989	0.013475	-0.09812	-0.028566	0.3372	0.029745	0.47038
C2	0.1781	0.12643	0.14291	0.25647	0.18654	0.052895	-0.081914	-0.057881	-0.015715	0.05611	0.028732	-0.081076
C2CD2	0.031887	-0.0051599	0.0052576	-0.035343	0.045871	-0.19585	-0.056413	-0.080492	0.083275	0.011577	-0.030675	0.018446
C2CD2L	0.5842	-0.18412	0.61284	-0.24058	0.29858	-0.22042	0.040122	0.21209	0.41551	0.01088	0.23551	0.34302
C2CD3	0.32923	0.23327	0.033125	0.13294	-0.09819	-0.40492	0.014989	0.15543	0.2481	-0.14001	0.37796	0.39682
C2CD4A	0.15691	0.32414	-0.10721	-0.12436	-0.22687	-0.26059	0.12456	-0.03027	-0.30272	0.11027	0.18099	-0.15973
C2CD4B	0.30793	0.031073	0.020144	0.30752	0.34083	-0.00038489	0.055789	-0.0075326	-0.23535	0.04766	-0.20572	-0.054607
C2CD4C	0.55752	0.3107	0.5387	0.1554	0.045794	0.046899	0.16839	0.00029758	0.16563	0.034632	-0.10133	-0.19386
C2CD4D	0.00368	0.23883	0.022829	0.58727	0.00027767	-0.034244	-0.23275	-0.21227	0.28184	-0.17308	0.027484	-0.085245
C2CD5	-0.054078	-0.27114	0.023487	0.043251	0.16672	-0.58503	0.11285	-0.047548	0.017927	0.21178	0.15978	0.075812
C2orf15	0.38328	-0.2849	-0.47866	0.2888	-0.26589	0.04099	0.11756	0.21752	-0.26018	-0.25907	0.15733	-0.31014
C2orf16	-0.037412	-0.24726	0.020756	0.20349	-0.046121	-0.0548	0.018295	0.078936	0.057548	-0.35968	-0.25003	-0.13605
C2orf27A	-0.1277	0.22874	-0.42106	0.17834	0.69961	0.21495	0.05177	-0.19819	0.50083	0.12986	0.12984	0.43118
C2orf27B	-0.1657	-0.23768	0.069749	0.61839	0.047188	0.66138	0.087989	-0.12108	-0.11248	0.27883	-0.11752	-0.16035
C2orf40	-0.083058	-0.327	-0.046856	0.24629	-0.059795	0.28824	-0.020231	-0.14516	-0.18636	0.0087029	-0.063337	-0.012927
C2orf42	0.30157	0.54884	0.24135	-0.0058761	0.51541	0.22984	0.20665	0.019915	-0.17459	0.056765	0.003135	-0.07133
C2orf44	0.07012	0.39033	0.21246	-0.002055	-0.23206	0.033722	-0.0029624	-0.10371	-0.14351	0.065523	-0.087606	-0.12014
C2orf47	-0.26993	0.080701	-0.037832	0.15137	-0.15584	0.15585	-0.05918	-0.082742	0.0066281	0.037661	0.028721	0.010567
C2orf48	0.14295	0.10179	-0.12256	0.12669	-0.30194	-0.26684	-0.077708	0.007468	-0.14592	-0.1354	0.030993	-0.094617
C2orf49	-0.046797	0.19576	0.17103	0.64941	0.75474	0.421	-0.10502	-0.050559	-0.3133	0.030438	-0.21455	0.016517
C2orf50	-0.17371	-0.14045	0.13677	-0.0010787	-0.15424	-0.56444	-0.087846	0.19173	-0.056134	-0.14601	0.17915	-0.1341
C2orf54	0.082601	0.057725	-0.028037	0.24838	0.41329	0.087528	0.024142	-0.066639	0.075084	0.025952	0.0064471	0.0055919
C2orf57	0.15744	0.22942	-0.5031	0.33613	0.077879	0.025835	-0.11022	-0.054623	0.26173	-0.0051511	-0.021897	-0.032744
C2orf61	0.014953	0.27439	-0.1376	-0.12413	-0.10364	-0.87977	-0.0013697	0.002036	-0.083404	0.20899	0.063279	-0.044657
C2orf66	0.018484	-0.042808	0.39665	0.036863	-0.16308	-0.011279	-0.1456	0.12282	-0.088322	-0.13932	0.10574	-0.19194
C2orf68	-0.19325	0.30249	0.42717	0.36752	-0.16589	0.013755	0.24027	-0.011013	-0.37986	-0.028086	-0.032403	0.1539
C2orf69	-0.12375	-0.36681	0.097487	0.3459	-0.39218	-0.32803	0.022659	-0.01398	-0.028388	0.15324	-0.045917	-0.025828
C2orf70	0.25923	-0.099461	0.018808	0.12098	-0.69658	0.48262	-0.027452	-0.028352	0.39352	0.10989	0.10807	0.084775
C2orf71	-0.33041	0.37943	0.39421	-0.1668	-0.064184	-0.80253	0.072396	0.087416	0.28798	0.015182	0.22056	0.079312
C2orf72	0.01977	0.34345	0.20583	0.15474	0.87672	-0.50053	0.25976	0.060384	0.11341	0.072786	-0.048829	0.049858
C2orf73	-0.24203	-0.12323	-0.13188	-0.041507	-0.066452	-0.21309	-0.051859	0.23839	0.25081	-0.023243	0.14766	0.063304
C2orf74	-0.11983	-0.15835	-0.20745	0.52455	0.070881	0.20889	0.28194	-0.2841	0.05994	0.27645	-0.14428	0.10004
C2orf76	-0.15496	-0.066735	-0.056397	0.27843	0.32093	0.65251	-0.0014467	-0.23252	0.037416	-0.17916	-0.03608	-0.11646
C2orf78	-0.062418	0.57943	0.33628	0.14696	0.13025	-0.13236	-0.0035932	0.14677	-0.064637	0.020992	0.068873	-0.14673
C2orf80	-0.14046	0.32609	-0.13284	0.16267	-0.22916	0.16146	0.17854	-0.00084284	0.013377	0.20412	0.083168	-0.016747
C2orf81	0.094147	0.090117	-0.092722	0.46837	0.10642	1.0795	-0.25251	-0.22573	-0.35129	0.19424	0.097289	-0.32159
C2orf82	0.24795	-0.037817	-0.024283	0.25411	0.4468	-0.041668	0.24734	-0.041822	-0.17022	0.12382	-0.099517	-0.15563
C2orf83	-0.0073693	-0.36153	-0.16492	-0.2088	-0.30587	-0.049117	-0.12627	-0.084487	-0.21784	-0.23657	-0.016411	-0.12458
C2orf88	-0.12063	-0.20828	-0.51114	0.45397	0.072708	0.11195	-0.12694	0.13778	-0.043541	-0.064836	0.086726	-0.17895
C2orf91	0.17399	-0.032542	-0.14564	0.17917	0.66033	0.11129	0.010212	-0.23548	-0.063746	-0.14462	-0.015686	-0.058692
C3	0.07783	0.33637	0.27969	0.049541	0.041903	0.16719	-0.041657	-0.17677	-0.032635	-0.11047	-0.13856	-0.0034622
C3AR1	0.0097357	0.12048	-0.090214	0.26819	0.3047	0.58502	-0.0028014	-0.29235	-0.3322	0.25433	0.017209	-0.017333
C3orf14	-0.035962	0.27788	0.24604	0.22454	-0.29417	0.22662	0.19043	-0.16787	-0.17625	-0.034798	0.09442	0.042732
C3orf17	0.009692	0.061849	0.14542	0.47515	-0.027097	-0.24445	-0.10625	0.018051	0.26155	-0.049107	0.083994	0.052015
C3orf18	0.22054	0.10886	0.14591	0.25967	-0.12163	-0.12548	0.15178	0.069836	0.0057356	0.33451	0.025482	0.2922
C3orf20	-0.3022	0.1246	0.18277	0.012023	-0.11542	-0.63391	0.047547	-0.14753	-0.037406	-0.023861	0.075298	0.059161
C3orf22	0.033339	0.26378	0.51647	0.073742	-0.045479	0.069017	0.025946	0.043418	-0.066493	-0.12244	-0.065559	-0.024903
C3orf30	-0.12333	0.030186	-0.24715	0.098714	-0.0026088	0.20646	0.039828	0.18425	0.027938	0.013627	0.035713	0.11975
C3orf33	0.56567	-0.068333	0.59045	-0.1033	0.16735	-0.10353	-0.24471	0.014385	0.26906	-0.133	-0.076182	0.012347
C3orf35	-0.11099	-0.32874	-0.046826	0.323	-0.16135	-0.042907	0.015607	0.051043	0.20058	0.087106	-0.074868	-0.069507
C3orf36	-0.24368	0.08285	-0.021434	0.54146	-0.083073	-0.63896	-0.018694	-0.017971	0.17106	0.19227	0.024222	0.34113
C3orf38	-0.12338	-0.30172	-0.71542	0.22377	-0.20095	-0.19118	-0.22807	-0.36543	-0.37843	0.12523	-0.25151	-0.60018
C3orf52	0.20078	-0.053667	-0.21009	0.24835	0.25834	0.21459	-0.086233	-0.31063	-0.16244	0.023294	-0.068279	-0.10369
C3orf56	-0.021022	-0.28435	-0.14202	-0.11515	-0.10341	-0.072041	-0.090938	-0.0053116	0.17744	-0.12792	-0.10004	0.082243
C3orf58	0.13649	0.33909	-0.01443	0.11307	-0.3419	-0.69555	0.009204	0.12558	0.14871	-0.0099831	-0.058772	0.05322
C3orf62	-0.14859	0.20365	0.76512	-0.41511	-0.17306	0.049411	-0.30397	-0.28232	-0.36012	-0.11544	0.24201	-0.19235
C3orf67	-0.36864	-0.20304	-0.43348	-0.019474	0.26954	0.28227	-0.043239	0.035169	-0.5416	-0.022459	-0.049987	-0.36292
C3orf70	-0.10965	0.41046	0.4489	-0.058203	-0.02923	0.64387	0.13456	0.17549	0.22871	0.18927	0.27296	0.492
C3orf79	0.094084	-0.29416	0.16567	0.0064028	-0.058344	0.07569	-0.15475	-0.25337	-0.04555	-0.1433	-0.052056	0.052956
C3orf80	-0.16376	-0.11426	0.14632	0.15565	-0.26043	-0.0042174	0.12098	0.045503	0.023551	-0.046123	-0.20443	-0.0033403
C3orf84	0.010881	-0.53686	-0.31052	0.0064861	0.097132	0.33773	-0.20338	-0.25335	0.064213	-0.16201	-0.11108	0.060149
C4A	-0.12938	0.17213	-0.083971	0.32755	-0.19777	-0.10018	-0.0046036	0.16078	-0.24363	-0.14766	0.048662	-0.074
C4B	0.4093	0.16585	0.73395	0.11168	0.33839	0.57684	-0.14558	-0.13369	-0.1257	-0.16292	-0.012075	0.0080805
C4BPA	0.11751	-0.063499	0.15603	0.16218	-0.0084859	-0.13816	0.10286	0.24978	0.1883	0.17936	0.20265	0.36722
C4BPB	-0.028523	0.23793	-0.1891	0.67482	0.066221	0.62418	0.065663	-0.1695	0.24366	0.16125	0.14975	0.22439
C4orf3	0.042936	0.13583	0.2938	0.088994	-0.089625	0.38232	-0.2066	0.056026	0.45958	-0.040774	0.082931	0.43666
C4orf17	0.062272	0.49549	-0.48597	-0.093172	-0.10861	-0.074169	-0.12146	0.14589	0.069416	-0.08961	-0.052667	-0.024765
C4orf19	0.23578	-0.071095	-0.12572	-0.054959	0.21915	0.27205	0.039747	-0.1031	0.11961	-0.011841	-0.04606	0.0086295
C4orf22	0.046733	0.23497	0.058518	0.1153	0.012324	-0.02811	-0.00013441	-0.0087893	0.14492	-0.0037261	-0.1091	-0.021939
C4orf26	-0.28435	-0.13897	-0.40157	0.040495	-0.29306	-0.056371	-0.057211	-0.057732	0.16408	-0.20814	-0.10529	0.11411
C4orf27	0.042012	0.12122	0.58418	-0.02459	-0.035542	-0.18088	-0.00052341	0.031659	-0.075544	0.051501	-0.014564	-0.01561
C4orf29	-0.22478	-0.37208	0.012193	0.093014	0.068689	0.42598	0.2324	0.10908	0.025274	0.22402	-0.12995	0.10759
C4orf32	0.095899	0.33774	0.60641	-0.08689	0.28473	-0.22856	0.07046	0.032897	0.20862	0.16822	-0.020072	0.27293
C4orf33	-0.30009	-0.32687	-0.075357	0.081693	-0.65407	-0.50837	-0.19884	0.058977	-0.18678	0.0024242	0.035462	0.066056
C4orf36	0.54653	-0.12412	0.69058	0.51002	-0.1091	0.40917	0.47352	0.009603	0.3073	0.42753	0.38493	0.28419
C4orf45	-0.53481	0.3167	0.73597	-0.24376	0.33255	0.14898	0.067245	0.19653	0.15732	-0.09061	0.36889	0.026646
C4orf46	0.061894	-0.23766	0.15828	0.62948	0.037444	0.25997	-0.09721	0.04155	0.14221	0.17275	-0.018192	-0.032252
C4orf47	-0.21472	0.55332	0.43992	0.22134	0.045964	0.1817	0.083049	0.1861	0.11663	0.2549	0.15038	0.4837
C4orf48	0.21125	0.35989	0.83998	0.17405	0.1857	0.049973	-0.10165	-0.14169	-0.035077	-0.13084	0.070559	-0.21054
C4orf51	-0.13287	0.23669	0.24166	-0.077477	0.23499	-0.049647	0.15974	-0.28599	0.22769	0.10411	-0.13325	0.014978
C5	-0.030912	0.56052	0.25656	0.071403	0.51211	-0.053518	-0.18024	-0.084927	-0.089222	-0.29659	-0.14538	-0.15315
C5AR1	-0.090708	0.19429	0.0037963	0.47511	-0.42179	-0.022122	0.12898	0.032043	0.20334	-0.053912	-0.085522	0.12786
C5AR2	0.28545	0.19475	0.0034724	0.45394	0.30975	-0.035477	-0.21735	-0.01276	-0.15049	-0.25126	0.017303	-0.31433
C5orf15	-0.13887	-0.31064	-0.15643	0.43656	-0.014373	0.064624	0.081953	0.17157	0.15338	-0.041171	-0.21422	0.087324
C5orf22	0.11915	0.063914	-0.3656	0.10459	-0.18227	-0.14515	-0.016358	0.34582	0.14102	-0.0046095	0.21902	0.021989
C5orf24	0.12239	-0.033177	-0.039982	-0.0482	0.29729	0.003343	0.060787	0.07474	-0.40663	0.029412	0.12963	-0.016959
C5orf28	0.30377	0.19806	0.10776	0.026615	-0.3658	-0.40529	0.010003	0.029678	-0.12466	0.047837	-0.069081	0.12046
C5orf30	-0.010523	-0.19104	-0.13475	0.012281	-0.27718	-0.30005	0.055897	-0.04292	-0.067884	-0.018517	-0.028578	-0.092493
C5orf34	-0.063032	0.19578	-0.029708	0.34273	-0.15912	-0.049143	0.14988	-0.0024907	-0.036448	0.21968	0.22897	0.19071
C5orf38	-0.20327	-0.046221	0.17349	0.082865	0.2785	0.29955	-0.068858	-0.15832	-0.084922	-0.042518	-0.063681	-0.052238
C5orf42	0.092827	0.29265	0.36034	0.42427	0.36774	0.44945	-0.074789	0.090011	0.34051	0.16286	0.23306	0.33444
C5orf45	-0.076685	0.10535	0.16316	0.48571	0.19651	-0.028826	0.11556	-0.3065	-0.16757	0.09751	-0.13463	-0.12292
C5orf46	-0.031173	-0.42505	-0.35951	-0.078578	-0.076215	-0.024402	0.053116	-0.065053	0.13753	-0.10262	-0.05778	0.087395
C5orf47	0.116	-0.057215	0.16332	0.19227	0.18077	-0.17094	0.032046	0.11423	0.18557	0.026597	0.041013	0.095268
C5orf49	0.82529	0.79251	-0.37551	0.026364	0.68414	-0.56693	0.21897	0.071678	0.13236	0.33726	-0.019786	0.026314
C5orf51	-0.32263	0.16556	-0.16138	0.32727	0.20299	0.70132	-0.092038	0.021216	0.14638	-0.059138	0.22078	0.36532
C5orf52	-0.062201	0.54974	0.075625	-0.035133	-0.25724	-0.23413	-0.0097968	-0.26873	0.20982	-0.119	0.11929	0.052695
C5orf63	0.21552	0.31133	0.26459	0.075268	0.091225	-0.37585	0.07443	-0.0026525	0.032986	0.13454	0.027586	-0.06748
C5orf64	-0.30057	0.36191	0.22856	0.33865	0.77164	0.0074981	0.10309	0.014098	-0.13492	0.078748	0.20196	0.021357
C5orf66	-0.037344	0.049096	0.015518	-0.051722	-0.091041	0.41412	0.062287	0.12649	-0.015926	-0.035157	-0.013281	-0.13336
C5orf67	-0.011612	0.17769	0.29764	0.11956	-0.2016	0.18656	-0.004584	-0.15927	0.083002	-0.068597	0.076979	0.082719
C6	-0.020704	-0.21871	-0.33189	0.036847	-0.21263	-0.21629	-0.02453	-0.12083	-0.16098	-0.028717	0.030371	0.0040175
C6orf1	-0.0048675	-0.0077233	0.29297	0.19376	0.15188	-0.1046	-0.074957	0.068266	0.071858	-0.042032	0.088379	-0.040532
C6orf7	0.25695	0.076139	0.33342	-0.17078	0.0070664	0.1569	-0.067608	-0.34202	0.067195	-0.021869	0.053105	-0.022325
C6orf10	0.30994	0.14759	0.68827	0.25587	0.16826	0.095303	-0.043054	-0.11196	0.010662	0.015672	0.15713	0.18788
C6orf15	-0.19755	0.18437	-0.2477	0.51317	0.28969	-0.35078	-0.014592	-0.0095659	0.053108	0.010316	-0.10968	0.201
C6orf25	0.081435	0.085953	0.23941	0.27375	0.1795	-0.097031	-0.11948	-0.063149	0.067659	-0.17261	-0.0096182	-0.042112
C6orf47	-0.19868	-0.018038	0.7166	0.22077	1.2159	0.19426	0.061416	-0.035277	-0.087187	0.10057	0.21713	-0.15789
C6orf48	0.35366	0.38471	0.33706	0.12378	0.1598	-0.047605	-0.023316	-0.12029	0.050154	-0.087372	-0.0041953	-0.013987
C6orf52	-0.076057	0.54342	0.4441	0.27185	-0.013328	0.1236	-0.038105	-0.099712	0.0037714	0.018399	-0.18138	-0.092321
C6orf58	-0.032431	-0.0015584	0.15153	-0.061847	0.11978	0.30941	0.12991	0.27957	0.16986	-0.080591	0.16491	0.35929
C6orf62	0.19647	-0.4729	-0.0047605	0.032203	-0.053397	-0.14417	0.29942	0.10927	0.27678	0.084666	0.13816	-0.237
C6orf89	-0.16288	0.31705	0.15423	0.045674	-0.010154	0.20217	0.083969	0.02715	0.025865	0.18153	-0.029598	-0.23283
C6orf99	0.066827	-0.055064	0.40146	0.23466	-0.25276	0.24254	0.060947	0.062768	-0.037244	-0.033682	0.055615	-0.078938
C6orf106	0.11098	0.52654	0.5483	0.28571	0.24972	-0.36929	0.22509	-0.14776	0.12113	0.11747	-0.18394	-0.19356
C6orf118	-0.23772	-0.018578	-0.64769	0.031404	0.26076	-0.33082	0.065526	-0.014369	-0.045135	-0.13989	0.2177	0.17884
C6orf120	0.20746	0.3176	0.14829	0.23268	0.685	0.06864	0.014621	-0.074837	-0.10206	0.071809	-0.11032	-0.19646
C6orf132	0.13978	0.018322	0.2367	0.36178	-0.10589	0.44875	-0.15311	-0.12351	-0.066008	0.073307	0.034164	0.0077989
C6orf136	0.44128	0.22592	0.60843	0.28798	0.43147	-0.26813	0.16775	-0.078543	-0.092821	0.12425	-0.0052717	0.0012724
C6orf141	0.045878	-0.50633	0.086234	0.09863	0.08767	0.41544	0.078475	-0.31043	-0.036335	0.063225	-0.0076711	-0.034528
C6orf163	0.010651	-0.25977	0.022807	0.075551	0.092678	-0.23773	-0.12256	0.033624	0.062303	-0.047781	0.11082	0.21645
C6orf165	-0.069535	0.0036794	0.013573	-0.019866	-0.14566	0.38548	-0.24291	-0.088304	-0.039218	-0.14101	0.20214	0.3408
C6orf201	0.11499	0.41569	0.23934	-0.11099	-0.015898	0.38446	0.038574	0.074811	-0.11333	-0.036369	0.091797	-0.047866
C6orf203	-0.34534	-0.21854	-0.15364	0.12868	0.089738	-0.012237	0.096023	-0.08524	-0.052917	0.051293	-0.085562	-0.11685
C6orf222	0.5409	0.46299	-0.15068	0.12588	0.080486	-0.49433	-0.15837	-0.08141	0.085961	0.019865	-0.0083029	0.068466
C6orf223	-0.047217	-0.13217	-0.13334	0.089855	0.1577	-0.10224	-0.0287	0.18592	0.080798	0.14151	-0.029862	0.035525
C6orf226	-0.022091	-0.077839	0.21311	0.13804	-0.23714	-0.14773	0.15612	0.11782	-0.019698	0.19041	-0.013083	-0.071698
C6orf229	0.080216	0.21948	-0.20126	0.22561	0.35607	0.2129	-0.10839	0.045754	-0.21627	0.071281	-0.010371	-0.15526
C7	0.12643	-0.081036	0.079117	-0.17368	-0.16721	0.9666	-0.18049	-0.29622	0.15948	-0.063939	-0.04483	-0.088289
C7orf25	0.18488	-0.001803	0.068099	-0.22813	-0.64039	-0.45539	0.12964	-0.050474	-0.043134	-0.057869	0.0094024	-0.086664
C7orf26	0.29615	0.1398	0.379	0.77379	0.5545	0.22305	-0.031358	0.086739	0.27768	0.056066	0.14257	0.012058
C7orf31	0.18243	-0.32837	0.084575	0.19917	0.026727	-0.18921	0.12244	0.025667	0.012036	0.0089376	0.11566	0.23425
C7orf33	0.22204	0.21613	0.17555	0.55269	0.038144	0.18042	-0.11006	0.22709	-0.14854	-0.2609	0.26846	0.053402
C7orf34	0.22985	0.37017	0.57654	0.41335	-0.028492	0.49511	-0.16895	0.13885	0.1748	-0.10279	-0.043925	0.25613
C7orf43	-0.14799	-0.22634	-0.32575	0.42135	0.17548	0.10098	0.076191	0.087467	-0.091498	0.10563	0.28287	-0.15215
C7orf49	0.28975	0.5699	0.55037	-0.0055641	0.037816	-0.11314	0.18397	0.12934	0.15896	0.24863	0.046973	0.16593
C7orf50	-0.15324	0.034044	-0.062402	0.096718	0.0074605	-0.16667	-0.012778	0.0064557	-0.010686	0.045206	0.055503	-0.091045
C7orf55	0.33099	-0.05996	0.10841	0.2596	-0.15323	-0.38335	0.15131	-0.0028001	-0.12838	0.14985	0.14566	-0.26373
C7orf55-LUC7L2	0.15191	0.19487	0.17869	0.26612	0.43055	-0.33977	0.18549	-0.18498	-0.18621	0.28962	0.11001	0.0083932
C7orf57	-0.33352	-0.059051	0.16771	-0.20675	-0.12005	-0.46312	0.098764	0.18834	0.26905	-0.18789	0.065583	-0.034447
C7orf60	0.1901	0.042741	0.032388	-0.10508	-0.16117	0.036481	0.011768	0.098851	-0.31954	0.021622	-0.013484	-0.5445
C7orf61	-0.22667	-0.093312	0.22523	0.13035	-0.15936	-0.18537	-0.10472	0.021927	-0.0062091	-0.12809	-0.088099	-0.31053
C7orf62	0.0073773	-0.23802	-0.46421	0.26145	0.25203	0.63255	-0.03626	0.021903	0.053617	-0.18058	0.010214	-0.017967
C7orf65	-0.2138	-0.017637	0.30411	-0.11635	-0.58734	-0.57529	-0.095122	-0.08999	-0.11575	0.12648	-0.12914	-0.1444
C7orf66	0.017414	-0.12185	0.17964	0.1549	-0.34316	-0.20901	0.030097	0.00060888	-0.16422	0.12681	-0.08717	-0.16928
C7orf69	-0.095053	-0.087019	-0.3256	0.17778	0.52731	-0.34011	0.076546	0.016492	-0.095027	-0.14472	-0.24964	-0.22395
C7orf71	0.012037	0.22763	0.23804	0.28241	-0.061957	-0.15055	0.061495	0.1298	0.17453	-0.15846	-0.010878	0.1539
C7orf72	0.42439	0.32223	0.41044	0.073772	-0.07281	0.20742	0.052735	0.039271	0.25577	-0.18737	0.24694	0.08083
C7orf73	-0.061481	0.12082	-0.16311	-0.061825	0.17927	-0.030114	-0.066503	0.024163	-0.1035	-0.015825	0.019692	0.0037005
C7orf76	-0.28073	0.19902	0.30228	0.27181	0.32614	-0.33592	-0.06975	0.1064	0.23568	0.047714	-0.20515	0.11015
C7orf77	0.47388	0.53066	0.16185	0.38262	-0.2655	0.28422	0.15541	0.19234	-0.24625	0.1785	0.16096	-0.20128
C8A	-0.20108	-0.063071	-0.20854	0.48159	-0.0396	0.24476	0.1193	0.091043	0.11668	0.16482	-0.035197	0.079877
C8B	0.345	0.032221	-0.070623	0.34433	-0.06083	0.012239	0.037135	-0.31452	0.1542	-0.041169	-0.10583	0.12341
C8G	0.068647	0.23579	-0.10943	0.18655	0.15091	0.69681	0.026516	-0.25113	-0.12375	0.029422	-0.31272	-0.10303
C8orf4	0.11926	-0.039324	0.30384	0.029771	-0.0034613	0.079564	-0.10839	-0.086826	-0.1902	-0.036008	-0.070167	-0.15394
C8orf22	0.17139	0.93792	0.59932	0.2936	-0.082171	0.12578	0.044171	-0.20146	0.090098	0.29073	-0.018584	0.1138
C8orf31	-0.21102	0.079918	-0.12853	0.1383	0.22289	0.062846	0.061715	0.0089372	0.42061	-0.035814	-0.097242	0.2633
C8orf33	0.018026	0.15587	0.25271	0.56781	0.13499	-0.22651	0.12596	-0.20233	-0.18752	-0.14153	-0.14026	-0.057265
C8orf34	0.07431	0.021322	0.30622	0.47757	0.064246	-0.20414	0.0018772	0.052314	-0.10509	-0.083723	0.076391	-0.091994
C8orf37	-0.0083042	-0.040649	-0.053491	-0.20707	0.18747	0.28989	-0.20069	-0.078506	-0.13122	-0.13931	-0.13047	-0.15937
C8orf44	-0.0344	-0.31149	-0.29003	0.26111	-0.45474	0.18655	-0.022312	-0.038248	0.45914	-0.39087	-0.092173	-0.070871
C8orf44-SGK3	0.33026	0.2724	-0.13885	0.34164	0.36469	0.6413	-0.053839	-0.017007	-0.20456	-0.25565	-0.010816	0.078655
C8orf46	0.28853	-0.11457	-0.0085089	0.1785	-0.094925	-0.38778	-0.027615	0.0094687	-0.0071006	0.022618	-0.13802	-0.28467
C8orf48	0.27812	0.55075	-0.074891	-0.32027	0.05052	0.036879	-0.058471	-0.25151	-0.13421	-0.10527	-0.16384	-0.26769
C8orf58	0.062497	0.11614	0.27252	0.44144	0.4659	-0.20351	-0.051408	-0.020612	-0.026193	0.085943	-0.11969	-0.19019
C8orf59	-0.097009	-0.079398	-0.2591	0.084137	0.067976	-0.081325	-0.026105	-0.29711	-0.055673	-0.043178	-0.14731	0.10177
C8orf74	-0.10389	-0.08814	0.42252	0.5269	0.41626	-0.30756	-0.16082	-0.11983	-0.068846	-0.06197	-0.18292	-0.04582
C8orf76	-0.14885	-0.24487	-0.4472	0.30047	0.13766	0.23435	-0.11913	-0.24095	-0.52133	-0.17922	0.15996	-0.22365
C8orf82	-0.19638	-0.21027	0.28015	0.41018	0.15023	0.38281	-0.012206	0.049355	0.0068361	-0.037288	0.13145	0.21996
C8orf86	0.15565	0.033966	0.22265	0.23488	-0.50679	0.13507	0.076102	0.14147	0.11626	-0.051493	0.015551	0.070551
C8orf87	-0.0052829	-0.17054	-0.44794	0.055986	0.21422	0.075073	0.0039366	-0.075023	-0.048	-0.093816	0.0074096	0.026685
C8orf88	0.39388	0.31979	-0.043639	0.10772	0.31144	-0.39423	-0.040047	0.103	0.18996	-0.11085	-0.10466	0.036514
C8orf89	0.07656	0.75001	0.37671	0.020624	-0.044782	-0.18482	-0.077081	-0.098051	0.06112	-0.16326	0.083026	0.27011
C9	0.12638	0.40662	0.19306	0.26266	0.079885	-0.26086	-0.1142	-0.05109	-0.021674	-0.015611	-0.077093	0.20101
C9orf3	-0.12829	0.29669	0.084009	0.281	0.27664	-0.21395	-0.11252	-0.086455	0.01274	0.020307	0.03307	-0.081221
C9orf9	-0.3302	-0.16458	0.53869	0.24397	-0.22908	-0.34682	0.043852	-0.21653	-0.0078665	0.17449	-0.018619	0.32198
C9orf16	-0.19496	0.18708	-0.01659	0.32433	0.30472	0.029734	0.067774	-0.14734	-0.24341	-0.13986	-0.24076	-0.16633
C9orf24	-0.21533	0.23886	0.01641	0.50773	0.053505	0.40246	0.023245	0.25444	-0.11375	0.097921	0.12173	0.020812
C9orf40	-0.016706	0.050175	0.069034	0.056393	0.06768	-0.15857	0.037437	-0.088516	0.0084959	-0.0066132	-0.06902	-0.11459
C9orf41	0.14624	0.23799	0.2511	0.002867	0.153	0.10933	-0.10576	-0.26771	-0.36492	-0.095772	-0.14968	-0.24592
C9orf43	0.32345	0.35413	0.064002	0.32379	1.0493	0.25663	0.19143	0.097002	-0.24512	0.18198	0.0014002	-0.46426
C9orf47	0.46553	-0.020513	0.50183	0.19466	-0.0037126	0.021626	0.12126	-0.12925	0.052819	0.11075	0.079844	0.10909
C9orf50	0.0027547	0.058162	0.57349	0.56525	0.084645	-0.042218	-0.10569	-0.14493	-0.16371	-0.11498	0.057533	-0.046526
C9orf57	0.22242	0.54496	0.23419	0.33888	-0.054129	1.1308	0.056079	0.077317	0.097022	0.10298	-0.078574	0.34391
C9orf62	-0.19349	0.53909	-0.10567	0.18465	0.046935	-0.21742	0.034017	-0.080406	0.042629	-0.11564	-0.14714	-0.036806
C9orf64	0.66834	0.13123	-0.11116	-0.2816	0.11824	0.059272	0.11933	0.16257	0.36918	-0.29952	0.49604	0.0066657
C9orf66	-0.037001	0.018918	-0.080951	0.17362	-0.030593	-0.22843	-0.011186	-0.059321	0.051455	0.066534	-0.020328	-0.064957
C9orf69	0.010375	0.03513	0.06781	-0.14505	-0.072824	-0.36104	0.04279	-0.053328	0.095863	-0.25699	0.088292	-0.096747
C9orf72	0.11882	0.062863	0.81143	0.0097214	-0.0426	0.41546	0.11816	0.37609	0.47699	0.2153	0.47396	0.27275
C9orf78	0.45895	0.30676	0.034771	0.1587	0.19767	-0.13011	0.15494	-0.035593	-0.077094	0.21875	0.23056	0.30308
C9orf84	0.40623	0.584	0.071981	0.16082	-0.30122	-0.83026	-0.28769	0.035562	-0.00468	-0.088793	-0.098245	-0.16642
C9orf85	-0.050478	0.10888	-0.0035133	0.15794	0.14324	0.038259	0.10214	0.065157	0.17307	0.090243	0.088059	-0.0076929
C9orf89	0.093216	0.24309	0.17022	0.30734	-0.16977	-0.098345	0.043934	0.090701	0.010374	0.028455	-0.0035827	-0.01286
C9orf91	-0.071859	-0.18506	-0.015326	0.15039	0.01999	0.25019	0.046765	-0.059222	0.048103	0.080091	0.034219	0.22069
C9orf92	-0.098885	0.12129	0.10251	0.18459	0.035085	-0.31199	0.0011661	-0.095472	0.032264	0.01738	-0.10867	-0.027028
C9orf106	-0.18245	0.083007	-0.30441	0.14548	0.24409	-0.41082	0.0095299	-0.11674	-0.042904	0.070393	-0.060928	-0.25996
C9orf114	0.50939	-0.10062	0.097252	0.55091	0.43544	-0.047199	-0.10867	0.16504	-0.44956	0.23266	0.36941	-0.027533
C9orf116	-0.031284	0.011012	-0.46356	-0.048172	-0.24496	-0.084628	0.14595	0.068782	0.15347	-0.079539	-0.069379	-0.18811
C9orf117	-0.12172	0.1194	-0.16583	0.23967	-0.1208	0.14845	0.0072253	-0.093942	-0.24977	-0.038027	-0.0048639	-0.13748
C9orf129	-0.20397	0.16673	-0.051244	0.91083	0.46908	-0.078613	-0.23806	-0.051747	0.17545	0.084173	0.034627	0.037311
C9orf131	0.051888	-0.085377	0.63387	0.15595	-0.19024	0.23751	0.11521	0.17244	0.21983	-0.072152	0.17441	0.1074
C9orf135	-0.14421	0.39864	-0.25544	0.2921	-0.015132	0.26143	-0.053307	-0.19055	0.026214	0.077399	-0.12542	0.29147
C9orf139	0.020878	-0.062207	-0.050335	0.14789	-0.017437	0.3311	0.044443	0.092034	-0.062979	0.018196	0.048094	0.0052222
C9orf142	0.33453	-0.16488	-0.21295	0.56146	0.2737	0.052112	-0.11546	-0.35848	-0.30349	0.06028	0.14234	-0.13117
C9orf152	0.14685	0.19637	-0.015122	0.30477	0.2144	-0.083386	0.026238	-0.11152	-0.11748	-0.064485	-0.025927	-0.11153
C9orf153	-0.33533	0.11973	0.36355	-0.12076	0.24272	-0.14071	0.19891	-0.10457	0.03696	0.0078229	-0.35024	-0.42329
C9orf156	0.22109	0.23476	0.13267	0.13161	0.0043706	0.23205	0.018713	-0.011561	-0.21645	0.049655	0.018635	0.0088396
C9orf163	-0.060027	-0.067334	-0.039753	0.40006	0.017152	-0.44892	0.10649	0.1496	0.086519	-0.070455	-0.060975	0.10278
C9orf170	-0.049795	0.26204	0.21419	-0.09986	0.24178	-0.056235	0.0041838	-0.089402	0.055014	-0.11876	0.009463	0.023447
C9orf171	-0.2566	0.50791	-0.26758	0.66257	1.0612	0.59565	0.058099	-0.23964	-0.08201	-0.40867	-0.31425	-0.083123
C9orf172	-0.047578	0.075992	-0.060772	-0.096937	-0.18437	-0.14643	0.074281	0.070401	0.080618	-0.24959	-0.12622	-0.32921
C9orf173	-0.0037581	-0.19079	-0.11982	0.080684	0.039708	-0.19655	0.085312	-0.11098	-0.061371	0.0030598	0.0038432	-0.018833
C10orf2	-0.055085	0.27519	0.4496	0.71104	0.32968	0.13743	-0.028543	0.05377	0.097649	0.028554	0.028922	-0.1458
C10orf10	-0.13681	0.23856	0.37772	0.16823	0.18471	0.39269	-0.065495	-0.19343	-0.1147	-0.083712	-0.23232	0.12601
[truncated: 17,116 more rows]
