# Supplementary material for: Loss of the abasic site sensor HMCES is synthetic lethal with the activity of the APOBEC3A cytosine deaminase in cancer cells
Source: PLoS Biol. 2021 Mar 31;19(3):e3001176. doi: 10.1371/journal.pbio.3001176 (PMC8041192; doi:10.1371/journal.pbio.3001176)
Supplement: S6 Table — KO, knockout. (XLSX) [file pbio.3001176.s018.xlsx]

## Sheet: LFC_PCAs__and__woDOX_A3A_HMCES_
	LXF289 HMCES-/- DOX-IC25		LXF289 HMCES-/- DOX-IC50
Gene	time 12	time 17	time 12	time 17
A1BG	0.6087	0.33574	0.63617	0.5294
A1CF	0.1033	0.42349	1.2167	2.5599
A2M	0.10158	-0.31347	-0.4164	-0.40186
A2ML1	0.34223	0.20115	-0.36555	-0.96008
A3GALT2	0.50763	0.02637	1.0429	1.2461
A4GALT	-0.4702	-0.091428	-1.1573	-1.9635
A4GNT	0.015719	0.28028	0.22813	0.49634
AAAS	0.59369	0.50519	0.34151	0.91903
AACS	-0.23904	-0.59731	-0.6325	-0.95426
AADAC	0.070831	-0.064299	-0.52569	-0.9471
AADACL2	-0.80055	-0.72936	-0.83803	-2.8634
AADACL3	0.39178	0.38737	0.27045	-1.4717
AADACL4	0.40917	-0.38141	0.62725	0.43625
AADAT	-0.28118	-0.91786	0.15135	-0.89768
AAED1	0.40244	0.38398	-0.031278	0.18584
AAGAB	0.096614	-0.17901	-0.28831	-1.3528
AAK1	0.59214	0.48225	0.93563	0.97288
AAMDC	-0.16884	0.057852	-0.50712	-0.14395
AAMP	0.2628	-0.032007	1.433	1.41
AANAT	0.6187	0.77481	0.82024	0.6806
AAR2	-0.040079	-0.37431	0.60708	1.2399
AARD	-0.23694	-0.47623	-0.67675	-1.4384
AARS	0.68635	-0.21921	-0.46387	-1.8267
AARS2	0.90929	0.84796	0.47627	-1.527
AARSD1	0.67302	-0.094623	0.51109	0.32877
AASDH	-0.68103	-0.70727	-0.44088	-0.38246
AASDHPPT	0.63676	0.0012669	-0.32369	-0.73563
AASS	-0.26203	0.11303	0.0060789	0.27728
AATF	1.0851	0.47845	0.46974	0.33126
AATK	-0.096622	-0.037465	0.076105	0.26052
ABAT	-0.23351	-0.24659	-1.1732	-1.7204
ABCA1	0.02081	0.40945	0.62355	0.33989
ABCA2	0.051879	0.055286	-0.10171	-0.95216
ABCA3	0.013293	-0.10017	-0.50011	-0.067625
ABCA4	0.62166	0.056066	-0.62534	-0.15822
ABCA5	-0.093694	-0.72339	-0.056794	-0.30406
ABCA6	0.21944	0.31132	0.87788	1.0445
ABCA7	0.0067499	-0.22933	-1.0931	-1.1411
ABCA8	0.36286	0.32107	0.50108	0.16638
ABCA9	0.20184	0.10859	0.51854	0.74005
ABCA10	-0.042747	-0.48062	0.072861	0.47032
ABCA12	0.46517	0.30409	0.71349	1.0803
ABCA13	0.24917	-0.1008	-0.41936	-1.0891
ABCB1	-0.59828	-0.67873	-0.80034	-1.5475
ABCB4	0.065721	0.18184	-0.36595	0.072001
ABCB5	0.30069	0.36243	0.64684	0.84361
ABCB6	-0.43764	0.36811	-0.18897	-0.44605
ABCB7	0.023804	-0.15587	0.2281	-1.2101
ABCB8	-0.029755	0.42377	0.039256	-0.49294
ABCB9	0.17519	-0.18875	0.19323	-0.64736
ABCB10	0.44482	0.66901	0.92917	1.2991
ABCB11	0.19339	0.16653	-0.10888	0.85875
ABCC1	-0.077707	-0.33431	0.5666	1.078
ABCC2	0.1849	-0.35692	-0.30647	-0.76088
ABCC3	0.046578	-0.24625	0.043991	-1.1867
ABCC4	-0.05644	-0.39788	0.052102	0.66703
ABCC5	0.02665	0.21618	-0.96244	-2.1796
ABCC6	-0.41858	-1.4474	-0.96657	-1.4722
ABCC8	-0.024149	0.64873	0.33674	0.091331
ABCC9	0.17516	0.026584	0.12581	-1.3464
ABCC10	-0.15769	0.084162	0.51192	0.59738
ABCC11	0.14475	0.12468	-0.37997	-0.47897
ABCC12	-0.01346	0.011444	0.19608	0.012989
ABCD1	0.2378	0.19578	1.0016	1.5182
ABCD2	0.12815	-0.86485	0.36363	0.54517
ABCD3	-0.065289	-0.36217	0.51108	1.1415
ABCD4	0.61445	0.78963	0.39143	0.68682
ABCE1	0.25899	0.0025543	-0.15216	-1.2314
ABCF1	0.90924	-0.36984	0.42449	-0.12986
ABCF2	0.32111	0.249	0.89878	0.7494
ABCF3	-0.083636	0.082632	0.36304	0.62335
ABCG1	0.1211	0.4716	0.84986	0.86089
ABCG2	0.21216	0.56889	0.13081	0.35008
ABCG4	-0.10878	0.10853	-0.24249	0.25425
ABCG5	0.49306	0.93488	0.36967	-0.017867
ABCG8	0.61027	0.30594	-0.1233	-0.093503
ABHD1	-0.1264	0.016782	0.25549	-1.4238
ABHD2	0.20435	-0.18025	-0.22829	-0.24607
ABHD3	-0.28723	0.30643	0.19638	0.094968
ABHD4	-0.25477	-0.67647	-0.33351	-1.6532
ABHD5	0.046701	0.46853	-0.78251	-1.0407
ABHD6	0.47794	-0.051285	0.67044	1.2555
ABHD8	-0.38921	-0.66713	-0.59465	-1.3784
ABHD10	-0.073295	-0.40379	-0.086386	-0.37782
ABHD11	-0.0026801	0.0199	-0.19105	0.10408
ABHD12	0.16355	0.053311	0.27619	0.765
ABHD12B	0.24961	0.42574	0.6001	0.47631
ABHD13	0.2535	-0.026591	0.43673	0.27984
ABHD14A	-0.066488	-0.22474	0.25505	-0.10385
ABHD14B	-0.14739	0.034327	-0.42114	-0.84822
ABHD15	0.61521	0.18957	0.90191	0.34142
ABHD16A	0.37429	0.056662	0.17068	0.87305
ABHD16B	-0.019386	0.24084	-0.11794	0.73446
ABHD17A	-0.056265	0.14985	0.48843	0.60012
ABHD17B	0.082981	0.053083	-0.3564	-0.15266
ABHD17C	0.16281	0.20501	0.20958	0.16425
ABI1	0.36174	0.22149	0.74575	0.59155
ABI2	0.0051857	-0.33254	-0.3144	-0.069241
ABI3	0.1447	0.12114	0.19167	0.43942
ABI3BP	0.037736	0.17913	-0.11845	0.031381
ABL1	0.15977	0.44302	0.010086	0.38163
ABL2	0.017733	0.27509	0.47021	-0.013813
ABLIM1	0.51191	0.81027	0.89158	0.58339
ABLIM2	0.18554	0.1047	0.41586	0.37237
ABLIM3	0.34645	0.36114	0.21572	0.15722
ABO	-0.34406	-0.73843	-0.36805	-1.3446
ABR	0.060359	-0.57369	0.36021	-0.90451
ABRA	-0.053232	0.28835	-0.77934	-1.4724
ABRACL	0.12946	0.015976	-0.69329	-0.76058
ABT1	0.5205	0.072111	0.12016	-1.051
ABTB1	-0.23523	-0.51166	-1.0345	-0.70877
ABTB2	0.044498	-0.16453	-0.36058	-0.30278
ACAA1	0.47477	0.62931	0.60263	0.61026
ACAA2	-0.096138	-0.28481	-0.21222	-1.2242
ACACA	0.89976	0.55141	1.2151	1.273
ACACB	-0.068402	-0.049934	-1.4492	-2.344
ACAD8	-0.064417	0.0081469	-0.039598	0.37193
ACAD9	0.23024	0.40134	0.081127	0.16786
ACAD10	0.38194	0.67899	1.1634	1.384
ACAD11	-0.10264	-0.59751	-0.32974	-0.4948
ACADL	0.14621	-0.091942	0.55027	0.45865
ACADM	0.088786	-0.16965	-0.038407	-0.75719
ACADS	0.28606	0.11686	0.32641	0.82264
ACADSB	0.051227	-0.040093	-0.97907	-4.2448
ACADVL	-0.54123	-0.47688	-0.2837	-1.7682
ACAN	0.44914	-0.35115	0.32316	-0.53096
ACAP1	-0.48123	-0.43984	-0.42642	-0.35982
ACAP2	0.026756	-0.049341	-0.36032	-0.86111
ACAP3	0.021664	-0.018956	0.032476	0.04315
ACAT1	0.0085986	0.14233	0.59422	0.38654
ACAT2	-0.018016	-0.50037	-0.26909	0.012549
ACBD3	0.041712	-0.36756	-0.33987	-0.62729
ACBD4	0.42816	0.3575	0.85298	1.2013
ACBD5	0.18427	0.43764	0.077828	-0.20889
ACBD6	0.095303	0.1149	0.18041	-0.5103
ACBD7	0.54591	0.65892	0.62631	0.79891
ACCS	0.20683	0.16368	0.082064	0.048494
ACCSL	-0.034811	-0.48925	0.18675	-0.30973
ACD	0.41823	0.17174	0.94134	1.125
ACE	0.56079	0.24988	0.38577	0.57511
ACE2	0.48765	0.67438	0.78302	0.65286
ACER1	-0.3255	0.15266	0.85233	0.40877
ACER2	-0.009622	-0.14123	0.34716	-0.086574
ACER3	0.20254	0.24682	0.73309	0.92635
ACHE	0.49748	0.75985	1.2987	1.9351
ACIN1	0.45986	0.3745	0.71089	0.83496
ACKR1	0.13554	-0.46324	-0.035609	-3.5326
ACKR2	0.10973	-0.10813	-0.68165	-1.0977
ACKR3	0.078845	0.029706	-0.40877	-0.076169
ACKR4	0.087042	0.017742	0.0085833	-0.1867
ACLY	0.71048	0.88955	0.76556	-0.42818
ACMSD	0.43913	0.61735	0.90862	0.60219
ACO1	-0.093257	-0.058103	-0.36582	-0.92771
ACO2	0.225	0.34938	-0.15737	-0.1989
ACOT1	-0.043152	-1.2711	-1.0623	-1.8664
ACOT2	0.12451	0.18825	0.24725	0.31095
ACOT4	-0.24421	-0.19134	-0.49352	-0.13571
ACOT6	0.25714	0.19932	0.74196	0.10709
ACOT7	0.076716	-0.76211	-0.0001259	-0.67253
ACOT8	0.34206	0.3834	0.9328	1.5525
ACOT9	-0.26924	0.13377	0.49447	1.3088
ACOT11	0.23411	0.24582	0.23348	0.54044
ACOT12	-0.0089108	0.23132	-0.21165	-0.20536
ACOT13	-0.69791	-0.52554	-2.6162	-2.7239
ACOX1	0.38321	0.26824	0.22216	-0.35628
ACOX2	-0.23928	-0.42566	-0.11938	-0.35635
ACOX3	-0.33142	-0.38608	0.36929	0.037245
ACOXL	-0.63023	-0.59705	-0.6292	-2.3583
ACP1	0.53446	0.20256	0.35996	-0.45865
ACP2	0.28419	0.05277	-0.10848	-0.90472
ACP5	-0.25953	-0.28195	-0.47714	-0.63515
ACP6	-0.043472	-1.0075	0.019357	-0.89257
ACPP	-0.26873	0.11815	0.20807	0.51853
ACPT	-0.22979	-0.47529	-0.9264	-1.3445
ACR	0.25434	-0.51251	-1.1413	-2.8532
ACRBP	-0.077899	0.16484	0.42744	0.90795
ACRC	-0.051767	-0.66041	0.79984	0.81378
ACRV1	-0.24212	-0.54334	0.58313	1.0674
ACSBG1	-0.077504	0.091389	-0.40745	-0.82274
ACSBG2	0.5213	0.33623	0.032194	-0.07289
ACSF2	0.49453	0.33235	0.16751	0.32358
ACSF3	-0.19598	-0.37553	0.06373	0.19034
ACSL1	-0.36385	-0.24759	-0.49515	-0.68897
ACSL3	0.46565	0.7356	-0.26033	-0.61244
ACSL4	0.59126	0.616	0.85373	0.99267
ACSL5	-0.080006	-0.63123	-0.3509	-0.76297
ACSL6	0.33078	0.3876	0.43211	1.0278
ACSM1	-0.12678	0.3921	-0.16447	-2.497
ACSM2A	0.39449	-0.59153	-0.30537	-1.0104
ACSM2B	-0.172	-0.30459	-0.22261	-0.94869
ACSM3	0.044399	-0.31792	-0.21344	-0.51041
ACSM4	0.26677	1.0641	-1.2523	0.07
ACSM5	0.29975	0.45198	0.37151	-0.34547
ACSM6	0.22046	0.2241	-0.49221	-1.2278
ACSS1	0.11861	0.0476	0.094453	0.019187
ACSS2	0.24681	0.077413	-0.031987	-0.47865
ACSS3	-0.17185	-0.40305	-0.44101	-1.0552
ACTA1	-0.57	-0.58397	-0.34204	-0.43
ACTA2	-0.028892	0.20465	-0.50003	-0.5524
ACTB	0.59574	0.32193	0.91017	1.252
ACTBL2	0.074036	0.14456	0.48046	0.60142
ACTC1	-0.49197	-0.075372	-1.0181	-1.7176
ACTG1	0.38031	0.088286	0.2804	0.28346
ACTG2	0.23385	0.43659	0.16387	0.083185
ACTL6A	0.39815	-0.50189	-0.037018	-1.3669
ACTL6B	0.46693	1.1581	0.45049	0.17634
ACTL7A	0.21374	0.67327	0.38424	1.0278
ACTL7B	0.12502	0.18062	0.44515	0.4787
ACTL8	0.30019	0.49231	0.72817	0.98839
ACTL9	-0.45175	-0.2309	-0.54147	-0.23424
ACTL10	0.34432	-0.042372	-0.25471	-0.56252
ACTN1	-0.45703	0.11258	-0.49176	-0.65032
ACTN2	0.088827	-0.58525	0.69942	1.6258
ACTN3	-0.090178	0.48762	0.79549	-0.019492
ACTN4	0.26306	0.16874	-0.14159	-2.3023
ACTR1A	1.0223	1.3382	2.1312	2.3523
ACTR1B	0.26384	0.29818	0.057235	0.12129
ACTR2	-0.061551	0.02019	-0.29081	0.74981
ACTR3	0.42437	0.087756	0.26562	-0.28891
ACTR3B	-0.31862	0.020348	0.45936	0.48699
ACTR3C	0.27866	0.56646	0.49368	0.43523
ACTR5	0.09799	-0.065136	-0.024612	-1.5678
ACTR6	0.19	0.53272	-0.039418	-1.7156
ACTR8	-0.69297	-1.032	-0.72891	-1.1606
ACTR10	0.4816	-2.155	0.69536	0.41527
ACTRT1	0.41148	-0.44749	0.17382	0.92009
ACTRT2	0.0053087	0.3119	-0.18477	0.064347
ACTRT3	-0.70004	-1.2277	-0.44224	-2.1459
ACVR1	0.3789	0.3405	0.27826	0.66175
ACVR1B	0.31427	-0.39332	-0.92253	-2.4707
ACVR1C	-0.25141	-1.0233	-0.51897	-0.77522
ACVR2A	0.37274	0.55021	0.073888	0.63347
ACVR2B	0.1325	-0.72353	-0.076116	-0.4342
ACVRL1	-0.14364	-0.46504	-0.12702	-0.54102
ACY1	0.30109	0.28139	-0.11098	-0.56521
ACY3	0.24516	0.60562	0.44963	1.6961
ACYP1	-0.21084	-0.36838	-0.53143	-0.20037
ACYP2	0.32223	0.162	-0.18545	-0.92934
ADA	-0.20206	-0.6358	0.16063	0.61221
ADAD1	0.43257	0.53141	0.092344	0.30983
ADAD2	0.056575	-0.22853	-0.80623	-0.18132
ADAL	-0.03899	-0.19412	0.064399	0.50251
ADAM2	-0.41143	-0.27718	-0.25958	-0.51117
ADAM7	0.14071	-0.20894	0.24323	0.22529
ADAM8	-0.13668	-0.088282	-0.16079	0.31154
ADAM9	-0.049704	-0.23652	-0.61713	-0.7977
ADAM10	0.92794	0.78543	-0.50102	-0.87156
ADAM11	0.90424	1.1988	0.87826	1.2592
ADAM12	-0.020116	0.23091	0.2396	-0.11605
ADAM15	0.41744	0.69179	0.89571	1.6584
ADAM17	0.021939	-0.32873	-0.41698	0.0084795
ADAM18	-0.35826	-0.88092	-0.86785	-2.0349
ADAM19	-0.28817	0.29403	-0.27226	0.14283
ADAM20	0.1101	-0.28932	-0.046987	-0.065949
ADAM21	0.40678	0.368	0.42432	-0.44543
ADAM22	0.024304	0.78552	-0.34015	-0.70185
ADAM23	0.17178	0.49026	0.087358	0.81572
ADAM28	-0.034162	-0.069229	0.36898	0.6474
ADAM29	-0.087596	-0.10032	-0.27349	0.66641
ADAM30	0.33201	0.12144	0.020955	-0.62976
ADAM32	-0.12251	0.26973	0.66653	0.14881
ADAM33	0.25444	0.55858	0.02333	0.032519
ADAMDEC1	0.12899	-0.11418	0.10649	-1.1607
ADAMTS1	-0.013837	0.052273	0.56383	1.6076
ADAMTS2	-0.15947	-0.076003	-0.04863	-0.12935
ADAMTS3	0.28692	-0.0054865	-0.28363	0.35369
ADAMTS4	0.22899	0.051697	0.041227	0.17292
ADAMTS5	0.15296	-0.55593	0.33035	0.2894
ADAMTS6	-0.45042	0.0079239	-0.36565	-0.77298
ADAMTS7	0.61693	0.40275	0.44525	0.071715
ADAMTS8	0.053289	0.415	0.36021	0.71281
ADAMTS9	0.19418	-0.4053	-0.41851	-1.4338
ADAMTS10	0.078225	0.15001	1.147	0.9969
ADAMTS12	-0.090627	-0.024402	0.046283	-0.0040324
ADAMTS13	0.34834	0.3042	-0.20278	-0.58074
ADAMTS14	-0.25151	0.12696	-0.35224	-0.22829
ADAMTS15	-0.16603	-0.23407	-0.47914	-0.45805
ADAMTS16	0.7443	0.30931	0.39531	0.092074
ADAMTS17	0.19233	0.36223	0.31285	0.20488
ADAMTS18	0.31312	-0.021899	0.60281	0.40415
ADAMTS19	-0.4933	-0.48087	0.10267	0.049492
ADAMTS20	0.27933	0.49854	0.62803	1.2633
ADAMTSL1	-0.083111	-0.11972	-1.2389	-1.8255
ADAMTSL2	0.25659	0.27555	-0.25144	-0.82387
ADAMTSL3	-0.1656	0.27269	-0.89307	-1.9029
ADAMTSL4	0.52703	0.59915	1.6209	1.8951
ADAMTSL5	0.43567	0.42936	0.45549	0.64154
ADAP1	0.4677	0.57986	1.6138	0.23132
ADAP2	0.14002	0.38684	-0.52155	-0.29907
ADAR	-0.24385	0.76292	0.22392	-1.279
ADARB1	0.049997	0.60473	-0.01696	0.10463
ADARB2	2.2843e-06	0.4237	-0.011346	-0.53194
ADAT1	0.19022	-0.041533	0.36192	0.79327
ADAT2	0.66913	0.78757	0.5735	0.49661
ADAT3	0.47994	-0.28997	0.29324	-0.17469
ADCK1	-0.26401	-0.13433	0.51462	0.59036
ADCK2	0.10175	0.24744	0.38741	0.74784
ADCK3	-0.27097	-0.87716	-1.1542	-1.9762
ADCK4	-0.068233	0.10348	-0.81489	-1.6634
ADCK5	-0.37199	-0.55291	-0.87393	-0.50775
ADCY1	0.64969	0.76835	1.0112	0.75428
ADCY2	0.070198	0.087839	-0.20204	0.08976
ADCY3	0.14204	0.35847	0.53723	0.93259
ADCY4	0.44018	0.68466	-0.2902	-0.90267
ADCY5	0.69476	0.78894	1.0262	0.67809
ADCY6	0.26122	0.042872	-0.073836	-0.40871
ADCY7	-0.2265	-0.093414	0.63461	0.92918
ADCY8	0.085854	-0.71226	0.018585	-0.73961
ADCY9	0.22351	0.3046	0.14058	-0.09633
ADCY10	0.030553	0.30335	0.16224	-0.27841
ADCYAP1	-0.28212	-0.44733	-0.20729	-0.34453
ADCYAP1R1	-0.45095	-0.61427	-0.31359	-0.64168
ADD1	0.032442	-0.12573	-0.53417	-0.7288
ADD2	0.18617	0.031198	0.41733	-0.22259
ADD3	-0.050352	-0.043042	-0.058026	-0.63681
ADGB	0.31852	-1.1621	0.091585	-0.3785
ADGRA1	0.20954	-0.047266	0.44887	-0.14328
ADGRA2	-0.56454	-0.65468	-0.74625	-0.85317
ADGRA3	-0.0048419	-0.11586	-0.54804	-1.5105
ADGRB1	0.21368	0.36477	0.08614	0.15608
ADGRB2	0.45172	0.66347	0.85893	0.73531
ADGRB3	0.24198	0.17139	-0.42407	-0.60113
ADGRD1	-0.18263	0.013842	0.82993	1.438
ADGRE1	-0.25835	0.034052	-0.12963	-1.1542
ADGRE2	-0.060118	-0.24205	-0.35717	-0.72109
ADGRE3	0.087361	-0.40834	-0.515	-1.0548
ADGRE5	-0.014108	-0.41388	0.054641	-0.12349
ADGRF1	-0.12956	-0.55268	-0.61083	-1.3822
ADGRF2	-0.12705	-0.3963	0.81781	1.1247
ADGRF3	-0.22911	-0.57371	0.14702	0.68538
ADGRF4	0.30185	-0.5235	0.88618	0.12779
ADGRF5	0.21085	0.34345	0.38575	0.43397
ADGRG1	0.123	0.49212	-0.3569	0.73134
ADGRG2	0.28102	0.54767	0.26449	0.42901
ADGRG3	-0.10124	0.1066	0.3643	0.73107
ADGRG4	-0.3574	-1.1033	-1.5258	-2.3586
ADGRG5	0.037171	0.23814	-0.33344	-1.0147
ADGRG6	-0.079412	-0.41334	-0.24444	-0.093936
ADGRG7	-0.037618	-0.36346	0.21286	-0.34087
ADGRL1	0.2808	0.36035	0.38334	0.13736
ADGRL2	-0.79953	-1.2316	-1.3296	-2.7023
ADGRL3	0.73473	0.77447	0.59339	0.71728
ADGRL4	0.27461	-0.088418	-0.030917	0.0046896
ADGRV1	-0.2188	-0.079701	-0.27047	-1.2221
ADH1A	-0.23978	-0.47691	-0.80859	-1.5693
ADH1B	-0.14697	-0.75761	0.032792	-1.1076
ADH1C	0.15349	0.1176	0.89798	-0.83388
ADH4	0.32123	0.55338	-1.266	-1.2048
ADH5	-0.33127	0.0095619	0.55548	0.53489
ADH6	-0.28723	-0.060779	-0.86198	-0.1762
ADH7	0.17157	0.055423	-0.015172	-0.012647
ADHFE1	-0.54697	-0.13512	0.071708	-0.29916
ADI1	0.25053	0.33646	1.0999	1.5698
ADIG	-0.41373	0.066899	-0.71933	-1.3482
ADIPOQ	0.42525	0.061469	0.55522	-0.85081
ADIPOR1	0.085999	0.14078	0.67458	0.4848
ADIPOR2	0.0015639	0.1863	0.1253	0.13155
ADIRF	0.16038	-0.02773	-0.32414	-0.859
ADK	0.28946	0.42492	0.40735	0.44186
ADM	-0.25008	-0.46591	-0.42953	-0.93232
ADM2	-0.47131	0.25712	0.21027	0.36588
ADM5	-0.21559	-0.3257	0.76373	1.5017
ADNP	-0.046723	0.18939	0.40834	0.51997
ADNP2	0.74793	0.89811	1.2395	1.5902
ADO	-0.23986	-0.24494	0.0035813	0.59017
ADORA1	0.13603	-0.064159	-0.40921	-1.0882
ADORA2A	0.24444	0.52279	-0.077153	-0.30305
ADORA2B	0.49803	-0.27192	-0.85633	-0.87295
ADORA3	0.24683	0.37624	0.39677	0.4097
ADPGK	-0.042009	-0.29478	-0.073445	-0.22945
ADPRH	0.76368	0.70799	0.9973	1.1149
ADPRHL1	0.22105	-0.082312	-0.13766	-0.0027338
ADPRHL2	-0.0232	0.0057806	0.75805	1.5166
ADPRM	-0.21082	-0.69854	0.22422	0.07926
ADRA1A	0.23169	0.11898	0.011085	0.037719
ADRA1B	-0.28712	-0.34854	-0.21807	-0.53229
ADRA1D	-0.23562	-0.78158	0.050682	-0.26397
ADRA2A	-0.16976	-0.41931	-0.49091	-0.61052
ADRA2B	0.28721	0.23883	0.39818	0.11502
ADRA2C	-0.11518	-0.31164	-0.15442	-2.7547
ADRB1	-0.091589	0.26705	-0.96333	-2.8057
ADRB2	0.2837	-0.04739	-0.46658	-0.49894
ADRB3	-0.26177	0.3497	0.028216	0.38309
ADRBK1	0.51903	0.2674	0.52428	0.28086
ADRBK2	-0.038493	0.17882	-0.49677	-0.086925
ADRM1	0.92768	1.3062	1.6344	2.424
ADSL	1.0026	0.64537	0.35364	-2.3497
ADSS	-0.22193	0.7087	0.4196	1.0683
ADSSL1	-0.12968	-0.19727	-0.054065	-1.0302
ADTRP	0.24267	0.34515	0.34381	-0.18798
AEBP1	-0.42619	-0.74426	-0.61572	0.31815
AEBP2	-0.5883	-0.34496	0.34465	0.57656
AEN	-0.11442	-0.033081	-0.76628	-1.3578
AES	-0.50471	-0.13188	-0.13775	-1.0811
AFAP1	-0.60047	-0.35034	0.34127	0.54977
AFAP1L1	0.10801	0.10185	-0.11465	-0.26851
AFAP1L2	-0.049037	0.13572	0.14698	0.49982
AFF1	0.46391	0.41093	0.40482	0.082625
AFF2	-0.079917	-0.061701	0.30984	-0.19553
AFF3	-0.32196	0.37991	0.39526	0.19237
AFF4	0.28863	0.68684	1.0176	1.997
AFG3L2	0.92186	0.98887	1.0027	0.40094
AFM	-0.017973	-0.55399	-1.137	-0.80643
AFMID	0.37606	0.17077	0.29815	-0.32178
AFP	-0.1623	-0.58275	-0.49798	-0.56475
AFTPH	-0.027712	-0.33794	0.27748	-0.26035
AGA	-0.41604	-0.68267	-1.3402	-2.2797
AGAP1	-0.36908	-0.24317	0.060533	-0.09605
AGAP2	-0.52303	-0.92007	0.41624	0.6568
AGAP3	0.074793	-0.87189	-0.11558	-0.93423
AGAP4	-0.68022	-0.69602	-1.8461	-2.8413
AGAP5	0.08261	-0.24187	-0.1395	-0.38715
AGAP6	0.32542	-0.074402	0.056578	-0.07117
AGAP9	0.3766	0.094352	0.31879	-0.29208
AGAP11	0.4842	0.48588	0.11261	-0.085276
AGBL1	0.11708	-0.31834	-0.6063	-0.47124
AGBL2	0.1296	-0.56086	-0.17099	-0.1057
AGBL3	-0.035671	0.028244	0.31157	0.90741
AGBL4	0.31083	0.2409	0.41315	0.19602
AGBL5	-0.57148	-0.90365	-0.074945	-0.32873
AGER	0.39198	0.40429	0.058473	0.19095
AGFG1	-0.32264	-0.026563	-0.17601	0.25918
AGFG2	0.47827	0.38469	1.0132	1.7052
AGGF1	0.82885	0.90464	0.39409	-1.5888
AGK	0.35416	-0.27121	-0.63054	-1.752
AGL	0.17889	0.23543	-0.1531	-0.31343
AGMAT	0.1117	0.39179	1.4157	1.5358
AGMO	-0.1221	0.0070024	0.33347	0.3593
AGO1	0.54401	0.13278	-0.10667	-0.6743
AGO2	-0.2773	-0.10409	-0.85291	-2.0489
AGO3	0.61325	0.47518	-0.054471	-0.57828
AGO4	0.36732	0.69193	0.24863	0.90188
AGPAT1	-0.48254	-0.25783	-0.98734	-2.513
AGPAT2	0.11477	-0.058915	-0.4625	-1.8789
AGPAT3	-0.0056887	-0.32267	-0.19599	-1.1347
AGPAT4	0.25065	0.65406	0.065682	1.1531
AGPAT5	-0.083166	0.05148	0.24775	0.69441
AGPAT6	0.20949	0.019383	0.509	-0.14741
AGPAT9	0.2375	0.43686	-0.30093	0.6758
AGPS	-0.019635	-0.1965	0.20514	0.073388
AGR2	-0.079364	-0.18477	0.33269	0.4851
AGR3	-0.39115	-0.69666	-1.096	-1.7762
AGRN	0.16144	0.42885	0.9643	1.2564
AGRP	-0.042143	-0.087171	0.020001	0.18016
AGT	-0.029136	-0.10985	0.023634	-0.82337
AGTPBP1	0.20593	0.16728	-0.24092	-0.29734
AGTR1	0.4026	0.40944	0.37348	-0.2935
AGTR2	0.0036056	0.69332	0.36576	0.58054
AGTRAP	0.61217	0.60385	1.217	0.55825
AGXT	-0.17846	-1.1756	-0.17785	-0.76223
AGXT2	0.2934	0.038173	0.052042	-0.24335
AHCTF1	-0.31868	0.1592	-0.69636	-0.79695
AHCY	0.98256	0.88015	-0.093916	-0.908
AHCYL1	0.95892	1.5292	0.86745	0.46225
AHCYL2	0.048204	0.030607	-0.016659	-0.50332
AHDC1	0.32351	-0.1997	-0.15788	-0.74925
AHI1	0.1267	-0.076831	0.52062	0.56649
AHNAK	-0.0086136	-0.46867	0.063759	-0.46986
AHNAK2	-0.10001	-0.73798	-1.3336	-1.1186
AHR	0.13365	0.33152	0.024431	0.34277
AHRR	0.04995	0.35069	-0.20652	0.54378
AHSA1	-0.2301	-0.074955	0.065345	-0.049067
AHSA2	0.37834	-0.46254	-0.31416	-0.77342
AHSG	-0.13539	0.050932	0.76341	1.476
AHSP	0.045609	0.3738	0.15994	0.092685
AICDA	0.57928	0.50498	0.94772	0.47511
AIDA	-0.065785	0.13673	-0.17661	0.44889
AIF1	-0.20096	-0.62871	-0.3713	-0.42379
AIF1L	0.74273	0.93498	0.28159	-0.66432
AIFM1	0.51616	-0.43919	0.15942	-0.13638
AIFM2	-0.12006	-0.65433	0.53658	-0.27679
AIFM3	-0.023066	0.024686	0.13273	0.24392
AIG1	0.63458	0.40539	1.1437	2.3982
AIM1	0.13845	-0.24127	0.33958	0.24378
AIM1L	0.19393	0.4946	0.59416	0.84261
AIM2	-0.22956	0.38801	0.075989	0.12218
AIMP1	0.20162	-0.32954	0.2834	-0.49879
AIMP2	-0.065141	-1.1626	-0.71363	-1.1109
AIP	-0.098244	0.13371	0.46594	0.54179
AIPL1	0.36213	-0.39809	-0.59057	-1.1504
AIRE	-0.32363	-1.3522	0.12827	-1.1009
AJAP1	-0.10175	-0.23315	-0.40172	0.25499
AJUBA	0.30296	-0.61392	0.33196	0.25948
AK1	0.35865	-0.021852	0.4167	0.4398
AK2	-0.20932	-0.6411	0.012628	-0.61426
AK3	-0.15863	-0.050839	0.0050964	0.36284
AK4	0.17562	-0.32644	-0.41791	-1.194
AK5	-0.50181	-0.52921	-0.54773	-0.42072
AK6	0.18599	-0.42868	0.26708	-2.4149
AK7	0.16094	0.39262	-0.42795	-0.63698
AK8	-0.06277	0.3587	0.1288	-0.10554
AK9	0.081008	0.11886	-0.28377	-0.60508
AKAP1	0.45027	0.4071	0.57934	0.56888
AKAP2	0.2979	-0.32914	-0.27022	-0.1283
AKAP3	-0.26747	-0.77736	0.00073546	-0.025166
AKAP4	-0.22319	-0.4123	-0.1831	-0.41339
AKAP5	0.44411	0.4347	0.99768	-0.25799
AKAP6	-0.12863	-0.2273	0.17457	0.18352
AKAP7	0.18588	0.22517	0.071129	-0.082826
AKAP8	-0.16702	-0.0019003	-0.48971	-0.95538
AKAP8L	-0.07861	-0.26183	-0.30093	-1.3584
AKAP9	0.0079161	0.26107	0.64485	0.72126
AKAP10	0.30874	0.39411	0.19674	0.42033
AKAP11	-0.52638	0.22235	-0.52851	-1.7972
AKAP12	0.21224	-0.087819	-0.40339	-1.1755
AKAP13	0.25164	0.47007	0.11081	0.60263
AKAP14	-0.0072558	-0.15972	0.038061	-0.30796
AKAP17A	0.37797	0.63937	0.81683	0.81183
AKIP1	-0.027718	0.11871	-0.8477	-0.46638
AKIRIN1	0.68472	-0.027618	0.56482	0.75198
AKIRIN2	0.035549	-1.2735	-1.6656	-1.7262
AKNA	0.14492	0.60569	-0.44723	0.37275
AKNAD1	0.48519	0.48221	0.64132	0.45579
AKR1A1	0.14461	-0.073497	-0.067448	-0.045485
AKR1B1	-0.22236	-0.078556	0.034807	-0.26884
AKR1B10	0.1678	0.76059	0.057232	0.10344
AKR1B15	0.30644	0.23482	0.68688	0.82995
AKR1C1	-0.043478	-0.65968	-1.0367	-0.85726
AKR1C2	-0.016765	-0.24602	0.41662	0.030426
AKR1C3	-0.54056	-0.40344	-0.18552	-0.52475
AKR1C4	0.20271	0.12666	-0.23598	-1.2065
AKR1D1	0.069912	-0.035852	0.031883	-0.30606
AKR7A2	0.38608	0.37065	-0.21241	-0.80389
AKR7A3	-0.14453	-0.23257	-0.42585	-0.97907
AKR1E2	-0.019721	-0.1849	-0.60195	-0.20153
AKT1	0.1538	0.39736	-0.4073	-0.62202
AKT1S1	-0.26922	-0.41576	0.24066	0.55611
AKT2	0.39846	0.90166	0.67664	0.27741
AKT3	0.15977	0.52193	0.15639	-0.44258
AKTIP	0.6229	0.61437	-0.19976	-0.19931
ALAD	0.20256	-0.41334	-0.097413	-0.81021
ALAS1	-0.14693	-0.27877	0.63763	0.44295
ALAS2	0.1065	-0.8559	-0.83039	-1.3154
ALB	0.081002	-0.55785	-0.51867	-0.29221
ALCAM	-0.29795	-0.52983	-0.68361	-0.8705
ALDH1A1	0.26955	0.097698	-0.15362	-0.40575
ALDH1A2	0.43081	0.54472	0.32215	-0.014335
ALDH1A3	0.19012	0.16733	-0.69995	-1.944
ALDH1B1	0.3666	0.03492	0.96983	1.7148
ALDH1L1	0.4318	0.13059	-0.25519	-0.28759
ALDH1L2	0.4177	-0.21276	0.14021	0.22697
ALDH2	-0.30372	-0.3901	0.17866	-0.29671
ALDH3A1	-0.33141	-1.3068	-1.0469	-1.1068
ALDH3A2	-0.47573	-0.51257	-0.28754	-0.84102
ALDH3B1	0.5405	0.38057	0.41764	-0.023312
ALDH3B2	0.16218	0.66784	0.16726	0.13889
ALDH4A1	-0.18829	-0.14209	0.26535	0.23771
ALDH5A1	0.48603	0.43258	0.80679	0.84355
ALDH6A1	0.14605	0.25994	0.87452	0.93948
ALDH7A1	0.40856	0.78438	1.2033	1.8517
ALDH8A1	0.22961	0.36345	0.12837	0.17877
ALDH9A1	0.071224	-0.068283	0.021294	0.53189
ALDH16A1	0.055865	0.044471	-0.66141	-0.3647
ALDH18A1	-0.79629	-0.40744	-1.209	-0.85628
ALDOA	1.1072	0.87511	0.47431	0.85984
ALDOB	0.61459	-0.082958	1.1709	0.36978
ALDOC	0.20163	0.2441	-0.071063	-0.0068398
ALG1	0.54889	-0.25593	-0.72724	-2.29
ALG1L	0.065298	0.6926	1.3648	1.5201
ALG1L2	0.23406	0.39239	0.56685	-0.16245
ALG2	-0.091068	-1.228	-2.673	-2.326
ALG3	0.076506	0.19829	0.34818	-0.12523
ALG5	0.2915	0.255	0.97588	0.54298
ALG6	-0.34877	0.25256	-0.89272	-2.9407
ALG8	0.62214	0.0029174	-0.16646	0.24458
ALG9	0.25238	0.020592	0.3445	0.56359
ALG10	-0.10743	-0.040569	-0.46349	-0.22238
ALG10B	-0.22669	-0.41069	0.026429	-0.36057
ALG11	-0.424	-0.77123	-0.2608	0.10152
ALG12	-0.36555	-0.63723	-0.7901	-1.8388
ALG13	0.34515	0.56101	0.56233	0.16062
ALG14	0.32352	-0.18422	-0.16166	-0.6448
ALK	0.5503	0.81339	0.10023	-0.36502
ALKBH1	0.022518	-0.42316	-0.78784	-2.0175
ALKBH2	0.17217	-0.19894	0.054083	-0.13006
ALKBH3	0.16068	0.021043	-0.14956	0.067571
ALKBH4	-0.085745	-0.12039	-0.3853	-0.73479
ALKBH5	0.32335	-0.027266	0.25635	-0.54318
ALKBH6	0.21871	-0.19434	-0.10918	-0.24946
ALKBH7	-0.46274	-0.46944	0.062336	-1.1787
ALKBH8	0.3966	0.12488	-0.14608	-0.039821
ALLC	0.52077	0.42209	0.302	-0.16446
ALMS1	-0.29981	-0.74585	-0.28739	-0.58916
ALOX5	-0.2746	-0.19633	-0.48026	-0.49542
ALOX5AP	-0.1415	-0.019911	0.27379	0.90359
ALOX12	-0.15411	-0.30946	-0.19635	-0.972
ALOX12B	0.16476	0.15937	0.062754	-0.087883
ALOX15	0.10626	0.56635	0.16489	0.025304
ALOX15B	-0.10362	-0.38877	0.0094281	-1.0465
ALOXE3	0.12077	-0.41239	-0.3649	-0.35705
ALPI	0.22046	0.12882	0.095085	-1.5871
ALPK1	0.12097	0.13924	-0.036966	0.28079
ALPK2	0.13959	0.40723	0.22753	-0.62604
ALPK3	0.065921	0.21443	0.27596	0.28085
ALPL	0.35212	0.50175	0.43628	0.68151
ALPP	-0.23632	-0.01465	0.38952	0.32793
ALPPL2	0.1339	-0.0472	-0.34962	-0.79459
ALS2	0.26248	0.25082	0.2963	0.1684
ALS2CL	-0.024295	-0.22832	-0.048613	0.34649
ALS2CR11	0.0051944	0.12019	-0.40109	-0.75242
ALS2CR12	0.16502	-0.089455	0.33286	-0.60374
ALX1	0.063102	-0.30823	-0.40663	-0.98189
ALX3	0.42994	0.58537	0.69233	0.95098
ALX4	-0.31391	-0.02173	-0.033463	0.44102
ALYREF	0.38857	0.1652	0.4128	0.56378
AMACR	-0.30974	-0.65131	0.16697	-0.78188
AMBN	0.20721	-0.26197	0.7204	0.96703
AMBP	-0.96517	-1.6254	-0.84671	-1.4115
AMBRA1	0.19974	0.36552	-0.037231	0.2417
AMD1	-0.26025	-0.28437	0.071926	-0.73289
AMDHD1	0.090772	0.26525	0.60463	0.6485
AMDHD2	0.080133	-0.34523	-0.058924	-0.4416
AMELX	0.076901	-0.16839	0.18298	0.36022
AMELY	0.14237	-0.23579	0.25084	0.30248
AMER1	-0.075236	-0.12195	0.66572	0.074824
AMER2	-0.52294	-0.48554	0.96765	1.319
AMER3	0.27988	0.41196	0.5873	0.68929
AMFR	0.22076	0.53727	1.3102	1.7566
AMH	0.15035	0.17646	-0.011992	-0.041414
AMHR2	0.1494	-0.05195	-0.29614	-0.74043
AMICA1	0.33478	0.34173	0.40987	0.57276
AMIGO1	0.45002	0.16464	0.11531	-0.056469
AMIGO2	0.14172	0.5822	0.33594	0.83629
AMIGO3	-0.15799	-0.79886	-0.30037	-0.53525
AMMECR1	0.38307	-0.33616	-0.082087	-0.21178
AMMECR1L	0.070134	-0.15807	0.84355	1.1903
AMN	-0.069392	0.18436	0.78258	1.7711
AMN1	0.004717	-0.22207	-0.74857	-1.2824
AMOT	0.14837	0.68201	-0.16258	-0.50872
AMOTL1	0.45911	0.56591	-0.67996	-0.60194
AMOTL2	0.42316	-0.021551	-0.57004	-0.27891
AMPD1	0.29105	0.34644	0.33939	-1.082
AMPD2	0.42808	0.82073	0.079243	-0.48767
AMPD3	0.086209	0.089483	0.91624	1.2536
AMPH	0.37378	-0.2444	-0.53476	-0.8821
AMT	0.26965	0.3179	0.59026	0.25205
AMTN	0.27549	0.15272	-0.55241	-0.55283
AMY1A	0.0029567	0.19202	0.43419	-0.47872
AMY1B	-0.17618	-0.37485	-0.27405	-0.53509
AMY1C	-0.21718	-0.024597	0.42798	-0.047639
AMY2A	0.038441	-0.081491	0.22068	-0.058543
AMY2B	0.39934	0.38147	-0.038322	-0.043684
AMZ1	-0.02545	-0.64468	0.36509	0.31424
AMZ2	-0.0013066	-0.043489	-0.22035	-0.60454
ANAPC1	0.30523	0.60477	-0.22805	-0.34879
ANAPC2	0.52466	0.66412	0.14852	-1.1292
ANAPC4	-0.74064	-1.049	-1.9691	-4.1661
ANAPC5	-0.18851	-0.12952	0.3174	0.053372
ANAPC7	0.33645	0.38553	0.11141	-0.81219
ANAPC10	0.12421	-0.15397	0.3782	0.28991
ANAPC11	0.054358	0.30922	-0.10459	0.80295
ANAPC13	0.49136	0.51385	1.4302	0.34039
ANAPC15	-0.30893	-0.14261	-0.52932	-0.86742
ANAPC16	0.0009337	-0.58269	-0.62168	-1.4031
ANG	-0.42383	-0.66903	-0.72333	-1.5535
ANGEL1	0.17918	0.42016	0.32703	0.43317
ANGEL2	0.041874	0.15403	-0.12784	0.50919
ANGPT1	0.086094	0.013286	0.27665	0.73906
ANGPT2	-0.24238	-0.41569	-0.44368	-0.99264
ANGPT4	-0.31385	-0.76093	-0.13647	-0.17204
ANGPTL1	0.021631	0.41929	0.70909	1.3259
ANGPTL2	-0.055226	0.26796	-0.1943	-0.89766
ANGPTL3	-0.052306	-0.36224	-0.4351	-0.87888
ANGPTL4	-0.062933	-1.0305	-1.3032	-1.8392
ANGPTL5	-0.093467	-0.16467	-1.3217	-1.5918
ANGPTL6	-0.12308	-0.10574	-0.96476	-1.1375
ANGPTL7	0.071621	-0.082115	0.055599	0.35172
ANHX	-0.19928	-0.38841	-0.35194	-2.1024
ANK1	-0.043355	0.27752	0.019105	-0.42878
ANK2	0.41392	0.95401	0.97744	0.86892
ANK3	0.63065	0.25819	1.1078	0.73535
ANKAR	-0.45181	0.033929	-0.54739	-0.69928
ANKDD1A	0.080395	0.22072	0.80719	0.95926
ANKDD1B	0.66605	0.57789	0.26805	0.86314
ANKEF1	0.18053	-0.08788	0.27187	0.22056
ANKFN1	0.012329	0.26094	0.48142	1.0635
ANKFY1	0.32999	0.78012	0.96287	1.5695
ANKH	-0.065611	0.067154	0.11916	0.64695
ANKHD1	-0.37055	-0.76545	-1.3582	-3.5603
ANKHD1-EIF4EBP3	-0.02119	0.56302	0.26625	0.1393
ANKIB1	-0.060083	0.12578	-0.35245	0.69036
ANKK1	0.032733	-0.14386	-0.4058	-0.76109
ANKLE1	0.044744	-0.38399	-0.86138	-1.3124
ANKLE2	0.15025	0.96059	-0.56098	-1.1067
ANKMY1	0.20174	0.35809	0.47323	0.92087
ANKMY2	0.33279	0.59313	-0.018149	-0.14197
ANKRA2	-0.17559	-0.31538	-0.71161	-0.1033
ANKRD1	0.063978	-0.28865	-0.30963	-1.8133
ANKRD2	-0.37859	-0.63279	-0.38476	-0.49068
ANKRD6	0.31669	0.41828	-0.11493	-0.84719
ANKRD7	0.080349	-0.076521	-0.93137	-0.88217
ANKRD9	0.056736	-0.070645	-1.1025	-1.8079
ANKRD10	0.38578	0.35098	-0.61504	-0.67388
ANKRD11	0.34021	0.7576	-0.40144	-0.73949
ANKRD12	0.22368	0.12372	0.3627	-0.55275
ANKRD13A	0.16328	0.46345	-0.29539	-0.27473
ANKRD13B	0.35998	0.6282	1.2851	1.1104
ANKRD13C	-0.047386	0.033789	0.63607	0.89725
ANKRD13D	-0.4729	-1.0816	-0.6093	-1.3342
ANKRD16	-0.072004	-0.027698	0.30212	0.37659
ANKRD17	0.076112	0.14443	0.11453	-1.1499
ANKRD18A	0.3283	0.23981	0.1199	0.035052
ANKRD18B	-0.04464	0.049012	0.1411	0.11714
ANKRD20A1	0.34186	0.25684	-0.965	-2.7792
ANKRD20A2	0.1553	-0.21556	0.39291	-0.616
ANKRD20A3	0.53472	0.57075	0.82436	1.2938
ANKRD20A4	0.71954	0.41394	0.44315	0.28124
ANKRD22	-0.47215	-0.50676	-0.12952	-0.82092
ANKRD23	-0.042381	-0.33146	0.17957	0.55588
ANKRD24	-0.10317	0.15289	0.1826	-0.010569
ANKRD26	0.14195	0.054692	-0.30612	-0.17059
ANKRD27	-0.32569	-0.2382	-0.35099	-0.75944
ANKRD28	-0.86668	-1.1345	-0.8071	-2.6523
ANKRD30A	0.45233	0.1225	0.76939	0.89895
ANKRD30B	0.28554	0.094462	-0.24625	-0.78335
ANKRD31	-0.34367	-0.10451	-0.33154	-0.8381
ANKRD32	-0.4132	-0.64376	-0.88736	-2.2158
ANKRD33	0.45347	0.35213	0.2162	-0.31093
ANKRD33B	-0.032647	-0.22937	0.37218	0.016033
ANKRD34A	0.055248	0.0047762	0.39899	0.34541
ANKRD34B	0.22785	0.78359	0.51625	-0.092174
ANKRD34C	-0.61468	-0.47429	-1.156	-1.3559
ANKRD35	-0.066404	0.10744	-0.0095069	0.17034
ANKRD36	-0.03993	0.33446	-0.4674	-0.28801
ANKRD36B	-0.018236	-0.011153	-0.010672	0.39771
ANKRD37	0.084165	0.3318	0.94212	1.8427
ANKRD39	0.35536	0.97646	0.93257	1.0162
ANKRD40	0.26565	-0.0024197	0.41083	0.15883
ANKRD42	-0.21537	0.0746	-0.34204	0.20281
ANKRD44	-0.51463	-0.12543	-0.27226	0.135
ANKRD45	0.18653	0.034079	-0.386	-1.0047
ANKRD46	-0.075652	0.14698	-0.40986	-1.3519
ANKRD49	0.67294	0.6074	0.37506	-0.39281
ANKRD50	-0.37923	-0.69562	-0.53115	-1.5788
ANKRD52	-0.19557	-0.0338	-0.85074	-1.9155
ANKRD53	-0.024931	-0.13463	-0.25819	0.065063
ANKRD54	0.42569	0.70794	0.43073	0.98334
ANKRD55	-0.15065	-0.38617	-0.24576	-0.87895
ANKRD60	0.20785	0.27517	0.32674	0.82309
ANKRD61	0.026687	-0.35097	-0.42723	-0.023499
ANKRD62	0.35422	0.42172	0.93067	0.83234
ANKRD63	0.12943	0.18184	0.50099	0.95989
ANKRD65	0.57367	0.66319	1.2031	1.1862
ANKRD66	-0.30911	-0.58865	-0.22425	-0.7044
ANKS1A	0.072937	0.57307	-0.12722	-0.40087
ANKS1B	0.11724	0.7911	0.034775	0.41209
ANKS3	0.7895	0.49009	-0.39334	-1.0556
ANKS4B	0.57271	0.43387	0.7417	1.0085
ANKS6	0.0046302	0.13131	0.29772	1.0183
ANKUB1	0.11089	0.20604	0.43314	0.56932
ANKZF1	-0.30898	-0.5437	-0.03559	-0.6212
ANLN	0.076739	0.31376	-0.98964	-1.385
ANO1	-0.080659	0.037848	0.039556	-0.1965
ANO2	0.31586	-0.060826	0.44978	1.3206
ANO3	0.039461	0.099826	-0.35019	-0.0092869
ANO4	-0.084916	-0.42885	-0.28424	-0.35578
ANO5	0.099789	-0.1623	0.060266	0.18723
ANO6	0.070694	-0.88534	-1.653	-0.95041
ANO7	-0.0054693	-0.09743	-0.34774	-0.79841
ANO8	-0.25323	-0.04761	-0.085424	-0.4405
ANO9	0.19334	0.40423	0.075662	-0.64702
ANO10	0.18633	-0.26027	-0.44136	-1.5693
ANOS1	0.042377	0.095075	-0.31478	-0.11171
ANP32A	0.21549	-0.27996	-0.4955	0.44735
ANP32B	0.73067	1.3046	0.71867	1.7295
ANP32C	0.18372	0.40794	0.6032	0.59981
ANP32D	0.0046705	-0.023981	-0.57103	-1.81
ANP32E	0.49703	-0.45795	0.8245	0.27233
ANPEP	-0.18798	0.090783	-1.1442	-1.4613
ANTXR1	-0.32097	-0.59849	-0.49225	-1.0256
ANTXR2	-0.059004	-0.32171	0.1426	0.11256
ANTXRL	-0.06884	-0.79422	0.099002	-0.41915
ANXA1	-0.048723	-0.71105	-0.40127	-0.28032
ANXA2	0.27021	-0.49684	-0.079997	-0.748
ANXA2R	-0.72553	-0.52866	-0.69655	-3.4928
ANXA3	0.037017	0.32012	-0.56856	-0.68647
ANXA4	-0.042518	-0.079986	0.15241	0.24467
ANXA5	-0.017796	-0.046829	0.49183	-0.11653
ANXA6	0.30194	0.22499	-0.21386	-0.37022
ANXA7	0.13413	0.29627	-0.093656	-0.10309
ANXA8	0.26338	0.077312	-0.23607	-0.91977
ANXA8L1	0.26803	0.21283	-0.078733	0.26917
ANXA9	0.30207	-0.30258	-0.19164	-0.3165
ANXA10	0.1107	-0.35175	0.5718	0.40318
ANXA11	-0.26328	-0.66798	-1.088	-0.99985
ANXA13	0.24048	0.20188	0.58836	1.3073
AOAH	-0.03459	-0.18652	-0.21622	-0.37274
AOC1	-0.38321	-0.081232	-1.234	-2.6455
AOC2	0.24942	0.51658	-0.065248	0.12715
AOC3	0.070208	-0.35895	0.21794	-0.015645
AOX1	-0.35961	-0.84445	-0.78637	-1.8313
AP1AR	-0.14312	0.15334	-0.13769	-0.10619
AP1B1	0.24086	0.5547	0.1975	0.36064
AP1G1	0.55906	1.1552	1.258	1.623
AP1G2	0.13854	0.1428	-0.13703	0.5283
AP1M1	0.40139	0.70933	0.68596	0.23831
AP1M2	-0.046494	0.05233	-0.38068	-1.0742
AP1S1	0.17787	0.43999	-0.22673	0.38104
AP1S2	0.19715	0.18194	0.82422	0.98589
AP1S3	0.14853	0.32966	0.20989	0.40852
AP2A1	-0.14053	-0.59085	-1.1762	-1.8525
AP2A2	-0.080237	0.37417	-0.070229	0.6502
AP2B1	0.17355	0.31231	0.16034	-0.32839
AP2M1	-0.32053	-0.81446	-0.64677	-1.3884
AP2S1	-0.031251	-0.19946	-0.32397	-0.74768
AP3B1	0.11672	0.45137	-0.43991	-0.20789
AP3B2	0.40051	0.38229	0.094495	0.50011
AP3D1	0.1108	-0.11349	0.24242	0.36604
AP3M1	-0.10885	0.093533	0.17405	-0.061806
AP3M2	0.093965	-0.64249	-0.036651	-0.79677
AP3S1	-0.19568	-0.41193	-0.16918	0.071792
AP3S2	0.065422	0.46101	0.53189	0.38953
AP4B1	-0.073778	0.54422	0.038179	0.67638
AP4M1	-0.22418	-0.57614	0.073533	0.10668
AP4S1	0.046847	-0.11629	0.2635	0.40002
AP5B1	0.057963	-0.34521	0.53046	0.31771
AP5M1	-0.31176	-0.40796	-0.81471	-0.79905
AP5S1	0.03586	0.49981	-0.38644	-0.023141
AP5Z1	0.1275	0.32041	0.29931	-0.66418
AP4E1	-0.16858	0.36051	-0.12901	0.55947
APAF1	0.1101	-0.08059	0.56461	0.22054
APBA1	0.45005	0.40069	0.61739	0.036378
APBA2	0.32346	0.10705	-0.14517	-0.15865
APBA3	-0.075213	0.5126	-0.36256	-0.41215
APBB1	-0.32599	-0.13345	-0.17164	0.015934
APBB1IP	-0.37748	-0.52392	-1.2758	-2.5736
APBB2	-0.43842	-0.39177	0.055458	0.29061
APBB3	-0.19343	-0.60632	-0.87197	-0.89922
APC	-0.11122	-0.13409	-0.20784	-0.98173
APC2	0.19094	-0.27082	-0.69462	-0.72056
APCDD1	0.22381	0.37432	0.38109	0.72156
APCDD1L	-0.034248	-0.7429	-0.234	-0.80811
APCS	-0.0055166	0.0043725	-0.091654	-0.18241
APEH	0.11618	-0.0068024	0.71386	0.63283
APELA	0.36204	0.10183	-0.088965	-0.84975
APEX1	0.678	0.51328	1.2183	0.69226
APEX2	0.2251	-0.092416	-0.020701	-0.54925
APH1A	-0.24565	-0.29047	0.3558	-0.8293
APH1B	-0.078882	-0.24805	0.40586	0.95271
API5	0.48916	0.84403	1.2424	1.8655
APIP	-0.27668	-0.89191	0.38012	0.48284
APITD1	0.1953	-0.11111	-0.041018	-0.31645
APITD1-CORT	-0.46575	-0.35217	-0.8157	-1.1823
APLF	0.03503	0.57553	0.0040672	-1.2686
APLN	0.38144	0.25312	0.8763	0.83551
APLNR	0.29032	-0.034108	0.29494	0.2525
APLP1	0.096722	0.26827	-0.4202	-0.6141
APLP2	0.091462	0.35875	1.3293	1.9822
APMAP	0.40847	0.11054	0.34383	0.35787
APOA1	-0.18407	0.34048	-0.93717	-1.6824
APOA1BP	0.035651	-0.096891	-0.62271	-1.5286
APOA2	0.076537	-0.25473	-0.0037685	-0.54756
APOA4	-0.0669	-0.43172	-0.085612	-0.44792
APOA5	0.09016	-0.27013	0.18705	0.02773
APOB	0.20958	0.29481	-0.091008	-0.070229
APOBEC1	-0.42148	0.13709	-0.25623	0.72957
APOBEC2	0.29388	0.14511	0.73363	0.89868
APOBEC3A	1.7725	2.7072	4.5523	6.2664
APOBEC3B	0.092056	0.080324	-0.63992	-1.1774
APOBEC3C	-0.47787	-0.52246	-0.30971	-1.2667
APOBEC3D	0.69533	0.93267	0.34616	0.58724
APOBEC3F	0.090773	0.22467	0.098319	0.17625
APOBEC3G	-0.50551	-1.0866	-0.42425	-1.6129
APOBEC3H	-0.11241	-0.021874	0.46534	0.58702
APOBEC4	0.0097396	0.10932	0.13648	0.46482
APOBR	-0.44377	-0.3371	-0.42443	-0.4926
APOC1	-0.34851	-0.41774	-0.53789	-1.1234
APOC2	-0.39757	-0.86554	-0.48882	-0.62601
APOC3	-0.03647	0.20857	-0.2984	-0.10921
APOC4	-0.099385	-0.19728	-0.17813	0.44983
APOD	0.4702	0.88057	0.8051	1.5256
APOE	-0.096083	-0.90514	-0.16297	-0.57674
APOF	0.37375	0.54091	0.046444	-0.41328
APOH	0.71874	0.73708	0.35871	0.78871
APOL1	0.10708	0.19171	0.24254	0.85654
APOL2	-0.057397	-0.22589	-0.57603	-2.3123
APOL3	0.37128	-0.023075	0.34053	0.19776
APOL4	-0.44032	-0.54085	-1.2445	-3.4429
APOL5	-0.34235	-0.26928	-0.83271	-0.92962
APOL6	0.30451	-0.53068	0.34999	0.0074299
APOLD1	0.88031	-0.20318	-0.0033984	-1.0678
APOM	0.22607	0.16577	0.33202	-0.27802
APOO	0.16631	-0.45983	0.76677	1.0201
APOOL	-0.20329	-0.81033	-0.30448	-0.22546
APOPT1	1.3402	0.57253	1.2302	0.51877
APP	0.024954	-0.24345	0.38912	-0.88659
APPBP2	0.20622	0.20352	0.47623	0.29786
APPL1	0.10233	-0.33151	-0.1226	-0.37754
APPL2	0.21599	0.18619	-0.14371	-0.37143
APRT	-0.16585	-0.010907	-0.46865	-0.48918
APTX	0.46159	0.33326	0.89287	-0.076676
AQP1	0.23532	0.42414	0.049993	-0.34429
AQP2	0.21878	-0.4904	0.036445	-0.046569
AQP3	0.13476	0.3317	-0.14358	0.35008
AQP4	0.22809	0.33269	-0.57945	0.019977
AQP5	0.72755	0.67052	1.1927	1.7443
AQP6	-0.16033	-0.030378	-0.4583	-0.30187
AQP7	0.1853	-0.5659	-0.40505	-1.4408
AQP8	0.30592	0.46228	0.44949	0.67602
AQP9	-0.057587	-0.026414	0.12612	0.17625
AQP10	0.29566	0.5222	-0.2236	-0.024504
AQP11	0.15236	0.53269	0.12478	0.13259
AQP12A	0.14305	-0.37404	-0.34764	-1.285
AQP12B	0.48533	0.96044	0.94334	1.8192
AQR	-0.68617	-2.6796	-0.16072	-3.6278
AR	-0.21764	-0.30036	-0.59853	-0.024911
ARAF	0.17387	-0.081264	-0.30159	0.18008
ARAP1	0.43586	0.24871	0.58155	0.80117
ARAP2	0.19456	0.453	-0.1017	-0.9455
ARAP3	-0.008509	-0.55266	0.22779	-0.30302
ARC	0.14474	0.19989	0.34934	0.68082
ARCN1	0.63378	0.90075	0.88812	1.1498
AREG	0.16045	0.18358	-0.21419	-0.72724
AREL1	0.053641	0.13438	0.25897	0.60893
ARF1	0.95311	0.62306	1.5701	0.3325
ARF3	0.27466	0.25167	0.4901	0.95688
ARF4	0.55997	-0.054875	0.13555	-1.6426
ARF5	-0.44267	-0.46626	0.233	0.030297
ARF6	-0.22757	-0.50806	-1.0564	-2.2941
ARFGAP1	0.73225	0.68488	-0.10078	0.11184
ARFGAP2	0.060962	0.364	0.14043	-0.53754
ARFGAP3	0.45238	-0.29086	0.088003	-0.80495
ARFGEF1	-0.61532	-0.14965	-0.6993	-1.0777
ARFGEF2	0.13882	0.055024	0.032513	0.49831
ARFGEF3	0.040982	-0.0018881	-0.26235	-0.69208
ARFIP1	0.11483	0.64785	0.12079	0.81223
ARFIP2	0.23814	0.12411	0.24388	0.30952
ARFRP1	-0.59597	-2.3277	0.43876	-2.014
ARG1	0.014638	-1.073	-0.60672	-2.0344
ARG2	-0.6513	-0.65946	-0.67256	-1.6994
ARGFX	0.12164	0.10857	-0.16336	0.19949
ARGLU1	-0.68673	-0.43278	-0.41521	-0.41844
ARHGAP1	0.44195	-0.086343	0.65224	0.47222
ARHGAP4	-0.24677	-0.38129	-0.020037	-0.055349
ARHGAP5	0.60948	1.2259	0.77864	1.1829
ARHGAP6	0.39271	0.42341	0.66401	0.96932
ARHGAP8	-0.59853	-0.027605	-1.4049	-0.56345
ARHGAP9	-0.35322	-0.99727	-0.6622	-1.8471
ARHGAP10	0.23113	0.50213	0.24418	0.77377
ARHGAP11A	-0.3853	-0.43014	-0.13705	-1.7046
ARHGAP11B	-0.30235	-0.72829	-1.1361	-0.53452
ARHGAP12	0.8075	0.76627	0.92368	0.76751
ARHGAP15	-0.19464	-0.58432	-0.15821	-0.70524
ARHGAP17	0.57063	0.15368	-0.43697	-1.3339
ARHGAP18	0.12491	0.095697	0.40257	0.065656
ARHGAP19	-0.24823	0.79035	0.09455	1.2138
ARHGAP20	0.52433	0.42296	0.85514	1.2186
ARHGAP21	-0.06688	-0.10101	-1.2603	-1.9882
ARHGAP22	-0.033426	0.20623	0.38138	-0.19453
ARHGAP23	0.47582	-0.52543	-0.088605	-0.94118
ARHGAP24	0.2542	-0.073646	-0.38464	-0.85427
ARHGAP25	0.29406	-0.047362	0.099832	-0.33604
ARHGAP26	0.088387	0.34464	0.60173	1.2396
ARHGAP27	0.61195	0.22894	0.40288	-2.0298
ARHGAP28	-0.015554	0.18705	0.048717	-0.39266
ARHGAP29	-0.34001	-0.61918	-0.62304	0.12848
ARHGAP30	0.34665	-0.23977	-0.043369	-0.72908
ARHGAP31	-0.15806	-0.40832	-0.68663	-1.4294
ARHGAP32	-0.49384	-0.59487	-1.3297	-1.2164
ARHGAP33	0.60479	-0.02237	-0.043815	0.060449
ARHGAP35	0.35176	0.34627	1.1943	0.57478
ARHGAP36	0.37128	0.77842	-0.22583	-0.36596
ARHGAP40	-0.26724	-0.15906	-0.76471	-1.458
ARHGAP42	-0.42044	-0.053658	-0.70621	-0.19524
ARHGAP44	0.13958	-0.056948	0.24493	-0.015676
ARHGDIA	0.61486	-0.029704	0.76599	-0.2099
ARHGDIB	0.23493	0.65185	0.60134	0.92082
ARHGDIG	0.07123	-0.29979	-0.16932	-0.28385
ARHGEF1	0.62832	1.1499	1.2168	1.634
ARHGEF2	0.020588	0.20089	0.34907	1.2135
ARHGEF3	-0.057579	-0.72024	-1.6172	-4.0229
ARHGEF4	-0.24234	0.047529	-0.12543	-0.75166
ARHGEF5	0.31618	0.11175	-0.049505	-0.16757
ARHGEF6	0.097216	-0.37964	-0.12925	-1.5317
ARHGEF7	0.37401	-0.33829	0.65398	1.4526
ARHGEF9	-0.22697	-0.699	-0.39178	-1.1515
ARHGEF10	-0.010585	-0.035056	0.067891	0.35719
ARHGEF10L	0.44084	0.67227	0.74132	0.63853
ARHGEF11	0.31888	0.31925	0.22029	0.65687
ARHGEF12	0.25376	-0.33593	-0.084623	-0.10762
ARHGEF15	0.25242	0.064787	0.46197	-0.077016
ARHGEF16	-0.28521	-0.539	-1.4023	-2.4183
ARHGEF17	-0.41882	-0.51186	0.10253	0.059059
ARHGEF18	0.12036	0.026879	-0.10027	-0.48168
ARHGEF19	0.11329	-0.27621	0.2188	-1.1028
ARHGEF25	0.020922	-0.39997	-0.33265	0.16358
ARHGEF26	0.12418	-0.262	0.12367	-0.4319
ARHGEF28	0.0069247	-0.068275	0.042083	-0.13249
ARHGEF33	-0.55246	-1.019	-1.6396	-1.4078
ARHGEF35	0.22988	0.52778	0.17148	0.09511
ARHGEF37	0.021134	-0.341	0.21183	0.33055
ARHGEF38	0.4763	0.00085686	0.61541	-0.20036
ARHGEF39	0.1737	-0.39764	-0.080349	-0.1502
ARHGEF40	-0.083004	0.33892	0.33645	0.93243
ARID1A	0.6874	0.66837	1.1524	1.3321
ARID1B	0.38564	0.64222	-0.070329	0.98208
ARID2	0.61324	0.11916	0.18421	-1.3189
ARID3A	0.11898	0.48089	0.62226	0.84439
ARID3B	0.21343	0.23953	0.91048	1.3592
ARID3C	-0.35285	-0.29063	0.06972	-0.75458
ARID4A	0.72424	1.829	1.1195	1.8073
ARID4B	0.43778	0.64533	0.77313	0.11126
ARID5A	-0.38903	0.2139	-1.2271	-1.2831
ARID5B	-0.38	-0.33926	-0.48754	-0.036493
ARIH1	0.4445	1.1197	-0.32741	-1.145
ARIH2	-0.1788	-0.40402	-0.80439	-1.1688
ARIH2OS	-0.29233	-1.0138	-0.52336	-1.503
ARL1	0.11988	0.4873	0.35558	1.7712
ARL2	0.54672	1.5308	0.82349	-0.089582
ARL2BP	-0.74243	-1.3173	-0.59315	-1.3131
ARL3	0.18037	0.32127	0.32925	0.1665
ARL4A	0.5973	0.23492	0.38082	0.41491
ARL4C	0.21373	0.30776	0.59213	0.63716
ARL4D	-0.06458	-0.27135	-0.19019	0.12233
ARL5A	-0.31048	-0.66504	-0.39674	-0.15799
ARL5B	-0.20192	0.34626	0.94043	1.1905
ARL5C	0.075574	0.19574	0.51205	0.58819
ARL6	0.088526	0.010316	0.18287	0.49253
ARL6IP1	0.26694	0.075258	-0.86063	-2.9166
ARL6IP4	0.28803	0.56905	0.4109	0.36557
ARL6IP5	-0.18599	-0.2657	-0.17406	-0.20339
ARL6IP6	0.020163	-0.83427	-0.35033	-0.97962
ARL8A	-0.16402	0.0073077	0.2203	0.18369
ARL8B	-0.014211	0.18972	0.19903	-0.40128
ARL9	0.5194	-0.023462	0.18311	0.37821
ARL10	-0.036362	0.23627	0.0585	0.32652
ARL11	-0.07396	0.19333	-0.61557	-0.0085937
ARL13A	-0.3265	-0.70924	0.15166	0.56047
ARL13B	-0.004427	0.17767	0.29253	0.55099
ARL14	0.26617	0.063425	-0.46449	-0.64901
ARL14EP	-0.22144	-0.45798	-0.15672	-0.83539
ARL14EPL	-0.14919	-0.51643	-0.34021	-0.23052
ARL15	-0.51606	-0.65293	-0.49207	-2.3793
ARL16	-0.022675	0.55575	0.29827	0.46941
ARL17A	0.48884	0.14157	1.16	1.2778
ARL17B	0.74851	-0.12041	-0.31602	0.65038
ARMC1	-0.32679	-0.17507	-0.34717	-0.24557
ARMC2	-0.24148	-0.037787	0.12224	0.12935
ARMC3	0.065085	-0.081313	0.40117	0.71526
ARMC4	0.80711	-0.38685	-0.60179	-0.37773
ARMC5	0.22885	0.51927	0.0040144	0.55903
ARMC6	0.20555	0.56877	0.3712	0.98853
ARMC7	0.19028	0.29024	-0.14794	-1.4786
ARMC8	0.093978	0.020942	0.14745	0.6374
ARMC9	0.26834	0.1799	-0.048118	-0.29841
ARMC10	-0.018719	-0.15337	-0.63649	-0.66435
ARMC12	0.016642	-0.18713	0.31116	0.76572
ARMCX1	0.5511	-0.03036	0.44971	0.28445
ARMCX2	-0.19817	0.30106	-0.27467	-0.46614
ARMCX3	-0.29308	-0.45357	-0.26144	-0.11359
ARMCX4	0.090497	-0.49506	-0.060203	0.1491
ARMCX5	-0.14961	-0.047891	0.16875	0.44204
ARMCX5-GPRASP2	0.12778	0.12012	0.50932	0.60173
ARMCX6	0.56323	0.38526	0.33742	0.58677
ARMS2	0.24377	0.76201	0.70885	1.2496
ARMT1	0.31862	0.72259	0.63433	0.071329
ARNT	0.099472	-0.37552	-0.53063	-2.3941
ARNT2	0.49118	0.52672	0.095532	0.24471
ARNTL	-0.237	-0.22826	-0.1472	-0.023369
ARNTL2	0.013399	0.099327	-0.54596	-0.82808
ARPC1A	0.029698	0.21442	0.60434	0.38943
ARPC1B	-0.28864	-0.79126	-1.0773	-2.0028
ARPC2	0.21863	0.011944	0.45057	0.52984
ARPC3	0.019313	-0.56917	0.40643	0.10382
ARPC4	0.70902	-0.54223	0.27262	-1.1085
ARPC4-TTLL3	0.60496	0.75394	-0.73152	-0.95375
ARPC5	0.34893	0.37042	0.26887	0.52406
ARPC5L	0.7587	0.35154	-0.72431	0.024764
ARPIN	0.24409	0.48927	0.26842	0.3397
ARPP19	-0.24359	-0.3727	-0.18047	-0.71427
ARPP21	0.54362	0.38394	0.75602	0.77332
ARR3	0.094688	0.13993	0.55649	0.50688
ARRB1	0.28912	-0.13868	-0.39809	-0.93597
ARRB2	0.21364	0.44001	-1.0303	-0.80579
ARRDC1	-0.006209	-0.13795	0.1711	0.3999
ARRDC2	-0.0063714	-0.050429	-0.018381	-0.52405
ARRDC3	0.34365	0.15106	-0.16872	0.38747
ARRDC4	0.14934	0.096559	0.12033	0.6166
ARRDC5	-0.39847	-0.19078	-0.8754	-0.83788
ARSA	0.13772	-0.26671	0.373	-0.07194
ARSB	0.23217	-0.15049	0.011648	-0.12525
ARSD	0.28935	0.49592	0.27499	-0.11236
ARSE	0.1997	-0.15851	-0.39489	-1.5338
ARSF	0.1916	0.078105	-0.32455	-0.14844
ARSG	0.29385	0.083962	-0.37446	-0.88515
ARSH	-0.020603	-0.13878	-0.1983	-0.28186
ARSI	-0.042237	-0.12259	0.15527	0.28822
ARSJ	-0.71626	-0.79567	-1.0925	-1.5834
ARSK	0.27884	0.087998	-0.0078608	-0.70895
ART1	-0.37815	-1.1108	-1.5664	-1.6655
ART3	0.1014	0.0092309	-0.33039	-0.90247
ART4	0.19049	-0.70259	0.79952	0.84775
ART5	-0.069859	0.050605	0.28796	-0.38698
ARTN	-0.17979	-0.33571	-0.31158	-0.65704
ARV1	-0.024593	-0.15661	0.074451	-1.5333
ARVCF	-0.25737	-1.1513	-0.97458	-1.7376
ARX	-0.4584	-0.2851	-0.80263	-0.33915
AS3MT	-0.18853	-0.32012	-1.189	-1.6645
ASAH1	0.12812	0.14447	-0.1502	-0.56029
ASAH2	0.038319	-0.10248	-0.23355	-2.1137
ASAH2B	-0.46072	-0.62428	-0.80268	-0.50233
ASAP1	-0.49683	-0.26762	-0.11953	-0.84674
ASAP2	-0.10851	-0.020704	-0.73149	-1.8151
ASAP3	-0.013932	0.3031	-0.013255	-0.66312
ASB1	0.30966	0.0068347	-0.26235	-0.59779
ASB2	0.13933	0.15864	0.79654	0.85319
ASB3	0.05498	-0.35825	0.64631	-0.33807
ASB4	0.0038055	-0.062329	0.28943	0.38901
ASB5	-0.15323	-0.096623	-0.25641	-0.40819
ASB6	-0.18477	-0.69659	-0.85303	-2.144
ASB7	-0.69594	-0.98206	-1.3257	-2.5623
ASB8	0.067118	-0.084996	-0.20164	-0.72947
ASB9	0.041511	-0.42674	-0.41585	-1.1117
ASB10	-0.18575	0.11464	-0.082013	0.10036
ASB11	0.062135	-0.23194	-1.4154	-1.9794
ASB12	0.01035	0.013305	0.47959	0.56063
ASB13	-0.35183	-0.39687	0.0056991	0.31083
ASB14	-0.016829	0.005764	0.22412	-0.45383
ASB15	0.34062	0.31949	0.22015	0.68183
ASB16	-0.34182	-0.64994	-0.59542	-0.92752
ASB17	0.12169	0.72594	0.34357	0.30783
ASB18	-0.21964	-0.68955	-0.29463	-1.6635
ASCC1	-0.16256	-0.07724	-0.56094	-1.025
ASCC2	0.15055	-0.35892	-0.44152	-0.85683
ASCC3	0.47833	-0.42788	-1.0046	-0.8381
ASCL1	-0.075312	0.077727	-0.67849	0.36447
ASCL2	0.15284	0.39972	0.46398	0.74743
ASCL3	0.036897	-0.21692	0.007546	-0.094357
ASCL4	0.3173	0.22682	-0.44473	-1.1945
ASCL5	-0.12561	-0.25177	0.37677	0.43241
ASF1A	0.45674	0.32134	0.55524	-1.7126
ASF1B	0.36732	-0.39899	0.56636	-0.21402
ASGR1	0.24678	0.24818	0.35587	-0.28867
ASGR2	-0.40888	-0.47797	0.14936	-0.14597
ASH1L	0.33349	0.42877	0.95188	1.2686
ASH2L	0.035759	-0.58371	-0.41125	-0.48401
ASIC1	0.47336	0.40368	-0.2041	0.31261
ASIC2	0.32322	0.46261	0.75368	0.21401
ASIC3	0.017895	-0.1923	-0.13124	-0.034313
ASIC4	0.25147	-0.083146	0.33208	-0.4607
ASIC5	0.012556	0.2997	0.029107	0.15356
ASIP	-0.57617	-0.012518	-0.70094	-0.49004
ASL	0.25458	0.40921	0.68025	1.5068
ASMT	0.35645	-0.0069131	0.73227	0.35739
ASMTL	0.31105	1.02	1.0184	1.5066
ASNA1	0.36008	-0.95052	-0.92355	-2.7584
ASNS	-0.11381	-0.048732	-0.58647	-1.2466
ASNSD1	-0.038869	0.16705	-0.22272	-1.2564
ASPA	0.29758	0.21391	0.23299	-0.24566
ASPDH	0.39381	0.6051	1.0866	1.3725
ASPG	0.050894	0.64968	0.26305	1.4175
ASPH	0.31727	0.24858	0.24449	0.50846
ASPHD1	-0.011714	-0.70668	-1.3261	-2.055
ASPHD2	-0.72984	-0.73414	-0.99183	-1.1095
ASPM	-0.20805	-0.44467	-0.3011	-0.23404
ASPN	0.22224	0.48088	-0.47752	-1.368
ASPRV1	0.049875	0.11593	-0.13434	0.18632
ASPSCR1	0.24711	0.59544	0.89766	1.6642
ASRGL1	-0.22881	0.18851	-0.015686	0.17966
ASS1	0.039144	-0.31266	-0.035249	-0.0926
ASTE1	-0.14497	-0.42709	-0.43456	-1.4873
ASTL	-0.0052523	-0.12455	-0.47443	-1.1332
ASTN1	0.23479	-0.118	-0.138	-0.00063298
ASTN2	0.4526	0.69501	0.89094	0.67556
ASUN	0.1062	0.089687	-0.12616	0.081761
ASXL1	-0.12957	-0.6689	-0.97305	-0.61783
ASXL2	-0.47987	-0.46217	-0.56097	-1.3371
ASXL3	0.37317	-0.22556	-0.84921	-2.6989
ASZ1	0.013658	-0.078655	0.14675	0.1102
ATAD1	0.38068	-0.56499	-0.51033	-1.2198
ATAD2	-0.4098	-0.082668	-0.5116	-0.48545
ATAD2B	0.12853	0.12711	-0.66949	-0.64194
ATAD3A	0.11093	-0.0062644	-0.26863	-0.54807
ATAD3B	0.19058	0.076264	0.81931	-1.1063
ATAD3C	-0.035589	0.23235	-0.39623	-0.78111
ATAD5	-0.5768	-0.56352	-0.28456	0.82024
ATAT1	-0.10344	0.035552	0.15351	-0.51212
ATCAY	0.22637	0.82145	0.68508	0.55306
ATE1	0.083666	-0.20037	-0.035425	-0.25019
ATF1	-0.70493	-0.41134	-0.07182	0.03658
ATF2	0.65188	1.101	1.0703	2.2262
ATF3	0.19169	-0.37304	0.088135	0.48623
ATF4	-0.2324	-0.59944	-0.47696	-1.4785
ATF5	-0.24414	-0.30148	0.097232	-0.5474
ATF6	0.34586	0.6092	0.54867	0.91667
ATF6B	-0.31964	-0.15618	-0.0031781	-0.072268
ATF7	0.27116	0.17144	-0.3489	0.2396
ATF7IP	-0.90445	-1.4894	-1.5426	-2.8722
ATF7IP2	0.33775	-0.34246	-0.67995	-0.2323
ATG2A	0.2746	0.25673	-0.074258	0.28371
ATG2B	-0.036831	-0.19517	-0.42532	-1.1182
ATG3	0.16484	0.09473	0.14006	-0.026302
ATG4A	0.35642	0.59042	0.52956	1.0615
ATG4B	0.44131	-0.07493	0.33511	0.054405
ATG4C	0.27504	0.28105	-0.11197	-0.94878
ATG4D	-0.42675	-0.75764	-0.22827	-0.13065
ATG5	0.081658	0.067494	-0.65558	-1.7361
ATG7	-0.27723	0.0086943	0.19939	-0.43452
ATG9A	0.68573	0.33225	-0.10168	-0.34576
ATG9B	-0.10954	0.059618	-0.096744	-0.16573
ATG10	0.51094	0.65784	0.46065	0.0561
ATG12	1.0104	1.3811	1.0963	1.3281
ATG13	0.15681	0.51914	0.42589	0.88849
ATG14	0.37083	0.36067	0.18592	0.27877
ATG16L1	0.13045	0.059179	-0.05596	0.048682
ATG16L2	0.3963	0.43531	-0.066245	0.10683
ATG101	0.35857	0.30918	0.72715	0.87323
ATHL1	0.32783	0.26463	0.24266	0.10728
ATIC	-0.66519	-0.11706	0.32911	-0.65191
ATL1	-0.2641	-0.43104	-0.64861	-0.51151
ATL2	-0.11868	0.19513	-0.38591	-0.92241
ATL3	0.54955	0.69795	0.9169	0.97728
ATM	-0.3517	-0.61532	-0.04708	-0.44917
ATMIN	0.32175	0.43098	0.53533	0.20776
ATN1	-0.040771	-0.49083	-0.1948	-0.367
ATOH1	0.37944	0.26405	0.7901	1.5009
ATOH7	0.28882	0.48762	0.68259	0.72718
ATOH8	-0.046014	0.11061	0.092387	0.067723
ATOX1	0.10894	-0.030271	0.25055	-0.24065
ATP1A1	0.21935	-0.11657	-0.80719	-1.2019
ATP1A2	0.43285	0.044335	0.67946	0.74338
ATP1A3	0.28766	-0.22816	-0.52127	-1.4817
ATP1A4	-0.24296	-0.18933	-0.79212	-0.85058
ATP1B1	0.10125	0.20414	0.053021	-0.26109
ATP1B2	0.44026	0.62093	0.96893	1.3837
ATP1B3	-0.045384	-0.35232	-0.22982	-0.40787
ATP1B4	0.24453	0.37182	0.39021	0.87846
ATP2A1	-0.26112	0.20923	-0.67976	-0.52535
ATP2A2	0.73037	0.38122	-0.37179	-2.3115
ATP2A3	0.8418	1.0882	0.042779	-0.46858
ATP2B1	0.46984	0.56057	1.1131	1.4709
ATP2B2	-0.22735	-0.30684	0.62175	0.93704
ATP2B3	-0.20801	-0.19982	-0.52195	-0.57948
ATP2B4	-0.10506	-0.070521	-0.29368	-0.42774
ATP2C1	0.02847	-0.165	0.093598	-0.033066
ATP2C2	-0.10942	0.081691	-0.26567	0.21505
ATP4A	0.30616	0.018555	0.027469	0.36911
ATP4B	0.41505	0.75175	0.55199	0.95447
ATP5A1	0.30191	0.44667	-0.29727	-3.0025
ATP5B	0.55264	0.59396	-0.31408	-3.4003
ATP5C1	0.88106	0.51438	0.75584	-0.51766
ATP5D	0.44392	0.4988	0.077957	-1.2163
ATP5E	0.89005	0.84625	0.84099	-2.3049
ATP5F1	0.54502	0.12487	-0.22371	-1.5292
ATP5G1	-0.31446	-0.7596	-1.1255	-1.8158
ATP5G2	0.01274	0.352	0.0065763	0.16997
ATP5G3	0.2401	0.81714	-0.68788	-1.0088
ATP5H	0.96155	1.2077	1.1158	0.24939
ATP5I	0.056413	0.3992	0.09907	-0.88212
ATP5J	-0.37123	0.79145	-0.026792	-0.83261
ATP5J2	1.261	0.79898	1.6969	-1.9693
ATP5J2-PTCD1	0.34588	0.50085	0.86898	-0.66108
ATP5L	0.16982	0.11911	-0.055146	0.48509
ATP5L2	0.55129	0.50105	0.35978	-0.17449
ATP5O	0.78152	1.1048	0.43462	-1.0225
ATP5S	0.29707	0.049681	-0.38434	-0.93124
ATP5SL	0.12557	-0.20844	-0.13663	-1.1881
ATP6AP1	0.21425	-0.73779	-0.32363	0.18869
ATP6AP1L	0.10664	0.16942	0.19163	-0.19205
ATP6AP2	-0.16862	0.25487	-1.1332	0.1515
ATP6V0E1	0.20186	0.20587	-0.24546	-0.73488
ATP6V0E2	0.55251	0.68835	0.58235	1.4665
ATP6V0A1	0.44566	0.44152	0.15923	-0.62256
ATP6V0A2	0.035028	-0.21555	-0.11486	-0.52065
ATP6V0A4	-0.21681	-0.73954	0.49019	0.56505
ATP6V0B	0.78759	-0.27292	1.2463	-0.17228
ATP6V0C	0.86665	0.27087	0.76579	-1.1785
ATP6V0D1	0.58125	-0.57868	-0.83235	-0.20827
ATP6V0D2	-0.061112	-0.26251	0.75665	0.79189
ATP6V1A	-0.22514	0.20007	-1.2594	-0.5064
ATP6V1B1	0.10343	-0.28359	-1.0462	-2.3378
ATP6V1B2	-0.23391	-1.5706	-0.078177	-0.10347
ATP6V1C1	-0.27113	-0.53541	-0.17324	-2.3019
ATP6V1C2	0.10963	0.018884	-0.045712	-0.363
ATP6V1D	-0.10094	-0.0067822	0.42411	0.96246
ATP6V1F	-0.61225	0.07146	0.40546	-0.33705
ATP6V1G1	0.65593	1.0413	1.2495	-0.24437
ATP6V1G2	0.10593	0.13935	0.21936	0.5783
ATP6V1G3	-0.08552	0.088602	0.63448	0.52516
ATP6V1H	0.2815	0.031564	0.99315	1.4403
ATP6V1E1	-0.15341	-0.92579	0.22296	0.15845
ATP6V1E2	-0.18637	-0.42951	-0.81427	-0.71939
ATP7A	0.77894	1.3316	0.84839	0.67909
ATP7B	-0.17949	-0.20284	-0.13737	-0.94432
ATP8A1	0.30332	0.097533	0.098358	-0.3713
ATP8A2	0.68546	0.78799	0.33467	0.53947
ATP8B1	0.15349	-0.25174	-0.061259	0.33751
ATP8B2	-0.1264	-1.5919	-0.48687	-3.6824
ATP8B3	-0.10501	-0.24733	0.74296	1.1688
ATP8B4	0.23019	0.15944	0.12116	0.097822
ATP9A	-0.39948	-0.66229	0.15661	-0.037909
ATP9B	-0.083512	0.86894	1.0742	1.1985
ATP10A	0.23141	0.36756	1.0599	0.92257
ATP10B	-0.5742	-0.70838	-1.6776	-2.3775
ATP10D	-0.84978	-1.3528	-0.79176	-1.3216
ATP11A	-0.16332	-0.97281	-1.6382	-2.048
ATP11AUN	-0.049662	0.34922	-0.070592	-0.7615
ATP11B	0.19989	0.25823	-0.06451	-1.2561
ATP11C	-0.12527	-0.12576	0.57546	0.83428
ATP12A	0.16271	0.082984	0.60216	0.85168
ATP13A1	0.058972	-0.011715	-0.2763	-1.5655
ATP13A2	0.45061	0.34099	0.98313	1.1486
ATP13A3	0.47047	1.1154	0.84546	1.4006
ATP13A4	-0.014759	-0.30203	-0.68344	-2.835
ATP13A5	-0.17424	-0.36858	0.0055316	-0.12806
ATPAF1	0.37894	0.46179	-0.39676	-1.2322
ATPAF2	-0.099045	-0.043673	-0.3155	-1.3783
ATPIF1	0.41341	0.43885	0.086924	0.09036
ATR	-0.13712	-0.39783	-0.27588	-2.244
ATRAID	-0.25745	-0.36443	-1.1418	-1.3034
ATRIP	-0.55721	-0.09679	-0.15367	-0.48698
ATRN	0.00041971	-0.39505	-0.16583	0.07628
ATRNL1	0.067692	-0.32146	-0.56908	-0.93991
ATRX	-0.47717	-2.0092	-1.2378	-2.6488
ATXN1	0.23797	0.46709	0.013645	-0.011111
ATXN1L	0.38917	0.47171	0.88683	0.54282
ATXN2	-0.19296	-0.22098	-0.70674	-1.0332
ATXN2L	-0.40683	-0.14368	-0.96264	-1.985
ATXN3	0.65484	1.2808	1.189	1.5375
ATXN3L	-0.089603	0.1776	0.50246	0.86471
ATXN7	-0.83149	-0.19757	-2.1817	-1.7493
ATXN7L1	0.22612	0.42983	-0.052845	-0.33168
ATXN7L2	0.48216	0.30275	-0.093288	-0.60162
ATXN7L3	0.19439	0.88976	1.0228	1.1646
ATXN7L3B	0.13357	0.16427	0.13086	-0.52401
ATXN10	1.0074	0.52856	-0.47527	-0.46769
AUH	-0.19045	-0.22102	0.063082	-0.16063
AUNIP	1.3872	1.276	0.97427	1.3955
AUP1	-0.77248	-0.977	-1.2958	-2.4638
AURKA	-0.36505	-1.3997	-0.20166	0.092482
AURKAIP1	0.97624	0.93539	0.9232	-3.1983
AURKB	-0.33224	-0.83322	0.26437	-1.5025
AURKC	0.25709	0.2075	0.42595	0.86941
AUTS2	-0.33807	-0.66785	-1.0555	-0.98354
AVEN	0.37176	-0.11612	0.081021	-0.35736
AVIL	-0.042091	-0.042712	0.0241	0.45203
AVL9	0.43209	0.072275	-1.0541	-0.63981
AVP	0.011242	0.055196	0.42097	0.16247
AVPI1	-0.66155	-0.791	-1.4881	-1.7432
AVPR1A	-0.063301	-0.10203	-0.36486	-0.38492
AVPR1B	0.46727	-0.093248	-0.80464	-1.5198
AVPR2	0.031072	0.21235	0.46091	0.13741
AWAT1	-0.0040167	0.01616	0.11626	-0.076328
AWAT2	0.28562	0.4125	1.0716	0.84074
AXDND1	0.047296	-0.0224	-0.1513	-0.61107
AXIN1	0.13305	-0.13922	-0.70642	-0.81423
AXIN2	0.086026	0.52209	0.088467	-0.7536
AXL	0.48798	-0.39516	0.16406	-0.50421
AZGP1	-0.041241	-0.10786	0.2433	0.058627
AZI2	-0.012165	0.0013056	0.28734	1.3074
AZIN1	-0.027758	-0.35387	-0.30056	-1.0532
AZIN2	0.35914	0.66402	0.6365	0.513
AZU1	0.09473	0.28249	0.057908	-0.49439
B2M	0.066623	0.79913	0.17299	0.13805
B3GALNT1	0.17943	0.58196	0.85675	1.7936
B3GALNT2	0.31218	-0.057941	0.68073	0.087245
B3GALT1	-0.71094	-0.67985	0.14992	-1.2668
B3GALT2	-0.21823	0.55565	0.63587	1.4709
B3GALT4	-0.41531	-1.0488	-0.35194	-1.7367
B3GALT5	-0.61387	-1.2024	0.12513	-1.2174
B3GALT6	0.73738	0.78179	1.1276	1.5363
B3GALTL	1.1834	1.3302	0.83053	1.3182
B3GAT1	0.27129	-0.031733	-0.19702	-0.029328
B3GAT2	-0.11429	0.20488	-0.069197	-0.53473
B3GAT3	0.31821	0.7531	1.2602	1.2952
B3GNT2	0.051251	-0.11093	0.38269	-1.6658
B3GNT3	-0.025011	-0.96964	0.17275	0.046407
B3GNT4	0.16066	0.21451	-0.010628	-0.039347
B3GNT5	0.030142	0.1335	-0.75069	-0.8343
B3GNT6	-0.06994	-0.54471	-0.53977	-0.58406
B3GNT7	-0.15466	-0.47152	-0.63232	-0.86235
B3GNT8	0.54151	0.42737	0.017284	-0.43559
B3GNT9	-0.074542	0.36454	-0.51344	-0.21796
B3GNTL1	0.24439	0.13991	0.25024	0.049018
B4GALNT1	0.1675	-0.68798	0.87319	1.2782
B4GALNT2	0.3555	0.028241	-0.014152	-0.97328
B4GALNT3	0.13449	0.22514	0.62119	0.80686
B4GALNT4	-0.48862	-0.57401	0.38335	0.50808
B4GALT1	0.31751	0.34452	0.12183	-0.44964
B4GALT2	0.34624	0.10111	0.082886	-0.31534
B4GALT3	0.38608	0.25283	0.2949	0.053324
B4GALT4	0.04836	-0.039428	1.2746	1.6211
B4GALT5	0.16685	0.43993	1.1281	2.387
B4GALT6	0.0067461	0.31355	0.050905	-0.49856
B4GALT7	0.41027	-0.096409	0.86753	0.71032
B4GAT1	0.32627	0.62244	0.16372	0.24121
B9D1	0.053103	-0.034689	-0.21905	-0.0080461
B9D2	0.17363	0.0050672	-0.12165	0.06646
BAALC	-0.22567	0.033783	0.29436	0.58882
BAAT	0.67517	0.56167	0.29225	1.0352
BABAM1	-0.81233	-1.4012	0.051861	-1.2791
BACE1	0.24033	0.4661	0.32318	0.36
BACE2	0.20727	-0.13805	0.29046	0.10021
BACH1	-0.40717	-0.34951	0.19994	-0.13345
BACH2	-0.19669	-0.57638	-0.98548	-1.3153
BAD	-0.19186	0.10217	-0.14744	-0.24188
BAG1	-0.14861	-0.19659	0.1838	-0.45021
BAG2	-0.30303	-0.14178	-0.65996	-1.4195
BAG3	0.06062	0.09213	-0.096459	-0.71679
BAG4	-0.56897	-0.67977	-0.28664	-0.80661
BAG5	0.47028	0.97817	0.028203	0.62082
BAG6	-0.010819	0.058129	0.21798	0.067189
BAGE2	0.61197	0.32563	-0.37693	-0.20047
BAHCC1	0.145	0.15098	-0.28216	-1.7944
BAHD1	0.10104	-0.278	-1.2422	-0.97822
BAIAP2	0.35901	0.34533	-0.021909	-0.095403
BAIAP2L1	0.13411	0.05328	0.2572	0.17059
BAIAP2L2	-0.53292	-0.78367	-0.8225	-1.4662
BAIAP3	-0.40196	-0.47345	-0.7906	-1.3028
BAK1	0.26924	0.34835	0.67849	1.3803
BAMBI	0.54798	-0.10264	-0.55527	-0.94747
BANF1	0.41408	0.21592	0.29527	0.16891
BANF2	-0.034652	0.42976	-0.033361	0.56624
BANK1	0.26598	0.15383	0.079008	-0.083246
BANP	0.58369	0.38818	0.085756	-2.6643
BAP1	-0.2171	-0.50953	-1.9748	-3.1924
BARD1	0.13574	-0.63799	0.16137	-0.39282
BARHL1	0.27176	0.48516	-0.62531	-0.28238
BARHL2	-0.26575	0.11595	-0.88025	-0.029988
BARX1	0.38636	0.56983	0.94119	1.2353
BARX2	-0.046475	0.42684	-0.35885	0.22265
BASP1	0.46026	0.29592	0.047077	0.46587
BATF	-0.022191	0.13791	0.71156	1.1116
BATF2	0.2358	0.20202	-0.18787	0.11434
BATF3	-0.13477	-0.22502	0.66002	0.97524
BAX	0.10968	0.099338	-0.14766	-0.43877
BAZ1A	0.13184	0.27883	-0.32707	-0.30172
BAZ1B	0.67041	0.26147	0.33099	0.50248
BAZ2A	0.53315	-0.17201	0.51253	-0.4331
BAZ2B	0.14303	0.34214	-0.40305	-0.65159
BBC3	0.19134	-0.0011539	-0.19405	-1.2444
BBIP1	-0.35935	-0.65229	-0.76071	-1.246
BBOX1	-0.26024	-0.47067	-0.79858	-1.0117
BBS1	-0.30612	-0.45218	-0.90025	-1.294
BBS2	0.32078	0.34137	0.96178	1.1675
BBS4	0.41711	-0.44152	-0.32399	-1.8064
BBS5	0.20558	-0.0074692	0.0057248	-0.39324
BBS7	0.13709	0.15465	-0.15923	-1.8667
BBS9	-0.0139	-0.099287	-0.38959	-0.98623
BBS10	-0.012261	-0.46962	0.091616	-0.0021184
BBS12	0.23111	-0.25447	-0.88053	-1.1215
BBX	-0.5473	-0.31654	-0.60825	-1.3224
BCAM	-0.62078	-0.67813	-0.50778	-0.81084
BCAN	-0.44383	-0.28886	-0.8782	-1.0426
BCAP29	0.16646	0.50343	0.83604	0.43507
BCAP31	-0.03518	-0.39442	-0.076501	-0.45975
BCAR1	0.23737	0.37412	0.90816	1.0528
BCAR3	-0.17242	-0.41674	0.36523	0.8987
BCAS1	0.57817	0.17933	-0.17565	-0.80603
BCAS2	0.59594	-0.25136	-0.7117	-0.74955
BCAS3	0.46085	-0.029446	0.64786	0.71709
BCAS4	0.067166	0.0091344	-0.17668	0.13579
BCAT1	0.18122	0.069194	-0.03243	-1.1869
BCAT2	0.041847	-0.51127	-0.018985	-1.4813
BCCIP	0.35216	-0.1329	-0.053536	-1.0924
BCDIN3D	-0.61984	-0.58709	-1.9746	-3.5022
BCHE	0.30529	0.023502	0.014931	-0.22999
BCKDHA	0.059941	0.47235	0.49928	0.31699
BCKDHB	0.022755	-0.13379	0.088436	-0.67932
BCKDK	-0.16149	-0.34939	-0.28989	-0.77237
BCL2	-0.58217	-0.69221	-0.17668	-0.30581
BCL2A1	-0.42726	-0.055389	-0.2512	-0.51322
BCL2L1	0.27202	0.61071	-0.26414	-0.12275
BCL2L2	-0.17059	0.043096	0.30126	0.27196
BCL2L2-PABPN1	-0.12621	-0.18018	-1.0678	-2.8549
BCL2L10	0.027179	0.29329	0.32544	0.84185
BCL2L11	-0.22035	-0.98087	-1.6204	-2.997
BCL2L12	0.41972	0.023741	0.59643	-0.342
BCL2L13	-0.11604	-0.13374	0.35442	0.050738
BCL2L14	-0.52714	-0.75008	-0.27679	-0.1085
BCL2L15	0.45853	0.17973	1.1873	1.3876
BCL3	0.30591	0.955	0.31055	0.1489
BCL6	0.18297	0.21437	0.35927	0.032492
BCL6B	0.2261	-0.35348	0.16038	-0.61234
BCL7A	0.31358	0.46234	-0.072635	-0.39394
BCL7B	-0.26667	-0.18388	-0.11157	-0.32453
BCL7C	-0.28747	-2.2475	-1.836	-1.8467
BCL9	-0.15248	-0.15115	0.30421	0.42298
BCL9L	-0.279	0.30618	0.75769	0.87145
BCL10	-0.28472	-0.19628	0.0068439	0.15818
BCL11A	-0.30096	-0.26973	0.43687	0.58468
BCL11B	1.0096	0.06128	0.57759	-0.10036
BCLAF1	-0.42803	-0.5506	-0.63799	-2.0252
BCO1	-0.14017	0.02086	-0.41403	-0.90835
BCO2	0.63347	0.38169	0.29529	0.42572
BCOR	0.31285	0.16027	0.34739	-0.063582
BCORL1	0.3117	0.32819	0.33146	0.23937
BCR	-0.076484	-0.97689	-1.1368	-2.7812
BCS1L	0.84746	0.91864	0.71501	-2.8154
BDH1	-0.23898	-0.71088	-0.60603	-1.5649
BDH2	0.02488	-0.1755	0.010053	0.023847
BDKRB1	0.14759	0.0041556	-0.37337	-0.36224
BDKRB2	-0.078959	0.27584	0.0070075	0.18196
BDP1	0.29267	-0.57762	-0.08564	-0.63762
BEAN1	-0.13789	0.1832	0.80907	1.6033
BECN1	0.44906	1.0542	0.66791	0.34852
BECN2	0.23714	-0.30784	-0.41845	-1.2859
BEGAIN	-0.15707	0.28384	-0.0062322	-0.43984
BEND2	0.00058458	-0.22253	0.23845	0.45272
BEND3	0.24751	0.1162	0.024902	-0.078664
BEND4	-0.14838	-0.14156	-0.6196	-0.54995
BEND5	0.29137	0.29683	0.032014	0.27238
BEND6	-0.40484	-0.021063	-1.1043	-1.3462
BEND7	0.7745	0.61858	0.96132	1.2684
BEST1	0.037181	0.23528	-0.35078	-0.74263
BEST2	0.38481	-0.21891	-0.15506	-1.2269
BEST3	-0.4755	-0.30134	-0.28089	-0.23314
BEST4	0.22188	0.34536	0.74155	0.89876
BET1	0.56449	0.19107	-0.74004	-1.7948
BET1L	-0.3641	-0.049413	0.086705	0.25875
BEX1	-0.18869	-0.64017	-0.22374	0.24256
BEX2	0.30881	-0.075944	0.3016	0.34361
BEX4	-0.46706	-0.70888	-0.44151	-0.20044
BEX5	-0.13164	-0.39234	-0.0088954	-0.29869
BFAR	-0.027126	-0.18162	-0.632	-2.0391
BFSP1	0.22992	-0.58427	0.2541	0.044579
BFSP2	-0.012459	-0.12821	0.024016	-0.66521
BGLAP	-0.236	-0.46253	-0.46047	-0.7235
BGN	0.42284	1.0516	0.95701	1.2995
BHLHA9	-0.106	-0.12235	-0.25922	-1.3147
BHLHA15	-0.027333	0.045563	-0.47175	-0.41296
BHLHB9	0.13486	0.13816	-0.082909	-0.48698
BHLHE22	0.22886	-0.0086286	0.21894	0.79524
BHLHE23	0.13216	0.5006	-0.16522	-0.096125
BHLHE40	-0.066547	0.098294	-0.24488	-0.04739
BHLHE41	-0.11038	0.13317	-0.48049	0.29767
BHMT	0.27248	-0.70565	-0.67133	-1.3262
BHMT2	-0.6578	-1.1895	-0.71564	-1.0815
BICC1	0.094664	0.36128	0.3538	0.66603
BICD1	0.21581	0.6145	0.53743	0.18137
BICD2	-0.071863	-0.72002	-0.092123	-0.39558
BID	-0.19289	-0.34547	0.16826	-0.16287
BIK	-0.35319	0.013974	0.092753	0.38513
BIN1	-0.088084	-0.38049	-0.13027	-0.32609
BIN2	0.57037	0.64036	0.49634	-0.034037
BIN3	0.39591	0.22682	0.40718	-0.03664
BIRC2	0.49854	0.79943	0.44373	0.8153
BIRC3	0.32499	0.4441	-0.41652	-0.61038
BIRC5	-0.01722	0.395	-0.68466	-2.4709
BIRC6	-0.61675	-1.8345	-1.2006	-3.2438
BIRC7	0.098335	0.27777	-0.20781	-0.37639
BIRC8	0.17538	0.13209	-0.16567	-0.58741
BIVM	0.58365	1.3497	1.631	2.5834
BIVM-ERCC5	-0.14867	-0.2151	-0.0042955	-0.36653
BLCAP	0.46352	0.27348	0.39022	0.043675
BLID	-0.35665	-0.52326	0.11786	0.88894
BLK	-0.015767	0.059076	0.15142	0.60982
BLM	0.064749	-0.15199	-1.0765	-1.2429
BLMH	-0.060497	-0.28382	-0.3102	-0.39816
BLNK	-0.53411	-0.81742	-0.47173	-0.5671
BLOC1S1	-0.31181	0.85896	0.47127	0.65775
BLOC1S2	-0.6452	-0.74377	-0.44127	-1.0756
BLOC1S3	0.036543	-0.048014	-0.605	-0.62045
BLOC1S4	-0.1843	0.24721	-0.31325	-0.52873
BLOC1S5	0.35122	0.20271	0.64742	0.13288
BLOC1S6	-0.017948	0.49971	-0.28652	0.28283
BLVRA	0.1351	0.16928	-0.43402	-1.6626
BLVRB	-0.23378	-0.81939	-0.7735	0.028747
BLZF1	-0.29752	-0.50274	-1.136	-1.7782
BMF	-0.065194	-0.090847	0.045165	-0.15766
BMI1	-0.53179	-0.46604	-0.035504	-1.2399
BMP1	-0.36615	-0.76501	-0.22491	-3.043
BMP2	-0.35906	0.0395	0.084113	-0.28651
BMP2K	-0.057229	-0.33167	-0.25849	-0.074887
BMP3	0.0097435	0.050478	0.43467	0.90579
BMP4	0.29398	0.76625	0.42344	0.83994
BMP5	-0.12853	-0.68744	0.16524	-0.42554
BMP6	0.10044	-0.65089	0.18769	-0.71535
BMP7	0.23849	0.34789	-0.56115	-0.78821
BMP8A	0.46778	0.37296	0.16847	-0.26737
BMP8B	0.50558	0.41357	0.7116	0.90072
BMP10	0.28585	0.10568	0.13741	-0.012036
BMP15	-0.31212	-0.31582	-0.20207	-0.094652
BMPER	0.17469	-0.59802	0.81833	0.25269
BMPR1A	-0.19049	-0.89459	-1.0359	-1.8893
BMPR1B	0.045604	-0.28434	0.20119	0.53687
BMPR2	-0.091303	-0.24901	-0.098708	-0.13532
BMS1	-0.35423	-1.3579	-1.8603	-1.5976
BMX	-0.092114	-0.10409	0.13896	-0.26409
BNC1	0.091356	0.50367	0.51764	0.95746
BNC2	0.5566	0.71907	0.93267	-0.051084
BNIP1	-0.052559	0.58693	-0.047216	0.86897
BNIP2	0.24762	-0.16065	-1.0174	-3.0014
BNIP3	-0.055079	-0.13343	0.33846	0.073249
BNIP3L	0.20516	0.12434	-0.25052	-0.43311
BNIPL	-0.055978	0.18773	-0.2694	0.015799
BOC	0.079319	0.18686	0.49746	0.58762
BOD1	0.31237	0.23508	0.52155	0.1484
BOD1L1	-0.3546	-0.34854	-0.55867	-0.58085
BOD1L2	0.14921	0.1802	0.041716	-0.10718
BOK	0.19164	0.4824	0.27387	0.42949
BOLA1	0.078242	0.437	-0.041304	-0.85766
BOLA2	0.65749	0.69274	0.61357	0.24141
BOLA2B	0.42131	0.016497	0.24241	0.1042
BOLA3	0.35217	-0.044804	-0.42113	-1.8623
BOLL	-0.41836	-0.90939	0.26257	-0.91357
BOP1	-0.21908	0.14729	-0.50477	-0.84537
BORA	0.75692	0.43273	0.9456	0.46042
BPGM	-0.16768	0.024089	-0.80625	-0.99281
BPHL	-0.13681	-0.42671	-0.47893	-1.9717
BPI	0.82584	0.24456	-0.43435	-0.26092
BPIFA1	-0.093172	0.1286	-0.52491	-0.60939
BPIFA2	0.099314	0.30238	0.53053	0.54872
BPIFA3	0.23081	0.77803	0.07865	0.25804
BPIFB1	-0.13208	-0.50948	-0.14929	-0.38055
BPIFB2	-0.36277	-0.90324	-0.57788	-1.5423
BPIFB3	-0.14991	-0.013887	-0.31052	-0.79881
BPIFB4	0.10604	-0.16938	1.1451	1.5969
BPIFB6	-0.41201	0.20252	-0.63913	-0.49692
BPIFC	0.38108	0.43836	0.75455	-0.17577
BPNT1	-0.018212	-0.046251	0.093549	0.025218
BPTF	-0.0049027	0.029152	-0.26878	0.22914
BPY2	-0.32895	-0.061475	-0.13933	-0.031579
BPY2B	0.5188	0.49937	0.7018	1.0964
BPY2C	-0.27646	-0.088697	0.43772	-0.55793
BRAF	0.31597	-0.11464	0.18881	-0.89782
BRAP	0.32016	0.13736	0.20653	-0.047895
BRAT1	0.17169	0.1087	-0.28784	-1.0909
BRCA1	-0.31709	-0.83353	-0.76382	0.0072694
BRCA2	-0.11651	-0.56678	-0.25329	-1.0282
BRCC3	-0.016658	-0.047595	0.32372	-1.1446
BRD1	-0.093317	-0.2038	-0.16355	-1.2669
BRD2	-0.41871	-0.25464	0.28182	1.0021
BRD3	0.062902	-0.26238	-0.18454	-0.65362
BRD4	-0.025503	-0.54499	-0.22972	-1.6949
BRD7	0.74067	0.65225	1.0618	1.53
BRD8	-0.031148	-0.61975	0.32131	0.17213
BRD9	-0.0025465	-0.32117	-0.11894	-0.34555
BRDT	-0.25675	-0.40092	0.39367	0.45891
BRE	0.15582	-0.22632	0.11974	-0.52541
BRF1	0.25148	0.14025	0.72815	-0.27175
BRF2	0.54174	0.52706	0.82797	-0.56028
BRI3	0.77912	1.0194	-0.01564	0.40434
BRI3BP	0.16444	0.4363	0.096091	-0.57127
BRICD5	0.090294	0.24563	-0.16455	0.42366
BRINP1	0.15161	0.25368	0.82131	0.5147
BRINP2	0.25306	-0.17661	-0.52961	-1.7404
BRINP3	-0.01267	0.68864	0.56751	-0.28596
BRIP1	-0.11976	-1.0482	-0.25149	-1.0744
BRIX1	0.32109	0.04253	-0.07747	-1.8509
BRK1	0.68725	0.094854	0.36017	-0.027031
BRMS1	1.0087	1.2466	0.26326	0.00026653
BRMS1L	0.4754	0.4408	1.2929	1.7256
BROX	0.091132	-0.044215	0.66937	0.30708
BRPF1	0.084918	0.38703	-0.81687	-1.7088
BRPF3	0.26858	0.58562	-0.12271	-0.55784
BRS3	-0.14624	0.16964	-0.051668	0.14205
BRSK1	0.79826	0.45064	0.28922	0.053645
BRSK2	0.048572	-0.32895	-0.67727	-1.246
BRWD1	0.31764	0.30463	0.11288	-0.26314
BRWD3	-0.28146	0.22336	0.81471	0.87245
BSCL2	0.20508	0.64233	0.51053	0.9744
BSDC1	0.19413	0.16338	0.60664	0.88055
BSG	0.67834	0.53476	0.73982	0.41838
BSN	0.095639	0.3377	0.52981	0.29941
BSND	-0.44639	-0.31264	-0.61633	-1.4177
BSPH1	-0.19088	-1.0574	-0.77315	-1.3644
BSPRY	-0.13969	-0.1211	-0.023467	-0.11846
BST1	-0.44384	-0.088055	-0.12981	-0.32662
BST2	0.21484	0.64174	0.36238	0.25635
BSX	-0.031219	-0.25376	-0.90414	-1.4578
BTAF1	0.021836	0.086898	0.035909	-0.21643
BTBD1	0.47959	-0.15334	0.04129	0.21564
BTBD2	-0.16134	-0.36421	0.093527	-0.36581
BTBD3	0.10576	-0.2198	1.0818	1.2683
BTBD6	0.32035	0.56148	0.35173	0.48382
BTBD7	0.0097842	-0.17735	0.29208	0.46751
BTBD8	-0.21306	-0.50306	0.12958	0.36678
BTBD9	0.13	0.25321	0.61283	0.86545
BTBD10	-0.10698	-0.11881	0.21826	-0.12816
BTBD11	0.57055	0.46524	0.88467	1.5243
BTBD16	-0.036042	0.19331	-0.42179	-1.0912
BTBD17	0.086668	0.48108	0.61455	1.1351
BTBD18	0.065287	-0.03507	0.14176	0.032317
BTBD19	-0.29055	-0.74035	-0.44714	-0.29407
BTC	-0.49949	-0.046523	-0.078375	-0.75396
BTD	0.039845	-0.043026	-0.12205	0.10044
BTF3	0.76235	0.43749	0.099839	0.083407
BTF3L4	0.17833	-0.4795	0.031508	-2.0667
BTG1	0.031362	-0.47605	-0.5855	-0.5309
BTG2	0.18794	0.26019	-0.39791	-0.24813
BTG3	-0.36708	-0.014174	0.4333	0.04864
BTG4	0.079668	0.21869	0.31868	0.35545
BTK	0.67654	0.80715	0.85891	0.77521
BTLA	0.31968	-0.0038228	0.78525	0.48274
BTN1A1	0.10577	0.23395	0.013343	-0.19329
BTN2A1	0.13851	0.083996	-0.021906	-0.22264
BTN2A2	-0.05813	-0.1856	0.23157	0.15786
BTN3A1	0.3422	0.43347	0.35175	0.65756
BTN3A2	-0.062448	0.13853	-0.76633	-1.4828
BTN3A3	-0.26732	-0.33861	-0.097743	9.9103e-06
BTNL2	-0.042884	0.16025	-0.30389	-0.11104
BTNL3	0.12648	-0.074257	0.12178	0.28016
BTNL8	-0.11188	-0.51377	0.032615	0.35734
BTNL9	-0.033516	0.11982	-0.23272	-0.44825
BTNL10	0.61921	0.47303	0.44703	0.47221
BTRC	0.52781	0.65133	0.46978	0.62327
BUB1	-0.28821	0.38601	-0.11238	-0.67882
BUB1B	-0.2122	-0.91381	-0.79817	-2.4107
BUB3	0.47729	1.0545	0.42291	-0.25461
BUD13	0.086355	-0.11001	-0.56704	-2.3287
BUD31	-1.7553	-1.7562	-1.1598	-1.2734
BVES	0.084777	-0.042728	-0.5982	-0.56551
BYSL	0.48614	0.76104	-1.0153	-1.1102
BZRAP1	0.30949	0.071552	1.2182	-0.63507
BZW1	0.042528	0.020818	0.022419	-0.022862
BZW2	-0.15721	-0.13746	-0.53974	-0.84991
C1D	0.76916	0.60841	-0.26458	-2.7081
C1GALT1	-0.24517	-0.27308	-0.7998	-1.6583
C1GALT1C1	-0.017134	-0.61624	-1.164	-2.8906
C1GALT1C1L	0.1623	0.055257	-0.15854	-0.48468
C1orf21	-0.065689	0.11125	-0.55215	-1.1329
C1orf27	0.089164	0.1256	-0.84217	-3.1064
C1orf43	0.16627	0.193	0.0021634	0.44216
C1orf50	0.86611	1.1671	-0.63714	0.017933
C1orf52	-0.44799	-0.36093	-0.37416	-0.16616
C1orf53	0.18224	-0.64555	-0.47811	-1.5559
C1orf54	-0.21484	-0.25923	-0.93475	-0.9322
C1orf56	0.28584	-0.12579	-0.12113	-0.051665
C1orf61	0.11231	0.27849	0.27346	0.52397
C1orf64	0.31268	0.64196	0.36057	0.44588
C1orf68	-0.61491	-0.37958	-0.30431	-1.1065
C1orf86	0.40304	0.79142	0.52124	-0.10803
C1orf87	-0.14066	-0.17125	-0.14297	-0.49625
C1orf94	0.34915	0.6435	0.70348	0.91901
C1orf95	0.2844	-0.31281	0.19035	-0.12006
C1orf100	0.043236	0.10473	-0.58532	-0.26356
C1orf101	0.12726	0.050541	-0.34989	-0.37821
C1orf105	-0.076129	-0.32305	-0.17619	-0.23763
C1orf106	-0.5587	-0.58641	-0.74505	-1.0029
C1orf109	1.1093	0.14445	1.9555	1.271
C1orf110	-0.13687	0.41605	0.22097	0.24118
C1orf111	0.5107	0.66679	0.62955	0.58801
C1orf112	-0.0045704	-0.38485	-0.42076	-0.11924
C1orf115	0.092785	-0.66734	-0.50431	-0.41099
C1orf116	0.64064	-0.0042331	0.88645	-1.0858
C1orf122	0.1763	0.45425	0.14692	-1.0817
C1orf123	0.60961	0.83711	-0.079882	-1.1538
C1orf127	0.14818	-0.20177	0.34217	0.41527
C1orf131	0.041206	0.097109	0.057057	-0.67491
C1orf137	-0.031557	-0.42418	-0.46684	-0.91443
C1orf141	-0.41358	-0.73354	-1.6617	-1.8031
C1orf146	0.15558	0.36769	0.31961	0.19166
C1orf158	0.39027	0.63041	0.36639	1.5493
C1orf159	0.11404	0.068294	0.46859	-0.047021
C1orf162	0.28133	0.18234	-0.022174	0.37923
C1orf167	0.28196	0.35632	-0.16969	-0.55432
C1orf168	-0.28143	0.13313	-0.014022	-0.49202
C1orf174	0.20097	0.41822	0.48718	0.027546
C1orf177	0.57086	0.5806	0.74403	0.83205
C1orf185	-0.20863	-1.1503	-0.63672	-1.7744
C1orf186	-0.33345	-0.46615	-0.37316	-0.49306
C1orf189	0.31295	0.3761	-0.51964	-0.5901
C1orf194	-0.13569	-0.28729	-0.39873	-0.055389
C1orf195	0.0763	0.063774	-0.28141	-1.305
C1orf198	-0.24045	0.058313	-0.47684	0.02293
C1orf204	0.073862	0.051373	-0.19703	-0.20166
C1orf210	0.24679	-0.20463	0.60032	-0.56371
C1orf216	-0.17723	0.55169	-0.63229	0.36157
C1orf226	0.048365	-0.028596	-0.5228	-1.1115
C1orf228	0.87187	0.90663	0.19356	0.8001
C1orf229	-0.021192	-0.056873	0.25149	-0.087293
C1orf233	-0.10949	0.053189	-0.11222	-0.84944
C1orf234	-0.47305	-0.067641	0.35487	-0.19089
C1QA	-0.17927	-0.36549	0.17074	0.51108
C1QB	0.27129	-0.22145	-0.51235	-1.5782
C1QBP	-0.027209	0.71047	0.57872	-0.12169
C1QC	0.48146	0.75036	1.1816	1.8714
C1QL1	-0.3265	-0.30103	-0.46905	-1.2822
C1QL2	0.12443	-0.45059	-0.34813	-1.1449
C1QL3	-0.24392	0.33352	0.65465	0.77735
C1QL4	0.15503	-0.052342	-0.37936	-1.4224
C1QTNF1	0.14645	-0.020374	-0.48634	-1.1804
C1QTNF2	0.16789	-0.29788	0.25424	0.46326
C1QTNF3	-0.040634	0.071636	0.01624	-0.66863
C1QTNF4	-0.21244	-0.30476	-0.013795	-0.49307
C1QTNF5	0.10388	-0.097035	0.42618	0.28298
C1QTNF6	0.048171	0.09803	-0.27103	-1.0146
C1QTNF7	0.23092	0.50411	-0.31768	-0.50593
C1QTNF8	-0.20485	-0.25474	0.14576	-0.54234
C1QTNF9	0.084988	-0.69434	0.083165	-0.65404
C1QTNF9B	0.15684	-0.18467	-0.57713	-2.1748
C1QTNF9B-AS1	-0.031328	-0.21314	-0.45284	-0.66331
C1RL	-0.036276	-0.082618	0.79459	0.31857
C1S	0.58587	0.52884	0.11676	-0.16122
C2	0.33245	-0.056096	-0.37951	-0.96989
C2CD2	-0.52232	-0.76216	-1.3987	-1.5561
C2CD2L	0.0091373	0.35948	1.0178	1.0117
C2CD3	0.17738	-0.26433	0.19725	1.0652
C2CD4A	-0.15026	-0.44679	-0.32636	-0.30458
C2CD4B	-0.017886	-0.054878	0.066991	-0.64842
C2CD4C	0.14029	-0.092948	-0.066344	-0.64654
C2CD4D	0.15053	-0.13606	-0.9128	-1.0844
C2CD5	0.3166	-0.05361	0.078758	-0.40263
C2orf15	-0.005559	0.18064	-0.095082	-0.20565
C2orf16	-0.5589	-1.1648	0.63458	-0.68096
C2orf27A	-0.22656	-0.15725	-0.50786	-1.1521
C2orf27B	0.51635	0.25568	0.19465	-0.19512
C2orf40	0.73991	0.55669	0.49963	1.0837
C2orf42	0.12269	0.087009	-0.045301	0.21546
C2orf44	-0.31552	-0.33423	0.4161	0.5378
C2orf47	0.0010735	0.012491	-0.50583	-0.15211
C2orf48	0.085946	0.2944	0.35615	0.37598
C2orf49	0.56663	0.43596	1.1137	1.3268
C2orf50	0.19125	0.24166	-0.25501	-1.1261
C2orf54	0.59394	0.30309	0.70726	-0.071091
C2orf57	0.22048	-0.10648	-0.14984	-1.5512
C2orf61	-0.56658	-0.81633	-0.65724	-1.2075
C2orf66	-0.41697	-0.041552	-0.23468	-0.83524
C2orf68	0.16882	0.2442	-0.44671	-1.2524
C2orf69	-0.5214	-0.83337	-0.65258	-1.086
C2orf70	-0.16208	-1.0966	-0.20552	-1.5331
C2orf71	-0.25983	-0.44234	-0.90623	-1.0212
C2orf72	0.1768	0.4851	0.23402	-0.20842
C2orf73	-0.14835	-0.53293	-0.29838	-2.7968
C2orf74	-0.55679	-1.4091	-0.28276	-1.0075
C2orf76	0.16957	0.34608	-0.28327	-1.3713
C2orf78	0.20709	0.55731	-0.28197	0.39366
C2orf80	0.027832	0.041961	-0.5671	0.12738
C2orf81	0.64572	-0.56015	0.8613	-0.10293
C2orf82	0.16891	0.085293	-0.59944	-0.39496
C2orf83	-0.18913	0.40833	-0.70922	-0.52142
C2orf88	0.12505	0.40039	-0.21019	0.11057
C2orf91	-0.16761	0.047792	-0.50754	-1.0544
C3	-0.059123	-0.070483	-0.04421	0.44812
C3AR1	-0.098302	0.22184	-0.84631	-1.4433
C3orf14	0.25349	0.36666	-0.20151	-0.43782
C3orf17	0.47925	0.40984	0.014348	0.82428
C3orf18	-0.089513	-0.18575	-0.3713	0.051724
C3orf20	-0.15092	-0.14772	0.023885	0.35119
C3orf22	0.090801	-0.026091	-0.026463	-0.20502
C3orf30	0.37403	0.29812	0.21624	0.33954
C3orf33	-0.20748	-0.5356	0.14415	-0.094506
C3orf35	-0.10255	0.71997	-0.076424	-0.18892
C3orf36	-0.42373	-0.79506	0.74687	0.88056
C3orf38	-0.20323	0.20134	-1.3004	-4.559
C3orf52	0.29264	0.43972	-0.38775	-0.18164
C3orf56	0.090801	0.30622	0.63565	0.77758
C3orf58	0.14152	0.031533	-0.3609	-0.72396
C3orf62	0.07615	-0.13015	0.36436	0.42502
C3orf67	-0.116	-0.55357	-0.91844	-1.1896
C3orf70	0.39077	0.27882	-0.18863	-1.6942
C3orf79	0.41327	0.34778	0.84564	0.91901
C3orf80	-0.20331	-0.22984	-0.072605	-0.98692
C3orf84	0.10646	0.31734	0.17384	-0.13989
C4A	0.20071	-0.27042	0.86772	1.3961
C4B	0.43523	0.23919	-0.55973	-0.075104
C4BPA	-0.028381	-0.14779	-0.0086196	-0.2971
C4BPB	0.49626	0.53729	0.75419	0.39905
C4orf3	0.15912	-0.10002	0.74462	0.48208
C4orf17	0.35896	0.26009	-0.31154	-1.0249
C4orf19	0.079006	0.35905	0.16941	0.48268
C4orf22	0.11678	0.11019	-0.28828	-0.14497
C4orf26	-0.30033	-0.39734	-0.21446	0.034303
C4orf27	0.12854	0.13652	-0.29327	-1.0324
C4orf29	-1.1553	-1.0457	-0.69155	-0.66589
C4orf32	-0.19647	-0.41647	0.43562	0.2448
C4orf33	0.0061331	0.66988	-0.13459	-1.1713
C4orf36	-0.14925	0.47527	-1.3484	-3.2847
C4orf45	0.20977	-0.9038	-0.44693	-1.5475
C4orf46	-0.20429	-0.28564	-0.4066	-0.10357
C4orf47	-0.45324	-1.5154	0.22881	-0.83934
C4orf48	-0.12988	-0.62663	-0.13045	-1.1933
C4orf51	-0.29754	-0.75501	-0.22956	-0.42248
C5	0.06915	-0.12435	-0.30979	-0.88624
C5AR1	-0.058918	-0.042747	0.10139	-0.5774
C5AR2	0.25975	0.23773	0.30893	0.48962
C5orf15	-0.088575	-0.078977	-0.076902	-0.06656
C5orf22	-0.01364	0.058087	0.25979	0.14453
C5orf24	-0.081825	0.10753	-0.46298	-0.80112
C5orf28	0.08353	0.10457	0.0025756	-0.42252
C5orf30	-0.38671	-0.32206	-0.64045	-2.3013
C5orf34	-0.11813	-0.39069	-0.62689	-0.9354
C5orf38	-0.09743	0.22819	0.20947	-0.36394
C5orf42	-0.54089	-0.25906	-0.60619	-0.9577
C5orf45	0.19071	-0.16057	-0.44738	0.096855
C5orf46	0.13948	0.20008	0.50567	0.15856
C5orf47	0.01561	-0.10679	-0.20527	-0.70691
C5orf49	0.53889	0.091513	0.82669	1.1206
C5orf51	-0.36842	-1.7963	-0.97405	-3.4117
C5orf52	-0.73754	-0.39155	-0.28087	-0.44008
C5orf63	-0.17603	-1.0672	-0.84053	-1.852
C5orf64	0.20462	0.55357	0.34714	0.72528
C5orf66	0.089649	0.66371	0.048969	-0.22522
C5orf67	-0.32584	-0.09136	0.025152	0.10131
C6	0.10027	0.14841	0.51623	1.0502
C6orf1	-0.12583	0.13855	0.09913	0.11455
C6orf7	0.17277	-0.13735	-0.20445	-0.67602
C6orf10	-0.39563	-0.71483	-0.40761	-1.4109
C6orf15	-0.32705	-0.26418	-0.56626	-1.1118
C6orf25	0.14141	-0.021999	-0.46284	0.20865
C6orf47	-0.24197	-0.21488	-0.67871	-1.2751
C6orf48	0.25292	0.22378	1.2542	1.9533
C6orf52	0.31344	-0.19218	0.45516	0.056049
C6orf58	-0.099491	-0.38169	0.22852	-0.49
C6orf62	0.05365	0.10312	0.095509	0.49791
C6orf89	-0.22206	-0.4829	0.18437	0.031585
C6orf99	0.24771	0.13271	0.25137	0.62548
C6orf106	0.62283	0.55912	0.014331	0.47292
C6orf118	0.175	0.38423	0.80455	0.64313
C6orf120	-0.11482	-0.68113	0.33611	-0.013138
C6orf132	0.057276	-0.1195	-0.27366	-0.16664
C6orf136	0.21452	-0.099451	0.038324	-1.1067
C6orf141	0.47653	-0.3667	0.25816	-0.42934
C6orf163	-0.17625	-0.4511	0.015032	-0.5756
C6orf165	-0.20333	-0.28695	-0.27395	-0.84553
C6orf201	-0.95007	-0.43404	-0.21664	0.27919
C6orf203	0.1802	-0.18744	0.12959	-0.1836
C6orf222	0.10396	-0.21871	0.10474	0.21516
C6orf223	0.29693	0.7602	0.48439	0.74422
C6orf226	0.31251	0.42595	0.9548	1.1492
C6orf229	-0.21433	-1.0359	-0.68298	-1.7212
C7	0.17491	-0.22758	0.91133	0.34727
C7orf25	0.29472	0.0079061	0.29708	0.79685
C7orf26	0.1495	-0.1584	-0.53738	-1.6471
C7orf31	-0.021222	-0.50359	-0.48599	-1.7024
C7orf33	0.079857	0.50091	-0.27442	-0.034496
C7orf34	-0.69679	-1.429	-0.82732	-1.1276
C7orf43	0.042208	0.024697	-0.32552	-0.30072
C7orf49	-0.012284	-0.29316	0.94705	1.2078
C7orf50	0.017709	0.11474	-0.44699	-1.0167
C7orf55	0.2078	-0.60439	-0.16416	0.12883
C7orf55-LUC7L2	0.05256	0.40392	0.19831	-1.3788
C7orf57	-0.52131	-1.1824	-0.064094	-0.49869
C7orf60	0.61121	1.0016	0.28293	-0.017921
C7orf61	0.3963	0.66595	0.67157	1.2674
C7orf62	0.34763	0.42863	-0.2949	-0.057407
C7orf65	-0.38836	-0.48359	-0.3276	-0.86641
C7orf66	-0.40849	-0.55367	-0.8278	-0.54871
C7orf69	0.18001	-0.17379	-0.11814	-1.4747
C7orf71	-0.092284	0.015311	0.56697	1.1476
C7orf72	0.34085	-0.40573	-0.082821	-0.4992
C7orf73	-0.35795	-0.079323	-0.048114	-1.21
C7orf76	0.33324	0.42006	0.50029	0.98968
C7orf77	0.23014	0.44869	0.42864	0.29879
C8A	0.11698	0.6583	-0.43764	-2.1174
C8B	0.35899	0.42163	0.8511	1.0345
C8G	-0.024701	-0.81708	0.26032	-0.07364
C8orf4	-0.30278	-0.45618	0.11082	-0.08757
C8orf22	0.045093	0.20072	-0.98651	-1.2647
C8orf31	-0.19502	-0.46812	-0.86791	-1.6087
C8orf33	0.099978	-0.26301	0.49923	0.36582
C8orf34	-0.20041	-0.85764	-0.54604	-0.61814
C8orf37	0.28954	0.090421	-0.075408	0.52585
C8orf44	-0.61694	-0.75729	-1.1294	-0.70146
C8orf44-SGK3	0.065083	-0.26487	-0.5047	-0.56314
C8orf46	-0.39584	-1.005	-0.19541	-1.046
C8orf48	-0.29964	-0.62698	-0.58385	-1.3897
C8orf58	0.11955	-0.0062556	0.28558	0.27554
C8orf59	0.0035618	0.30318	1.248	-0.58832
C8orf74	0.39762	0.20702	0.17083	0.22685
C8orf76	-0.40787	-0.39158	-0.22593	-0.24754
C8orf82	-0.11231	-0.40659	-0.097016	-0.97033
C8orf86	-0.0527	-1.2709	-0.56826	-2.2824
C8orf87	0.30284	0.32499	0.2217	0.7241
C8orf88	-0.0074088	0.079994	0.12087	0.285
C8orf89	-0.24091	0.18138	0.042708	0.32617
C9	0.45433	0.38491	0.63968	1.1846
C9orf3	0.072029	-0.10354	-0.24913	-0.33459
C9orf9	-0.15042	-1.6408	-0.66378	-0.10702
C9orf16	0.55492	0.50729	1.1358	0.90253
C9orf24	-0.66523	-0.80678	-0.019872	-1.0748
C9orf40	0.40731	0.53836	0.76713	1.6267
C9orf41	0.13381	0.41168	0.32717	0.29368
C9orf43	-0.070309	0.18198	-0.0060671	0.20193
C9orf47	0.5094	-0.018289	0.1906	-0.43699
C9orf50	0.306	0.65799	0.96575	0.78984
C9orf57	-0.51181	-0.4567	-0.14373	0.14133
C9orf62	0.10946	-0.075653	0.67422	0.83554
C9orf64	0.35471	0.57479	0.084166	-0.083805
C9orf66	0.55275	0.48625	0.62839	0.94833
C9orf69	-0.1055	0.72441	0.47758	0.71078
C9orf72	0.034037	-0.079194	-0.50135	-0.4577
C9orf78	0.6653	0.27766	0.77918	1.2443
C9orf84	-0.14736	-0.77946	0.61782	-0.021241
C9orf85	-0.14789	-0.403	-0.099442	-0.32102
C9orf89	0.38003	0.28407	0.40752	-0.22442
C9orf91	0.1384	0.23942	0.053724	-0.28703
C9orf92	-0.020636	0.4163	-0.41293	0.040836
C9orf106	-0.12168	-0.24466	-0.094765	0.010553
C9orf114	0.28888	-0.75374	0.5401	0.80844
C9orf116	-0.042768	-0.79573	-0.99869	-2.703
C9orf117	-0.47672	-0.37159	-0.26475	-0.57686
C9orf129	0.62792	0.29558	0.10748	0.66949
C9orf131	0.0069825	0.10602	-0.27976	-1.0251
C9orf135	0.17164	0.37479	0.20724	0.22425
C9orf139	-0.085953	-0.21657	-0.023244	-0.075296
C9orf142	0.47733	0.66991	0.78276	0.41333
C9orf152	-0.0071037	-0.35476	-0.66235	-1.2772
C9orf153	-0.14671	-0.26424	0.0089468	-0.55861
C9orf156	0.53292	0.50544	0.65865	0.33994
C9orf163	-0.17141	-0.36441	-0.022108	-0.86225
C9orf170	0.034455	-0.19064	-0.10583	-0.96093
C9orf171	0.20263	0.67546	0.34275	0.7571
C9orf172	0.019161	0.041829	0.029992	-0.16455
C9orf173	0.19042	0.22486	-0.095252	-0.1559
C10orf2	0.40768	0.37593	0.44426	-2.005
C10orf10	-0.49544	0.17082	-0.013823	-0.98213
[truncated: 17,116 more rows]
