# Supplementary material for: Loss of the abasic site sensor HMCES is synthetic lethal with the activity of the APOBEC3A cytosine deaminase in cancer cells
Source: PLoS Biol. 2021 Mar 31;19(3):e3001176. doi: 10.1371/journal.pbio.3001176 (PMC8041192; doi:10.1371/journal.pbio.3001176)
Supplement: S2 Data — All numerical raw data associated with Fig 2B, 2C and 2E and S2 Fig. File contains multiple tabs with labels corresponding to the relevant figure. (XLSX) [file pbio.3001176.s022.xlsx]

## Sheet: Fig 2B
Fig 2B numerical data
	A549_t3	A549_t6	A549_t9	A549_t12	A549_t15	LXF289_t5	LXF289_t10	LXF289_t15
HMCES	0.0731278	-0.456075	-1.10855	-0.88356	-1.34815	-0.213555	-0.431285	-0.93077
ATXN7L3	0.28637	-0.124567	-0.4385	-1.3653	-0.83849	0.04441	-0.456085	-0.182963
RAD9A	0.03175	-0.540825	-0.59721	-0.258573	-0.80144	-0.299645	-0.670805	-0.975025
MCM8	0.088561	0.183254	-0.473162	-0.45158	-0.658432	-0.297846	-0.665563	-1.27949

## Sheet: Fig 2C
Fig 2C numerical data
gene	A549.TP53KO.t9	A549.TP53KO.t12	A549.TP53KO.t15	A549.TP53WT.t9	A549.TP53WT.t12	A549.TP53WT.t15	LXF289.IC25.t5	LXF289.IC25.t10	LXF289.IC25.t15	LXF289.IC50.t5	LXF289.IC50.t10	LXF289.IC50.t15
HGC6.3	0.0077215	-0.98284	1.2486	0.29588	0.17191	0.061993	-0.82819	-2.5906	-1.78	0.20915	-1.8651	-0.048564
HMCES	-1.1086	-0.88355	-1.3482	-0.10319	-0.54869	-0.69659	-0.21355	-0.43128	-0.93076	0.1647	-0.4008	-1.0019
RAD9A	-0.59721	-0.25857	-0.80144	1.0417	0.28359	0.50094	-0.29964	-0.6708	-0.97501	-0.15325	-0.61168	-1.5487
MCM8	-0.42945	-0.35739	-0.42739	0.53855	0.62213	0.23759	-0.18251	-0.69427	-1.3627	-0.30365	-0.5612	-1.6094
ATXN7L3	-0.4385	-1.3653	-0.83849	0.54042	0.01151	0.27664	0.04441	-0.45608	-0.18296	0.0036891	-0.066933	0.016876
KPNB1	0.30624	-2.1267	-0.91996	1.1932	-0.44073	1.0277	0.43316	0.57911	-1.4457	0.25594	-0.07789	-1.3454
UBA6	-0.58435	-0.47482	-0.74354	0.31504	-0.27935	-0.34313	-0.29599	-0.34614	-0.66291	-0.18896	-0.31692	-0.67276
DDX11	-0.13609	-0.33235	-0.92237	0.41923	0.074425	-0.017339	-0.069584	-0.35624	-1.1065	-0.34307	0.36106	-0.065731
MCM9	-0.24528	-0.24038	-0.41788	0.27139	-0.37005	-0.46915	-0.15302	-0.82778	-0.99499	-0.14398	-0.70725	-0.79614
CDC23	-0.52028	-1.533	-0.23816	0.62889	-0.60269	-1.8322	-0.020733	0.043261	-0.51634	-0.013152	0.12744	-0.52858
MAD2L2	-0.18362	-0.1331	-0.10249	1.323	-0.31288	-0.46159	-0.29262	-1.1445	-0.82582	-0.20045	-0.8524	-0.70251
HROB	-0.028995	-0.64167	-0.52692	0.7707	-0.40273	0.44402	0.023326	-0.59311	-0.91324	0.12042	-0.87255	-1.3787
NPIPA1	-0.25799	-0.34013	-0.64772	1.3073	0.21825	-0.96248	-0.30665	-0.44116	-0.58456	0.12595	-0.068742	-0.55827
HECTD1	-0.235	-0.46661	-0.2606	-0.15604	-0.12194	0.59942	-0.16381	-0.65726	-0.70839	-0.017615	-0.66126	-0.72769
EMC7	-0.48592	-0.43519	-0.3004	0.72736	0.48116	-0.39196	-0.24384	0.028773	-1.0292	0.15641	0.021471	0.35634
CD37	-0.55866	-1.1561	-0.82502	-0.013932	-0.9396	0.098621	0.15568	-0.1037	0.026434	0.16765	0.048979	0.16475
MDC1	-0.82402	-0.46435	-0.71272	0.4285	-0.49581	-0.82293	-0.4771	0.30217	-0.18833	0.018872	0.20176	-0.30432
SETDB1	-0.079715	-1.0998	-0.86234	-0.38161	-0.46302	-1.1513	0.028832	-0.18232	-0.15599	0.0044207	-0.44533	-0.21947
RBM22	-0.37163	-0.57459	-0.044805	0.78472	0.013563	-0.65428	-0.26327	-0.70785	-0.38815	0.037911	-0.053049	-0.2325
PCNA	-0.76297	-0.5454	-0.75627	0.98831	-0.88605	-1.4589	-0.36445	0.070391	0.072736	-0.064221	0.42875	-0.15353
FIGNL1	-0.1731	-0.23666	-0.41033	0.032265	-0.06344	-0.28037	-0.15032	-0.52984	-0.77042	-0.16636	-0.48849	-1.0617
TXNRD1	-0.26418	-0.59522	-0.61238	0.36339	-0.19923	-0.3435	-0.013775	-0.47637	-0.27225	0.014662	-0.33836	-0.51267
TRAPPC3	0.12515	-0.67971	-0.32887	0.047085	0.20211	0.5628	-0.33344	-0.45454	-0.5053	-0.084885	-0.25497	-0.63265
VWC2L	-0.40557	-0.54977	-1.3619	-0.029383	-0.077765	0.76569	-0.12673	0.2347	0.036569	-0.009373	-0.011859	-0.18195
CATSPERB	-0.44384	-0.38421	-1.052	0.10658	-0.079752	0.19578	-0.15653	-0.002588	-0.12942	-0.16973	0.047328	-0.043085
RFC1	-0.31485	-0.71645	-0.9445	0.2756	-0.84441	0.45194	0.18267	-0.18853	-0.16724	0.13396	-0.0089716	-0.37494
MANSC4	-0.49692	-0.47757	-0.94775	-0.076553	0.45591	0.34519	0.11849	-0.057973	-0.28455	0.28467	0.31447	0.20043
C3orf38	-0.12338	-0.30172	-0.71542	0.22377	-0.20095	-0.19118	-0.22807	-0.36543	-0.37843	0.12523	-0.25151	-0.60018
RAD54L	-0.39074	-0.44607	-1.0247	-0.13712	0.30572	-0.4287	-0.10346	0.070725	-0.21801	-0.0092687	-0.39905	-0.61388
LIG1	-0.61369	-0.16201	-0.36553	0.65615	0.16833	0.5563	-7.76e-05	-0.60864	-0.35329	-0.11166	-0.41624	-0.066104
PLEKHA7	0.017287	-0.84819	-0.66383	0.032531	-0.17782	-0.064238	0.061457	-0.46638	-0.19912	0.25456	-0.35635	-0.22647
SPC25	-0.048147	-0.87682	0.049061	0.61062	-0.16095	0.38221	-0.47122	-0.22575	-0.51782	-0.13646	0.065123	0.052068
UBE2T	-0.47001	-0.19423	-0.66162	0.25004	0.014918	-0.2996	-0.20604	-0.19578	-0.35528	-0.12297	-0.22727	-0.50493
CALML6	-0.38514	-0.18432	-0.30699	0.22531	0.052539	-0.53642	-0.35346	-0.39695	-0.41786	-0.22223	-0.030298	0.076706
SLC17A9	-0.49267	-0.34923	-0.59471	0.38008	-0.19206	-0.69513	-0.19947	-0.12437	-0.27461	-0.14734	-0.067398	0.12677
PRR15	-0.11259	-0.90263	-0.76033	0.14128	0.54116	0.85896	0.022032	-0.26297	-0.016233	-0.19128	-0.020756	0.0054205
AMOTL2	-0.30099	-0.31576	-0.47795	-0.26928	-0.37663	-0.23025	0.048919	-0.37351	-0.57812	-0.1213	-0.38644	-0.38039
TCP1	0.22483	-0.058179	0.042289	1.1572	0.32799	-0.10181	-0.33445	-0.33276	-1.5199	-0.14973	-0.57725	-0.36718
MIER1	-0.21951	-0.69272	-0.62657	-0.019453	-0.34879	-0.022242	0.096083	-0.075809	-0.44425	-0.21102	0.17008	-0.20846
SIK1	-0.18446	-0.73843	-0.35686	0.27959	-0.30573	-0.28246	0.014398	-0.48729	-0.20493	-0.18598	-0.34968	-0.2604
ANKS3	-0.15329	-0.6899	-0.87891	-0.89709	-0.14158	-0.012404	-0.021075	-0.055444	-0.1474	0.11438	0.047272	-0.071802
KLF6	-0.25211	-0.33819	-0.67468	0.15009	0.24512	-0.25444	-0.27224	-0.07947	-0.32831	-0.20298	-0.033269	-0.26838
MNT	-0.40667	-0.59099	-0.48992	0.5248	-0.48894	-0.19494	0.091508	-0.28576	-0.25633	0.17683	-0.079765	-0.40626
RBM10	0.074555	-0.38106	-0.17933	0.28512	-0.29499	-0.24055	-0.34968	-0.41354	-0.66499	-0.18552	-0.295	-0.39587
SLC25A47	-0.45902	-1.1076	-0.62735	0.34861	0.61898	-0.025923	0.24351	0.10855	-0.068789	0.22184	-0.042186	-0.19772
LYPD6	-0.31995	-0.29145	-0.19992	0.47943	-0.14282	-0.46167	-0.15081	-0.4085	-0.53983	-0.26443	-0.41074	-0.25786
NDUFS4	-0.12739	-0.5643	-0.60417	0.30142	-0.23163	0.65204	-0.17664	-0.28914	-0.14526	-0.27585	-0.22693	-0.19533
PLEKHA6	-0.45512	-0.45249	-0.54105	-0.11994	0.17265	0.29555	-0.061917	-0.064341	-0.32868	-0.13229	0.04869	-0.1067
FIGN	-0.091971	-1.2674	-0.43131	0.031975	-0.74575	-0.30239	-0.0072798	-0.1064	0.015798	0.11486	0.10706	0.093915
MSMB	-0.026746	-0.39739	-0.84033	0.22648	0.34243	-0.29023	-0.010889	-0.30223	-0.28008	0.15977	0.34618	0.093261
RAB11A	-0.38171	-0.53695	-0.69948	0.13803	-0.12302	0.58302	-0.071544	0.053214	-0.18442	-0.082951	0.027115	-0.25978
PRDM1	-0.40619	-0.30077	-0.67089	-0.15212	-0.053514	0.10119	0.024523	-0.25051	-0.20943	-0.11468	-0.29873	-0.30166
XRCC3	-0.37968	-0.35796	-0.79081	0.42529	0.9774	0.36869	-0.04805	-0.18632	-0.045144	0.074703	-0.18654	-0.19367
BRD2	-0.35636	-0.39593	-0.0037554	0.068845	-0.36293	-0.036052	-0.19354	-0.30572	-0.54039	-0.16642	-0.41838	-0.28128
EXT1	-0.45361	0.076776	-0.99466	0.26858	-0.1214	-0.15227	0.012661	-0.18359	-0.24937	0.25788	0.14395	-0.064893
U2AF2	-0.1406	-0.57069	-0.0053651	0.52144	0.1015	-0.12085	-0.72777	-0.42558	0.096599	-0.11072	-0.091821	0.10814
C11orf65	-0.42269	-0.51056	-0.63983	0.32605	0.4023	-0.056596	-0.12959	-0.11988	0.05016	-0.13942	0.049553	0.17187
DENND5A	-0.24431	-0.54701	-0.78305	0.18295	0.36853	0.1435	0.32821	-0.21224	-0.30957	0.17629	-0.13824	0.22562
C22orf46	-0.1471	-0.68979	-0.40453	0.396	-0.32891	-0.20839	-0.023467	-0.24552	-0.247	0.11525	-0.23705	-0.36235
OPHN1	0.30537	-0.90084	-0.74859	0.18649	0.49845	-0.37542	-0.14906	-0.1679	-0.093685	-0.14291	0.20875	0.023206
TM6SF1	0.21212	-0.92885	-0.49868	0.20476	0.88895	-0.8554	-0.36874	0.13242	-0.29914	-0.29969	0.23878	-0.043828
FZR1	-0.33821	-0.25293	-0.49493	0.036718	0.074772	-0.066106	-0.091761	-0.19245	-0.37264	-0.1728	-0.36433	-0.69094
KLKB1	-0.39751	-0.26041	-0.87714	0.0091649	-0.37402	0.098411	0.061707	-0.070951	-0.1985	-0.043399	-0.033584	0.032081
NKRF	-0.20642	-0.45028	-0.32574	0.36661	0.39664	0.29036	-0.024995	-0.32934	-0.40403	0.080326	-0.046986	-0.47041
RWDD2B	0.019565	-0.6694	-0.41856	0.16009	-0.23107	0.42311	-0.16257	-0.18017	-0.32932	-0.13888	-0.26837	-0.30036
THAP1	-0.44361	-0.87806	-0.81202	0.86943	-0.60069	-0.87122	0.35908	-0.41361	0.45049	0.13007	-0.085102	0.63925
DOK7	-0.051373	-0.90526	-0.40275	0.20356	-0.20509	-0.021414	-0.2034	-0.012336	-0.15276	-0.054062	-0.028077	-0.26747
NDUFA2	-0.41752	-0.39676	-0.16128	0.48961	-0.054363	-0.3283	-0.026609	-0.10982	-0.61222	0.099856	0.23191	-0.4583
C8orf76	-0.14885	-0.24487	-0.4472	0.30047	0.13766	0.23435	-0.11913	-0.24095	-0.52133	-0.17922	0.15996	-0.22365
MOGAT2	-0.12623	-0.10814	-0.35571	0.31873	-0.03661	-0.19905	-0.35631	-0.25594	-0.51741	-0.16692	0.021725	-0.11809
MYBPHL	-0.1546	-0.35896	-1.0289	0.079994	0.035003	0.21878	-0.0058723	-0.22855	0.058567	0.072866	-0.19069	-0.17216
RFC3	-0.37182	0.11092	-0.062952	0.22261	0.027629	0.1566	-0.11381	-0.61527	-0.66226	0.089802	0.0042257	-0.25367
LTK	-0.091544	-0.76024	-0.49307	0.2425	-0.10307	-0.41227	-0.12288	0.06531	-0.31062	-0.17975	0.22121	0.12554
RAB1A	-0.59781	-0.071045	-0.75097	0.19409	0.35713	0.17652	0.015632	-0.16678	-0.14016	0.19002	-0.25555	0.33121
USP19	-0.097384	-0.6105	-0.44395	-0.0037631	0.24138	-0.11765	-0.038127	-0.035439	-0.48209	-0.21812	-0.12919	-0.49471
PCDHGA10	-0.20365	-0.2988	-0.87252	0.26417	-0.15075	0.0090082	-0.11868	0.056632	-0.26906	-0.17061	0.14997	-0.24639
C11orf58	0.025507	-0.15749	-0.51538	0.030704	-0.49826	-1.0319	-0.058723	-0.41626	-0.58347	-0.11511	-0.1221	-0.095957
TOP1MT	-0.6811	-0.66084	-0.32449	0.44669	0.70267	0.25183	-0.42339	-0.081469	0.47118	-0.14103	-0.22395	0.63751
ICAM5	-0.49032	-0.27541	-0.69037	0.067482	-0.016203	0.65536	-0.089863	-0.07907	-0.070021	-0.15074	0.046078	-0.11827
C1GALT1C1	-0.61065	0.25411	-0.60922	0.44099	0.56527	0.074566	-0.24046	-0.2413	-0.24423	-0.040539	-0.23154	-0.24621
PPAPDC3	-0.28186	-0.53292	-0.41108	-0.053999	-0.12828	-0.15008	-0.14431	-0.17061	-0.14859	-0.0081609	-0.1095	-0.059998
FBXO42	-0.57199	-0.032404	-0.25438	0.030332	-0.30146	-0.43525	0.13158	-0.31699	-0.64424	0.18111	-0.17047	-0.35939
CHURC1	-0.104	-0.48448	-0.7958	0.21757	-0.21366	-0.5209	0.0378	-0.23156	-0.10487	0.30548	-0.045815	-0.054836
B4GALT7	-0.038021	-0.67577	-1.3417	0.73761	0.066188	0.48073	-0.21049	-0.12144	0.70686	-0.1979	0.19879	0.79016
MCTP2	-0.60684	-0.5611	-0.61002	0.029431	0.40342	-1.0145	0.1403	0.007491	-0.042498	0.1931	-0.40437	-0.11247
OTUD5	-0.39787	-0.16657	-0.50603	0.45209	-0.18332	0.0069696	0.10654	-0.29716	-0.40656	-0.12212	-0.24155	-0.53641
CCDC42	0.030344	-0.54113	-0.52682	0.18363	-0.042422	0.28148	-0.30914	-0.13306	-0.18549	0.093452	-0.10485	-0.17849
SLX4	0.016374	-0.65734	-0.21614	0.3327	0.65405	-0.22945	-0.062989	-0.29078	-0.44812	0.10893	-0.31267	-0.35815
SRSF2	-0.029184	0.1322	-0.45315	1.0228	-0.20789	-1.4769	-0.49537	0.47917	-1.2865	0.034491	-0.25974	-0.95143
TRIM22	-0.45716	-0.049894	-0.62171	0.082788	0.67564	0.52549	0.078575	-0.31851	-0.27766	-0.013815	-0.21741	-0.24504
MORF4L1	-0.1596	-0.27544	-0.5353	0.29046	0.24604	0.14564	-0.10351	-0.23946	-0.32746	-0.0703	-0.10698	-0.10001
GTF2A1L	-0.056408	-0.025101	-0.4042	0.07614	0.65456	0.24842	-0.12561	-0.44805	-0.57792	-0.27828	-0.2717	-0.18101
NUTM2F	-0.49388	-0.34814	0.017052	0.4281	-0.26449	0.072348	-0.059132	-0.47959	-0.2728	-0.1299	-0.38252	-0.37809
PSMC3IP	-0.24225	-0.3975	-0.31731	0.27523	-0.14482	-0.14136	-0.15964	-0.029277	-0.4899	-0.18951	-0.17338	-0.57418
RELA	-0.20319	-0.79526	-0.85997	0.18991	-0.15045	0.2441	0.041583	0.099909	0.081271	0.01113	-0.095716	-0.097355
PJA1	-0.1337	-0.25255	-0.65448	0.28935	-0.37726	0.20258	-0.34575	-0.0083639	-0.23999	-0.077056	-0.11092	-0.38235
HINT3	-0.12216	-0.35356	-0.20162	-0.17103	-0.056484	0.54771	-0.095287	-0.29512	-0.56626	0.18203	-0.10859	-0.325
ELF3	-0.029922	-0.42567	-0.28754	0.062519	0.048075	-0.2434	-0.17645	-0.49543	-0.21483	-0.087509	-0.21127	0.13512
U2AF1	-0.10341	0.16326	-0.32365	0.55525	-0.30333	-1.0587	-0.19164	-0.27475	-0.89759	0.42101	-0.29074	-0.010913
RNF115	-0.05856	-0.52084	-1.0995	0.58724	0.48746	-0.18107	0.034051	0.0030794	0.01673	0.06744	-0.28559	-0.13051
NT5C3A	-0.33238	-0.24093	-0.19529	0.051706	0.07543	-0.19347	-0.342	-0.45568	-0.05615	-0.38787	-0.29677	-0.29083
PDS5A	-0.1285	-0.65787	-0.28222	0.62527	-0.032011	0.35609	-0.063149	-0.039579	-0.44851	-0.088929	-0.22574	-0.59989
HUWE1	-0.28851	-0.074202	0.36461	1.5798	0.032905	0.21	-0.095418	-0.26377	-1.2624	0.16097	-0.33466	-0.66533
GJB6	-0.21044	-0.75743	-0.42967	0.024309	-0.24457	0.050759	-0.066926	-0.013123	-0.14188	0.11143	-0.19102	0.017914
RFWD3	-0.59436	-0.33081	0.0084154	0.40694	-0.098702	-0.11008	-0.083235	-0.29382	-0.32531	-0.020304	-0.37345	-0.51573
KRTAP5-5	-0.35876	-0.58081	-0.034587	0.24767	-0.047872	0.38973	-0.46791	0.23322	-0.40599	-0.15011	0.59547	-0.17043
WDHD1	-0.17834	-0.22729	-0.37825	1.0882	0.16095	0.40571	-0.22519	-0.18799	-0.41339	-0.062606	-0.16186	-0.91247
CCDC126	-0.10592	-0.71257	-0.48138	0.42344	0.29232	0.21229	-0.19882	0.051969	-0.16228	-0.26748	0.016673	0.046042
TDRD9	-0.06053	-0.46391	-0.77271	0.4615	0.13605	0.35913	0.028842	-0.20339	-0.12783	-0.035771	-0.26935	-0.07782
AK7	-0.084705	-0.69892	-0.23808	0.24384	0.86126	0.36215	0.060157	-0.21109	-0.42622	-0.043531	0.00048749	-0.56678
MFN1	-0.4596	-0.25725	-0.51343	0.3484	-0.15945	0.13885	-0.04123	-0.1965	-0.12952	-0.039389	-0.25914	-0.29517
EI24	-0.015511	-1.0152	-0.46586	-0.16016	0.4286	0.049783	-0.14416	0.085902	-0.031641	-0.09242	0.096324	0.10912
TMEM185B	-0.24859	-0.46737	0.16281	0.072659	0.25811	-0.78201	-0.27689	-0.4158	-0.33841	0.14052	-0.18073	-0.32298
CCT5	0.39074	-0.20997	0.55309	0.81355	0.11791	0.71932	-0.095983	-0.36171	-1.8589	0.063409	-0.70078	-0.23998
SLAMF6	-0.2982	-0.26	-0.59232	0.23138	0.4386	0.091263	-0.095987	-0.20641	-0.12905	-0.066884	-0.098884	-0.29276
EFCAB13	0.014869	-0.83749	-0.28104	0.41967	0.066989	0.54754	-0.080146	-0.046538	-0.34777	-0.29705	0.014062	-0.5726
WDYHV1	-0.41555	-0.4838	-0.64475	-0.025703	-0.1618	0.3595	0.043202	-0.13174	0.058096	0.06136	-0.11379	-0.024255
SMCO3	-0.044745	-0.79644	-0.48083	0.39321	0.40924	-0.22857	-0.067309	-0.35793	0.17442	0.043939	-0.28917	0.041281
WIPF1	-0.26867	-0.61866	-0.61994	0.35729	0.044482	-0.15685	0.15774	-0.20778	-0.013499	-0.19079	-0.2807	-0.20479
RSAD2	-0.48112	-0.68489	-0.058859	0.41548	0.43379	0.066205	0.078894	-0.14495	-0.27945	0.022648	-0.18014	0.36667
PRRG1	-0.73329	-0.22153	-0.82523	-0.15128	0.12997	-0.32378	0.085387	0.0066346	0.12251	0.046849	-0.018943	0.22176
FSCB	-0.38695	-0.24557	-0.67614	0.2894	0.045495	0.06538	-0.11017	-0.068982	-0.070555	-0.08623	0.039021	-6.9954e-06
C3orf67	-0.36864	-0.20304	-0.43348	-0.019474	0.26954	0.28227	-0.043239	0.035169	-0.5416	-0.022459	-0.049987	-0.36292
SERPINB1	-0.11838	-0.69334	-0.30285	-0.11652	-0.08336	-0.075161	-0.183	-0.3088	0.052692	-0.18588	-0.18205	-0.14556
KCNA6	-0.071424	-0.11529	-0.40616	0.18192	-0.048806	-0.14776	-0.24911	-0.28552	-0.41938	0.062738	-0.022804	-0.30043
AP2M1	-0.28543	-0.34808	-0.33066	0.42875	-0.052947	-0.70999	-0.089889	-0.079916	-0.41058	0.064985	-0.089031	-0.12657
DROSHA	-0.14568	-0.1745	-0.28117	0.93179	0.15684	0.36706	-0.29432	-0.16302	-0.48259	-0.016105	0.13681	-0.002275
SNAPC3	0.1789	-0.56605	-0.70125	0.81486	-0.18337	-0.43625	0.064886	-0.30007	-0.21652	-0.27757	0.17548	0.069222
PIAS2	-0.60645	-0.32874	-0.32423	0.17907	-0.30088	0.077916	-0.058672	-0.08932	-0.12902	-0.078003	-0.044458	0.051713
ZCCHC2	-0.82738	-0.30063	-0.9132	0.077797	0.29447	-0.20671	0.14456	0.11968	0.25012	0.09233	0.11853	0.25571
IPO4	-0.22679	-0.31799	-0.1096	0.51226	0.37911	-0.57867	-0.19739	-0.41672	-0.25288	-0.20605	-0.20441	-0.32327
CPA4	-0.20377	-0.082281	-0.59098	0.54325	0.47623	-0.25982	-0.21708	-0.15413	-0.26822	-0.10959	0.033023	-0.076967
LOC100130880	-0.16594	-0.56194	-0.39257	0.25927	0.1505	-0.27894	-0.12028	-0.060056	-0.21293	-0.035561	-0.13076	-0.3113
CTSG	-0.41793	0.098509	-0.84837	0.37618	0.4	-0.40939	-0.12017	0.028924	-0.25176	0.18078	0.11774	-0.11957
MEMO1	-0.23397	-0.58799	-0.50021	0.46119	-0.65207	-1.3147	0.058674	-0.14125	-0.096357	-0.022242	-0.18155	-0.34369
VWA5A	-0.51307	0.066101	-0.001053	-0.11494	0.15378	0.37242	-0.21519	-0.61162	-0.22596	-0.18492	-0.12889	-0.28915
CAD	0.12758	-0.14703	-0.33053	0.20192	-0.18355	0.13776	-0.27546	-0.25974	-0.61456	-0.40102	-0.42929	-0.9692
NABP1	-0.11321	-0.42095	-0.90354	0.33414	-0.28076	0.30088	-0.12141	0.13317	-0.071065	-0.099894	0.11664	0.037474
ANXA3	-0.65568	-0.17697	-0.25171	-0.1934	0.36226	0.089086	0.027	-0.17726	-0.26143	0.080638	-0.16469	-0.36681
DUSP21	-0.0353	-0.27769	-0.45182	-0.033732	0.083725	0.12799	-0.10923	-0.25154	-0.36934	-0.30185	-0.20351	-0.13697
KLRD1	-0.23468	-0.30541	-0.32924	0.48039	-0.31918	-0.00058111	-0.090927	-0.37953	-0.15053	-0.14756	-0.34073	-0.25351
PCDHB2	-0.37768	-0.22724	-0.76459	0.25241	-0.45934	0.010258	0.046753	0.0056064	-0.17179	0.32244	0.1258	-0.066503
SH3D21	-0.8119	-0.24059	-0.29694	-0.021008	-0.80764	0.43109	0.078093	0.072225	-0.28798	0.25571	-0.44787	-0.35775
TRAPPC13	-0.48938	-0.24309	-1.2515	0.20373	-0.052817	-0.28779	-0.036524	0.18321	0.35112	-0.061183	0.10989	0.036474
UROD	-0.10015	-0.63531	-0.51361	0.32456	-0.15236	0.35129	0.08015	-0.15639	-0.16079	0.043923	-0.27618	-0.28604
NXPE4	-0.54634	-0.88218	0.2056	-0.42711	0.033512	-0.71599	0.029599	-0.29579	0.0035203	-0.00046445	-0.028019	0.065539
PCDHB4	-0.30009	-0.25149	-0.062945	-0.096736	-0.021227	-0.018124	-0.23151	-0.26612	-0.3663	0.093292	-0.144	-0.18784
MAOB	-0.078603	-0.45575	-0.60694	0.50071	0.22187	0.43338	-0.094277	0.0099537	-0.25023	-0.12952	-0.027544	0.060614
CYTL1	-0.14133	-0.30095	-0.70745	0.33943	0.37375	-0.034769	-0.1003	-0.0080591	-0.21682	0.13645	-0.022969	-0.00059082
HID1	-0.53302	-0.086091	-0.59056	0.17182	-0.25289	-0.58969	0.031722	-0.25483	-0.037334	0.023938	0.019411	0.082721
EBPL	-0.30314	-0.72019	-0.46082	0.23492	0.40836	0.25031	0.15136	-0.067735	-0.069451	0.0924	-0.22336	-0.11503
NPR3	-0.37336	-0.25415	-0.30609	0.21573	0.24423	-0.35108	-0.13328	-0.25884	-0.14413	-0.060224	-0.063505	-0.0092459
HELQ	-0.23485	-0.074743	-0.33337	0.40136	-0.045433	-0.23094	-0.14401	-0.097606	-0.58381	-0.046677	-0.49102	-0.80784
AMMECR1	-0.61753	-0.32399	-0.15357	-0.027102	0.46385	-0.32747	-0.078297	-0.23036	-0.0632	0.12607	0.016018	0.15005
TRHDE	-0.17049	-0.435	-0.48601	0.22615	0.25477	-0.34442	-0.13907	-0.29481	0.058458	0.17173	-0.15585	0.08511
CSGALNACT2	-0.39834	-0.36506	-0.25566	0.15528	-0.53209	-0.5188	-0.11535	-0.40188	0.071641	0.15332	-0.3611	0.57286
GSTZ1	0.05947	-0.49705	-0.32394	-0.084155	0.18674	0.35462	-0.12467	-0.31098	-0.26114	0.21333	-0.53356	0.15233
SLC44A1	-0.26337	-0.17195	-0.71566	0.12872	0.28141	0.67002	-0.15396	0.007198	-0.15802	-0.23703	0.014634	-0.096819
COA7	-0.36916	-0.67686	-0.1616	0.32541	0.37336	0.19102	-0.23235	-0.15236	0.13675	0.16058	-0.13354	0.24562
DNA2	-0.31686	-0.29207	-0.58751	1.5103	0.3162	-0.1384	-0.12244	0.010737	-0.14696	0.26056	0.5926	0.89723
COL4A6	-0.16227	-0.29138	-0.53416	0.34103	-0.00046904	-0.039352	-0.28348	-0.27304	0.091029	-0.30316	0.15094	0.1358
RAD51	-0.43151	-0.5163	0.051415	0.73158	0.76594	0.36063	-0.11271	-0.060146	-0.38092	-0.024378	0.41856	0.19675
INS-IGF2	-0.53244	-0.39768	-0.47524	0.098852	0.17586	-0.30919	-0.038773	-0.13912	0.13373	0.17456	0.057318	0.11703
HSPH1	-0.43612	-0.30842	-0.47253	0.07014	0.19962	0.57465	0.043892	-0.23446	-0.041851	0.057625	-0.052724	0.16949
ID1	-0.027414	-0.44019	-0.32682	0.082145	0.087731	0.37697	-0.13024	-0.12919	-0.39407	-0.045253	-0.027706	-0.41482
PLEKHD1	-0.34081	-0.43147	0.013998	0.03044	0.0066642	-0.25938	-0.14895	-0.049044	-0.48549	-0.15922	0.19373	-0.54213
RBM15B	-0.44118	-0.4554	0.021331	0.21669	0.089432	0.31512	-0.094488	-0.19974	-0.27161	0.10391	0.10997	-0.10448
GBP3	-0.21211	-0.75154	-0.12262	-0.088919	-0.31319	-0.017781	-0.06041	-0.14033	-0.15186	-0.0012629	-0.12114	-0.15295
GINM1	-0.18516	-0.4616	-0.40874	0.1575	0.69143	0.31868	-0.17791	-0.11039	-0.094808	-0.23734	-0.27744	-0.44878
MAGEA8	-0.11558	-0.44885	-0.4041	0.39942	0.65453	0.059008	0.013502	-0.16546	-0.31608	-0.098327	-0.21423	-0.10012
SLC35G3	-0.45702	-0.39675	-0.45412	0.35624	0.2553	-0.31299	-0.057064	-0.082146	0.010579	0.010013	0.067741	-0.020081
WFDC5	-0.15761	-0.40048	-0.27601	0.096548	0.11141	0.10611	-0.20068	-0.21439	-0.18321	-0.16316	-0.075444	-0.24845
OR4K15	-0.37506	-0.39994	-0.51288	0.798	-0.010953	0.45603	-0.21714	-0.0081652	0.081788	0.094468	-0.12691	0.095983
MCHR2	-0.05412	-0.37528	-0.50933	0.32509	0.4227	0.20983	-0.13913	-0.23802	-0.11267	-0.086218	-0.23577	-0.023268
OR2D3	-0.035211	-0.81858	-0.47563	0.42151	0.67797	-0.073887	0.072547	-0.10157	-0.067321	-0.040789	-0.0050423	0.13568
FLCN	-0.10713	0.14528	-0.18435	0.20751	-0.67234	0.16484	0.051755	-0.5371	-0.79076	0.10504	-0.28985	-0.21372
PARG	-0.10707	-0.4849	-0.45536	0.83937	-0.07329	-0.029289	0.057781	-0.30502	-0.12557	0.1147	-0.075037	-0.38649
IFT52	-0.22637	-0.20785	-0.57493	0.30838	0.44038	0.46133	-0.072876	-0.013776	-0.32187	-0.12457	-0.012134	-0.18284
RBBP4	0.075652	-0.29695	-0.65658	0.41435	0.062568	0.80843	-0.067945	-0.24887	-0.22165	0.17419	-0.007037	0.26811
ELK1	-0.25398	-0.04656	-0.12635	0.066493	-0.093878	0.33508	-0.34698	-0.35201	-0.28791	-0.26585	0.0075739	-0.13824
EPDR1	-0.143	-0.57682	-0.1841	-0.087134	0.13698	0.17756	-0.31976	-0.09489	-0.09467	-0.031763	-0.12708	-0.072111
PUS3	-0.34829	-0.064129	-0.52762	0.35318	0.41272	-0.083274	-0.1873	-0.1001	-0.18487	-0.064645	-0.064638	-0.045835
PTGES3	-0.30145	-0.30213	-0.35961	0.069409	-0.45924	-0.017421	-0.11809	-0.082791	-0.24694	0.05529	-0.043962	-0.085258
SLC22A7	-0.1879	-0.31039	-0.63873	0.12109	-0.042859	0.21665	-0.15983	0.02905	-0.13917	-0.02514	0.10039	-0.044142
XYLT2	-0.32707	0.019551	-0.31562	0.38957	0.29198	0.78924	-0.07808	-0.39672	-0.30702	-0.028657	-0.10526	0.16441
VSIG8	-0.40191	-0.193	-0.33543	0.20325	0.25166	0.30359	-0.1188	-0.22498	-0.1299	0.018888	0.057589	0.14555
TXLNG	-0.10567	-0.60902	-0.51303	-0.14086	-0.16893	-0.0264	-0.1576	0.072298	-0.090596	-0.12485	-0.088188	0.2093
PIK3C2G	-0.088153	-0.083772	-0.68936	-0.23494	0.23574	-0.18877	-0.26749	-0.24158	-0.032495	-0.30844	-0.13694	-0.073048
PAX3	-0.54289	-0.83666	-0.30188	0.17733	0.20284	0.069469	0.26976	0.16382	-0.1524	0.13862	0.11122	-0.13162
SRP54	-0.30679	-1.1665	0.19827	1.1993	-0.7079	-0.41817	-0.32771	0.22907	-0.022405	0.068213	-0.089725	0.11898
BIRC6	-0.1057	-0.4689	-0.12975	0.51578	-0.11184	-0.072169	-0.045127	-0.18757	-0.45395	0.045487	-0.1385	-0.79219
OR52A1	-0.18407	-0.23827	-0.40946	-0.24589	-0.056756	0.34172	-0.25782	-0.16568	-0.1356	-0.087106	-0.031477	0.17555
PHF8	-0.52894	-0.44399	0.0073725	-0.18126	-0.20346	-0.080267	0.13316	-0.23408	-0.3242	0.15737	-0.19251	-0.42279
NIPAL4	-0.27404	-0.26291	-0.6613	0.24577	-0.48772	0.19323	0.15123	-0.17685	-0.16588	0.3327	-0.17674	-0.0091557
PHAX	0.58041	0.1397	0.34185	1.1284	-0.21312	0.63562	-0.47164	-0.25677	-1.7216	-0.098534	0.6439	-0.034414
SERTAD2	-0.35414	-0.37874	-0.25248	0.21532	-0.09852	0.010344	-0.11758	-0.25465	-0.029363	-0.14345	-0.10686	-0.30293
GGA3	-0.69407	-0.0010613	-0.18628	0.44883	0.34743	-0.08076	-0.29	-0.032811	-0.18252	-0.008024	-0.16392	-0.46768
RPS8	-0.2615	-1.62	-0.63325	1.1953	0.32492	-1.2227	-0.11758	0.084232	1.1619	0.40858	0.89952	0.0050749
ZNF331	0.088968	-0.32613	-0.64055	0.40335	0.041147	0.1565	-0.076643	-0.16854	-0.26218	-0.16972	-0.34766	-0.14676
CDK5	-0.1825	-0.54853	-0.29029	0.041534	-0.087629	-0.037246	0.11981	-0.14745	-0.33419	0.064916	-0.41692	-0.51733
BCAS1	-0.32313	-0.36045	-0.061817	0.34899	-0.22828	-0.4175	-0.17808	-0.013373	-0.44496	-0.048012	0.055185	-0.22432
CLEC6A	-0.30486	0.031465	-0.76306	0.041409	-0.25281	0.19503	-0.023936	-0.18051	-0.13947	0.034753	-0.14644	-0.0013947
CCRL2	0.12139	-0.2962	-0.3175	0.24888	0.21167	-0.48459	-0.18761	-0.35785	-0.34216	0.052558	0.21696	0.099244
FAM131C	-0.65361	-0.16172	-0.0046676	0.16383	0.12858	0.21004	-0.14768	-0.1232	-0.288	0.0037335	-0.13188	-0.36449
BTD	-0.45098	-0.23938	-0.2907	0.2725	-0.21567	0.33617	-0.044986	-0.14775	-0.2042	0.114	0.017841	0.089274
OVCA2	-0.52028	-0.29794	-0.33299	0.52961	0.052744	-0.11678	-0.19441	-0.040954	0.010831	-0.13136	-0.12876	-0.012502
KRTAP13-1	-0.14328	-0.4431	-0.78222	0.2041	0.24877	0.3725	-0.02562	0.028325	-0.0081341	0.10539	-0.0024801	0.074514
NME1-NME2	-0.24229	-0.11901	-0.55053	-0.04668	1.2525	0.44168	-0.15022	-0.10428	-0.20412	-0.051879	-0.27607	-0.12425
EBF1	-0.083219	-0.50011	-0.46416	0.078755	0.24496	0.10155	0.02315	-0.094648	-0.2475	0.097536	0.039425	0.14534
CFP	-0.41658	-0.25999	-0.2164	0.20288	-0.639	0.15072	0.14118	-0.3146	-0.29667	0.256	-0.21546	-0.070537
EIF1AY	0.038945	-0.61877	-0.40014	-0.084746	0.23463	0.092665	0.030795	-0.29609	-0.11626	0.039967	0.054311	0.30385
FAR2	-0.086273	-0.11408	-0.78617	0.20909	-0.054324	-0.22357	-0.047493	-0.053065	-0.27141	0.073879	0.081842	-0.060794
SLC2A14	-0.00015151	-0.48353	-0.68906	0.058605	0.23242	-0.075977	0.0043872	-0.076185	-0.11231	-0.047803	0.052667	-0.22016
IRF1	0.0036672	-0.17128	-0.38812	0.38716	-0.73273	-0.4132	-0.37823	-0.12737	-0.29371	-0.36713	-0.060881	-0.33805
CNR1	-0.089438	-0.46457	-0.76006	-0.020818	-0.047447	-0.12912	0.16031	-0.04453	-0.15669	0.059269	-0.11668	-0.23162
LPCAT3	-0.037203	-0.60523	-0.47868	0.28018	0.17106	0.031444	-0.0408	-0.18012	-0.012859	0.15666	-0.10479	-0.09531
HPGD	-0.15328	-0.67622	-0.48407	0.2628	-0.05457	0.083633	-0.0060016	-0.043684	0.010883	0.015232	0.040388	0.0026576
SLC19A3	-0.025366	-0.053077	-0.63135	0.61938	0.1989	0.33132	-0.11562	-0.13747	-0.38677	-0.064558	-0.13296	-0.37316
RBM25	-0.38575	-0.20755	-0.36915	0.87588	0.53893	0.25335	-0.15082	-0.16181	-0.071606	0.057658	0.19011	-0.21153
TMEM219	-0.18124	-0.50408	-0.97715	-0.026251	0.49249	0.1476	0.10424	0.042021	0.17031	-0.23437	0.03498	0.217
RSPO3	-0.47968	0.12881	-0.12895	-0.067083	-0.077028	0.19714	-0.2287	-0.1479	-0.48741	-0.39126	-0.13849	-0.17752
OR5W2	-0.10215	-0.1274	-0.78545	0.022195	-0.065383	-0.016915	0.0048223	-0.16586	-0.16751	-0.0013728	-0.23771	-0.27495
CYP20A1	0.030298	-0.16074	-0.79832	0.1365	-0.22364	0.20337	-0.10615	-0.13472	-0.16841	-0.080336	0.14043	-0.019584
CAPRIN2	-0.094344	-0.49702	0.12589	0.21691	-0.62685	-0.94914	-0.1428	-0.21923	-0.50947	0.023223	-0.045673	-0.35062
TRPM1	-0.42275	-0.32762	-0.56356	0.41999	0.17032	0.1717	0.34635	-0.066586	-0.30211	0.24996	-0.12493	-0.36979
USP37	-0.34206	-0.24246	-0.2653	0.91113	-0.16601	0.51166	-0.35427	0.13764	-0.26826	0.095934	0.10086	-0.29635
SON	-0.27735	-0.1476	-0.33813	0.023604	-0.1282	-0.23828	-0.33842	-0.06376	-0.16866	-0.045564	-0.019463	-0.14128
TCFL5	-0.014635	-0.32907	-0.40766	0.50651	-0.1182	0.10287	-0.055609	-0.23041	-0.29498	-0.03105	-0.37786	-0.14214
ZNF408	-0.47526	-0.10069	-0.3218	0.35316	0.59298	-0.15701	0.038554	-0.063509	-0.40868	0.10438	-0.076322	0.032314
LIN54	-0.04669	-0.35342	-0.74446	0.35103	0.28809	-0.33084	0.05997	-0.016947	-0.22948	0.13303	0.05194	-0.22723
PRM1	-0.10863	-0.37921	-0.70805	0.14753	-0.35287	-0.09292	-0.056242	-0.085781	0.010467	-0.032973	0.054943	-0.056152
NANOGNB	-0.22652	-0.22842	-0.2199	0.30194	-0.010029	-0.14674	-0.34365	0.12736	-0.43596	-0.11895	0.13104	0.053396
NSRP1	-0.50673	0.090608	-0.6845	0.089243	0.10013	-0.071646	-0.045188	-0.12977	-0.044486	-0.038923	-0.22807	0.062779
PLEKHO2	-0.33159	-0.43087	-0.1613	0.67141	0.32724	-0.29128	-0.24008	-0.070862	-0.084669	0.059608	0.011941	-0.093252
ENSA	-0.46038	-0.36742	-0.105	0.51267	-0.20807	-0.075649	-0.032373	-0.09722	-0.25657	0.21468	-0.37745	-0.14553
PEX5	-0.1364	-0.18392	-0.68063	0.16229	-0.018008	-0.077007	-0.058123	-0.13199	-0.12788	0.063528	-0.037457	0.07006
DAZ1	-0.1405	-0.367	-0.72729	-0.15026	-0.19303	-0.33389	0.13171	0.0007743	-0.21645	-0.080779	-0.16433	-0.30219
PCNXL4	0.20587	-0.077479	-0.29696	0.026455	-0.20427	-0.35891	-0.10447	-0.55598	-0.488	-0.17907	-0.24338	-0.091527
ERG	-0.30847	-0.35636	-0.39421	0.2277	-0.39212	0.018989	-0.16677	-0.096494	0.0055997	-0.031923	0.013062	0.0556
C17orf67	-0.25816	-0.31608	-0.11257	0.026743	0.231	0.64249	0.031531	-0.44766	-0.21375	0.072338	-0.2097	-0.41039
ARPC4-TTLL3	0.000558	-0.48239	-0.28747	0.44453	-0.18391	0.54204	-0.37769	0.14149	-0.30887	-0.0026858	-0.11928	-0.12158
TENM3	-0.30801	-0.37396	-0.39322	0.18634	-0.083816	0.17506	-0.027371	-0.10926	-0.10254	0.037598	0.12105	-0.10531
LAMA1	-0.23925	-0.53593	-0.51041	0.72611	0.13692	0.53554	0.011787	0.1661	-0.20563	-0.1171	-0.09132	-0.48872
PRDX1	-0.11383	-0.17966	-0.35015	0.79227	0.95452	-0.5603	0.072689	-0.2123	-0.52891	-0.0044432	-0.10953	-0.12653
PICALM	-0.3706	-0.049688	-0.18033	0.33688	0.12157	0.61855	-0.24198	0.026789	-0.49596	-0.46059	0.11641	0.14337
HPSE	-0.017283	-0.2535	-0.29908	-0.0069515	-0.0558	-0.20989	-0.37994	-0.31331	-0.048626	0.02793	-0.49466	0.042582
PTGDR2	-0.0084079	-0.042434	-0.21646	-0.39947	-0.0013117	-0.17522	-0.33633	-0.28004	-0.42611	-0.067642	0.019152	-0.099641
IL31RA	-0.17303	-0.53549	-0.53232	0.48471	-0.059624	-0.048724	-0.09018	0.030878	-0.0096034	-0.11252	0.0040339	-0.16236
CLCC1	-0.20574	-0.27806	-0.52563	-0.024275	0.39637	0.48496	0.17769	-0.28379	-0.19064	0.055563	0.066038	-0.44135
ZNF843	-0.09838	-0.50487	-0.59582	0.34063	0.25109	-0.012723	0.019849	-0.044958	-0.081154	0.024536	-0.02331	-0.10782
MST1L	-0.3483	-0.30554	-0.37662	0.79642	-0.22323	0.030061	0.15063	-0.10826	-0.31664	0.29819	0.013163	-0.049034
GRIN3B	-0.072976	-0.34407	-0.31844	0.19265	0.15233	-0.02426	0.053635	-0.34508	-0.27662	0.0056664	-0.28081	-0.23129
PMEPA1	-0.27131	-0.21816	-0.30585	0.53603	0.15774	0.054722	0.091988	-0.22731	-0.36938	0.12352	-0.097157	-0.38405
HEATR6	-0.38652	-0.33839	-0.019058	0.455	-0.086801	-0.23711	0.015034	-0.30014	-0.27009	-0.46425	-0.48513	-0.34285
ZNF512	-0.26545	-0.42728	-0.62723	0.57207	0.33396	0.0033647	-0.13458	0.084828	0.071376	0.098765	0.074707	-0.2421
NGDN	-0.32163	0.12403	-0.24508	0.64343	0.69848	0.30122	-0.012086	-0.33848	-0.50364	-0.11123	0.06994	0.11133
FAM98A	-0.12938	-0.75078	-0.64235	0.28808	0.63839	-0.50787	0.23	-0.06328	0.062816	0.15563	-0.38627	-0.28827
SWI5	-0.20657	-0.26478	-0.024999	0.32343	0.039262	-0.48138	-0.045524	-0.3233	-0.42655	0.18494	-0.22938	-0.21518
FBXO33	-0.14173	-0.44051	-0.25095	0.17499	0.094482	-0.14468	-0.012351	-0.24825	-0.1972	-0.031342	-0.037326	-0.22379
CENPP	0.013847	-0.57916	-0.50596	0.67577	0.88277	-1.0579	0.23341	0.21984	-0.66968	-0.047616	0.10085	-0.34683
SLC4A8	0.065335	-0.31378	-0.63824	0.38324	-0.34075	0.71184	-0.097575	0.019951	-0.32272	0.06799	-0.078113	-0.3496
DCAF10	-0.16679	-0.16023	-0.81503	0.28663	0.3724	0.19502	-0.019754	-0.08773	-0.035909	-0.1553	0.085755	-0.21329
DNAH3	-0.60028	-0.12967	-0.77942	0.12943	-0.031222	0.2384	0.26203	0.071862	-0.10855	0.15791	-0.0050639	0.037708
OR1E1	-0.3226	0.035972	-0.12387	0.11297	0.30612	-0.044659	-0.14136	-0.47514	-0.2541	0.010375	-0.046021	-0.028502
RILPL2	-0.17572	-0.33228	-0.45596	0.49588	0.047157	-0.33239	-0.054473	-0.11802	-0.14354	-0.10899	0.15036	-0.13115
PLAC4	-0.10313	-0.15686	-0.76073	0.30062	-0.29358	-0.091035	-0.17695	-0.013642	-0.067419	-0.24478	-0.10013	-0.16189
TRNT1	-0.062909	0.287	-0.19963	0.45397	0.71683	-0.66771	-0.081352	-0.56836	-0.65347	0.25011	0.0078586	-0.11764
ODF1	-0.32396	-0.037534	-0.63431	-0.018497	-0.11617	-0.35837	-0.075488	-0.1434	-0.063277	0.12921	0.10297	0.069141
TEX35	-0.074889	-0.42297	-0.65051	0.49115	-0.32634	-0.16688	0.066854	-0.14269	-0.053003	0.06824	0.13946	0.059648
NAGS	-0.23916	-0.17901	-0.68344	0.13198	0.15619	0.031524	-0.11868	-0.12049	0.065647	-0.084049	-0.17145	0.020018
NECAP2	-0.20097	-0.38153	-0.41887	0.33473	0.37994	0.050798	-0.15019	-0.083722	-0.039407	0.021146	0.025617	-0.0815
MGEA5	-0.091736	-0.38337	-0.34363	-0.20266	-0.084271	0.27969	0.021504	-0.086632	-0.39017	0.20881	0.098573	0.15292
TSC22D1	-0.14908	-0.27761	-0.4	0.074993	0.081128	-0.028547	-0.12474	-0.20933	-0.11161	-0.015831	-0.036669	-0.04039
SPATA31A3	0.10175	-0.045286	-0.34329	0.16962	1.2272	-0.6952	-0.20941	-0.6132	-0.16112	-0.44092	-0.66192	-0.15223
SPTBN5	-0.2896	-0.20139	-0.43568	0.1363	0.068363	-0.13028	-0.10137	-0.23126	-0.011256	0.027376	-0.43316	0.0068493
DYRK3	0.028336	-0.75661	-0.98947	0.33731	0.19275	0.26459	-0.096521	0.3917	0.15433	-0.3036	0.038811	0.18119
MTDH	-0.041229	-0.43124	-0.42978	-0.15252	-0.22425	-0.040155	-0.092386	-0.13325	-0.13934	-0.083518	-0.021965	-0.0024854
ST20-MTHFS	-0.47879	-0.35887	-0.42068	0.31069	0.74106	0.62843	-0.097161	0.17665	-0.087087	-0.13924	0.18446	0.14413
SLC5A9	-0.28352	-0.25621	-0.3938	0.012292	0.44753	-0.18806	0.037519	-0.10253	-0.2667	0.14805	-0.15797	-0.50217
DBF4	0.097596	0.098984	-0.63186	0.24032	-0.15447	-0.4758	-0.16571	-0.29212	-0.37019	0.26137	-0.046242	-0.17127
STAB2	-0.37706	-0.53625	-0.4105	0.2166	-0.22228	0.18733	-0.06796	0.047473	0.081364	-0.083666	0.25544	-0.089469
ZNF773	0.012624	-0.3569	-0.37365	0.38763	-0.044271	0.087113	-0.023792	-0.3584	-0.16271	0.14155	0.23542	0.15326
MAFG	-0.31379	-0.22737	-0.65553	0.09282	-0.45709	-0.077852	-0.038691	0.042513	-0.069932	0.059727	0.24248	0.070234
PTBP1	-0.3304	-0.35363	-0.56167	0.18023	0.19245	0.20133	-0.0050673	0.079744	-0.091175	0.024511	0.079731	-0.0082015
TARS2	-0.27559	-0.2191	-0.0024308	0.47344	0.29809	-0.49557	-0.016874	-0.3674	-0.3781	-0.10356	-0.21333	-0.44422
SEC24A	-0.26947	-0.35833	-0.37091	0.22087	-0.15335	-0.10951	0.15108	-0.21147	-0.1988	0.1787	-0.036365	-0.0021579
SERBP1	-0.21311	-0.39747	-0.0088542	0.59393	-0.040674	0.36475	-0.098472	-0.19971	-0.33904	0.08321	-0.18825	-0.28597
TMEM8B	0.26608	-0.63182	-0.47915	0.30781	-0.048226	-0.49689	-0.2075	0.047912	-0.2509	-0.20673	0.23665	-0.1549
APBA3	-0.11747	-0.25059	-0.25933	0.28785	-0.1611	0.49616	-0.066651	-0.2248	-0.33645	-0.00932	-0.1212	-0.12784
PAFAH1B3	-0.045629	-0.2962	-0.62914	0.71455	-0.1252	0.037861	-0.23605	0.0022302	-0.050277	-0.026353	-0.11031	0.25989
SF3B6	0.0036057	-0.27084	-0.43143	0.2238	0.072809	-0.39426	-0.20227	-0.26018	-0.093797	0.066477	-0.23138	-0.18063
KCNH8	-0.12923	-0.27333	-0.52747	0.28704	0.044387	0.28684	-0.078771	-0.11774	-0.12713	-0.079404	-0.042376	-0.16608
GFI1B	-0.27761	-0.15813	-0.44018	0.19589	-0.50415	0.021727	-0.1912	-0.024655	-0.16065	0.035767	-0.44567	-0.39634
RAD1	-0.52206	-0.035532	0.024316	0.43142	-0.037933	-0.035652	-0.17785	-0.2133	-0.32697	-0.057617	-0.35297	-0.43002
ADAM32	0.23628	-0.1579	-0.51444	0.25083	0.11856	0.79974	-0.30224	-0.17895	-0.33318	-0.27113	-0.19612	-0.12043
YRDC	-0.53124	-0.85514	0.59742	0.13793	-0.4367	-0.095902	-0.73136	0.10717	0.1632	-0.28455	-0.34555	-0.25905
CENPI	-0.018188	-1.1355	-0.0067522	0.67544	1.0661	0.11861	-0.25669	0.192	-0.024402	-0.31804	-0.21228	-0.29285
SORBS1	-0.40938	-0.2859	-0.098314	-0.30547	0.54915	0.38131	-0.11601	0.0018454	-0.34162	-0.14078	0.092193	0.053
POLD2	-0.25097	-0.17784	-0.26518	0.87991	0.67708	0.043585	0.11005	-0.25221	-0.41224	0.17092	-0.31637	-0.19863
DOCK2	-0.20898	-0.31919	-0.55545	0.31929	0.31351	-0.2935	-0.064832	0.038965	-0.13365	0.18688	-0.12668	-0.2651
STRA8	-0.24117	-0.10536	-0.13882	-0.10509	0.18261	-0.53301	-0.13071	-0.17855	-0.44684	0.0013833	-0.174	-0.23644
PAEP	-0.18255	-0.22055	-0.31546	0.10312	-0.10331	0.27322	-0.082364	-0.042478	-0.39758	-0.079727	-0.27793	-0.3459
PNPLA1	0.1685	-0.10896	-0.5242	0.36216	0.98601	0.06858	-0.21439	-0.32649	-0.23465	0.042862	-0.051795	-0.39834
COPZ2	-0.23666	-0.23734	-0.27388	0.22133	0.26158	-0.091767	-0.13646	-0.043833	-0.31102	0.0080155	-0.066492	-0.20082
GPR63	-0.4702	-0.42422	-0.22794	0.25295	0.13901	-0.26581	0.065486	-0.21817	0.036943	-0.10251	0.13753	0.28453
CCDC184	0.028871	-0.37073	-0.17506	0.29746	0.22219	-0.024556	-0.13592	-0.32813	-0.25681	-0.25924	-0.1759	-0.2385
GULP1	-0.53645	-0.15345	-0.37357	-0.34743	0.55547	-0.16404	-0.28344	-0.23528	0.34449	-0.39606	-0.066789	0.5686
GPR156	-0.47944	-0.23814	0.0027623	0.24594	0.18446	-0.1035	-0.067322	-0.21798	-0.23359	0.0086719	-0.095205	-0.021975
HMGCLL1	0.29211	-1.086	-0.65032	0.20085	-0.11848	0.25002	0.29121	0.030891	-0.11133	0.23942	-0.13652	0.034128
TMEM190	-0.16678	-0.031007	-0.74188	0.50346	-0.028913	-0.14886	0.0030973	-0.075469	-0.22053	-0.13054	-0.14648	-0.25552
ZC3H12C	-0.42508	-0.19803	0.24663	0.21813	-0.35663	0.26254	-0.27308	-0.33776	-0.24273	0.0099966	0.067801	0.11688
C3orf84	0.010881	-0.53686	-0.31052	0.0064861	0.097132	0.33773	-0.20338	-0.25335	0.064213	-0.16201	-0.11108	0.060149
N4BP2	-0.2214	-0.24546	-0.67292	0.24929	-0.10509	0.38937	-0.11431	0.052122	-0.026209	-0.1398	0.12038	0.010558
ERBB3	-0.050656	-0.41045	-0.79074	0.62198	-0.107	0.018347	-0.14218	0.1406	0.027044	-0.030824	0.17617	-0.1156
AGGF1	0.18228	-0.4525	-0.20875	0.70911	0.59997	-0.42183	-0.021999	-0.42513	-0.29691	-0.29643	-0.29975	-0.23175
GALNT1	0.17477	-0.33783	-0.30975	-0.22947	0.079364	0.15888	-0.24572	-0.20853	-0.29488	0.18482	-0.14058	-0.026428
TRIQK	-0.16315	-0.17214	-0.3019	-0.0040266	-0.1254	0.019673	-0.14346	-0.28013	-0.15988	-0.021035	-0.16658	-0.11319
SRSF7	0.11913	0.63416	0.09443	0.60691	0.02997	-0.47837	-0.11282	-0.68362	-1.2713	-0.30715	-0.24156	-0.91516
RERE	0.0082678	-0.12384	-0.77816	-0.12772	0.41121	-0.036825	-0.058363	-0.13088	-0.13669	-0.20341	-0.20743	-0.22466
TMEM60	-0.25634	-0.54935	-0.46682	0.15045	0.13251	0.029882	-0.10953	0.0135	0.14892	-0.018931	-0.058353	0.057495
ASB7	-0.21828	-0.49807	-0.051491	-0.15161	-0.013095	-0.042884	-0.11915	-0.18044	-0.15218	-0.043148	0.076723	-0.32748
HACL1	-0.1661	-0.12557	-0.3796	0.056147	-0.086354	0.26669	-0.29587	-0.14597	-0.10436	-0.092653	-0.13812	0.12606
PLXDC1	-0.040434	-0.094848	-0.36993	0.41181	0.21099	0.47597	-0.1582	-0.24098	-0.31308	0.089628	-0.098574	0.050934
GABRA3	-0.23487	-0.30558	-0.63367	0.19187	0.32332	0.32044	0.00043977	0.047421	-0.090932	-0.099481	-0.017656	-0.19147
FOXN2	-0.17827	-0.17945	-0.37521	0.33345	1.0084	-0.97502	-0.15359	-0.14719	-0.18168	-0.067973	0.16885	0.3039
RAD17	-0.1734	-0.34915	0.0080529	0.30834	0.0021363	0.36523	-0.019082	-0.088555	-0.59304	-0.1154	-0.23831	-0.50967
CT45A3	-0.31766	-0.38065	-0.62378	0.69316	0.86182	-0.47402	-0.083719	0.098433	0.093021	-0.24615	0.17706	0.013021
SOX6	-0.28489	-0.41749	0.21443	-0.023958	-0.3937	0.47437	-0.13565	-0.17293	-0.41774	0.26752	0.077822	-0.15493
TMEM261	-0.20227	-0.34658	-0.095352	0.34988	-0.035005	0.15965	-0.13077	-0.34555	-0.09368	0.17123	-0.17725	-0.34103
PIGY	-0.42797	-0.61678	-0.38448	0.18125	-0.0067656	-0.57486	-0.15545	0.15436	0.2168	0.065724	-0.03656	0.13059
PRMT6	-0.13061	-0.28671	-0.090278	0.068846	-0.17948	0.10102	0.019761	-0.3623	-0.36294	-0.05905	-0.22563	-0.35764
UBR5	-0.46296	-0.4371	-0.14334	0.038245	-0.29774	-0.52582	-0.023727	-0.076201	-0.069593	-0.096805	0.062197	-0.18515
EML4	-0.31757	-0.43677	-0.40076	-0.15041	-0.064175	0.23789	-0.078156	0.074003	-0.052453	0.062555	0.031077	0.18062
NT5C1A	-0.13918	-0.34139	-0.71311	0.45271	-0.11744	0.10266	0.060883	-0.029193	-0.048972	-0.036045	-0.18163	-0.096145
TMEM194A	-0.20625	-0.50315	-0.74004	0.12523	0.036714	-0.26076	-0.14143	0.071259	0.30924	-0.12871	0.34052	0.58113
KIF4B	-0.067014	-0.35466	-0.55615	0.027824	0.060874	0.069484	-0.078689	-0.13862	-0.013258	-0.085299	-0.020051	-0.20226
GATAD2A	0.17567	-0.37361	-0.61828	0.50261	0.23214	0.16754	-0.035999	-0.086627	-0.26819	0.052543	-0.12329	-0.11149
MFSD4	-0.69647	0.21141	-0.29739	0.33917	0.20373	0.71517	0.080479	-0.2794	-0.22524	0.055627	-0.0031114	-0.18632
FPR2	-0.10911	-0.51718	-0.82419	0.039664	0.24348	0.57273	0.061736	0.1606	0.021543	0.0026866	0.11926	0.1527
FOXO4	-0.31353	-0.059042	-0.33484	0.35843	-0.19683	0.22907	0.024069	-0.047241	-0.47023	0.098339	0.15282	-0.23856
SCGB1D4	-0.11164	-0.30949	-0.80419	0.74037	0.21917	-0.10303	0.087865	0.031376	-0.094275	-0.037596	0.076464	0.28518
ATRIP	-0.026719	0.45846	-0.65643	0.55762	0.45421	-0.21397	-0.065203	-0.26097	-0.64746	-0.13227	-0.17142	-0.52054
USP17L29	-0.54674	-0.22823	-0.097592	1.3672	1.3543	-0.17482	-0.018261	-0.18375	-0.12249	0.21758	-0.085585	-0.11224
P2RY14	-0.16985	-0.058476	-0.61597	0.13001	-0.40553	-0.097766	-0.067607	-0.060518	-0.22206	0.085088	-0.017522	0.038253
OR10A7	-0.067608	-0.31741	-0.32398	0.39108	0.13038	0.26301	-0.36143	0.031884	-0.15443	-0.13301	0.15347	-0.067088
PHB2	0.36438	-0.072105	-0.31777	0.18484	1.425	0.06477	-0.40173	-0.48444	-0.28107	0.38436	-0.38309	0.10996
GUCA2A	0.0094286	-0.37614	-0.14652	0.053815	0.13405	-0.034523	0.029696	-0.40911	-0.29889	-0.039302	0.013839	0.0018554
MON1A	-0.10523	-0.3859	0.047637	0.25367	-0.1359	0.057592	-0.11202	-0.18565	-0.44973	0.068974	-0.020132	-0.2056
EEF2KMT	-0.19273	-0.16132	-0.55212	0.40904	0.16603	0.19858	0.031436	-0.26299	-0.052685	0.045777	-0.17975	-0.24988
TMEM199	-0.23367	-0.5126	0.50242	0.46857	0.17045	-0.24303	-0.52974	-0.41608	-2.22e-06	-0.084862	0.25249	-1.0403
OR51B2	-0.3343	-0.059341	-0.34445	0.15919	0.19286	0.23692	-0.14594	-0.14504	-0.16049	-0.072326	0.10983	-0.023212
CXorf67	-0.35639	-0.37032	0.049744	0.12476	0.044687	-0.3886	-0.22599	0.065704	-0.35196	-0.067727	-0.011608	-0.34679
RYR2	-0.50367	-0.23226	-0.32725	0.67541	0.4086	0.27314	0.1062	-0.16892	-0.060865	0.23442	-0.13889	0.089009
LRRC45	-0.3682	0.099749	-0.67802	0.63076	0.076164	-0.081811	-0.2755	0.13588	-0.10036	-0.18103	-0.14243	-0.27082
SPATS2L	0.043811	-0.62758	-0.54202	0.22604	0.19707	0.28766	-0.031247	-0.013136	-0.014171	-0.0020176	-0.1285	-0.04727
FCGR1A	-0.47429	-0.34097	-0.21779	0.43992	0.55804	0.22142	0.02015	0.050857	-0.22229	0.0026288	0.043219	0.075342
HUS1	-0.24513	-0.052616	-0.16175	0.74564	-0.41266	-0.50289	-0.021069	-0.27317	-0.43046	0.052478	-0.058602	-0.50803
IREB2	-0.2486	-0.31527	-0.20054	0.043278	0.20633	-1.3544	-0.10282	-0.23227	-0.083547	0.0055824	-0.047782	-0.04219
SLC9A6	-0.29313	-0.41491	-0.049738	0.36527	-0.065062	0.34142	-0.10512	-0.16843	-0.15109	-0.068689	-0.15085	-0.021147
STMN1	-0.62413	0.044274	0.017762	0.10467	0.17425	-0.2016	-0.039886	-0.27965	-0.29917	-0.073102	0.058091	-0.14689
OR4D9	-0.18388	-0.28378	-0.81949	-0.33047	0.51908	-0.21338	-0.032259	0.17805	-0.039215	-0.26601	0.11454	-0.037123
ZNF438	-0.47185	0.073304	-0.60755	0.06049	-0.13385	0.065384	-0.039528	0.081937	-0.21681	0.0778	-0.07469	-0.081341
BACH1	-0.393	-0.27999	-0.57152	-0.37526	-0.34411	-0.24322	0.020114	-0.040216	0.08414	-0.018667	0.1597	0.084759
FADS2	-0.12298	-0.2697	-0.4454	0.12375	0.050113	0.053204	-0.045373	-0.22604	-0.069225	0.052149	-0.10968	-0.0095291
MED30	0.10267	-1.4722	0.23918	1.2449	-0.2374	0.26407	0.16303	-0.737	0.52639	0.053273	-0.40007	0.19025
NFYB	-0.10569	-0.051968	-0.58769	0.36935	-0.34329	-0.40991	-0.06925	-0.12793	-0.23467	-0.022219	-0.12996	-0.18053
FGF1	-0.17283	-0.43875	-0.3222	0.44445	-0.020912	-0.17343	-0.083324	-0.041964	-0.11691	-0.13293	-0.23579	-0.25009
GAGE12C	-0.17089	-0.24617	-0.53724	0.5308	-0.41384	0.46843	0.099067	-0.066111	-0.25425	0.1023	0.28959	-0.089134
GDPD5	-0.21926	-0.30206	-0.45134	0.45866	0.25797	-0.15722	0.044655	-0.077902	-0.16822	-0.010009	0.020388	0.059989
MYOM2	-0.34953	-0.57696	0.44623	0.4609	0.62664	0.5123	-0.16044	-0.30213	-0.23022	-0.26632	-0.17565	-0.25297
FGFBP3	-0.28657	-0.63707	-0.13579	-0.002541	-0.53375	-0.83124	0.17049	0.021184	-0.30392	-0.29219	-0.53298	-0.21399
P2RY4	-0.41725	-0.090888	-0.24416	0.21709	-0.12188	-0.0029688	-0.22677	-0.18862	-0.0037847	-0.091089	-0.061447	0.087022
FBRS	-0.081355	-0.2885	-0.37217	0.27042	0.088246	0.23511	-0.20124	-0.24334	0.016733	0.091777	-0.3114	-0.24104
INMT	-0.24316	-0.20491	-0.54822	0.072473	0.3799	-0.015816	0.051674	0.0015896	-0.22679	0.10028	0.062066	-0.01735
PDSS1	-0.6461	0.033571	-0.47895	0.35778	-0.070637	0.41595	-0.046223	-0.11095	0.079743	0.069403	0.10778	0.11048
SPTLC3	0.23074	-0.42114	-0.47079	-0.07328	0.18467	-0.25165	-0.07868	-0.11935	-0.30967	-0.060203	-0.026736	-0.34147
SETD7	-0.19406	-0.4214	-0.11101	-0.41655	-0.039676	0.2606	-0.084939	-0.38307	0.02569	-0.062237	-0.53599	-0.098042
FANCB	-0.026147	-0.16532	-0.017452	-0.13384	-0.39613	0.035716	-0.16479	-0.26484	-0.52703	0.089463	0.027125	-0.72165
ZNF667	0.042657	-0.3389	-1.0349	0.061433	0.17626	-0.15898	-0.10418	-0.0080007	0.27904	-0.011731	0.00048788	0.11346
TFR2	-0.28426	-0.30197	-0.081324	0.46988	0.23	0.076936	-0.12075	-0.16186	-0.2136	0.012099	-0.17608	-0.39175
FBXL8	0.25229	-0.040327	-0.71613	0.3814	0.13782	0.12254	-0.16504	-0.26826	-0.22604	-0.0966	-0.14552	-0.20564
TFPI	-0.2778	-0.56882	0.16861	-0.062706	-0.17902	-0.25108	-0.031182	-0.3193	-0.13423	-0.083343	-0.22287	-0.27046
NDUFS1	-0.15526	-0.20953	-0.3346	0.35074	-0.32696	0.97353	-0.098497	-0.23533	-0.12871	-0.05836	-0.36489	-0.71126
ATP5I	-0.60323	-0.28441	0.26821	0.56326	0.44652	-0.43746	-0.078758	-0.12427	-0.33882	-0.070237	-0.33856	-0.58946
TNS1	-0.14547	-0.10522	-0.75842	0.26728	0.039973	0.16666	-0.037396	-0.25895	0.14437	-0.11207	-0.022597	-0.014587
NKG7	-0.28022	-0.16474	-0.36144	0.19267	-0.29604	0.31153	-0.067547	-0.2296	-0.056819	0.050014	-0.31322	-0.010272
TSPYL2	0.018705	0.041793	-0.55804	-0.59455	0.044813	-0.099598	-0.18879	-0.042981	-0.43044	-0.019449	0.068163	-0.23226
TTL	-0.3913	-0.23596	-0.065253	0.34237	-0.089858	-0.17451	-0.19212	-0.34583	0.071844	-0.092962	-0.39047	-0.099653
FAM73A	-0.38653	-0.18335	-0.16501	0.0038939	0.36445	0.038882	-0.089226	-0.15095	-0.18322	-0.24232	-0.026597	-0.038426
GRIPAP1	-0.13881	0.078332	-0.38954	0.17359	0.12158	0.26651	-0.050956	-0.41178	-0.24504	-0.059124	-0.18066	-0.23597
SCT	0.039609	-0.5056	0.079616	0.057719	0.090301	-0.11374	-0.14309	-0.56094	-0.06651	-0.065206	-0.32658	-0.12957
COL6A1	0.16498	-0.13333	-0.62141	0.18404	-0.64687	-0.22558	-0.055968	-0.17926	-0.33097	0.052222	-0.52431	-0.3288
OR6C68	-0.37786	-0.2633	-0.52117	0.16304	0.3287	0.85738	-0.033175	-0.046496	0.087648	0.12556	0.032077	-0.0075304
CCNDBP1	-0.095674	0.0024668	-0.68167	0.18114	0.25695	-0.44707	-0.17998	-0.11618	-0.081229	-0.1923	-0.13374	-0.027308
HSD17B13	-0.13654	0.057047	-0.54838	0.36332	0.15061	0.0014803	-0.06678	-0.32935	-0.12823	-0.042317	-0.077049	0.049221
NPR1	-0.087435	-0.047816	-0.6631	0.3979	0.26201	-0.17342	-0.050155	-0.048798	-0.25462	-0.10646	-0.13213	-0.0010953
TRIM34	-0.058631	-0.23682	0.13385	0.046755	0.16779	0.19814	-0.16943	-0.46298	-0.35559	0.071551	-0.20631	-0.23276
RTN4R	-0.33442	-0.073442	-0.66852	0.57011	0.090557	0.073278	0.010134	0.09548	-0.17864	-0.13976	0.09555	-0.10661
GPR137	0.22028	-0.31376	-0.6724	0.34916	0.11744	0.31957	-0.32181	-0.096409	0.034989	-0.11808	0.00060608	-0.0044575
SLIRP	0.014058	0.045175	-0.19293	0.018711	-0.037004	0.28427	-0.29158	-0.36615	-0.35689	0.019957	-0.22245	-0.17676
TMEM185A	0.065013	-0.28396	-0.60019	0.17245	-0.33827	0.4822	-0.014971	-0.10069	-0.21332	-0.23591	0.26984	-0.041359
PGAP1	-0.13537	0.23986	-0.24233	0.25413	0.17915	0.2377	-0.17342	-0.42679	-0.40955	-0.018899	-0.055575	-0.17927
MED21	0.10194	-0.50613	-0.61336	0.33642	0.035574	-0.15164	-0.022339	-0.062522	-0.045134	0.27499	0.34669	0.30968
AAK1	-0.17365	-0.36937	-0.39636	0.44861	-0.057356	-0.87769	-0.043235	0.043243	-0.20783	0.11381	0.22397	0.0145
C17orf62	-0.29951	-0.13876	-0.18932	0.37705	0.35757	0.19278	0.011001	-0.15693	-0.37344	-0.056343	-0.050909	-0.48177
BRCA1	-0.22594	-0.37392	0.090017	0.52886	0.51119	0.32903	-0.052421	-0.29714	-0.28727	-0.036317	0.16443	-0.1406
BLVRB	-0.39459	-0.40251	-0.029338	0.23465	0.013175	-0.21706	0.095016	-0.080443	-0.33477	0.037897	0.44827	-0.010681
GSPT2	-0.25078	-0.12717	-0.40141	0.072373	-0.37393	0.41019	-0.064906	-0.062755	-0.2389	-0.020753	0.034148	0.13166
F10	0.15961	-0.15265	-0.15731	-0.012013	0.0495	0.67635	-0.19921	-0.2999	-0.49617	0.00097402	-0.20499	-0.10482
UBN2	-0.84606	-0.37291	0.075826	-0.0053936	-0.44592	-0.82134	0.2338	-0.092433	-0.14333	-0.065932	-0.11822	-0.17505
TNFSF18	-0.4718	-0.040695	0.04821	-0.023156	-0.37194	-0.15953	-0.16227	-0.22407	-0.29434	-0.23557	-0.14886	-0.12023
PPHLN1	-0.18818	-0.51977	-0.40184	0.37279	-0.06808	-0.40372	0.12971	-0.16977	0.0054507	0.032365	-0.03906	0.060289
GRIK3	-0.067571	-0.36417	-0.15511	0.25874	0.25104	0.93629	0.037121	-0.42162	-0.17284	0.0027797	-0.20642	0.1215
ADD3	-0.21594	-0.16738	-0.55382	0.094634	0.24369	-0.34766	0.0535	-0.16516	-0.094754	-0.018485	-0.058852	0.1269
RPA2	-0.24735	-0.1663	-0.25846	0.53977	0.22072	0.076676	0.065495	-0.44178	-0.095062	-0.19708	-0.14308	-0.35303
SSTR3	-0.41383	-0.80311	-0.25294	0.063899	0.37053	-0.27066	0.19826	0.13928	-0.010704	0.23907	0.07542	0.15827
SPAST	-0.015891	-0.55848	-0.16494	0.17396	0.0013281	-0.20982	-0.15806	0.020566	-0.26432	-0.06362	-0.047164	-0.25374
SMIM23	-0.23178	-0.09605	-0.38323	0.30557	0.40591	-0.2049	-0.19471	-0.15784	-0.076965	-0.055109	-0.10616	-0.19476
WIPI1	0.011404	-0.13656	-0.48241	0.1441	-0.096753	0.31278	0.045423	-0.22559	-0.35279	0.076278	-0.0097065	0.0073851
CPN1	-0.15161	-0.24833	-0.66653	0.25947	-0.036871	-0.16506	-0.08436	0.088866	-0.07706	-0.046102	0.069656	-0.066968
POLL	0.022857	-0.23957	-0.47506	0.080722	0.5135	0.043232	-0.12045	-0.090918	-0.2353	-0.1587	0.10338	0.076356
SEC16B	-0.19602	-0.1797	-0.48245	0.23238	0.032462	0.55266	-0.061856	-0.19349	-0.024666	-0.13897	-0.10024	-0.066682
FAM200A	-0.19554	-0.013268	-0.55733	0.22966	-0.36755	0.51336	-0.22869	-0.15609	0.013277	0.062404	-0.24031	-0.33093
PPIB	-0.23706	-0.96567	0.10564	0.67407	-0.29658	-0.13438	0.02889	-0.11355	0.044694	-0.17631	0.018306	0.043038
SLC26A1	-0.25997	-0.19346	-0.59586	0.077381	0.15602	0.039264	0.01179	0.020293	-0.11947	0.084352	-0.091739	-0.19207
SMIM11	-0.085279	0.069678	-0.62474	0.39966	-0.37095	0.10809	-0.14145	-0.28643	-0.067545	-0.21732	-0.0071876	-0.10468
ADAMTS20	-0.030042	-0.55133	-0.4439	0.17448	0.21716	-0.30211	-0.048312	-0.16144	0.10011	-0.043344	-0.31849	-0.23518
CYB5R3	0.069096	-0.54834	-0.16976	0.53426	0.29198	-0.26042	-0.078106	0.004051	-0.41011	0.020212	-0.045905	-0.097935
ANO4	-0.46568	0.082253	-0.57012	0.26933	0.22444	0.092106	-0.087745	0.061182	-0.15231	0.057431	0.17901	-0.0033806
SMDT1	-0.73711	-0.015992	0.11602	0.064533	0.51977	-0.064442	-0.068986	-0.28224	-0.14374	-0.19429	0.090855	-0.29702
GMCL1	-0.078692	0.087375	-0.18908	-0.057127	-0.25352	-0.19595	-0.31042	-0.33138	-0.30943	0.027044	-0.21411	-0.28658
SP3	-0.072817	0.030904	-0.23106	0.050045	-0.28498	0.13732	-0.2549	-0.39931	-0.20381	0.04647	-0.01013	-0.2826
TMEM169	-0.13134	-0.22352	-0.58685	0.58511	0.44337	0.056839	-0.21123	0.12033	-0.098235	-0.14241	0.12377	-0.24276
CFAP47	-0.25861	-0.10764	-0.51682	0.16455	-0.040607	-0.028684	-0.040095	-0.18771	-0.019686	-0.093173	-0.024471	0.20731
ASB9	-0.15933	-0.13973	-0.62042	0.38423	0.26836	0.55321	-0.1529	-0.13337	0.075238	-0.0023455	-0.042811	0.33554
KLHDC7A	0.068716	-0.27273	-0.85415	-0.077278	-0.032869	0.69939	0.12747	-0.11902	-0.079372	0.17347	0.068367	-0.21304
NINL	-0.12259	-0.72289	-0.17851	0.18482	0.31571	0.076641	-0.089585	0.06641	-0.081152	-0.065275	0.14426	0.031322
RAPGEF4	0.12507	-0.42987	-0.49966	0.46505	0.19753	0.27708	-0.092117	-0.047898	-0.18276	-0.26281	-0.17637	-0.11018
ARHGAP21	-0.38077	-0.60385	-0.44709	-0.27847	-0.43519	-0.84066	0.17518	0.049926	0.080144	-0.081635	0.15658	0.26387
YWHAQ	0.2114	-0.41931	-0.52732	0.41528	-0.39608	0.12052	-0.19455	-0.14529	-0.049973	-0.13564	0.054621	0.15326
FETUB	-0.42172	-0.60897	-0.37599	0.29724	0.092052	-0.89468	-0.16778	0.31938	0.13133	-0.20329	0.07096	0.085414
ERRFI1	-0.21895	-0.075558	-0.30904	0.47751	0.28419	0.44149	-0.15454	-0.078629	-0.28697	-0.1455	-0.26432	-0.2765
PCDHGA4	0.0049923	-0.26976	-0.70865	0.37965	-0.3147	-0.68368	-0.12264	-0.0082601	-0.01899	-0.14897	0.018299	-0.0017051
NLRP4	-0.24236	-0.041751	-0.3651	0.44346	0.32323	-0.0018343	-0.081919	-0.1684	-0.22369	-0.032332	-0.18762	-0.057312
IL26	-0.043125	-0.15044	-0.039831	0.33773	-0.1757	0.34325	-0.074131	-0.55462	-0.26022	-0.2219	-0.4098	-0.057525
ETV4	-0.2245	-0.76983	0.050937	0.31834	0.15457	-0.21835	0.010905	-0.082874	-0.10583	0.10862	-0.12342	-0.035423
ANKRD46	0.16069	-0.9633	-0.52315	0.58696	0.18414	-1.3697	-0.18527	0.27181	0.1181	0.065687	0.15921	-0.25626
SLC12A1	-0.13751	-0.20088	-0.46952	-0.28829	0.060704	-0.43634	-0.20271	-0.020961	-0.088649	-0.16394	0.13538	-0.15844
HNRNPA1	-0.10389	-0.2146	-0.24099	0.4045	0.33374	0.064233	-0.044649	0.056774	-0.57277	-0.14582	-0.11983	-0.010071
SDR9C7	0.16605	-0.32636	-0.58175	-0.18085	-0.28324	-0.48074	-0.057467	-0.18616	-0.13357	0.19979	-0.236	-0.13434
COL19A1	-0.30151	-0.19613	-0.050389	0.4074	-0.089603	-0.38027	0.035238	-0.25549	-0.35032	-0.095379	0.011665	0.24037
ETV3	-0.023014	-0.40203	-0.15128	0.0059959	-0.33288	-0.30107	0.066239	-0.31043	-0.29738	0.0030336	-0.12998	-0.17495
KRTAP10-7	-0.20249	-0.077277	-0.069847	0.29604	0.16318	-0.069173	-0.32904	-0.18876	-0.25029	-0.34101	-0.18139	-0.34383
AKAP7	-0.16685	-0.12416	-0.57868	-0.029806	-0.21114	0.056664	-0.2279	0.099207	-0.11716	-0.15719	-0.091057	-0.057257
MTMR10	-0.28123	-0.1832	-0.36468	0.3759	0.11296	0.10842	-0.05263	-0.044567	-0.18902	-0.21791	-0.13435	-0.069323
CEP250	-0.53877	-0.02115	-0.46368	-0.037323	-0.095881	0.045004	0.034991	-0.063882	-0.062494	0.075148	0.063131	0.071207
HACE1	0.02499	-0.43605	-0.52713	0.048467	0.10669	-0.22281	-0.16056	0.090872	-0.1046	0.049233	0.037736	-0.086777
SCARF2	-0.1362	-0.49566	0.12016	0.21755	0.059828	-0.14387	-0.15272	-0.24796	-0.19741	-0.19191	-0.1287	-0.070085
UBXN6	-0.089182	-0.15619	-0.60571	0.22174	-0.14001	0.36975	-0.26153	-0.00064586	0.0034765	-0.26877	-0.045781	-0.27021
SUMO1	-0.14327	-0.44835	-0.39623	0.27901	-0.045229	-0.90598	-0.089193	-0.1056	0.074094	-0.018244	0.060029	-0.1811
ELK4	-0.20261	-0.25131	-0.43596	0.18214	-0.14199	0.3887	-0.03327	-0.20725	0.02366	-0.016013	-0.18061	-0.11791
LY96	-0.16442	-0.34209	-0.58466	-0.017444	0.021495	-0.12194	0.042186	-0.037912	-0.019482	-0.032887	0.02516	-0.077635
OR51A4	-0.23084	-0.26188	-0.33213	0.16354	-0.038958	0.4169	-0.069978	-0.19137	-0.020127	0.012845	-0.078779	0.037273
QPCT	-0.013938	-0.014295	0.16115	0.11299	-0.16984	-0.17954	-0.30303	-0.24703	-0.68775	-0.23858	-0.020927	-0.041894
REEP3	-0.24911	-0.42639	-0.40219	-0.26787	-0.11691	-0.17326	-0.090573	0.0049092	0.059769	0.06179	0.1344	0.078445
LDHA	-0.096768	-0.47635	-0.386	-0.071578	-0.35741	0.50082	0.020325	-0.05225	-0.11138	0.096794	-0.14381	-0.27613
MUM1L1	-0.060737	-0.15271	-0.18307	0.19692	-0.24179	0.17542	-0.18483	-0.25734	-0.2618	-0.25923	0.030985	-0.29233
CCDC155	-0.35924	-0.28006	-0.11545	0.53837	0.53222	-0.88675	-0.031566	-0.090458	-0.2226	0.16831	0.0046329	0.0041315
HSD11B1L	-0.34843	-0.56705	-0.80378	0.085174	0.14991	0.14788	0.32908	0.14708	0.14403	0.10762	0.146	0.10555
KHK	-0.25728	-0.27959	-0.12496	-0.018533	-0.029903	0.060482	-0.12993	-0.15381	-0.15325	0.17762	0.020017	-0.17346
SSC4D	-0.44546	-0.23739	0.10001	0.24681	0.45035	-0.53993	-0.035004	-0.14113	-0.33788	0.14585	0.076166	0.2308
KRT17	-0.30212	-0.20354	-0.70715	0.85043	0.47971	0.8161	0.096546	-0.013696	0.033418	0.11524	0.043607	0.064822
SAPCD2	-0.096802	-0.39092	-0.47668	0.096135	0.13788	0.065632	-0.048811	0.071933	-0.15511	-0.076432	-0.066777	-0.091801
ZNF761	-0.20604	-0.39429	-0.33576	-0.16673	-0.13227	-0.43204	-0.027887	-0.17863	0.046569	-0.16433	-0.13104	-0.067673
GCC2	-0.50278	-0.16143	-0.34078	-0.32263	-0.2795	0.16375	0.15351	-0.12901	-0.11552	0.02565	0.11689	-0.43011
WDR11	-0.14086	-0.25502	-0.071897	-0.73284	0.14207	-0.085784	-0.21312	-0.19026	-0.22403	-0.27998	-0.10332	-0.17514
STK39	-0.54501	-0.26269	-0.49721	0.5583	0.1501	0.18492	0.20818	0.065554	-0.063386	0.30713	0.21032	0.11018
LTA4H	-0.030111	-0.422	-0.29607	0.029292	0.28347	0.0022171	-0.14964	-0.24439	0.048598	-0.10006	0.034177	-0.10289
TYRP1	0.024775	-0.53613	-0.70316	-0.057374	-0.30367	0.48155	0.1399	0.1173	-0.13607	0.093933	0.4086	-0.11071
SLAIN2	-0.13236	-0.20527	-0.46405	0.47846	-0.0051811	-0.33617	-0.15985	-0.078896	-0.052509	-0.17072	-0.11259	-0.19279
LRRC75A	-0.11007	-0.42697	-0.40186	0.40012	0.01005	0.11017	0.06974	0.0030033	-0.22665	-0.052667	-0.10265	-0.06513
HNRNPDL	0.19148	-0.78408	-0.36626	0.20712	-0.052129	-0.27278	0.022269	-0.038742	-0.11641	0.034103	0.019944	-0.019442
ACR	-0.18639	-0.50761	0.0037297	0.022294	-0.1914	-0.2326	0.0037881	-0.26958	-0.13542	0.2696	-0.079427	0.20816
DDX4	-0.26583	-0.1121	-0.41385	-0.079502	-0.33964	-0.33762	-0.048087	0.021713	-0.27325	0.024526	-0.038009	-0.13098
COQ10A	-0.43355	-0.069966	-0.40269	0.43325	0.72679	1.1907	-0.40253	0.094815	0.12282	-0.3522	-0.12338	-0.4875
CLEC12B	-0.44058	-0.2314	-0.5283	0.2547	0.19689	-0.35785	-0.038061	-0.0098515	0.15733	0.045281	0.19103	0.045521
SCCPDH	-0.080322	-0.34763	-0.17741	-0.23827	-0.53196	-0.23122	-0.1163	0.022356	-0.3908	-0.31499	-0.38975	-0.47561
GLIS2	-0.31652	-0.61923	-0.78391	0.038698	0.22913	-0.58757	-0.00070957	0.3421	0.28973	-0.2488	0.21402	-0.037557
REV1	-0.12558	0.0309	-0.1015	0.031109	0.58222	-0.34561	-0.023584	-0.1964	-0.67201	-0.29986	-0.3222	-0.36727
SENP1	-0.24489	-0.3378	-0.4383	0.14607	0.23828	-0.13864	0.015817	-0.12945	0.04784	0.046459	-0.15497	-0.17071
POTEJ	-0.035727	-0.20582	-0.45459	-0.15649	0.15618	-1.0682	0.058031	0.21114	-0.65815	0.12525	0.52303	0.33512
RASSF8	-0.12702	-0.40076	-0.70789	-0.08577	0.33509	0.25367	-0.039213	0.20444	-0.014357	0.14264	0.13645	-0.049026
TPP1	-0.066096	-0.11893	-0.8397	0.06412	0.26707	-0.076132	0.022009	-0.10001	0.01815	-0.14537	-0.19546	-0.16654
MSMO1	-0.1149	-0.40784	-0.53508	-0.074082	0.3927	-0.14272	-0.17238	0.065933	0.080339	0.0068052	0.23922	0.52476
ECHDC2	-0.21268	-0.19066	-0.4429	0.16294	0.036627	0.29201	-0.076291	-0.11475	-0.046073	-0.072923	-0.10863	-0.11292
UTP6	-0.060509	0.05359	-0.33969	0.59672	0.29103	-0.46952	-0.062228	-0.39185	-0.28255	-0.0578	-0.32602	-0.17904
PCNX	-0.20282	-0.48319	-0.43818	0.21344	0.14722	0.28142	0.12808	-0.038809	-0.048237	0.14055	0.2006	-0.10442
MRPS23	-0.24328	-0.21716	-0.60257	0.32608	0.13868	-1.0754	0.074043	0.002744	-0.096927	0.15251	-0.18892	-0.44211
SMC2	0.096023	-0.22131	-0.4476	1.9015	0.85376	-1.7415	-0.079807	-0.36566	-0.063417	0.38732	0.30484	0.51649
CRH	-0.34842	-0.19814	-0.25498	0.17872	0.027979	-0.13749	-0.091859	-0.049131	-0.13922	-0.059615	0.19226	0.0357
NFYC	0.018971	-0.097951	-0.71039	0.67587	0.3079	-0.70056	-0.063064	0.11589	-0.34504	-0.16519	-0.32446	-0.29903
CEP83	-0.29225	-0.75179	0.0019629	0.2192	0.026277	0.42499	-0.15567	0.0087695	0.10824	0.025417	0.23862	0.23689
NUDT5	-0.037767	-0.36639	-0.37871	0.052983	-0.068685	0.073079	-0.028577	-0.22539	-0.042497	-0.050199	-0.10338	-0.29437
CCDC101	-0.29892	-0.31764	-0.59646	0.35817	-0.035359	-0.40354	-0.029252	-0.023101	0.187	-0.10156	0.0073938	0.24574
MED14	-0.32406	-0.35707	-1.5251	0.87436	-0.029584	0.69182	0.11801	0.38442	0.62638	0.14659	0.24056	0.68978
CD74	-0.44916	-0.40296	-0.26448	0.40212	-0.15499	-0.55123	-0.0042168	-0.073796	0.11849	0.0063578	-0.30864	-0.080731
TMEM79	-0.11198	-0.36367	-0.21146	0.58876	-0.27424	-0.063105	-0.14866	-0.083321	-0.15669	-0.21384	0.058254	0.15143
OR9K2	-0.090704	-0.043395	-0.27385	0.079427	-0.037259	0.084025	-0.19193	-0.16663	-0.30867	-0.070645	-0.17026	-0.056486
GDI2	-0.39316	-0.23067	-0.44096	0.13511	0.066528	-0.11785	-0.23948	0.10345	0.12622	0.1269	0.043305	0.2898
APEX2	-0.13765	-0.017092	-0.29046	0.25107	0.24859	-0.076053	0.014946	-0.24287	-0.40077	0.047639	-0.39245	-0.45026
ZNF83	-0.32685	-0.40295	-0.093794	-0.0091118	-0.086753	-0.13107	-0.18081	-0.013668	-0.054315	-0.010153	-0.13634	-0.1713
LPAR6	-0.24529	-0.26898	-0.036475	0.10908	0.10626	0.0078499	-0.12296	-0.12391	-0.27195	-0.27737	-0.053155	-0.13794
ELOVL6	-0.14608	-0.52181	-0.24021	-0.19203	0.21602	-0.00040664	-0.10435	0.058339	-0.11529	-0.073627	-0.10791	0.10041
CCT3	-0.28006	-0.30055	0.015443	0.53005	-0.14382	-0.24532	0.099085	-0.48062	-0.12237	0.27751	-0.50268	-0.059542
ZP2	-0.19674	-0.22268	-0.87669	0.53281	0.15988	0.052667	0.25438	-0.00024349	-0.026926	0.22009	-0.080475	-0.086451
PPIG	0.21919	-0.40158	-0.50346	0.53442	0.038068	0.029725	-0.24891	-0.12927	-0.0038597	-0.030188	0.12099	0.021789
CFLAR	0.37053	-0.2699	-1.1206	-0.023883	-0.10888	-0.89951	-0.18473	0.17493	-0.037343	-0.22961	0.04618	-0.069088
IL17RE	-0.004219	-0.17566	-0.54025	0.34172	-0.15317	-0.2781	0.015607	-0.18955	-0.17064	-0.020216	-0.11499	-0.018088
ZNF638	-0.70835	-0.30031	-0.067012	0.34835	-0.10622	-0.435	0.10674	-0.15784	0.063298	-0.066644	0.30294	0.35563
TMEM86B	-0.23548	-0.40269	-1.0018	0.14338	-0.14039	-0.56827	0.14339	0.18238	0.25131	0.021471	0.15733	0.078523
RRM1	0.22177	-1.0869	-0.040821	0.28724	0.40239	0.054775	0.2767	-0.25637	-0.17717	-0.0091428	-0.14872	0.044246
CKLF	-0.18358	-0.29186	-0.25284	0.31572	0.13251	0.27714	-0.094699	-0.099873	-0.1394	-0.021262	-0.01778	0.010621
ATP11A	-0.15392	-0.32468	-0.054883	0.15447	0.26416	-0.019767	-0.028854	-0.23625	-0.26361	-0.02413	0.041603	-0.48281
ARG1	-0.40015	0.20603	-0.74791	0.078448	0.29738	-0.0078153	-0.20204	0.37886	-0.29644	0.047321	0.10676	-0.018888
MLLT10	-0.32276	-0.20031	-0.17234	-0.043287	-0.16565	-0.016926	-0.12366	-0.076871	-0.16539	-0.13143	-0.0031499	0.017256
ATP5L	0.0037205	-0.12231	-0.72859	0.42195	0.73967	0.12046	0.061951	-0.21099	-0.064955	-0.07498	-0.34342	-0.12438
GPR180	-0.17935	-0.39808	-0.41396	0.53856	0.66265	-0.54131	-0.18064	-0.078091	0.18946	-0.12697	0.0013905	0.26032
NARF	-0.35437	-0.11096	-0.37161	0.36264	0.10648	0.32478	0.056319	-0.15312	-0.12674	0.18912	-0.12344	0.086211
ELOVL2	-0.40307	-0.86162	-0.49749	-0.44498	-0.056867	-0.13844	0.053667	0.084145	0.56445	0.012239	0.041783	0.26827
PCDHA2	-0.28562	-0.33672	-0.76712	0.37508	0.48145	0.40662	0.09444	0.048202	0.18831	0.24128	-0.23569	-0.07596
PLEKHA8	-0.56517	0.22699	-0.37081	-0.26028	0.74903	0.25799	0.21435	-0.16782	-0.39397	0.25312	-0.0089615	-0.24684
ANTXRL	-0.037697	-0.63164	-0.32891	0.38212	0.33842	0.54066	-0.017515	-0.13721	0.09813	0.013096	-0.064785	0.27265
GM2A	-0.071516	-0.38307	-0.56344	0.12197	-0.10548	0.054888	-0.18546	0.062568	0.087507	-0.08251	0.11526	0.05144
SLCO1A2	-0.16562	-0.3743	-0.10135	-0.16084	-0.4462	0.0092212	-0.029687	-0.24224	-0.13869	-0.060336	0.026171	0.053316
DCN	-0.26178	-0.080955	-0.38223	0.35656	0.051152	-0.12511	-0.060254	-0.28757	0.021081	-0.10982	-0.22577	0.04603
NRG2	-0.22647	-0.058898	-0.55004	-0.03847	-0.15954	-0.20073	0.046501	-0.15581	-0.10445	0.04558	0.17704	0.098395
XKRY2	-0.32161	0.093611	-0.11733	0.51762	0.23886	0.16926	-0.36539	-0.43233	0.094308	0.22126	0.10382	0.28186
CLTA	-0.11161	-0.81311	-0.22679	-0.17089	0.32324	0.1936	-0.0039403	0.083841	0.024552	-0.085409	0.26489	0.080976
XKRX	-0.049627	0.22918	-0.5533	-0.19895	-0.098646	0.45234	-0.07326	-0.28141	-0.31753	0.14861	-0.093205	-0.29486
IL20RA	-0.0034059	-0.46639	-0.27886	0.055741	-0.080383	0.13202	-0.025243	-0.10085	-0.16738	-0.087118	0.1292	-0.18019
SALL4	-0.2853	-0.13787	-0.46343	0.060402	-0.41861	0.4215	-0.043189	-0.08848	-0.022719	-0.10449	0.14118	-0.1331
PDYN	-0.098285	-0.46073	-0.086424	0.39201	0.12761	0.72922	-0.076444	-0.061033	-0.25792	-0.083766	-0.22135	0.14772
DEFB119	-0.12106	0.015511	-0.46903	0.22167	0.23569	0.19076	-0.1557	-0.11932	-0.19028	0.035663	-0.044036	-0.025202
KYNU	-0.39273	-0.0074035	-0.74544	1.2033	0.29942	-0.64259	0.031069	0.083762	-0.0089923	0.20656	0.16308	0.26685
NNT	0.16905	-1.0754	-0.27691	0.58045	0.23761	-0.39755	0.09577	-0.16122	0.21055	0.15648	0.0019897	-0.099313
EPS15	-0.065677	-0.18556	-0.39035	0.063134	0.31133	-0.10433	-0.10431	-0.13706	-0.15516	-0.0026716	-0.0025602	0.086903
SUCLG1	-0.13227	0.24592	-0.038927	-0.07953	-0.15703	-0.3552	-0.33054	-0.26597	-0.51633	-0.13885	0.14701	0.27684
FAM156B	-0.21991	-0.24239	-0.45409	0.43065	0.14047	-0.17607	0.020219	0.081882	-0.2235	0.12593	-0.061052	-0.10537
LPP	-0.057939	-0.34765	-0.68037	0.20868	-0.13116	-0.45827	0.083671	-0.20458	0.16958	0.05207	0.15168	-0.17922
AVEN	-0.050923	0.010263	-0.15905	0.38191	-0.23028	0.17588	-0.16727	-0.51388	-0.15636	-0.19239	-0.11669	0.060897
PLCB4	-0.43114	-0.058318	-0.33559	-0.081938	-0.14332	0.081564	-0.18359	-0.069378	0.041472	-0.083534	-0.054284	-0.32048
ATP4B	-0.10222	-0.099472	-0.48463	0.1312	-0.24971	-0.21173	-0.10823	-0.013033	-0.22879	-0.20708	0.10411	-0.19104
ALKBH3	0.027636	-0.19081	-0.18461	0.49745	0.29109	0.13014	-0.16444	-0.35427	-0.16945	-0.15651	-0.17287	0.20392
TELO2	-0.10868	-0.1094	-0.26433	0.56026	0.022374	0.24273	-0.018652	-0.24861	-0.28489	-0.34039	-0.27534	-0.22838
CHI3L1	-0.27459	-0.24093	-0.21182	0.085294	0.1451	0.88318	-0.13697	-0.19349	0.025188	0.24488	-0.21335	0.070431
ZNF484	0.029997	-0.46707	-0.32071	0.11638	-0.032949	0.089822	0.0072599	-0.13375	-0.14833	0.23944	-0.043602	-0.22636
CACNB3	0.034291	0.020064	-0.41062	-0.1155	0.035816	-0.52175	-0.18712	-0.16645	-0.32171	-0.18912	0.12103	-0.037913
ZNF595	-0.031909	-0.035881	-0.55756	0.47005	0.22655	0.38099	0.055327	-0.14741	-0.31392	-0.2975	0.025163	-0.099866
MRPL20	-0.47435	0.025643	0.0064112	0.46044	-0.12515	0.6066	-0.045165	-0.18756	-0.35589	-0.16377	-0.1926	-0.46927
LBP	-0.3296	-0.15787	-0.30484	0.34602	0.25967	0.25855	-0.0071532	0.024728	-0.25551	0.0046456	0.06377	-0.27618
CYLC1	-0.11997	-0.18127	-0.59449	0.021751	-0.23471	0.10951	-0.019498	-0.065747	-0.049209	0.050668	-0.049677	-0.063946
C4orf33	-0.30009	-0.32687	-0.075357	0.081693	-0.65407	-0.50837	-0.19884	0.058977	-0.18678	0.0024242	0.035462	0.066056
RBL2	-0.16792	-0.056528	-0.77835	0.49763	-0.096225	0.585	0.018711	-0.0038736	-0.040624	0.16318	-0.022476	0.10297
C18orf63	-0.41727	-0.0032293	-0.26125	-0.044148	0.43299	-0.20466	0.024824	-0.14465	-0.22686	-0.076718	-0.30677	0.1687
STARD3	-0.020739	-0.21076	-0.78187	0.19187	0.07571	0.42342	-0.10945	-0.062454	0.15724	-0.12675	-0.19472	-0.036156
FYTTD1	-0.19682	-0.19505	-0.1889	0.010215	-0.36045	-0.083773	-0.099642	-0.13398	-0.21308	-0.06725	-0.19489	-0.020394
FKBP14	-0.045204	-0.36894	-0.16359	0.16017	-0.018978	-0.073628	-0.10979	-0.16502	-0.17462	0.15186	0.095318	-0.14812
CLIC3	-0.11326	-0.010495	-0.39837	-0.00066562	-0.028939	0.16906	-0.20126	-0.038451	-0.26446	-0.23703	-0.13375	-0.34264
SLC24A2	-0.21644	0.28414	-0.99791	0.33421	0.53807	0.48695	-0.11868	-0.087215	0.11038	0.0010355	0.02596	0.0079154
ATP5G3	0.1192	-0.25892	-0.49395	0.33166	0.3579	0.84582	-0.16849	-0.062367	-0.1604	0.074074	0.10379	-0.12537
GPR142	-0.34815	-0.043356	-0.22156	0.3955	0.0014532	-0.00011083	-0.021787	-0.1759	-0.21417	-0.069577	-0.31516	-0.027679
UNC5D	-0.15296	-0.34534	-0.36415	0.24576	-0.0040579	0.23753	-0.15157	0.13508	-0.14471	0.014952	0.0063182	-0.36536
ZNF343	-0.24741	-0.14835	-0.26759	0.015002	-0.043052	0.5112	-0.053117	-0.10685	-0.20023	-0.12815	0.076341	-0.093574
YWHAH	-0.35	-0.70059	-0.64365	0.05355	-0.10917	0.05078	0.18167	0.12416	0.36616	0.082664	0.12307	0.66886
TMEM249	-0.20892	-0.079071	-0.47874	0.32182	0.075546	-0.32573	-0.11715	0.016838	-0.15498	0.021615	-0.073576	-0.1497
GABPB2	-0.32711	-0.21815	-0.49	0.42081	-0.11918	0.13655	0.098384	-0.14171	0.056595	0.028212	-0.12068	-0.28955
TMEM70	-0.31443	-0.11473	-0.3226	0.28489	-0.11087	0.10623	0.03862	-0.16779	-0.14069	0.10619	0.1144	0.0013572
DBI	0.27751	-1.051	-0.23603	0.23688	-0.22531	0.38706	-0.010352	0.20784	-0.20949	-0.040923	0.009651	0.15361
PAPD7	-0.060236	-0.33052	-0.54627	0.032037	0.091826	0.023988	0.12168	-0.05929	-0.14657	0.056711	-0.19494	-0.10434
SPTAN1	-0.042986	-0.20718	-0.56246	0.35347	-0.038389	0.20496	-0.055253	-0.063761	-0.089545	0.0066191	-0.15652	-0.067432
SHBG	-0.46648	0.010867	-0.49737	0.46487	-0.30477	0.07392	-0.00059316	0.0036793	-0.070995	-0.30777	-0.24521	0.014365
TAF8	-0.1873	-0.21594	0.0049247	0.050718	-0.21227	-0.24259	-0.17219	-0.1333	-0.31575	0.10102	-0.09566	-0.17935
SLFN12L	-0.40028	-0.44985	-0.30309	-0.065333	-0.18746	-0.27785	0.02611	0.024869	0.083392	-0.071142	0.093636	0.22129
C19orf40	-0.3394	-0.41282	0.12906	0.42102	-0.1457	-0.10573	0.049452	-0.11381	-0.3312	-0.094988	-0.2688	-0.64004
RNF125	-0.29566	-0.10893	-0.244	0.17771	0.041228	-0.17145	-0.056485	-0.15844	-0.15486	-0.13589	-0.19683	-0.47041
MFSD6L	-0.25898	-0.21619	-0.50838	0.20951	-0.041994	-0.1227	-0.012434	-0.090125	0.067941	0.055115	-0.035518	0.024478
C1QTNF6	-0.19336	-0.28981	-0.27587	0.38454	0.3797	0.20103	0.085463	-0.074715	-0.26958	-0.014782	-0.21409	-0.24539
FMR1	-0.23073	0.13878	-0.23279	0.45825	-0.049307	0.28476	-0.31737	-0.10665	-0.26898	-0.15746	-0.043808	-0.26235
BTRC	-0.1695	0.013788	-0.43112	0.32213	0.13191	0.25863	-0.020831	-0.20834	-0.20153	0.053229	-0.013606	0.1494
GDAP1	-0.24	-0.31395	-0.098266	0.2551	0.16431	-0.29696	-0.090265	-0.0053143	-0.26942	-0.0017177	-0.064966	-0.051638
EPM2A	-0.24213	-0.22729	-0.54946	-0.049015	0.16875	0.93121	-0.046727	0.14541	-0.095472	0.0086247	0.22573	-0.23839
SNRPC	-0.21503	0.17023	-0.17477	0.34642	-0.18562	-0.40327	-0.1991	0.087537	-0.68396	-0.22358	0.015076	-0.14255
TMEM19	-0.31487	-0.48663	0.047667	0.35463	-0.14138	0.51159	-0.12492	0.091604	-0.22737	0.092909	-0.079798	-0.28727
ZNF37A	0.039724	-0.6677	-0.5266	0.22538	0.067785	0.2904	0.20284	-0.10021	0.03749	0.11712	-0.12595	0.28333
VAMP5	0.016855	0.26623	-0.4982	0.34509	-0.13086	0.029474	-0.3557	0.050116	-0.49341	-0.0032281	-0.10486	-0.34204
RTP4	-0.15857	-0.16838	-0.39613	0.25085	-0.42299	0.22186	-0.19947	-0.070046	-0.020803	-0.0073974	-0.19971	0.062442
FOXC2	-0.12569	-0.50114	-0.086585	-0.1277	-0.13807	-0.62055	-0.0064742	-0.18225	-0.1108	-0.11438	-0.16465	-0.023193
MACF1	-0.29938	-0.035825	-0.13924	0.54993	-0.047008	-0.25349	-0.029934	-0.21557	-0.29276	0.068833	-0.37568	0.0029168
AEBP2	-0.15339	-0.43739	-0.3001	-0.1162	0.50841	-0.54634	-0.051975	-0.006929	-0.06247	0.044464	-0.34989	-0.19751
MICALCL	-0.0093156	-0.13884	-0.69611	0.058332	-0.079833	0.32073	-0.031778	-0.2479	0.11321	-0.22619	0.020334	0.41737
SPTBN2	0.30014	-0.39357	-0.37255	0.041835	-0.19606	0.086737	-0.25614	-0.20144	-0.08695	-0.075073	0.093161	0.10177
C21orf62	0.067728	-0.089777	-0.45577	0.21064	0.44385	-0.10979	-0.28882	0.0031395	-0.24675	0.013283	0.034684	-0.18683
PET100	-0.27202	-0.038904	-0.36908	0.054429	0.073781	0.097015	0.016735	-0.16036	-0.18641	0.035508	0.078931	-0.12008
OR6C1	-0.036581	-0.099204	-0.050945	-0.23434	-0.2607	0.017837	-0.27561	-0.14218	-0.404	0.073987	-0.079986	-0.087007
CALHM2	-0.092894	0.1367	-0.2629	0.22441	0.12818	0.31189	-0.11147	-0.16934	-0.50811	-0.099086	-0.21877	-0.32152
NF2	-0.16642	-0.54249	-0.33857	-1.5858	-0.24323	-0.19715	0.1725	-0.0046352	-0.12787	-0.082955	-0.33131	-0.57328
TMTC4	0.12736	-0.4959	-0.34272	0.096412	-0.029818	0.48268	-0.027546	0.031679	-0.2997	0.31996	0.091719	-0.075679
WDR5B	-0.35278	-0.63175	-0.68501	0.6334	0.2371	0.050578	0.19603	0.14996	0.31794	0.22554	-0.035397	0.054988
FAM168B	-0.25779	-0.12232	-0.21722	0.28628	0.019945	0.47334	0.046312	-0.16117	-0.29329	-0.068327	-0.018265	-0.11158
TCHH	0.0045371	0.079482	-0.4298	0.04785	0.014866	-0.11682	-0.20247	-0.2419	-0.21523	-0.16542	-0.18694	-0.23647
C1orf122	-0.11714	-0.050761	-0.37647	-0.0047443	-0.17337	-0.11062	0.087658	-0.2227	-0.3253	-0.049789	-0.22597	-0.32833
ANXA9	-0.2976	-0.16753	-0.11017	0.15099	0.8594	0.37796	-0.018708	0.0016239	-0.41213	0.048582	-0.016947	-0.5109
FAM46D	0.22208	-0.59989	-0.764	0.012691	0.15228	0.14186	0.068898	0.1495	-0.080155	0.34576	-0.0014715	-0.021382
FITM2	-0.1989	-0.37652	0.056536	0.24297	0.46793	-0.41735	-0.20503	-0.1407	-0.13823	0.06891	-0.20706	0.15321
FCGR3A	-0.17354	-0.32216	-0.24397	0.02193	0.39828	0.21335	-0.078628	0.11934	-0.30177	-0.030247	0.10038	-0.10121
ACADL	0.062998	-0.2608	-0.86499	0.25314	0.42354	0.20529	0.080609	0.02196	-0.039975	0.097566	0.17458	0.21827
MAP7	-0.39432	-0.19544	-0.1992	-0.15725	-0.33559	-0.47627	0.030518	-0.24945	0.0077006	-0.053851	0.018398	-0.12502
SRRM1	-0.15454	-0.10832	-0.36004	-0.14531	0.23366	-0.36781	-0.17001	-0.27379	0.068616	-0.23233	-0.0048039	0.14383
ATP7A	-0.17207	-0.25966	-0.23914	0.24574	-0.069819	0.26918	-0.032536	-0.16271	-0.13068	0.15576	0.095584	0.030694
PDGFRB	-0.17393	-0.025425	-0.25914	0.18859	0.15849	-0.22584	-0.096796	-0.17979	-0.26124	0.14805	-0.1522	-0.087773
ATL1	-0.14063	-0.37234	-0.31553	0.2691	0.26072	0.2556	-0.038597	-0.079428	-0.049705	0.054415	-0.027927	-0.21614
ARG2	0.074707	-0.19163	-0.2499	0.23062	-0.1377	-0.11982	0.023	-0.32082	-0.3309	0.093459	-0.34707	-0.28642
CTXN3	0.078344	0.018323	-0.566	0.12508	-0.14632	-0.092658	-0.055553	-0.17609	-0.29448	-0.032782	0.089166	0.28935
GNAL	-0.22576	-0.36563	-0.19412	0.20903	0.23448	0.00033511	-0.012951	-0.14112	-0.054681	-0.15348	-0.06445	0.038367
CLSTN1	-0.15233	-0.25584	-0.39601	0.23811	-0.094339	0.1312	-0.010525	-0.25838	0.078905	-0.055188	-0.032312	0.10264
RASL11B	-0.1338	-0.37242	-0.36025	0.10658	0.2997	0.26395	-0.057226	-0.025096	-0.044999	0.084021	-0.1224	-0.20856
PALB2	-0.20989	0.10105	-0.17591	0.15839	-0.050423	0.060816	0.14911	-0.27988	-0.57751	-0.012172	-0.26728	-0.43537
LRRC2	-0.37175	-0.088021	-0.12781	0.059351	0.18108	0.030606	-0.21131	-0.17739	-0.015727	-0.32045	-0.17319	-0.10953
CAMP	-0.39023	-0.24942	-0.091065	0.049766	-0.31375	0.028282	-0.010735	-0.13932	-0.11021	0.043525	0.0030577	-0.12626
MSH3	-0.17311	-0.16059	-0.21287	0.15661	-0.11748	0.066591	0.051338	-0.24031	-0.25533	-0.17238	-0.13208	-0.29559
SLC35E4	-0.42758	-0.096949	-0.14298	0.034968	-0.0532	-0.32688	-0.094912	-0.026237	-0.20199	-0.044558	-0.066234	-0.27032
SH3BP2	-0.14302	-0.40679	-0.3514	0.42499	0.13394	-0.23318	-0.10919	0.095055	-0.075155	-0.016534	0.0078529	0.12921
PKP3	-0.21848	0.043691	-0.42449	0.25148	0.15267	-0.39229	0.068378	-0.30094	-0.15752	-0.1582	-0.06379	-0.26272
ZBTB4	-0.095731	-0.27629	-0.45119	0.35641	0.099482	8.0322e-05	-0.039757	-0.0051471	-0.12109	-0.22531	-0.064033	-0.11196
NPIPA8	-0.13602	0.16315	-0.31077	0.53188	-0.028432	0.2529	-0.06357	-0.407	-0.23467	-0.16982	-0.4822	-0.28909
SELT	-0.41026	-0.27363	-0.1691	0.3683	0.028933	-0.28575	-0.026681	-0.0074496	-0.10161	0.027247	-0.0065731	-0.21146
LOC102723859	-0.63185	0.048904	-0.54649	0.26197	0.3334	0.94375	0.047961	0.044469	0.049277	0.17809	0.0094741	-0.22999
ABHD12B	-0.12576	-0.33246	-0.26772	-0.060665	0.53134	0.71332	-0.025157	-0.048031	-0.18844	-0.052953	0.22783	0.094732
ITGA3	-0.30823	-0.2013	-0.32728	0.19287	0.41521	0.15354	-0.0099403	-0.058467	-0.082131	-0.10351	0.058575	-0.2454
TNFSF13	-0.13998	0.14386	-0.50656	0.28003	0.43249	-0.0082717	-0.087181	-0.17447	-0.22276	0.0018361	-0.15013	-0.27457
HPD	-0.011485	-0.14431	-0.52108	0.45097	0.19639	-0.082403	0.1131	-0.19899	-0.2242	-0.028211	-0.050663	-0.19718
GPNMB	0.020415	0.13779	-0.46141	-0.091583	0.10225	-0.19692	-0.17574	-0.20524	-0.3016	-0.18061	-0.07426	-0.34732
FANCL	-0.14886	-0.22579	-0.319	0.16181	-0.034334	0.14468	0.19737	-0.061828	-0.42737	0.0060715	-0.27085	-0.71423
CACHD1	-0.068004	-0.52484	-0.25588	0.10311	-0.16549	0.29113	-0.026112	-0.16455	0.05521	0.059283	0.068992	0.14777
NDUFA11	-0.11532	-0.23825	-0.013221	0.21409	-0.08158	0.63616	-0.094245	-0.16077	-0.36193	-0.051646	-0.23106	-0.44903
DCAF12	-0.25022	-0.24589	-0.55825	0.048432	-0.26231	-0.012298	-0.10051	0.034369	0.13794	-0.097726	-0.13234	0.045974
TSC1	0.041508	0.2476	-0.30009	0.25622	0.45299	-0.056971	-0.23493	-0.19282	-0.54366	-0.35387	-0.47601	-0.8005
GOLGA4	-0.43167	-0.41514	-0.1277	0.32231	0.21077	0.15633	0.042484	0.025954	-0.076062	0.12104	0.31524	0.30396
SESN1	-0.02756	-0.33199	-0.61285	0.12183	0.54843	-0.41081	0.012245	-0.075916	0.054085	0.0011496	0.13612	0.058334
TENM4	-0.16981	-0.39795	-0.018554	0.22587	0.88337	0.37005	-0.018644	-0.27539	-0.10098	0.047353	-0.15952	-0.061705
LIPA	-0.14885	-0.11251	-0.69211	0.44398	0.19264	-0.23671	-0.15227	-0.032419	0.15704	-0.07447	0.036375	0.44583
GLIPR1L1	-0.26386	-0.18862	-0.47234	0.33425	0.12354	0.17445	0.096801	-0.17519	0.023303	0.10797	-0.10897	0.22579
C11orf31	-0.058133	0.10803	-0.52395	0.39646	0.21904	-0.14208	-0.32024	0.00089442	-0.18508	-0.10579	-0.048507	-0.015507
CLEC1B	-0.18199	-0.61115	-0.2674	0.21745	-0.31441	0.1575	0.065288	0.20797	-0.19069	-0.074247	0.028975	-0.14672
SPATA24	0.093276	-0.57267	-0.42642	-0.10748	0.38052	0.62236	-0.025724	-0.092659	0.046288	-0.047202	-0.24867	-0.17088
IMPG2	-0.11185	-0.050136	-0.15723	0.3697	0.254	-0.54476	0.029302	-0.13335	-0.55277	-0.17817	-0.098178	0.051067
GRIN2A	-0.35897	-0.14697	-0.15671	0.08191	-0.4828	-0.38748	-0.12757	-0.15108	-0.033912	-0.081909	-0.021302	0.11521
MORN2	-0.037613	-0.25161	-0.49372	0.15609	0.037561	-0.21814	0.10541	-0.049137	-0.24828	-0.030619	-0.045111	-0.16128
CALML5	-0.54753	-0.32958	0.023168	0.46158	-0.36008	-0.20073	-0.024013	0.058924	-0.15527	-0.044571	-0.12071	-0.091839
MATN4	-0.025452	-0.28913	-0.55997	0.31968	-0.36087	0.04084	-0.085231	0.13995	-0.15428	-0.032011	0.00088243	-0.19212
PPP1R15B	-0.26378	-0.5547	0.5238	0.51532	0.2957	-0.35872	-0.10544	-0.19649	-0.37728	-0.14716	-0.77943	-0.33142
IQCB1	-0.031863	0.10079	0.2197	-0.029023	0.032113	-0.51957	-0.42813	-0.58503	-0.2491	-0.23274	-0.19929	-0.18021
DNTTIP2	-0.20662	0.12722	-0.27224	0.66143	0.49581	-0.2927	-0.21252	-0.2423	-0.1668	-0.02343	0.17805	0.01625
MAP4K3	-0.15812	-0.062167	-0.34332	0.55921	-0.37414	-0.45311	-0.012862	-0.20129	-0.19527	-0.21628	0.026856	0.045743
RBMY1B	0.19616	-0.12992	-0.77519	0.43109	0.65808	0.071023	-0.24718	0.071963	-0.088714	-0.32524	-0.20449	0.10435
RAD51C	-0.13239	-0.12263	0.072122	0.96098	0.067354	-0.044781	-0.11933	-0.059618	-0.61099	-0.17869	-0.12503	-0.81615
SENP2	-0.26357	-0.21897	-0.12946	0.52033	0.40929	-0.014114	-0.063174	-0.19123	-0.10642	-0.077965	-0.05984	-0.076687
XRCC2	0.042234	-0.047142	-0.51133	0.38323	0.35065	0.095001	-0.20369	-0.12673	-0.12579	-0.1039	-0.095618	0.13535
DYRK2	-0.24102	-0.096141	-0.35641	0.42279	-0.11701	-0.20832	-0.11858	-0.10147	-0.058777	0.061741	-0.0201	-0.42045
KLC4	-0.1568	-0.13855	-0.76848	0.24632	-0.42315	-0.11348	0.22243	-0.22909	0.098384	0.047582	-0.26416	0.18142
B4GALT3	0.44862	-0.72403	-0.43325	0.18796	0.91991	1.1682	-0.221	-0.0097136	-0.031865	-0.11445	-0.034477	0.24842
GBP5	-0.026471	-0.24103	-0.29328	-0.00026883	0.3752	-0.10448	-0.074395	-0.22819	-0.10711	0.031302	-0.257	-0.14454
GTF2E1	-0.048763	-0.16023	-0.31756	0.31374	0.19624	0.62499	-0.1675	-0.098696	-0.17725	-0.0036679	0.073689	0.07797
HIVEP2	-0.30309	-0.10278	0.042963	0.20318	0.35976	-0.043146	-0.12985	-0.34233	-0.13411	0.11074	0.020671	-0.034664
USP20	-0.21261	-0.32776	-0.16128	0.25305	0.14595	0.059514	-0.058489	-0.0061903	-0.2025	-0.19114	0.00061219	-0.21874
WARS	-0.084913	-0.10061	-0.0066009	-0.073858	0.69441	0.29502	0.20479	-0.43523	-0.54555	0.065961	-0.098419	-0.2592
SUV420H1	-0.00091683	-0.053671	-0.1233	0.59924	0.27173	-1.3821	-0.24748	-0.31153	-0.23079	-0.053742	-0.30898	-0.20359
NCBP1	-0.12727	-0.033776	-0.37172	0.80362	0.20702	0.31723	-0.056162	-0.27746	-0.10125	0.35458	0.2439	0.0093761
NBL1	-0.13536	-0.46405	-0.54891	0.099635	0.05877	-0.17245	-0.051846	0.07938	0.15364	-0.094037	0.05535	0.11911
LARP7	0.14731	-0.14746	-0.26352	0.19548	-0.13321	0.2748	-0.29092	-0.33078	-0.081052	-0.23879	-0.042248	-0.13913
PANK3	0.16148	-0.62041	-0.72713	0.25486	0.32178	-0.010156	0.016085	0.02281	0.18104	-0.14687	-0.033981	-0.010944
GABRB3	-0.30396	-0.04799	-0.45011	0.19272	-0.18914	-0.03216	-0.097267	-0.01855	-0.045989	0.026296	0.036839	0.045537
STX17	-0.16167	-0.19829	-0.32694	0.11683	-0.14346	0.20745	-0.17573	-0.17169	0.070606	0.025802	-0.078124	-0.060932
SLC5A6	-0.28711	-0.29599	-0.16628	0.094186	0.20594	0.34441	0.037637	-0.10047	-0.15091	0.18775	0.0070464	0.03834
TMEM257	-0.35585	-0.21595	-0.09344	-0.093437	-0.42082	-0.57294	-0.043776	-0.2891	0.035309	-0.01946	0.03591	0.21238
C2orf83	-0.0073693	-0.36153	-0.16492	-0.2088	-0.30587	-0.049117	-0.12627	-0.084487	-0.21784	-0.23657	-0.016411	-0.12458
SYNC	0.10906	-0.30558	-0.042615	-0.00034578	-0.052431	-0.059732	-0.44139	-0.12751	-0.15432	-0.22104	-0.15427	-0.16413
EIF2D	-0.23859	0.029963	-0.27055	0.32064	-0.47523	0.097009	-0.10714	-0.17676	-0.19926	-0.06127	-0.015064	-0.04499
PEX10	-0.17104	-0.33752	-0.38901	0.39013	-0.2138	-0.094417	-0.035865	-0.053649	0.027777	0.018747	0.0032898	-0.050086
ANKRD30A	0.13936	-0.50519	-0.50855	-0.16845	0.44067	0.42203	0.11197	-0.094133	-0.10199	-0.22832	0.15801	-0.11203
FABP2	-0.15442	-0.15546	-0.2357	0.13122	-0.27086	-0.49578	-0.23628	-0.063657	-0.11268	-0.054463	-0.13374	-0.11353
SYT8	-0.29734	-0.4345	-0.08276	-0.0076593	-0.51014	-0.29419	-0.075133	-0.096249	0.028814	0.16723	0.07064	-0.33231
ZNF528	-0.092833	-0.30706	-0.39211	0.2009	-0.24765	0.47484	-0.11806	-0.03603	-0.010345	-0.045461	0.15052	0.25972
DDX43	-0.17688	-0.29439	-0.14684	-0.1816	0.058334	-0.5988	-0.085868	-0.15803	-0.093544	-0.10928	0.11732	-0.20715
RRH	0.0082713	-0.52383	-0.18341	0.57587	0.49273	0.5804	-0.12831	-0.11855	-0.009616	0.015152	-0.046284	0.22101
CDH23	-0.033182	-0.27065	-0.16801	0.089825	0.096275	0.29436	-0.21697	-0.076338	-0.19027	-0.10916	-0.23896	-0.16683
SUMO4	0.066137	-0.24647	-0.23569	0.18259	-0.20733	-0.29367	-0.19194	-0.084007	-0.26342	-0.14814	0.052727	-0.036873
DSC2	0.073679	-0.22117	-0.30192	0.23176	0.16415	0.010301	-0.03799	-0.073641	-0.393	0.10369	-0.012596	-0.081787
CCDC68	-0.49085	-0.26802	0.1616	-0.10432	0.10903	0.095115	0.028563	-0.16852	-0.21672	0.072677	-0.055356	-0.15841
AMBRA1	-0.14535	-0.20044	-0.24662	-0.068075	0.10665	-0.27169	-0.023126	-0.10351	-0.23477	-0.092524	0.18433	-0.30435
TDRD6	-0.22179	-0.4737	0.16677	0.25008	-0.3327	0.16658	-0.15622	-0.049964	-0.21879	-0.42889	0.016322	-0.10099
SULT1A3	-0.24263	-0.14475	-0.31578	0.18929	1.6167	-0.50353	-0.19936	0.071638	-0.12241	-0.018726	0.012244	-0.31026
GDPD3	-0.21096	-0.15838	-0.2533	-0.22587	0.048415	-0.20082	-0.026958	-0.14553	-0.15788	-0.14046	-0.12577	-0.26253
GPR176	-0.088885	-0.16285	-0.43981	0.058274	0.030519	0.039705	-0.075045	-0.029707	-0.15602	-0.01079	0.13571	0.050582
SERPINA11	-0.33732	-0.05069	0.0095011	0.33321	-0.38922	-0.36944	-0.18288	-0.10495	-0.28536	-0.080757	0.066432	-0.15968
TMOD4	-0.12455	-0.49621	-0.89156	0.31068	-0.21158	-0.10778	0.32224	0.088965	0.14974	-0.041812	-0.0058286	0.31675
KRT1	-0.12292	-0.15543	-0.1012	0.35232	0.032482	-0.023807	-0.24677	-0.16776	-0.1563	-0.10429	-0.095588	-0.23777
ABCG1	-0.010623	-0.41248	-0.37839	0.29055	0.62191	0.3383	-0.014148	0.02984	-0.16363	0.029892	0.023159	0.044581
ENPP5	-0.21558	0.14374	-0.00033102	0.23818	0.077514	0.41825	-0.13714	-0.35353	-0.38635	-0.41812	-0.29668	-0.29821
FOXRED1	-0.31975	-0.2156	-0.072339	0.30626	0.11103	-0.08579	-0.038436	-0.15572	-0.14672	0.064421	0.16998	0.13076
CDC25B	0.0169	0.26956	0.21976	0.68859	0.0015351	0.44774	-0.084667	-0.78967	-0.57962	0.095635	-0.41897	-0.5798
TBL1XR1	-0.14465	-0.62461	-0.18729	0.24294	0.24114	-0.011655	0.061284	-0.13527	0.082809	-0.0044811	-0.0012543	-0.084043
KRT38	-0.10632	-0.17714	-0.31013	0.17981	-0.15866	0.38109	-0.04652	-0.070362	-0.23705	-0.08643	0.081847	-0.17313
EBLN1	-0.15267	-0.77043	-0.28693	0.38584	0.071596	-0.098706	0.096206	-0.11596	0.28243	-0.047511	0.0050222	0.44749
PLP1	-0.25895	-0.18957	-0.56571	-0.047139	0.439	0.13382	0.0058109	0.035477	0.025639	0.078387	-0.097906	-0.07693
AP2B1	0.12911	-0.66442	-0.17508	0.0596	0.17227	-0.40863	0.0082776	-0.15794	-0.086992	-0.03978	-0.062069	-0.074308
PTPRB	-0.43788	0.079857	-0.17443	0.1922	0.1536	0.32474	0.010527	-0.10967	-0.31463	0.05259	-0.23404	-0.18526
HHAT	-0.0090175	-0.081268	-0.27207	0.16785	0.42058	-0.016835	-0.1022	-0.27858	-0.20296	-0.014168	0.020102	-0.074438
ERP44	-0.13401	-0.28788	-0.61404	0.16073	-0.23038	-0.69952	0.11702	0.042377	-0.069055	0.051032	-0.09164	-0.081562
STK40	0.23427	-0.31345	-0.35862	0.24708	0.118	0.08599	-0.081875	-0.22185	-0.20286	-0.10894	-0.08078	0.075926
ZNF280C	0.089947	-0.046034	-0.17709	0.13032	0.27361	-0.22991	-0.25545	-0.18682	-0.36695	-0.16156	-0.0068841	-0.22031
CENPM	-0.17342	-0.56487	0.40721	1.0298	0.19894	0.099507	0.071131	-0.37439	-0.30751	0.11145	-0.11572	-0.12032
RPA3	-0.090953	0.36421	-0.029025	0.73031	0.50377	-0.00058746	-0.19962	-0.186	-0.8003	-0.11936	-0.31092	-0.26927
STXBP5	-0.44065	-0.0055264	-0.10099	-0.23656	-0.23187	-0.016154	-0.30752	-0.034454	-0.052263	-0.50262	-0.038906	-0.0059549
SEMA3G	-0.14283	0.12835	-0.39803	0.81092	0.22334	-0.26614	-0.11413	-0.16354	-0.25055	0.018793	-0.059822	0.10999
COL17A1	0.17222	-0.46145	-0.7037	-0.47768	-0.057592	0.21511	0.052428	0.0017146	-0.0014346	-0.098637	-0.054982	-0.33267
RAD51B	-0.10291	-0.17409	-0.069781	0.37068	-0.4991	-0.38953	-0.029719	-0.18384	-0.37914	-0.16001	-0.35285	-0.63766
KATNAL1	-0.26354	-0.07978	-0.6155	0.21198	0.13123	0.59218	0.11469	-0.040823	-0.054509	-0.025004	-0.036254	-0.0074733
IP6K3	0.10009	-0.36688	-0.55665	-0.10396	-0.34051	-0.34938	0.068575	0.039375	-0.22346	-0.076744	0.042121	-0.46357
MRPS5	-0.05015	-0.5296	-0.0023891	0.3947	0.13966	0.17522	-0.19391	-0.08715	-0.075642	0.17469	0.087917	-0.18989
HMX1	-0.49643	0.17284	-0.37792	0.33806	0.30237	-0.31484	0.092848	-0.097969	-0.23174	0.022254	0.13858	-0.21092
RDM1	0.16722	-0.78836	-0.1224	0.38598	0.1541	0.68741	0.042766	-0.18173	-0.055785	0.099012	0.090155	0.29164
ADGRF4	0.24466	-0.50255	0.15595	0.0052652	-0.23048	-0.53294	-0.17778	-0.1496	-0.50844	0.041523	0.084167	-0.067635
MIPEP	-0.20746	-0.52636	-0.25625	0.075559	0.46177	0.018573	0.0008513	0.096124	-0.04386	-0.045808	0.042395	-0.4405
GOLGA8R	-0.44992	-0.23599	0.022114	0.71991	-0.24444	0.034034	-0.18186	-0.14602	0.054838	-0.2275	0.19344	0.34277
TP53RK	0.0071519	-0.32634	-0.52165	1.1985	0.3169	0.54698	-0.36598	0.11615	0.15496	-0.15958	0.12419	-0.35924
TRIM48	-0.26052	-0.24745	0.35186	0.6593	0.026361	-0.85552	-0.11393	-0.44159	-0.22126	0.25596	0.13686	0.25485
CFAP97	0.055231	-0.094048	-0.47896	0.23106	-0.41719	-0.2766	-0.075268	-0.15343	-0.18612	-0.11592	-0.034243	0.017162
PEX19	-0.30615	0.047109	-0.12273	0.22444	-0.37515	0.034926	-0.12158	-0.22107	-0.20766	0.0065498	-0.037476	0.048414
IFIT1B	-0.34134	-0.47439	0.32088	0.69715	-0.01278	-0.21272	0.22697	-0.20221	-0.46066	0.4876	-0.052953	-0.10948
CEP192	-0.0761	0.14035	-0.10859	1.2055	0.59792	0.29479	-0.057409	-0.40673	-0.42217	-0.018986	-0.12422	0.054581
BTLA	-0.21927	-0.37281	-0.58053	0.18853	0.15722	0.16298	-0.038542	0.032222	0.24836	0.037498	-0.1208	0.016188
KRT6C	-0.23849	-0.23685	-0.18349	0.2378	-0.022513	-0.19599	-0.19139	-0.0030446	-0.07726	0.047135	-0.044518	0.0063526
TMEM42	-0.10748	0.023687	-0.098392	0.091361	0.33107	-0.40468	-0.069325	-0.305	-0.374	-0.17916	-0.22882	-0.049398
IQCG	-0.22514	-0.41935	-0.29236	-0.17893	-0.15369	0.41149	0.1948	0.059126	-0.24699	-0.17772	0.013103	0.11237
NUP93	0.23162	-1.0625	0.14966	0.72023	0.27344	-1.2211	-0.056727	-0.13704	-0.054914	-0.17442	0.26436	0.34542
SDCBP	-0.30969	-0.36708	0.11553	0.24463	-0.42214	-0.20448	-0.15474	-0.27412	0.060439	-0.032722	-0.063658	0.15687
ABLIM3	-0.13911	-0.20761	-0.18527	0.16638	-0.22509	0.18434	0.0012862	-0.10239	-0.29648	0.072786	-0.1283	-0.23395
WDR78	-0.042448	-0.4715	-0.41294	0.63085	-0.29914	0.034924	0.010823	0.11011	-0.12312	0.0029709	0.051761	-0.34899
C16orf45	-0.13695	-0.21681	-0.41031	0.22134	-0.2271	0.098683	0.079516	-0.098079	-0.14617	-0.0038149	-0.079514	-0.30004
CLNK	-0.34207	-0.35576	-0.21591	0.048917	-0.1915	0.46107	0.097429	0.065112	-0.17739	0.059403	0.061758	-0.22203
RHOF	-0.010616	0.050554	-0.58058	0.088445	0.15822	-0.42695	-0.1446	-0.043042	-0.19996	-0.26452	-0.086482	-0.033767
TAPBP	-0.11699	-0.14512	-0.34779	-0.076352	0.092201	-0.36291	-0.23405	-0.04829	-0.035238	0.0018742	-0.10579	-0.063267
COG4	0.097485	-0.71205	0.16439	0.87281	1.1897	0.2256	0.034286	-0.35932	-0.15206	0.040551	-0.0075295	-0.29408
DYNC1H1	-0.22432	0.21159	-0.25933	0.012955	0.14203	-0.082066	-0.47939	0.0078237	-0.18317	-0.16768	-0.13596	0.41472
INPP5A	0.20144	-0.21793	-0.6816	0.4506	0.15286	-0.23688	-0.19154	-0.029648	-0.0074442	-0.097745	-0.11727	0.033111
ADAM33	0.071722	0.18607	-0.58374	0.55295	-0.12409	0.3559	-0.13704	-0.33552	-0.12775	-0.17991	-0.041466	-0.37099
PPEF2	-0.028573	0.10615	0.14181	-0.017457	0.20219	0.46441	-0.13401	-0.46356	-0.54779	-0.050435	-0.223	-0.45023
CRNN	-0.42046	0.047345	-0.40371	-0.096016	-0.13485	-0.59007	-0.15449	-0.13264	0.13835	-0.12401	-0.049078	0.31773
C14orf166	-0.37849	-0.046308	-0.17248	0.34521	0.72241	-0.32303	-0.32914	0.034417	-0.032968	-0.077187	0.26058	-0.086705
NIF3L1	-0.23331	0.010629	-0.20253	0.28057	0.24175	0.53481	-0.14729	-0.1174	-0.23443	-0.10294	-0.046207	-0.17765
MTTP	-0.29147	-0.067528	-0.28952	-0.13862	0.064429	-0.1195	0.05966	0.056648	-0.39196	-0.29558	-0.010291	-0.24771
RNF145	-0.13083	-0.14599	-0.017768	-0.086356	0.16615	-0.37953	-0.37282	-0.15763	-0.098199	-0.24508	0.0053557	0.10353
ARL11	-0.14354	-0.17712	-0.2579	0.18556	-0.071812	0.18712	-0.11723	-0.23803	0.010895	-0.030154	-0.19523	-0.035272
ENG	-0.088164	-0.29112	-0.60285	-0.02937	0.038057	0.038811	0.092897	-0.099433	0.066142	0.042309	0.031717	0.13374
GRIA2	-0.096835	-0.59463	0.21643	-0.036446	0.56795	0.33173	-0.018451	-0.26851	-0.15964	0.063719	-0.029347	-0.053893
ROPN1L	-0.25029	-0.12055	-0.33074	0.44652	-0.029426	-0.68038	0.090323	-0.26095	-0.049066	0.17199	-0.16403	-0.28296
CAPZA1	-0.16739	-0.30048	0.015441	-0.074926	-0.2401	0.12319	-0.047424	-0.094969	-0.32628	0.039459	0.020519	-0.096638
TTC21B	-0.52496	0.25224	-0.39439	0.32914	0.09227	-0.0056133	-0.013691	-0.055757	-0.18444	-0.21874	0.11676	0.1737
RBM24	-0.21029	-0.28264	-0.61932	0.15022	-0.74576	-0.34944	0.016523	-0.18985	0.36595	-0.032417	-0.18185	-0.45483
USP17L1	0.049075	-0.033339	-0.76252	0.36913	0.55324	-0.21501	-0.015491	-0.058248	-0.099083	-0.16439	-0.067912	-0.019388
JADE2	-0.33116	-0.054301	-0.0058457	0.026871	0.68513	-0.47496	-0.12525	-0.36933	-0.033599	-0.17854	0.010766	0.045729
RBL1	-0.0072269	-0.29887	0.013129	0.54588	0.20513	-0.33219	0.031285	-0.29867	-0.35906	-0.065469	0.20553	-0.0023521
PUS7L	-0.032137	-0.41836	-0.29692	0.46711	0.59797	-0.15822	-0.046047	-0.057296	-0.06772	-0.13625	-0.058576	-0.2726
ILKAP	-0.09752	-0.33706	-0.0039267	0.0096618	0.15571	-0.22407	-0.16431	-0.01307	-0.3023	-0.12015	0.035741	-0.10549
ACBD5	-0.034048	-0.30325	-0.29495	0.11564	-0.2079	0.16096	-0.015862	-0.17924	-0.090752	0.10367	-0.054445	0.077797
SLC39A8	-0.042236	-0.15316	-0.70353	-0.054343	-0.21334	0.044836	0.07691	-0.14177	0.046799	-0.025386	-0.068307	0.2597
TMA7	-0.12626	0.1456	-0.67968	0.45048	0.1699	-0.4023	-0.053437	0.073127	-0.27425	0.16561	0.51448	-0.010198
PFKFB3	-0.54315	-0.2543	-0.33299	0.76146	-0.051713	0.051306	0.087173	-0.012404	0.14108	-0.013043	-0.27085	-0.19004
CLPSL1	-0.55554	-0.04337	0.4136	0.13163	0.32717	-0.17764	0.040532	-0.3144	-0.45504	0.0020593	-0.064759	-0.36398
KIR2DS4	-0.14623	-0.4471	-0.17828	-0.027595	0.097341	0.32442	0.014361	-0.090595	-0.065911	0.096307	-0.025049	-0.2212
GABRE	-0.14097	-0.57743	-1.0496	0.05939	0.82822	0.24571	0.15102	0.23657	0.46751	0.035331	0.10828	0.34666
SWAP70	-0.11298	-0.4422	0.031266	0.076168	0.040154	0.096657	-0.035132	-0.20304	-0.15077	0.074843	0.024789	0.011942
SLFN12	-0.28094	-0.069524	-0.17189	-0.17033	0.013773	-0.10122	-0.23013	-0.11382	-0.045356	-0.047682	0.14679	0.27367
BEST4	0.26989	-0.27783	-0.36479	0.36349	0.26205	-0.061373	-0.23932	0.033863	-0.33326	-0.10451	-0.30896	-0.55852
CELA3B	-0.19996	-0.076339	-0.27999	0.22631	-0.22686	-0.15974	-0.11056	-0.069035	-0.1754	-0.24557	0.0088082	-0.11759
LYST	0.18802	-0.10694	-0.2676	0.40975	0.39221	0.34123	-0.11824	-0.24728	-0.35916	0.057125	0.066333	0.074483
CD14	-0.26676	-0.010296	-0.48545	-0.037214	-0.33105	0.70459	-0.096891	-0.081092	0.029456	-0.22557	-0.28801	-0.34231
CERS5	0.0958	-0.88927	-0.42163	0.54928	0.25821	-0.038215	0.14799	0.15681	-0.00062361	0.26106	-0.042749	-0.42069
ZIC1	-0.1548	-0.17379	-0.4703	-0.13626	0.14917	0.25686	0.029509	-0.047765	-0.093268	-0.1334	0.044876	-0.025352
ATP6V0A2	-0.26191	-0.38849	-0.037611	0.080158	-0.012809	0.24902	-0.25993	0.12928	-0.091448	-0.20536	-0.082762	-0.28677
FAM206A	-0.070198	-0.50413	-0.63369	0.054755	-0.35896	-0.14353	-0.013888	0.32399	-0.011635	0.033824	0.049875	0.062752
GBP6	-0.30888	0.093099	-0.45238	0.045611	0.26531	0.069935	-0.25187	0.17324	-0.16212	-0.27066	0.21493	-0.072681
UNC93B1	0.15043	-0.30039	-0.66631	-0.099979	-0.084817	0.035276	-0.015834	-0.15317	0.076723	-0.046482	-0.25579	0.080537
SPRR2B	-0.16883	-0.29133	-0.29636	0.69901	-0.058782	-0.16677	-0.23971	0.080858	0.0072322	0.14856	0.15766	0.10737
OR2Y1	-0.1306	-0.54001	-0.17104	0.2848	0.2405	-0.16787	0.086281	-0.17247	0.019837	-0.11016	-0.10905	0.078795
SUPT3H	-0.40553	-0.22537	-0.18985	0.70621	0.67413	0.78802	0.053899	0.046734	-0.18729	0.24734	0.16034	-0.098698
ATAD2	-0.52637	-0.56698	0.05245	0.02119	-0.28503	-0.0090623	0.012666	-0.18264	0.30417	-0.049008	-0.048194	-0.18442
SIRPD	0.13483	-0.12632	-0.4143	0.014388	0.23938	0.4328	-0.2764	-0.047671	-0.17682	-0.065031	-0.0050719	-0.10089
RNF217	-0.20019	-0.35555	-0.2146	0.15589	-0.56188	-0.059969	-0.12621	0.011262	-0.021139	-0.10865	0.18006	0.24242
L3MBTL4	-0.17541	-0.22955	-0.36861	-0.016402	0.015193	0.19309	-0.021144	-0.25395	0.14281	-0.0060437	-0.15932	-0.11498
TRIM31	-0.26294	-0.24901	0.29189	-0.14545	-0.026623	-0.069397	-0.16367	-0.32063	-0.20141	-0.0078477	-0.217	-0.18695
OR2B11	-0.28692	-0.26305	-0.32562	-0.034314	0.080649	-0.38089	0.070226	0.0018031	-0.10219	0.12144	0.025779	-0.1367
SST	0.10125	-0.20216	-0.22134	0.28731	-0.44043	-0.01435	-0.27795	-0.279	-0.026202	0.15926	-0.34799	0.15182
CORO1A	-0.03535	-0.20782	-0.51271	0.5342	-0.021408	-0.3263	0.055568	-0.15556	-0.049433	-0.13636	-0.26258	-0.056931
RRP36	0.024381	-0.34606	-0.68493	0.34477	0.72684	0.32892	0.032414	0.015266	0.054096	0.076525	-0.0018582	0.075062
DEFB105B	0.01002	-0.14639	-0.41013	0.21526	0.10698	0.11166	0.054922	-0.18419	-0.22903	0.028657	-0.055411	-0.1451
COX6A2	-0.31357	-0.5276	0.46256	0.41886	-0.0093545	1.4193	-0.18448	-0.27074	-0.070488	-0.033805	-0.059733	-0.060888
ADAMTS7	-0.57424	-0.17733	-0.32508	0.65612	0.55755	0.54866	0.13405	0.1076	-0.069166	0.20514	-0.11053	-0.17153
POLE2	-0.19539	-0.033572	-0.42531	0.55196	0.35711	0.48855	-0.093248	0.15975	-0.31602	-0.1356	-0.074696	-0.019227
AFF2	0.0046988	0.203	-0.69331	0.15031	-0.039458	0.49873	-0.26732	-0.17697	0.026526	-0.14515	-0.19393	0.0023897
APLF	-0.095598	-0.16158	-0.0218	-0.035652	-0.12188	0.43068	-0.24122	-0.20168	-0.1802	-0.0079311	-0.36748	-0.15762
MAGI3	-0.20634	-0.42412	-0.27032	-0.028853	0.19657	-0.0017784	0.018335	-0.061586	0.042395	-0.043543	-0.0312	-0.0085137
MGAT4D	-0.37324	-0.31904	-0.44441	-0.020702	-0.47287	-0.77895	0.2427	0.03623	-0.043385	0.168	-0.045488	0.044685
CCDC50	-0.10631	-0.022443	-0.89887	-0.13816	-0.1476	-0.19562	0.016704	0.048423	0.061967	-0.011336	0.019357	-0.045167
RPUSD1	-0.2096	-0.19098	-0.030719	0.40722	-0.30837	-0.33603	0.0049733	-0.12885	-0.34531	-0.04173	-0.075513	-0.31399
TFRC	-0.045721	-0.29632	-0.4401	0.17025	-0.079483	-0.17062	-0.070694	-0.14519	0.097951	-0.19024	0.1041	0.10006
FAM163B	-0.26855	-0.31171	-0.42031	0.28983	0.091147	0.2609	0.15745	0.057869	-0.11356	0.029809	0.030854	-0.16728
C6orf118	-0.23772	-0.018578	-0.64769	0.031404	0.26076	-0.33082	0.065526	-0.014369	-0.045135	-0.13989	0.2177	0.17884
GPR139	-0.157	-0.19438	-0.19183	0.26088	-0.079345	0.29415	-0.11693	-0.1157	-0.12126	-0.075309	-0.039165	-0.036063
SNAI1	-0.34811	0.077592	-0.46215	0.25016	0.15267	0.58183	-0.007296	-0.052155	-0.10464	-0.01075	-0.13072	-0.031445
HIST1H4E	-0.020384	-0.39592	-0.31107	0.16279	0.14996	-0.054342	-0.10744	-0.0091344	-0.051589	0.060367	0.086669	-0.091692
GALNT7	-0.22194	-0.2538	-0.40559	-0.048049	-0.063619	-0.20823	-0.0050181	-0.061017	0.052065	0.043945	-0.20779	-0.21301
RGS19	-0.064049	0.073892	-0.12214	0.39485	0.35128	-0.17037	0.0024628	-0.26098	-0.52438	-0.15733	-0.19976	-0.055075
MMP26	-0.05243	-0.40916	-0.4487	0.016573	-0.10752	0.32379	0.13649	0.010259	-0.13097	0.10511	0.1559	0.18752
CMC1	-0.15722	-0.20116	-0.73655	0.17702	0.40513	0.047098	0.14461	-0.03508	0.09097	0.17199	-0.08866	0.066188
CTU2	-0.22038	-0.84694	0.43444	0.29878	0.15272	-1.0236	-0.020038	-0.15247	-0.089045	0.65206	0.09211	0.34238
FEV	-0.04918	-0.17657	-0.54471	0.15695	-0.17118	0.25928	-0.16347	0.12638	-0.086278	-0.091911	-0.0037217	0.21365
SERPINB4	-0.17531	-0.26075	-0.10273	-0.15991	-0.082739	0.075853	-0.20666	0.15091	-0.29885	0.036551	-0.0011726	0.014179
NAGPA	-0.38458	-0.082915	0.16133	0.29672	0.22259	0.13846	-0.092876	-0.18761	-0.30624	-0.13654	-0.18055	-0.23592
PDDC1	-0.15219	-0.20361	-0.21773	0.32889	0.4021	-0.054986	-0.19208	-0.13427	0.0070024	0.05153	-0.08573	-0.17895
TUBB6	-0.03868	-0.65216	-0.18225	0.22732	0.55556	0.69428	-0.097232	-0.0058443	0.083307	-0.022053	-0.32133	-0.075768
HOXC4	-0.13702	-0.0054406	-0.33872	0.36361	0.22773	-0.15264	-0.091775	-0.17041	-0.1494	-0.044275	0.1362	-0.06728
TMEM181	0.095666	-0.22249	-0.4268	0.10869	0.13686	0.60511	-0.11224	-0.12313	-0.10336	-0.050511	-0.19247	-0.24811
HK2	-0.11403	-0.37792	-0.5639	0.35368	0.36427	1.3731	0.28771	-0.31454	0.1906	0.091994	-0.11097	0.21888
TVP23C	0.055494	-0.43618	-0.018428	0.25296	0.038218	0.23915	-0.11745	-0.3388	-0.036691	-0.04248	-0.11283	-0.032084
TNNC1	0.13941	-0.36109	0.059507	0.19852	0.16479	0.28215	-0.17863	-0.18699	-0.36425	-0.089707	-0.10302	-0.25509
BTBD19	0.19215	-0.45165	-0.36185	0.027477	-0.048402	-0.48216	-0.10834	-0.082672	-0.077456	0.16632	-0.11929	0.15529
LCE3E	-0.0062948	-0.11062	-0.19566	0.48999	-0.031997	0.071747	-0.22668	-0.22601	-0.12453	0.046306	-0.17615	-0.039068
SLCO5A1	-0.22618	-0.36276	0.10311	0.22517	0.43162	0.41388	-0.12345	-0.058431	-0.22173	0.035865	-0.012688	-0.39486
FUT9	-0.053418	-0.040763	-0.32424	0.038282	0.011685	0.16342	-0.21174	-0.065213	-0.19326	-0.14942	-0.0043863	-0.16535
HEATR4	-0.20015	-0.0925	-0.14997	0.33914	0.10299	-0.024962	0.12265	-0.35009	-0.2183	-0.14141	0.027869	-0.039316
MGA	-0.0047553	-0.13313	-0.095193	0.063692	-0.056843	-0.29026	-0.29192	-0.16491	-0.19841	0.076153	0.028303	-0.031964
C12orf10	-0.051339	-0.33413	0.037073	0.35813	-0.028991	0.049381	-0.0075635	-0.22126	-0.31068	-0.013847	-0.13662	-0.27199
ORMDL1	-0.33122	-0.044786	-0.07948	0.048934	-0.036773	-0.40983	-0.17703	-0.040962	-0.21435	-0.22842	0.0084715	-0.21764
DFFB	-0.56254	-0.26272	-0.27737	-0.066324	-0.49543	-0.28152	0.027342	0.051319	0.13669	0.091969	-0.070122	0.18032
CRIM1	-0.25116	-0.18077	-0.24369	-0.011922	-0.6782	0.1477	-0.021693	-0.1214	-0.068494	0.050644	-0.27334	-0.076868
FYN	0.0036391	-0.26387	0.084472	0.66584	0.30728	-0.13332	-0.24641	-0.21776	-0.24705	-0.15977	-0.1109	-0.15487
CEP68	-0.30548	-0.05609	-0.46816	0.21521	-0.3353	-0.22594	0.11476	-0.016514	-0.15515	0.10523	0.017957	-0.15811
MGAM	-0.25461	-0.14458	-0.40965	0.30274	0.28295	0.28497	-0.014512	-0.041914	-0.021074	0.061975	0.01394	0.12945
HPCAL4	-0.24887	-0.41995	-0.31574	-0.17879	-0.43142	-0.58001	-0.022593	-0.023016	0.14424	0.10867	0.11899	0.2289
FLYWCH1	-0.0013843	0.043646	-0.40328	0.65142	0.34411	-0.44364	-0.13832	-0.22081	-0.16481	0.025063	-0.17447	-0.076409
FAM76B	-0.21495	-0.16722	-0.76872	0.1128	-0.19619	-0.5001	0.34777	0.05394	-0.13529	0.064332	0.089975	-0.010935
KRTAP4-4	0.038241	-0.10459	-0.32707	0.036686	0.072155	0.14185	-0.17828	-0.096675	-0.21569	-0.16395	-0.27858	-0.15445
COX5B	-0.42174	-0.33752	0.5546	0.48187	0.28734	0.0021425	-0.19257	-0.26449	-0.22204	0.1378	-0.1055	-0.16586
SPON1	-0.57461	-0.15252	-0.01533	0.12958	-0.14051	0.2112	-0.010528	-0.051472	-0.079217	-0.17418	-0.20283	-0.32308
CSF3R	-0.16244	-0.36805	-0.4161	-0.21034	0.39997	0.22717	0.12082	0.04906	-0.10687	0.39288	0.11379	-0.015909
FKBP11	-0.069062	-0.32141	-0.21735	0.17909	0.31088	-0.17004	-0.043026	-0.15659	-0.076069	-0.02382	-0.11363	-0.1726
TTC30A	-0.13796	-0.39049	-0.33358	0.012819	-0.089616	-0.38596	0.025363	-0.012596	-0.034049	0.17836	0.11908	-0.058199
AFF1	-0.033766	-0.28362	-0.48927	-0.12963	-0.2479	-0.19892	0.048637	-0.18315	0.058517	-0.0049822	-0.0069496	-0.066032
HMGB2	-0.18542	-0.36706	-0.017207	-0.15078	-0.26471	-0.19768	-0.18886	-0.11998	-0.0039986	-0.29626	-0.015784	-0.1594
SUZ12	0.052582	-0.034467	-0.079391	0.65846	0.18417	-0.93158	-0.19388	-0.40343	-0.22312	-0.083397	-0.04806	0.12294
HECW1	0.096711	-0.0022459	-0.43191	-0.20486	-0.10589	0.17596	0.0021707	-0.30851	-0.23714	-0.16372	-0.06728	-0.22054
CLEC2A	-0.29435	-0.15383	-0.20918	0.21245	0.17055	0.088734	-0.089966	-0.01538	-0.11815	0.076252	-0.099847	-0.24605
SPP2	-0.37355	-0.11976	-0.20761	0.33444	0.22444	0.02158	-0.10128	-0.12441	0.04588	0.0057849	-0.086588	-0.0013065
ZNF117	-0.40847	0.27638	-0.40039	0.016253	0.0045848	-0.28282	0.074122	0.066849	-0.4874	0.19886	0.050066	-0.1134
RNLS	0.17551	-0.59632	-0.28329	-0.34315	-0.2501	0.74958	-0.26672	-0.22355	0.31568	0.097627	-0.034213	0.13859
HARBI1	-0.10116	0.029142	-0.41549	0.42449	-0.069185	0.28791	-0.044302	-0.34299	-0.003658	-0.059534	-0.003032	0.034882
ZAR1	-0.13207	-0.34615	-0.1639	-0.20619	0.33141	-0.2247	-0.066356	-0.03694	-0.13268	-0.080086	-0.084644	-0.16664
ZNF276	-0.54686	-0.10394	-0.18187	0.41467	0.24551	-0.28177	0.041893	-2.33e-05	-0.087266	0.27295	0.02349	-0.31801
C6	-0.020704	-0.21871	-0.33189	0.036847	-0.21263	-0.21629	-0.02453	-0.12083	-0.16098	-0.028717	0.030371	0.0040175
MATN2	-0.16307	-0.32777	-0.28671	-0.0075004	0.058174	-0.60913	-0.10979	-0.046063	0.055787	-0.12398	-0.10292	-0.050514
ORC4	0.18435	-0.56774	-0.4282	0.10039	0.032929	0.57902	-0.058007	-0.008539	0.00055798	0.065278	-0.050676	0.015795
OR51M1	-0.241	-0.12834	-0.10763	0.38255	0.048356	-0.026807	-0.1484	-0.084472	-0.16769	-0.10373	-0.064703	-0.26203
SLC22A9	0.14802	-0.17339	-0.23063	0.0146	0.35261	-0.21608	-0.12783	-0.13095	-0.36256	-0.4282	-0.21058	-0.52203
AP2S1	-0.068012	-0.36147	-0.17077	0.9832	-0.0066788	-0.20042	0.10124	-0.1373	-0.24075	0.017375	0.032077	-0.06177
KCP	-0.20319	0.02216	0.14323	0.11512	0.024138	-0.10549	-0.15155	-0.48534	-0.20187	-0.053073	-0.46313	-0.18872
FAM228A	-0.078918	-0.22943	-0.2908	-0.42737	0.11526	0.0065328	-0.092974	0.017345	-0.20079	-0.06764	-0.098614	-0.16315
ADRB2	-0.064655	-0.25406	-0.32564	0.0011022	0.23101	-0.14507	-0.18968	0.070625	-0.11162	-0.066934	-0.18935	0.029517
CDY2A	-0.26136	-0.1132	-0.35936	0.13581	-0.21867	0.012132	-0.0047123	-0.11092	-0.025283	-0.062854	-0.10038	-0.033908
TRAF3IP1	-0.18944	-0.20367	-0.3369	0.67395	0.27023	-0.066969	0.16168	-0.061496	-0.24426	0.16076	0.15222	-0.03467
TAS2R40	-0.18136	-0.031765	-0.41524	0.33474	0.079393	-0.40817	-0.015626	0.061297	-0.29084	-0.21882	-0.0059852	-0.14581
ZNF517	-0.025665	-0.30964	-0.42534	0.23681	-0.041718	-0.77903	0.02739	-0.016962	-0.12282	-0.21942	0.010844	-0.04059
PATL1	-0.19382	-0.23892	-0.20846	0.18912	0.063005	0.46125	-0.084532	-0.036986	-0.11024	-0.063511	-0.086767	-0.13332
C2orf88	-0.12063	-0.20828	-0.51114	0.45397	0.072708	0.11195	-0.12694	0.13778	-0.043541	-0.064836	0.086726	-0.17895
PLCD1	0.0081501	-0.16254	-0.29521	0.12787	0.27117	-0.29115	-0.11889	-0.12414	-0.17999	-0.044978	-0.25231	-0.26577
SEH1L	0.14832	-0.50759	-0.19612	0.88097	-0.13074	-0.862	-0.21654	0.098674	-0.19913	-0.15317	0.63087	0.051389
FBXO46	-0.18158	-0.32722	-0.020065	0.1454	0.21023	-0.49117	0.016968	-0.19508	-0.16478	-0.28411	-0.20693	-0.24213
TTC7A	0.13612	-0.44615	-0.57219	0.20846	-0.53336	-0.43117	-0.11966	0.092455	0.039641	-0.12239	-0.13413	0.035627
TMEM72	-0.15827	-0.012014	-0.071756	-0.26197	0.1677	0.061073	-0.24813	0.10543	-0.48432	0.079943	-0.13581	-0.1346
ROBO3	-0.32903	-0.26774	0.18253	0.20355	-0.12274	-0.25321	-0.067668	-0.19056	-0.19658	-0.056193	0.030733	-0.11162
BIN3	-0.076417	-0.17292	-0.22071	0.51308	-0.40747	-0.53603	-0.043529	-0.10551	-0.24947	0.13306	0.057474	-0.1212
PACRGL	-0.15854	0.063703	-0.37941	0.59663	0.18909	-0.19381	-0.14992	-0.18017	-0.064152	0.016155	-0.12037	-0.14871
LRRK1	-0.23595	-0.17402	-0.18403	0.13574	0.11763	-0.18935	-0.11314	-0.087255	-0.073712	-0.027068	-0.14812	-0.17167
PLCL1	-0.27934	-0.24948	-0.14853	0.2102	0.2625	0.049071	-0.082453	0.050797	-0.15904	-0.035771	0.15857	0.13457
PHF19	-0.32834	-0.027803	-0.3949	0.022364	0.30026	-0.12841	0.18026	-0.14306	-0.15369	0.15267	-0.099336	-0.091857
OR52H1	-0.37562	0.075362	-0.29345	0.23937	0.097101	0.2963	-0.2454	0.049992	-0.078171	0.021658	-0.059597	-0.20365
DCAF4	-0.39266	-0.098183	-0.004303	0.24926	0.063401	0.41476	-0.10303	-0.1122	-0.15619	-0.27973	-0.18537	-0.15943
PCDH19	-0.36962	-0.12449	-0.19694	0.49299	0.16799	-0.38719	0.014755	-0.17751	-0.012586	-0.023857	0.032107	-0.10647
UBC	-0.18205	-0.023374	-0.22581	0.14428	0.54595	-0.083778	0.089927	-0.12974	-0.3951	-0.050562	0.10521	-0.18437
RBFOX1	-0.19185	-0.1805	-0.24304	0.19363	0.32331	0.22584	-0.0013845	-0.063024	-0.1861	-0.021063	-0.12195	-0.16365
SMARCA1	-0.2345	-0.39905	-0.28733	0.048481	-0.26627	0.23388	-0.13076	0.046098	0.14012	0.047938	0.084582	0.14758
ZNF286A	-0.14075	0.034109	-0.12088	0.028428	-0.40392	-0.35712	-0.042037	-0.1293	-0.46596	-0.19842	-0.35176	-0.38589
USP8	-0.25165	-0.066142	-0.35487	0.67903	-0.60126	0.12865	-0.080489	-0.12687	0.016033	-0.22525	0.092599	-0.016373
ARRDC4	-0.029561	-0.39498	-0.35927	0.13556	0.014977	0.048015	-0.027437	-0.0076222	-0.044908	-0.020605	0.0026608	-0.046316
PLOD2	-0.32547	-0.01744	-0.26112	0.068034	0.34699	0.24432	0.03477	0.026172	-0.32063	0.23234	0.15948	0.072871
SLC35B1	-0.56957	-0.35765	-0.28482	0.98871	-0.26617	0.09896	0.055179	0.057893	0.23591	0.00998	0.18253	0.34623
NRBP2	-0.2865	-0.26373	-0.69909	0.53339	0.20906	0.56708	-0.033523	0.1553	0.26472	0.036291	-0.19008	-0.28514
USP17L25	-0.15081	-0.34327	-0.71883	0.239	0.66831	0.19051	0.0021576	0.011512	0.3365	0.11598	0.044267	0.013905
ZNF575	-0.22125	-0.37025	-0.17974	0.26813	0.46163	0.38242	-0.04977	-0.15899	0.11797	-0.16607	-0.0064051	0.3062
MICALL1	0.090387	-0.17134	-0.35956	0.38178	0.6139	0.48751	-0.18384	-0.21814	-0.019294	0.054554	0.20213	-0.086635
FBXL15	0.27292	-0.51046	-0.53808	0.1945	-0.25041	-0.38923	-0.13198	0.0596	-0.013441	0.074811	0.01228	0.18291
TSC2	-0.24068	-0.6614	-0.35933	0.15471	-0.046304	-0.12068	0.10135	0.28182	0.017061	-0.052272	-0.29541	-0.15041
TUSC3	-0.25448	-0.08328	-0.10516	0.19302	0.10828	-0.10854	-0.11487	-0.063821	-0.23935	0.068033	-0.050523	0.14934
ZNF212	-0.082327	-0.092514	-0.27805	0.63349	0.030312	-0.14488	-0.15709	0.1945	-0.4454	-0.1298	-0.01892	-0.37092
GIMAP1	-0.14822	-0.15002	-0.2146	0.20018	0.042316	0.18821	-0.03156	-0.15495	-0.16058	-0.050008	-0.046611	-0.00012421
TMCO3	0.13755	-0.34813	-0.15884	0.30771	0.53031	0.46799	-0.12258	-0.069918	-0.2976	-0.047697	-0.11337	-0.15329
TLE1	-0.114	-0.098274	-0.45781	0.25354	-0.10071	-0.26604	-0.041776	-0.1026	-0.044783	-0.039323	-0.096352	0.020264
GNMT	-0.37858	-0.24181	-0.39251	-0.13056	0.015277	0.058173	-0.010128	0.022456	0.14199	0.11784	0.22012	0.22438
HIC2	-0.32395	-0.1819	-0.21487	0.22739	-0.0145	-0.33107	-0.012732	-0.12439	-0.00020942	-0.070808	0.13476	-0.011852
LOC283710	-0.063415	-0.52986	-0.15401	0.26499	0.12119	0.066803	0.00024057	-0.042248	-0.067945	0.030956	-0.01328	-0.18123
SRSF10	-0.28687	-0.067433	0.055273	0.62139	-0.066553	-0.57854	-0.09075	-0.05371	-0.41351	-0.0068809	-0.20884	-0.71879
KLF2	-0.38878	0.20997	-0.29211	-0.08997	0.25506	-0.01401	-0.084214	-0.25783	-0.04378	-0.011827	-0.11403	-0.20034
MTMR2	-0.1831	0.041713	-0.22078	-0.19765	-0.063199	-0.55699	-0.027842	-0.11396	-0.35256	0.0043858	-0.0031745	-0.21412
CTDSPL2	-0.24211	-0.63228	0.18395	0.36342	-0.62279	0.13002	-0.02432	-0.053718	-0.088005	0.018942	0.0013622	0.19517
MRPS35	-0.11892	0.042913	-0.25643	0.62318	0.62131	0.73923	-0.089114	-0.2217	-0.213	-0.080395	0.032622	-0.16141
TRIM41	-0.013903	-0.15787	-0.45366	0.34727	-0.041195	0.50719	-0.029902	-0.07527	-0.1256	-0.090524	-0.10671	-0.18553
BTBD10	-0.44235	-0.21925	-0.30687	0.59883	-0.25684	0.24048	0.26271	0.035003	-0.18472	0.28693	-0.11017	-0.05014
GPRIN1	-0.52371	0.30491	-0.090888	0.17321	0.20412	0.88242	-0.14993	-0.24804	-0.1477	-0.077559	-0.21443	-0.46253
DRD3	-0.15249	-0.42527	-0.29624	0.011889	0.38124	-0.015942	0.064553	-0.063056	0.018295	-0.021597	0.055913	0.29655
THNSL1	-0.0264	-0.31831	-0.51358	-0.067413	-0.064491	0.37176	0.098354	-0.15938	0.065814	-0.010981	-0.099494	0.045632
IMPG1	-0.12731	-0.12086	-0.23126	0.093204	3.4175e-05	0.12099	0.036643	-0.070526	-0.33999	-0.154	-0.23357	-0.17102
FANCI	-0.07643	0.031312	-0.24265	0.036783	0.121	0.24122	0.10774	-0.1916	-0.48117	-0.14033	-0.32566	-0.84647
MCEMP1	-0.17543	-0.066383	-0.29322	-0.23441	-0.049445	0.37772	0.17517	-0.20217	-0.29053	0.15192	-0.12314	-0.28237
POLQ	-0.36255	0.21821	-0.31283	0.35807	0.09179	0.88411	-0.10931	-0.05116	-0.23374	-0.033455	0.11247	-0.28935
CHRM5	-0.20262	-0.18088	-0.21746	0.30701	-0.18665	0.40274	-0.18289	-0.099354	0.03208	0.13993	-0.1559	-0.19792
SNX5	0.11717	-0.22801	-0.1817	0.25451	0.23307	0.048189	0.033077	-0.13471	-0.45664	-0.12962	0.087817	-0.092321
ACHE	-0.198	-0.1379	-0.47777	-0.13313	-0.34752	-0.25651	-0.0089314	-0.011722	-0.016057	0.03807	0.16353	0.28685
ENTPD3	-0.27338	-0.26906	-0.19553	-0.097401	0.0056739	0.077699	0.062441	0.025939	-0.20059	0.1118	-0.017317	-0.38405
HCN1	-0.18921	-0.53493	0.0044445	0.5701	0.27345	0.22607	0.033494	-0.19465	0.030887	-0.015399	-0.15434	0.014721
OR52D1	-0.17646	-0.23099	-0.2856	0.18141	0.12783	0.1095	-0.09206	0.0040493	-0.067977	-0.026919	-0.10652	-0.31231
BTBD17	-0.05066	-0.2248	-0.26575	0.036063	0.1887	-0.0031121	-0.17258	-0.021041	-0.11389	0.15958	0.12231	-0.04184
TTLL11	0.089928	-0.31837	0.16716	0.14178	-0.40213	-0.38511	-0.21845	-0.12995	-0.43889	-0.063982	-0.13862	-0.11544
MRPL39	0.16554	-0.24048	-0.37296	0.3621	0.042751	0.21943	-0.046273	-0.061149	-0.29284	-0.26367	0.29288	0.044273
LRBA	-0.19954	-0.067672	-0.18272	0.013771	0.043429	0.045866	-0.20655	0.068774	-0.26024	0.13275	0.19955	0.024824
ARPP21	-0.1282	-0.30338	-0.16585	0.33241	0.15215	-0.12574	0.010263	-0.13323	-0.12754	-0.066373	-0.15828	-0.23836
PROK1	-0.27283	0.031014	-0.36278	0.20917	-0.15572	0.1545	0.040292	-0.17941	-0.10386	-0.11804	-0.066403	-0.031371
TRMT10A	0.43648	-0.078263	-0.24202	0.065065	0.1117	0.0019853	0.099324	-0.23438	-0.82865	-0.78655	-0.29591	-0.26202
SF3B3	-0.059812	-0.14078	-0.32627	0.33812	0.26688	0.40611	0.093263	-0.36435	-0.049546	0.13676	-0.17497	-0.14448
KRTAP19-5	-0.1492	-0.0062992	-0.23558	0.18398	-0.20896	-0.37849	-0.051537	-0.085389	-0.31927	-0.017357	0.076704	-0.26197
SLC22A4	-0.16514	0.064345	-0.30294	0.49172	0.33597	-0.68723	0.094122	-0.19557	-0.34161	0.12836	0.075928	-0.36595
RBP1	-0.2057	-0.13227	-0.20895	-0.033428	0.29376	0.19449	0.033956	-0.1733	-0.16047	-0.092567	0.094542	-0.34872
PPIC	-0.12575	-0.43455	-0.319	-0.11924	0.18613	0.09979	-0.095746	0.088809	0.039555	0.039194	0.18411	0.022935
ODAM	-0.44802	-0.23603	-0.38114	0.015105	0.18687	-0.29279	0.092553	0.020316	0.1069	0.10686	0.14299	0.20572
B3GAT3	0.022149	-0.74896	-0.28269	1.1298	-0.35606	-0.27573	0.10414	-0.026023	0.086044	0.051986	-0.14256	0.067408
MARCH9	-0.10725	-0.21603	-0.76036	0.27642	-0.2123	-0.95272	0.0027032	0.023618	0.21214	0.013307	0.10479	-0.024758
TSPAN12	-0.043777	-0.68545	0.014539	0.13555	-0.45537	-0.020436	0.080583	-0.040024	-0.1709	-0.040731	0.038305	0.064728
CLMP	-0.25523	-0.37614	-0.042281	0.18555	0.098397	-0.3087	-0.13274	-0.051886	0.013766	-0.105	0.1471	0.31608
PTF1A	0.15369	-0.13659	-0.58365	0.20795	0.17407	0.14162	-0.15463	-0.0058329	-0.1173	-0.082105	-0.14246	-0.20629
KPNA1	-0.31583	-0.31699	-0.224	0.11771	-0.22779	0.15406	0.050533	0.044239	-0.081804	-0.11911	0.26551	0.15763
NDUFAF1	-0.26297	-0.27598	-0.34924	0.2614	-0.39887	-0.021106	0.011637	-0.0092487	0.042047	-0.020619	0.14849	-0.095157
NAT1	-0.091224	-0.23021	-0.33882	-0.072688	-0.40113	-0.37162	-0.048554	-0.011963	-0.12285	0.097072	0.025224	0.023712
PEX6	-0.095691	-0.19207	-0.35956	0.47622	0.00031967	0.15326	-0.12154	-0.019502	-0.054579	-0.051462	0.040522	-0.12995
BRCA2	-0.30992	0.081079	-0.09965	0.62654	-0.24044	0.38362	-0.036245	-0.27576	-0.20244	-0.10274	-0.13269	-0.077955
CPOX	-0.11903	-0.33818	-0.36498	0.16162	-0.054828	-0.097611	0.071515	0.0099235	-0.10172	-0.088609	-0.020716	-0.13455
SLC22A13	-0.18227	-0.12395	-0.33174	0.043587	0.19902	-0.15358	-0.061564	0.0062562	-0.14887	-0.044373	0.13554	0.10815
SBSPON	-0.16322	-0.023938	-0.39886	-0.17112	-0.40685	0.22745	0.027043	-0.16533	-0.11728	0.10936	-0.20187	-0.34069
PASD1	0.015324	0.22526	-0.42662	-0.020977	0.031298	-0.11951	-0.2205	-0.3116	-0.12341	-0.25903	-0.1395	0.025977
RADIL	-0.40478	0.13552	-0.11824	0.32457	-0.30129	0.45391	-0.034543	-0.12616	-0.29309	-0.058377	-0.10899	-0.072774
CASP6	-0.091757	-0.17458	-0.31626	-0.061213	0.14552	0.18335	0.052005	-0.20123	-0.10881	0.048481	0.012863	-0.039157
HIP1R	-0.057281	-0.14811	-0.68611	0.18407	0.26731	-0.01952	0.031471	-0.0099226	0.029618	0.041989	0.011915	0.19548
TPTE2	0.26683	-0.12727	-0.44693	0.017243	0.14951	0.027865	0.19316	-0.43732	-0.28877	0.079965	-0.099861	0.017409
ZNF33A	-0.15892	-0.32614	-0.19987	0.069536	-0.16218	-0.34631	-0.013329	-0.079319	-0.062704	0.031751	-0.054026	-0.11329
PAIP2	0.12803	-0.14676	-0.13022	0.36816	0.65116	0.4862	-0.26259	-0.012323	-0.41602	-0.082104	0.01618	-0.72223
PDCL2	-0.15865	-0.2874	-0.29383	-0.1487	-0.25194	-0.09611	-0.076058	0.081183	-0.10486	0.023364	0.098548	0.0084117
DHRS9	-0.10705	-0.2824	-0.12628	0.28928	0.10122	0.14597	-0.05803	-0.21183	-0.053637	0.012478	-0.10256	-0.21365
TMEM145	-0.11475	0.076685	-0.21556	0.67576	0.83821	0.041211	-0.071947	-0.10569	-0.40726	-0.26809	-0.071747	-0.32142
XRCC6	0.094027	0.21828	0.12397	0.86492	0.46961	0.074776	0.0095475	-0.54785	-0.73645	0.2467	-0.19866	-0.60133
CSHL1	-0.29247	0.007669	-0.26294	0.5042	0.2021	-0.26915	-0.14191	-0.12463	-0.023687	-0.16441	0.050154	-0.084462
SPINT4	-0.17818	-0.33022	0.1167	0.17356	0.38199	-0.20603	0.1043	-0.35069	-0.19926	-0.0074289	-0.21747	-0.23916
DEFB135	-0.093273	-0.17464	-0.26021	0.23648	-0.078479	-0.25866	-0.20931	0.12255	-0.22223	-0.015033	0.057348	-0.16223
EGFLAM	0.053091	-0.20369	-0.62691	0.28393	-0.25918	-0.26557	-0.18814	0.01076	0.11788	-0.15305	0.099557	0.17592
TMEM194B	-0.1966	-0.34469	-0.49226	0.22207	0.17977	0.61737	0.15894	-0.040324	0.078066	0.14878	0.034542	0.092693
NDUFB10	-0.088717	-0.26827	-0.3753	0.52522	-0.097278	0.076267	-0.023638	-0.055469	-0.025356	-0.025045	-0.11867	-0.44876
MS4A1	0.069281	-0.16881	-0.75507	0.10217	0.016254	0.092798	0.060688	0.11544	-0.15797	-0.051567	0.090572	0.13165
KRTAP19-2	-0.038408	-0.44815	-0.24362	0.047915	0.23768	-0.095698	0.030197	-0.072063	-0.064339	0.069646	-0.02135	0.011894
PDZRN3	0.0010839	-0.075775	-0.80763	0.1678	0.21567	0.13196	-0.062977	0.10971	-0.00064906	0.046281	0.15315	-0.2156
UBQLN3	-0.25257	0.21948	-0.29756	0.32905	0.15499	-0.086385	-0.0048403	-0.20707	-0.29363	-0.10502	-0.0060525	0.34471
SULF2	-0.17178	-0.31668	-0.17948	0.065522	-0.14206	0.19062	-0.085716	0.051753	-0.13409	0.05396	-0.030258	-0.012816
IFT122	-0.15472	-0.27802	0.19335	0.68825	0.084693	0.44056	-0.2604	-0.31394	-0.022244	-0.11398	-0.10361	0.24493
PLS3	-0.14934	-0.49854	-0.32118	0.36708	-0.1281	-0.52962	0.018478	0.084172	0.030906	0.086267	-0.11298	0.027801
ANKRD60	-0.06423	0.033651	-0.6701	0.087899	0.1953	-0.16471	-0.17549	-0.017125	0.057884	-0.063872	-0.066199	0.020496
NEK9	-0.072273	-0.35848	-0.403	-0.12384	-0.092917	0.03596	0.16401	-0.086518	-0.078537	0.24861	0.027177	0.10372
MTERF2	0.010633	-0.10077	-0.60375	0.34294	0.0064291	0.15735	0.033924	0.11044	-0.28462	-0.060924	0.15874	-0.14402
MAB21L3	-0.38815	-0.099747	-0.20591	0.25783	-0.1013	-0.13109	-0.2817	0.1108	0.031028	0.022525	0.30641	0.19114
STX11	0.071697	-0.30653	-0.22869	0.17291	0.0024191	-0.068397	-0.077989	-0.073761	-0.21839	0.022743	-0.15364	-0.20487
PKNOX2	-0.01932	-0.029892	-0.34136	0.43233	0.62924	0.63212	-0.01508	-0.26798	-0.1592	0.10462	-0.25747	-0.12704
ATP10B	-0.11325	-0.080294	-0.40914	-0.062545	0.23605	-0.029868	-0.044836	-0.010037	-0.1751	-0.13113	-0.17349	-0.38059
MLXIP	-0.45567	0.106	-0.30327	0.15872	1.2623	0.73242	-0.033193	-0.080717	-0.065115	0.10487	-0.15243	-0.24422
C1orf112	-0.11612	0.1309	0.18177	0.2129	0.12916	-0.049101	-0.042323	-0.36551	-0.62036	-0.031156	-0.50369	-0.81507
MYH7	-0.22551	-0.2078	0.06132	0.86854	0.29434	-0.32614	-0.15163	-0.36578	0.058211	0.091827	-0.16094	-0.1726
SKOR2	-0.2102	-0.28864	-0.12694	0.24333	0.17021	0.29286	0.040197	-0.023617	-0.22197	-0.055306	-0.058578	-0.0048191
TPM3	-0.043459	-0.30787	-0.6324	0.18395	-0.32684	-0.011542	0.084958	0.0091427	0.058532	0.30225	-0.0015408	0.13254
ISCA2	-0.35524	-0.18289	-0.1946	0.53926	0.10958	-0.21042	-0.0058949	-0.14476	0.052906	-0.049876	-0.38457	-0.71609
BTBD8	0.059841	0.31045	-0.28927	0.38095	0.10351	-0.19379	-0.42767	-0.10649	-0.37732	-0.20782	0.075252	-0.12955
PEX14	-0.21674	-0.13579	-0.34388	0.32657	-0.17237	-0.015198	0.065519	0.043159	-0.24221	0.05546	-0.092866	-0.14821
VWA9	-0.055871	-0.33419	-0.28302	0.66896	0.24423	-0.22906	-0.35299	0.23033	-0.034188	-0.0143	0.27505	0.21891
SNW1	-0.15455	-0.34938	-0.81985	0.46101	0.032148	-0.18165	-0.0012749	0.3507	0.14451	0.15809	0.20475	0.47488
MOGAT1	-0.34098	-0.0055555	-0.1651	-0.096342	-0.12719	0.4639	-0.0062334	0.032628	-0.3443	0.1265	0.070637	-0.1238
RNF19A	0.51123	-0.38737	-0.42112	0.33698	0.72196	0.069506	-0.030181	-0.37931	-0.12276	0.31871	-0.26358	0.013436
ANKIB1	-0.14711	-0.038859	-0.10647	0.11399	0.43698	0.098867	-0.226	-0.29581	-0.015154	0.030347	-0.14926	0.097238
RHD	-0.21457	-0.15972	-0.39914	0.052598	-0.40059	0.064919	-0.16178	-0.073588	0.18019	0.063022	0.074956	0.044541
TMEM99	-0.13434	0.37683	-0.35721	-0.0082836	0.29614	-0.013831	-0.048141	-0.26407	-0.40158	-0.01582	-0.31765	-0.19986
PLEKHG6	-0.42855	0.16977	-0.38173	0.88118	0.85465	-0.32514	0.13547	-0.12258	-0.20087	0.020303	0.070197	-0.13678
SLC7A9	0.08949	-0.66071	-0.34921	1.1295	0.59806	0.026705	0.36484	-0.0069018	-0.26565	0.11307	0.46097	0.15394
OR2M2	-0.2005	0.0064362	-0.26356	-0.0069388	0.11826	-0.70887	0.09188	-0.193	-0.26916	-0.16204	-0.35348	-0.88608
LEO1	-0.52985	-0.16294	-0.29144	0.30943	-0.35354	0.065395	0.19029	0.062517	-0.096258	-0.0021309	-0.12864	-0.2187
OSBPL1A	-0.2655	-0.41773	-0.55844	-0.27318	0.044998	-0.3017	0.20632	0.14548	0.062894	-0.023713	0.21973	-0.14792
FUT7	-0.34509	0.073572	0.08995	0.2068	-0.10882	-0.27445	-0.068265	-0.43573	-0.14081	0.015706	-0.167	-0.1302
PAN3	-0.095164	-0.061824	-0.31222	-0.12214	-0.18245	-0.13539	0.055597	-0.29519	-0.11725	0.085716	0.11932	0.020837
ADGRF5	-0.13283	-0.29752	-0.18383	-0.049171	0.11128	-0.10904	0.011078	0.025141	-0.24663	0.049299	-0.082685	-0.089904
LZTS3	-0.29345	-0.25033	-0.23855	0.39485	0.023366	-0.069256	-0.076482	-0.087667	0.12229	-0.15698	-0.026703	0.24503
TIMM17B	0.086168	-0.3405	-0.42302	0.22696	-0.32078	-0.30876	-0.036152	-0.058875	-0.051587	-0.028616	-0.05733	-0.17725
ZNF764	-0.64797	-0.51302	0.054376	0.36297	-0.37466	0.79053	0.17127	0.044153	0.067574	0.11491	-0.078199	0.19725
SHMT2	-0.017556	-0.30213	-0.0487	-0.19161	0.29877	0.79313	0.079256	-0.18406	-0.35025	-0.017477	-0.0053629	-0.1257
LMOD1	-0.1112	-0.22318	-0.42165	0.34428	-0.045275	-0.043844	-0.047318	0.12419	-0.14405	0.021758	0.088319	0.017257
MAP1B	-0.28567	-0.29094	-0.46217	0.43559	0.46539	0.099631	0.026579	0.25169	-0.062159	-0.058497	-0.038304	0.081237
SMAD5	0.041649	-0.029468	-0.0055902	0.28271	0.20333	0.22109	-0.29458	-0.2596	-0.27461	-0.040709	-0.10767	-0.15971
ENTPD4	-0.029367	0.005644	-0.29371	-0.029697	0.24959	-0.40013	-0.2797	0.07087	-0.2956	-0.38476	0.025769	-0.34408
LRRC26	-0.13356	-0.7305	0.15935	-0.071076	0.12277	-0.098485	-0.043973	-0.12817	0.055109	0.081759	0.056038	-0.065209
UBE2Q1	-0.011572	-0.19007	-0.28481	0.36001	0.1336	-0.034479	-0.098137	-0.13258	-0.10455	0.068669	0.077409	-0.09369
HSPB7	0.062852	-0.19326	-0.72137	0.34224	0.62978	0.068195	0.021348	-0.016544	0.0255	0.32742	0.16635	-0.13074
SCAMP2	0.12362	-0.32843	0.1397	0.22734	-0.53171	0.12166	0.12108	-0.49668	-0.38058	0.34679	-0.23838	-0.16875
NCAM2	-0.14825	-0.29321	-0.19758	-0.34353	-0.23168	-0.04244	-0.05125	-0.076004	-0.05449	0.037651	-0.083547	-0.080487
PROS1	-0.16069	-0.048444	-0.019809	0.26951	-0.11063	0.21055	-0.073752	-0.31187	-0.2062	-0.10126	0.10879	0.05745
C9orf142	0.33453	-0.16488	-0.21295	0.56146	0.2737	0.052112	-0.11546	-0.35848	-0.30349	0.06028	0.14234	-0.13117
ADAD2	-0.28224	-0.273	-0.29374	0.62996	0.3273	-0.27693	0.087399	0.054248	-0.11319	0.30852	0.1605	0.086189
OTUD4	-0.017461	0.15921	-0.46868	0.50014	0.19921	0.42012	-0.0077089	-0.37489	-0.1109	-0.06678	-0.19134	-0.19707
CATIP	-0.038896	-0.42628	-0.4295	0.36219	0.50615	0.18487	-0.077314	0.10085	0.050758	-0.0057918	0.017617	0.1555
NEURL4	0.038344	-0.29762	-0.087985	0.49424	-0.063661	0.40419	-0.096035	-0.22831	-0.14864	-0.099192	-0.078498	-0.1361
TFAP2D	0.045838	-0.029646	-0.41816	-0.054854	0.061324	-0.38752	-0.15931	-0.019233	-0.2397	-0.28136	-0.064528	-0.044022
CEBPG	-0.0089313	-0.082064	-0.43236	0.58183	1.0821	0.48659	-0.36521	0.059801	0.0086376	0.064021	0.018516	-0.1829
VEZT	-0.033245	-0.081151	-0.10254	0.37708	-0.1737	0.17333	0.048484	-0.12913	-0.52056	0.077038	-0.3182	-0.52531
PAM	0.23482	-0.53563	-0.53008	-0.21071	0.13728	-0.091675	-0.17974	0.01422	0.17841	0.058019	-0.081169	0.046383
ZNF43	-0.13419	0.046417	-0.19371	0.1035	-0.12884	0.31743	-0.053179	-0.30628	-0.1767	-0.0040303	-0.072853	-0.0017309
SMYD2	0.14384	-0.24708	-0.36843	0.28262	0.089615	0.41498	-0.070138	-0.059014	-0.21659	-0.10927	-0.068597	0.031531
SLC35A5	0.17588	0.02466	-0.108	-0.31028	-0.30544	0.13461	-0.067256	-0.41997	-0.42252	-0.038881	-0.1669	-0.22069
GPR162	-0.33333	-0.37704	-0.32164	0.30978	0.30454	0.17232	-0.011094	0.14596	0.080268	-0.055152	0.14535	0.00081782
PPARGC1B	-0.22006	-0.26812	-0.47171	0.30159	-0.039465	0.059562	0.028155	-0.037611	0.15279	0.063538	0.054046	0.23888
CYP2U1	0.28927	-0.16614	-0.21219	0.41013	0.23944	0.10102	-0.27356	-0.24786	-0.2054	-0.058342	-0.098447	0.1607
TTLL2	-0.41034	-0.075819	-0.59287	0.026335	0.53471	-0.093613	0.044977	0.13798	0.080226	0.1336	0.10686	0.0085352
PRDX4	-0.029719	-0.33167	-0.5084	0.31981	-0.05623	0.18255	0.026373	-0.0051273	0.032711	0.17239	0.14668	0.19976
ZNF491	-0.20424	-0.065575	-0.2396	-0.065353	0.16626	0.19781	-0.06447	-0.011079	-0.23077	-0.040846	0.042528	-0.2701
LY75	0.01669	-0.15863	-0.28919	0.21279	0.62801	-0.04183	-0.13188	-0.13388	-0.11799	0.17365	0.01575	-0.015128
KCNH7	-0.13706	-0.40088	-0.13716	-0.41712	-0.59312	-0.19603	0.1934	-0.21525	-0.11767	0.094584	0.13595	0.27351
TMEM125	-0.30792	-0.40681	0.014106	0.37966	0.44555	-0.078555	-0.056936	0.21147	-0.26836	-0.12927	0.15107	-0.1728
C8orf59	-0.097009	-0.079398	-0.2591	0.084137	0.067976	-0.081325	-0.026105	-0.29711	-0.055673	-0.043178	-0.14731	0.10177
SMIM7	-0.13507	0.23782	-0.024656	0.16243	-0.15148	-0.14448	-0.25591	-0.24239	-0.39388	-0.21461	-0.089125	-0.18412
CACNA2D3	-0.27771	0.13664	-0.37812	0.19004	0.14883	0.096676	0.022746	-0.12213	-0.19537	0.055881	0.055943	-0.18433
HPGDS	0.31563	-0.29109	-0.38926	-0.19152	-0.3403	0.32922	-0.34634	0.10396	-0.20676	-0.16245	-0.10092	-0.15555
ZRANB1	0.0077788	-0.2518	-0.32544	0.2597	-0.094548	0.30555	-0.14016	0.0038891	-0.10802	-0.14289	-0.092259	-0.36937
ASCC3	-0.17376	-0.41977	0.38649	0.65366	0.085721	0.0063383	-0.081666	-0.17333	-0.35112	0.1587	-0.1025	-0.43187
BRWD3	-0.25756	-0.64009	-0.19558	-0.12772	0.48111	-0.31151	0.0045258	0.11315	0.16272	0.096054	-0.25331	-0.28648
RIMBP3C	0.06828	-0.20863	-0.23551	0.2216	0.12261	-0.022153	-0.14869	-0.087523	-0.20048	-0.071719	-0.090882	-0.36089
RLN1	-0.21202	-0.18636	-0.15602	0.11329	0.13828	0.13249	-0.042271	-0.20006	-0.015723	0.024386	-0.007211	0.0063257
IER5L	-0.17564	-0.30611	-0.1782	-0.12497	-0.32915	-0.26696	0.080485	-0.10039	-0.13237	0.037208	-0.28592	-0.46039
GALP	0.1665	-0.072797	-0.24809	0.20648	0.078112	-0.34243	-0.19843	-0.0934	-0.36576	-0.25047	-0.16206	-0.071369
FNIP1	0.080672	0.018804	-0.45437	-0.40807	-0.76649	-0.5447	-0.23254	-0.30204	0.077537	0.0017495	-0.064252	0.30947
MKNK1	0.039096	-0.10906	0.027555	-0.26435	0.48579	0.20793	-0.11564	-0.36395	-0.28978	0.15307	-0.28109	-0.19583
PPP1R16B	-0.18645	-0.22168	-0.12877	0.35142	0.17657	0.14999	0.080892	-0.070728	-0.28461	-0.051763	0.0070875	-0.10884
IFFO1	-0.11433	-0.040388	0.094078	0.2369	0.68715	0.23854	-0.091511	-0.30429	-0.35425	-0.14569	-0.081578	0.0035612
SNRNP70	-0.50737	-0.10016	0.31858	0.39838	-0.29837	0.80662	0.083884	-0.38419	-0.22127	0.20817	-0.33712	-0.33978
WDR26	-0.094005	-0.12867	-0.20711	0.3893	0.40358	0.40494	-0.13625	-0.28255	0.038523	0.12997	-0.064175	0.44401
NDUFS7	-0.2141	-0.28578	-0.15728	0.21929	0.11784	0.18539	0.081772	-0.12604	-0.10856	0.029051	-0.11701	0.054723
ZNF720	-0.37189	-0.029502	-0.061792	0.48935	-0.50453	1.1254	-0.14792	-0.054327	-0.14426	0.050577	0.14339	0.29207
TMEM164	-0.24663	-0.20964	-0.58792	0.1323	-0.46174	-0.079785	0.10906	0.038918	0.086913	0.12619	-0.10125	-0.16323
FAM129A	-0.17423	-0.49833	-0.32227	0.15821	-0.0050171	-0.10692	0.055302	0.046206	0.084187	0.093848	0.15583	0.038202
TMEM229B	-0.15502	-0.16968	-0.55315	0.16432	-0.19823	-0.27157	0.23321	-0.11687	-0.047588	0.39982	-0.061035	0.060605
C2orf40	-0.083058	-0.327	-0.046856	0.24629	-0.059795	0.28824	-0.020231	-0.14516	-0.18636	0.0087029	-0.063337	-0.012927
ERI3	-0.26908	-0.29253	-0.25603	0.13642	-0.35669	-0.21049	-0.053005	-0.1901	0.25228	-0.13785	-0.075895	0.22916
GRM5	0.01055	-0.25669	-0.31012	0.068608	-0.14684	0.16206	0.099403	-0.1196	-0.23159	0.067732	-0.44274	0.084146
PSMD6	-0.36594	-0.12889	-0.064209	0.95341	-0.14674	0.86634	-0.047438	-0.060181	-0.14107	-0.10269	-0.061465	-0.39606
SRCAP	-0.64366	0.0164	-0.27056	0.26509	0.32864	0.33414	0.0036901	0.15839	-0.071922	0.086436	-0.046407	-0.026724
HDAC11	-0.44813	0.15217	0.0015193	0.44845	-0.1783	0.11164	-0.33661	-0.12105	-0.054303	-0.10039	0.055686	-0.10031
JTB	-0.2366	-0.12432	-0.43371	0.094554	0.27542	0.27844	0.11911	-0.19309	0.062286	-0.031365	-0.032928	-0.02454
ZNF335	-0.13153	-0.12408	-0.19901	0.37978	0.19246	-0.24737	0.27686	-0.19393	-0.43438	0.13954	-0.15004	-0.04114
RAB3C	0.026691	-0.21543	-0.19352	0.084297	0.1683	0.50237	-0.14637	-0.1786	-0.097983	-0.08062	-0.056967	0.047042
GYPB	-0.16295	-0.18558	-0.17522	0.18807	-0.22304	-0.026294	-0.15844	-0.066156	-0.056509	0.049446	-0.27348	-0.009276
CALY	0.033265	-0.18949	0.12477	0.28351	0.35078	-0.44805	-0.017047	-0.31388	-0.44221	-0.15913	-0.0011137	-0.28401
RBMY1D	0.01408	-0.010285	-0.61633	-0.43726	-0.40176	-0.045009	0.10556	-0.20812	-0.089006	0.081113	-0.12839	-0.27468
TRAF5	-0.0068946	-0.23016	-0.0057688	-0.076532	-0.33143	0.14768	-0.17808	-0.14079	-0.24192	0.07305	-0.074486	-0.23609
ODC1	-0.2125	-0.3239	-0.2002	0.39257	-0.043337	0.30604	-0.049452	-0.035335	0.017826	0.004589	0.017455	0.11825
ACSM3	-0.35042	-0.33978	-0.045406	0.42939	0.19085	0.36452	-0.0067364	-0.027424	-0.033239	0.035089	0.10116	0.056212
DNAJC25	-0.099261	-0.36136	-0.0042849	0.29441	0.69736	-0.56932	-0.20308	-0.038032	-0.096643	-0.31238	-0.15173	-0.30017
SMIM18	0.19691	0.24908	-0.083759	-0.96703	-0.40748	-0.053683	-0.15357	-0.47342	-0.53785	0.28859	-0.16317	-0.27695
ARNT2	-0.25706	0.20803	-0.31818	0.6402	0.48784	-0.097573	-0.098821	-0.15077	-0.185	-0.15481	-0.20702	-0.26895
OR2A5	0.068615	-0.07924	-0.54943	0.22078	0.096298	0.13189	-0.27533	0.060771	-0.026774	-0.084312	-0.12241	-0.0012159
XCR1	0.13482	-0.13803	-0.42321	0.13745	-0.082339	0.022075	0.046579	-0.026258	-0.39525	0.19947	-0.031964	0.22999
PABPC5	-0.23042	-0.092502	-0.33149	0.22865	0.38066	0.34144	0.066848	-0.1006	-0.11314	-0.00052504	0.027844	-0.047989
LRRC37A	-0.40366	-0.45006	-0.1998	0.76437	0.8161	-0.13298	0.21068	0.020077	0.021548	0.07861	-0.42969	-0.44036
TPD52L2	-0.29363	-0.22317	-0.099539	0.38986	-0.0066904	0.37153	-0.034868	-0.13904	-0.0099568	-0.091067	-0.17087	-0.14173
CTNNA1	-0.32297	-0.017495	-0.21642	0.14323	0.18446	0.12477	-0.15426	-0.05906	-0.029719	0.027358	-0.24741	0.12151
TRIM67	-0.011386	-0.20463	-0.48937	0.19328	0.18813	-0.052689	0.037293	-0.036868	-0.094929	-0.11478	-0.12928	-0.33898
SMPD4	-0.25914	-0.23725	-0.14411	0.43673	-0.097524	0.45097	-0.032173	-0.057678	-0.068472	-0.0099078	0.0090677	-0.079162
SLCO2A1	-0.13791	0.25773	0.021859	0.13292	0.31884	0.21924	0.011955	-0.28922	-0.6632	0.11288	0.25605	0.040295
TRAPPC3L	-0.043083	-0.26258	-0.13142	0.25726	-0.19277	-0.029843	-0.061158	-0.086908	-0.21359	0.086917	0.036512	-0.26556
MT1X	-0.092722	-0.30933	-0.11229	0.60946	0.10812	0.24671	-0.11637	-0.0896	-0.078386	0.081989	-0.18705	0.26716
KIF1A	-0.16032	-0.17752	-0.25455	0.09013	0.54833	0.045558	-0.081922	0.027703	-0.1519	0.083698	-0.093728	-0.30892
TMEM248	-0.11911	0.082622	0.28666	0.13442	-0.09023	0.19459	-0.13513	-0.28739	-0.6254	0.20035	-0.11097	-0.11218
ERI2	0.044578	-0.14795	-0.37725	0.25361	0.062146	-0.14129	0.006637	-0.10949	-0.21392	0.11027	-0.073814	-0.074066
FGD6	-0.34407	-0.18199	-0.29126	0.018088	-0.10686	0.028951	0.17491	-0.11347	-0.041013	-0.075897	-0.056183	-0.085772
RABGGTB	-0.37858	-0.075325	0.37942	0.79347	-0.28037	0.067377	-0.010376	-0.31333	-0.39812	-0.03486	-0.2878	0.097738
VARS2	-0.3908	-0.10052	-0.11386	0.088434	-0.11222	0.015985	-0.26938	0.046375	0.032378	-0.17713	0.11788	-0.52104
NEIL2	-0.15864	-0.25318	-0.084926	0.43407	0.57625	-0.017343	0.05703	-0.22847	-0.12748	0.1094	-0.068641	-0.11064
SLC28A1	-0.28221	-0.020609	-0.028011	0.61384	0.21241	-0.28427	-0.062252	-0.12325	-0.27883	-0.020894	-0.053018	-0.051929
MX1	-0.011614	-0.30609	-0.28132	0.13741	0.14799	0.41667	0.0016341	-0.13637	-0.059851	-0.18497	-0.16854	-0.16749
CXADR	-0.44037	-0.25602	-0.18874	0.21534	-0.12932	0.086246	0.18737	0.082285	-0.17799	-0.025193	-0.17436	-0.039414
CACYBP	-0.30333	0.069358	-0.35264	0.1795	0.11088	-0.18346	-0.025537	-0.057535	-0.12366	-0.055646	-0.089117	0.033033
BCL7B	-0.33706	0.20968	-0.2512	0.096992	-0.072469	-0.2121	-0.024854	-0.09171	-0.29818	0.075366	-0.029024	-0.11824
AGR3	-0.1139	-0.38531	-0.46943	-0.15433	-0.44504	-0.16398	0.089397	0.16985	-0.083862	-0.088061	-0.11173	-0.17655
MPL	0.029406	0.0087759	-0.21494	0.16359	0.10054	0.027784	-0.22556	-0.10188	-0.28882	-0.090819	-0.05981	-0.05127
SRPK1	0.027412	-0.29064	-0.37334	0.14847	0.1528	0.027322	0.025589	-0.1212	-0.060683	-0.021975	-0.048201	-0.10548
CHRNA9	-0.44299	-0.044263	-0.25926	0.25641	0.24489	0.24174	-0.098509	-0.082376	0.13476	-0.16794	0.037941	0.19906
CPZ	-0.080788	-0.22638	-0.40691	-0.028178	0.39356	0.031615	0.07373	-0.036432	-0.11584	0.0073357	-0.048946	-0.16191
ADH7	-0.53602	-0.2102	-0.083344	0.14074	0.27393	-0.010919	0.1543	-0.079792	-0.036833	0.068849	0.034916	-0.32625
SRGAP2	0.073578	0.0040409	-0.26552	-0.19014	0.3531	-0.066234	-0.19579	-0.049133	-0.35903	-0.12151	0.20909	-0.16964
TAX1BP1	0.087157	0.18567	-0.39398	0.079279	0.0062275	0.31993	-0.1116	-0.2456	-0.31322	0.18994	-0.14216	-0.27809
GPBP1L1	0.033717	-0.1122	-0.33302	0.021933	-0.063865	0.30704	-0.04656	-0.079892	-0.25338	0.10381	-0.14055	-0.32899
MRGPRX3	-0.12404	-0.19658	-0.40641	0.087459	-0.050275	0.027954	0.14908	-0.087289	-0.12565	0.081909	0.20749	-0.12215
CRYBB2	-0.33636	0.026712	-0.52354	-0.085086	-0.12637	0.39258	0.048553	0.071057	-0.077299	0.044839	0.10948	-0.23066
LRRTM3	-0.045702	-0.0022741	-0.020282	0.07493	0.12298	-0.41283	-0.16218	-0.21848	-0.34193	0.024501	-0.089655	-0.20349
PCDHA8	-0.14487	-0.63839	-0.43505	0.056086	0.19262	0.03227	-0.085468	0.34357	0.16967	0.15542	0.24423	0.084764
IQCF5	-0.28744	-0.057413	-0.079673	0.083964	0.037821	0.39749	-0.053259	-0.15728	-0.15482	0.0070551	-0.14683	-0.28006
HYKK	0.041562	-0.3002	-0.14759	0.3806	0.076526	0.19331	-0.014438	-0.040637	-0.3283	0.032822	-0.1325	-0.24607
KLF5	0.12559	-0.26894	-0.69075	-0.37761	-0.4903	-0.63205	-0.10917	0.13681	0.016959	-0.013988	0.06763	0.041885
PTGFRN	-0.32155	-0.27117	0.20237	0.096087	0.26984	0.44733	-0.092888	-0.16748	-0.13867	-0.054448	-0.22597	-0.50461
TUFT1	-0.22521	-0.27285	-0.11427	-0.04601	-0.083005	0.27749	-0.18492	-0.090798	0.098683	-0.30934	-0.084357	0.32688
ARHGAP35	-0.44354	-0.087677	-0.019805	0.034467	0.15939	-0.15398	-0.23213	0.050042	-0.056029	-0.11677	0.11358	0.046139
LRRC10B	-0.27957	0.049159	-0.20323	0.23091	0.027102	0.19836	-0.087034	-0.14124	-0.12703	-0.11745	-0.19582	-0.032041
FABP12	-0.098437	-0.4907	-0.21893	-0.0040748	0.49447	0.52012	0.063611	0.0095507	-0.05332	-0.038941	-0.028911	-0.32889
MOSPD3	-0.11816	0.22868	-0.48812	0.44268	0.1512	0.15929	-0.062021	-0.072914	-0.27469	0.038444	0.0060439	-0.093458
RAB8B	-0.28009	-0.41155	-0.39065	0.42497	0.15462	-0.67925	0.11757	0.14115	0.036358	0.13115	-0.0037369	0.22465
PHB	-0.49974	0.23074	-0.25431	0.7153	-0.28525	0.72953	-0.046847	-0.26873	0.052259	0.0094899	-0.40729	0.36846
LRRC27	-0.21954	-0.3546	0.1326	-0.034048	-0.09439	0.44173	-0.17566	-0.013068	-0.15624	-0.14367	0.12618	-0.07787
RAN	-0.072093	-0.0088792	-0.71066	1.134	0.45571	0.81487	0.048434	-0.067556	0.024303	0.071039	0.35174	0.07961
IQCE	-0.17137	-0.070375	-0.3035	0.15089	0.23866	-0.42578	0.053337	-0.26656	-0.02759	0.081348	0.095738	-0.023341
SPX	-0.13306	-0.15651	-0.26693	0.1455	-0.10334	-0.090607	0.0038695	0.070118	-0.30353	-0.0077098	-0.053935	-0.34377
LYPLAL1	-0.10313	-0.14577	-0.12978	0.17478	-0.1096	-0.10733	-0.25326	-0.20687	0.053533	-0.027336	-0.069564	0.12431
SUPT6H	0.23005	-0.55596	-0.17157	1.4482	0.44593	0.57366	-0.035357	-0.096407	-0.15525	0.29527	0.082417	0.42858
FRRS1	0.13731	-0.82569	0.36433	-0.14935	0.039985	0.10535	-0.24368	-0.10642	-0.10974	-0.13379	0.057503	-0.077282
TRMT11	-0.13337	-0.13313	-0.24913	0.29533	0.31045	-0.60221	-0.076376	-0.070649	-0.12122	-0.28968	-0.17746	-0.060189
HSD17B4	-0.20905	-0.026247	-0.39891	0.37043	-0.27094	0.44577	-0.21667	0.16451	-0.09703	-0.17849	0.21724	0.22622
SIMC1	-0.31834	-0.22352	-0.066117	-0.056708	-0.19247	-0.055613	0.077152	-0.096301	-0.15627	-0.018411	-0.2258	-0.23957
ROR2	6.5e-05	-0.26968	-0.42026	0.11121	0.15898	0.18101	0.048202	0.033423	-0.17501	0.0030554	-0.1904	-0.2814
AASS	-0.0040153	-0.22805	-0.42277	0.085243	-0.113	0.058168	0.19649	-0.24812	-0.076509	-0.082803	-0.086916	-0.060982
TIPARP	-0.033409	-0.0040313	-0.22768	0.41268	-0.14343	-0.19543	-0.1996	-0.17733	-0.1407	0.029362	0.28266	0.78509
PLEKHM2	-0.22789	-0.43506	-0.13942	-0.086017	0.29142	0.31471	0.17133	0.021188	-0.17276	0.10369	0.041831	0.10219
CBR1	0.13001	-0.26202	-0.23883	-0.28873	0.14634	-0.20719	0.053846	-0.071063	-0.39448	0.21977	-0.080419	-0.28075
LST1	-0.027266	-0.374	-0.11762	0.45497	-0.26594	0.33955	-0.096101	-0.17928	0.012557	-0.13163	-0.20078	-0.27738
IK	0.15488	-0.1261	-0.16874	0.51071	-0.097074	0.41082	-0.087214	-0.42486	-0.12959	-0.2245	0.021158	0.094302
ZBTB14	-0.33048	-0.29098	-0.34858	-0.17166	-0.28052	-0.15702	0.073236	0.18586	-0.069917	0.13354	0.15771	-0.018363
ATP5J2-PTCD1	-0.20473	-0.21307	-0.1592	0.36242	0.57083	-0.032045	-0.14864	-0.23614	0.18139	-0.15163	-0.12968	-0.53902
USP48	0.2114	0.18551	-0.29395	0.30065	0.28761	0.46669	-0.10925	-0.34259	-0.43124	0.045381	-0.060097	-0.22891
GPR82	-0.15891	-0.38319	-0.090882	0.019316	-0.015919	0.12296	-0.15605	-0.031501	0.041537	-0.022146	0.11322	0.013764
KLF15	0.050424	-0.05294	-0.25098	0.14463	-0.076226	-0.00077394	-0.14171	-0.24288	-0.14072	-0.068147	0.038235	0.089406
NWD2	-0.26017	0.24604	-0.25948	-0.19032	-0.32118	0.25602	-0.33923	-0.12296	-0.042758	-0.24253	-0.016505	-0.25683
OR2B2	-0.045262	-0.23365	-0.30375	0.19351	-0.059224	-0.095742	-0.093107	-0.027875	-0.07475	-0.079915	-0.05911	-0.047887
TAF4	-0.23014	0.13762	-0.29985	0.3928	-0.12055	0.23508	0.05551	-0.11171	-0.32979	0.011725	-0.15339	-0.44131
NPBWR1	-0.13518	-0.32658	-0.019092	0.22873	0.21723	0.26561	-0.1975	0.0068618	-0.10615	-0.15472	0.030573	-0.13431
DAZ4	-0.089311	-0.51771	-0.22781	0.17741	-0.036678	0.10596	0.14449	-0.091913	0.004641	-0.00081823	-0.058522	0.092207
TMEM200B	-0.20658	-0.20903	-0.052496	-0.13614	-0.24901	-0.22936	-0.086531	-0.044461	-0.17806	-0.063053	-0.19961	0.041937
SMIM22	0.048495	-0.15138	-0.46878	-0.29558	0.048669	0.3317	-0.11267	-0.081756	-0.010835	-0.047546	0.0040856	-0.10414
RAD51D	0.012909	-0.1892	0.092592	0.64986	0.44938	-0.46524	0.038826	-0.24265	-0.48929	0.027123	-0.1347	-0.46523
ZNF57	-0.28991	-0.15908	-0.18962	0.13837	0.1264	-0.00096799	0.0043367	-0.033056	-0.10914	-0.18326	-0.014234	-0.041099
KDSR	-0.32673	0.06275	0.41118	0.30619	0.0628	-0.35333	-0.34144	0.12194	-0.70404	0.061136	-0.047178	-0.71659
OR4B1	-0.14607	0.017168	-0.39528	0.49318	0.41347	0.65776	-0.078636	-0.19427	0.020808	-0.089642	-0.054654	0.047097
RUSC1-AS1	-0.082308	0.10672	-0.12668	0.39021	0.12386	-0.42991	-0.13465	-0.3121	-0.22689	-0.21882	-0.032004	-0.081765
C4orf26	-0.28435	-0.13897	-0.40157	0.040495	-0.29306	-0.056371	-0.057211	-0.057732	0.16408	-0.20814	-0.10529	0.11411
PDC	0.19639	-0.44905	-0.080153	0.29578	-0.018363	-0.022185	-0.20074	-0.13712	-0.10462	0.0073501	-0.0059259	-0.017169
KIR3DL1	0.0067695	0.015346	-0.27548	0.25569	0.016949	0.13882	-0.028722	-0.23099	-0.26154	-0.16082	-0.15818	0.12372
TAS2R20	0.0071644	-0.30676	-0.45721	0.33882	-0.28004	0.38168	0.01157	0.051136	-0.080304	-0.0064193	0.04807	0.18746
OR7A5	0.16076	-0.16319	0.017344	0.012597	0.18033	0.30765	-0.080383	-0.41981	-0.28835	-0.17023	-0.076179	-0.36174
MMS22L	-0.10063	-0.10935	-1.058	0.41016	-0.28969	-0.41224	0.12523	0.18524	0.18397	0.21519	0.65757	0.24187
SLFN14	-0.0031682	-0.13328	-0.22911	0.0033325	-0.0043465	0.13852	-0.019838	-0.13626	-0.25108	-0.1473	-0.039143	-0.36504
GLIPR1L2	-0.49249	0.11672	0.015523	0.024465	0.46052	0.27385	0.0044819	-0.044011	-0.37294	-0.16085	-0.11123	-0.3103
BCL10	-0.3272	-0.34046	-0.25021	0.024699	0.29047	-0.27191	0.22759	-0.21098	0.12861	0.064678	-0.16996	0.28664
NDUFB2	-0.26041	-0.58206	-0.18362	0.26276	-0.024197	0.12002	0.11859	0.14339	-0.0083158	0.18705	0.028384	-0.092486
PDIA5	-0.56827	-0.18323	0.0071496	-0.1458	0.24727	0.43282	0.01588	0.11721	-0.16111	-0.054458	-0.17631	0.13088
PRR25	-0.039746	-0.19535	-0.41974	-0.056377	0.60401	-0.072658	-0.063631	-0.068545	0.014903	-0.027508	-0.038511	0.058288
MCOLN3	-0.3949	-0.36793	0.043912	-0.14372	0.6701	0.53607	0.16183	-0.11651	-0.098306	0.078681	-0.17489	0.040809
NRARP	0.047254	-0.23546	-0.26897	0.80996	-0.0087365	-0.26213	-0.15299	0.092112	-0.2536	0.11313	0.14173	-0.16141
MYB	-0.36376	-0.14464	0.050759	0.05198	0.097775	0.071925	-0.11704	-0.12124	-0.074986	-0.11497	-0.01758	-0.014755
ZC3H15	-0.49211	-0.27202	-0.060715	0.21095	0.025421	0.81109	0.30134	-0.25816	0.010808	0.21211	-0.1536	-0.01085
ZNF326	-0.34144	-0.17119	-0.1409	0.21495	0.067932	0.030563	0.0048344	-0.16185	0.039852	0.24616	0.054802	0.11071
EXOSC1	0.21025	-0.074596	-0.13108	0.45299	0.61576	0.23979	-0.10834	-0.44583	-0.22101	0.21068	-0.28098	-0.10473
VAMP2	-0.069491	-0.22318	-0.1096	0.24686	-0.20708	-0.37982	-0.25987	-0.096034	-0.012268	0.093237	-0.43377	0.010216
SLC38A7	0.012577	-0.052309	-0.36313	-0.067808	0.14415	-1.1702	-0.16025	0.09953	-0.30672	-0.10473	-0.011772	-0.29685
NSUN4	-0.092565	-0.30441	-0.33835	0.15182	-0.32218	-0.46239	-0.15195	-0.012771	0.12975	-0.061558	-0.13168	-0.09446
LMO7	-0.34093	0.06446	-0.64346	0.14816	-0.35062	-0.27558	-0.05404	0.19415	0.0096719	-0.11288	0.021115	-0.20679
INSC	-0.23011	0.075932	-0.40242	0.15069	-0.12381	-0.19332	-0.11693	-0.020165	-0.076271	-0.056487	-0.015047	-0.13097
RNF181	-0.015602	-0.06026	-0.45399	0.75044	0.66198	-0.14524	-0.24905	-0.061189	0.07025	-0.10369	-0.035425	0.20729
CXCR5	0.12443	-0.28466	-0.34088	-0.022989	0.20433	-0.4969	0.028185	-0.30652	0.0096957	0.18213	-0.20132	0.086472
SCYL3	0.16593	-0.32902	-0.37677	0.35974	0.56855	0.10862	0.14223	-0.14227	-0.22968	0.0093141	-0.44807	-0.35483
GMIP	-0.20098	-0.15188	-0.51528	0.18362	0.056162	0.14035	0.17208	0.025932	-0.098738	0.032515	0.11448	-0.077693
ANKEF1	-0.079842	-0.13117	0.030575	0.43237	0.04771	-0.097838	-0.14746	-0.31978	-0.12057	-0.19067	0.064028	0.11028
ZNF565	-0.065062	0.076266	-0.053207	0.34394	0.71203	0.11824	0.050799	-0.48923	-0.28748	0.021052	-0.09835	-0.31501
DICER1	-0.31121	-0.23426	0.17471	0.023894	0.30562	-0.31006	0.21433	-0.43892	-0.17245	0.33656	-0.016254	0.19788
DNMBP	-0.27968	-0.52532	-0.3111	-0.064628	-0.076769	0.19044	0.15028	0.17977	0.018274	0.092462	0.23987	0.11291
LUC7L3	0.17246	-0.12291	-0.14696	0.83958	0.14484	-0.13713	0.00085251	-0.22574	-0.44533	-0.10392	-0.26503	-0.61833
MURC	-0.51238	0.093294	-0.27436	0.31691	-0.24488	0.0021108	-0.062071	-0.0084003	-0.0036316	-0.091466	0.085127	-0.023981
SCAI	-0.29657	-0.22127	-0.28709	-0.089537	0.3194	-0.072837	-0.0051413	-0.009398	0.052673	0.056358	-0.053303	0.2203
ECI1	0.058624	-0.271	-0.22861	0.43653	-0.051148	0.50515	-0.20382	0.058644	-0.18043	0.14466	0.046703	-0.086054
CACNA1S	-0.22008	-0.051047	-0.14538	0.37457	-0.18769	0.0070564	-0.015772	-0.15885	-0.17483	0.0047544	0.099042	-0.061823
PROM1	0.15318	0.048704	-0.53995	0.13921	0.014579	0.092301	-0.16148	-0.17349	-0.0926	-0.11405	0.070413	0.057172
SPANXC	-0.48305	0.0032321	-0.13707	0.18126	0.035658	0.1562	-0.14148	0.11996	-0.12696	0.016213	0.18791	0.10837
HOXA5	-0.31629	-0.49749	-0.31083	0.1049	-0.34011	-0.67441	0.28215	-0.188	0.26568	0.05471	-0.26556	0.13887
UGT1A6	0.072134	-0.31398	-0.46116	0.37257	-0.35732	0.15993	-0.074374	0.017901	-0.0049334	-0.010887	0.063843	-0.030631
DOCK11	-0.3278	-0.0044486	-0.42688	-0.023726	0.12897	-0.10511	-0.0018551	-0.03109	0.027817	0.073092	-0.0027604	-0.064707
FTH1	-0.19027	-0.75742	0.25822	0.16209	-0.35944	0.18668	0.067391	-0.03586	-0.10593	-0.016022	-0.041499	-0.30104
OR52L1	-0.15253	-0.053949	0.087763	0.64692	0.34029	-0.16989	-0.090192	-0.17417	-0.38077	0.047128	-0.23533	-0.17199
SFXN1	-0.11982	-0.091733	-0.2829	0.20471	-0.23571	0.16236	-0.057247	-0.19692	-0.014869	-0.061457	-0.26776	-0.066372
PIGX	-0.10802	-0.29225	0.048958	0.11206	0.33779	-0.1863	-0.11405	-0.045545	-0.25237	0.073851	-0.13839	-0.051168
IFT57	0.007965	-0.19721	-0.24625	0.28102	-0.30438	-0.20714	0.050836	-0.066445	-0.31072	0.11644	0.11013	0.086166
ZNF670	-0.65603	-0.035184	0.068408	0.17489	0.073037	-0.10416	-0.14523	-0.068083	0.074442	-0.034162	-0.1691	-0.21112
TRIM4	-0.12239	-0.083701	-0.38007	0.11992	-0.2494	0.26043	-0.075542	0.021886	-0.1213	-0.097843	0.053007	-0.075161
CTH	-0.50144	-0.033887	0.13321	-0.2338	-0.27102	-0.39436	-0.0047311	-0.50696	0.15292	-0.071966	-0.34002	-0.035047
INCA1	-0.29545	-0.19527	-0.16282	0.55543	-0.29064	0.33894	0.10608	-0.064491	-0.14883	-0.13719	-0.027485	-0.042756
TMSB15B	0.09023	-0.060694	-0.29562	0.21956	0.3398	0.073875	-0.19334	-0.10558	-0.19575	-0.24369	-0.097932	-0.075317
GRM3	0.019699	-0.069891	-0.44061	0.19612	-0.20435	-0.28515	-0.027234	0.0021011	-0.2447	0.10448	0.067676	0.18019
MRPS28	0.21809	-0.47816	-0.26471	0.24373	-0.099704	-0.11691	-0.11977	-0.059664	-0.056105	-0.097843	-0.10448	-0.45526
MARCH5	-0.23988	-0.055903	-0.14669	0.071651	0.31317	0.38064	-0.0015125	-0.10733	-0.20892	-0.27151	-0.068961	-0.15261
EMC4	-0.22278	0.10824	-0.30598	0.32594	0.23833	0.13992	-0.10132	-0.14073	-0.097634	0.069033	-0.10405	0.029184
CCDC91	-0.0047105	-0.040301	-0.31298	0.040965	0.097539	0.21059	-0.31437	-0.054743	-0.032904	-0.010599	0.0079414	0.065435
GNAI3	-0.26332	-0.12568	-0.2444	0.18366	-0.0071767	0.046399	-0.019221	0.0024826	-0.10986	-0.081745	-0.072701	0.091373
LPL	0.14408	-0.076528	-0.37608	0.25571	0.13441	0.23061	-0.092654	-0.029997	-0.32874	-0.043668	-0.077038	0.050102
TMEM184C	-0.25679	-0.074039	-0.4649	-0.0051957	-0.21308	-0.30397	-0.076118	0.053227	0.058702	0.065914	0.057658	0.082115
MPP2	-0.10873	0.25568	-0.16627	0.11998	0.0061322	0.57008	0.012346	-0.47264	-0.28023	0.062087	-0.076598	-0.10673
SLC51A	-0.22101	-0.302	-0.17593	0.13372	-0.15525	0.063365	-0.11407	-0.0042202	0.057543	-0.11806	0.032144	0.12226
C6orf203	-0.34534	-0.21854	-0.15364	0.12868	0.089738	-0.012237	0.096023	-0.08524	-0.052917	0.051293	-0.085562	-0.11685
SUPT7L	-0.29463	0.039223	-0.17442	0.49098	0.14925	0.17328	-0.14592	0.012161	-0.19593	-0.08705	0.019339	0.021875
KATNA1	0.040721	-0.13355	-0.3645	0.075532	-0.15482	0.21609	-0.32012	0.0095725	0.0085743	-0.051436	-0.037575	0.054969
PTPN14	0.037445	-0.10757	-0.34589	-0.34687	0.13703	0.19736	-0.067004	-0.21305	-0.062978	-0.11488	-0.1848	-0.26911
KIAA1143	-0.026386	-0.14817	0.035057	0.20216	0.089208	-0.080548	0.077034	-0.14847	-0.54756	-0.039438	-0.080458	-0.29972
CTXN2	-0.21945	-0.18602	0.029357	-0.29765	-0.38429	-0.025192	-0.28459	-0.21295	0.11524	-0.11026	-0.13651	0.039368
GATM	0.04989	0.075931	-0.31865	0.10674	0.27297	0.073715	-0.27354	-0.036375	-0.25499	-0.20746	-0.13108	-0.26175
CTAG2	-0.14709	-0.14853	-0.41054	0.33516	-0.0080912	0.25279	0.022251	-0.053986	-0.019751	0.096167	-0.14181	-0.0033251
DYNC2H1	-0.17576	-0.11676	-0.48203	0.018679	0.0059212	0.18873	0.098825	0.035376	-0.11714	0.044121	0.12056	-0.07272
EXTL3	-0.16038	-0.60537	-0.28952	0.40502	0.28454	-0.32492	0.25208	-0.12539	0.17116	0.34742	0.094159	0.45613
MRPL3	0.013993	-0.3827	0.22887	0.75663	-0.33211	0.63261	-0.091022	-0.17416	-0.35227	0.057458	0.036083	-0.31469
HIGD1B	-0.49238	-0.012632	-0.16113	-0.17846	-0.082789	-0.60578	-0.071652	0.012489	-0.031738	-0.08495	-0.051367	-0.20973
CAMK2N1	-0.095496	-0.50282	-0.078982	-0.22407	0.07049	0.10359	-0.020794	-0.040342	-0.018602	0.051472	-0.10957	-0.080043
STX1B	-0.27914	0.11988	-0.15919	0.53191	0.18705	0.20694	-0.019283	-0.15652	-0.2627	0.070959	0.10195	0.014153
ZDHHC16	-0.31625	-0.030772	-0.4136	0.20283	0.078791	-0.22041	-0.030447	-0.057071	0.091219	-0.13665	-0.1458	-0.090497
KAT7	0.24542	-0.11887	0.018757	0.52405	0.47389	-0.53167	0.22458	-0.74778	-0.37899	0.13439	0.011196	0.0058881
FAM170A	-0.21763	-0.33547	-0.31201	0.29218	0.13359	0.22355	0.023655	0.045341	0.039394	0.055631	0.01509	0.13608
CDC123	-0.055867	-0.4353	0.076501	0.47994	-0.25731	-0.38065	0.058179	-0.2889	-0.11085	0.17188	0.069553	-0.11696
ANKZF1	0.0049624	-0.2723	-0.22541	0.29876	-0.12783	-0.34579	0.022735	-0.16409	-0.12185	0.05494	0.18241	-0.044337
TOP3B	0.12971	-0.22073	-0.46089	0.32911	0.19049	-0.086441	-0.10228	-0.11132	0.0096709	-0.29003	-0.090636	-0.19143
NEK10	-0.25217	-0.38047	-0.3753	-0.0099018	0.54878	0.27503	0.10672	0.11812	0.027454	-0.032899	0.15417	-0.04829
EAF1	-0.20826	0.11875	0.08123	0.44577	0.050515	0.43671	-0.24997	-0.18921	-0.30809	-0.029532	-0.37413	-0.25512
KRT16	-0.066567	-0.0064238	-0.3276	-0.042136	-0.246	-0.29534	-0.046956	-0.22693	-0.08106	0.1282	-0.10333	-0.14374
WBP4	-0.093493	0.098512	-0.56543	0.71706	-0.006394	-0.47595	-0.0053025	0.0077027	-0.19719	-0.11069	0.0085458	-0.35645
KRCC1	-0.11851	-0.19608	-0.37521	0.28227	0.13393	-0.61373	-0.12521	0.10258	-0.042685	0.17955	-0.15101	0.0429
IFNA10	-0.060027	-0.33144	-0.050205	0.027073	0.30749	0.5139	-0.23551	-0.03303	-0.044737	0.11337	-0.11437	-0.11811
FOXP2	-0.46778	-0.091697	-0.13399	0.14067	0.18035	-0.34005	0.071533	-0.13169	-0.00122	-0.16006	-0.10264	0.26776
BRIX1	-0.47042	-0.1641	-0.071551	0.56053	0.54163	-0.35897	0.05969	0.30528	-0.41372	-0.12605	0.25301	-0.21922
NECAB2	-0.10177	-0.2461	-0.1951	0.25645	0.3729	-0.10599	-0.10568	-0.11033	0.0047778	-0.1582	0.0038558	0.15139
TEFM	-0.27025	-0.19643	-0.23249	0.45944	0.11206	0.16026	-0.078053	-0.08022	0.1035	-0.073142	-0.064087	0.023282
SCIMP	-0.060525	-0.092282	-0.3408	0.20042	0.05422	0.027464	-0.077898	-0.063795	-0.11849	-0.025845	-0.072997	-0.049671
GABRG1	-0.20301	0.042901	-0.16392	0.16738	0.1472	0.18599	-0.15496	-0.10545	-0.16933	-0.14017	-0.036695	-0.18494
PCDH17	0.27186	-0.58702	0.11523	0.39661	-0.41242	-0.05545	-0.26541	-0.21414	-0.07383	-0.21352	-0.35389	-0.19764
SYT7	-0.14119	-0.28265	-0.16575	0.19083	0.27104	-0.26569	0.17145	-0.099088	-0.23517	0.15314	-3.7017e-05	-0.31966
CCDC69	-0.23098	-0.19064	-0.29313	0.25813	-0.20534	0.17986	0.035695	-0.05766	-0.015333	0.039037	-0.00027858	-0.12664
DNAJB8	0.073834	-0.27662	-0.035518	0.13725	-0.080712	-0.19353	-0.080508	-0.14913	-0.28398	-0.084202	-0.054009	-0.065265
NAA40	-0.26877	-0.07917	-0.39772	0.10019	0.34377	-0.75651	0.18086	-0.18491	-0.0017579	-0.011104	-0.0054679	0.1795
PTTG1IP	-0.079505	-0.10327	-0.2471	-0.14128	0.23438	0.27049	-0.0038533	-0.14533	-0.17107	-0.24206	-0.10789	-0.18314
PCDH9	-0.19894	-0.055268	-0.42097	0.31991	-0.39159	-0.45926	-0.17599	0.05494	0.046265	-0.21845	0.13799	0.032365
ATPAF1	-0.32999	-0.062363	-0.31494	0.31827	0.046385	-0.12063	0.10908	-0.097594	-0.053931	0.29364	0.12609	0.097066
RMND5B	0.059552	-0.25388	-0.30923	0.18375	-0.10141	-0.34231	-0.043552	-0.10943	-0.092975	0.054201	-0.12277	-0.038928
RPP25	-0.2196	-0.31906	-0.20806	0.30647	0.42263	0.11612	0.03548	-0.16806	0.13033	0.27401	-0.10992	-0.35836
LZTS1	-0.30232	0.089768	-0.080495	0.30135	0.020314	0.011472	-0.26085	-0.19248	-0.0017219	-0.30002	-0.06903	0.077871
EXT2	-0.12665	0.042842	-0.17079	0.6167	0.35237	-0.1443	-0.13643	-0.27928	-0.077118	-0.022709	-0.059197	0.13693
NMBR	-0.11083	-0.11345	-0.0082487	0.071808	-0.45935	-0.10594	-0.088114	-0.34345	-0.082718	-0.0136	-0.066839	0.166
SURF6	0.17671	-0.26566	-0.17265	0.60843	0.2014	-0.4115	-0.13352	0.096082	-0.4476	-0.031635	-0.12335	-0.10718
SLC5A8	-0.046739	-0.45358	-0.44154	0.080195	0.18584	-0.27646	-0.13456	0.13548	0.19431	-0.16615	0.10484	0.15204
RHBDL1	-0.32809	0.24238	-0.18176	0.070884	0.56089	0.52991	-0.23967	-0.0024342	-0.23685	-0.35835	-0.13775	-0.12534
FAM200B	-0.36836	-0.12623	-0.049024	0.48784	0.20852	0.083526	0.074482	-0.054747	-0.22243	-0.18505	-0.42381	-0.32455
C17orf70	-0.27626	0.56445	-0.65832	0.51061	0.52065	0.15738	-0.079256	0.041025	-0.33789	-0.015596	-0.49319	-1.0067
ITSN2	-0.18898	0.15049	0.19436	0.1818	0.22912	0.49973	-0.082917	-0.28776	-0.53112	-0.28648	-0.1749	-0.16428
INHBE	0.012746	-0.3637	-0.018895	-0.16412	-0.74773	-0.099002	0.025285	-0.058133	-0.34322	-0.099318	-0.26737	-0.48935
NUP54	-0.094656	0.1209	-0.2008	0.50588	0.22534	-0.16188	-0.17146	-0.28504	-0.11443	-0.24404	-0.26511	-0.23261
ING1	-0.4256	-0.23738	-0.040481	-0.026745	-0.25743	-0.046649	0.22931	0.15783	-0.42873	0.34474	0.034464	-0.08895
ARMCX2	-0.21158	-0.59075	-0.42307	-0.031049	-0.090463	-0.021494	0.15043	0.087554	0.24241	-0.18392	0.20232	0.1078
C11orf94	-0.21601	-0.21402	-0.29876	0.066854	0.00023511	0.024163	0.049396	-0.057097	-0.008373	0.045374	0.045116	-0.20965
EIF2S2	-0.0068171	-0.26741	-0.085548	-0.085209	0.34876	0.51007	-0.052762	-0.13363	-0.1985	0.16072	-0.54615	0.095541
LYRM1	-0.068753	-0.16962	-0.21686	0.12801	-0.041254	0.075159	-0.1509	-0.073153	-0.064927	-0.076894	-0.036665	-0.050308
LHX8	-0.30866	0.045399	-0.23835	0.18091	-0.20544	-0.21981	-0.05658	0.20967	-0.39454	-0.28156	0.15696	-0.2497
C8orf87	-0.0052829	-0.17054	-0.44794	0.055986	0.21422	0.075073	0.0039366	-0.075023	-0.048	-0.093816	0.0074096	0.026685
EPHA2	-0.12957	-0.09322	-0.25877	0.13147	-0.31616	-0.284	-0.027274	0.048714	-0.2827	-0.084829	0.0066509	-0.11872
PREPL	-0.10538	-0.28909	-0.41837	0.44649	0.38759	0.31365	-0.078865	-0.016492	0.16654	0.15467	0.11109	0.21926
ARIH2OS	0.043618	-0.29212	-0.20733	0.021702	-0.069717	0.41878	-0.046467	-0.090336	-0.14873	-0.0024266	-0.11735	-0.096378
ISOC1	-0.027098	-0.13506	-0.1406	0.34053	-0.17156	-0.088	-0.11976	-0.14988	-0.1689	-0.064256	-0.10612	-0.090978
RHOQ	0.19809	0.20917	-0.40861	0.44321	-0.36687	1.7925	-0.42804	-0.03193	-0.27991	-0.076533	-0.25684	-0.28844
CNN3	-0.025965	-0.16935	-0.4857	0.03472	-0.48842	-0.084604	-0.0052039	-0.062392	0.0075038	0.041942	0.10774	-0.040836
NPHP1	0.027524	-0.2724	-0.18754	0.24672	0.05522	-0.071936	-0.08797	-0.0034352	-0.21697	-0.0096913	0.010037	-0.062321
LCLAT1	-0.37518	0.12182	-0.46894	-0.025216	-0.075538	-0.074663	0.048216	-0.08119	0.014593	-0.061166	0.13291	0.13546
PPIH	-0.29708	-0.29146	0.10537	0.40198	-0.14088	0.025277	0.070768	-0.17828	-0.1499	0.059682	0.11837	0.15033
MYO5B	-0.081906	-0.14179	-0.55844	0.53763	-0.048722	-0.36687	0.055806	-0.013018	-0.0010451	-0.019434	-0.018619	-0.036034
FAM9A	0.082914	-0.24285	-0.41646	0.15855	0.18464	0.40438	0.064394	-0.12684	-0.10153	-0.18275	0.046904	0.0002326
GYPC	-0.1398	-0.10906	-0.26594	0.061888	-0.0057144	-0.069447	-0.069918	-0.10237	-0.05324	-0.045447	-0.10017	-0.14452
LUZP4	-0.080806	-0.39842	-0.012389	-0.31371	-0.020232	-0.096328	0.09295	-0.13368	-0.20768	0.22601	0.043741	0.084546
ST20	-0.2851	-0.1412	0.059467	0.01171	0.12326	0.0019521	-0.06592	-0.063183	-0.24366	-0.0542	-0.0043335	-0.28373
LACTB	-0.44436	-0.061511	-0.45019	-0.028396	0.10569	0.00051479	0.13411	0.12983	-0.047252	-0.016032	0.12951	0.13437
CCNA1	-0.36594	-0.13859	0.21347	0.35722	-0.12769	-0.26625	-0.15288	-0.12719	-0.16798	-0.033244	-0.014678	-0.44167
HMOX2	-0.28729	0.0074284	0.05839	0.37922	0.24956	0.1914	-0.14027	-0.057832	-0.31931	0.11541	0.15226	-0.19919
LILRB1	-0.47865	-0.17302	-0.0063701	0.51651	0.76449	-0.49236	0.077797	-0.083886	-0.074378	-0.068004	-0.056914	0.007515
PRKCH	-0.3466	-0.13303	-0.00064665	0.11087	0.019961	-0.17187	-0.13205	-0.16971	0.043894	-0.093785	-0.14589	0.017351
CLEC17A	-0.2689	0.12135	-0.39382	0.0013976	-0.14408	-0.41212	-0.040069	-0.051957	-0.10474	0.051594	0.076854	-0.15492
CEP290	-0.038383	-0.01001	-0.098094	0.29193	-0.30751	0.15153	-0.14648	-0.24496	-0.20016	-0.080769	-0.2612	-0.012972
SH2B1	-0.015664	-0.16017	-0.35545	0.047417	-0.43709	0.26506	-0.071752	-0.077989	-0.056969	9.1311e-05	0.30395	0.067349
C2orf81	0.094147	0.090117	-0.092722	0.46837	0.10642	1.0795	-0.25251	-0.22573	-0.35129	0.19424	0.097289	-0.32159
OXCT2	-0.089595	-0.071373	-0.2884	0.4121	0.22549	-0.51109	-0.19737	-0.18647	0.095414	-0.41847	-0.03648	-0.13012
PIM1	-0.096686	-0.16158	-0.44315	0.49628	-0.013233	0.42779	-0.073334	-0.047779	0.084744	0.15278	0.0648	0.15666
PAG1	0.13263	0.25381	-0.45579	0.38942	0.18521	-0.44483	-0.19911	-0.28606	-0.18324	-0.11589	-0.025768	0.14346
STK3	0.23491	-0.54606	0.17913	0.47618	-0.30618	0.19067	-0.057125	-0.33386	-0.21469	-0.34007	-0.046089	-0.2591
SPATA9	0.030285	-0.11983	-0.43808	0.099598	0.034575	-0.12807	0.13146	-0.1001	-0.24142	0.088954	-0.014455	-0.13142
KAAG1	-0.40577	-0.20475	-0.32511	0.47287	-0.045199	-0.15275	0.18108	-0.012007	0.030377	0.124	0.059315	0.25746
CSMD2	-0.18158	-0.61559	-0.27936	0.39104	0.36867	0.097607	0.039414	0.18006	0.12097	-0.13238	-0.12275	-0.20173
KIAA1211	0.021596	-0.37572	-0.28462	0.2704	-0.0055493	0.24911	-0.026678	0.12247	-0.19302	0.00020282	-0.041906	-0.17034
CARHSP1	0.045864	-0.35452	-0.29337	-0.011268	0.14352	-0.12655	-0.029319	-0.1683	0.063848	-0.0083146	-0.087055	0.045392
OR6B2	-0.4313	0.018947	-0.27074	0.022855	-0.36831	-0.15782	0.071807	-0.17061	0.046598	0.05694	-0.020496	-0.02302
MELK	-0.34028	-0.15526	-0.2182	0.13053	0.021774	-0.29285	0.01446	-6.66e-05	-0.035365	-0.0021581	0.019257	-0.055804
AARS	-0.22127	-0.31036	0.011816	0.88148	0.16831	0.4205	0.036478	-0.13361	-0.1176	0.057079	0.14032	-0.36015
OR9G1	0.10993	-0.26282	-0.58845	0.20292	0.030034	0.049169	0.09971	0.044007	-0.13663	0.10849	0.20124	-0.10168
ZNF385B	-0.047371	-0.21742	-0.11902	0.19256	0.23637	0.16201	0.057816	-0.15579	-0.25198	0.018711	-0.015507	-0.18743
CNKSR3	-0.3593	-0.1543	0.037641	0.24732	0.080849	0.25083	-0.0080787	-0.12008	-0.12953	0.14664	0.010676	0.1391
OBSCN	0.04743	-0.39531	0.1826	0.58629	-0.63478	-0.14499	0.046388	-0.21718	-0.39757	0.12738	0.051129	-0.43213
ANKRD32	-0.3436	-0.16867	-0.22126	0.68278	0.61802	0.38861	0.14544	-0.262	0.11649	0.017805	0.053535	-0.21322
ZGRF1	-0.30893	0.30618	-0.40995	0.29981	-0.51218	-0.059929	0.037049	-0.15585	-0.20196	0.11849	-0.36858	-0.61788
TRIM25	-0.21155	-0.020216	0.17095	-0.089204	-0.24689	-0.28227	-0.1485	-0.08531	-0.43827	0.0014002	-0.26162	-0.4375
CPED1	-0.47241	-0.39209	0.49198	-0.18751	0.023184	-0.94071	-0.1085	-0.0053131	-0.24655	-0.15824	0.01363	-0.16005
CNPY2	-0.012236	-0.31804	-0.257	0.34638	0.31153	0.080651	0.059747	-0.24314	0.037878	0.13807	-0.018137	0.10088
SLC44A5	-0.35106	-0.24663	0.23683	-0.20612	-0.81164	-1.3697	0.18584	-0.18192	-0.37565	0.0555	0.020712	0.11019
B3GALT1	-0.24928	-0.32187	0.12017	0.41767	-0.063877	-0.26945	-0.015881	-0.12275	-0.14276	-0.13967	0.092099	-0.096701
HADHB	-0.50518	0.26241	-0.17485	-0.17365	0.39219	0.2862	-0.17851	-0.15719	0.021068	-0.005045	-0.058567	0.0081336
ERP29	-0.29745	-0.079872	0.23673	0.025607	-0.0094108	-0.19224	-0.20324	-0.26426	-0.12352	-0.24754	-0.17181	-0.15223
OR10J5	-0.36672	-0.30193	-0.010236	0.29021	0.1195	-1.0167	-0.088436	0.24418	-0.20721	0.13481	0.064188	-0.097567
ZNF267	-0.34922	-0.26705	-0.29742	0.42932	-0.66619	-0.57692	0.069316	-0.045731	0.1599	0.026649	-0.13929	-0.053314
CHAC2	-0.12539	-0.35003	-0.1971	0.073875	0.16019	0.083381	0.11954	-0.14244	-0.033244	0.0078545	-0.028158	-0.14519
HSPA4L	-0.078638	-0.31894	-0.21392	0.019046	-0.029121	-0.10983	0.040399	-0.17686	0.019817	0.0043925	-0.016128	-0.065685
ZBTB11	0.14576	0.025795	-0.40946	0.73219	-0.0083798	-0.15845	0.09325	0.029778	-0.61317	0.071394	0.1082	-0.072605
TBC1D14	0.016545	-0.21796	0.11286	0.32889	-0.079422	-0.28529	-0.16169	-0.24168	-0.23549	-0.10256	-0.19273	-0.31408
SPIN1	-0.13738	-0.44233	-0.45557	0.17286	-0.016935	0.034223	0.072182	0.16515	0.070543	-0.16277	-0.04684	-0.23021
DNASE1L3	-0.13972	-0.33268	-0.15716	0.055878	-0.1204	0.35945	0.030668	-0.056446	-0.071085	-0.13541	-0.10512	-0.30702
SLC19A2	-0.034963	-0.1299	-0.29979	0.26837	0.37668	-0.34538	-0.24879	-0.10832	0.096113	-0.037333	0.086632	0.20425
TAF9B	0.018973	-0.11538	-0.29312	-0.12403	0.31511	0.12612	-0.154	-0.11583	-0.066132	-0.1133	0.17521	0.11557
GALNS	0.11049	-0.29268	-0.26903	0.074776	-0.25326	-0.16797	0.035544	-0.021464	-0.28744	0.026991	0.17359	-0.26461
CRLF2	-0.25554	-0.31118	-0.022482	0.28742	-0.09502	-0.43177	-0.11186	-0.11032	0.087118	-0.20747	-0.072018	0.037999
CUZD1	0.16339	0.18027	0.040154	0.59498	0.16824	-0.17885	-0.50929	-0.13945	-0.45931	0.019799	0.098456	-0.19001
ACO1	0.092576	-0.044246	-0.15925	0.097083	-0.68092	0.318	-0.11528	-0.20987	-0.2881	-0.11724	0.085223	0.24537
MDM4	-0.24447	-0.18875	-0.41058	1.0194	-0.30828	0.63075	0.10801	-0.15399	0.16607	-0.035426	0.019233	0.16465
COMMD10	-0.10205	-0.14063	-0.25405	0.17321	0.21708	0.0983	-0.055943	-0.098006	-0.072398	0.15389	-0.0023494	0.30975
LOC100506388	0.12002	-0.31921	0.033398	0.37426	0.74153	0.50663	-0.36142	-0.095139	-0.10069	-0.037026	-0.11653	-0.12765
HOXA3	-0.072588	-0.019131	-0.24622	0.098917	0.34303	0.30775	-0.097845	-0.15504	-0.13156	-0.16485	-0.17562	-0.29376
CACNA1H	0.19947	-0.27697	-0.13451	0.41494	0.59736	-0.39047	-0.11357	-0.24451	-0.15216	-0.092364	-0.14254	-0.061733
TBCC	0.045739	0.33128	-0.023482	0.5026	0.088243	0.18445	0.02568	-0.77189	-0.32954	0.44617	0.036658	0.47213
DHTKD1	-0.22061	0.0078779	-0.25039	0.38924	-0.083144	1.0839	-0.011914	-0.16256	-0.084576	-0.049884	-0.061872	0.06528
ZNF473	-0.14017	-0.18411	-0.26828	0.29594	0.10483	0.38153	-0.060595	-0.011554	-0.057434	-0.10934	-0.032486	-0.052896
TGFBR1	-0.32991	-0.12387	-0.19262	0.50774	0.31909	0.2181	0.0017442	-0.11817	0.040733	0.049588	0.11518	0.091694
OR10W1	0.10331	-0.44811	-0.19684	0.046206	0.18016	0.15931	0.13549	-0.29611	-0.01963	-0.06623	0.0032695	-0.043147
HMG20B	-0.038404	-0.14816	-0.30798	0.20414	-0.064817	-0.15297	0.0025756	-0.11169	-0.11802	0.012806	-0.15731	-0.30121
C11orf53	-0.15423	0.25663	-0.33218	0.0772	-0.26893	-0.38048	-0.35777	-0.043929	-0.090028	-0.095331	0.084166	0.053208
EPHX1	-0.066306	-0.22428	-0.53073	0.15127	0.36591	0.079453	0.13055	0.013175	-0.043832	0.10097	0.087701	0.10555
MKS1	0.30907	-0.54819	-0.18752	0.033169	-0.46197	-0.52041	0.018615	-0.34221	0.029563	0.11755	-0.12706	-0.12587
ARL14EPL	-0.2996	-0.080643	-0.2745	-0.032218	-0.3593	0.28371	-0.014435	0.051167	-0.10257	-0.098439	-0.055946	-0.12124
KRTAP11-1	-0.070582	-0.34347	-0.022182	0.26093	0.27885	-0.04274	0.049928	-0.13852	-0.19575	-0.060006	-0.1797	-0.44857
LIX1	0.2792	-0.25501	-0.25393	0.042197	0.09059	-0.19687	0.011836	-0.27086	-0.23087	0.13485	-0.050413	-0.0019285
USP17L10	-0.34165	-0.15112	-0.081799	0.26064	0.41465	0.35446	0.059974	0.043602	-0.24859	-0.11805	-0.024791	0.060013
AQP10	-0.19843	-0.32387	0.00047757	0.30965	-0.16857	0.15158	-0.037196	-0.17716	0.017565	0.026646	0.024843	0.26859
IDNK	-0.12384	-0.070374	-0.045567	0.71821	0.66832	0.72609	0.12499	-0.43072	-0.17299	-0.093672	-0.24684	-0.21375
SPG7	0.095724	-0.20147	-0.55833	0.21823	0.61494	-0.62444	0.10549	-0.19703	0.037117	-0.1876	-0.027439	-0.13901
HELB	-0.26229	0.44181	-0.61614	0.17568	-0.17964	0.53078	0.059727	-0.13993	-0.20038	-0.11123	-0.16031	-0.24839
SOD2	-0.064804	-0.37059	0.029422	0.55191	0.20853	0.1283	0.1242	-0.13652	-0.29889	0.24753	-0.015326	0.2578
HTR3A	-0.11604	-0.18257	-0.45083	-0.045534	0.27324	0.49844	0.15665	-0.13025	0.0058641	0.0831	-0.2105	-0.062001
CSRNP3	0.15109	-0.034086	-0.36752	-0.17055	0.11982	-0.092902	-0.18168	-0.13288	-0.15209	-0.062245	0.0038757	-0.23191
FRY	0.040338	-0.33541	0.020829	-0.097309	-0.11864	-0.013189	-0.14783	-0.11618	-0.17885	-0.030274	-0.086444	-0.071918
MTM1	-0.23718	-0.082014	-0.36611	0.66375	0.071213	0.38981	0.1168	-0.17341	0.024823	0.21001	0.067887	0.16765
AAGAB	0.3164	-0.23041	-0.37078	0.12598	-0.28548	-0.4667	-0.18088	-0.17363	-0.077743	0.11089	0.033894	-0.070578
OR4A47	-0.061237	0.083906	-0.34768	0.15889	0.08962	0.2066	-0.16929	-0.14759	-0.074547	-0.03193	0.079827	0.29054
TIRAP	0.0082058	0.0078277	-0.54832	0.21046	0.048949	-0.014298	-0.11072	0.012629	-0.08533	0.016324	-0.06241	-0.12072
PHF12	-0.25305	0.31402	-0.017821	0.22773	0.59577	0.085527	-0.26767	-0.27291	-0.21738	-0.1832	0.025871	-0.065119
TMEM245	0.02262	0.036057	-0.41023	0.038421	0.24591	0.054081	-0.31165	0.019423	-0.070623	-0.23369	-0.35117	0.046333
SPEF1	-0.047492	-0.19444	-0.064475	0.27649	0.11804	0.50668	-0.097987	-0.080449	-0.22908	-0.023766	-0.01592	0.081261
NATD1	-0.238	-0.38063	-0.051231	-0.20707	0.12394	-0.29924	-0.12973	0.14875	-0.062609	-0.0091741	0.18676	-0.14726
NAALADL2	-0.17053	-0.45081	-0.10423	0.020353	0.077258	0.33437	-0.02576	-0.046618	0.084667	-0.16073	0.19619	0.24488
MTA3	-0.35968	-0.096417	0.17639	0.45053	-0.053776	-1.3183	0.015824	-0.17105	-0.27784	0.23998	-0.26859	-0.23384
PMP2	0.10447	-0.11389	-0.35921	0.14899	-0.23425	0.086334	-0.067499	-0.15705	-0.1193	0.12063	-0.16331	-0.1455
RUVBL2	-0.12083	-0.073148	-0.12628	0.70491	-0.024382	-0.28342	0.16018	-0.1701	-0.3821	0.2285	-0.19329	-0.085467
FCRLA	0.062549	-0.25957	-0.5125	0.36316	0.2059	-0.03519	0.022645	-0.012414	-0.012949	-0.24765	-0.044444	0.022436
SPRR3	0.19776	-0.31346	-0.12365	0.058851	0.23244	-0.1239	-0.24416	0.05928	-0.287	-0.035362	0.08582	-0.088517
MTCH1	-0.33324	0.0039531	-0.2609	0.047741	0.086835	-0.1777	0.00043462	-0.35203	0.23066	0.069183	-0.45445	-0.29024
ACTR6	-0.14803	-0.10854	-0.52339	-0.079549	-0.21786	-0.54578	0.23464	-0.039971	-0.12563	0.082463	0.000518	-0.46302
SHC4	-0.073006	-0.11874	-0.18252	0.24589	0.32207	0.25126	-0.063584	-0.14766	-0.12541	-0.028182	-0.013424	-0.13797
SLC27A5	-0.5633	-0.0050534	0.17439	0.18195	0.15205	-0.24183	0.10931	-0.1837	-0.24185	0.12086	-0.081434	-0.072926
POLR3D	-0.64399	-0.16173	0.22896	0.27899	0.84897	0.088081	0.053528	-0.14288	-0.044006	0.17437	0.26417	0.32819
MRPL14	-0.20275	-0.18369	0.069341	0.1382	0.013098	0.064788	-0.10055	-0.29531	0.0031977	0.0059012	-0.26827	-0.012737
COQ2	0.06507	-0.24552	0.20664	0.62843	0.19987	0.064064	-0.11703	-0.31896	-0.29904	-0.026816	-0.086211	-0.28647
LACC1	-0.060545	-0.096696	-0.23964	0.020716	-0.043383	0.13808	-0.12678	-0.012999	-0.17203	-0.058195	-0.092712	-0.22373
KRBOX4	0.03947	-0.4055	-0.18517	0.25071	0.26526	-0.28722	-0.077964	0.015639	-0.094936	0.28743	0.042076	-0.015622
HRASLS5	-0.04333	-0.46257	0.21726	0.15515	-0.071835	-0.01759	0.13423	-0.34562	-0.20839	0.082516	-0.030739	-0.042997
TRDN	-0.38984	-0.44185	-0.28233	0.096673	0.41426	0.099685	0.17287	0.010767	0.22202	-0.024425	0.1363	0.25717
FAM151A	0.25375	-0.033645	-0.22908	0.46162	0.16136	0.63766	-0.29053	-0.062444	-0.34509	-0.36643	-0.19678	-0.33995
IGF2BP3	-0.26401	-0.24572	-0.15691	0.16344	-0.17207	0.10688	0.041354	-0.00048233	-0.081118	-0.23469	-0.1219	-0.14178
AMELY	-0.022798	-0.067912	-0.54243	0.091312	-0.017794	0.030884	-0.0047595	-0.080921	0.011942	0.054062	0.05897	-0.032896
SLC4A1AP	-0.17771	-0.14058	-0.3062	0.31997	0.3679	-0.62247	0.12652	-0.15588	-0.052864	0.061485	-0.1631	-0.30338
PPM1N	-0.15844	-0.40337	-0.29401	-0.013854	0.19525	0.20841	0.038198	0.040517	0.070775	0.10644	-0.10409	-0.01853
CABS1	0.021456	-0.45644	-0.059043	0.29712	0.42711	0.4967	-0.084389	-0.025794	-0.1021	-0.13823	-0.034914	-0.090787
TFDP2	-0.029734	-0.42009	-0.015883	0.15487	0.11286	0.18227	-0.23202	-0.1601	0.15155	-0.19389	-0.26274	-0.32532
FAM46C	-0.22627	-0.042789	0.25157	0.12394	-0.012963	0.86604	-0.18715	-0.2675	-0.23382	-0.14698	-0.14387	-0.025253
MAP3K9	-0.051773	-0.17117	-0.59055	0.054047	0.2307	-0.12688	0.29261	-0.060322	-0.12428	0.35442	0.0092263	-0.16015
CT45A2	0.24617	-0.25528	-0.33183	0.062865	-0.37453	-0.007875	-0.25413	-0.13644	0.026186	-0.037883	0.19523	-0.12191
GPS1	-0.077313	-0.25158	-0.29005	1.0455	0.41326	0.052789	-0.010775	0.22601	-0.30135	-0.12816	0.19434	-0.20037
KLHL23	-0.014698	-0.073341	-0.43281	0.014953	0.39756	-0.36054	-0.10836	-0.059072	-0.016117	-0.091255	0.20967	0.16511
RAD51AP1	0.34254	-0.61696	-0.089663	0.14701	-0.22092	-0.010701	-0.15002	-0.13354	-0.056706	0.11395	0.093839	-0.004654
ABCB11	-0.12337	-0.17321	-0.44943	0.17769	0.058128	-0.045786	-0.008726	-0.040408	0.090995	0.0050398	0.11621	0.064591
M1AP	-0.2133	0.055751	-0.42832	0.36261	-0.16341	0.37997	-0.055872	-0.024365	-0.037514	0.067444	-0.0058495	-0.072933
DCAF16	0.046489	-0.11228	-0.44798	0.037132	0.31956	0.17774	-0.056127	-0.14031	0.0070188	-0.0071695	0.10337	-0.0077642
CSNK2B	-0.073645	-0.44073	0.084511	0.67441	0.40344	-0.15454	0.0069661	-0.32318	0.042946	-0.039801	-0.080973	-0.083995
TOPAZ1	0.16092	-0.080933	-0.40005	0.27378	0.19223	0.38175	-0.11829	-0.457	0.19274	-0.019814	-0.29081	0.054353
DET1	-0.20428	-0.024064	-0.058306	0.28843	0.17496	0.086872	-0.11082	-0.08686	-0.21826	-0.13352	-0.066833	-0.024389
SLC2A6	0.21926	-0.40946	-0.12467	0.59391	0.41761	-0.024727	-0.19131	-0.090143	-0.10581	0.1764	-0.24618	-0.36399
MGAT5	-0.17364	-0.20285	-0.22858	0.2032	-0.31229	0.062554	-0.079178	0.015439	-0.032404	0.0093391	0.038182	0.067192
NDUFAF7	-0.14071	-0.078881	-0.2831	0.087783	-0.082867	-0.50339	0.11651	-0.27913	-0.035533	0.11244	-0.15927	-0.26317
CRCT1	-0.1806	-0.11047	-0.28808	0.15939	0.093802	-0.11339	-0.10464	0.038219	-0.054902	-0.06143	-0.040811	-0.13622
PACRG	-0.064227	0.0030463	0.45895	0.05075	0.45036	0.53344	-0.028104	-0.66521	-0.40493	0.04919	-0.36159	-0.25938
DAAM2	-0.14095	-0.14978	-0.49766	-0.046069	0.5036	-0.010885	-0.083953	0.024943	0.14725	-0.03274	-0.060348	0.012746
EIF4A1	-0.071531	0.44344	0.23896	0.88314	0.12729	-0.97164	-0.37553	-0.69263	-0.24276	0.0012493	0.2728	-0.34139
RAP1GAP	-0.054892	-0.31645	-0.22354	-0.12649	-0.15698	-0.1457	-0.10722	0.024542	-0.022278	0.11565	-0.018502	0.15357
BABAM1	-0.053102	0.16566	-0.23473	0.42301	-0.20352	0.30447	-0.049247	-0.26019	-0.26801	-0.19004	-0.37655	-0.33499
FAM124A	0.22586	-0.46267	-0.22623	0.0062493	-0.41776	-0.033443	-0.081202	0.021574	-0.17675	-0.18762	-0.22935	-0.041384
RNF138	0.14111	-0.18377	-0.17133	0.074888	-0.2036	-0.047366	0.22111	-0.39074	-0.31475	-0.053979	-0.21313	-0.10541
SLC35D1	-0.13875	-0.55654	-0.14501	0.45798	0.25931	0.040791	0.10181	0.017079	0.023586	-0.067712	-0.045131	-0.17222
CHCHD4	-0.21777	0.15474	-0.26523	0.37966	-0.43504	0.52637	-0.022279	-0.21997	-0.12726	0.015875	-0.23943	-0.0041228
PGBD5	-0.24286	-0.1607	-0.1065	0.20501	-0.33807	-0.32018	0.037094	-0.14813	-0.076608	0.18361	-0.015602	0.25472
C18orf21	-0.12708	-0.1567	0.43247	0.23927	-0.14341	0.27069	-0.010026	-0.52924	-0.30706	0.064168	0.01796	-0.10037
TIGD3	0.075757	-0.29853	-0.32217	0.434	0.28978	-0.6118	0.012002	-0.026379	-0.1383	-0.057672	-0.059093	0.012524
CHST14	-0.13733	0.05123	-0.47288	0.29213	0.39175	-0.255	-0.30387	-0.017158	0.18246	-0.026958	0.039272	0.002479
SLC7A4	-0.33142	-0.64638	-0.21729	0.075968	0.23427	-0.35754	0.027106	0.15586	0.31461	0.2221	0.00030199	0.18842
MAGED4B	-0.27335	-0.30087	-0.23466	0.28808	0.14806	-0.10683	0.017871	-0.10867	0.20234	0.12576	0.054048	0.13262
ASMT	0.068838	-0.24672	-0.30303	0.28287	-0.27881	0.32983	-0.032687	-0.026156	-0.15748	-0.053481	0.037773	-0.048661
ERLIN1	-0.0092209	-0.29606	-0.31049	-0.041404	-0.21181	0.44395	0.029836	-0.0396	-0.071482	-0.10481	0.066146	-0.19778
HAGHL	0.042914	-0.64254	-0.050332	0.54502	0.3899	-0.40983	0.05432	-0.17881	0.077796	0.19179	-0.070762	0.083944
FCHSD2	-0.0061681	-0.11866	-0.1411	0.079591	0.20794	-0.11656	-0.026188	-0.22568	-0.17853	-0.023317	0.033997	-0.14273
TUFM	0.027357	-0.26867	-0.12987	0.31807	0.073151	0.81923	0.11524	-0.15319	-0.2871	0.07617	-0.095759	-0.26962
FADD	-0.13661	-0.6307	0.050009	0.13266	0.0015091	0.024561	-0.057818	-0.012785	0.091943	-0.19349	0.056	-0.0057735
JAK2	-0.12451	0.012346	-0.20265	0.096433	-0.059302	0.24734	-0.11725	-0.014158	-0.24952	-0.14178	-0.013041	-0.016406
MILR1	0.10791	-0.36142	-0.49462	-0.26243	-0.54218	0.14002	-0.098292	0.17345	-0.022254	0.047833	0.27631	0.1698
CYP2W1	0.084231	-0.16942	-0.30242	0.47669	0.22195	0.32981	-0.1548	-0.011602	-0.14105	-0.23336	-0.021765	-0.2982
NMS	-0.090572	-0.42388	-0.31095	0.11728	-0.18782	0.2472	0.17941	-0.01259	-0.036448	0.12891	0.095993	0.079123
FAM218A	-0.19543	0.077936	-0.030185	0.08328	0.15403	-0.029542	-0.32709	-0.13824	-0.081958	-0.060093	-0.035464	-0.035262
CCDC77	-0.1632	0.012261	-0.53014	0.3232	0.090699	0.12474	0.084541	-0.16049	0.062377	0.18965	-0.20821	-0.4405
PPIE	-0.064851	-0.16674	0.23825	0.85407	0.19669	0.21359	-0.075337	-0.31329	-0.31268	0.097195	0.010231	-0.09745
TMEM132D	-0.040389	-0.33071	-0.26417	0.21825	0.17593	0.066337	-0.0051139	-0.0064605	-0.047785	0.33589	-0.061315	-0.03047
CCDC57	0.069158	-0.50697	-0.31064	0.17651	0.3934	-0.028604	-0.11557	0.16331	0.0062176	-0.21577	0.048623	-0.0067012
C20orf197	-0.22141	-0.09724	-0.050123	0.16755	-0.024559	-0.31771	-0.12991	-0.21942	0.023671	-0.052668	-0.36052	-0.083866
FAM63A	-0.11942	0.2399	-0.87451	-0.0013857	0.13923	-0.37428	-0.044844	-0.033347	0.13779	0.12831	0.10115	0.20329
SLC2A4	-0.054765	-0.44377	-0.02394	0.34305	-0.16246	0.29465	-0.1049	0.00083837	-0.067284	0.23006	0.024296	-0.037919
GPR1	0.027562	0.0098623	-0.31599	-0.13194	-0.17613	0.098362	-0.085741	-0.20924	-0.12025	0.042024	-0.24003	-0.22556
GANC	0.18783	-0.45572	-0.32835	0.10152	0.53502	0.086037	0.023808	-0.092108	-0.028701	0.0066648	-0.10456	-0.27833
DNTT	-0.28739	0.20102	-0.30733	0.017871	0.10459	-0.26144	0.19551	-0.19024	-0.30433	0.15249	-0.01413	-0.22704
KRTAP17-1	-0.22724	-0.50597	-0.066115	0.29732	0.14157	-0.10263	0.25857	-0.056311	-0.095481	0.19217	-0.015035	0.01026
RGR	-0.16059	0.11964	-0.28199	0.26198	0.41764	-0.099133	-0.099679	-0.19713	-0.072744	-0.017071	-0.12258	0.046049
USP40	-0.17534	-0.28967	-0.067396	0.69882	0.30751	-0.14955	-0.077188	-0.10984	0.026993	-0.11214	0.029319	-0.014013
KRT3	-0.16302	0.037998	-0.027115	0.21104	-0.28444	-0.43732	-0.25287	-0.043764	-0.24324	-0.13867	0.0087861	-0.14551
DCDC2	-0.2395	-0.15736	-0.064743	0.010458	-0.098992	-0.21434	-0.16848	-0.038017	-0.023393	-0.080691	-0.11644	0.019366
RNF186	-0.1168	-0.15187	-0.21854	0.070877	-0.096729	-0.5445	-0.075751	-0.061925	-0.066472	0.11227	0.041006	-0.096191
FTCD	-0.045947	-0.49106	-0.53741	-0.042886	0.073101	0.17221	0.0099413	0.091109	0.28206	0.066424	-0.029816	0.17028
MB21D2	-0.040263	-0.4318	0.015753	0.23454	0.5828	-0.4591	-0.057477	-0.030855	-0.14645	0.12882	-0.060458	-0.054136
MBD6	-0.5261	0.17756	-0.082632	0.41689	1.7042e-05	-0.21922	-0.29988	-0.01208	0.052271	-0.3647	0.064477	0.21572
GOLIM4	0.12599	0.15555	-0.71257	-0.034908	0.10931	0.17017	0.023659	-0.2533	-0.030122	0.21095	0.057299	0.20008
RRM2B	-0.036062	-0.024607	-0.41433	0.22343	0.2169	-0.77968	-0.11007	-0.10878	0.0031687	-0.13207	-0.29934	-0.040641
MIB1	-0.12618	-0.34794	0.14847	0.51829	0.37702	0.32558	0.15429	-0.066925	-0.45232	0.2701	-0.043001	-0.063604
SMTN	-0.22571	0.17106	-0.08808	0.35879	0.15748	0.098456	-0.093539	-0.1192	-0.33502	0.034055	0.056179	-0.042862
OC90	-0.089262	-0.41291	-0.051171	0.25284	0.27973	0.1549	-0.12848	0.01838	-0.02686	-0.15849	0.064317	-0.06566
C5orf46	-0.031173	-0.42505	-0.35951	-0.078578	-0.076215	-0.024402	0.053116	-0.065053	0.13753	-0.10262	-0.05778	0.087395
ARL17B	-0.25936	0.062441	-0.09948	0.16303	0.26115	-0.01313	-0.00775	-0.11763	-0.26817	0.0045014	-0.11688	-0.20226
TIMM17A	-0.11549	-0.15847	-0.32686	0.31471	-0.13383	-0.023704	-0.15649	0.10202	-0.034652	-0.082149	-0.087946	-0.31192
ZNF689	0.25616	-0.46099	-0.30671	0.40388	0.75752	-0.10918	-0.02139	-0.060617	-0.096185	0.17833	0.0062951	-0.046903
ANKRD20A2	-0.049462	0.084136	-0.39338	0.29344	0.40472	-0.16344	-0.072766	-0.14616	-0.11206	0.0093985	-0.17551	-0.036526
TRIP12	-0.0317	-0.029574	0.12447	0.18461	0.0038597	0.056186	0.02278	-0.3314	-0.44406	-0.15553	-0.29402	-0.55997
TNR	-0.12233	-0.27664	-0.26553	0.45067	0.41784	0.022992	0.0014774	-0.051977	0.025647	-0.016163	-0.022158	0.20754
SORCS1	0.15867	-0.338	-0.58056	0.04833	-0.080614	0.12228	-0.051785	0.093703	0.028695	0.06251	0.15652	0.052358
MC4R	-0.24186	0.028486	0.20936	0.19767	-0.20742	0.16091	0.01094	-0.39347	-0.30263	0.12359	-0.22185	-0.19525
HS2ST1	-0.18696	-0.18845	-0.40581	0.067063	0.11759	0.020875	-0.0018758	0.063807	0.030293	0.11058	0.19408	0.075491
RNF168	0.090374	-0.24386	-0.30287	0.4985	0.21914	0.10596	0.054264	-0.074564	-0.21214	-0.0055043	0.028127	-0.030568
ZNF641	-0.21972	-0.23493	-0.20822	0.2932	0.18916	0.045553	0.014352	-0.053672	0.013639	-0.15936	0.036264	0.038735
TAS2R38	-0.10805	-0.11851	-0.54981	0.15822	-0.40657	0.012351	0.035765	-0.046055	0.098155	0.13025	0.025004	-0.038325
KRTAP22-1	-0.071643	-0.20778	-0.43342	0.085135	-0.33066	0.10057	-0.053021	-0.039715	0.11761	0.054511	-0.072623	0.034085
PLA2G4D	-0.23532	0.066351	-0.59717	0.19656	-0.27547	0.10473	0.089651	0.06244	-0.073813	0.046862	0.060429	0.086131
ATPAF2	-0.27467	-0.14372	-0.029072	0.25831	0.1376	-0.70502	-0.058216	0.098441	-0.27999	0.11915	0.11937	0.0018756
ZNF25	-0.07165	-0.061656	-0.33685	0.39475	0.23755	-0.55635	-0.23613	-0.026682	0.046054	-0.38762	-0.14895	-0.011291
GRIN1	-0.33807	-0.27131	-0.19583	0.17058	0.1145	0.23462	0.18891	-0.016265	-0.054032	-0.16109	-0.16036	-0.13828
LIN9	-0.11977	-0.051541	-0.19583	0.69508	0.0807	0.52624	0.081069	-0.0083435	-0.39197	0.046764	-0.018805	-0.17191
MYH7B	0.18668	-0.36003	0.010837	0.37768	0.39616	0.39841	-0.27007	-0.04772	-0.20604	0.17231	0.027746	-0.081789
KCNJ5	-0.10075	0.037384	-0.71968	0.17229	0.23746	0.11135	0.02182	0.12628	-0.051153	-0.0063072	0.081742	-0.24197
CRHR1	-0.26731	-0.31815	-0.20927	0.024966	0.24017	-0.51061	-0.061656	-0.0086388	0.17914	-0.055423	0.12572	0.0087743
GSDMA	-0.21622	0.2748	-0.41578	0.54843	0.76713	-0.24231	0.15441	-0.23287	-0.25019	0.022862	0.081405	0.070486
UGGT2	0.0077068	-0.22188	-0.034165	-0.19852	0.47673	-0.39322	-0.049644	-0.24605	-0.14159	0.045565	-0.088751	-0.01569
RAB41	-0.0047735	-0.13816	0.22153	0.25599	0.20821	-0.0027637	-0.23087	-0.13597	-0.39719	-0.081014	-0.088371	-0.059207
LPPR5	-0.20758	0.028146	-0.20299	-0.14821	0.39863	0.28308	-0.1622	-0.069934	-0.070808	-0.1371	-0.083137	0.11552
C16orf97	-0.028837	0.01033	-0.17796	0.1158	0.12156	-0.14831	-0.046898	-0.21532	-0.22662	-0.0075605	-0.084314	-0.20228
APOC2	-0.2325	-0.24437	-0.11562	0.30405	-0.30317	0.39983	-0.018422	-0.089727	0.015404	-0.034711	0.029077	0.3797
LLGL1	-0.10165	-0.17136	-0.45129	0.41173	-0.12054	-0.2956	0.0013543	-0.042305	0.080509	0.030492	-0.15926	-0.25789
CPO	-0.35141	0.07929	-0.02244	0.72375	-0.22276	0.2224	-0.019568	-0.22912	-0.14124	0.10218	-0.13162	-0.16121
NAIP	-0.070972	-0.17165	-0.074093	0.37162	-0.13801	-0.48691	-0.033558	-0.19581	-0.13742	-0.035313	-0.083643	-0.21981
SMCR8	0.094519	-0.39591	0.14292	0.57201	-0.25877	0.31401	-0.089323	-0.29765	-0.13796	-0.0086795	-0.19663	-0.12059
LPGAT1	-0.24936	-0.24653	-0.21467	-0.08249	0.21888	0.0073654	0.055553	-0.0044861	-0.023631	0.038568	0.29526	0.34871
ZSCAN4	-0.053689	-0.32528	-0.035332	0.41225	-0.092737	-0.15552	-0.039689	0.1121	-0.34091	-0.098187	-0.12884	-0.28425
MEP1A	0.08181	-0.56146	0.069343	0.25551	0.038341	0.080115	-0.099036	-0.10216	-0.070846	0.050401	-0.071879	-0.14317
ATP9B	-0.24981	0.04433	-0.28814	-0.10492	-0.30181	0.12165	-0.025439	0.065713	-0.22813	0.17159	-0.059771	0.058523
SH3RF2	0.016847	-0.13357	-0.20077	0.24008	-0.075599	0.23961	-0.044169	-0.16982	-0.14996	0.16747	-0.19722	-0.2604
PLXNA2	-0.030061	0.14418	-0.34087	0.22295	0.18017	-0.33002	-0.037467	-0.3757	-0.041512	0.17539	0.002721	0.15853
TTLL4	0.073533	-0.2834	-0.093256	-0.18425	-0.27917	0.1265	-0.0075083	-0.11015	-0.2604	-0.050322	-0.17039	-0.2578
IQCC	-0.26987	-0.028093	-0.21405	0.097337	-0.072084	-0.18108	0.0064985	-0.13277	-0.042483	0.13485	0.013865	0.10199
SHISA6	-0.4941	-0.13457	-0.49066	0.17427	0.50324	0.17625	0.16763	0.21496	0.056109	-0.028432	0.029392	0.1188
CASP14	0.10743	-0.26755	-0.31352	0.25828	0.19114	-0.21232	0.0090095	-0.12727	-0.088701	0.024489	-0.068266	-0.10716
ZBTB21	-0.056502	0.040302	-0.072994	0.34044	0.1884	0.1016	-0.17525	-0.2043	-0.21157	-0.070345	-0.11012	-0.27134
RBAK-RBAKDN	0.006549	-0.12418	-0.06909	0.63089	-0.064402	0.0022636	-0.25607	-0.038311	-0.19883	-0.18807	-0.060359	0.0012567
KDM3B	-0.30717	0.054045	-0.59907	0.65825	0.038334	0.088759	0.021813	0.14448	0.0063141	-0.030406	-0.099805	0.19498
OR1N1	-0.29872	0.21283	-0.20245	0.15062	-0.1888	0.29037	0.077676	-0.28133	-0.18743	-0.019093	-0.16114	-0.274
CD53	-0.29347	-0.1177	-0.19827	0.045293	0.03132	-0.17025	-0.034445	0.09158	-0.12684	-0.080049	0.0020139	-0.22616
RAPGEF3	-0.14918	-0.25808	0.27772	-0.019199	0.49038	0.52795	-0.16113	-0.20577	-0.18265	-0.13663	0.058431	-0.027153
DSCR3	-0.28669	-0.10974	-0.0074686	-0.019103	-0.018399	-0.037457	-0.0052556	-0.051335	-0.21857	-0.17998	0.0053223	-0.15422
KCNJ1	-0.23139	-0.035795	-0.16135	0.20097	-0.082061	0.075006	0.084165	-0.23921	-0.095354	-0.088018	-0.18273	0.16316
PROL1	-0.17225	-0.13061	-0.17383	0.12011	-0.12214	-0.0013312	0.088769	-0.16121	-0.12953	0.0096951	0.1332	0.004903
NAP1L1	-0.18346	-0.073684	-0.10911	-0.14541	-0.20699	-0.13716	-0.09681	-0.24398	0.028541	-0.039441	0.11676	0.018607
GBP4	-0.072894	-0.095208	0.22903	-0.069891	0.038907	0.097235	-0.19229	-0.25563	-0.29116	-0.10068	-0.1527	-0.025612
OGFOD3	-0.051273	-0.15538	-0.49204	-0.14165	0.15288	0.1239	-0.092016	0.076903	0.035703	-0.060773	0.070935	0.19676
METTL10	-0.29994	0.088807	-0.28436	-0.28685	-0.46601	-0.59889	-0.2936	0.10631	0.0053134	-0.062586	-0.021041	0.092568
KRTAP15-1	-0.21838	-0.028271	-0.38122	-0.2473	-0.0189	-0.056337	0.0029436	0.0051733	-0.057327	-0.0033746	-0.093698	-0.14062
FAM13A	0.00074403	-0.2769	-0.35028	0.10479	0.29397	0.30488	-0.090601	0.058296	-0.018146	-0.10341	-0.14261	-0.18963
PRUNE2	-0.21912	0.087707	0.0073847	-0.055552	-0.36761	0.0049444	-0.175	-0.21963	-0.15789	-0.028163	0.019693	-0.00082004
AHDC1	-0.032338	-0.11845	-0.0072083	0.26151	0.27541	-0.28315	-0.016343	-0.16878	-0.33335	0.00046123	-0.25333	0.034051
MRPL13	-0.11919	-0.20735	-0.098271	0.095869	0.12714	0.33625	-0.090041	-0.209	0.047526	-0.16862	0.10682	-0.20698
IGSF9B	-0.13612	-0.18187	-0.4508	0.039366	0.18673	-0.030032	0.10363	0.013574	-0.024432	-0.062825	-0.10942	-0.029625
TMEM59L	0.45336	0.068954	-0.40956	0.27489	0.16057	-0.20998	-0.38052	-0.1911	-0.21683	-0.15213	-0.036403	-0.29789
MLLT11	0.45459	-0.26333	-0.016501	0.084273	0.27261	-0.74133	-0.079251	-0.54209	-0.22889	-0.068158	-0.1528	-0.18484
CD3G	-0.19891	-0.20266	-0.58234	0.52782	-0.057611	0.51091	0.12428	0.095284	0.089035	0.047566	0.060192	0.26026
CDK5RAP2	-0.3986	-0.18468	-0.028722	0.22531	-0.21079	-0.17461	-0.10617	0.062214	-0.019281	-0.16566	-0.014141	-0.081581
EGFL7	-0.22135	-0.093012	-0.46693	0.25146	-0.34974	-0.27431	0.066239	-0.0054403	0.045639	0.13216	0.13425	0.065591
MAPRE1	-0.14705	-0.11787	-0.7468	0.39335	0.30886	0.10588	0.16607	0.13315	0.03772	-0.0046329	0.14451	0.1652
SOX14	-0.11333	-0.40566	-0.041858	0.12482	-0.088123	0.26874	-0.044685	-0.043881	-0.025272	0.075184	-0.08924	0.057938
BRMS1	0.30122	0.042154	-0.32905	0.16574	-0.28494	-0.16373	-0.33835	-0.06848	-0.28165	-0.30121	0.13247	-0.19076
CTGF	-0.2203	-0.052593	-0.2046	0.16459	-0.22355	0.074694	-0.078966	-0.032461	-0.084975	-0.12444	-0.14284	-0.1293
TCTN1	-0.32695	-0.14053	0.22031	0.26649	0.0075955	0.38798	-0.1664	-0.27236	0.012308	-0.021197	-0.15679	-0.18109
LILRB4	0.14337	-0.16583	-0.38806	0.19046	0.20545	-0.14019	-0.10969	-0.045948	-0.1074	0.062276	0.023511	-0.047056
NOMO2	-0.15364	-0.062901	-0.10779	0.33671	0.14708	-0.62329	-0.16167	-0.035802	-0.15122	-0.051404	-0.055024	-0.13623
NUP153	-0.093163	0.18846	-0.19545	0.84373	-0.37815	0.47232	-0.21017	-0.19417	-0.16835	-0.1876	-0.066965	-0.2149
LRRC73	-0.039383	-0.17266	-0.0057973	0.0026676	-0.4085	-0.5361	-0.27229	-0.026898	-0.15563	0.025213	0.22237	0.2167
PRPF38A	-0.12373	-0.15677	-0.13631	1.2643	0.51011	1.0902	0.39081	-0.22276	-0.42354	0.61985	-0.16701	-0.052109
GSDMC	0.15735	-0.14949	-0.23824	0.57901	0.97432	0.41137	0.1806	-0.10708	-0.51504	-0.071127	-0.088954	-0.11595
CTTN	-0.24521	0.27598	-0.6059	0.098696	-0.0032284	-0.16119	-0.23597	-0.093929	0.23324	-0.084617	-0.043434	0.11869
AGXT	-0.33851	-0.38323	0.1089	0.44157	0.13036	-0.37154	0.017039	-0.077964	0.0019895	0.11998	-0.22454	0.044204
TUBB2B	-0.044325	-0.013871	-0.14396	0.3707	0.057919	0.082526	0.11313	-0.24174	-0.34099	0.19971	-0.29897	-0.24368
IL36B	0.04188	-0.35862	-0.35924	0.14229	0.20779	0.18143	0.088716	-0.0581	-0.026053	0.22872	0.029845	0.09999
SLC25A11	-0.14	-0.083694	-0.21403	0.32642	0.15733	0.33793	0.0237	-0.11056	-0.14663	0.086919	-0.10516	-0.37412
ZNF468	-0.28417	0.0097203	-0.3412	0.12587	-0.309	-0.15469	-0.073137	0.0044358	0.013167	0.12671	-0.089924	0.48118
TMEM88	-0.26721	0.092668	-0.40934	-0.083252	0.14712	-0.25278	-0.023864	0.0068183	-0.070235	-0.081817	-0.053036	-0.28826
C16orf58	0.19602	-0.59576	-0.42914	0.15795	-0.087929	-0.04564	-0.010101	0.058291	0.10963	0.16015	0.043716	-0.0020459
SERPING1	-0.13414	-0.29565	0.061357	0.47274	-0.016762	0.25801	-0.1549	-0.11977	-0.02776	0.002104	-0.1038	-0.092765
PLA2G4F	-0.33768	-0.015036	-0.32416	0.31891	-0.074806	0.47612	0.1374	-0.16179	0.030646	0.16225	-0.07252	-0.0070629
ADRA1B	-0.099	-0.032412	0.15568	-0.071818	0.7494	0.23263	-0.25287	-0.31145	-0.12961	-0.66142	-0.1361	-0.23465
CREG2	0.22398	-0.28603	-0.34221	0.058388	0.66633	-0.041344	-0.19298	-0.18163	0.10927	-0.2411	-0.042043	0.037188
CTSB	-0.52977	-0.24998	-0.25245	-0.12436	-0.34465	-0.39539	0.24502	0.13583	-0.018032	0.11174	-0.089275	0.0012478
RAMP1	-0.23561	-0.2952	0.067511	0.74875	-0.27626	0.15641	-0.059716	0.039386	-0.18546	-0.15328	-0.05071	-0.18587
CSTL1	0.21895	-0.011388	-0.28207	0.52683	-0.0085524	0.25177	-0.077029	-0.0022787	-0.5151	-0.044203	0.073514	-0.29106
DST	-0.36664	-0.44248	0.22737	-0.087784	-0.54311	-0.36624	-0.19836	-0.13782	0.24984	0.08577	-0.16408	0.19845
FA2H	-0.1227	0.085499	-0.0053259	0.20153	0.088368	0.049692	-0.099658	-0.29807	-0.22767	-0.034334	0.050063	-0.29316
ZNF707	-0.24136	0.010466	-0.39083	0.036505	-0.44548	0.46273	0.18624	-0.29071	0.058288	0.15794	-0.20386	-0.031964
FBXO45	-0.060206	-0.081393	-0.40109	0.14255	0.01246	0.38412	-0.046737	0.00031244	-0.078724	0.069468	-0.17997	-0.17084
DBN1	-0.062583	-0.0096676	-0.20858	0.040925	0.32282	0.11698	0.012809	-0.14316	-0.25658	-0.045442	-0.12713	-0.21598
NRIP2	-0.46134	-0.12239	0.29658	0.42205	0.10405	-0.26041	-0.055031	-0.12099	-0.20434	0.082119	-0.27223	-0.43088
PDE1B	-0.29335	-0.30912	0.0040668	0.30241	0.082115	-0.61588	0.10081	-0.09418	-0.075325	0.11025	0.19328	-0.0030329
THEM5	-0.14796	0.072093	-0.079058	0.25798	0.19512	0.042951	-0.11703	-0.25487	-0.14017	-0.02331	-0.15521	0.0023941
SMCO1	-0.31245	-0.1232	-0.025021	0.28609	0.046813	0.22765	0.068424	-0.1813	-0.093424	-0.0156	-0.11219	-0.022266
CHN1	0.02749	-0.33465	-0.28242	0.20838	0.022607	-0.0015175	-0.033191	-0.002506	-0.041589	-0.010187	0.080235	0.13812
PCDHGA8	-0.20299	0.14326	-0.17831	-0.024347	-0.13421	0.092119	0.22583	-0.18724	-0.4673	0.14818	-0.10856	-0.24838
AP2A1	-0.17191	-0.042255	-0.23759	0.21103	0.23367	0.30566	0.0038151	-0.13603	-0.082208	0.05326	-0.34782	-0.099987
C1orf116	-0.0089897	-0.16884	-0.5027	0.092042	0.10525	-0.23229	0.16022	-0.01756	-0.12755	0.17782	0.18956	0.21215
NRTN	-0.17652	-0.064526	-0.022138	0.083524	0.0804	-0.45115	-0.26295	0.084523	-0.2238	-0.20753	0.054885	-0.080801
PRKACG	-0.39724	-0.090994	-0.2381	0.3901	0.12959	0.1025	-0.032151	0.08815	0.0051971	0.075963	0.053612	0.11812
SPIRE2	-0.098452	-0.01918	0.14014	0.43849	0.10081	0.87462	-0.23296	-0.29062	-0.16394	-0.10342	-0.2807	0.31124
OGFR	-0.16955	-0.12161	0.0016865	0.29988	0.24096	-0.10425	-0.00045988	-0.22734	-0.14772	-0.080807	-0.096676	-0.13271
ZNF492	-0.18314	-0.23464	-0.28744	0.24394	0.37941	0.21946	0.085822	-0.16571	0.12019	0.36404	-0.028342	0.16761
DTNA	-0.019587	-0.29408	-0.60835	0.068133	0.1964	0.21787	0.0439	-0.023291	0.2367	-0.23601	0.023572	0.0097819
N4BP2L2	-0.44793	-0.2054	-0.047232	-0.16237	-0.3238	0.64748	0.044281	-0.015007	0.0076938	0.064485	0.10627	-0.046367
GLTSCR1L	-0.10631	-0.46158	0.21947	0.23837	-0.17198	0.10672	-0.22311	-0.049604	-0.042293	-0.18901	0.018532	0.13559
ZNF107	0.15842	-0.52723	-0.22738	0.15909	0.031608	-0.36155	-0.021775	0.092073	-0.13677	-0.11905	0.049796	0.041351
NT5C	-0.51647	0.068907	-0.15587	0.082042	-0.47042	-0.48718	-0.035021	0.070239	-0.094437	-0.1813	0.0021973	-0.70704
HIST1H3A	0.075827	-0.14805	0.016024	0.29149	0.097768	0.4497	-0.11663	-0.12995	-0.35934	-0.15027	-0.1227	-0.26547
PDHA1	-0.12751	-0.22736	0.037427	0.34138	-0.23213	-0.12155	-0.12194	-0.096945	-0.12576	0.018778	0.020868	-0.056888
TCEA1	0.23925	-0.18782	-0.067792	0.10309	0.35096	0.24493	-0.30418	-0.074039	-0.26711	-0.095024	0.11044	-0.29327
UBE2F	0.26443	-0.049072	-0.22829	0.17168	0.040848	0.23026	-0.138	-0.16476	-0.34584	-0.027068	-0.24186	-0.043732
SAMD4A	-0.090838	-0.21499	0.14664	0.34606	0.38467	-0.47415	0.022908	-0.2874	-0.23753	0.17338	-0.084231	0.41025
PNPLA3	-0.11488	-0.17431	-0.27874	0.27062	-0.035692	0.47992	0.057374	-0.21684	0.06621	0.2356	-0.024356	0.16764
PLA2G4C	-0.20604	-0.15289	-0.0053619	0.31611	0.32818	-0.2896	-0.11302	-0.11884	-0.064922	0.17195	0.17897	-0.035588
SRD5A1	-0.10673	-0.21596	-0.14446	0.025196	-0.052115	0.0034911	-0.00011637	-0.049517	-0.144	0.023551	-0.017884	0.023664
ATP13A5	-0.5659	0.11054	0.13547	0.030919	0.17219	0.39119	-0.16901	-0.025515	-0.14633	0.039283	-0.088145	-0.14326
BMP7	-0.18505	-0.073266	0.37028	-0.082735	0.17544	-0.18453	-0.16989	-0.19383	-0.40865	-0.014989	-0.061585	-0.1141
ZNHIT3	-0.095337	0.055053	-0.13968	0.92567	1.058	-0.7545	0.15234	-0.32079	-0.31179	-0.0027124	-0.13204	-0.24286
ZFP28	-0.19681	-0.049601	0.36407	-0.048173	-0.17085	0.035818	-0.17841	-0.20298	-0.39642	0.010025	0.020757	-0.19897
FREM2	-0.19799	-0.13802	0.14087	0.14234	0.1314	-0.35465	-0.070661	-0.1361	-0.25807	-0.24827	-0.011668	-0.23283
ADGRD1	-0.38858	-0.41448	-0.018131	0.90844	0.051629	-0.16965	-0.052159	-0.076183	0.28985	-0.38702	-0.076053	0.31262
DUSP9	-0.071307	0.055619	-0.25393	0.10354	0.14833	-0.1142	-0.055875	-0.19736	-0.13657	-0.01103	-0.18319	-0.30876
PQLC2	-0.059172	-0.38684	-0.1901	0.21136	-0.34139	-0.25445	-0.12439	0.035673	0.065899	-0.00019229	0.059266	-0.056152
SERTM1	-0.28487	-0.56178	-0.38054	0.034669	0.16232	-0.030485	0.21804	0.1954	0.15487	0.26838	0.086667	0.078188
OR4N4	0.077098	-0.1679	-0.32206	0.48132	0.020367	-0.10126	-0.24715	0.014911	-0.013665	0.13053	0.11841	0.14709
DMP1	-0.15755	-0.36936	0.067936	-0.10186	0.4263	0.37242	-0.036126	-0.20447	0.040915	-0.12164	-0.0087636	0.1293
CCPG1	-0.085714	-0.07897	-0.15297	0.069746	0.15607	-0.092623	-0.037197	0.0035148	-0.3071	-0.14204	-0.041074	-0.14042
DGKA	-0.063506	0.025751	-0.54081	0.50454	0.67994	0.12465	-0.093042	-0.075416	0.088734	-0.056722	-0.033185	0.272
SSBP3	0.3664	-0.818	0.53724	-0.20227	-0.24083	0.34574	-0.23493	-0.47022	-0.038247	-0.17073	-0.16603	-0.28403
SEMA3A	0.034138	0.14316	-0.42611	-0.0058231	0.4053	-0.20441	-0.26022	-0.025232	-0.12336	-0.010487	-0.061286	0.067801
KRTAP21-1	-0.051631	-0.060259	0.058531	0.27093	-0.26632	0.32225	-0.1138	-0.17745	-0.31277	0.056548	-0.19487	-0.10074
ORAI2	0.15021	-0.45052	0.20712	0.67927	-0.20623	0.76591	-0.117	-0.2473	-0.19983	0.0014743	-0.093185	-0.088402
ZNF721	-0.13048	-0.30942	-0.18174	0.078737	-0.14538	-0.23464	0.013155	0.0094482	-0.058206	-0.040095	-0.086074	-0.13097
NR2C2	-0.29748	-0.43341	0.24148	0.24664	0.10684	-0.17462	-0.027358	-0.039372	-0.10107	-0.0010888	-0.086948	-0.045944
STAP1	-0.55469	-0.37219	-0.082033	-0.40999	-0.49588	-0.0087941	-0.12341	0.099717	0.37547	-0.042966	0.045093	0.4442
KHDRBS2	-0.50152	-0.21425	-0.054932	0.27112	0.19873	0.054592	0.11196	0.021455	-0.019432	0.0018868	-0.15734	-0.25803
PRSS22	0.1564	-0.59045	0.047144	0.61864	0.11345	-0.41052	0.065986	-0.10833	-0.22741	-0.18998	0.048701	-0.17419
GBP1	0.15014	-0.23105	0.1923	0.083384	-0.31593	-0.28348	-0.1665	-0.36355	-0.23718	-0.13031	0.060294	0.0046268
CA4	-0.1207	0.22813	-0.35265	0.16824	-0.19351	0.49602	-0.17576	0.053384	-0.28808	-0.16728	0.29885	0.22285
CPEB4	-0.015366	-0.49388	-0.14672	0.06914	0.20487	-0.3907	-0.068908	0.094394	-0.025119	-0.12799	0.013428	-0.11687
C7orf62	0.0073773	-0.23802	-0.46421	0.26145	0.25203	0.63255	-0.03626	0.021903	0.053617	-0.18058	0.010214	-0.017967
KRTAP5-2	0.12783	-0.35827	-0.14968	0.072649	0.23675	-0.051191	0.057545	-0.23299	-0.099358	-0.078181	-0.036328	-0.096139
PYDC2	-0.027449	0.18731	0.088729	0.41995	-0.45536	-0.21213	-0.15185	-0.28926	-0.46163	0.034255	-0.31731	-0.35333
DHDDS	-0.24686	0.18581	0.24425	0.52587	-0.13296	-0.20954	-0.032787	-0.15619	-0.64749	0.25469	-0.14004	-0.12059
CLCN4	-0.62842	-0.080485	0.30358	-0.0051605	0.27854	0.33393	-0.19505	-0.14377	0.091016	-0.30518	0.20004	-0.073946
MLLT3	-0.35277	-0.26426	-0.13337	0.21897	0.75917	-0.72521	0.096038	0.090623	-0.089303	0.23391	0.11196	0.23919
ENOX1	-0.095638	-0.18663	-0.19091	-0.30556	-0.3833	0.17185	0.14382	-0.20031	-0.12328	0.010418	-0.086792	-0.11433
PDE8B	-0.12991	0.05408	-0.21094	0.073092	0.1353	0.18966	-0.039067	-0.22445	-0.10222	-0.044009	-0.063486	-0.082676
GORASP1	-0.022979	-0.1968	-0.26185	0.15036	0.33556	0.42703	-0.027908	-0.027527	-0.11525	0.23871	-0.045526	-0.0097547
POTEA	-0.18705	0.32841	-0.2055	0.083552	-0.069688	0.43945	-0.3667	-0.10325	-0.1182	-0.034523	-0.25001	-0.24759
ZNF23	-0.14771	-0.27525	-0.29259	0.46545	0.089366	0.56811	0.073391	0.021634	-0.031652	0.023077	0.17482	-0.02265
ATG2B	0.12213	-0.38035	-0.34157	0.27495	-0.0095808	0.19067	-0.04687	0.027558	-0.032726	0.16438	0.19658	0.15451
JCHAIN	0.16515	-0.31581	-0.72335	-0.033439	0.0028378	0.055835	0.065914	0.16198	-0.0055917	-0.087165	0.14805	-0.051284
ESYT2	0.27096	-0.39618	0.048761	0.21116	0.39154	-0.40348	-0.16993	-0.079803	-0.32462	-0.1058	0.22388	0.037254
TMX4	0.043053	-0.13228	-0.38336	0.23898	0.34472	-0.3321	-0.022558	0.10097	-0.25652	-0.021041	0.0078908	-0.32145
TP73	-0.29481	0.021038	-0.2532	0.082281	-0.38444	-0.10085	-0.10435	-0.10986	0.091026	-0.0079061	-0.055007	0.15426
TEC	-0.25424	-0.18624	0.0040272	0.07899	-0.41604	-0.21256	0.054311	0.021977	-0.28958	-0.030454	-0.21358	-0.32179
ITGAD	0.040765	-0.29104	0.020088	-0.066469	0.0086611	0.12671	0.010351	-0.10604	-0.32349	-0.07579	-0.018075	0.012399
ATXN2	-0.14182	0.31383	-0.36589	0.24575	-0.093642	-0.18794	-0.01335	-0.22019	-0.22147	-0.039199	0.038549	-0.065219
NDUFB9	0.17614	-0.1838	0.031387	0.394	0.40817	0.25066	-0.30252	-0.2423	-0.1276	-0.056228	-0.12169	-0.41187
ALOX15	-0.22206	-0.29177	-0.4211	0.47845	0.46354	-0.039314	0.050655	0.11095	0.12464	-0.16857	0.17842	0.041301
CSDC2	-0.1087	-0.12872	-0.06403	0.097458	-0.030369	0.13077	-0.12089	-0.046882	-0.1793	0.084818	0.057934	0.053411
HTR3E	-0.043809	-0.16081	-0.3141	-0.098512	-0.30199	-0.22487	-0.091784	0.03143	-0.069361	-0.20409	-0.12052	-0.11048
SERINC3	-0.10592	-0.12866	-0.3436	0.049363	-0.095793	-0.21645	-0.060436	0.029325	-0.038853	0.0059028	0.093865	0.15929
ZNF562	-0.023033	0.038327	-0.65924	-0.033237	-0.21714	-0.12703	0.036712	0.037999	-0.078597	-0.070928	-0.0002406	-0.061551
ARL6	-0.24261	-0.017198	-0.17109	0.17487	0.035427	0.40343	-0.037734	-0.15533	-0.02384	-0.050991	-0.25235	-0.099787
RILP	0.025462	-0.20987	-0.16514	-0.071463	-0.044486	-0.22964	-0.15758	-0.10026	-0.040378	0.075788	-0.12352	0.12841
C11orf74	0.051131	-0.36901	-0.28366	-0.17905	0.13982	0.044299	-0.097186	0.075618	-0.024557	0.012104	0.10533	0.33426
ALG12	-0.092884	0.0057269	-0.29445	0.22957	-0.10889	-0.19883	-0.035124	-0.22263	-0.0081877	0.12868	0.12011	0.21948
FRG2C	-0.26843	-0.01563	-0.021002	0.6028	-0.028032	-0.86424	-0.12378	-0.26505	0.046572	0.069714	-0.036431	0.022928
PRAC2	0.041061	-0.14057	-0.12275	0.076898	0.65407	-0.62371	0.06836	-0.17007	-0.32321	0.13026	-0.096299	0.045738
SOCS4	-0.16456	-0.15251	0.00018439	0.083636	-0.1957	-0.24128	0.060066	-0.21717	-0.17243	-0.035014	-0.10462	-0.092858
TSFM	0.0090645	0.33278	-0.98384	0.56923	-0.8461	-0.90938	-0.16135	0.20962	-0.052524	-0.25647	-0.062784	-0.0021203
SSC5D	0.017451	-0.38501	0.0052945	0.81179	0.43595	-0.18773	-0.043876	-0.03914	-0.20073	-0.016499	0.077883	-0.047066
GALNT10	-0.24339	0.089067	0.22509	0.15854	0.13078	0.13264	-0.44001	0.049524	-0.32597	0.14949	0.072236	-0.33499
BRINP2	-0.019808	-0.11913	0.0034666	0.19917	0.19753	-0.13801	-0.0080634	-0.12633	-0.37569	0.14788	-0.17408	-0.18909
ELAVL4	-0.21156	-0.30868	0.03087	-0.084207	-0.025111	0.0523	0.12547	0.0088503	-0.2905	-0.00059516	-0.078807	-0.002749
MYLK	-0.059184	-0.21944	-0.15773	0.052039	-0.18511	0.4886	0.056601	-0.069535	-0.19592	0.3165	-0.072294	-0.035648
SRGAP1	0.024949	0.10994	-0.36807	0.033063	-0.16715	0.12927	-0.10217	-0.063374	-0.24644	-0.038354	-0.062526	-0.16806
DIO2	-0.088713	-0.20352	0.0010343	0.10689	0.17246	-0.2658	-0.10808	-0.088071	-0.15776	-0.020972	-0.0054352	-0.039766
NTS	-0.368	0.11088	-0.44453	0.45601	0.0048458	0.5455	0.1785	-0.086849	-0.034999	-0.19137	-0.061554	0.11907
VEPH1	0.14001	-0.13431	-0.023836	0.38256	0.0054774	0.95133	-0.095042	-0.32004	-0.21173	-0.0011648	-0.48808	-0.18223
FAM186B	-0.041719	-0.051351	-0.075191	0.35627	0.085971	0.16479	-0.090478	-0.039766	-0.34611	-0.19988	0.015217	-0.16574
XAGE3	-0.29924	-0.19838	-0.48502	0.20401	0.2328	-0.36717	0.20109	0.11572	0.021407	0.17642	-0.039242	-0.14677
ARID4A	0.012499	-0.12888	-0.035529	0.46468	0.24333	0.32864	-0.075685	-0.32213	-0.094667	0.21535	0.036103	0.077951
PCCA	-0.42722	0.21765	-0.27043	0.12999	-0.38881	0.21419	-0.21763	0.023979	0.029324	-0.0076567	0.046766	-0.061252
EBP	-0.20194	-0.073556	-0.0062502	0.20425	0.16973	-0.39727	-0.070994	-0.085453	-0.206	-0.013039	0.016656	-0.2189
DDIT4	-0.23819	-0.00054923	0.0455	0.012622	-0.11134	-0.094597	-0.08869	-0.20608	-0.15605	-0.14816	-0.17262	-0.25292
FTSJ1	0.13449	-0.34911	-0.29408	0.20517	-0.28019	-0.042259	0.052817	-0.025386	-0.16266	0.10161	0.22687	0.013729
ADPGK	-0.27048	-0.20043	-0.0054496	0.12818	-0.34268	0.46618	0.16306	-0.28797	-0.042339	0.017038	-0.11638	0.10696
TMC5	0.058207	0.28017	-0.41626	0.099618	-0.33642	-0.26919	-0.22175	-0.13075	-0.21306	-0.039216	-0.026187	-0.091845
OR51B6	-0.20509	-0.09172	-0.38323	0.36941	0.11288	0.10681	0.079704	0.054699	-0.097674	-0.070917	0.015591	-0.29511
HS1BP3	0.065925	-0.21075	-0.4277	0.092875	-0.08248	0.18369	-0.032185	0.074426	-0.11301	-0.084087	-0.10305	-0.14765
SPAM1	-0.037075	-0.21674	-0.35119	0.046604	-0.26026	0.29655	-0.057045	-0.07746	0.096371	-0.030483	-0.014782	0.015456
NLGN4X	-0.066934	-0.11247	-0.28092	0.11044	-0.1914	-0.21594	-0.12215	0.050602	-0.11122	-0.26156	-0.074344	-0.18406
SLC27A3	-0.080044	-0.28122	-0.16903	0.34562	-0.33332	-0.13349	-0.042765	-0.062217	-0.0076324	-0.045163	0.12196	0.089126
CACNG1	0.14827	-0.33028	0.10988	0.034277	-0.57348	0.037429	-0.17541	0.026761	-0.42201	-0.20721	0.16609	-0.17262
FAM26D	-0.36844	-0.11031	-0.16776	0.1247	-0.040247	-0.29965	-0.010769	0.019215	-0.0046244	0.036506	-0.10698	-0.05065
KRT76	-0.49168	-0.23387	0.43298	0.015439	-0.28288	-0.37319	-0.073813	-0.056998	-0.2192	-0.046664	-0.083987	-0.21832
C6orf141	0.045878	-0.50633	0.086234	0.09863	0.08767	0.41544	0.078475	-0.31043	-0.036335	0.063225	-0.0076711	-0.034528
DTX4	-0.16495	-0.094363	-0.31765	0.12358	0.13044	0.30495	-0.074272	0.029992	-0.021051	-0.11667	-0.0046258	0.13288
SLC30A9	0.060903	0.17071	-0.36824	0.14554	0.2701	-0.092638	-0.0089839	-0.1808	-0.31585	-0.081519	-0.2163	-0.50847
TRRAP	0.10028	0.017806	-1.1216	1.3563	-0.029887	-0.15726	0.029778	0.15173	0.17991	0.2084	0.11514	0.11841
TULP4	0.11934	-0.044244	-0.19114	0.26263	-0.065149	-0.39065	-0.098593	-0.17994	-0.24748	0.011059	-0.16011	-0.19083
CCNG2	0.081998	0.1197	-0.18909	-0.08664	-0.40223	0.13527	-0.17491	-0.33779	-0.14187	-0.27424	-0.21118	-0.16769
ZNF814	-0.078948	-0.20296	-0.23783	0.09109	-0.044704	0.1308	0.01233	-0.15409	0.019634	-0.012644	-0.0094875	-0.022723
TBL1Y	-0.092544	-0.25807	-0.47262	0.10766	-0.29433	0.26204	0.091147	0.14137	-0.050576	-0.04107	0.14119	-0.051542
DYNC1LI1	-0.23481	-0.022133	-0.014006	0.23203	0.024982	0.008036	-0.054815	-0.27854	-0.036247	-0.034028	-0.095265	0.11234
MYL10	-0.010968	-0.11091	-0.099822	0.49117	0.39117	-0.55038	0.0037362	-0.26025	-0.16232	-0.087357	-0.12374	-0.052493
RAB11FIP3	-0.28338	-0.024328	0.24476	-0.22131	-0.092606	0.21421	-0.11619	-0.34661	-0.11479	0.062218	0.0016388	0.0053554
ERAL1	-0.14692	-0.31925	0.035221	0.6522	-0.21999	-0.087815	0.1261	-0.059694	-0.27597	0.2144	0.0011205	-0.13307
ELOF1	0.012842	-0.39681	-0.58056	-0.10628	0.066407	-0.46019	0.21352	0.1649	-0.054251	0.20968	-0.050046	-0.34254
PYROXD1	0.2117	-0.3013	-0.34166	0.55501	-0.20949	0.21703	0.032254	-0.11637	-0.12468	0.094896	0.039668	-0.243
FURIN	-0.16957	-0.14956	-0.2727	0.6422	-0.53407	-0.48685	-0.0020146	-0.035373	-0.010536	-0.065165	0.047541	0.024656
DYRK1A	-0.2233	0.1238	0.37772	0.33902	-0.28927	-0.61604	-0.38864	-0.26516	-0.26344	-0.010797	-0.19553	-0.28225
OR51E2	-0.0084686	-0.23744	-0.10222	0.22314	0.096327	0.17243	-0.13738	-0.032792	-0.12071	-0.061134	-0.14286	-0.0057897
SPINT3	0.21307	-0.043601	-0.27085	0.3464	0.34576	0.10707	-0.051408	-0.26043	-0.22557	0.06811	-0.20152	-0.29902
KIF4A	-0.40894	0.45565	0.10456	0.79835	0.63655	1.0602	-0.31566	-0.39742	-0.07669	-0.070196	-0.23428	-0.1847
CFAP44	-0.21976	-0.28267	-0.46784	0.36532	0.24306	-0.090565	0.20729	0.053081	0.071511	0.21272	-0.058677	-0.02171
HERC4	0.18211	-0.41589	-0.27768	7.2458e-05	-0.078249	-0.34574	-0.01304	-0.13723	0.023379	0.078588	0.084211	0.40883
FEM1A	-0.033086	-0.065533	-0.13652	0.076621	0.44494	-0.31987	-0.029894	-0.33121	-0.04186	0.23215	-0.11634	-0.11551
LRRC49	-0.24647	0.16592	-0.33258	0.39944	0.15023	0.14621	0.046461	-0.14737	-0.1238	0.050286	0.021244	-0.5425
HTR6	0.39368	-0.51859	-0.10529	0.22171	0.029297	-0.35637	0.1715	-0.19147	-0.38764	-0.021373	-0.41662	-0.57316
SLC37A3	-0.30155	-0.01523	0.013326	0.081566	0.56242	-0.31453	-0.26272	0.040027	-0.11162	-0.078818	0.075845	0.027058
MAGEA1	0.0084185	-0.019832	-0.57737	0.12303	0.2809	0.22653	0.11783	-0.18383	0.017521	0.034639	-0.072044	0.029769
NUTM2B	0.17206	-0.10991	-0.17074	0.6826	0.17155	0.015196	0.081034	-0.19741	-0.41227	0.1147	-0.43844	-0.29651
ADORA2A	-0.25195	0.086863	-0.039755	0.10267	-0.041098	-0.1843	-0.15529	0.095673	-0.37224	-0.10549	0.1569	-0.20235
NMU	0.039893	-0.049609	-0.050602	-0.057108	-0.095516	-0.044793	-0.12937	-0.39857	-0.048249	-0.11571	-0.25855	-0.015569
CERK	-0.17939	-0.25161	-0.26507	0.16013	0.11357	-0.2021	-0.12043	0.044113	0.13591	0.050038	-0.12251	0.13818
EXTL2	-0.27742	-0.27509	0.15333	0.39788	0.064072	0.2054	-0.038552	-0.14348	-0.055264	0.19311	-0.10082	-0.17622
TTLL10	0.089503	-0.24629	-0.065088	0.15649	0.20117	-0.057441	-0.1236	-0.08709	-0.2038	-0.041544	-0.045398	-0.26648
F8A2	0.095739	-0.023148	-0.038343	0.24389	-0.2376	-0.55548	-0.18776	-0.20181	-0.28103	-0.051286	-0.07166	-0.11449
YPEL5	-0.016394	0.6101	-0.70528	0.78845	0.3506	0.37066	-0.061573	-0.077583	-0.38561	0.14306	-0.17554	0.011128
MEAF6	-0.21088	0.056733	0.26294	0.47281	0.54934	0.87044	-0.083439	-0.53495	-0.12665	-0.01705	-0.1541	-0.31636
USP11	0.00091326	-0.66449	-0.18473	-0.034223	-0.33004	0.14189	-0.084484	0.16283	0.13392	0.11376	0.42086	0.63259
ISYNA1	-0.26793	0.091031	0.12938	0.074051	0.0090531	-0.079198	0.066884	-0.29161	-0.36375	-0.15361	-0.34546	-0.35163
DFNB31	-0.37873	-0.37958	0.14208	0.22492	0.15474	0.42813	-0.11863	0.094229	0.0049073	-0.23279	0.031437	-0.22023
IFT27	-0.21633	0.35142	-0.19992	0.26222	-0.26637	-0.27409	-0.1405	-0.1511	-0.27928	-0.082759	0.098003	-0.068454
HSPB11	0.28679	-0.18708	-0.072621	0.086452	0.54733	0.12627	-0.010848	-0.34169	-0.31014	-0.091073	-0.39384	-0.37853
CNPY4	-0.030386	-0.48834	-0.6393	0.29874	0.11879	0.11385	0.40821	-0.065822	0.18013	0.44278	0.0375	0.41166
PURA	-0.16545	-0.45228	0.04754	0.044583	-0.056945	-0.22084	0.11893	0.10128	-0.28537	-0.043024	-0.014304	-0.14468
GSTM2	-0.27862	0.21301	-0.12127	0.036518	0.27932	0.089158	-0.042943	-0.235	-0.17029	-0.11927	-0.31876	-0.12124
ANKRD34B	-0.0099214	0.015776	-0.23172	0.20526	-0.2383	0.095213	-0.18684	-0.17995	-0.042271	-0.2851	0.10358	0.11868
NR2C1	0.24993	-0.12569	-0.1826	0.12039	-0.061568	-0.18778	-0.1617	-0.30992	-0.10477	-0.18221	-0.25981	-0.18795
FAM46B	0.01952	-0.12788	-0.0086403	0.44353	0.021081	0.062374	0.015204	-0.26957	-0.26281	0.049767	0.052998	-0.04165
MRPL28	0.022756	-0.16583	-0.26902	-0.20396	0.26186	-0.36467	0.078617	-0.18155	-0.11876	-0.048555	-0.11887	-0.34505
POLD1	-0.26083	-0.056398	-0.60687	0.69248	0.54972	0.22031	-0.12207	0.32439	0.088007	0.2835	0.48015	0.26781
MAS1L	-0.16983	-0.24774	0.0053794	0.073008	0.064479	0.017567	-0.045366	-0.059982	-0.11596	-0.034489	-0.064896	-0.081699
GKAP1	-0.061332	0.11202	-0.64592	0.14174	-0.16427	0.54337	-0.046002	-0.13147	0.13925	-0.22339	-0.081783	0.19169
LOC730159	-0.56375	0.0062683	0.48486	0.12612	-0.27043	-0.12926	-0.16687	-0.25852	-0.13521	-0.10959	-0.05727	0.023521
CRIPT	-0.22866	-0.28342	-0.56068	0.47547	-0.26988	0.67779	0.069821	0.053744	0.31617	-0.085929	0.036866	0.21505
B3GNT3	-0.24267	-0.30129	-0.25452	-0.050827	0.84289	-0.15772	0.042243	0.2962	-0.17298	-0.19175	-0.036407	-0.74571
NEK7	-0.29574	0.017765	-0.28582	-0.43713	-0.077947	0.13948	0.12526	-0.037503	-0.15676	0.22827	0.13939	-0.03104
SLC16A13	-0.16627	-0.16281	-0.016178	0.28356	0.23924	-0.18611	-0.13814	-0.035027	-0.11418	-0.033866	-0.34777	-0.26209
THPO	-0.25392	0.037502	-0.29416	0.073366	0.16285	0.24161	0.14861	-0.055773	-0.21444	0.14809	-0.040519	0.0067708
WNT7B	-0.221	-0.15166	-0.1036	0.13442	-0.033219	-0.094528	0.02597	-0.11153	-0.070299	0.11573	-0.15475	-0.11973
ORAI1	0.03943	-0.46069	0.065933	-0.0074071	0.27638	0.28508	-0.14584	-0.10485	-0.024877	-0.045689	-0.059366	-0.11308
LCE3C	-0.14216	-0.0052668	-0.28343	0.050309	0.3669	0.41944	-0.010268	-0.065396	-0.12436	0.037087	0.048299	-0.066845
CLDN14	-0.28406	0.060387	-0.33685	0.29154	-0.026099	0.010636	-0.15963	0.095471	-0.0060727	0.074068	0.15332	-0.1886
HPS6	-0.18028	-0.11373	-0.44353	-0.14109	-0.17783	-0.06505	0.21667	-0.06866	-0.040872	0.073005	-0.14471	-0.21122
HNRNPF	-0.29895	-0.014572	-0.19329	0.37072	0.063618	-0.25392	-0.06048	0.056639	-0.11926	-0.0093768	0.018068	-0.22281
RBBP9	-0.22787	-0.27567	-0.29985	0.28649	0.19729	-0.49751	0.01222	0.15907	0.0026159	-0.10456	-0.019969	-0.36764
YTHDC2	-0.13209	-0.030573	-0.12444	-0.24702	-0.47006	0.32284	0.12871	-0.11307	-0.35796	0.24486	-0.12942	-0.26791
MTMR14	-0.091182	-0.13934	-0.10377	0.45162	0.76294	0.23073	-0.13011	-0.073879	-0.09073	-0.096145	0.0062931	-0.088315
PTGER3	0.11377	-0.18286	0.040607	0.098073	0.38739	-0.091157	-0.26926	-0.17647	-0.15467	-0.056954	-0.12686	-0.074772
G6PC	-0.022202	-0.083958	-0.2119	0.67997	-0.11511	0.19341	-0.29503	0.10641	-0.12209	-0.096018	0.061031	0.11336
DCUN1D3	-0.16909	-0.11012	-0.045708	-0.17807	0.26013	0.27815	-0.13186	0.039558	-0.21131	-0.098526	-0.10336	-0.23394
CD34	-0.42372	-0.21148	0.21253	-0.018029	-0.19354	0.427	0.042333	-0.11239	-0.13541	-0.044534	-0.39823	-0.03866
C7orf43	-0.14799	-0.22634	-0.32575	0.42135	0.17548	0.10098	0.076191	0.087467	-0.091498	0.10563	0.28287	-0.15215
C1QTNF9B	0.025911	-0.076656	-0.12211	0.10605	0.39065	-0.21662	-0.14792	-0.089766	-0.21727	-0.016098	-0.044147	-0.11669
NIPSNAP3B	-0.33469	0.18543	-0.16409	-0.075744	0.012048	-0.193	-0.037332	-0.086213	-0.19038	-0.17129	-0.38961	-0.33144
HVCN1	0.26456	0.087167	-0.35437	0.2979	0.012638	0.12673	-0.091263	-0.18626	-0.34702	-0.10487	-0.055876	-0.12539
HSD3B7	-0.4044	-0.038721	-0.65107	0.11128	0.086798	0.30983	0.043421	0.24237	0.18135	-0.17277	0.18068	0.18073
DNAJC10	-0.096013	-0.13155	-0.088481	0.25007	0.10098	0.19694	-0.095983	-0.14915	-0.065785	0.1274	-0.16455	-0.093854
BCS1L	-0.34293	0.071481	-0.30262	0.52257	-0.4155	0.27911	0.01951	-0.035901	-0.036419	0.0525	-0.080475	-0.2727
NR2F6	0.027396	-0.060197	-0.025741	0.019025	-0.4662	0.27486	-0.017742	-0.22365	-0.32686	-0.016139	-0.19262	-0.23339
MRPL48	-0.23346	0.015559	-0.27803	0.73576	0.38922	0.31208	0.048437	-0.093617	-0.085314	0.054678	0.050785	-0.037564
SDR39U1	0.16841	0.051727	-0.26384	0.2754	-0.28852	0.43777	-0.23378	-0.1139	-0.23478	0.059087	0.14231	-0.087495
PPFIA3	-0.10944	-0.20791	0.33566	0.12307	0.10182	-0.044135	-0.22176	-0.25526	-0.16745	-0.048709	-0.31644	-0.16883
COL4A3	-0.28532	0.051248	-0.29436	0.10369	-0.16246	0.15407	0.023003	-0.093404	-0.027218	0.0048133	0.23571	-0.021446
SOX3	-0.084303	0.016933	0.069156	0.3237	-0.39068	-0.43568	-0.29561	-0.090512	-0.24144	0.10111	-0.12038	-0.12686
IRF2BP2	-0.13059	-0.33465	0.075534	-0.18992	0.073426	0.27802	-0.46748	0.061892	0.16953	-0.37921	0.12378	-0.040612
SEC61A2	-0.25729	-0.55493	-0.0058386	-0.082598	-0.34604	-0.70123	0.28344	0.12092	-0.21158	0.13414	0.06818	-0.10296
MEF2A	0.092366	-0.27257	-0.34527	0.47159	0.12136	0.47116	0.16314	-0.051651	-0.2111	0.075919	0.024575	-0.17837
ANKHD1	-0.14479	-0.074341	-0.41007	-0.06345	0.28815	-0.28524	-0.22623	0.10415	0.12633	0.15935	-0.11009	0.18699
MRPS31	-0.27482	-0.11791	-0.10294	0.30794	0.11827	-0.064493	-0.022527	0.066049	-0.17256	-0.0049101	-0.12801	-0.16466
DEFB134	-0.16138	0.18174	-0.31121	0.1643	-0.40307	-0.1518	-0.094917	-0.22715	-0.011706	-0.078487	0.017678	0.15591
SSX7	-0.15234	0.10175	-0.46147	0.39452	-0.11965	-0.35089	-0.01183	-0.083249	-0.017264	0.050086	-0.17961	0.025258
OR8B2	-0.042537	0.00021418	-0.16923	0.36396	0.088553	-0.3594	-0.05496	-0.18244	-0.17505	-0.043688	-0.14843	0.11889
TMEM144	0.085371	-0.20684	-0.33688	0.17646	-0.15189	-0.34115	-0.047194	-0.10281	-0.015392	-0.19268	-0.028106	-0.027237
SMAD2	0.031882	-0.32031	0.14967	0.10253	0.0070337	0.25986	-0.010713	-0.23665	-0.23734	0.126	-0.080401	0.028828
ZBTB20	0.14379	-0.55784	-0.28303	0.30708	0.31816	0.071791	-0.0023158	0.09975	-0.023798	0.20316	0.079768	-0.011718
IL22RA2	0.023274	-0.22652	-0.22535	-0.16635	-0.02722	-0.21455	-0.013258	-0.047648	-0.13377	0.11298	-0.028027	-0.22571
KRTAP5-8	-0.23663	0.028165	-0.31058	0.19856	0.046742	0.18215	-0.035224	-0.047273	-0.021406	0.12655	0.13218	0.2023
FOXM1	-0.018297	-0.10354	-0.29856	0.43098	0.21871	-0.16784	0.1084	0.040514	-0.35139	-0.016141	-0.33412	-1.0005
CGRRF1	-0.14662	-0.27988	-0.20598	0.12144	0.37858	-0.010009	-0.17232	0.13863	0.043454	-0.035372	0.16736	0.3058
MAGEB1	-0.20678	-0.46573	-0.011462	0.31305	-0.17652	0.32814	0.11659	0.12549	-0.18077	0.16392	0.2477	-0.12171
C3orf52	0.20078	-0.053667	-0.21009	0.24835	0.25834	0.21459	-0.086233	-0.31063	-0.16244	0.023294	-0.068279	-0.10369
CALCOCO2	-0.058778	-1.1071	0.22169	0.067172	0.044393	0.23429	0.063401	-0.051652	0.31016	-0.17993	0.034357	-0.20571
PROZ	0.14757	-0.18244	-0.38567	-0.16533	0.13565	-0.029631	-0.23866	0.082222	-0.045274	-0.069495	0.11052	-0.0038256
ZKSCAN8	-0.46616	0.30001	-0.1882	0.33317	0.01182	-0.049666	-0.2117	-0.071175	0.015248	-0.019332	0.0032796	0.13902
TRA2A	-0.11616	-0.2359	-0.72228	0.61197	0.03992	0.96845	-0.14612	0.70316	-0.10465	-0.63589	-0.25259	-0.045575
SOWAHD	-0.21787	0.14947	-0.36886	0.18492	-0.1339	0.62437	-0.10657	-0.010942	-0.067125	0.065174	-0.056351	0.17983
CLN3	0.062084	-0.4031	0.033174	0.15249	0.48196	-0.081365	0.099322	-0.24485	-0.16843	0.16708	-0.0127	-0.089088
CXCL16	0.03615	-0.19823	-0.24608	0.12418	-3.0437e-05	-0.1303	-0.039394	-0.10106	-0.072954	-0.040627	-0.062259	0.062611
PLCH1	-0.03439	0.057323	-0.18999	0.36572	0.60066	-0.016653	-0.22606	0.0123	-0.24063	-0.1353	-0.14637	-0.10984
PTX3	-0.10385	-0.12177	-0.10571	-0.097154	-0.14403	0.045737	-0.053611	-0.11856	-0.11788	0.024454	-0.066063	0.10317
C17orf96	-0.47897	-0.12427	-0.26749	0.084701	0.08984	0.19391	0.1744	-0.0077498	0.083568	0.2136	-0.13279	0.20089
DCAF6	-0.16121	-0.023971	-0.20969	0.42772	0.16699	0.13987	-0.058886	-0.045961	-0.12072	-0.014149	-0.14586	-0.10639
OTUD6A	-0.40405	-0.31919	-0.16881	0.26043	0.1165	0.23289	-0.03828	0.0044517	0.30551	-0.098677	-0.24435	-0.068968
RABL3	-0.25967	0.11544	0.066161	0.15087	-0.077549	0.26352	-0.3308	-0.03847	-0.17238	-0.12204	-0.048663	-0.15311
UHMK1	0.06803	-0.010942	-0.095518	0.099135	-0.081158	0.040677	-0.0085131	-0.19845	-0.37417	-0.088603	-0.18554	-0.18442
UMPS	0.16157	-0.16461	-0.43574	0.21302	0.22715	0.23434	-0.0032265	-0.10242	-0.07458	-0.28569	-0.12156	-0.31281
CUEDC2	-0.25931	0.011638	0.21761	0.43909	0.6573	-0.9147	-0.10528	-0.26392	-0.21974	-0.13678	-0.049548	-0.25858
NDUFA8	-0.2565	-0.26043	0.19937	0.56303	-0.24585	0.24769	0.096637	-0.14315	-0.25475	0.059038	-0.051611	-0.013955
CCRN4L	-0.01129	-0.042954	-0.64251	0.3793	-0.010934	0.032894	0.029682	0.019159	0.029362	0.072403	0.060089	0.13034
COL24A1	-0.31182	0.20406	0.063339	-0.084337	0.29804	0.18185	-0.2907	-0.1016	-0.18164	-0.17346	-0.2658	-0.0029755
RGS8	-0.24106	-0.16926	-0.026053	0.6496	0.23444	0.24056	0.020783	-0.057628	-0.14488	-0.040213	0.099451	-0.061993
NDST1	0.011753	-0.61487	-0.19198	0.63103	-0.51856	-0.33882	0.10427	-0.036084	0.1089	-0.017172	0.17021	0.13848
ZNF672	0.21589	-0.3822	-0.11126	0.19259	0.14876	-0.35012	0.047211	-0.22975	-0.15777	0.0027807	-0.17803	-0.31628
GDE1	-0.080061	-0.46763	-0.34007	-0.020671	0.32682	0.17757	0.1076	-0.078101	0.2404	-0.15196	-0.11264	0.11903
LATS2	-0.12667	0.31027	-0.39844	-0.74163	-0.31424	-0.7261	-0.0055904	-0.23168	-0.16546	0.098224	-0.14153	-0.36782
POM121	-0.29313	-0.46416	-0.14822	0.60436	-0.50415	-0.6227	0.18807	-0.0036934	0.10357	-0.041672	-0.02205	0.058647
AKT2	0.089905	0.065227	-0.31724	0.80587	0.41285	0.0087672	-0.076863	-0.31673	-0.061759	0.046106	-0.0089005	0.22347
GINS4	-0.27359	-0.30633	-0.018896	0.87124	-0.38434	-0.2692	0.051909	-0.057626	-0.012271	0.16533	0.23119	0.14432
ABCC1	0.084617	-0.051726	-0.21227	0.070726	0.22023	-0.15287	-0.13444	-0.12383	-0.17874	-0.040832	-0.18691	-0.32214
KRT25	0.080068	-0.21561	-0.25983	0.40864	-0.13432	-0.21228	-0.030539	-0.088427	-0.10194	-0.046433	-0.17034	-0.29952
IL15	-0.087674	-0.38307	-0.25826	0.13744	0.050913	0.10561	0.067719	-0.07147	0.1165	-0.0384	-0.071171	-0.06493
KANSL1	-0.14825	0.031662	-0.77414	0.16974	-0.12596	-1.0057	-0.015909	-0.10343	0.39383	0.059784	-0.056604	-0.0064191
MAATS1	0.09405	-0.20602	-0.18231	0.48624	0.10272	0.14487	-0.024114	0.019685	-0.31724	-0.16166	0.17614	-0.049622
SYP	-0.02465	-0.061172	-0.34306	0.016769	0.13086	-0.10395	-0.11195	-0.081631	0.0067935	-0.092971	0.013337	0.024224
CAMLG	-0.20479	0.016118	-0.084081	0.50026	0.5116	0.33012	-0.037553	0.049297	-0.35461	0.017592	0.12878	-0.076403
LOC554223	-0.18506	-0.17158	-0.018778	0.059535	-0.0056817	0.39972	-0.066195	-0.14811	-0.025896	0.052396	-0.3187	0.086504
UNC5C	-0.070206	0.0040992	0.25236	0.55026	-0.17657	-0.1726	-0.23733	-0.25237	-0.31199	-0.1248	-0.29001	-0.40609
GXYLT2	-0.2699	0.16808	-0.062509	0.16525	0.051217	-0.25645	-0.057644	0.05592	-0.44922	0.033778	-0.041407	-0.40372
LIMD1	-0.16335	-0.31119	-0.22759	0.062342	-0.22195	-0.057067	0.040944	-0.05055	0.096511	0.2507	0.045751	0.13951
OAZ2	-0.2131	0.13947	-0.19948	0.14193	-0.23395	-0.46318	0.021971	-0.16942	-0.19459	-0.051641	-0.16317	-0.22122
OR8D1	0.016302	-0.21517	-0.12099	0.13175	-0.13546	0.1736	-0.002708	-0.025101	-0.26716	0.078119	0.14825	0.10405
LCN8	0.035583	-0.32706	-0.21795	0.29981	0.61384	0.14372	-0.090491	-0.11654	0.10219	-0.13197	-0.091854	-0.0040099
HTR2A	-0.1499	0.019539	-0.48873	0.26716	0.31459	0.46532	-0.084497	0.038169	0.051164	-0.017996	0.054447	0.13708
FOXB1	-0.23301	-0.084327	0.17849	0.22857	0.20488	-0.35204	-0.062513	-0.1148	-0.29749	-0.084364	-0.030961	-0.2348
DBR1	-0.24306	-0.033442	0.037925	0.93626	0.024639	0.60536	-0.048817	0.14695	-0.4732	-0.18673	0.03187	0.12584
MTCP1	-0.0685	-0.33387	-0.29283	0.087203	0.24808	-0.18078	-0.064876	0.036993	0.10999	0.026583	0.049115	0.10776
KRT9	-0.044396	-0.28144	0.18555	0.38027	-0.28013	0.060549	-0.074322	-0.10957	-0.2888	-0.09331	-0.0016163	-0.037552
SPAG6	0.022691	-0.091665	-0.4645	0.26224	-0.34178	-0.027582	0.24796	0.005152	-0.33244	-0.077032	-0.061534	-0.042163
ANKRD40	-0.17792	-0.2001	-0.26073	0.14181	-0.023995	-0.0025006	0.030084	0.018788	-0.022863	-0.011745	-0.09571	-0.15289
REEP6	-0.29825	-0.15624	-0.22481	0.28528	0.14198	-0.055878	0.093902	0.12979	-0.15711	-0.053826	-0.2012	0.015035
RXFP3	-0.06432	-0.32384	0.034106	0.54852	0.5043	-0.24249	0.024566	0.0059098	-0.28896	-0.0096125	0.089038	-0.085728
TARSL2	-0.23423	0.051266	-0.4671	-0.035905	-0.14391	0.090384	-0.037568	-0.035971	0.11123	-0.21674	0.1413	-0.083302
PLS1	-0.14154	-0.080745	-0.33976	0.13635	-0.44117	0.022911	-0.10912	0.023037	0.035984	-0.16186	0.04645	-0.11639
ACADSB	-0.22624	-0.41943	-0.30945	0.16666	0.12252	0.26417	0.22943	-0.085121	0.19875	-0.011501	0.097338	0.1809
KANSL2	0.31457	-0.26696	-0.38908	0.082453	0.027998	-0.035906	-0.058706	-0.15826	-0.05351	0.42945	0.0088027	-0.0066699
CCNY	-0.087524	0.16886	-0.66884	0.18545	0.10252	-0.49439	0.13115	-0.094527	-0.060996	0.012017	-0.21158	-0.27009
DHCR7	-0.037587	-0.019754	-0.48295	0.36639	-0.00025075	0.065172	-0.10958	-0.02061	0.059516	0.1199	-0.078496	0.0092427
TP53	-0.52927	-0.11834	0.088519	-0.73511	0.066742	0.1697	-0.086351	0.089236	-0.054741	0.021145	-0.0078314	1.3022e-05
NOC2L	-0.14629	0.40105	-0.40209	0.053967	-0.39099	-0.13812	-0.18333	-0.1846	-0.095602	-0.11666	-0.1087	-0.06749
UGT1A4	-0.024799	0.1942	-0.21334	0.10395	0.19214	0.44968	-0.059156	-0.39061	-0.11688	0.01428	-0.15438	-0.1449
FFAR4	0.20215	-0.466	0.27336	0.54165	0.24112	0.13014	-0.018445	-0.24822	-0.35341	0.063212	-0.20716	-0.20368
STX6	0.18903	-0.22667	-0.067698	0.043373	0.25662	0.10814	-0.093382	-0.14832	-0.26345	-0.08705	-0.11902	-0.4683
ARHGAP9	0.20265	-0.51773	0.0037604	0.14359	0.67054	0.13417	-0.22214	-0.0198	-0.05714	-0.16503	-0.10462	0.15749
SGMS2	0.13849	0.10679	-0.42362	-0.17884	0.76316	0.30067	0.087622	-0.16342	-0.35575	-0.014309	-0.19309	-0.55085
CLINT1	-0.24054	-0.26131	-0.16158	0.15261	0.1704	-0.14615	0.038025	-0.10406	0.11967	-0.039291	0.23134	-0.29183
CTSL	-0.33583	0.1964	-0.53093	0.20806	-0.63127	-0.45937	0.087112	0.030279	-0.056333	-0.07755	-0.068244	0.025076
C16orf90	-0.43225	0.051591	-0.4592	0.063046	-0.34723	-0.30864	0.1766	0.1277	-0.073543	-0.093422	0.28244	0.06815
MANEA	-0.00097376	0.23091	-0.49602	-0.011065	0.13893	0.20823	-0.042604	-0.1209	-0.17932	-0.0088612	-0.0065988	-0.1599
GNG10	-0.45534	-0.17495	0.10017	0.16417	0.04596	-0.37038	-0.19077	0.17985	-0.067496	0.041529	-0.01608	-0.048128
ST18	-0.34763	-0.0013529	-0.097375	-0.16838	-0.2247	-0.15652	0.037846	0.03121	-0.2312	0.10189	-0.043329	-0.062476
KIF18B	-0.40332	0.52474	-0.020825	0.64394	-0.13918	-0.77304	-0.040776	-0.23537	-0.43282	0.062463	0.048321	-0.41212
SH2D4A	0.012337	0.05644	0.018232	0.35252	-0.022896	-0.46752	-0.14761	-0.20911	-0.33862	0.016689	-0.27164	-0.33568
PKIB	-0.30562	0.22931	-0.050682	0.088832	-0.16248	0.23002	-0.02634	-0.21396	-0.24102	-0.11183	-0.024802	-0.17529
CLOCK	0.0011226	-0.22359	-0.20355	0.076818	-0.091959	0.19319	0.035339	-0.036538	-0.18062	-0.038197	0.1439	0.12135
ADAM18	0.19533	-0.35921	-0.0010899	0.102	0.78825	0.31668	-0.076429	-0.26704	-0.099226	-0.31151	-0.2238	-0.2234
CDKN1A	-0.31586	-0.34906	0.053783	0.053666	-0.11402	0.10554	0.0065105	-0.06275	0.059839	-0.076601	-0.14477	-0.20507
SASH1	-0.054263	-0.010273	-0.078053	0.16177	-0.10977	0.28471	0.025115	-0.30566	-0.18422	-0.025838	-0.30418	-0.12875
KRTAP21-2	-0.10568	-0.13936	-0.25623	0.18087	0.044683	0.18862	0.010352	-0.14216	0.025735	-0.12158	-0.13624	-0.12418
C11orf21	-0.1205	-0.10194	-0.19401	0.045953	-0.14862	-0.079752	0.00077769	-0.15102	-0.040631	-0.13762	0.0083106	0.013391
TSNAXIP1	-0.21833	-0.13301	0.47808	0.29022	0.16025	0.1925	-0.22172	-0.35402	-0.15828	-0.0043759	-0.12908	-0.36577
SDAD1	0.21327	0.37554	-0.23625	0.45123	0.52542	0.56473	0.068826	-0.42524	-0.60333	0.18546	-0.1211	-0.14943
XAB2	-0.24286	-0.086911	-0.34895	0.65761	0.32021	0.41658	0.27797	-0.0022092	-0.20407	0.28477	0.14801	-0.12248
LIN28A	-0.18517	-0.3637	-0.3657	0.081467	0.058774	0.24823	0.13698	0.20481	-0.033737	0.03411	0.071899	-0.15893
NKX2-4	-0.57015	-0.63975	0.23793	0.30994	0.1751	-0.32594	-0.013995	0.073744	0.30592	-0.078223	0.18155	0.14756
PCDHA6	-0.018006	-0.11143	-0.13844	-0.041431	-0.22529	0.14223	-0.0064394	-0.21563	-0.11626	-0.11345	-0.032333	0.00018217
ZNF519	0.37258	-0.23583	0.080021	0.23947	0.23453	0.0029992	-0.0069662	-0.28455	-0.53103	-0.04681	-0.079846	-0.32363
GNS	-0.2326	-0.35	-0.061495	0.24583	-0.12047	-0.019133	0.14532	-0.018062	-0.0888	0.093718	0.0026004	-0.0025251
TMEM165	-0.1908	-0.23945	-0.16997	0.72834	0.1506	0.29536	0.16484	-0.22351	0.053334	0.26823	-0.22975	-0.049623
OR52E8	-0.12029	0.093748	-0.0060424	-0.23538	0.19209	-0.33253	-0.12487	-0.18497	-0.26285	0.0081771	0.18418	-0.07463
HNRNPR	0.13578	-0.1034	0.2577	0.077778	-0.23663	0.063096	-0.080864	-0.34451	-0.46965	-0.18263	-0.20022	-0.44259
COPS7A	-0.15985	0.052896	-0.1773	0.28882	-0.10648	-0.43031	-0.21926	-0.019151	-0.082237	-0.11563	-0.029525	0.11967
ACBD6	-0.15401	-0.04796	-0.21568	0.32628	0.13118	-0.068021	0.023918	-0.077887	-0.13308	-0.038091	0.015535	-0.18024
NME9	0.15878	-0.68547	-0.1637	-0.2237	-0.39729	-0.060945	-0.1371	0.21467	0.0081831	-0.037198	0.23022	0.17272
SLCO2B1	-0.10369	-0.20772	-0.1702	-0.13028	0.18691	0.11195	-0.088923	-0.11668	0.082717	-0.12445	-0.062906	-0.058823
CCDC122	-0.32277	-0.29585	-0.19296	0.1382	-0.1827	0.1881	0.055982	-0.020127	0.17151	-0.088994	0.25619	0.11084
GAS1	-0.23861	0.1105	-0.36001	0.26734	0.28516	-0.29784	0.11419	-0.12443	-0.10569	0.13961	-0.15383	-0.34093
S100A3	0.20625	-0.15849	-0.32347	-0.028258	0.33089	-0.099263	0.003526	-0.083757	-0.24811	-0.011847	0.027932	-0.2225
NHP2L1	0.092586	-0.48877	0.30469	1.0355	-0.46566	-0.36731	0.050583	-0.31986	-0.24311	0.28829	0.092697	0.41779
FOXK1	-0.21695	-0.42989	0.33799	-0.3429	-0.73441	-0.55708	-0.096125	0.13439	-0.33303	-0.33245	-0.19593	-0.66425
NAT16	-0.0079422	-0.15077	-0.32984	0.19149	-0.0187	-0.1299	-0.017779	0.043139	-0.14027	0.046243	0.002442	-0.11973
RAPGEFL1	-0.25207	-0.36216	-0.010644	0.41609	0.11061	-0.37933	-0.13526	0.045384	0.1118	-0.174	0.03166	0.050362
GLCE	-0.34211	-0.0013279	0.085726	0.029918	-0.12896	0.24842	-0.069269	-0.34016	0.064201	0.19553	-0.087722	0.21421
TMEM107	-0.1228	-0.065833	-0.1148	0.40656	0.17616	0.027587	-0.10789	-0.053329	-0.13773	-0.030625	-0.0069743	-0.083856
NXPH1	0.001306	-0.090776	-0.349	0.18257	0.20846	-0.34952	-0.077477	-0.14772	0.061505	0.068833	-0.025058	0.10131
ACAD10	-0.43187	-0.017656	-0.53676	0.63219	-0.63263	0.28778	0.2667	0.12422	-0.0066224	0.34013	0.16714	-0.21044
DCP2	0.14669	0.074538	-0.14231	0.16777	0.077766	-0.30591	0.071133	-0.40608	-0.34593	-0.0070478	0.25943	-0.022782
ZNF346	-0.23807	-0.029194	-0.25812	0.52047	0.2256	-0.41279	-0.092287	-0.041711	0.057761	-0.088128	0.11982	-0.1013
SPANXN5	0.11039	-0.55116	0.0093688	-0.27824	0.25645	-0.39195	0.053419	-0.012192	-0.21116	0.089698	-0.046634	-0.032573
MUC21	0.14506	-0.064697	-0.32832	0.099951	-0.17852	-0.11596	0.033038	-0.26805	-0.11828	0.022982	-0.04263	-0.053353
TRIM24	-0.015645	-0.27716	-0.20067	0.022339	0.14712	0.0066901	-0.042893	-0.12094	0.056061	0.086614	-0.036493	0.0051621
PPFIBP2	0.1332	-0.12624	-0.2171	-0.023984	0.092857	-0.012459	-0.093036	-0.16243	-0.13549	0.048892	-0.26456	-0.039621
ZNF600	-0.030666	-0.11775	-0.35996	-0.06947	0.54793	0.30289	0.063429	-0.057041	-0.09889	0.1504	0.16992	0.3625
GOLGA8M	-0.13631	0.04557	-0.49449	0.92722	-0.045037	-1.1096	0.10578	0.11432	-0.23564	-0.056963	-0.14692	-0.12583
CT47A11	-0.12429	-0.14292	-0.13574	-0.045421	0.33594	-0.30243	-0.12733	-0.14718	0.077054	-0.15746	-0.2831	-0.1692
GALNT4	-0.1217	-0.075115	-0.32305	0.090636	0.039755	0.12836	-0.039984	0.070005	-0.1104	-0.00082626	0.054235	-0.073721
ZYX	-0.058214	-0.44058	-0.33992	0.058289	-0.13841	-0.12725	0.00041109	0.18181	0.056293	0.066277	0.20849	0.14815
PJA2	-0.21301	0.15151	-0.27834	0.066834	0.067726	0.10045	-0.070235	-0.012157	-0.17756	0.076687	0.0012185	-0.063269
RNF5	-0.13567	-0.093689	-0.10527	0.01289	-0.010144	-0.18963	0.055602	-0.14894	-0.17153	0.051427	-0.1109	0.089496
OR4C6	-0.18296	-0.047379	-0.29234	0.36966	-0.090969	0.2859	-0.023012	-0.12761	0.073954	0.039015	-0.031719	0.14644
ZNF781	-0.20965	-0.15101	-0.1742	0.41718	0.13357	0.92882	0.026057	-0.05653	-0.033657	0.23026	0.049329	0.099441
FATE1	0.14507	-0.096283	-0.1264	0.065746	0.36338	0.010047	-0.13802	-0.17399	-0.20908	-0.17503	-0.011939	-0.15748
KIR2DL4	-0.33849	-0.066366	-0.15386	0.13924	-0.079548	0.36466	0.046862	-0.024351	-0.062466	-0.041246	-0.10878	-0.039824
KRT24	0.041056	-0.6661	-0.047938	0.16271	0.12201	0.40359	-0.026705	-0.072991	0.17411	-0.10158	-0.048251	0.012647
TMEM45B	-0.42501	0.020185	0.090258	-0.2245	-0.070493	-0.51565	-0.071042	0.034137	-0.24709	0.046935	0.11168	-0.018412
OR2T33	-0.00021431	-0.053557	-0.50136	0.45336	0.067461	-0.0019548	-0.073022	0.013384	0.016535	-0.077302	0.1444	-0.0027357
DRG2	-0.17013	-0.094574	-0.041324	0.543	-0.093058	-0.24945	-0.20665	0.097191	-0.18233	-0.045323	0.22269	-0.011428
SEPN1	-0.10381	-0.09663	-0.30708	0.31126	-0.39268	0.055852	-0.028747	-0.06234	0.00090226	-0.088038	-0.36135	-0.13109
ZNF500	-0.0064782	-0.18286	-0.12372	0.48528	0.27607	0.1234	-0.13855	-0.084981	-0.061061	-0.079689	-0.058545	-0.15655
PLAC9	-0.045515	-0.10461	-0.031644	0.83033	0.46591	0.52761	-0.1819	-0.13167	-0.10178	-0.16496	-0.17122	-0.17786
SIAH1	-0.022203	-0.010052	-0.52909	0.28853	-0.14714	-0.061287	-0.029017	0.00016482	-0.0069111	0.28677	0.29469	-0.18901
WTAP	-0.13747	-0.021502	-0.29439	0.10024	0.10782	0.22307	-0.057285	-0.073458	-0.012907	-0.17595	0.19476	-0.015714
KRTAP19-6	0.050622	-0.47174	0.029253	0.034439	0.13958	0.24166	0.027584	-0.19031	-0.042222	-0.074363	-0.092309	-0.28315
OR6N2	-0.17055	-0.071481	-0.22657	0.22358	-0.13708	-0.15682	-0.02544	-0.10704	0.0046151	-0.074463	-0.0271	-0.17136
BCL9	-0.16214	0.051488	0.10605	0.57442	0.28742	-0.44262	0.0034924	-0.13658	-0.4579	0.093378	0.070933	0.09631
ADCK3	-0.031188	-0.045344	-0.062913	-0.28291	-0.0073925	0.28412	-0.15437	0.12054	-0.42176	-0.14845	0.021823	-0.365
MRAS	0.2307	-0.48016	-0.19211	0.33995	-0.35588	0.43615	0.1361	-0.0012391	-0.28807	0.047098	0.19446	-0.47607
P2RX5	-0.091116	0.16415	0.49863	0.034715	-0.25185	0.45751	0.008551	-0.52858	-0.64613	0.14835	-0.69334	-0.59302
RARA	-0.23366	0.11043	-0.3508	0.030191	0.16282	0.19454	-0.10941	-0.074313	0.063276	-0.10882	-0.039975	0.14723
GAGE2B	-0.017517	0.13899	-0.63094	0.58847	-0.37978	0.60415	-0.087433	-0.010255	0.013181	0.073948	-0.082421	-0.078587
FCN1	-0.32462	0.060347	-0.60351	0.10351	-0.4144	-0.54045	-0.035725	0.071088	0.23845	-0.040607	0.019284	0.30679
SLC9B1	-0.043534	-0.16387	-0.2915	0.1731	-0.36053	-0.33514	-0.023286	-0.092266	0.020534	-0.15523	-0.02095	0.10671
VSIG2	-0.15209	-0.068829	-0.26525	0.34246	0.24922	-0.34499	0.004115	-0.10149	-0.010343	-0.13718	0.049318	-0.12434
VWDE	0.28016	-0.11528	-0.32008	0.35785	0.19504	0.15593	-0.26773	-0.089531	-0.081294	0.024811	-0.014364	-0.17249
TMEM39B	-0.12905	0.17258	-0.19618	-0.38749	-0.33403	0.082168	0.010846	-0.32488	-0.12699	-0.21498	0.06772	-0.10824
PHF14	-0.13598	-0.15291	-0.05243	0.17008	-0.30372	0.059975	-0.10711	-0.043348	-0.10188	0.074044	0.048758	0.02326
RAPH1	-0.12153	0.18588	-0.36564	0.14544	-0.047398	0.21078	-0.12245	0.018569	-0.18826	-0.092413	-0.12434	-0.14957
ADORA2B	0.1144	-0.4501	-0.29611	0.31702	0.22597	-0.20661	-0.022628	-0.0097741	0.071012	-0.094134	0.0040708	0.09543
ATAD3B	0.19656	-0.31781	-0.17317	-0.41518	-0.097925	-0.89136	-0.047266	-0.16551	-0.085397	0.011163	-0.18794	-0.042015
AGPAT5	-0.091089	0.048957	-0.11423	0.10548	0.018621	0.27159	0.0063881	-0.26043	-0.18198	0.096216	-0.13052	-0.17063
FNDC1	-0.29851	-0.22367	0.043226	0.11563	-0.11278	0.2319	-0.15257	0.10744	-0.067965	-0.11316	0.10308	0.044346
NUDT3	0.0050636	-0.41354	-0.27294	0.071229	-0.15133	-0.09723	0.015707	0.062388	0.011275	0.014124	-0.18051	-0.12206
NFIB	-0.04786	-0.12236	-0.28461	0.33708	0.059039	-0.27974	0.049467	-0.083051	-0.1036	-0.002413	-0.044954	0.068695
OR10Q1	-0.30899	-0.23056	-0.065949	-0.016333	-0.084982	0.17056	0.10491	-0.061442	-0.02997	-0.068284	-0.075418	-0.095591
UBXN1	-0.068485	-0.18109	-0.054422	0.21061	0.35631	0.15851	-0.10521	-0.10508	-0.077717	-0.083426	0.022164	-0.0949
FOLH1B	-0.074144	0.12954	-0.82229	0.12119	0.28139	0.00056339	-0.0013365	0.17565	0.00086907	0.14888	0.1611	0.20616
FAM195A	-0.23583	-0.041192	-0.25836	0.088638	0.14203	0.45741	0.079444	-0.040912	-0.094802	0.0060082	0.045653	-0.025581
TMUB1	-0.34966	-0.29344	0.14758	0.33812	0.03169	-0.096969	-0.16845	0.029656	0.042691	-0.090458	0.093946	0.00033905
TSPAN18	-0.011035	-0.54028	-0.18758	0.22005	0.31537	0.13906	-0.1128	0.14058	0.11968	0.077435	0.08029	0.025559
TMEM218	-0.17608	-0.25766	-0.64732	0.41568	0.074644	-0.028434	0.18978	0.17605	0.12397	0.045985	0.053109	-0.18436
RPA1	0.052702	-0.2086	-0.24506	0.31118	0.0078717	0.61292	0.084282	-0.12879	-0.1457	-0.11192	-0.16045	-0.33191
TM9SF2	0.2436	-0.39661	-0.48581	0.32988	0.17974	-0.22139	-0.040786	-0.11485	0.20332	-0.30255	-0.0050166	-0.24483
MAEL	-0.40825	0.15458	0.053201	0.46336	-0.13432	0.18028	-0.091776	-0.12142	-0.17719	-0.037333	-0.034441	-0.04862
LXN	-0.14573	-0.31841	-0.11559	0.21169	0.00080867	-0.0028731	0.0042405	-0.17864	0.16328	-0.11088	-0.1991	0.07678
CLEC19A	-0.19386	-0.10419	-0.22287	0.2601	-0.23163	-0.26695	-0.0123	-0.089025	0.03142	0.020701	-0.1023	-0.087973
PPP2R1A	-0.28425	-0.34252	0.074201	0.87806	0.36469	-0.011652	-0.042647	-0.19035	0.19519	-0.17833	-0.070367	0.10705
MKL2	-0.14876	-0.17998	-0.18202	0.033487	-0.29378	0.20146	0.0012707	-0.0052984	-0.075127	-0.012638	0.023496	-0.091888
KLHL40	-0.099677	-0.34288	0.10333	0.25415	-0.022857	-0.12593	-0.20567	0.00868	-0.053666	0.014382	0.11435	0.1928
LRRTM2	-0.042721	-0.057648	-0.32888	0.16728	0.079903	0.10172	-0.008699	-0.056208	-0.095699	-0.075573	-0.11406	-0.17735
SHISA4	-0.10851	0.28224	-0.26693	0.56864	0.0963	-0.13424	-0.058216	-0.12104	-0.31663	0.16716	-0.11693	-0.19635
SERPINA1	0.084619	-0.15922	-0.26922	0.24732	0.010605	-0.18252	0.016175	-0.051536	-0.20965	0.13721	-0.12856	-0.52773
TRAPPC6B	0.14206	0.075976	-0.16003	0.11398	-0.10505	0.68149	-0.14669	-0.11447	-0.38525	0.11562	-0.065773	-0.19089
HLA-DPB1	-0.0034962	-0.34563	-0.20404	-0.20819	-0.11197	0.33407	0.018749	-0.10383	0.049898	0.086989	0.079312	0.12767
TAOK2	0.13215	-0.17568	-0.22695	0.17394	0.084522	-0.098845	-0.040036	-0.099884	-0.17785	-0.0017855	-0.065451	-0.067286
CCDC3	-0.11942	-0.090674	-0.27581	-0.074462	-0.47264	0.34453	0.054191	-0.041528	-0.11485	-0.22743	0.075476	0.265
SYMPK	0.13464	-0.63291	0.28477	0.92019	0.4612	-0.28417	-0.0079941	0.051164	-0.41746	0.25116	0.37998	-0.2954
C3AR1	0.0097357	0.12048	-0.090214	0.26819	0.3047	0.58502	-0.0028014	-0.29235	-0.3322	0.25433	0.017209	-0.017333
TRAF3	-0.33096	-0.36266	-0.32239	0.41942	-0.36763	-0.42477	-0.1021	0.15753	0.37348	-0.24672	-0.16735	0.22045
RASGRF2	-0.047825	-0.087324	-0.0070023	0.4382	0.27306	0.24952	-0.033004	-0.13903	-0.27248	-0.093495	-0.22715	-0.14603
RTKN	0.29097	-0.38211	-0.22135	-0.17615	-0.23214	0.094659	0.096894	-0.22629	-0.14469	0.036382	0.1073	-0.040492
CCDC40	0.017271	0.049452	-0.15325	0.44749	0.37972	0.11033	-0.13114	-0.097438	-0.27145	-0.0086092	-0.0242	0.012734
DNAJB2	-0.21065	-0.43772	0.069358	0.0032759	-0.44065	-0.88496	-0.066764	-0.012868	0.072132	-0.016637	0.057773	0.16236
EYS	-0.081657	-0.43554	-0.30586	-0.26317	0.24641	0.13025	0.1142	0.055051	0.067728	0.075413	0.11458	0.1505
PHEX	-0.21901	0.14612	-0.021484	-0.040206	0.027103	-0.20831	-0.12493	-0.045633	-0.32094	-0.1374	-0.082748	-0.042688
NPHP3	0.23699	-0.16465	-0.41059	-0.35012	-0.10016	-0.43398	0.13732	-0.1568	-0.22801	0.3611	0.0054543	0.17066
DHX8	-0.22452	0.23158	-0.45653	0.84887	-0.42162	0.58296	0.12856	-0.14243	-0.12236	0.17211	-0.18697	-0.29508
CLCA1	0.066302	-0.14446	-0.10551	-0.22172	-0.26873	-0.36124	0.027709	-0.15335	-0.27632	0.059221	-0.2424	-0.062502
C20orf194	0.059974	0.035219	0.017138	0.14342	0.15854	-0.088175	-0.24102	-0.25401	-0.2027	-0.18118	-0.17116	-0.13653
MUC12	-0.22952	-0.11636	0.11712	-0.036656	-0.4377	-0.099608	-0.24534	-0.049253	-0.062051	0.077222	0.069942	0.030207
IFNGR1	0.030843	-0.30369	-0.36768	0.17155	-0.27117	0.064972	-0.0047045	-0.015594	0.075446	0.018293	-0.035666	0.032039
CRYGB	-0.30081	0.035858	0.039396	-0.077077	-0.49924	-0.094435	-0.17487	-0.21541	0.030716	-0.07635	-0.072817	0.0039343
TMEM236	-0.097376	-0.090404	-0.27233	0.57806	-0.050828	0.4809	-0.088849	0.0024772	-0.038522	-0.30229	-0.061943	-0.32437
BATF2	-0.30204	0.010164	-0.07878	0.20469	0.093284	-0.15251	-0.15582	-0.058527	2.96e-05	-0.10584	-0.05692	-0.038737
CDC42SE2	-0.029287	-0.26374	-0.069305	-0.13664	-0.6653	0.11017	-0.16347	-0.1906	0.1315	-0.059132	-0.049344	-0.098023
ZNF630	0.1142	-0.34084	-0.14232	0.3116	-0.12416	0.11775	-0.085236	-0.14081	0.01027	-0.054206	-0.11077	-0.080987
SLAMF9	0.070522	-0.047588	-0.55661	0.44106	0.12232	-0.029259	0.070331	0.014245	-0.13486	0.015289	-0.052266	-0.019797
CDIP1	-0.020158	-0.024151	-0.46436	0.43102	0.34277	0.15734	0.025901	0.046778	-0.14758	0.03365	0.099019	-0.26989
GOLPH3	-0.41961	0.066956	-0.49633	0.55702	-0.29622	-0.36613	0.021384	0.24775	-0.0030745	0.076172	0.1891	0.0091158
IGF2BP1	-0.023953	-0.0087945	-0.38659	0.32797	0.075675	-0.20729	-0.02391	-0.13028	-0.0090371	-0.027682	-0.13656	0.10267
ERICH3	0.63257	-0.41001	-0.15223	0.3315	0.43141	-0.19283	-0.070434	-0.31972	-0.26261	0.092116	0.040599	-0.018966
WDR60	-0.17084	-0.03304	0.060882	0.50794	0.35162	-0.46263	-0.015072	-0.24014	-0.18389	-0.08986	-0.14835	0.058049
TBC1D29	0.58188	-0.6549	-0.51687	-0.73534	-0.12333	-0.30545	-0.011086	-0.023798	0.04268	0.39103	0.21373	-0.017568
GPR22	0.22723	-0.40871	-0.44899	-0.13422	0.096218	0.17783	0.070614	-0.12409	0.10194	0.18142	-0.034789	-0.21765
SLC22A17	-0.29675	0.52877	-0.010551	0.33417	-0.048609	-0.7283	-0.27368	-0.503	-0.026512	-0.19477	-0.1509	-0.11766
FAM114A2	-0.17559	0.037415	-0.22128	0.30963	-0.19803	0.038978	0.047309	-0.019644	-0.2499	-0.012956	-0.022663	0.016227
MOCS2	0.018869	-0.23662	-0.3992	0.31398	0.037134	-0.52654	-0.068152	0.057773	0.045937	-0.11094	-0.0023238	-0.031408
TOB1	-0.23296	0.025994	-0.10967	0.025087	0.049456	-0.022022	-0.054632	-0.004486	-0.20564	-0.066994	-0.021053	-0.11603
OR4M1	-0.0073131	-0.084045	-0.26203	0.52786	-0.75938	0.12474	-0.09723	-0.03328	-0.097478	0.025313	0.25689	0.096859
ZNF775	0.09634	0.11341	0.17907	0.32176	0.91506	0.40296	-0.018238	-0.36079	-0.59116	-0.07583	-0.19116	-0.27222
RMND1	0.080589	0.018829	-0.30129	0.25448	-0.01344	0.46306	0.0055908	-0.1068	-0.27814	-0.071963	0.035607	-0.27244
[truncated: 17,116 more rows]

## Sheet: Fig 2E
Fig 2E numerical data
Gene ID	Log2FC
HMCES	0.819323
RAD9A	0.600445
MCM8	0.575618
DDX11	0.487189
MCM9	0.479888
CDC23	0.464209
MAD2L2	0.447025
HROB	0.446768
MDC1	0.394058
PCNA	0.380994
RFC1	0.35815
RAD54L	0.352043
LIG1	0.35054
UBE2T	0.34716
XRCC3	0.301327
FZR1	0.290487
RFC3	0.285865
USP19	0.284582
SLX4	0.276499
MORF4L1	0.273462
PDS5A	0.269971
HUWE1	0.269948
RFWD3	0.269853
WDHD1	0.268408
NABP1	0.249501
HELQ	0.244732
DNA2	0.242517
RAD51	0.241695
FLCN	0.237051
BIRC6	0.231833
SWI5	0.215287
RAD1	0.208566

## Sheet: S2 Fig
S2 Fig numerical data
gene_id	mean_beta_diff	corresponding_FDR	apobec
KLHL4	-0.169166	0.999834	A3A
LYZL6	-0.179756	0.999834	A3A
STEAP3	0.00520378	0.99282	A3A
KDM5D	0.111838	0.99282	A3A
GAS2L1	-0.188452	0.999834	A3A
C22orf46	-0.31469	0.715011	A3A
VWCE	-0.0227313	0.999834	A3A
CACNA2D1	-0.0451679	0.999834	A3A
RNF111	0.326724	0.82315	A3A
IL21R	-0.0483634	0.999834	A3A
PTPN1	0.0915717	0.99282	A3A
ZNF581	-0.320056	0.793335	A3A
SLC25A33	0.12033	0.99282	A3A
HEMGN	0.126618	0.99282	A3A
TNFRSF11B	0.0704467	0.99282	A3A
ARPP21	-0.167297	0.999834	A3A
ULK1	0.107426	0.99282	A3A
THEMIS2	-0.0367071	0.999834	A3A
DUOX2	-0.0220987	0.999834	A3A
S100A6	-0.142817	0.999834	A3A
TBATA	0.206824	0.99282	A3A
TMTC2	0.12124	0.99282	A3A
ANKRD18A	-0.0259498	0.999834	A3A
MPL	-0.167563	0.997918	A3A
ZNF682	-0.233107	0.996408	A3A
IFT52	-0.131946	0.875911	A3A
SPATA13	-0.023498	0.999834	A3A
GBX1	0.0156095	0.99282	A3A
ADAP1	-0.16215	0.999834	A3A
PRR34	0.0753923	0.99282	A3A
AEN	-0.00163212	0.999834	A3A
ALDOC	-0.146626	0.999834	A3A
MCCD1	0.100391	0.99282	A3A
GRIK2	0.2091	0.99282	A3A
WFDC11	-0.117968	0.999834	A3A
GLUL	0.146419	0.99282	A3A
ABCA3	-0.0331338	0.999834	A3A
VAT1L	-0.0417159	0.999834	A3A
ZNF852	0.0360816	0.99282	A3A
GFOD1	0.155715	0.99282	A3A
GPAT2	-0.151606	0.999834	A3A
USP17L4	-0.103007	0.999834	A3A
EHHADH	0.0844087	0.99282	A3A
IQCG	-0.107175	0.999834	A3A
MAMSTR	-0.0665071	0.999834	A3A
MYD88	0.0958518	0.99282	A3A
RSPO2	-0.0389546	0.999834	A3A
ZCCHC7	-0.0838989	0.999834	A3A
GNRHR	-0.216718	0.994232	A3A
DHRS4L1	-0.0446643	0.999834	A3A
CAMK2B	0.0554457	0.99282	A3A
CDC25C	-0.0305862	0.999834	A3A
RAG2	0.126234	0.99282	A3A
FAM221B	0.0789789	0.99282	A3A
RSPO4	0.234297	0.99282	A3A
CNPPD1	-0.131449	0.95804	A3A
SIK3	-0.130626	0.999834	A3A
MPP2	-0.0208375	0.999834	A3A
NDNF	-0.100486	0.999834	A3A
PPARG	-0.220197	0.999834	A3A
CCDC15	0.1222	0.99282	A3A
PVRL1	-0.0264578	0.999834	A3A
QRFPR	0.069602	0.99282	A3A
RHCE	0.128383	0.99282	A3A
C16orf71	-0.21949	0.999834	A3A
B3GNT6	0.116486	0.99282	A3A
NLGN3	0.029572	0.99282	A3A
NLRP10	0.0613598	0.99282	A3A
FRMD8	-0.158371	0.999834	A3A
MID1IP1	-0.077474	0.999834	A3A
CCZ1	0.273661	0.961087	A3A
SPRR3	-0.177263	0.999834	A3A
YBX2	0.0571508	0.99282	A3A
SAYSD1	0.130316	0.976581	A3A
ERP44	-0.379418	0.667471	A3A
FAM122A	-0.00975029	0.999834	A3A
GPX7	0.0179036	0.99282	A3A
NPSR1	0.00793575	0.99282	A3A
ASZ1	0.0478123	0.99282	A3A
FAR2	-0.375961	0.611571	A3A
EPB41L3	0.0930871	0.99282	A3A
SIGMAR1	-0.0226857	0.999834	A3A
YAF2	0.106562	0.99282	A3A
ACTL6B	0.00989748	0.99282	A3A
HIVEP2	-0.0976987	0.999834	A3A
SMURF2	-0.0934287	0.999834	A3A
CTHRC1	0.00259565	0.99282	A3A
CRYGB	-0.076904	0.999834	A3A
PNPLA2	0.104252	0.99282	A3A
CDKN2AIPNL	0.136643	0.99282	A3A
ARHGEF10	-0.260105	0.933708	A3A
ABHD8	-0.398494	0.281381	A3A
KLHDC9	0.195552	0.99282	A3A
LRRC71	0.0484946	0.99282	A3A
ZADH2	0.0508369	0.99282	A3A
FAM73B	0.121182	0.99282	A3A
SLC25A22	-0.126286	0.999834	A3A
SPDYE4	0.174707	0.99282	A3A
IFFO1	-0.0719355	0.879804	A3A
CTAG1B	0.0307117	0.99282	A3A
CDKN2AIP	0.037825	0.99282	A3A
TTC9	-0.130767	0.999834	A3A
ACTL7A	-0.210409	0.999834	A3A
CENPJ	0.0964009	0.99282	A3A
GPRC5A	0.032311	0.99282	A3A
CDSN	-0.145245	0.999834	A3A
VCPIP1	-0.173447	0.999834	A3A
PDGFD	0.0207605	0.99282	A3A
CCL28	-0.286752	0.89369	A3A
HEYL	-0.0183786	0.999834	A3A
SLC35F2	-0.0912214	0.999834	A3A
SERPINA4	-0.00680771	0.999834	A3A
RGS1	-0.183093	0.999834	A3A
CLSTN1	-0.0926564	0.999834	A3A
CST9L	-0.069475	0.999834	A3A
ZFYVE19	-0.12646	0.999834	A3A
SYDE2	-0.0326262	0.999834	A3A
ZNF544	0.0806418	0.99282	A3A
EREG	-0.02447	0.999834	A3A
KCNH3	0.0660376	0.99282	A3A
EPPIN	-0.0438318	0.999834	A3A
GPALPP1	0.05023	0.99282	A3A
CSPP1	-0.367805	0.716209	A3A
PNMA5	-0.0424637	0.999834	A3A
OBFC1	-0.0150272	0.999834	A3A
OSGIN2	-0.0402756	0.999834	A3A
SUSD3	-0.200149	0.999834	A3A
LDLRAD2	-0.0519729	0.999834	A3A
CAPN10	-0.174597	0.999834	A3A
PAGE3	0.0341867	0.99282	A3A
MAN2C1	0.100485	0.99282	A3A
FDX1	-0.00715818	0.999834	A3A
ABHD13	-0.0761546	0.999834	A3A
POU4F2	-0.161292	0.999834	A3A
CERS4	-0.158321	0.999834	A3A
MCF2L2	0.124342	0.99282	A3A
MRI1	-0.0714065	0.999834	A3A
LCE4A	-0.0111202	0.999834	A3A
SLC9A3R2	-0.0294458	0.999834	A3A
GLMP	0.192425	0.99282	A3A
FBXO41	0.0530612	0.99282	A3A
CCDC70	-0.192261	0.999834	A3A
SMIM2	-0.0206924	0.999834	A3A
NDP	0.0140409	0.99282	A3A
COL5A1	-0.0413045	0.999834	A3A
MAFG	-0.269998	0.922722	A3A
RFPL4A	-0.106606	0.999834	A3A
GABRQ	-0.0984333	0.999834	A3A
CDKN3	0.00122306	0.99282	A3A
WWC2	-0.109349	0.999834	A3A
VWC2	-0.143619	0.999834	A3A
EZR	0.0934504	0.99282	A3A
CCDC27	-0.0821107	0.999834	A3A
AGT	-0.161831	0.92901	A3A
MTCH2	0.0621456	0.99282	A3A
IFI6	-0.05236	0.999834	A3A
HEPACAM	0.0723861	0.99282	A3A
JPH2	-0.210729	0.999834	A3A
VCL	0.127604	0.99282	A3A
RTN4RL2	-0.0416265	0.999834	A3A
NAMPT	0.129101	0.99282	A3A
CYTH1	0.017198	0.99282	A3A
PSMD10	-0.0101313	0.999834	A3A
FAM107B	0.0535655	0.99282	A3A
KRTAP17-1	-0.0821273	0.999834	A3A
COMP	0.185088	0.831259	A3A
FHDC1	0.00743751	0.99282	A3A
CSF3R	-0.149778	0.997918	A3A
OR5M3	0.103574	0.99282	A3A
KIAA0232	-0.0337059	0.999834	A3A
MEIS2	-0.10174	0.937803	A3A
XKRY	0.135664	0.99282	A3A
DNAJB12	0.0114436	0.99282	A3A
TMEM141	-0.0512736	0.999834	A3A
RNPEP	0.163921	0.99282	A3A
L3MBTL1	0.0442479	0.99282	A3A
OR8K1	0.00182866	0.99282	A3A
INSC	-0.214669	0.999834	A3A
CHIA	-0.0996814	0.999834	A3A
FAM83E	-0.0187551	0.999834	A3A
DGKI	0.0686564	0.99282	A3A
SEPT7	0.125612	0.99282	A3A
PACRG	0.124106	0.99282	A3A
PPP1R3G	-0.155042	0.999834	A3A
SIRPB1	-0.149707	0.999834	A3A
KCNK5	-0.0860582	0.999834	A3A
MPLKIP	-0.0265381	0.999834	A3A
ALPK1	-0.105655	0.999834	A3A
C1orf94	0.166644	0.99282	A3A
LRRC59	-0.0908516	0.999834	A3A
PLBD1	0.0173198	0.99282	A3A
ITPA	-0.277061	0.922722	A3A
HIPK4	-0.0737544	0.999834	A3A
SLC39A11	0.0280197	0.99282	A3A
FRMD3	-0.309197	0.782057	A3A
NOSTRIN	0.0146673	0.99282	A3A
KCNC2	0.0628421	0.99282	A3A
OR52N5	0.0419563	0.99282	A3A
TRIM74	-0.0773465	0.999834	A3A
QSOX2	0.016767	0.99282	A3A
CLEC4G	0.0298983	0.99282	A3A
SLC26A3	0.0858018	0.99282	A3A
DHX38	0.0626503	0.99282	A3A
IL10RB	-0.0408268	0.999834	A3A
DTD1	0.0800493	0.99282	A3A
SUPT7L	-0.0811202	0.999834	A3A
LTN1	-0.073086	0.999834	A3A
STMN4	0.0705286	0.99282	A3A
CCDC167	-0.0409426	0.999834	A3A
TTL	-0.129016	0.999834	A3A
ST3GAL1	0.00237227	0.99282	A3A
SENP5	0.0112177	0.99282	A3A
OTUD3	0.226635	0.99282	A3A
KNCN	0.0486109	0.99282	A3A
GPM6B	0.00353039	0.99282	A3A
TDRKH	-0.0424745	0.999834	A3A
MIF	-0.126922	0.999834	A3A
TSSK3	-0.122848	0.999834	A3A
ULBP3	0.150143	0.99282	A3A
NXPE2	0.11266	0.99282	A3A
MPO	-0.110021	0.999834	A3A
ARHGEF3	-0.049971	0.999834	A3A
YIPF3	-0.181986	0.999834	A3A
TDP2	0.103509	0.99282	A3A
KL	0.277328	0.830986	A3A
TRIM6-TRIM34	-0.146978	0.999834	A3A
PACRGL	-0.184337	0.999834	A3A
C9orf163	-0.0650726	0.999834	A3A
C19orf26	0.238121	0.976581	A3A
DOCK3	0.179368	0.99282	A3A
SLC9A7	-0.0167813	0.999834	A3A
CXCL13	0.0466069	0.99282	A3A
SLC35G3	-0.294672	0.92694	A3A
CLDN12	0.0267617	0.99282	A3A
KCNG3	0.0509104	0.99282	A3A
IL4	-0.0766252	0.999834	A3A
NUDT1	-0.198223	0.916631	A3A
GPC2	0.121829	0.99282	A3A
PRAMEF14	-0.0683239	0.999834	A3A
CTNNA2	-0.0292179	0.999834	A3A
PRUNE	-0.100823	0.999834	A3A
GPRIN1	0.197599	0.953242	A3A
CASQ1	0.34149	0.549087	A3A
NEK9	-0.0956197	0.999834	A3A
CXorf66	-0.0788487	0.999834	A3A
SKAP2	0.0338064	0.99282	A3A
GZMK	-0.238114	0.922722	A3A
SETD8	0.238341	0.865382	A3A
RYK	-0.0891264	0.999834	A3A
GCFC2	0.0589984	0.99282	A3A
PIGO	-0.119769	0.999834	A3A
PSMD5	0.23086	0.93792	A3A
KRTAP24-1	-0.0588649	0.999834	A3A
CX3CL1	0.0333489	0.99282	A3A
CALCA	-0.0849989	0.999834	A3A
SLC34A3	-0.0874336	0.999834	A3A
CST4	-0.0780416	0.999834	A3A
EYA3	-0.10319	0.999834	A3A
NKX6-2	0.014029	0.99282	A3A
HSD11B2	-0.12996	0.999834	A3A
KCNK7	0.213756	0.99282	A3A
FAM26E	-0.0433465	0.999834	A3A
FAS	-0.0503492	0.999834	A3A
TGM2	0.0637503	0.99282	A3A
FIBP	-0.259508	0.999834	A3A
BEND2	0.037583	0.99282	A3A
CNNM4	0.0755236	0.99282	A3A
CT45A3	-0.242042	0.999834	A3A
NUDT13	-0.215959	0.999834	A3A
ZMYM6NB	0.024623	0.99282	A3A
GNL1	-0.0525179	0.999834	A3A
SIVA1	-0.103175	0.999834	A3A
SPATA33	0.0457042	0.99282	A3A
EHF	0.00798278	0.99282	A3A
USP49	-0.114081	0.999834	A3A
CDHR3	0.136365	0.99282	A3A
VRTN	0.207956	0.756232	A3A
EHMT1	0.296612	0.722967	A3A
LYSMD2	-0.0962051	0.999834	A3A
APBA1	0.0722345	0.99282	A3A
C1orf159	0.193018	0.99282	A3A
DMXL1	0.338872	0.82315	A3A
NGFR	0.0740852	0.99282	A3A
AAR2	0.0015964	0.99282	A3A
IFI16	-0.00954794	0.999834	A3A
CERKL	-0.0676587	0.999834	A3A
KMO	-0.141664	0.999834	A3A
RNF6	0.0549141	0.99282	A3A
WDR76	-0.107554	0.999834	A3A
ATP5J2-PTCD1	-0.0221989	0.999834	A3A
DUSP1	-0.0853483	0.999834	A3A
MANEA	-0.196164	0.92901	A3A
OR6N2	-0.12391	0.999834	A3A
ATP2B2	-0.101585	0.852771	A3A
GAB2	0.079641	0.99282	A3A
HOMER3	0.214583	0.925305	A3A
AGA	0.210557	0.99282	A3A
TNS4	0.132164	0.99282	A3A
HAO1	-0.11995	0.999834	A3A
FKBPL	-0.131117	0.999834	A3A
TGM3	-0.0444559	0.999834	A3A
MTA2	0.22285	0.976581	A3A
MEF2D	-0.116674	0.999834	A3A
FBXO32	0.0214645	0.99282	A3A
LAG3	0.146219	0.99282	A3A
MEF2A	-0.0631417	0.999834	A3A
MUTYH	-0.0278912	0.999834	A3A
ANKRD36	0.100006	0.99282	A3A
RCE1	0.0926443	0.99282	A3A
BSX	-0.0712734	0.999834	A3A
CAMK2N1	-0.0513515	0.999834	A3A
TTC5	0.20381	0.99282	A3A
STAT2	-0.00839582	0.999834	A3A
PM20D1	0.0128686	0.99282	A3A
ESAM	0.00301452	0.99282	A3A
TWIST1	-0.103488	0.999834	A3A
BMF	-0.0669223	0.999834	A3A
SERPING1	0.0250627	0.99282	A3A
TRIM6	0.0286522	0.99282	A3A
CSMD3	-0.0265201	0.999834	A3A
S100A12	-0.153108	0.999834	A3A
ACSF2	0.0471271	0.99282	A3A
BPIFA2	-0.151844	0.999834	A3A
CALU	-0.066282	0.999834	A3A
COX7A2L	0.0392034	0.99282	A3A
PTK2B	0.00821463	0.99282	A3A
DPP8	0.00360028	0.99282	A3A
THEM5	-0.0344361	0.999834	A3A
HACD1	-0.046197	0.999834	A3A
ZNF169	0.0165126	0.99282	A3A
TM2D3	-0.190991	0.999834	A3A
GCK	0.0595364	0.99282	A3A
SSBP2	-0.0739055	0.999834	A3A
LYPD4	0.106558	0.99282	A3A
MGRN1	0.109979	0.99282	A3A
HS3ST4	-0.261084	0.932532	A3A
LBP	-0.134604	0.999834	A3A
SIPA1L2	-0.0671884	0.999834	A3A
IGSF21	-0.0151684	0.999834	A3A
LPPR1	-0.0790841	0.999834	A3A
MUC3A	0.20605	0.99282	A3A
KRTAP12-2	0.00452653	0.99282	A3A
TRPV4	-0.0398642	0.999834	A3A
AMZ2	-0.0340394	0.999834	A3A
OR52E2	-0.0220538	0.999834	A3A
ERLIN2	0.114116	0.99282	A3A
TMEM249	-0.264665	0.95878	A3A
MC1R	0.0707877	0.99282	A3A
C15orf53	-0.0291205	0.999834	A3A
CERK	-0.0953901	0.999834	A3A
SH3BP4	0.139665	0.99282	A3A
LGALS4	-0.138647	0.999834	A3A
GALNT8	-0.0306253	0.999834	A3A
IQGAP3	0.046241	0.99282	A3A
F11R	0.123772	0.99282	A3A
GABRG2	0.0843848	0.99282	A3A
NIPA1	0.0977263	0.99282	A3A
B3GAT3	-0.277005	0.967537	A3A
AHDC1	-0.166205	0.829651	A3A
SERF1A	0.141037	0.99282	A3A
KCNN4	0.25945	0.907195	A3A
PCDHB1	-0.035378	0.999834	A3A
POMT2	0.123744	0.99282	A3A
TYRO3	-0.187832	0.999834	A3A
SLC17A9	-0.510907	0.203313	A3A
EIF4EBP2	0.0475861	0.99282	A3A
SEMA6A	0.0951704	0.99282	A3A
PCDH8	0.0446876	0.99282	A3A
RITA1	0.188277	0.99282	A3A
TKTL1	0.00179922	0.99282	A3A
RGMB	-0.208777	0.999834	A3A
DNAH1	-0.074502	0.999834	A3A
PNMA1	0.0277352	0.99282	A3A
LCE1B	-0.0094396	0.999834	A3A
BEX2	0.130933	0.99282	A3A
ANKK1	0.200829	0.99282	A3A
ELMSAN1	-0.141241	0.999834	A3A
ALG5	0.157948	0.99282	A3A
MLXIPL	-0.0483815	0.999834	A3A
GHRH	0.0568993	0.99282	A3A
LINC01272	-0.233635	0.999834	A3A
LINGO4	-0.0344798	0.999834	A3A
WDR45	0.190206	0.99282	A3A
SMIM17	-0.0959641	0.999834	A3A
PITHD1	0.134319	0.99282	A3A
CNTN2	-0.040709	0.999834	A3A
HTR1D	0.0702859	0.99282	A3A
ITPR2	-0.0577067	0.999834	A3A
RMND1	-0.105073	0.916631	A3A
GAS7	-0.117666	0.999834	A3A
PLA2G12A	-0.0812772	0.999834	A3A
SH3BP2	-0.237992	0.999834	A3A
DTWD2	-0.148515	0.999834	A3A
NKRF	-0.0278765	0.891589	A3A
ENO4	0.145933	0.99282	A3A
MAGEA4	-0.277178	0.967396	A3A
ZNF614	-0.130743	0.999834	A3A
ZNF549	-0.0147218	0.999834	A3A
GPR137B	0.0747232	0.99282	A3A
WASH1	-0.625133	0.00370406	A3A
GLOD4	-0.0147252	0.999834	A3A
SLC25A44	-0.0546419	0.999834	A3A
MAGEB16	-0.0857506	0.999834	A3A
VNN3	-0.0493338	0.999834	A3A
WNT9B	0.143766	0.99282	A3A
GOLGA2	-0.232472	0.997918	A3A
MTSS1L	-0.107375	0.999834	A3A
ABHD5	0.236031	0.909094	A3A
ANKZF1	-0.266139	0.95878	A3A
GCNT3	0.159529	0.99282	A3A
TFF3	0.107964	0.99282	A3A
SPON1	-0.0301777	0.999834	A3A
ART4	0.150482	0.99282	A3A
MUT	-0.138524	0.999834	A3A
CEP72	-0.0388518	0.999834	A3A
SNAI2	-0.00338988	0.999834	A3A
NCF4	0.0310089	0.99282	A3A
OR5D18	0.135623	0.99282	A3A
NCOA1	0.166439	0.99282	A3A
NAALADL1	0.00103377	0.99282	A3A
CCDC154	-0.0400665	0.999834	A3A
MNT	-0.288174	0.89369	A3A
TNNC2	-0.0679398	0.999834	A3A
LECT1	-0.010908	0.999834	A3A
GCLM	-0.0916687	0.999834	A3A
SAA2-SAA4	0.0115287	0.99282	A3A
CD151	0.0792994	0.99282	A3A
TTLL4	-0.19838	0.941963	A3A
C15orf27	-0.100544	0.999834	A3A
CAB39	-0.249043	0.922722	A3A
GNS	0.0238553	0.99282	A3A
COL1A2	0.0203312	0.99282	A3A
SREK1	-0.166953	0.999834	A3A
ALDH1B1	0.12802	0.99282	A3A
ATXN7L3B	0.0192791	0.99282	A3A
ARPIN	-0.0754735	0.999834	A3A
FAM9A	-0.0396796	0.999834	A3A
ZNF805	-0.100146	0.999834	A3A
PPIC	-0.0985639	0.999834	A3A
MEST	0.0314696	0.99282	A3A
CPT1C	-0.036315	0.999834	A3A
TOP2B	-0.160068	0.999834	A3A
TFAP2D	-0.280583	0.89369	A3A
APTX	0.0551016	0.99282	A3A
CRYZL1	0.0204142	0.99282	A3A
OR8J3	0.210953	0.99282	A3A
KIAA0825	-0.126365	0.999834	A3A
ADAM22	0.169497	0.99282	A3A
ATM	0.177552	0.99282	A3A
ALKBH4	-0.189522	0.999834	A3A
IDS	-0.148531	0.999834	A3A
ALPP	0.0686079	0.99282	A3A
POLI	-0.247222	0.881846	A3A
M6PR	0.138216	0.99282	A3A
ARHGAP31	0.126687	0.99282	A3A
DNASE2	-0.125358	0.999834	A3A
GPR180	-0.24175	0.984988	A3A
CLIP4	0.179601	0.830986	A3A
ACBD7	0.0199668	0.99282	A3A
FKBP14	-0.150718	0.999834	A3A
IGF1R	0.00406814	0.99282	A3A
GPR157	-0.00449925	0.999834	A3A
CASC4	0.137385	0.99282	A3A
GOT1L1	-0.00327462	0.999834	A3A
DCBLD1	-0.149186	0.999834	A3A
RNF186	-0.229965	0.999834	A3A
SYNGAP1	-0.0978272	0.999834	A3A
PLCB4	-0.122867	0.999834	A3A
TMEM256	0.0844064	0.99282	A3A
TACC2	0.15214	0.99282	A3A
KCTD2	-0.0250119	0.999834	A3A
MAPKAPK2	-0.117777	0.999834	A3A
GNA15	0.00163725	0.99282	A3A
B3GALT2	-0.037455	0.999834	A3A
COX4I1	-0.318588	0.773144	A3A
GRIN1	0.00498093	0.99282	A3A
JAGN1	-0.149962	0.999834	A3A
TMTC1	0.155934	0.99282	A3A
TEX9	-0.227298	0.999834	A3A
FGD1	-0.0291205	0.999834	A3A
SSX1	-0.0407174	0.999834	A3A
IGDCC4	-0.116853	0.999834	A3A
OXT	0.0772896	0.99282	A3A
PTGER1	0.0102792	0.99282	A3A
GIP	0.0164422	0.99282	A3A
TMEM167B	-0.137209	0.999834	A3A
RFX4	-0.222198	0.999834	A3A
ECI2	0.00862321	0.99282	A3A
RGL2	-0.0731608	0.999834	A3A
NSMCE4A	0.0217216	0.99282	A3A
ZNF584	-0.118309	0.999834	A3A
CYB5D1	0.00950589	0.99282	A3A
IFNLR1	0.277562	0.910628	A3A
IGFBP5	0.0418301	0.99282	A3A
BSG	0.10194	0.99282	A3A
GJA1	0.0760501	0.99282	A3A
HIST1H1T	-0.236877	0.996408	A3A
TMEM255B	-0.139686	0.999834	A3A
ARHGEF37	0.200101	0.99282	A3A
ZNF524	-0.161335	0.999834	A3A
KPNA3	-0.185661	0.997918	A3A
TET2	0.113354	0.99282	A3A
SBSN	0.284654	0.94637	A3A
GAGE2B	-0.115269	0.999834	A3A
PRR20A	-0.0802181	0.999834	A3A
CHL1	0.0842745	0.99282	A3A
BPNT1	-0.0357875	0.999834	A3A
C7orf57	-0.0829607	0.999834	A3A
GYG2	-0.108824	0.999834	A3A
SCML2	-0.028571	0.999834	A3A
ANKMY2	0.142751	0.99282	A3A
B4GALT1	-0.186979	0.999834	A3A
LOC100287036	-0.0895636	0.999834	A3A
ACTN1	-0.374972	0.654737	A3A
FAM84B	0.357555	0.621731	A3A
OR2T6	-0.143431	0.999834	A3A
TNFAIP3	-0.102582	0.999834	A3A
SMPD2	-0.0736572	0.999834	A3A
FAM47E-STBD1	-0.0737917	0.999834	A3A
TXNDC17	0.0745722	0.99282	A3A
FAM161B	-0.0281083	0.999834	A3A
UMOD	-0.115983	0.999834	A3A
ACSL6	0.0241824	0.99282	A3A
TNKS2	0.102859	0.99282	A3A
LUC7L2	-0.0605615	0.999834	A3A
DEFB114	-0.0293203	0.999834	A3A
GFOD2	0.019416	0.99282	A3A
RALGAPA1	0.117179	0.99282	A3A
EMILIN3	0.18385	0.99282	A3A
EIF4E1B	-0.105526	0.999834	A3A
C6orf99	0.132944	0.99282	A3A
WTIP	0.00757583	0.99282	A3A
ZFP30	0.154355	0.99282	A3A
PPAPDC2	0.0557169	0.99282	A3A
SDCBP	-0.182672	0.999834	A3A
RAB26	-0.205043	0.999834	A3A
GPR146	0.0545051	0.99282	A3A
AMZ1	0.111346	0.99282	A3A
MRS2	0.173446	0.99282	A3A
ARC	-0.125597	0.999834	A3A
PDCD10	-0.138612	0.999834	A3A
TRIM49D1	0.0305457	0.99282	A3A
HARBI1	-0.0730287	0.999834	A3A
KRTAP23-1	-0.142983	0.999834	A3A
SPIB	-0.375861	0.728534	A3A
CHIC2	-0.170222	0.997918	A3A
AQP11	-0.0960411	0.999834	A3A
ARHGEF39	-0.0700826	0.999834	A3A
RBL2	-0.0269107	0.999834	A3A
TEX14	-0.176387	0.999834	A3A
FGFR1	0.22442	0.961087	A3A
PDP1	-0.0572908	0.999834	A3A
TMEM156	-0.136443	0.999834	A3A
HRH2	-0.119262	0.999834	A3A
ANKRD37	-0.0643903	0.999834	A3A
PPP2R2C	0.088869	0.99282	A3A
LYG2	-0.102755	0.999834	A3A
ZDHHC20	-0.267392	0.922722	A3A
COL4A3BP	0.113581	0.99282	A3A
UGT2B28	-0.171496	0.999834	A3A
TMEM259	0.060934	0.99282	A3A
C15orf61	0.0217281	0.99282	A3A
R3HDM4	0.0753133	0.99282	A3A
CHSY3	-0.0475446	0.999834	A3A
AMDHD1	0.0071156	0.99282	A3A
BCAP31	0.141429	0.99282	A3A
EFCAB6	-0.187385	0.999834	A3A
NME4	-0.106029	0.999834	A3A
MAP3K14	0.250095	0.94637	A3A
ZNF483	-0.136861	0.999834	A3A
UNC13C	-0.154687	0.999834	A3A
CLCA4	0.0239135	0.99282	A3A
CUTA	0.048956	0.99282	A3A
RAD54L2	0.101629	0.99282	A3A
VWA5B2	0.0430649	0.99282	A3A
ENO3	-0.427451	0.567069	A3A
C18orf54	0.0282567	0.99282	A3A
GLYCTK	-0.060767	0.999834	A3A
NUDT7	-0.0765947	0.95878	A3A
CLK1	-0.100497	0.999834	A3A
BLOC1S3	0.309876	0.907421	A3A
PIGN	-0.0279258	0.999834	A3A
PCDHGA5	-0.17701	0.999834	A3A
C9orf92	0.0446728	0.99282	A3A
TTR	-0.133573	0.999834	A3A
SCUBE2	0.0742996	0.99282	A3A
SLC25A46	0.00197428	0.973382	A3A
DENND6B	-0.192329	0.999834	A3A
CHRNB4	0.0362719	0.99282	A3A
MPRIP	0.155817	0.99282	A3A
ZNF672	-0.148887	0.999834	A3A
CLMN	0.00441471	0.99282	A3A
COL26A1	-0.169268	0.999834	A3A
GDF7	-0.094799	0.999834	A3A
NKX3-2	-0.127007	0.999834	A3A
FAM227A	0.366752	0.574146	A3A
TMEM47	0.0620138	0.99282	A3A
TIGAR	-0.0599933	0.999834	A3A
NBN	0.128127	0.99282	A3A
KCNN3	0.275318	0.961087	A3A
TWF2	0.249209	0.99282	A3A
SLC2A14	-0.192953	0.766908	A3A
BBS12	-0.0295552	0.999834	A3A
PRKCG	-0.087599	0.999834	A3A
SLC10A4	-0.0128688	0.999834	A3A
SVOP	0.0141073	0.99282	A3A
ZNF91	0.121248	0.99282	A3A
ZNF142	-0.234984	0.999834	A3A
PAQR9	-0.0562508	0.999834	A3A
IGFBP7	0.00265214	0.99282	A3A
DLGAP4	0.0564491	0.99282	A3A
AKR1C1	-0.0490256	0.999834	A3A
METTL6	-0.172648	0.999834	A3A
SCN11A	0.0412581	0.99282	A3A
EPHB6	0.0262676	0.99282	A3A
C2orf82	-0.0310078	0.999834	A3A
FAM174A	0.0551157	0.99282	A3A
SMPDL3B	0.0350029	0.99282	A3A
MESDC2	-0.000543226	0.999834	A3A
LOH12CR1	0.0466446	0.99282	A3A
KIF19	-0.207	0.999834	A3A
FN3K	-0.0373899	0.999834	A3A
SEC31A	-0.228567	0.999834	A3A
NOL4L	0.00615605	0.99282	A3A
SERPIND1	0.10124	0.99282	A3A
CYP3A7-CYP3A51P	-0.0580917	0.999834	A3A
HTR5A	-0.0366366	0.999834	A3A
SLC22A18	-0.0107763	0.999834	A3A
KCNK3	-0.0679657	0.999834	A3A
ZNF496	-0.58465	0.00847186	A3A
MYO7B	0.116551	0.99282	A3A
FAM90A1	-0.153387	0.999834	A3A
TREM2	0.0442296	0.99282	A3A
ERCC8	-0.326054	0.790017	A3A
SCGB1C1	-0.228523	0.922722	A3A
FCGR2A	-0.0632192	0.999834	A3A
TMEM52	-0.153745	0.984988	A3A
CUL5	-0.0179039	0.999834	A3A
ZNF582	0.18644	0.99282	A3A
PRSS57	-0.119616	0.999834	A3A
NUCB1	0.111274	0.99282	A3A
FKBP10	0.106614	0.99282	A3A
WRAP73	0.0917314	0.99282	A3A
KLK10	0.155367	0.99282	A3A
NOMO2	-0.331697	0.799006	A3A
KCNAB3	-0.0280041	0.999834	A3A
PPP1R13B	0.0943815	0.99282	A3A
ZNF518B	-0.0229801	0.999834	A3A
ZDHHC24	-0.0942399	0.999834	A3A
UBE2T	-0.480551	0.167567	A3A
TMEM88B	0.0446668	0.99282	A3A
PRR15L	0.0642018	0.973382	A3A
SYNPO2	0.155328	0.99282	A3A
EPHA2	-0.257282	0.919911	A3A
PKN3	-0.172072	0.999834	A3A
SLC35B3	-0.156122	0.999834	A3A
DRD1	0.170804	0.99282	A3A
PRSS3	0.139766	0.99282	A3A
SLC35F3	-0.0409639	0.999834	A3A
ZNF558	-0.0339138	0.999834	A3A
EGFR	0.112399	0.99282	A3A
AKIP1	0.140141	0.99282	A3A
MAPT	0.137105	0.99282	A3A
FTCD	-0.159653	0.999834	A3A
FLAD1	0.0802986	0.99282	A3A
RCC2	-0.0879065	0.999834	A3A
ZSCAN1	0.0516533	0.99282	A3A
C10orf25	-0.0223964	0.999834	A3A
DDO	-0.0370495	0.999834	A3A
CELA2A	-0.199551	0.999834	A3A
COX6B2	-0.0259657	0.999834	A3A
TFAP2B	0.157013	0.99282	A3A
OR2T4	-0.0635858	0.999834	A3A
MMP2	0.208644	0.99282	A3A
RAB4A	0.159109	0.99282	A3A
ERI3	-0.120988	0.999834	A3A
MAGEA10	0.0812615	0.99282	A3A
PANX2	-0.139376	0.999834	A3A
FURIN	-0.297265	0.933708	A3A
APOH	-0.269599	0.945215	A3A
ANTXR1	0.0510651	0.99282	A3A
PLSCR5	-0.214067	0.997918	A3A
TECRL	0.197193	0.722967	A3A
ANKRD20A3	0.0610349	0.99282	A3A
HGFAC	-0.0547587	0.999834	A3A
LILRA1	-0.00755566	0.999834	A3A
RND1	0.169409	0.976581	A3A
RABL3	-0.0338264	0.999834	A3A
RPRD2	-0.0952677	0.999834	A3A
AGAP1	-0.0701331	0.999834	A3A
MDH2	-0.216114	0.997918	A3A
THAP3	-0.00251626	0.999834	A3A
SMAD9	0.0907808	0.99282	A3A
FRK	0.0604318	0.99282	A3A
B3GAT1	0.0124351	0.99282	A3A
NCK2	0.183573	0.99282	A3A
POC5	-0.0844508	0.999834	A3A
DCDC2C	-0.211729	0.999834	A3A
SPATA31A7	-0.0364053	0.999834	A3A
PDE4D	-0.0276561	0.999834	A3A
ZNF497	0.0444969	0.99282	A3A
SPON2	0.189006	0.99282	A3A
SMPD4	-0.0865265	0.999834	A3A
PIGV	-0.100644	0.999834	A3A
DNASE2B	-0.019513	0.999834	A3A
TOPORS	0.122952	0.99282	A3A
C1GALT1	0.21519	0.976581	A3A
CTSS	-0.0356142	0.999834	A3A
DKK2	-0.0864885	0.999834	A3A
NFAM1	0.0940569	0.99282	A3A
BEST3	0.157923	0.99282	A3A
CTDSPL2	0.0473972	0.99282	A3A
RNF212	0.0791833	0.99282	A3A
FIG4	0.405767	0.602379	A3A
PLA2G4C	-0.116187	0.999834	A3A
SYCP2	0.0592483	0.99282	A3A
C2orf42	0.146138	0.99282	A3A
KRTAP10-12	0.165614	0.99282	A3A
OR51G1	0.243563	0.99282	A3A
TBX1	-0.0778132	0.999834	A3A
MAS1L	-0.0296968	0.999834	A3A
TRPC6	0.0303728	0.99282	A3A
SIGLEC1	-0.0940125	0.999834	A3A
MGMT	0.0325524	0.99282	A3A
CFI	0.0118576	0.99282	A3A
IRF3	-0.0517465	0.999834	A3A
PSMB8	0.284376	0.94637	A3A
NRK	-0.0556993	0.999834	A3A
SNED1	0.0198792	0.99282	A3A
TRAM2	-0.0568905	0.999834	A3A
TFAP2A	0.108818	0.99282	A3A
SNX12	-0.0826368	0.999834	A3A
GTF2IRD2	-0.236848	0.922722	A3A
LRP12	0.0419336	0.99282	A3A
DACH2	-0.0564349	0.999834	A3A
IQCF6	0.00286954	0.99282	A3A
ZNF821	-0.127989	0.999834	A3A
ADM5	-0.0764447	0.999834	A3A
BAHCC1	0.0981723	0.99282	A3A
ENO2	-0.0280292	0.999834	A3A
SMIM11	-0.265683	0.649001	A3A
GABRA6	-0.0862598	0.999834	A3A
BTBD18	-0.0519149	0.999834	A3A
ZFP64	-0.0299241	0.999834	A3A
OR4E2	-0.0825435	0.999834	A3A
REM2	0.0262059	0.99282	A3A
SPARCL1	0.277498	0.93792	A3A
C8orf37	0.0153005	0.99282	A3A
USP17L10	-0.0627525	0.999834	A3A
TM2D1	0.131879	0.99282	A3A
ZNF711	-0.000608082	0.999834	A3A
CHRNA6	-0.201513	0.651345	A3A
SULT1C4	-0.172875	0.999834	A3A
MYO1G	-0.0872024	0.999834	A3A
PLP2	-0.104808	0.999834	A3A
PNMAL2	-0.0869399	0.999834	A3A
TRAF6	0.0501643	0.99282	A3A
TOR1B	-0.161745	0.999834	A3A
MAGT1	-0.115119	0.999834	A3A
RDX	-0.0564051	0.999834	A3A
C14orf180	-0.28056	0.931826	A3A
COX8C	-0.164043	0.997918	A3A
A2M	-0.143311	0.999834	A3A
GTPBP6	0.0172278	0.99282	A3A
CYP19A1	0.218429	0.99282	A3A
NOXA1	-0.0612803	0.999834	A3A
RUSC2	0.130447	0.99282	A3A
RNF181	-0.017152	0.999834	A3A
AIP	0.033464	0.99282	A3A
S100A2	-0.0303141	0.999834	A3A
GPR183	-0.0157039	0.999834	A3A
MEF2BNB-MEF2B	-0.0243146	0.999834	A3A
SYTL4	0.226792	0.831259	A3A
OLFM1	-0.0971036	0.999834	A3A
CDH9	-0.115787	0.999834	A3A
BECN1	0.010271	0.99282	A3A
TSSK6	-0.182713	0.978951	A3A
AP3D1	0.253902	0.82315	A3A
FAM212B	0.119084	0.99282	A3A
FAM83B	-0.092388	0.999834	A3A
ACTL7B	-0.0208132	0.999834	A3A
C16orf95	0.0321616	0.99282	A3A
IGSF10	0.0732051	0.99282	A3A
MAP7	-0.143548	0.999834	A3A
GPR156	-0.0493279	0.999834	A3A
CSRNP3	-0.283721	0.89369	A3A
PROCA1	0.0473329	0.99282	A3A
OR2A4	-0.0660184	0.999834	A3A
TMEM177	-0.147193	0.999834	A3A
CCDC28B	0.0571654	0.99282	A3A
IRG1	0.051968	0.99282	A3A
FOXH1	-0.0574526	0.999834	A3A
PIDD1	-0.135226	0.999834	A3A
TGM1	0.243253	0.99282	A3A
HOXD4	0.0296716	0.99282	A3A
SCYL1	-0.00338312	0.999834	A3A
STT3A	0.0608494	0.99282	A3A
ERV3-1	-0.0329851	0.999834	A3A
PDE1C	-0.0602987	0.999834	A3A
CLK3	-0.292667	0.916631	A3A
PCDH7	-0.0467231	0.999834	A3A
BFSP2	-0.268422	0.996408	A3A
C4orf22	0.00463056	0.99282	A3A
NCEH1	0.0492202	0.99282	A3A
BCKDHB	-0.215983	0.916631	A3A
ATF2	-0.130685	0.999834	A3A
PRKCB	0.0814158	0.99282	A3A
IFNB1	0.155194	0.99282	A3A
CBWD6	2.09016e-05	0.99282	A3A
COLGALT1	-0.0690642	0.999834	A3A
LANCL1	0.363544	0.724463	A3A
PLEKHM1	0.0589045	0.869913	A3A
KRT31	-0.0114743	0.999834	A3A
KLK14	-0.196837	0.999834	A3A
CSRP2	0.10038	0.99282	A3A
LIMK1	-0.277129	0.633781	A3A
FAM19A1	-0.0576743	0.999834	A3A
CH25H	0.200613	0.99282	A3A
ZNF735	0.026437	0.99282	A3A
CISD3	-0.128887	0.984988	A3A
ZNF80	0.0288544	0.99282	A3A
ZNF750	0.0410259	0.99282	A3A
PCDHA12	0.00163983	0.99282	A3A
ZNF486	-0.0325392	0.999834	A3A
TBKBP1	0.00411844	0.99282	A3A
KLC4	-0.217251	0.999834	A3A
IL17B	0.092689	0.99282	A3A
COG7	-0.081191	0.999834	A3A
IQCA1L	0.149465	0.99282	A3A
OR11G2	0.000569581	0.99282	A3A
HCCS	-0.0384925	0.999834	A3A
RPS6KA6	-0.0570025	0.999834	A3A
SULT1A1	-0.0589322	0.999834	A3A
SPAG1	0.0943292	0.99282	A3A
CRIP1	0.0312062	0.99282	A3A
ACACB	0.000635533	0.99282	A3A
C2orf80	0.0847819	0.99282	A3A
OLFML1	0.198724	0.99282	A3A
SPIN1	-0.227033	0.922722	A3A
ATXN7	0.120904	0.99282	A3A
ITIH4	0.201798	0.99282	A3A
CCND2	-0.107858	0.999834	A3A
OAS2	-0.189119	0.999834	A3A
MLLT10	-0.246651	0.922722	A3A
ZNF444	-0.0303573	0.999834	A3A
GNAZ	0.0895683	0.99282	A3A
YTHDF2	0.107283	0.99282	A3A
C9orf69	0.00585413	0.99282	A3A
OSTF1	0.152103	0.99282	A3A
AZGP1	0.059701	0.99282	A3A
RFNG	0.111531	0.99282	A3A
IGF2BP3	-0.193561	0.999834	A3A
UGT2B10	-0.0133827	0.999834	A3A
CASD1	0.116667	0.99282	A3A
PLEKHA2	0.0820116	0.99282	A3A
RHO	-0.143429	0.773144	A3A
PIGG	0.102948	0.99282	A3A
TXNDC9	-0.00108203	0.999834	A3A
GAL	0.0766155	0.99282	A3A
RIMKLB	0.0613687	0.99282	A3A
CNKSR3	0.0179652	0.99282	A3A
ADIPOR2	0.128852	0.99282	A3A
TSC2	-0.160696	0.999834	A3A
RNF170	-0.234364	0.997918	A3A
LRRK1	-0.196853	0.999834	A3A
TECTB	0.0150692	0.99282	A3A
GABARAPL1	-0.075953	0.999834	A3A
MT1B	0.0522344	0.99282	A3A
PABPC1L2B	0.190917	0.99282	A3A
GAGE12H	0.00396336	0.99282	A3A
LCE3A	0.0700643	0.99282	A3A
GABRB3	-0.156901	0.999834	A3A
CALCB	0.11425	0.99282	A3A
NFATC4	0.159681	0.99282	A3A
PLEC	0.0575363	0.99282	A3A
SH3RF2	-0.110283	0.95878	A3A
TNFRSF1B	-0.0210605	0.999834	A3A
ETV2	0.112413	0.99282	A3A
VN1R1	0.119666	0.666356	A3A
CHP2	-0.0562158	0.999834	A3A
CXXC5	-0.111689	0.999834	A3A
UQCRHL	-0.0371298	0.999834	A3A
SYNGR1	0.248195	0.99282	A3A
HSPG2	0.320226	0.831259	A3A
WLS	0.0766471	0.99282	A3A
TAC3	-0.0016041	0.999834	A3A
MGAM	-0.146556	0.999834	A3A
CSNK1A1L	-0.0724827	0.999834	A3A
ITGAX	0.0329991	0.99282	A3A
TOX3	-0.0278586	0.999834	A3A
C2orf44	0.100361	0.99282	A3A
ZC2HC1B	-0.0974055	0.999834	A3A
PRKCD	0.158596	0.99282	A3A
LCA5	0.066214	0.99282	A3A
CPNE2	-0.041486	0.999834	A3A
SCN9A	0.0234089	0.99282	A3A
SCD5	-0.0217868	0.999834	A3A
LRP8	0.182125	0.99282	A3A
NXF3	0.0304462	0.99282	A3A
BEST1	0.0550097	0.99282	A3A
HOOK3	0.0851735	0.99282	A3A
VPS11	0.0833124	0.99282	A3A
DPRX	-0.183081	0.999834	A3A
TOB1	-0.0911539	0.999834	A3A
GNMT	-0.121637	0.999834	A3A
PSG3	-0.0669216	0.999834	A3A
TAF1L	-0.0502546	0.999834	A3A
HSPB3	0.0684453	0.978893	A3A
NCOA5	-0.102585	0.999834	A3A
ORAI1	0.0713962	0.99282	A3A
ALKBH6	0.1288	0.99282	A3A
RAP2A	0.221926	0.99282	A3A
GNRH1	-0.0131455	0.999834	A3A
SPRY3	-0.0016059	0.999834	A3A
XPC	-0.152365	0.999834	A3A
PTPRF	-0.245236	0.999834	A3A
C21orf33	0.0316406	0.99282	A3A
ERGIC1	0.167314	0.99282	A3A
ZNF567	-0.059474	0.999834	A3A
MOGAT1	-0.0957021	0.773144	A3A
CACNA1F	-0.0867525	0.999834	A3A
MAPK7	-0.0652477	0.999834	A3A
SCGB2B2	0.0659225	0.99282	A3A
SEC14L3	0.09296	0.99282	A3A
TRIM44	-0.0179903	0.999834	A3A
ARHGAP21	-0.429884	0.567567	A3A
CHST11	0.248187	0.99282	A3A
CARNS1	0.0226034	0.99282	A3A
ZNF716	0.233644	0.976581	A3A
HEMK1	-0.203529	0.999834	A3A
EBF2	0.0617043	0.99282	A3A
KRTAP10-2	0.0648391	0.99282	A3A
SPIN2B	-0.125084	0.999834	A3A
ELOVL3	0.169148	0.99282	A3A
SAV1	-0.128999	0.999834	A3A
DECR1	0.0190543	0.99282	A3A
SPAST	-0.289466	0.902262	A3A
OR5K1	0.032939	0.99282	A3A
BECN2	-0.0194649	0.999834	A3A
BCL3	0.0169382	0.99282	A3A
SSX3	-0.00827469	0.999834	A3A
GP9	-0.0762466	0.999834	A3A
GLIPR1L2	-0.0376608	0.999834	A3A
RIMS1	-0.105248	0.999834	A3A
H2AFJ	-0.151609	0.999834	A3A
C1orf111	-0.042352	0.999834	A3A
PRM1	-0.355052	0.616773	A3A
CHST15	-0.326438	0.728534	A3A
AMPD2	-0.0340014	0.999834	A3A
ITPR3	-0.0840477	0.922722	A3A
APOC3	-0.0819297	0.999834	A3A
OR51I2	-0.00937992	0.999834	A3A
DCT	0.0238517	0.99282	A3A
C3orf80	-0.0579886	0.999834	A3A
TM4SF20	0.0662224	0.99282	A3A
TNFSF12-TNFSF13	0.0298563	0.987106	A3A
MSGN1	0.135067	0.976581	A3A
ASCL4	0.0588177	0.99282	A3A
SYDE1	-0.0372204	0.999834	A3A
ZNF562	-0.267943	0.922722	A3A
FTH1P18	-0.0687827	0.999834	A3A
FAM60A	-0.00785178	0.999834	A3A
C2CD4B	-0.00264691	0.999834	A3A
NOS3	-0.0314796	0.999834	A3A
FBXO24	0.119678	0.99282	A3A
SLC5A3	0.176632	0.99282	A3A
TAS2R41	0.15723	0.82315	A3A
C3orf56	-0.16187	0.999834	A3A
KDM4C	-0.172015	0.999834	A3A
ACSBG1	-0.208392	0.999834	A3A
EXT2	-0.137851	0.999834	A3A
HFE	-0.0679398	0.999834	A3A
ABL1	-0.141154	0.999834	A3A
HHEX	-0.12787	0.999834	A3A
ZNF461	0.132765	0.99282	A3A
PEX14	-0.215103	0.999834	A3A
OTUD6B	0.11704	0.99282	A3A
PMM2	0.126247	0.99282	A3A
HDAC5	-0.0760622	0.999834	A3A
ITFG3	-0.0919779	0.999834	A3A
FAM71C	-0.131783	0.999834	A3A
CPQ	0.012803	0.99282	A3A
LACTBL1	-0.0959126	0.999834	A3A
AZIN2	0.0706052	0.99282	A3A
L3MBTL2	-0.0357849	0.999834	A3A
UGT3A2	-0.0690981	0.999834	A3A
EYA4	-0.103229	0.999834	A3A
P4HA1	-0.0856649	0.999834	A3A
SMLR1	-0.086497	0.999834	A3A
ZNF365	-0.305373	0.922722	A3A
TPRG1L	-0.069357	0.999834	A3A
NDUFAF6	0.0906056	0.99282	A3A
CELA2B	-0.153548	0.999834	A3A
JSRP1	-0.0335392	0.999834	A3A
HTR3D	-0.0236933	0.999834	A3A
BAD	0.0512392	0.99282	A3A
C14orf28	0.133913	0.99282	A3A
SLC9A8	-0.0444367	0.999834	A3A
STXBP5L	-0.129046	0.999834	A3A
C4orf19	0.00860403	0.99282	A3A
PMP22	-0.00580304	0.999834	A3A
LRRC8A	-0.0730744	0.999834	A3A
TTLL6	-0.136707	0.999834	A3A
TMA7	-0.160768	0.997918	A3A
GIT2	0.0943774	0.99282	A3A
CASP2	0.132673	0.99282	A3A
CYTH4	0.0366398	0.99282	A3A
KIAA1328	-0.0108387	0.999834	A3A
RORC	0.0389184	0.99282	A3A
DMTN	-0.0933012	0.999834	A3A
RASIP1	0.0619035	0.99282	A3A
TLR6	0.0534659	0.99282	A3A
RETNLB	-0.0916686	0.999834	A3A
EHBP1	-0.161115	0.999834	A3A
ASCL1	0.0934754	0.99282	A3A
PRSS35	0.10894	0.99282	A3A
C12orf40	0.0399775	0.99282	A3A
HMGB3	-0.102091	0.999834	A3A
GSTA3	0.0536505	0.99282	A3A
SAMD8	-0.0929885	0.883226	A3A
SNAP91	-0.0958891	0.999834	A3A
MTF2	-0.0116275	0.999834	A3A
DDR2	-0.0569174	0.999834	A3A
NPNT	0.0746755	0.99282	A3A
CYBRD1	0.0453069	0.99282	A3A
BMP4	-0.151662	0.999834	A3A
GAB4	0.0889922	0.99282	A3A
ANP32C	-0.152939	0.999834	A3A
ISM2	0.0573535	0.99282	A3A
ODC1	-0.0373091	0.999834	A3A
OR6C3	-0.0467655	0.999834	A3A
CD2	-0.049999	0.999834	A3A
FAM71F2	-0.103793	0.999834	A3A
HIP1	0.0421857	0.99282	A3A
ARHGAP10	-0.0225827	0.999834	A3A
HOXC11	-0.143859	0.999834	A3A
CCDC69	-0.15533	0.999834	A3A
PUM2	-0.236019	0.89369	A3A
PCDHGA4	-0.522558	0.198344	A3A
TUSC3	-0.152254	0.999834	A3A
TMEM139	-0.113558	0.999834	A3A
CHN1	-0.0785493	0.999834	A3A
TRMT11	-0.220145	0.999834	A3A
OAS1	-0.206876	0.922722	A3A
DOCK6	0.04151	0.99282	A3A
OR2J2	-0.0980105	0.999834	A3A
PCSK1	-0.243526	0.999834	A3A
UBE3B	0.160717	0.99282	A3A
RSC1A1	-0.265813	0.922722	A3A
TRA2A	-0.0506173	0.999834	A3A
INO80E	-0.0641715	0.999834	A3A
LGMN	0.180731	0.99282	A3A
ARSF	0.0289353	0.99282	A3A
ZNF384	-0.131328	0.999834	A3A
IFIT1	0.166982	0.99282	A3A
PDPR	0.0536065	0.99282	A3A
PROK1	-0.149616	0.999834	A3A
BTBD3	0.0981778	0.856139	A3A
PPP1R16A	0.0741319	0.99282	A3A
ZNF257	0.069553	0.99282	A3A
GPR173	0.053923	0.99282	A3A
GP1BB	0.202199	0.99282	A3A
TEDDM1	-0.378245	0.397899	A3A
LCORL	-0.156722	0.999834	A3A
PSEN1	-0.00114613	0.999834	A3A
PIAS4	0.139408	0.99282	A3A
AZU1	-0.0457505	0.999834	A3A
GPX1	-0.057728	0.999834	A3A
TOMM20L	0.048745	0.99282	A3A
CGRRF1	0.0974084	0.99282	A3A
ANKRD23	0.0119396	0.99282	A3A
SS18	-0.0355884	0.999834	A3A
CSNK2A1	-0.0505197	0.999834	A3A
MPZL2	0.0322146	0.99282	A3A
CT47B1	0.0539443	0.99282	A3A
PALM	0.0758662	0.99282	A3A
PRSS58	-0.0912268	0.999834	A3A
ZNF433	0.182962	0.99282	A3A
FGD3	-0.155119	0.999834	A3A
C11orf40	0.0952945	0.99282	A3A
LMAN1	-0.195699	0.999834	A3A
LOXL2	-0.0762372	0.999834	A3A
ZNRF1	0.126462	0.99282	A3A
PAX7	0.0590984	0.99282	A3A
ATG16L2	-0.0215863	0.999834	A3A
ZSWIM4	-0.108239	0.999834	A3A
AGO1	-0.0949482	0.999834	A3A
CLOCK	-0.187699	0.948496	A3A
SLC30A5	-0.0365553	0.999834	A3A
LOX	0.0733716	0.99282	A3A
RREB1	0.0628187	0.99282	A3A
CPLX1	0.113587	0.99282	A3A
SPANXN2	-0.104732	0.922722	A3A
NRAP	0.0533446	0.99282	A3A
YY1AP1	0.189199	0.93792	A3A
MAGEC1	-0.160047	0.999834	A3A
TPSB2	-0.0542222	0.999834	A3A
NUDT8	0.142548	0.99282	A3A
TEX19	0.0738548	0.99282	A3A
SGK2	0.126117	0.99282	A3A
N4BP3	-0.0744425	0.999834	A3A
USP17L30	-0.0444	0.999834	A3A
CCDC157	-0.0479093	0.773144	A3A
GATS	0.209307	0.99282	A3A
ZNF606	-0.00520789	0.999834	A3A
COMMD4	-0.145403	0.999834	A3A
RBFA	-0.0548564	0.999834	A3A
FAM170B	0.0853402	0.99282	A3A
ARFGEF1	0.0361676	0.99282	A3A
B3GALT6	0.00944096	0.99282	A3A
COLCA2	-0.0533139	0.999834	A3A
LZTR1	-0.0281305	0.999834	A3A
OR1L3	-0.0732175	0.999834	A3A
PLD1	-0.0423967	0.999834	A3A
SSC4D	-0.193039	0.999834	A3A
CEACAM19	0.233766	0.99282	A3A
ADIPOR1	0.11318	0.99282	A3A
ITGA3	-0.0686333	0.999834	A3A
FBXO2	0.0511042	0.99282	A3A
ERAP1	0.157898	0.99282	A3A
UBA7	-0.239002	0.588525	A3A
SLCO1B1	-0.10839	0.999834	A3A
KCNE1	0.00871752	0.99282	A3A
CEP290	-0.0601773	0.999834	A3A
HNRNPUL2	0.0417058	0.99282	A3A
CCDC42B	-0.0503526	0.999834	A3A
RAB25	0.0162734	0.99282	A3A
DMRTB1	0.373524	0.756232	A3A
LUZP1	0.0477479	0.99282	A3A
GSC2	-0.0342221	0.999834	A3A
EFS	0.0205544	0.99282	A3A
CD72	0.0372183	0.99282	A3A
TPM3	-0.206083	0.999834	A3A
IL17C	0.13909	0.99282	A3A
TMEM213	0.119333	0.99282	A3A
TRIM16L	-0.0999268	0.999834	A3A
KCNK9	0.16245	0.99282	A3A
CCNB2	0.131096	0.99282	A3A
PRKCH	-0.0834439	0.999834	A3A
NOTCH1	-0.0575095	0.999834	A3A
TNFSF14	0.164735	0.99282	A3A
STXBP2	-0.0854168	0.999834	A3A
CLDN4	0.159851	0.99282	A3A
ELOVL5	0.153899	0.99282	A3A
MANSC4	-0.208332	0.572189	A3A
ATXN1	0.15337	0.99282	A3A
TAF3	-0.135955	0.999834	A3A
KCNC1	0.152474	0.99282	A3A
FAM129C	0.176974	0.99282	A3A
TRIM24	-0.135612	0.999834	A3A
BPIFB1	0.300559	0.907195	A3A
EDA	0.0141632	0.99282	A3A
COA3	-0.240082	0.997918	A3A
SEMA4F	-0.0965764	0.999834	A3A
CPN2	0.163342	0.859155	A3A
FAM114A2	-0.149896	0.999834	A3A
UBXN2A	-0.0429257	0.999834	A3A
CDKN2D	-0.0487173	0.999834	A3A
PCP2	-0.260339	0.93053	A3A
LCE1F	0.0315934	0.99282	A3A
PTPN4	0.105755	0.99282	A3A
LYSMD1	0.0999149	0.99282	A3A
MSN	0.0147165	0.99282	A3A
C10orf10	-0.0923004	0.999834	A3A
COCH	-0.0204956	0.999834	A3A
UBE2B	-0.103161	0.999834	A3A
OTOS	0.0529868	0.99282	A3A
PLA2G4A	-0.0664349	0.999834	A3A
MYH3	-0.159997	0.999834	A3A
SLC39A4	0.0703741	0.99282	A3A
FBXL22	0.113568	0.99282	A3A
FER1L6	-0.105954	0.999834	A3A
GTF2IRD2B	-0.102363	0.999834	A3A
ZNF587	0.104307	0.99282	A3A
RGS8	-0.0657958	0.999834	A3A
CNRIP1	-0.00790783	0.999834	A3A
FLNB	-0.24491	0.999834	A3A
GBP3	-0.0924585	0.999834	A3A
AMY2B	0.0135949	0.99282	A3A
SLC22A3	0.0298526	0.99282	A3A
CD83	-0.0182237	0.999834	A3A
ADGRE3	0.242119	0.587625	A3A
ARHGAP11B	-0.439721	0.369973	A3A
MUS81	-0.0514141	0.999834	A3A
RARG	0.30496	0.756232	A3A
GNLY	0.0227643	0.99282	A3A
IMMP1L	-0.0537122	0.999834	A3A
UNC5D	-0.0871896	0.999834	A3A
HCN2	-0.0837497	0.999834	A3A
ABI1	0.0377893	0.99282	A3A
SIRT3	0.0219544	0.99282	A3A
TMEM183A	0.0256795	0.99282	A3A
PPP1R14C	0.266657	0.953958	A3A
NPVF	0.0373289	0.99282	A3A
FAM171A1	0.0585809	0.99282	A3A
PCGF2	-0.0124116	0.999834	A3A
IDI1	0.137043	0.99282	A3A
AGRN	-0.0857879	0.999834	A3A
MBTD1	-0.0491347	0.999834	A3A
PRSS33	0.236421	0.975974	A3A
NKX2-3	-0.056607	0.999834	A3A
POFUT1	0.0168198	0.99282	A3A
SUSD4	0.0459458	0.99282	A3A
LIMD2	0.0903993	0.99282	A3A
LGALS9	0.0337397	0.99282	A3A
CD63	0.0054871	0.99282	A3A
KDM7A	-0.000305852	0.999834	A3A
ZFYVE1	-0.0172872	0.999834	A3A
FAM20B	-0.23073	0.999834	A3A
RALA	-0.0814225	0.999834	A3A
VEZF1	0.212542	0.99282	A3A
SEPT14	0.254398	0.99282	A3A
TMEM30B	0.129	0.99282	A3A
HELZ2	0.0215807	0.99282	A3A
ASPDH	-0.0821613	0.999834	A3A
VWDE	-0.113091	0.999834	A3A
ACOX2	0.1329	0.99282	A3A
PAPD7	-0.279298	0.744838	A3A
PHLPP1	0.0627139	0.99282	A3A
OR5W2	-0.238532	0.89369	A3A
ERO1LB	-0.0381818	0.999834	A3A
EMP1	0.0434674	0.99282	A3A
INTU	-0.0371745	0.999834	A3A
TMEM101	-0.00463123	0.999834	A3A
TMEM62	0.0351969	0.99282	A3A
SPATA45	-0.12256	0.999834	A3A
SMIM10	0.021862	0.99282	A3A
IRAK2	0.0691729	0.99282	A3A
LAMP2	0.014244	0.99282	A3A
TYMSOS	-0.0542266	0.999834	A3A
COLGALT2	0.117848	0.99282	A3A
ALX3	0.0472318	0.99282	A3A
FSBP	0.0196245	0.99282	A3A
NRROS	0.0435309	0.99282	A3A
SRXN1	-0.104958	0.999834	A3A
IFI27	-0.181913	0.999834	A3A
RNF219	-0.307954	0.891589	A3A
TOX	0.167008	0.99282	A3A
TOM1L2	-0.112979	0.999834	A3A
RALGDS	-0.029041	0.999834	A3A
SLC39A8	-0.213251	0.941963	A3A
EHMT2	0.382224	0.409	A3A
OAZ1	-0.176755	0.999834	A3A
POU4F1	-0.0150573	0.999834	A3A
ADAMTS6	-0.160485	0.999834	A3A
FANCG	0.0735216	0.99282	A3A
CLCN4	0.106473	0.99282	A3A
MSH4	-0.0894421	0.999834	A3A
ETNK2	-0.0909244	0.961391	A3A
SGK223	0.0274841	0.99282	A3A
POLE4	-0.0405051	0.999834	A3A
ENOX2	0.0473892	0.99282	A3A
PRR20D	0.127557	0.746915	A3A
UBE2L6	0.122645	0.99282	A3A
ST8SIA3	0.0154993	0.99282	A3A
PEX7	0.10404	0.99282	A3A
RABL2A	-0.0483617	0.999834	A3A
SLC6A2	0.138546	0.99282	A3A
ANP32B	-0.114519	0.999834	A3A
INO80D	0.164792	0.976581	A3A
TMEM190	-0.22721	0.924344	A3A
GC	-0.00972428	0.999834	A3A
ANKH	-0.059764	0.999834	A3A
OR4P4	0.154709	0.99282	A3A
SAMSN1	0.097143	0.99282	A3A
PTGER3	-0.0554154	0.999834	A3A
KDM5A	0.108865	0.99282	A3A
DACT3	-0.139527	0.999834	A3A
PPIP5K2	0.0472321	0.99282	A3A
CDCP2	0.00670509	0.99282	A3A
PIWIL2	-0.183597	0.883226	A3A
HSBP1	0.0712124	0.99282	A3A
C20orf62	-0.046304	0.999834	A3A
CXCR3	-0.131919	0.999834	A3A
CGA	0.0975126	0.99282	A3A
TMEM140	-0.196803	0.999834	A3A
TPD52L2	0.00857075	0.99282	A3A
FRMD4A	-0.00344184	0.999834	A3A
FUT3	0.0777792	0.99282	A3A
FBXL16	-0.00629796	0.999834	A3A
DPYSL2	-0.0336962	0.999834	A3A
GYPC	-0.22137	0.999834	A3A
TMTC3	0.000791192	0.99282	A3A
KLRG2	0.0362443	0.99282	A3A
IL15	-0.0783645	0.999834	A3A
KDM1B	0.0128355	0.99282	A3A
GRTP1	0.108499	0.99282	A3A
SLC35E2	-0.0812967	0.999834	A3A
CDC42SE2	-0.0268859	0.999834	A3A
MAZ	-0.0119228	0.999834	A3A
POLB	-0.0840813	0.999834	A3A
H2AFB3	0.0554155	0.99282	A3A
OR4A5	-0.214524	0.999834	A3A
XCR1	-0.154074	0.922722	A3A
COLEC12	-0.00106099	0.999834	A3A
SOST	0.0989428	0.99282	A3A
KRTAP1-1	0.0147889	0.99282	A3A
HYPM	0.0628539	0.99282	A3A
ARIH2OS	0.00457698	0.99282	A3A
HLA-DPB1	0.0469695	0.99282	A3A
SCARB1	0.0371406	0.99282	A3A
NDUFB2	-0.107665	0.999834	A3A
SH2B2	0.0273191	0.99282	A3A
AGAP11	-0.035323	0.999834	A3A
GFRA3	-0.0455236	0.999834	A3A
ISLR	0.0797442	0.99282	A3A
TMPRSS12	0.0468644	0.99282	A3A
RIF1	-0.126941	0.999834	A3A
GRIK5	-0.04065	0.999834	A3A
EPAS1	-0.032509	0.999834	A3A
SRSF4	0.0545856	0.99282	A3A
MAP7D1	-0.00523463	0.999834	A3A
SCRIB	-0.0151198	0.999834	A3A
INSM1	0.259475	0.976581	A3A
BAZ2B	0.0281052	0.99282	A3A
C1orf100	-0.119953	0.999834	A3A
GLIPR1L1	-0.0737405	0.999834	A3A
PIP4K2C	-0.0318586	0.999834	A3A
TMEM192	-0.128085	0.999834	A3A
RND3	-0.150656	0.999834	A3A
OR4F21	0.213818	0.958843	A3A
C6orf62	-0.0493642	0.999834	A3A
OR6Q1	-0.137219	0.999834	A3A
KDR	-0.201939	0.999834	A3A
SLC26A11	-0.106609	0.999834	A3A
PILRA	-0.0304864	0.999834	A3A
PLEKHG3	-0.202636	0.999834	A3A
RINL	0.389486	0.691456	A3A
FAM19A3	-0.0270343	0.999834	A3A
RPS6KA3	-0.204155	0.999834	A3A
MTHFD1	0.11589	0.99282	A3A
DIABLO	0.0754873	0.99282	A3A
QRICH2	0.0668934	0.99282	A3A
TALDO1	0.129871	0.99282	A3A
GNB4	0.0432998	0.99282	A3A
MPPED1	0.29998	0.913247	A3A
C4orf33	-0.224849	0.997918	A3A
ZNF790	0.113964	0.933581	A3A
MKRN2	0.0366544	0.99282	A3A
RALGAPB	-0.311935	0.572189	A3A
TBC1D22A	-0.0347422	0.999834	A3A
ZNF280C	-0.205626	0.902262	A3A
SLC39A13	-0.0409635	0.999834	A3A
SCLY	0.52283	0.216168	A3A
ZNF583	-0.0488517	0.999834	A3A
ARX	0.0189719	0.99282	A3A
GSTP1	-0.091562	0.999834	A3A
CYP2R1	-0.144763	0.999834	A3A
SFT2D2	-0.111603	0.999834	A3A
MDGA1	0.0476043	0.99282	A3A
OR11H12	0.17343	0.99282	A3A
OR4D1	-0.0577837	0.999834	A3A
IL12B	0.0781506	0.99282	A3A
APOA2	-0.0707744	0.999834	A3A
GPNMB	-0.303673	0.68589	A3A
DLG5	0.0334204	0.99282	A3A
OR52K1	-0.0105813	0.999834	A3A
DYDC2	0.0887727	0.99282	A3A
DHCR24	-0.153353	0.999834	A3A
AANAT	0.170296	0.99282	A3A
CPE	-0.0378392	0.999834	A3A
CEBPA	0.0625309	0.99282	A3A
HRH1	0.112168	0.99282	A3A
ARID4A	0.124324	0.99282	A3A
PEX11B	0.0383382	0.99282	A3A
MT1G	-0.0796146	0.999834	A3A
TRIM50	0.0437208	0.99282	A3A
HEATR9	0.0834721	0.99282	A3A
TBC1D17	-0.018843	0.999834	A3A
DOCK4	-0.226242	0.984988	A3A
DSC3	0.0903555	0.99282	A3A
PEAK1	0.00319914	0.99282	A3A
BRMS1L	-0.208338	0.978951	A3A
PTPN5	0.115386	0.99282	A3A
CASKIN1	0.0788602	0.99282	A3A
SULT1C3	-0.0651705	0.999834	A3A
MTSS1	-0.0854766	0.999834	A3A
LDLRAP1	0.0361519	0.99282	A3A
NRGN	-0.0840812	0.999834	A3A
ARMCX5	0.272579	0.908133	A3A
C11orf87	-0.00561856	0.999834	A3A
CRYBB3	-0.0946815	0.999834	A3A
DOK1	-0.00216738	0.999834	A3A
LRRC25	0.340865	0.82315	A3A
FAM195B	-0.320452	0.901197	A3A
OVOL1	-0.218904	0.997918	A3A
TAF5L	-0.0680309	0.999834	A3A
ATP13A1	0.222404	0.99282	A3A
PRTFDC1	0.0744125	0.99282	A3A
SLC47A1	0.107709	0.746915	A3A
ITGBL1	0.139855	0.99282	A3A
C3	0.0590903	0.99282	A3A
ZNF629	-0.0115325	0.999834	A3A
C2orf88	-0.0905672	0.999834	A3A
CDC34	-0.214245	0.999834	A3A
HBA2	-0.0758716	0.999834	A3A
NOTCH2	0.125438	0.99282	A3A
ARMC3	-0.0434642	0.999834	A3A
WAS	-0.0200224	0.999834	A3A
RHBDD3	0.022632	0.99282	A3A
INPP5E	0.211182	0.99282	A3A
STK40	-0.116068	0.999834	A3A
LZTS1	0.0753659	0.99282	A3A
S100B	-0.00613451	0.999834	A3A
FAM174B	-0.0153075	0.999834	A3A
GNG13	-0.119005	0.999834	A3A
C11orf65	-0.205452	0.92694	A3A
RTBDN	0.0519291	0.99282	A3A
THAP5	0.0431522	0.99282	A3A
UBALD1	-0.0358495	0.999834	A3A
ALKBH8	0.171554	0.99282	A3A
ZBTB18	0.178992	0.99282	A3A
CARD6	-0.264764	0.716233	A3A
SDC3	0.115025	0.99282	A3A
SH3TC1	0.0451753	0.99282	A3A
POU5F1	-0.022872	0.999834	A3A
TRIM5	-0.265988	0.944045	A3A
MTIF3	0.0638583	0.99282	A3A
C7	0.284741	0.694225	A3A
ZFAT	-0.0431157	0.999834	A3A
KMT2B	0.210496	0.976581	A3A
MAD1L1	0.0546997	0.99282	A3A
MOB3B	0.0544575	0.99282	A3A
KRTAP5-11	-0.0849789	0.999834	A3A
AKAP9	-0.0129871	0.999834	A3A
RNF113B	0.0739107	0.99282	A3A
OR4D5	-0.0698246	0.999834	A3A
PIGC	-0.2394	0.999834	A3A
OGFOD3	-0.0847258	0.999834	A3A
ZP4	0.328159	0.856139	A3A
TFDP3	-0.00515871	0.999834	A3A
GPHB5	-0.142589	0.999834	A3A
FGD6	-0.135986	0.999834	A3A
DCAF8L2	0.0544679	0.99282	A3A
INPP5K	0.0939352	0.99282	A3A
SRSF12	-0.0196974	0.999834	A3A
FMR1	-0.271919	0.847822	A3A
GRAPL	-0.27921	0.941963	A3A
STARD13	0.148037	0.753925	A3A
LYPD2	-0.00952373	0.999834	A3A
MAP2K7	0.240723	0.93792	A3A
ABHD1	-0.0022129	0.999834	A3A
CARD10	-0.00561741	0.999834	A3A
CSDC2	0.0311447	0.99282	A3A
FAM110D	-0.0321694	0.999834	A3A
UNKL	-0.00607891	0.999834	A3A
PNLIPRP2	0.0159789	0.99282	A3A
PPP5C	-0.00667663	0.999834	A3A
HS3ST5	0.100422	0.99282	A3A
FOXD4L4	0.0185736	0.99282	A3A
LCE5A	-0.0996633	0.999834	A3A
ISPD	-0.0147926	0.999834	A3A
SPATA3	-0.115148	0.999834	A3A
CFAP45	-0.238856	0.999834	A3A
TNFRSF10B	0.0718412	0.99282	A3A
RIN3	-0.261436	0.944306	A3A
RAPGEF3	0.133704	0.99282	A3A
RNF152	-0.0949035	0.999834	A3A
USP9Y	-0.175294	0.999834	A3A
SERINC4	0.0133597	0.99282	A3A
GABRP	0.30399	0.859155	A3A
TNPO2	-0.229989	0.999834	A3A
KIF13A	0.031722	0.99282	A3A
TMEM43	-0.0239758	0.999834	A3A
GLRX	-0.00490969	0.999834	A3A
SLC35E3	-0.0508543	0.999834	A3A
VTI1A	-0.0788947	0.999834	A3A
PPCDC	0.217739	0.99282	A3A
LOC100130370	-0.0140654	0.999834	A3A
RASA2	-0.0838498	0.999834	A3A
IER2	-0.038428	0.999834	A3A
PPP1R14D	0.0869801	0.99282	A3A
SLC34A1	0.0261171	0.99282	A3A
C1QTNF9B-AS1	-0.139714	0.999834	A3A
ZNF215	0.0538703	0.99282	A3A
CNDP2	0.0278974	0.99282	A3A
TPRX1	-0.0927127	0.999834	A3A
PROKR1	-0.00879013	0.999834	A3A
C8orf34	-0.00189061	0.999834	A3A
PGR	-0.0177907	0.999834	A3A
GCSAM	-0.0651856	0.999834	A3A
KIF5B	-0.356891	0.763343	A3A
ALKBH3	-0.188168	0.999834	A3A
ADAMTS13	-0.12589	0.999834	A3A
HIST4H4	-0.00454067	0.999834	A3A
HTRA1	-0.000401897	0.999834	A3A
CCDC152	-0.0834091	0.999834	A3A
GLUD1	0.239972	0.975974	A3A
APLP1	0.112593	0.99282	A3A
S100A3	-0.240517	0.902262	A3A
PCSK4	0.161998	0.99282	A3A
KRTAP10-8	-0.0548151	0.999834	A3A
OR7G3	0.119421	0.99282	A3A
OPRM1	0.0180284	0.99282	A3A
CLCN3	0.0394326	0.99282	A3A
CLDN34	0.181774	0.99282	A3A
PPP1R1C	0.37229	0.756232	A3A
PGAM5	-0.01048	0.999834	A3A
PLAC8	-0.0160582	0.999834	A3A
MRC1	0.0505259	0.99282	A3A
AGER	-0.0601212	0.999834	A3A
ATF6	-0.119181	0.999834	A3A
WDSUB1	-0.116462	0.999834	A3A
CRIP2	-0.143839	0.999834	A3A
SH3GLB1	0.0940908	0.99282	A3A
SLC6A4	-0.1373	0.999834	A3A
FOXQ1	0.145126	0.99282	A3A
C3orf79	0.00451068	0.99282	A3A
CPPED1	-0.180805	0.999834	A3A
C4BPA	0.0229293	0.99282	A3A
TMEM115	-0.0578298	0.999834	A3A
CAND2	-0.0545915	0.999834	A3A
ZNF532	0.0408937	0.99282	A3A
LOC643802	0.223865	0.961383	A3A
CPNE4	-0.0581285	0.999834	A3A
SPTLC3	-0.290449	0.852771	A3A
MED15	0.135965	0.99282	A3A
CTDSP1	-0.0317407	0.999834	A3A
ARSE	0.0655634	0.99282	A3A
CXCL5	0.0168505	0.99282	A3A
CCDC6	0.0876687	0.99282	A3A
ATP2C1	0.0897728	0.99282	A3A
SIRT7	0.0136023	0.99282	A3A
AHSA1	-0.0242225	0.999834	A3A
ATE1	-0.0800684	0.999834	A3A
ABHD14B	0.0454865	0.99282	A3A
RAD18	0.0645171	0.99282	A3A
ARSK	-0.00242395	0.999834	A3A
LPAR3	0.0703961	0.99282	A3A
SLC35E1	-0.253302	0.978951	A3A
CDKN1C	0.0186564	0.99282	A3A
PRLHR	-0.0157616	0.999834	A3A
GTF2A1L	-0.111298	0.678379	A3A
IRF8	0.273406	0.688043	A3A
ZNF749	-0.223831	0.999834	A3A
STARD5	0.228235	0.953242	A3A
CYP3A7	0.0126855	0.99282	A3A
TEX13B	-0.0315168	0.999834	A3A
UPF3B	0.0346712	0.99282	A3A
SPAG16	-0.0907661	0.999834	A3A
ARHGAP35	-0.0735247	0.999834	A3A
CHRFAM7A	-0.129514	0.999834	A3A
OR5T2	0.145195	0.99282	A3A
KIF5C	0.241922	0.856139	A3A
KRTAP13-2	-0.0977964	0.999834	A3A
GBP5	-0.167922	0.999834	A3A
RPL3L	0.191118	0.99282	A3A
YIPF4	0.0726209	0.99282	A3A
ALOX12B	-0.133854	0.999834	A3A
ACTRT3	0.0309997	0.99282	A3A
WWC3	-0.109165	0.999834	A3A
TANK	-0.130038	0.999834	A3A
FRG1	0.0338702	0.99282	A3A
EMILIN2	0.0686603	0.99282	A3A
SH3RF3	0.0145274	0.99282	A3A
SYCP1	-0.115201	0.999834	A3A
DQX1	-0.301833	0.840389	A3A
LACRT	0.03626	0.99282	A3A
PEG10	0.0894422	0.99282	A3A
OXCT1	0.129223	0.99282	A3A
SOX12	0.0707864	0.99282	A3A
IVD	-0.039729	0.999834	A3A
ID3	-0.079475	0.999834	A3A
COX7B2	-0.0828346	0.999834	A3A
RNF169	0.0162359	0.99282	A3A
CCDC28A	0.105925	0.99282	A3A
C21orf2	-0.000893995	0.999834	A3A
KCNA5	0.147478	0.99282	A3A
KRTAP10-5	-0.194027	0.999834	A3A
FABP5	0.0447211	0.99282	A3A
ROPN1B	0.0618562	0.99282	A3A
COPZ2	-0.206218	0.943501	A3A
ANXA2	-0.145114	0.999834	A3A
ACTN4	0.395184	0.666356	A3A
TUBB1	-0.112707	0.999834	A3A
EMP3	0.212805	0.99282	A3A
SPOPL	0.0169973	0.99282	A3A
IL12RB1	0.153375	0.99282	A3A
NEK5	-0.0076805	0.999834	A3A
SLC38A5	0.183169	0.970667	A3A
C10orf32	0.19038	0.99282	A3A
SFXN1	-0.108254	0.999834	A3A
PDLIM2	-0.136851	0.999834	A3A
DDIT4L	-0.106461	0.999834	A3A
NTSR1	-0.0815232	0.999834	A3A
EDEM2	0.199798	0.99282	A3A
BAGE2	0.142932	0.99282	A3A
EFCAB1	0.0805645	0.99282	A3A
ZNF337	0.0189031	0.99282	A3A
CCDC177	0.0450578	0.99282	A3A
HORMAD1	-0.0525749	0.999834	A3A
DCAF8	-0.00573508	0.999834	A3A
FCGR1A	-0.228629	0.829651	A3A
APPBP2	0.225995	0.977265	A3A
SLC6A7	-0.0964636	0.999834	A3A
FIS1	-0.0404744	0.999834	A3A
SMARCA2	0.0399934	0.99282	A3A
IDE	0.00695391	0.99282	A3A
KLHL18	-0.0924732	0.999834	A3A
BEND4	0.0751661	0.99282	A3A
DNAH14	-0.0629273	0.999834	A3A
SETBP1	-0.0119777	0.999834	A3A
PXDN	-0.0455825	0.999834	A3A
FANCF	-0.314354	0.0975595	A3A
PLCB1	0.0810736	0.99282	A3A
ADAM20	0.00828663	0.99282	A3A
CHFR	0.0987498	0.99282	A3A
PAPL	-0.0443534	0.999834	A3A
CUEDC2	-0.335705	0.773144	A3A
LRRC18	0.0668078	0.99282	A3A
SAMHD1	-0.255649	0.922722	A3A
MKL1	-0.0734223	0.999834	A3A
SPATA31E1	-0.216345	0.999834	A3A
CCL13	0.0407828	0.99282	A3A
PF4	-0.247895	0.999834	A3A
FUBP1	0.130721	0.99282	A3A
SSB	0.132998	0.99282	A3A
ABCB4	0.112505	0.99282	A3A
SLC4A3	-0.0598707	0.999834	A3A
FAM209A	0.0970127	0.99282	A3A
AKAP13	0.189005	0.99282	A3A
HBE1	-0.127941	0.999834	A3A
TRIM3	-0.159269	0.999834	A3A
C10orf91	-0.0994793	0.999834	A3A
ZNF425	0.0667998	0.99282	A3A
PTEN	0.09199	0.99282	A3A
SSX2	0.120253	0.99282	A3A
DAOA	-0.0910728	0.999834	A3A
CALN1	-0.112715	0.999834	A3A
SNTB1	0.171006	0.99282	A3A
AIM1	0.0138036	0.99282	A3A
PROX2	0.0788181	0.99282	A3A
CALCR	0.0730116	0.99282	A3A
C12orf10	-0.0743752	0.999834	A3A
KCNRG	-0.0864063	0.999834	A3A
RASGRF1	-0.107878	0.999834	A3A
MMP26	-0.0697135	0.999834	A3A
C4orf46	0.142435	0.99282	A3A
MACROD2	0.106508	0.99282	A3A
CTSC	0.194212	0.76606	A3A
WDR13	-0.0686002	0.999834	A3A
OSGIN1	-0.0893853	0.999834	A3A
CDR2	0.104598	0.99282	A3A
FAM21A	0.276352	0.973382	A3A
OLIG1	0.0866206	0.99282	A3A
ADAM12	-0.160368	0.999834	A3A
AGAP3	-0.262736	0.728534	A3A
DKK3	0.130891	0.99282	A3A
MUCL1	0.215869	0.99282	A3A
FOXM1	-0.299279	0.773144	A3A
DPP10	0.0547002	0.99282	A3A
DEFB124	-0.0223419	0.999834	A3A
DNMT3A	-0.00371569	0.999834	A3A
DNAJC14	0.107825	0.99282	A3A
FGFBP1	0.0564722	0.99282	A3A
TMC8	-0.175112	0.999834	A3A
N4BP1	0.0583536	0.99282	A3A
MS4A6A	0.0708288	0.99282	A3A
ATG10	0.0374759	0.99282	A3A
AK1	-0.0406457	0.999834	A3A
FAM175A	-0.0459806	0.999834	A3A
BCL2A1	-0.0324517	0.999834	A3A
LCE2C	0.121197	0.99282	A3A
TMEM119	0.137201	0.99282	A3A
C14orf1	0.105843	0.99282	A3A
MOB2	0.0910035	0.99282	A3A
IGFBP4	0.0766996	0.99282	A3A
CDH1	-0.00220531	0.999834	A3A
CCDC7	-0.245999	0.968662	A3A
LCE3C	0.00924972	0.99282	A3A
FAM150A	-0.164134	0.999834	A3A
TIRAP	-0.189448	0.999834	A3A
WNT9A	-0.039439	0.999834	A3A
GPR75-ASB3	0.17292	0.99282	A3A
C12orf60	0.000148049	0.99282	A3A
JAG1	0.0393419	0.99282	A3A
IFT140	0.0202276	0.99282	A3A
FBXO36	-0.0216848	0.999834	A3A
FIGF	-0.121628	0.999834	A3A
OR51D1	-0.0196918	0.999834	A3A
SMCHD1	0.0102207	0.99282	A3A
ATP2B4	-0.0436875	0.999834	A3A
CT47A7	-0.0309204	0.999834	A3A
HSDL1	-0.177129	0.997918	A3A
TBC1D2	-0.0345687	0.999834	A3A
CCL14	-0.078933	0.999834	A3A
GPC4	0.030469	0.99282	A3A
CCDC13	0.0526232	0.99282	A3A
ALDH8A1	-0.194083	0.999834	A3A
AMFR	-0.131969	0.999834	A3A
ZNF292	-0.0712141	0.999834	A3A
POU6F1	0.0116531	0.99282	A3A
ECSCR	-0.135933	0.999834	A3A
ESPNL	-0.15852	0.999834	A3A
MTMR11	0.109079	0.99282	A3A
C19orf67	0.00666654	0.99282	A3A
MOB3C	-0.218011	0.68589	A3A
LEPROTL1	-0.0863351	0.999834	A3A
REM1	-0.0666159	0.999834	A3A
PREX2	0.171535	0.99282	A3A
COX20	0.0877594	0.99282	A3A
TCAF2	-0.0396289	0.917037	A3A
SNCB	0.182008	0.99282	A3A
BATF	0.0159932	0.99282	A3A
HMBOX1	-0.0441883	0.999834	A3A
WFDC2	-0.0511904	0.999834	A3A
EXTL2	0.0516707	0.99282	A3A
BSPRY	-0.194523	0.999834	A3A
SYCE1	0.0671055	0.99282	A3A
C16orf97	-0.21257	0.999834	A3A
NKX1-2	0.151594	0.99282	A3A
RNF26	0.00579087	0.99282	A3A
KDM6B	-0.14931	0.999834	A3A
CELF2	-0.154106	0.999834	A3A
EVC	-0.151708	0.999834	A3A
ARHGDIB	0.0102222	0.99282	A3A
JTB	-0.0948041	0.999834	A3A
CD53	-0.0588851	0.999834	A3A
POLR2M	-0.00147049	0.994232	A3A
SCN5A	-0.0604245	0.999834	A3A
PIK3C2B	-0.163609	0.999834	A3A
C1orf86	-0.0178022	0.999834	A3A
TRIM4	-0.113882	0.999834	A3A
FBXL20	-0.0267111	0.999834	A3A
PGAP1	-0.21742	0.773144	A3A
FABP1	-0.0101856	0.999834	A3A
HEXIM2	0.100139	0.99282	A3A
KIAA1429	-0.0326677	0.999834	A3A
PSG9	0.273536	0.976581	A3A
FAM124A	-0.176584	0.984102	A3A
DIRC1	-0.00855438	0.999834	A3A
OR10P1	-0.0735397	0.999834	A3A
SERPINA12	0.157273	0.99282	A3A
PRPSAP1	0.0969813	0.99282	A3A
POF1B	0.0355088	0.99282	A3A
TCTE3	0.00537373	0.99282	A3A
FAM49B	-0.203699	0.999834	A3A
OR2A42	0.0456703	0.99282	A3A
GRIPAP1	-0.0543842	0.999834	A3A
CIART	-0.0499488	0.999834	A3A
GPR150	-0.16328	0.999834	A3A
ESRRG	-0.0564134	0.999834	A3A
NAT8B	-0.140827	0.999834	A3A
NCSTN	-0.162514	0.999834	A3A
CCL8	0.0854254	0.99282	A3A
NETO2	0.00271452	0.99282	A3A
CARD9	-0.066121	0.999834	A3A
SLC30A7	-0.0534036	0.999834	A3A
SH2D3A	-0.0219718	0.999834	A3A
FCAR	-0.0884219	0.999834	A3A
VKORC1	-0.141221	0.999834	A3A
SPSB1	-0.167402	0.999834	A3A
ADD1	0.114998	0.99282	A3A
GET4	-0.0494586	0.999834	A3A
C20orf85	0.0912193	0.99282	A3A
CD22	0.11229	0.99282	A3A
SYNDIG1	-0.0129493	0.999834	A3A
LRP4	-0.184109	0.999834	A3A
HPX	-0.203891	0.999834	A3A
SEZ6	0.127274	0.99282	A3A
UGGT1	-0.0200863	0.999834	A3A
FAM213B	0.0835769	0.99282	A3A
NAP1L2	-0.0616113	0.999834	A3A
MUC7	-0.0744299	0.999834	A3A
PLEKHH3	-0.115182	0.999834	A3A
TMEM184A	-0.0311507	0.999834	A3A
HELQ	-0.225619	0.448071	A3A
MUSK	-0.0335609	0.999834	A3A
SCARA3	-0.229528	0.829651	A3A
CYLC1	-0.155217	0.999834	A3A
FPR3	0.048824	0.99282	A3A
NEDD8-MDP1	0.148883	0.99282	A3A
SLC25A27	0.183467	0.99282	A3A
VAV1	0.0010083	0.99282	A3A
RFWD3	-0.0832137	0.999834	A3A
CHRNA10	0.0539249	0.99282	A3A
GHDC	-0.0051848	0.999834	A3A
ZNF423	-0.118853	0.999834	A3A
S1PR2	-0.279238	0.92694	A3A
GALNT2	0.0127747	0.99282	A3A
SYP	-0.114491	0.999834	A3A
ZNRF2	0.116071	0.99282	A3A
SEMA4A	0.00943024	0.99282	A3A
FAM228B	-0.308378	0.616773	A3A
PITX2	-0.0573549	0.999834	A3A
ZFP41	0.021248	0.99282	A3A
SECTM1	-0.0596373	0.999834	A3A
KLF9	0.0261079	0.99282	A3A
STRA6	-0.0660144	0.999834	A3A
NAT2	-0.141756	0.999834	A3A
LIPT1	0.142613	0.99282	A3A
MYOT	-0.124693	0.999834	A3A
ASTL	0.234702	0.99282	A3A
DTX3	-0.212994	0.999834	A3A
TRAK2	0.0916487	0.99282	A3A
HIST1H2AJ	-0.0201352	0.999834	A3A
SNX10	0.08753	0.99282	A3A
PTPRN	0.331664	0.856139	A3A
MAPK9	-0.00764923	0.999834	A3A
ERCC6-PGBD3	-0.00120708	0.999834	A3A
DEFB112	0.114653	0.99282	A3A
ZSWIM5	-0.0100725	0.999834	A3A
CHD2	0.0265391	0.99282	A3A
AVPR1B	-0.0127929	0.999834	A3A
C3AR1	-0.042004	0.999834	A3A
HMOX2	-0.00731568	0.999834	A3A
ERVV-1	0.0101262	0.99282	A3A
GRAMD2	-0.0573983	0.999834	A3A
GABRG1	-0.0890939	0.999834	A3A
CSNK1E	0.199486	0.99282	A3A
MARCH3	-0.0215787	0.999834	A3A
TGFBR3L	0.0402257	0.99282	A3A
ZNHIT1	-0.00891016	0.999834	A3A
PRMT9	-0.0651708	0.999834	A3A
PSMA8	-0.0414943	0.999834	A3A
SKAP1	-0.30214	0.731466	A3A
POM121L12	-0.101578	0.999834	A3A
TECR	0.102703	0.99282	A3A
COL4A3	-0.0966583	0.999834	A3A
SPATA16	0.113243	0.99282	A3A
SESN1	-0.272711	0.959343	A3A
METTL22	-0.0429819	0.999834	A3A
GLIS1	0.104306	0.99282	A3A
ZHX1-C8orf76	0.0475884	0.99282	A3A
IAPP	-0.0271671	0.999834	A3A
MLNR	-0.0101825	0.999834	A3A
R3HDM2	-0.0686862	0.999834	A3A
UCK2	0.0680442	0.99282	A3A
SIDT2	0.0100851	0.99282	A3A
GAA	-0.125618	0.999834	A3A
TLE2	-0.278227	0.978951	A3A
CHODL	0.0135642	0.99282	A3A
VSTM5	0.0475142	0.99282	A3A
C9orf62	-0.0780881	0.999834	A3A
TFAP2E	0.0917951	0.99282	A3A
PAK2	-0.146395	0.92901	A3A
LOC100506388	-0.133269	0.999834	A3A
ADAT1	0.0918989	0.99282	A3A
ZZZ3	0.114579	0.99282	A3A
ACPT	0.156773	0.99282	A3A
NLRC5	-0.146003	0.999834	A3A
TCF25	-0.179583	0.999834	A3A
NUDT2	0.0279507	0.99282	A3A
HAPLN2	-0.0716326	0.999834	A3A
OR4N5	0.0364873	0.99282	A3A
VPS13A	-0.0909263	0.999834	A3A
UTP11L	0.0211864	0.99282	A3A
TOMM6	0.0837431	0.99282	A3A
FMN1	-0.0700074	0.999834	A3A
SRRM4	0.186719	0.99282	A3A
PRAM1	-0.0282116	0.999834	A3A
C14orf159	-0.141284	0.999834	A3A
SBK2	-0.0116065	0.999834	A3A
POLDIP2	-0.0803699	0.999834	A3A
FGFBP2	-0.104455	0.999834	A3A
FGFR2	0.0904744	0.99282	A3A
PRPS1	-0.126138	0.999834	A3A
BCAT2	-0.104515	0.999834	A3A
AQP8	0.00864478	0.99282	A3A
EPHB2	-0.0329289	0.999834	A3A
BZW1	-0.0012108	0.999834	A3A
TMSB15A	-0.144262	0.999834	A3A
IL1RAPL2	-0.0109821	0.999834	A3A
ARMCX4	-0.148424	0.999834	A3A
IGSF11	-0.0983824	0.999834	A3A
PIGU	0.0938362	0.99282	A3A
FUK	0.0614197	0.99282	A3A
CR2	0.116318	0.99282	A3A
ZNF501	0.0458084	0.99282	A3A
SPPL2A	0.0156364	0.99282	A3A
NUDT11	-0.0751969	0.999834	A3A
ANAPC7	0.203953	0.99282	A3A
TMEM163	-0.0215794	0.999834	A3A
FAM76A	-0.0150713	0.999834	A3A
ANKRD45	-0.0814451	0.999834	A3A
LRRN4	-0.0453956	0.999834	A3A
RYR2	-0.116491	0.999834	A3A
NSUN6	-0.187484	0.999834	A3A
CYB5R2	-0.126211	0.999834	A3A
FKBP6	0.115236	0.99282	A3A
RAB43	-0.204968	0.999834	A3A
ZBTB16	0.0238189	0.99282	A3A
JUNB	0.0545795	0.99282	A3A
PRRC2B	0.187331	0.99282	A3A
SORCS3	0.0248102	0.99282	A3A
LIPE	-0.0681254	0.999834	A3A
TMEM63B	-0.196645	0.999834	A3A
TIMM17B	-0.290031	0.937241	A3A
AP2A1	-0.0414714	0.999834	A3A
NFIB	-0.190904	0.999834	A3A
CTC1	-0.0658253	0.999834	A3A
TBPL1	-0.0453165	0.999834	A3A
NMNAT3	0.0552772	0.99282	A3A
PDXK	-0.00294759	0.999834	A3A
UBL4A	0.276697	0.93792	A3A
SNX30	0.10099	0.99282	A3A
SH3GLB2	0.0582826	0.99282	A3A
CRYGN	0.0366083	0.99282	A3A
ZDHHC18	0.183953	0.99282	A3A
ABTB2	-0.100741	0.999834	A3A
SOX21	0.0619812	0.99282	A3A
TSPY2	-0.18102	0.999834	A3A
NFASC	0.15167	0.99282	A3A
KLF15	-0.154578	0.999834	A3A
RLN3	0.163061	0.99282	A3A
SLC11A1	0.105485	0.99282	A3A
GALK1	-0.0499074	0.999834	A3A
USB1	-0.0642696	0.999834	A3A
ESR1	0.0150886	0.99282	A3A
NEUROG1	-0.120577	0.999834	A3A
SCIMP	-0.216598	0.991844	A3A
RCOR3	0.00389496	0.99282	A3A
AQP9	-0.137478	0.999834	A3A
FLG2	-0.107721	0.999834	A3A
RASGRP2	0.176257	0.99282	A3A
MURC	-0.206843	0.999834	A3A
UBB	-0.197809	0.919911	A3A
NAV1	-0.0059357	0.999834	A3A
ASB8	0.247129	0.976581	A3A
SLC28A2	0.11924	0.99282	A3A
TMEM225	-0.0553779	0.999834	A3A
FCN2	-0.0824032	0.999834	A3A
NTN5	-0.0453078	0.999834	A3A
LDLRAD4	0.0541452	0.99282	A3A
SMAP1	-0.0940647	0.999834	A3A
RAB11FIP4	0.146793	0.99282	A3A
MCMDC2	-0.152987	0.922722	A3A
SLC22A7	-0.214107	0.604072	A3A
EP300	0.319459	0.830986	A3A
ARHGAP18	-0.0111115	0.999834	A3A
ZNF768	0.0552644	0.99282	A3A
EFHB	-0.0713781	0.999834	A3A
CTGF	-0.0813784	0.999834	A3A
SNX19	-0.166243	0.999834	A3A
ESYT3	0.00932519	0.99282	A3A
TMEM134	0.0511673	0.99282	A3A
GPSM3	-0.00439265	0.999834	A3A
CEP126	-0.0154228	0.999834	A3A
NPAS2	0.262889	0.82315	A3A
TMPRSS7	-0.0125951	0.999834	A3A
TM9SF3	0.116394	0.99282	A3A
FAM122B	-0.0639502	0.999834	A3A
AXDND1	-0.0319854	0.999834	A3A
PRR23B	0.073935	0.99282	A3A
RANBP3	-0.0808768	0.999834	A3A
PRSS50	-0.301609	0.916631	A3A
ZNF804B	0.0704214	0.99282	A3A
FMNL1	0.0255314	0.99282	A3A
OR13C3	0.048662	0.99282	A3A
ERVV-2	0.145998	0.99282	A3A
OXSM	0.0905277	0.99282	A3A
PRDM13	-0.126006	0.999834	A3A
TGM6	0.0217342	0.99282	A3A
ZNF350	0.15457	0.99282	A3A
ARSH	-0.043091	0.999834	A3A
PIGF	-0.106516	0.999834	A3A
HES4	0.0918773	0.99282	A3A
NABP1	-0.235106	0.618517	A3A
TMEM187	-0.115196	0.922722	A3A
NAV2	-0.00209212	0.999834	A3A
MIXL1	0.0141428	0.99282	A3A
IKBIP	-0.00599215	0.999834	A3A
LASP1	0.172473	0.976581	A3A
SCAMP4	-0.052528	0.999834	A3A
IL3	-0.0587779	0.999834	A3A
C1orf56	0.210583	0.865382	A3A
C6	-0.293691	0.92694	A3A
GRK7	0.123443	0.99282	A3A
POU6F2	0.0371049	0.99282	A3A
HHLA3	0.184576	0.99282	A3A
SV2C	-0.144858	0.999834	A3A
IFNA10	0.149032	0.99282	A3A
PDLIM3	-0.101747	0.999834	A3A
ISCA1	0.203192	0.99282	A3A
XRCC6BP1	-0.0269138	0.999834	A3A
LZTFL1	0.0695479	0.99282	A3A
RPUSD2	-0.163006	0.999834	A3A
SNTG2	0.150775	0.99282	A3A
CYB561D1	-0.0370027	0.999834	A3A
THAP2	-0.00996219	0.999834	A3A
AEBP1	0.0151367	0.99282	A3A
CPA1	0.116286	0.99282	A3A
TNFRSF11A	-0.257685	0.997918	A3A
TMEM81	-0.0890248	0.999834	A3A
CYP4X1	-0.0119586	0.999834	A3A
SPINT3	-0.0998893	0.999834	A3A
DEPDC1B	0.049378	0.99282	A3A
FPR2	0.00713173	0.99282	A3A
PSMB11	0.101483	0.99282	A3A
OR9A2	0.0528075	0.99282	A3A
ANKRD63	-0.12174	0.999834	A3A
KRTAP19-2	-0.132042	0.999834	A3A
ICOSLG	-0.0772622	0.999834	A3A
ALAS1	0.00036948	0.99282	A3A
ZNF705B	-0.0478413	0.999834	A3A
DUSP6	-0.191354	0.999834	A3A
C11orf16	-0.0447514	0.999834	A3A
LOC158434	0.112039	0.99282	A3A
[truncated: 31,725 more rows]
