# Supplementary material for: Loss of the abasic site sensor HMCES is synthetic lethal with the activity of the APOBEC3A cytosine deaminase in cancer cells
Source: PLoS Biol. 2021 Mar 31;19(3):e3001176. doi: 10.1371/journal.pbio.3001176 (PMC8041192; doi:10.1371/journal.pbio.3001176)
Supplement: S3 Data — All numerical raw data associated with Fig 3A and 3B and S3A–S3D Fig. File contains multiple tabs with labels corresponding to the relevant figure. (XLSX) [file pbio.3001176.s023.xlsx]

## Sheet: Fig 3A
Fig 3A numerical data
sample_id	cancer_type	sig	value	gene	fitness_score
A253	HNSC	signature 13	0.186341	HMCES	-0.367971
A253	HNSC	signature 13	0.186341	RAD9A	-1.49547
A253	HNSC	signature 13	0.186341	ATXN7L3	-0.655179
A253	HNSC	signature 13	0.186341	MCM8	-0.0710233
A253	HNSC	signature 2	0.0834739	HMCES	-0.367971
A253	HNSC	signature 2	0.0834739	RAD9A	-1.49547
A253	HNSC	signature 2	0.0834739	ATXN7L3	-0.655179
A253	HNSC	signature 2	0.0834739	MCM8	-0.0710233
A427	LUSC	signature 13	0	ATXN7L3	-0.355269
A427	LUSC	signature 13	0	RAD9A	-1.35387
A427	LUSC	signature 13	0	HMCES	-0.41991
A427	LUSC	signature 13	0	MCM8	-0.0474747
A427	LUSC	signature 2	0	ATXN7L3	-0.355269
A427	LUSC	signature 2	0	RAD9A	-1.35387
A427	LUSC	signature 2	0	HMCES	-0.41991
A427	LUSC	signature 2	0	MCM8	-0.0474747
A549	LUAD	signature 2	0	ATXN7L3	-0.57892
A549	LUAD	signature 2	0	RAD9A	-1.36427
A549	LUAD	signature 2	0	MCM8	-0.182331
A549	LUAD	signature 2	0	HMCES	-0.203306
A549	LUAD	signature 13	0.0340219	ATXN7L3	-0.57892
A549	LUAD	signature 13	0.0340219	RAD9A	-1.36427
A549	LUAD	signature 13	0.0340219	MCM8	-0.182331
A549	LUAD	signature 13	0.0340219	HMCES	-0.203306
ABC1	LUAD	signature 2	0	ATXN7L3	-0.532507
ABC1	LUAD	signature 2	0	MCM8	-0.273525
ABC1	LUAD	signature 2	0	RAD9A	-1.18597
ABC1	LUAD	signature 2	0	HMCES	-0.258055
ABC1	LUAD	signature 13	0	ATXN7L3	-0.532507
ABC1	LUAD	signature 13	0	MCM8	-0.273525
ABC1	LUAD	signature 13	0	RAD9A	-1.18597
ABC1	LUAD	signature 13	0	HMCES	-0.258055
BHY	HNSC	signature 13	0.0545775	RAD9A	-1.522
BHY	HNSC	signature 13	0.0545775	MCM8	-0.31049
BHY	HNSC	signature 13	0.0545775	HMCES	-0.430341
BHY	HNSC	signature 13	0.0545775	ATXN7L3	-1.12361
BHY	HNSC	signature 2	0.0378521	RAD9A	-1.522
BHY	HNSC	signature 2	0.0378521	MCM8	-0.31049
BHY	HNSC	signature 2	0.0378521	HMCES	-0.430341
BHY	HNSC	signature 2	0.0378521	ATXN7L3	-1.12361
BICR22	HNSC	signature 13	0.136364	MCM8	-0.206777
BICR22	HNSC	signature 13	0.136364	HMCES	-0.184385
BICR22	HNSC	signature 13	0.136364	ATXN7L3	-0.282274
BICR22	HNSC	signature 13	0.136364	RAD9A	-1.40053
BICR22	HNSC	signature 2	0.0710227	MCM8	-0.206777
BICR22	HNSC	signature 2	0.0710227	HMCES	-0.184385
BICR22	HNSC	signature 2	0.0710227	ATXN7L3	-0.282274
BICR22	HNSC	signature 2	0.0710227	RAD9A	-1.40053
BICR31	HNSC	signature 2	0	RAD9A	-1.31702
BICR31	HNSC	signature 2	0	HMCES	-0.315524
BICR31	HNSC	signature 2	0	MCM8	-0.365778
BICR31	HNSC	signature 2	0	ATXN7L3	-0.588957
BICR31	HNSC	signature 13	0.0252427	RAD9A	-1.31702
BICR31	HNSC	signature 13	0.0252427	HMCES	-0.315524
BICR31	HNSC	signature 13	0.0252427	MCM8	-0.365778
BICR31	HNSC	signature 13	0.0252427	ATXN7L3	-0.588957
BICR78	HNSC	signature 2	0.0580271	RAD9A	-1.19216
BICR78	HNSC	signature 2	0.0580271	HMCES	-0.417156
BICR78	HNSC	signature 2	0.0580271	MCM8	0.112654
BICR78	HNSC	signature 2	0.0580271	ATXN7L3	-0.674339
BICR78	HNSC	signature 13	0	RAD9A	-1.19216
BICR78	HNSC	signature 13	0	HMCES	-0.417156
BICR78	HNSC	signature 13	0	MCM8	0.112654
BICR78	HNSC	signature 13	0	ATXN7L3	-0.674339
CAL12T	LUSC	signature 13	0	RAD9A	-0.812803
CAL12T	LUSC	signature 13	0	ATXN7L3	-0.586359
CAL12T	LUSC	signature 13	0	MCM8	0.0342315
CAL12T	LUSC	signature 13	0	HMCES	-0.350984
CAL12T	LUSC	signature 2	0	RAD9A	-0.812803
CAL12T	LUSC	signature 2	0	ATXN7L3	-0.586359
CAL12T	LUSC	signature 2	0	MCM8	0.0342315
CAL12T	LUSC	signature 2	0	HMCES	-0.350984
CAL27	HNSC	signature 13	0.246575	RAD9A	-1.10322
CAL27	HNSC	signature 13	0.246575	ATXN7L3	-0.520618
CAL27	HNSC	signature 13	0.246575	MCM8	0.0409067
CAL27	HNSC	signature 13	0.246575	HMCES	-0.414013
CAL27	HNSC	signature 2	0.200342	RAD9A	-1.10322
CAL27	HNSC	signature 2	0.200342	ATXN7L3	-0.520618
CAL27	HNSC	signature 2	0.200342	MCM8	0.0409067
CAL27	HNSC	signature 2	0.200342	HMCES	-0.414013
CAL33	HNSC	signature 2	0.0387097	RAD9A	-1.02768
CAL33	HNSC	signature 2	0.0387097	MCM8	-0.00697714
CAL33	HNSC	signature 2	0.0387097	ATXN7L3	-0.75866
CAL33	HNSC	signature 2	0.0387097	HMCES	-0.260646
CAL33	HNSC	signature 13	0	RAD9A	-1.02768
CAL33	HNSC	signature 13	0	MCM8	-0.00697714
CAL33	HNSC	signature 13	0	ATXN7L3	-0.75866
CAL33	HNSC	signature 13	0	HMCES	-0.260646
CALU6	LUAD	signature 2	0	ATXN7L3	-0.358868
CALU6	LUAD	signature 2	0	HMCES	-0.241615
CALU6	LUAD	signature 2	0	RAD9A	-0.938409
CALU6	LUAD	signature 2	0	MCM8	-0.121946
CALU6	LUAD	signature 13	0	ATXN7L3	-0.358868
CALU6	LUAD	signature 13	0	HMCES	-0.241615
CALU6	LUAD	signature 13	0	RAD9A	-0.938409
CALU6	LUAD	signature 13	0	MCM8	-0.121946
CHAGOK1	LUSC	signature 2	0.101103	RAD9A	-1.12506
CHAGOK1	LUSC	signature 2	0.101103	HMCES	-0.458965
CHAGOK1	LUSC	signature 2	0.101103	MCM8	-0.343725
CHAGOK1	LUSC	signature 2	0.101103	ATXN7L3	-0.592178
CHAGOK1	LUSC	signature 13	0.227941	RAD9A	-1.12506
CHAGOK1	LUSC	signature 13	0.227941	HMCES	-0.458965
CHAGOK1	LUSC	signature 13	0.227941	MCM8	-0.343725
CHAGOK1	LUSC	signature 13	0.227941	ATXN7L3	-0.592178
CORL23	LUSC	signature 13	0.0768212	ATXN7L3	-0.476135
CORL23	LUSC	signature 13	0.0768212	RAD9A	-1.18965
CORL23	LUSC	signature 13	0.0768212	MCM8	-0.297091
CORL23	LUSC	signature 13	0.0768212	HMCES	-0.552898
CORL23	LUSC	signature 2	0.0980132	ATXN7L3	-0.476135
CORL23	LUSC	signature 2	0.0980132	RAD9A	-1.18965
CORL23	LUSC	signature 2	0.0980132	MCM8	-0.297091
CORL23	LUSC	signature 2	0.0980132	HMCES	-0.552898
DETROIT562	HNSC	signature 13	0.0404531	ATXN7L3	-0.49557
DETROIT562	HNSC	signature 13	0.0404531	MCM8	-0.28037
DETROIT562	HNSC	signature 13	0.0404531	HMCES	-0.462921
DETROIT562	HNSC	signature 13	0.0404531	RAD9A	-1.2496
DETROIT562	HNSC	signature 2	0	ATXN7L3	-0.49557
DETROIT562	HNSC	signature 2	0	MCM8	-0.28037
DETROIT562	HNSC	signature 2	0	HMCES	-0.462921
DETROIT562	HNSC	signature 2	0	RAD9A	-1.2496
EBC1	LUSC	signature 2	0	HMCES	-0.426675
EBC1	LUSC	signature 2	0	ATXN7L3	-0.497297
EBC1	LUSC	signature 2	0	RAD9A	-1.29009
EBC1	LUSC	signature 2	0	MCM8	-0.190401
EBC1	LUSC	signature 13	0	HMCES	-0.426675
EBC1	LUSC	signature 13	0	ATXN7L3	-0.497297
EBC1	LUSC	signature 13	0	RAD9A	-1.29009
EBC1	LUSC	signature 13	0	MCM8	-0.190401
EKVX	LUAD	signature 2	0	MCM8	-0.215096
EKVX	LUAD	signature 2	0	RAD9A	-1.05612
EKVX	LUAD	signature 2	0	ATXN7L3	-0.624108
EKVX	LUAD	signature 2	0	HMCES	-0.286242
EKVX	LUAD	signature 13	0.03083	MCM8	-0.215096
EKVX	LUAD	signature 13	0.03083	RAD9A	-1.05612
EKVX	LUAD	signature 13	0.03083	ATXN7L3	-0.624108
EKVX	LUAD	signature 13	0.03083	HMCES	-0.286242
EPLC272H	LUSC	signature 13	0.0722367	RAD9A	-1.6522
EPLC272H	LUSC	signature 13	0.0722367	ATXN7L3	-0.588708
EPLC272H	LUSC	signature 13	0.0722367	MCM8	-0.0790148
EPLC272H	LUSC	signature 13	0.0722367	HMCES	-0.274819
EPLC272H	LUSC	signature 2	0.0661445	RAD9A	-1.6522
EPLC272H	LUSC	signature 2	0.0661445	ATXN7L3	-0.588708
EPLC272H	LUSC	signature 2	0.0661445	MCM8	-0.0790148
EPLC272H	LUSC	signature 2	0.0661445	HMCES	-0.274819
FADU	HNSC	signature 13	0.0408348	HMCES	-0.342797
FADU	HNSC	signature 13	0.0408348	MCM8	0.0334044
FADU	HNSC	signature 13	0.0408348	ATXN7L3	-0.416643
FADU	HNSC	signature 13	0.0408348	RAD9A	-0.995792
FADU	HNSC	signature 2	0.0453721	HMCES	-0.342797
FADU	HNSC	signature 2	0.0453721	MCM8	0.0334044
FADU	HNSC	signature 2	0.0453721	ATXN7L3	-0.416643
FADU	HNSC	signature 2	0.0453721	RAD9A	-0.995792
HARA	LUSC	signature 2	0	RAD9A	-1.15151
HARA	LUSC	signature 2	0	MCM8	-0.0509485
HARA	LUSC	signature 2	0	ATXN7L3	-0.73465
HARA	LUSC	signature 2	0	HMCES	-0.227702
HARA	LUSC	signature 13	0	RAD9A	-1.15151
HARA	LUSC	signature 13	0	MCM8	-0.0509485
HARA	LUSC	signature 13	0	ATXN7L3	-0.73465
HARA	LUSC	signature 13	0	HMCES	-0.227702
HCC15	LUSC	signature 2	0	MCM8	-0.265317
HCC15	LUSC	signature 2	0	RAD9A	-1.56494
HCC15	LUSC	signature 2	0	ATXN7L3	-0.516563
HCC15	LUSC	signature 2	0	HMCES	-0.293576
HCC15	LUSC	signature 13	0	MCM8	-0.265317
HCC15	LUSC	signature 13	0	RAD9A	-1.56494
HCC15	LUSC	signature 13	0	ATXN7L3	-0.516563
HCC15	LUSC	signature 13	0	HMCES	-0.293576
HCC366	LUSC	signature 13	0.0989619	ATXN7L3	-0.94482
HCC366	LUSC	signature 13	0.0989619	RAD9A	-1.10779
HCC366	LUSC	signature 13	0.0989619	MCM8	-0.0898199
HCC366	LUSC	signature 13	0.0989619	HMCES	-0.34551
HCC366	LUSC	signature 2	0.0698962	ATXN7L3	-0.94482
HCC366	LUSC	signature 2	0.0698962	RAD9A	-1.10779
HCC366	LUSC	signature 2	0.0698962	MCM8	-0.0898199
HCC366	LUSC	signature 2	0.0698962	HMCES	-0.34551
HCC44	LUAD	signature 13	0.0726141	ATXN7L3	-0.646155
HCC44	LUAD	signature 13	0.0726141	RAD9A	-0.924692
HCC44	LUAD	signature 13	0.0726141	HMCES	-0.381343
HCC44	LUAD	signature 13	0.0726141	MCM8	-0.0873897
HCC44	LUAD	signature 2	0.0757261	ATXN7L3	-0.646155
HCC44	LUAD	signature 2	0.0757261	RAD9A	-0.924692
HCC44	LUAD	signature 2	0.0757261	HMCES	-0.381343
HCC44	LUAD	signature 2	0.0757261	MCM8	-0.0873897
HCC827	LUAD	signature 2	0.0431433	ATXN7L3	-0.407896
HCC827	LUAD	signature 2	0.0431433	RAD9A	-0.974838
HCC827	LUAD	signature 2	0.0431433	MCM8	-0.205192
HCC827	LUAD	signature 2	0.0431433	HMCES	-0.120001
HCC827	LUAD	signature 13	0	ATXN7L3	-0.407896
HCC827	LUAD	signature 13	0	RAD9A	-0.974838
HCC827	LUAD	signature 13	0	MCM8	-0.205192
HCC827	LUAD	signature 13	0	HMCES	-0.120001
HOP62	LUAD	signature 2	0.141967	HMCES	-0.40978
HOP62	LUAD	signature 2	0.141967	ATXN7L3	-0.655503
HOP62	LUAD	signature 2	0.141967	RAD9A	-1.26924
HOP62	LUAD	signature 2	0.141967	MCM8	-0.0685976
HOP62	LUAD	signature 13	0.224377	HMCES	-0.40978
HOP62	LUAD	signature 13	0.224377	ATXN7L3	-0.655503
HOP62	LUAD	signature 13	0.224377	RAD9A	-1.26924
HOP62	LUAD	signature 13	0.224377	MCM8	-0.0685976
HSC2	HNSC	signature 2	0	RAD9A	-1.45168
HSC2	HNSC	signature 2	0	MCM8	-0.231274
HSC2	HNSC	signature 2	0	ATXN7L3	-0.581859
HSC2	HNSC	signature 2	0	HMCES	-0.228695
HSC2	HNSC	signature 13	0.0413943	RAD9A	-1.45168
HSC2	HNSC	signature 13	0.0413943	MCM8	-0.231274
HSC2	HNSC	signature 13	0.0413943	ATXN7L3	-0.581859
HSC2	HNSC	signature 13	0.0413943	HMCES	-0.228695
HSC3	HNSC	signature 13	0.132256	HMCES	-0.142297
HSC3	HNSC	signature 13	0.132256	RAD9A	-1.09673
HSC3	HNSC	signature 13	0.132256	ATXN7L3	-0.0857614
HSC3	HNSC	signature 13	0.132256	MCM8	-0.238577
HSC3	HNSC	signature 2	0.047759	HMCES	-0.142297
HSC3	HNSC	signature 2	0.047759	RAD9A	-1.09673
HSC3	HNSC	signature 2	0.047759	ATXN7L3	-0.0857614
HSC3	HNSC	signature 2	0.047759	MCM8	-0.238577
KNS62	LUSC	signature 13	0	ATXN7L3	-0.362988
KNS62	LUSC	signature 13	0	HMCES	-0.3736
KNS62	LUSC	signature 13	0	RAD9A	-1.14605
KNS62	LUSC	signature 13	0	MCM8	-0.125327
KNS62	LUSC	signature 2	0	ATXN7L3	-0.362988
KNS62	LUSC	signature 2	0	HMCES	-0.3736
KNS62	LUSC	signature 2	0	RAD9A	-1.14605
KNS62	LUSC	signature 2	0	MCM8	-0.125327
KON	HNSC	signature 2	0	RAD9A	-1.53149
KON	HNSC	signature 2	0	ATXN7L3	-0.752118
KON	HNSC	signature 2	0	MCM8	0.132407
KON	HNSC	signature 2	0	HMCES	-0.343507
KON	HNSC	signature 13	0	RAD9A	-1.53149
KON	HNSC	signature 13	0	ATXN7L3	-0.752118
KON	HNSC	signature 13	0	MCM8	0.132407
KON	HNSC	signature 13	0	HMCES	-0.343507
LCLC103H	LUSC	signature 2	0	RAD9A	-1.01134
LCLC103H	LUSC	signature 2	0	MCM8	-0.0977084
LCLC103H	LUSC	signature 2	0	ATXN7L3	-0.493743
LCLC103H	LUSC	signature 2	0	HMCES	-0.296695
LCLC103H	LUSC	signature 13	0	RAD9A	-1.01134
LCLC103H	LUSC	signature 13	0	MCM8	-0.0977084
LCLC103H	LUSC	signature 13	0	ATXN7L3	-0.493743
LCLC103H	LUSC	signature 13	0	HMCES	-0.296695
LCLC97TM1	LUSC	signature 13	0	MCM8	0.0199665
LCLC97TM1	LUSC	signature 13	0	ATXN7L3	-0.278042
LCLC97TM1	LUSC	signature 13	0	HMCES	-0.310666
LCLC97TM1	LUSC	signature 13	0	RAD9A	-1.18318
LCLC97TM1	LUSC	signature 2	0	MCM8	0.0199665
LCLC97TM1	LUSC	signature 2	0	ATXN7L3	-0.278042
LCLC97TM1	LUSC	signature 2	0	HMCES	-0.310666
LCLC97TM1	LUSC	signature 2	0	RAD9A	-1.18318
LK2	LUSC	signature 13	0	ATXN7L3	-0.49685
LK2	LUSC	signature 13	0	MCM8	-0.257402
LK2	LUSC	signature 13	0	RAD9A	-1.15652
LK2	LUSC	signature 13	0	HMCES	-0.275781
LK2	LUSC	signature 2	0.0218447	ATXN7L3	-0.49685
LK2	LUSC	signature 2	0.0218447	MCM8	-0.257402
LK2	LUSC	signature 2	0.0218447	RAD9A	-1.15652
LK2	LUSC	signature 2	0.0218447	HMCES	-0.275781
LN18	LUSC	signature 2	0	HMCES	-0.460339
LN18	LUSC	signature 2	0	RAD9A	-0.974613
LN18	LUSC	signature 2	0	MCM8	0.00647808
LN18	LUSC	signature 2	0	ATXN7L3	-0.623236
LN18	LUSC	signature 13	0	HMCES	-0.460339
LN18	LUSC	signature 13	0	RAD9A	-0.974613
LN18	LUSC	signature 13	0	MCM8	0.00647808
LN18	LUSC	signature 13	0	ATXN7L3	-0.623236
LU65	LUSC	signature 2	0.031477	RAD9A	-1.53262
LU65	LUSC	signature 2	0.031477	HMCES	-0.369042
LU65	LUSC	signature 2	0.031477	MCM8	-0.21915
LU65	LUSC	signature 2	0.031477	ATXN7L3	-0.345765
LU65	LUSC	signature 13	0	RAD9A	-1.53262
LU65	LUSC	signature 13	0	HMCES	-0.369042
LU65	LUSC	signature 13	0	MCM8	-0.21915
LU65	LUSC	signature 13	0	ATXN7L3	-0.345765
LXF289	LUAD	signature 13	0.124822	RAD9A	-1.11022
LXF289	LUAD	signature 13	0.124822	HMCES	-0.186016
LXF289	LUAD	signature 13	0.124822	MCM8	-0.25367
LXF289	LUAD	signature 13	0.124822	ATXN7L3	-0.331579
LXF289	LUAD	signature 2	0.109843	RAD9A	-1.11022
LXF289	LUAD	signature 2	0.109843	HMCES	-0.186016
LXF289	LUAD	signature 2	0.109843	MCM8	-0.25367
LXF289	LUAD	signature 2	0.109843	ATXN7L3	-0.331579
NCIH1155	LUSC	signature 13	0	MCM8	-0.0957981
NCIH1155	LUSC	signature 13	0	RAD9A	-1.06517
NCIH1155	LUSC	signature 13	0	HMCES	-0.234763
NCIH1155	LUSC	signature 13	0	ATXN7L3	-0.605622
NCIH1155	LUSC	signature 2	0	MCM8	-0.0957981
NCIH1155	LUSC	signature 2	0	RAD9A	-1.06517
NCIH1155	LUSC	signature 2	0	HMCES	-0.234763
NCIH1155	LUSC	signature 2	0	ATXN7L3	-0.605622
NCIH1299	LUSC	signature 2	0	ATXN7L3	-0.0728375
NCIH1299	LUSC	signature 2	0	HMCES	-0.188482
NCIH1299	LUSC	signature 2	0	RAD9A	-0.934253
NCIH1299	LUSC	signature 2	0	MCM8	-0.0768862
NCIH1299	LUSC	signature 13	0	ATXN7L3	-0.0728375
NCIH1299	LUSC	signature 13	0	HMCES	-0.188482
NCIH1299	LUSC	signature 13	0	RAD9A	-0.934253
NCIH1299	LUSC	signature 13	0	MCM8	-0.0768862
NCIH1437	LUAD	signature 2	0.0662558	RAD9A	-1.19386
NCIH1437	LUAD	signature 2	0.0662558	HMCES	-0.174408
NCIH1437	LUAD	signature 2	0.0662558	ATXN7L3	-0.633025
NCIH1437	LUAD	signature 2	0.0662558	MCM8	-0.168182
NCIH1437	LUAD	signature 13	0.0600924	RAD9A	-1.19386
NCIH1437	LUAD	signature 13	0.0600924	HMCES	-0.174408
NCIH1437	LUAD	signature 13	0.0600924	ATXN7L3	-0.633025
NCIH1437	LUAD	signature 13	0.0600924	MCM8	-0.168182
NCIH1568	LUAD	signature 2	0	HMCES	-0.450226
NCIH1568	LUAD	signature 2	0	RAD9A	-1.74223
NCIH1568	LUAD	signature 2	0	MCM8	-0.334444
NCIH1568	LUAD	signature 2	0	ATXN7L3	-0.638078
NCIH1568	LUAD	signature 13	0.039018	HMCES	-0.450226
NCIH1568	LUAD	signature 13	0.039018	RAD9A	-1.74223
NCIH1568	LUAD	signature 13	0.039018	MCM8	-0.334444
NCIH1568	LUAD	signature 13	0.039018	ATXN7L3	-0.638078
NCIH1573	LUAD	signature 2	0.0978316	RAD9A	-1.04423
NCIH1573	LUAD	signature 2	0.0978316	MCM8	-0.388123
NCIH1573	LUAD	signature 2	0.0978316	HMCES	-0.502064
NCIH1573	LUAD	signature 2	0.0978316	ATXN7L3	-0.892065
NCIH1573	LUAD	signature 13	0.129097	RAD9A	-1.04423
NCIH1573	LUAD	signature 13	0.129097	MCM8	-0.388123
NCIH1573	LUAD	signature 13	0.129097	HMCES	-0.502064
NCIH1573	LUAD	signature 13	0.129097	ATXN7L3	-0.892065
NCIH1581	LUSC	signature 13	0	MCM8	-0.0357829
NCIH1581	LUSC	signature 13	0	HMCES	-0.160177
NCIH1581	LUSC	signature 13	0	ATXN7L3	-0.794868
NCIH1581	LUSC	signature 13	0	RAD9A	-1.13017
NCIH1581	LUSC	signature 2	0	MCM8	-0.0357829
NCIH1581	LUSC	signature 2	0	HMCES	-0.160177
NCIH1581	LUSC	signature 2	0	ATXN7L3	-0.794868
NCIH1581	LUSC	signature 2	0	RAD9A	-1.13017
NCIH1648	LUAD	signature 13	0.0282663	ATXN7L3	-0.691815
NCIH1648	LUAD	signature 13	0.0282663	HMCES	-0.269621
NCIH1648	LUAD	signature 13	0.0282663	RAD9A	-1.18696
NCIH1648	LUAD	signature 13	0.0282663	MCM8	-0.229434
NCIH1648	LUAD	signature 2	0.0257538	ATXN7L3	-0.691815
NCIH1648	LUAD	signature 2	0.0257538	HMCES	-0.269621
NCIH1648	LUAD	signature 2	0.0257538	RAD9A	-1.18696
NCIH1648	LUAD	signature 2	0.0257538	MCM8	-0.229434
NCIH1650	LUAD	signature 2	0.107612	MCM8	-0.17129
NCIH1650	LUAD	signature 2	0.107612	ATXN7L3	-0.761229
NCIH1650	LUAD	signature 2	0.107612	HMCES	-0.516596
NCIH1650	LUAD	signature 2	0.107612	RAD9A	-1.36335
NCIH1650	LUAD	signature 13	0.0708661	MCM8	-0.17129
NCIH1650	LUAD	signature 13	0.0708661	ATXN7L3	-0.761229
NCIH1650	LUAD	signature 13	0.0708661	HMCES	-0.516596
NCIH1650	LUAD	signature 13	0.0708661	RAD9A	-1.36335
NCIH1666	LUAD	signature 2	0	MCM8	-0.181008
NCIH1666	LUAD	signature 2	0	RAD9A	-1.46067
NCIH1666	LUAD	signature 2	0	ATXN7L3	-0.430046
NCIH1666	LUAD	signature 2	0	HMCES	-0.447713
NCIH1666	LUAD	signature 13	0	MCM8	-0.181008
NCIH1666	LUAD	signature 13	0	RAD9A	-1.46067
NCIH1666	LUAD	signature 13	0	ATXN7L3	-0.430046
NCIH1666	LUAD	signature 13	0	HMCES	-0.447713
NCIH1693	LUAD	signature 13	0	HMCES	-0.254861
NCIH1693	LUAD	signature 13	0	ATXN7L3	-0.13948
NCIH1693	LUAD	signature 13	0	MCM8	-0.130039
NCIH1693	LUAD	signature 13	0	RAD9A	-1.35404
NCIH1693	LUAD	signature 2	0	HMCES	-0.254861
NCIH1693	LUAD	signature 2	0	ATXN7L3	-0.13948
NCIH1693	LUAD	signature 2	0	MCM8	-0.130039
NCIH1693	LUAD	signature 2	0	RAD9A	-1.35404
NCIH1703	LUSC	signature 13	0	HMCES	-0.279513
NCIH1703	LUSC	signature 13	0	MCM8	0.049121
NCIH1703	LUSC	signature 13	0	ATXN7L3	-0.673688
NCIH1703	LUSC	signature 13	0	RAD9A	-1.23374
NCIH1703	LUSC	signature 2	0	HMCES	-0.279513
NCIH1703	LUSC	signature 2	0	MCM8	0.049121
NCIH1703	LUSC	signature 2	0	ATXN7L3	-0.673688
NCIH1703	LUSC	signature 2	0	RAD9A	-1.23374
NCIH1792	LUAD	signature 2	0.0308261	ATXN7L3	-0.588892
NCIH1792	LUAD	signature 2	0.0308261	MCM8	-0.313667
NCIH1792	LUAD	signature 2	0.0308261	HMCES	-0.380516
NCIH1792	LUAD	signature 2	0.0308261	RAD9A	-1.22398
NCIH1792	LUAD	signature 13	0.0295931	ATXN7L3	-0.588892
NCIH1792	LUAD	signature 13	0.0295931	MCM8	-0.313667
NCIH1792	LUAD	signature 13	0.0295931	HMCES	-0.380516
NCIH1792	LUAD	signature 13	0.0295931	RAD9A	-1.22398
NCIH1793	LUAD	signature 2	0	ATXN7L3	-0.651989
NCIH1793	LUAD	signature 2	0	RAD9A	-1.19831
NCIH1793	LUAD	signature 2	0	MCM8	-0.149307
NCIH1793	LUAD	signature 2	0	HMCES	-0.430222
NCIH1793	LUAD	signature 13	0	ATXN7L3	-0.651989
NCIH1793	LUAD	signature 13	0	RAD9A	-1.19831
NCIH1793	LUAD	signature 13	0	MCM8	-0.149307
NCIH1793	LUAD	signature 13	0	HMCES	-0.430222
NCIH1915	LUSC	signature 13	0	HMCES	-0.500044
NCIH1915	LUSC	signature 13	0	MCM8	-0.624422
NCIH1915	LUSC	signature 13	0	ATXN7L3	-0.322304
NCIH1915	LUSC	signature 13	0	RAD9A	-1.37593
NCIH1915	LUSC	signature 2	0	HMCES	-0.500044
NCIH1915	LUSC	signature 2	0	MCM8	-0.624422
NCIH1915	LUSC	signature 2	0	ATXN7L3	-0.322304
NCIH1915	LUSC	signature 2	0	RAD9A	-1.37593
NCIH1944	LUAD	signature 13	0.0405965	RAD9A	-1.65448
NCIH1944	LUAD	signature 13	0.0405965	ATXN7L3	-0.582775
NCIH1944	LUAD	signature 13	0.0405965	MCM8	-0.279734
NCIH1944	LUAD	signature 13	0.0405965	HMCES	-0.513709
NCIH1944	LUAD	signature 2	0	RAD9A	-1.65448
NCIH1944	LUAD	signature 2	0	ATXN7L3	-0.582775
NCIH1944	LUAD	signature 2	0	MCM8	-0.279734
NCIH1944	LUAD	signature 2	0	HMCES	-0.513709
NCIH1975	LUAD	signature 2	0	HMCES	-0.14906
NCIH1975	LUAD	signature 2	0	RAD9A	-0.891275
NCIH1975	LUAD	signature 2	0	ATXN7L3	-0.705496
NCIH1975	LUAD	signature 2	0	MCM8	-0.0948311
NCIH1975	LUAD	signature 13	0	HMCES	-0.14906
NCIH1975	LUAD	signature 13	0	RAD9A	-0.891275
NCIH1975	LUAD	signature 13	0	ATXN7L3	-0.705496
NCIH1975	LUAD	signature 13	0	MCM8	-0.0948311
NCIH2023	LUAD	signature 2	0	HMCES	-0.314122
NCIH2023	LUAD	signature 2	0	ATXN7L3	-0.00170282
NCIH2023	LUAD	signature 2	0	RAD9A	-1.41254
NCIH2023	LUAD	signature 2	0	MCM8	-0.340539
NCIH2023	LUAD	signature 13	0	HMCES	-0.314122
NCIH2023	LUAD	signature 13	0	ATXN7L3	-0.00170282
NCIH2023	LUAD	signature 13	0	RAD9A	-1.41254
NCIH2023	LUAD	signature 13	0	MCM8	-0.340539
NCIH2030	LUAD	signature 2	0.0358306	RAD9A	-0.981449
NCIH2030	LUAD	signature 2	0.0358306	HMCES	-0.364325
NCIH2030	LUAD	signature 2	0.0358306	MCM8	-0.428416
NCIH2030	LUAD	signature 2	0.0358306	ATXN7L3	-0.258841
NCIH2030	LUAD	signature 13	0	RAD9A	-0.981449
NCIH2030	LUAD	signature 13	0	HMCES	-0.364325
NCIH2030	LUAD	signature 13	0	MCM8	-0.428416
NCIH2030	LUAD	signature 13	0	ATXN7L3	-0.258841
NCIH2087	LUAD	signature 13	0.262372	HMCES	-0.393082
NCIH2087	LUAD	signature 13	0.262372	ATXN7L3	-0.149169
NCIH2087	LUAD	signature 13	0.262372	MCM8	-0.110308
NCIH2087	LUAD	signature 13	0.262372	RAD9A	-1.23992
NCIH2087	LUAD	signature 2	0.199529	HMCES	-0.393082
NCIH2087	LUAD	signature 2	0.199529	ATXN7L3	-0.149169
NCIH2087	LUAD	signature 2	0.199529	MCM8	-0.110308
NCIH2087	LUAD	signature 2	0.199529	RAD9A	-1.23992
NCIH2110	LUSC	signature 13	0.0711455	ATXN7L3	-0.253269
NCIH2110	LUSC	signature 13	0.0711455	MCM8	-0.395228
NCIH2110	LUSC	signature 13	0.0711455	RAD9A	-1.26633
NCIH2110	LUSC	signature 13	0.0711455	HMCES	-0.273855
NCIH2110	LUSC	signature 2	0.0770908	ATXN7L3	-0.253269
NCIH2110	LUSC	signature 2	0.0770908	MCM8	-0.395228
NCIH2110	LUSC	signature 2	0.0770908	RAD9A	-1.26633
NCIH2110	LUSC	signature 2	0.0770908	HMCES	-0.273855
NCIH2122	LUAD	signature 2	0.0333333	RAD9A	-1.56841
NCIH2122	LUAD	signature 2	0.0333333	HMCES	-0.173653
NCIH2122	LUAD	signature 2	0.0333333	ATXN7L3	0.172921
NCIH2122	LUAD	signature 2	0.0333333	MCM8	-0.18957
NCIH2122	LUAD	signature 13	0	RAD9A	-1.56841
NCIH2122	LUAD	signature 13	0	HMCES	-0.173653
NCIH2122	LUAD	signature 13	0	ATXN7L3	0.172921
NCIH2122	LUAD	signature 13	0	MCM8	-0.18957
NCIH2170	LUSC	signature 2	0.0267966	RAD9A	-0.917664
NCIH2170	LUSC	signature 2	0.0267966	ATXN7L3	-0.169977
NCIH2170	LUSC	signature 2	0.0267966	MCM8	-0.358172
NCIH2170	LUSC	signature 2	0.0267966	HMCES	-0.417886
NCIH2170	LUSC	signature 13	0	RAD9A	-0.917664
NCIH2170	LUSC	signature 13	0	ATXN7L3	-0.169977
NCIH2170	LUSC	signature 13	0	MCM8	-0.358172
NCIH2170	LUSC	signature 13	0	HMCES	-0.417886
NCIH2172	LUSC	signature 13	0.0383534	HMCES	-0.166144
NCIH2172	LUSC	signature 13	0.0383534	RAD9A	-1.10226
NCIH2172	LUSC	signature 13	0.0383534	ATXN7L3	0.00421252
NCIH2172	LUSC	signature 13	0.0383534	MCM8	-0.0856482
NCIH2172	LUSC	signature 2	0	HMCES	-0.166144
NCIH2172	LUSC	signature 2	0	RAD9A	-1.10226
NCIH2172	LUSC	signature 2	0	ATXN7L3	0.00421252
NCIH2172	LUSC	signature 2	0	MCM8	-0.0856482
NCIH2291	LUAD	signature 13	0.0488861	RAD9A	-1.05428
NCIH2291	LUAD	signature 13	0.0488861	ATXN7L3	-0.643079
NCIH2291	LUAD	signature 13	0.0488861	HMCES	-0.301295
NCIH2291	LUAD	signature 13	0.0488861	MCM8	-0.310657
NCIH2291	LUAD	signature 2	0	RAD9A	-1.05428
NCIH2291	LUAD	signature 2	0	ATXN7L3	-0.643079
NCIH2291	LUAD	signature 2	0	HMCES	-0.301295
NCIH2291	LUAD	signature 2	0	MCM8	-0.310657
NCIH23	LUAD	signature 2	0.0486111	ATXN7L3	-0.286414
NCIH23	LUAD	signature 2	0.0486111	MCM8	-0.501119
NCIH23	LUAD	signature 2	0.0486111	HMCES	-0.461173
NCIH23	LUAD	signature 2	0.0486111	RAD9A	-0.821753
NCIH23	LUAD	signature 13	0.0559414	ATXN7L3	-0.286414
NCIH23	LUAD	signature 13	0.0559414	MCM8	-0.501119
NCIH23	LUAD	signature 13	0.0559414	HMCES	-0.461173
NCIH23	LUAD	signature 13	0.0559414	RAD9A	-0.821753
NCIH292	LUSC	signature 2	0	MCM8	0.01479
NCIH292	LUSC	signature 2	0	RAD9A	-1.16731
NCIH292	LUSC	signature 2	0	ATXN7L3	-1.05559
NCIH292	LUSC	signature 2	0	HMCES	-0.420158
NCIH292	LUSC	signature 13	0.0280475	MCM8	0.01479
NCIH292	LUSC	signature 13	0.0280475	RAD9A	-1.16731
NCIH292	LUSC	signature 13	0.0280475	ATXN7L3	-1.05559
NCIH292	LUSC	signature 13	0.0280475	HMCES	-0.420158
NCIH3122	LUAD	signature 13	0.0384615	HMCES	-0.511077
NCIH3122	LUAD	signature 13	0.0384615	RAD9A	-1.24712
NCIH3122	LUAD	signature 13	0.0384615	ATXN7L3	0.0620718
NCIH3122	LUAD	signature 13	0.0384615	MCM8	-0.103819
NCIH3122	LUAD	signature 2	0	HMCES	-0.511077
NCIH3122	LUAD	signature 2	0	RAD9A	-1.24712
NCIH3122	LUAD	signature 2	0	ATXN7L3	0.0620718
NCIH3122	LUAD	signature 2	0	MCM8	-0.103819
NCIH441	LUAD	signature 13	0.113973	ATXN7L3	0.0102642
NCIH441	LUAD	signature 13	0.113973	RAD9A	-1.21924
NCIH441	LUAD	signature 13	0.113973	HMCES	-0.26546
NCIH441	LUAD	signature 13	0.113973	MCM8	-0.536273
NCIH441	LUAD	signature 2	0.0562061	ATXN7L3	0.0102642
NCIH441	LUAD	signature 2	0.0562061	RAD9A	-1.21924
NCIH441	LUAD	signature 2	0.0562061	HMCES	-0.26546
NCIH441	LUAD	signature 2	0.0562061	MCM8	-0.536273
NCIH460	LUSC	signature 2	0.0245478	HMCES	-0.274259
NCIH460	LUSC	signature 2	0.0245478	ATXN7L3	-0.332116
NCIH460	LUSC	signature 2	0.0245478	RAD9A	-1.31848
NCIH460	LUSC	signature 2	0.0245478	MCM8	-0.193375
NCIH460	LUSC	signature 13	0	HMCES	-0.274259
NCIH460	LUSC	signature 13	0	ATXN7L3	-0.332116
NCIH460	LUSC	signature 13	0	RAD9A	-1.31848
NCIH460	LUSC	signature 13	0	MCM8	-0.193375
NCIH520	LUSC	signature 2	0	MCM8	-0.0346425
NCIH520	LUSC	signature 2	0	RAD9A	-0.992486
NCIH520	LUSC	signature 2	0	HMCES	-0.109577
NCIH520	LUSC	signature 2	0	ATXN7L3	-0.790994
NCIH520	LUSC	signature 13	0.0547397	MCM8	-0.0346425
NCIH520	LUSC	signature 13	0.0547397	RAD9A	-0.992486
NCIH520	LUSC	signature 13	0.0547397	HMCES	-0.109577
NCIH520	LUSC	signature 13	0.0547397	ATXN7L3	-0.790994
NCIH522	LUAD	signature 2	0.0357698	ATXN7L3	-0.231656
NCIH522	LUAD	signature 2	0.0357698	MCM8	-0.191739
NCIH522	LUAD	signature 2	0.0357698	RAD9A	-0.86393
NCIH522	LUAD	signature 2	0.0357698	HMCES	-0.268712
NCIH522	LUAD	signature 13	0	ATXN7L3	-0.231656
NCIH522	LUAD	signature 13	0	MCM8	-0.191739
NCIH522	LUAD	signature 13	0	RAD9A	-0.86393
NCIH522	LUAD	signature 13	0	HMCES	-0.268712
NCIH647	LUSC	signature 13	0.0517423	RAD9A	-1.45329
NCIH647	LUSC	signature 13	0.0517423	HMCES	-0.248752
NCIH647	LUSC	signature 13	0.0517423	ATXN7L3	-0.136794
NCIH647	LUSC	signature 13	0.0517423	MCM8	0.178397
NCIH647	LUSC	signature 2	0.0274551	RAD9A	-1.45329
NCIH647	LUSC	signature 2	0.0274551	HMCES	-0.248752
NCIH647	LUSC	signature 2	0.0274551	ATXN7L3	-0.136794
NCIH647	LUSC	signature 2	0.0274551	MCM8	0.178397
NCIH661	LUSC	signature 13	0	MCM8	-0.0244953
NCIH661	LUSC	signature 13	0	RAD9A	-0.943193
NCIH661	LUSC	signature 13	0	HMCES	-0.692177
NCIH661	LUSC	signature 13	0	ATXN7L3	-0.486068
NCIH661	LUSC	signature 2	0	MCM8	-0.0244953
NCIH661	LUSC	signature 2	0	RAD9A	-0.943193
NCIH661	LUSC	signature 2	0	HMCES	-0.692177
NCIH661	LUSC	signature 2	0	ATXN7L3	-0.486068
NCIH727	LUSC	signature 2	0	RAD9A	-1.57163
NCIH727	LUSC	signature 2	0	HMCES	-0.2972
NCIH727	LUSC	signature 2	0	ATXN7L3	-0.468506
NCIH727	LUSC	signature 2	0	MCM8	-0.110733
NCIH727	LUSC	signature 13	0	RAD9A	-1.57163
NCIH727	LUSC	signature 13	0	HMCES	-0.2972
NCIH727	LUSC	signature 13	0	ATXN7L3	-0.468506
NCIH727	LUSC	signature 13	0	MCM8	-0.110733
NCIH838	LUAD	signature 2	0	HMCES	-0.208551
NCIH838	LUAD	signature 2	0	MCM8	-0.105141
NCIH838	LUAD	signature 2	0	RAD9A	-0.935377
NCIH838	LUAD	signature 2	0	ATXN7L3	-0.509039
NCIH838	LUAD	signature 13	0	HMCES	-0.208551
NCIH838	LUAD	signature 13	0	MCM8	-0.105141
NCIH838	LUAD	signature 13	0	RAD9A	-0.935377
NCIH838	LUAD	signature 13	0	ATXN7L3	-0.509039
PC14	LUAD	signature 13	0	MCM8	-0.0654808
PC14	LUAD	signature 13	0	HMCES	-0.313096
PC14	LUAD	signature 13	0	ATXN7L3	-0.676254
PC14	LUAD	signature 13	0	RAD9A	-1.14352
PC14	LUAD	signature 2	0	MCM8	-0.0654808
PC14	LUAD	signature 2	0	HMCES	-0.313096
PC14	LUAD	signature 2	0	ATXN7L3	-0.676254
PC14	LUAD	signature 2	0	RAD9A	-1.14352
PECAPJ15	HNSC	signature 13	0.197098	RAD9A	-1.14873
PECAPJ15	HNSC	signature 13	0.197098	MCM8	0.0990286
PECAPJ15	HNSC	signature 13	0.197098	HMCES	-0.417637
PECAPJ15	HNSC	signature 13	0.197098	ATXN7L3	-0.149127
PECAPJ15	HNSC	signature 2	0.102781	RAD9A	-1.14873
PECAPJ15	HNSC	signature 2	0.102781	MCM8	0.0990286
PECAPJ15	HNSC	signature 2	0.102781	HMCES	-0.417637
PECAPJ15	HNSC	signature 2	0.102781	ATXN7L3	-0.149127
SCC25	HNSC	signature 2	0	HMCES	-0.259365
SCC25	HNSC	signature 2	0	ATXN7L3	-0.386315
SCC25	HNSC	signature 2	0	RAD9A	-1.73162
SCC25	HNSC	signature 2	0	MCM8	-0.0692486
SCC25	HNSC	signature 13	0	HMCES	-0.259365
SCC25	HNSC	signature 13	0	ATXN7L3	-0.386315
SCC25	HNSC	signature 13	0	RAD9A	-1.73162
SCC25	HNSC	signature 13	0	MCM8	-0.0692486
SCC4	HNSC	signature 2	0	RAD9A	-1.39594
SCC4	HNSC	signature 2	0	HMCES	-0.139382
SCC4	HNSC	signature 2	0	ATXN7L3	-0.530208
SCC4	HNSC	signature 2	0	MCM8	-0.0894742
SCC4	HNSC	signature 13	0	RAD9A	-1.39594
SCC4	HNSC	signature 13	0	HMCES	-0.139382
SCC4	HNSC	signature 13	0	ATXN7L3	-0.530208
SCC4	HNSC	signature 13	0	MCM8	-0.0894742
SKMES1	LUSC	signature 13	0	RAD9A	-1.72337
SKMES1	LUSC	signature 13	0	MCM8	-0.0754251
SKMES1	LUSC	signature 13	0	HMCES	-0.410601
SKMES1	LUSC	signature 13	0	ATXN7L3	-0.205151
SKMES1	LUSC	signature 2	0	RAD9A	-1.72337
SKMES1	LUSC	signature 2	0	MCM8	-0.0754251
SKMES1	LUSC	signature 2	0	HMCES	-0.410601
SKMES1	LUSC	signature 2	0	ATXN7L3	-0.205151
SW1573	LUAD	signature 13	0.0492611	RAD9A	-1.09524
SW1573	LUAD	signature 13	0.0492611	MCM8	-0.0392642
SW1573	LUAD	signature 13	0.0492611	ATXN7L3	-0.841746
SW1573	LUAD	signature 13	0.0492611	HMCES	-0.214916
SW1573	LUAD	signature 2	0	RAD9A	-1.09524
SW1573	LUAD	signature 2	0	MCM8	-0.0392642
SW1573	LUAD	signature 2	0	ATXN7L3	-0.841746
SW1573	LUAD	signature 2	0	HMCES	-0.214916

## Sheet: Fig 3B
Fig 3B numerical data
genes	type	A549_p53KO_t9	A549_p53KO_t12	A549_p53KO_t15	LXF289_t5	LXF289_t10	LXF289_t15	Cisplatin-1	CPT-1	Etoposide	HU	IR	Doxorubicin	H2O2	MMS	Pyridostatin	UV	Bleomycin	Olaparib	AZD6738	Cisplatin-2	Cisplatin-3	ICRF-187	Formaldehyde	Phen-DC3	Duocarmycin	Trabectedin	Calicheamicin	Gemcitabine	Illudin S	MLN4924	MNNG	KBrO3	CD437	CPT-2
HMCES	essential upon A3A overexpression	-1.1086	-0.88355	-1.3482	-0.21355	-0.43128	-0.93076	0.9	-1.09	0.48	0.42	-2.14	-0.23	-1.86	-0.2	0.27	-0.75	-0.26	0.59	-0.94	0.21	-0.51	0.14	1.23	0.3	-1.43	0.5	-0.2	0	-5.67	0.31	1.09	-9.44	0.27	-0.43
RAD9A	essential upon A3A overexpression	-0.59721	-0.25857	-0.80144	-0.29964	-0.6708	-0.97501	-3.05	0.42	-2.57	-2.44	-0.99	-0.38	0.08	-0.67	-0.19	-1.3	-3.61	-0.92	-8.31	-4.72	-2.68	-1.04	-1.94	-0.93	-2.6	1.13	-0.23	-3.13	-6.45	-4.14	-3.63	-5.71	-8.37	-0.85
MCM8	essential upon A3A overexpression	-0.42945	-0.35739	-0.42739	-0.18251	-0.69427	-1.3627	-1.15	-0.07	-0.28	0.23	1.18	-1.3	-0.1	-2.07	-1.41	-0.17	1.17	1.16	-1.38	-6.4	-4.41	0.95	0.32	0.15	-0.16	-1.51	-0.98	1.49	-1.25	0.58	-7.91	-0.31	0.27	-1.15
ATXN7L3	essential upon A3A overexpression	-0.4385	-1.3653	-0.83849	0.04441	-0.45608	-0.18296	-0.43	0.4	2.75	0.8	1.18	-0.33	-0.84	-4.51	-0.69	-0.01	-1	-0.07	0.59	-0.46	-1.59	1.44	-0.04	2.28	-0.29	-0.73	-1.44	-0.4	-2.95	0.17	-3.25	0.09	0.12	1
UBA6	essential upon A3A overexpression	-0.58435	-0.47482	-0.74354	-0.29599	-0.34614	-0.66291	-1.96	-1.92	-0.76	-0.56	-0.92	-1.91	-0.74	0.21	-1.26	-0.23	0.17	1.26	0.82	-0.8	-1.77	0.36	-1.63	-1.26	0.26	-0.7	-2.3	0.58	-0.93	-0.6	-0.64	0.11	-2.66	-0.27
DDX11	essential upon A3A overexpression	-0.13609	-0.33235	-0.92237	-0.069584	-0.35624	-1.1065	-2.69	-3.36	-3.72	-2.29	-1.23	-3.41	-1.1	-2.77	-3.14	-2.6	-0.94	-3.55	-2.55	-4.57	-4.19	-0.76	-0.15	0.3	1.96	0.77	-0.19	-0.97	-4.75	-4.12	-5.1	-6.29	-5.77	-8.38
MCM9	essential upon A3A overexpression	-0.24528	-0.24038	-0.41788	-0.15302	-0.82778	-0.99499	-0.17	0.53	0.29	1.5	0.98	-1.1	0.43	-2.5	0.1	0.41	0.82	-0.38	-3.67	-5.51	-6.27	1.12	-1.42	-0.51	-0.85	-1.7	-0.98	-1.16	-2.36	-0.37	-8.25	-0.87	1.28	-1.39
CDC23	essential upon A3A overexpression	-0.52028	-1.533	-0.23816	-0.020733	0.043261	-0.51634	-0.7	NA	-0.08	-0.12	1.07	0.99	2.39	0.38	1.21	1.67	0.86	-0.02	-0.53	-0.74	-0.66	-0.45	-1.91	-0.72	0.14	-0.24	0.84	1.05	-0.18	-1.51	-0.1	-1.34	-1.51	0.08
MAD2L2	essential upon A3A overexpression	-0.18362	-0.1331	-0.10249	-0.29262	-1.1445	-0.82582	-5.64	-0.78	-3.14	-0.33	-4.12	-4.48	-1.53	-3.21	-3.62	-5.54	-4.58	0.4	-10.64	-11.07	-10	-0.38	-0.92	1.12	-1.99	1.63	1.23	0.77	-12.76	-2.61	-0.75	-11.7	-0.27	-0.02
C17orf53	essential upon A3A overexpression	-0.028995	-0.64167	-0.52692	0.023326	-0.59311	-0.91324	-2.89	-1.57	-2.14	-2.3	-2.51	-0.36	-0.67	-3.57	-0.83	-1.18	0.33	-0.95	-1.52	-4.69	-5.34	-0.08	-0.8	0.4	-0.09	-0.79	-0.27	-0.12	-2.6	0.05	-6.39	-0.96	-0.76	-2.04
HECTD1	essential upon A3A overexpression	-0.235	-0.46661	-0.2606	-0.16381	-0.65726	-0.70839	-1.21	-0.9	-0.23	-1.03	-0.07	0.14	0.12	0.65	-0.99	0.63	-2.31	-1.62	1.07	-0.83	-0.28	1.25	-1.7	-0.47	0.67	-1.64	-2.51	0.69	1.18	-1.83	-0.81	0.04	1	-0.95
EMC7	essential upon A3A overexpression	-0.48592	-0.43519	-0.3004	-0.24384	0.028773	-1.0292	-0.66	-0.14	-1.38	0	1.44	-2.56	-1.11	-0.86	-0.32	-0.02	-0.89	-0.51	-0.9	0.35	0.13	-0.98	0.14	4.56	1.26	1.41	1.85	-1.98	0	0.6	-0.21	0.82	2.08	-0.56
CD37	essential upon A3A overexpression	-0.55866	-1.1561	-0.82502	0.15568	-0.1037	0.026434	1.01	2.03	1.16	0.27	1.57	-0.95	-0.59	-1.21	-1.51	0.26	1.84	2.95	0.6	-0.8	0.04	-2.01	-0.4	0.82	-0.21	0.4	-0.72	2.26	0.56	0.26	-0.38	-0.23	-1.76	-1.19
MDC1	essential upon A3A overexpression	-0.82402	-0.46435	-0.71272	-0.4771	0.30217	-0.18833	-2.78	-2.39	-5.48	-0.88	-2.13	-3.24	1.25	-0.14	-2.87	-2.05	-3.93	-1.44	-3.56	-1.65	-1.39	-2.38	-1.49	0.87	-0.25	0.34	-0.59	1.75	-2.69	0.24	-1.9	-6.47	-0.19	-3.42
SETDB1	essential upon A3A overexpression	-0.079715	-1.0998	-0.86234	0.028832	-0.18232	-0.15599	0.38	-0.7	1.56	0.95	0.23	0.49	-0.81	-3.1	-0.7	0.8	0.73	0.37	0.41	-0.13	-1.3	-1.14	0.87	4.52	1.61	1.52	0.58	-1.08	-2.23	0.08	-2.04	-0.37	-1.08	-2.5
RBM22	essential upon A3A overexpression	-0.37163	-0.57459	-0.044805	-0.26327	-0.70785	-0.38815	-0.12	-1.6	-0.14	0.21	-0.51	-0.27	0.31	-0.61	0.39	0.65	-0.51	0.7	0.73	0.6	-0.57	0.02	-0.72	0.24	-0.33	-0.58	-0.46	-0.33	-0.05	-2.12	-0.14	-0.4	-0.65	-0.31
FIGNL1	essential upon A3A overexpression	-0.1731	-0.23666	-0.41033	-0.15032	-0.52984	-0.77042	-2.68	-0.42	-0.51	-0.74	-1.97	-0.11	1.2	-0.77	-0.63	0.41	0.64	-0.6	-1.97	-2.57	-2.5	0.67	-1.14	-1.39	-0.46	-1.12	-0.08	-0.11	-0.52	-1.15	-3.51	-3.01	1.2	0.24
TXNRD1	essential upon A3A overexpression	-0.26418	-0.59522	-0.61238	-0.013775	-0.47637	-0.27225	1.01	0.14	1.17	1.33	0.22	0.49	0.67	0.11	0.63	0.11	1.23	0.76	-1.09	0.77	-0.11	0.93	0.72	-0.43	-0.12	1.04	1.53	-0.51	1.23	0.74	0.35	0.93	0.67	-1.6
TRAPPC3	essential upon A3A overexpression	0.12515	-0.67971	-0.32887	-0.33344	-0.45454	-0.5053	-1.14	0.7	0.7	0.43	-0.18	1.78	0.87	1.05	1.85	1.83	-0.55	-0.19	0.05	0.41	0.35	0.61	-0.28	1.1	0.03	0.18	0.79	0.73	0.67	-0.37	0.27	-0.42	0.88	-1
VWC2L	essential upon A3A overexpression	-0.40557	-0.54977	-1.3619	-0.12673	0.2347	0.036569	0.18	-0.39	-0.16	-0.64	1	0.65	-0.13	0.55	0.91	0.57	1.1	0.35	-0.61	-0.08	-1.85	1.67	-0.46	-0.05	0.01	-0.89	0.02	0.91	0.33	-0.29	-0.4	-0.37	-0.26	-0.74
CATSPERB	essential upon A3A overexpression	-0.44384	-0.38421	-1.052	-0.15653	-0.002588	-0.12942	0.92	0.49	0.06	-0.18	0.37	-1.71	-1.6	-1.01	-1.78	-1.09	-1	-1.9	-0.57	0.57	-0.41	-0.29	0.71	0.27	0.39	0.25	0.48	-0.5	0.44	0.34	0.19	0.22	0.52	1.56
RFC1	essential upon A3A overexpression	-0.31485	-0.71645	-0.9445	0.18267	-0.18853	-0.16724	0.61	-0.94	-0.46	-0.21	-0.65	0.18	-1.19	2.49	-0.89	-0.16	1.15	-0.47	0.72	0.27	0.17	0.53	0.02	1.42	0.48	0.08	-0.82	0.96	-0.94	-1.46	2.23	0.35	-1.84	-0.39
MANSC4	essential upon A3A overexpression	-0.49692	-0.47757	-0.94775	0.11849	-0.057973	-0.28455	-0.28	0.13	-0.02	-0.28	-0.09	-0.12	0.83	-0.4	-0.54	-0.24	0.23	-0.39	0.4	1.18	-0.29	-0.88	-0.4	-0.35	-0.55	-0.36	-0.61	1.35	-0.2	-0.17	-0.91	-0.32	-2.19	-1.69
C3orf38	essential upon A3A overexpression	-0.12338	-0.30172	-0.71542	-0.22807	-0.36543	-0.37843	0.48	1.29	-0.43	0.05	2.17	0.84	-0.56	-1.19	-0.01	-0.39	0.29	1.36	1.29	0.94	0.32	-1.42	0.58	-2.49	1.8	0.92	-0.11	-0.9	0.18	-0.33	-1.63	0.97	-0.07	0.49
RAD54L	essential upon A3A overexpression	-0.39074	-0.44607	-1.0247	-0.10346	0.070725	-0.21801	-0.22	-2.67	-1.57	0.04	-1.71	-1.65	0.25	-0.48	-3.32	-0.75	-1.21	-1.78	-1.93	-2.47	-2.93	-0.44	-0.83	0.58	-0.41	-1.35	-1.06	-0.12	-4.76	0.38	-1.41	-4.12	-1.04	-6.78
LIG1	essential upon A3A overexpression	-0.61369	-0.16201	-0.36553	-7.76e-05	-0.60864	-0.35329	-1.33	0.77	-0.66	-1.3	-1.05	-1.08	-0.77	-4.58	-1.4	-1.81	0.23	-3.66	-1.6	-0.85	-1.07	-1.63	-2.51	-0.8	-0.28	-0.65	-1.26	-0.89	-3.59	-0.47	-9.78	-1.22	-0.72	2.77
PLEKHA7	essential upon A3A overexpression	0.017287	-0.84819	-0.66383	0.061457	-0.46638	-0.19912	-0.6	-0.41	-0.43	-0.3	0.36	0.34	-0.13	0.25	0.3	-0.51	1.18	2.1	-0.35	0.93	0.36	0.73	1.55	1.51	0.03	0.36	0.57	-0.51	-0.3	0.23	0.23	0.68	1.67	0.23
SPC25	essential upon A3A overexpression	-0.048147	-0.87682	0.049061	-0.47122	-0.22575	-0.51782	-0.3	-1.04	-0.12	-1.16	-0.77	1.15	0.25	1.18	1.53	1.05	-0.18	1.3	-0.06	-0.62	0.2	0	0.57	-0.73	0.09	-0.41	0.33	-0.02	0.36	1.22	0.18	-0.9	-0.07	0.55
UBE2T	essential upon A3A overexpression	-0.47001	-0.19423	-0.66162	-0.20604	-0.19578	-0.35528	-7.73	-0.23	-0.64	0.74	-0.18	0.34	0.46	-4.05	-1.03	0.44	-0.44	-0.44	-2.67	-18.8	-17.31	0.07	-8.2	-0.1	0.22	-0.4	-0.99	-0.6	-1.64	-2.23	-14.07	-1.8	-0.86	-0.89
CALML6	essential upon A3A overexpression	-0.38514	-0.18432	-0.30699	-0.35346	-0.39695	-0.41786	-0.16	-0.91	-0.44	-0.15	-1.12	-0.22	0.05	0.85	0.96	-0.08	-0.62	-0.3	0.43	-0.06	0.55	0.24	-0.42	-1.09	-0.39	0.1	-1.08	0.47	-0.31	-0.71	0.07	-0.65	-0.62	-0.08
SLC17A9	essential upon A3A overexpression	-0.49267	-0.34923	-0.59471	-0.19947	-0.12437	-0.27461	-0.09	-0.37	-0.23	0.33	-1.35	0.46	-0.18	-1.8	-1.23	-1.35	-0.11	0.36	0.48	0.36	0.06	-0.71	0.77	0.31	-0.24	-0.89	-0.66	0.42	0.47	0.26	-0.35	-1.02	-0.05	-0.45
PRR15	essential upon A3A overexpression	-0.11259	-0.90263	-0.76033	0.022032	-0.26297	-0.016233	0.11	0.26	0.49	-0.05	0.6	1.18	0.16	0.69	1.24	0.63	0.79	1.19	-2.01	1.2	0.57	-0.25	0.36	0.04	0.1	0.3	0.13	-0.48	0.68	0.55	1.11	0.61	0.48	1.85
AMOTL2	essential upon A3A overexpression	-0.30099	-0.31576	-0.47795	0.048919	-0.37351	-0.57812	-0.13	0.73	-0.08	0.03	0.06	-0.97	1.81	1.35	3.38	0.6	-0.25	-0.59	0.6	0.82	-0.01	-3.8	0.64	-0.53	-2.69	-1.2	-0.39	0.96	2.36	-4.3	-0.24	-1.26	0.56	0.15
TCP1	essential upon A3A overexpression	0.22483	-0.058179	0.042289	-0.33445	-0.33276	-1.5199	0.15	-0.66	0.66	-0.64	0.17	0.02	-1.65	-0.64	-1.05	-0.43	NA	NA	-0.42	0.62	-0.66	-0.95	-0.27	-0.2	0.69	1.57	1.54	0.2	0.59	0.92	0.34	2.05	0.14	-0.11
MIER1	essential upon A3A overexpression	-0.21951	-0.69272	-0.62657	0.096083	-0.075809	-0.44425	1.63	2	0.89	0.99	1.04	-1.45	-1.47	-1.22	-0.6	-1.26	1.12	-0.82	-0.19	-0.34	-0.39	-0.99	0	-0.38	-0.47	-1.4	-1.37	-0.14	-0.76	-0.56	0.33	-0.39	-0.88	1.57
SIK1	essential upon A3A overexpression	-0.18446	-0.73843	-0.35686	0.014398	-0.48729	-0.20493	0.54	1.03	-0.37	0.47	1.28	-2.02	-1.18	-1.83	-1.93	-0.61	0.39	1.22	-0.27	0.27	0.62	0.41	0.48	0.98	-0.01	-0.97	-1.35	-1.32	0.48	1.7	-0.53	0.93	0.54	0.64
ANKS3	essential upon A3A overexpression	-0.15329	-0.6899	-0.87891	-0.021075	-0.055444	-0.1474	-0.43	1.01	-0.28	0.13	0.19	0.16	-0.49	1.09	2.05	0.27	0.33	0.61	-0.27	-0.57	-0.25	0.21	0.28	-1.03	-1.2	-0.74	-0.39	0.58	-0.64	-1.66	0.35	-0.54	-1.11	0.68
KLF6	essential upon A3A overexpression	-0.25211	-0.33819	-0.67468	-0.27224	-0.07947	-0.32831	1.25	0.04	0.17	-0.52	-0.99	0.25	1.12	0.56	1.7	0.95	1.62	1.95	-0.54	2.55	1.97	-0.2	2.22	2.34	-0.96	-0.52	0.22	2.23	-0.12	-1.51	-0.79	-0.7	-0.48	0.18
MNT	essential upon A3A overexpression	-0.40667	-0.59099	-0.48992	0.091508	-0.28576	-0.25633	-0.29	-1.56	-0.53	0.2	0.08	-1.59	0.1	-1.78	-2.22	-0.2	0.64	-0.01	-2.19	-0.52	-0.91	-0.19	-1.39	-1.09	-1.94	-0.41	0.51	-0.95	-0.08	-2.91	-1.57	-0.14	-1.12	-2.36
RBM10	essential upon A3A overexpression	0.074555	-0.38106	-0.17933	-0.34968	-0.41354	-0.66499	0.18	3.49	0.5	0.09	0.6	-2.67	1.5	-0.45	-0.14	-2.72	0.25	1.4	-0.94	1.27	0.09	0.22	0.11	-0.44	-0.79	-0.48	-1.63	0.27	0.18	-3.98	0.04	-1.47	-1.73	1.73
SLC25A47	essential upon A3A overexpression	-0.45902	-1.1076	-0.62735	0.24351	0.10855	-0.068789	-0.05	-0.31	-0.84	-0.27	-1.08	1.57	1.18	1.67	0.6	0.57	0.52	0.88	-0.12	-0.88	0.04	0.63	-0.07	0.29	-0.22	-0.12	0.48	0.08	0.64	0.54	1.33	0.14	0.74	-0.45
LYPD6	essential upon A3A overexpression	-0.31995	-0.29145	-0.19992	-0.15081	-0.4085	-0.53983	-0.71	0.14	0.01	-1.91	-1.25	-1.16	-1.58	-0.73	-0.98	-1.38	-0.29	-1.15	-2.25	-0.67	-0.96	-1.79	-0.21	-0.44	0.28	-0.99	-0.39	0.45	-0.59	-0.18	-0.89	0.55	-0.49	0.48
NDUFS4	essential upon A3A overexpression	-0.12739	-0.5643	-0.60417	-0.17664	-0.28914	-0.14526	0.49	2.08	1.1	1.33	0.99	0.98	-0.36	0.55	0.09	0.52	1.22	0.95	0.06	-1.22	0.01	0.97	0.54	0.59	-0.76	0.35	0.13	0.48	0.21	0.34	1.22	1.17	0.05	0
PLEKHA6	essential upon A3A overexpression	-0.45512	-0.45249	-0.54105	-0.061917	-0.064341	-0.32868	-0.33	1.97	0.35	0.78	0.06	0.52	-0.15	-0.75	1.18	-0.48	1.59	2.08	0.34	-0.27	0.43	-0.48	0.95	1.09	0.19	0.26	0.48	0.26	0.15	-0.14	0.09	-0.16	-0.28	-0.65
FIGN	essential upon A3A overexpression	-0.091971	-1.2674	-0.43131	-0.0072798	-0.1064	0.015798	1.49	0.47	0.8	1.35	0.58	0.52	-0.01	1.04	0.2	0.51	2.02	1.57	0.3	0.48	1.02	0.7	0.09	0.26	0.36	0.53	0.91	0.06	0.89	-0.3	0.9	0.2	0.6	-1.36
MSMB	essential upon A3A overexpression	-0.026746	-0.39739	-0.84033	-0.010889	-0.30223	-0.28008	-1.48	0.04	-0.16	-1.37	-0.09	-0.65	-0.22	-0.98	-0.98	0.29	0.98	0.45	1.54	0.65	0.07	0.6	0.06	-0.58	-1.33	0.03	0.62	-0.91	0.48	0.79	0.12	-0.41	0.08	0.87
RAB11A	essential upon A3A overexpression	-0.38171	-0.53695	-0.69948	-0.071544	0.053214	-0.18442	0.1	0.7	0.83	-0.11	1.24	1.37	1.3	-0.03	2.05	0.73	-0.39	-2.06	0.03	0.48	-0.63	-0.75	-1.07	-0.43	0.41	0.35	0.46	0.12	-0.4	-1.42	-0.62	-0.44	-0.22	0
PRDM1	essential upon A3A overexpression	-0.40619	-0.30077	-0.67089	0.024523	-0.25051	-0.20943	0.69	0.34	0.66	0.06	0.32	-1.2	-1.38	-2.1	-1.35	-0.65	-0.57	-1.01	-0.59	0.43	0.44	0.03	-0.14	0.36	1.04	0.43	0.35	-1.2	0.03	0.91	0.73	0.24	0.89	0.99
XRCC3	essential upon A3A overexpression	-0.37968	-0.35796	-0.79081	-0.04805	-0.18632	-0.045144	-6.76	-4.03	-6.72	-2.23	-0.46	-3.75	-0.18	-2.37	-3.17	-3.29	-1.38	-5.25	1.82	-1.91	-3.27	0.05	-0.03	1.26	2.04	1.61	1.69	1.2	-1.76	0.54	-2.47	-1.36	0.79	-1.41
BRD2	essential upon A3A overexpression	-0.35636	-0.39593	-0.0037554	-0.19354	-0.30572	-0.54039	0.41	-0.43	0.11	1.06	0.57	-0.39	-0.2	-1.12	-0.19	-0.17	-0.96	-0.54	-1.74	-0.61	-1.03	-0.46	-0.75	-0.41	0.58	0.46	0.6	0.66	-0.25	2.5	-0.65	-0.76	0.58	-1.82
SYCE2	not essential upon A3A overexpression	0.018143	0.029859	0.13833	-0.2769	0.00125	0.087401	-0.76	-2	-2.71	-0.45	-1.36	-1.47	-1.07	0.24	-1.36	-0.85	-0.9	-0.24	-1.66	0.41	0.26	0.72	-1.05	0.15	-0.39	-0.01	-0.73	0.35	-0.87	-0.38	-1.37	0.6	0.81	0.2
DLGAP4	not essential upon A3A overexpression	-0.35035	-0.22436	0.13723	0.23721	0.1351	0.063285	0.26	1.54	1.4	0.75	1.92	1.83	2.12	1.7	0.79	0.33	-1.49	-0.99	0.12	-0.7	-0.24	-0.15	1.81	1.49	-0.43	0.4	0.26	0.4	-0.6	0.2	-0.68	0.11	-1.26	0.35
PDE4D	not essential upon A3A overexpression	-0.074238	0.050343	0.18388	0.079358	-0.16493	-0.076194	-0.82	0.75	0.23	-0.21	-1.24	-0.74	-1.01	-0.92	0.29	-1.25	-0.29	0.48	-1.88	0.47	-0.47	1.21	-0.31	-0.38	0.33	-0.81	-0.94	0.99	0.81	0.3	-0.62	0.37	1.7	-1.49
TBX15	not essential upon A3A overexpression	-0.019656	-0.020112	-0.024097	0.0087546	-0.041171	0.094604	0.53	-0.61	0.41	0.53	0.07	0.69	-0.45	0.37	0.3	0.57	0.77	-0.27	1.25	0.35	0.13	0.48	0.07	-0.03	0.26	0.36	-0.19	2.49	0.68	0.15	0.58	0.79	0.5	-0.33
C8orf4	not essential upon A3A overexpression	0.11926	-0.039324	0.30384	-0.10839	-0.086826	-0.1902	-0.5	-0.21	-0.06	-0.46	1.23	0.25	0.99	0.83	1.02	1.3	1.61	0.65	1.32	-0.44	0.76	-0.74	0.56	-0.31	-0.71	-0.92	-0.26	0.29	0.95	0.68	0.53	0.03	-0.35	1.05
WDR19	not essential upon A3A overexpression	-0.075423	-0.066777	-0.051725	0.1272	0.044301	0.020785	-0.46	-0.67	0.57	-0.58	-0.73	-0.7	-0.31	-0.01	-0.47	-0.41	0.44	-0.91	0.53	-0.09	-0.16	0.06	-0.53	-0.89	-1.91	-0.63	-1.98	-0.44	-1.53	-0.68	-0.5	0.67	-1.75	-0.5
CGN	not essential upon A3A overexpression	0.036686	0.076643	-0.15303	-0.08426	-0.0028817	0.12522	0.49	-0.09	0.06	-0.7	0.95	-0.13	-0.55	-1.02	-0.09	-0.5	-0.5	-0.23	0.17	-0.46	-0.62	-0.77	0.74	0.19	0.37	1.26	0.74	-1.14	0.23	-0.23	0.74	0.35	0.8	-0.83
IPO5	not essential upon A3A overexpression	-0.047966	0.21344	-0.14147	-0.032963	0.095893	-0.088414	-0.32	-0.08	0.06	-0.17	-1.07	-0.38	-0.28	1.01	-0.08	-0.96	-1.33	-0.45	2.2	1.21	-0.11	0.47	1.65	1.5	2.8	1.66	0.86	-0.69	-0.57	0.78	1.29	1.76	0.78	0.41
NUDT15	not essential upon A3A overexpression	-0.02403	0.19894	-0.11772	0.15159	0.026697	-0.23695	0.2	-0.64	0.78	0.54	0.75	0.42	0.46	-0.02	-0.19	0.52	0.35	-1.05	0.39	-0.26	-1.21	-0.03	-0.91	-0.14	0.45	-0.39	-0.33	-0.99	0.33	0.22	0.46	0	-1.31	-1.15
CDHR4	not essential upon A3A overexpression	-0.013085	0.14391	-0.028846	-0.027775	0.12609	-0.20172	-0.2	-0.99	0.49	-0.19	0.2	-0.05	-1.06	-1.99	-1.38	-0.09	0.37	-0.84	-0.43	-0.04	0.08	-0.27	0.54	-0.68	-0.53	0.95	0.31	0.45	1.45	0.32	-0.42	0.15	0.32	0.83
TOX3	not essential upon A3A overexpression	-0.097258	-0.14557	0.30313	0.047021	0.022811	-0.13141	1.85	-0.07	0.85	0.38	-0.02	1.09	-0.48	-0.06	0.64	-0.05	1.04	0.73	-1.05	0.56	0.35	-0.04	-0.84	0.45	-0.48	-0.13	0.24	-0.15	0.01	-0.56	-0.22	0.05	-1.37	1.11
AUH	not essential upon A3A overexpression	-0.26791	0.21691	0.33385	-0.0078162	-0.10063	-0.17561	-1.22	0.88	-0.32	-0.71	1.11	0.46	-0.53	0.55	-0.83	0.55	-2.32	1.14	-0.25	-0.56	0.23	0.43	0.94	0.88	-0.33	-0.48	-0.04	1.02	0.59	-0.2	0.77	0.64	0.67	0.47
MAGEH1	not essential upon A3A overexpression	0.20398	-0.05626	-0.058057	0.19436	-0.20116	-0.084066	-0.5	-0.99	-0.41	-0.58	0.64	0.98	1.23	1.74	1.22	0.74	0.22	0.82	0.75	0.38	0.47	-0.61	1.28	-0.11	-1.38	-0.76	-0.67	-0.03	0.33	0.36	-0.08	-1.03	0.52	1.39
TGOLN2	not essential upon A3A overexpression	-0.059291	0.21424	0.083107	0.070723	-0.10662	-0.20319	-0.35	0.75	0.66	2.09	0.43	1.14	2.01	2.37	2.1	1.02	1.43	2.29	1.92	0.34	-0.52	-0.45	0.53	0.34	0.8	0.41	0.07	1.24	0.07	-0.27	1.55	0.11	-0.37	0.58
SLC2A7	not essential upon A3A overexpression	-0.074187	0.019961	0.21319	-0.16502	-0.0010717	0.0061499	-0.66	-1.49	0.14	-0.29	-0.88	0.87	1.52	0.84	1.36	1.3	0.01	0.67	1.47	1.15	0.99	0.59	-1.59	-0.09	-0.59	-0.32	-0.63	0.27	-0.78	-1.14	-0.83	-0.39	-2.08	0.82
PLEKHB1	not essential upon A3A overexpression	-0.063201	0.0029188	0.08994	-0.00068288	-0.065614	0.035705	0.15	-1.2	-0.16	-0.57	0.02	-0.68	-0.39	0.77	0.38	-0.4	-0.3	-0.02	0.55	0.11	-0.15	-0.87	0.21	0.94	0.62	0.17	0.06	0.04	0.47	0.21	0.32	0.42	-0.19	0.97
CCDC173	not essential upon A3A overexpression	-0.052067	0.2809	-0.20487	-0.059247	0.01108	0.023683	-0.58	-1.16	-0.43	0.16	-1.36	-0.55	1.11	-0.47	-0.62	0.51	-1.5	-0.17	-0.71	0.55	0.1	-0.26	0.71	-0.49	-0.85	-0.59	-1.19	-0.22	0.83	0.71	-0.27	0.04	0.65	0.97
QRICH1	not essential upon A3A overexpression	0.0080401	-0.12497	0.22653	-0.017775	-0.17943	0.087184	-0.63	0.35	-2.28	-0.75	0.65	-0.96	0.94	0.77	-0.26	0.53	0.18	0.29	-0.63	-0.66	-0.04	-0.76	1.33	0.19	0.16	-0.56	0.4	0.84	-1.22	-0.86	-0.41	-1.01	-0.86	0.56
HOXB5	not essential upon A3A overexpression	-0.13524	0.59074	0.16131	-0.04143	-0.39673	-0.17903	0.72	1.12	1.21	1.08	1.11	-0.72	-0.92	-0.69	0.38	-1.42	-0.55	-0.12	0.5	1.32	1.54	1.49	1.55	0.43	-0.22	0.17	-0.17	-1.35	-0.53	0.38	0.23	-0.01	-0.8	-0.43
PAIP1	not essential upon A3A overexpression	0.094982	-0.49439	-0.42692	0.22512	0.055937	0.54511	-2.34	-1.28	-0.51	-1.42	-1.54	0.91	0.61	0.15	2.02	0.39	0.63	-0.23	-0.28	0.55	-0.44	0.08	1.7	1.8	0.66	0.23	0.91	-1.09	-1.34	0.21	-1.02	-0.69	-1.56	-0.38
EOMES	not essential upon A3A overexpression	-0.21533	-0.0059922	0.18186	0.011759	0.043005	-0.015459	-0.22	-0.15	-0.14	-0.44	0.68	0.41	-0.4	0.1	0.38	-0.89	0.56	0.1	-2	0.2	0.35	1.55	-0.54	-1.04	-0.9	-0.28	1.34	-0.59	-0.18	-0.29	0.81	-0.15	0.15	-1.4
NFATC3	not essential upon A3A overexpression	0.39734	-0.20496	0.055504	-0.042657	-0.014879	-0.19039	0.09	1.12	0.59	0.77	1.24	0.48	-0.64	-1	-1.11	-0.73	-1	0.07	-0.47	-0.43	0.34	-0.12	0.28	0.52	-0.2	-0.08	-0.14	-0.57	-0.54	0.16	0.32	0.33	-1.3	0.53
OOEP	not essential upon A3A overexpression	0.15238	0.20214	0.027211	-0.079016	-0.16084	-0.14191	0.88	1.01	1.72	1.45	0.23	0.67	0.94	0.19	0.46	1.14	0.8	-0.9	0.25	0.14	-0.36	-1.91	-0.41	-1.22	0.65	0.69	0.68	-0.57	0.1	0.97	1	1.94	1.57	0.87
RAX2	not essential upon A3A overexpression	0.047946	0.24507	-0.04326	-0.010215	-0.23589	-0.0036361	0.97	-0.44	0.17	0.82	0.21	-1.13	0.4	-0.05	0.13	0.52	-0.35	1.15	1.03	1.12	-0.23	0.63	-0.47	0.46	-0.23	-1.26	-1.65	1.21	-0.52	-0.09	-0.15	-0.19	0.98	0.53
MRRF	not essential upon A3A overexpression	0.21371	0.18264	-0.25667	-0.15432	-0.054044	0.06895	-0.32	-1.69	-0.44	-0.79	-1.63	0.69	-0.88	0.35	0.58	0.28	1.01	-0.78	-0.12	0.1	-0.49	-0.41	1.39	1.47	1.81	0.48	-0.3	-0.96	-0.72	1.44	0.89	-0.62	-0.79	-0.11
NXF1	not essential upon A3A overexpression	0.022156	-0.078151	0.085481	-0.25446	0.11713	0.10816	1.23	0.84	2.02	0.35	-1.4	1.13	0.11	1.5	1.37	-0.25	-1.23	1.1	1.2	0.38	1.23	0.79	0.79	-1.32	-0.79	-0.22	-2	-0.33	0.2	0.44	0.92	1.08	0.57	-0.94
GNAO1	not essential upon A3A overexpression	-0.088187	-0.17636	0.20133	0.06375	0.015513	-0.01562	-0.1	-0.71	-0.67	-0.44	-0.13	0.48	-0.68	-0.12	0.8	1.17	-0.18	1.13	-0.64	0.61	0.65	-0.35	0.94	0.59	-0.1	-0.79	-0.87	-1.4	0.7	0.23	-0.93	0.38	1.07	-1.22
PANX3	not essential upon A3A overexpression	-0.13829	-0.23593	-0.016409	0.052298	0.15587	0.18293	-1.11	0.13	-0.67	-1.17	-0.38	0.7	1.72	1.59	0.89	1.37	-0.1	1.31	-1.55	-0.73	0.42	0.61	-0.56	0.16	0.34	0.2	0.54	0.28	0.17	-0.05	0.71	0.69	-0.03	-0.61
CYP26A1	not essential upon A3A overexpression	-0.052203	-0.15366	0.22624	-0.068709	-0.079719	0.12854	-0.76	0.32	-1.07	-0.02	0.14	1.38	-0.26	1.92	0.74	1.56	-2.44	0.34	-0.02	0.14	1.02	0.44	-0.21	-0.7	0.01	0.86	0.59	1.28	-2.05	-0.2	-0.38	-0.53	-1.12	0.69
SP110	not essential upon A3A overexpression	-0.22864	0.07678	0.34943	0.10576	-0.15069	-0.15201	-0.15	0.1	-0.13	-0.07	-1.56	-0.05	0.6	0.02	0.54	-1.12	-1.03	-0.48	-0.86	0.11	-0.94	-1.28	-0.97	0.72	-0.56	-1.02	-1.19	-0.41	-0.06	-1.1	0.46	0.67	0.55	-2.01
MDH2	not essential upon A3A overexpression	-0.066197	0.1673	0.023044	-0.018599	0.032718	-0.13737	0.43	0.02	0.2	1.11	0.04	0.5	0.66	0.08	-0.31	0.29	0.44	0.04	0.06	-0.18	-0.84	0.19	-2.02	0.25	-0.37	-0.24	-0.5	-0.58	-0.95	-0.99	-0.92	-1.66	-0.87	-0.64
GRID2IP	not essential upon A3A overexpression	0.21479	-0.29721	0.024045	0.025564	0.050033	-0.016267	0.98	1.58	1.43	1.18	0.59	0.06	0.89	1.22	0.86	1.88	-1.02	0.15	-0.12	0.71	1.14	0.39	1.28	0.38	-0.14	0.73	0.7	-0.28	-0.09	0.04	0.43	0.11	-0.06	0.59
INSL5	not essential upon A3A overexpression	-0.062591	0.11176	-0.0071054	0.094887	-0.14511	0.0093635	-0.34	-0.84	-0.51	-0.32	-0.26	0.47	-0.27	1.58	0.99	0.02	-0.47	-0.9	-1.39	-0.4	0.57	-0.78	-0.82	-0.11	0.08	-0.13	0.65	-1.15	-0.49	-0.75	-1.07	-0.66	-0.64	0.52
TRAF2	not essential upon A3A overexpression	0.03146	-0.16549	-0.10935	-0.0052623	-0.031534	0.28144	1.87	1.81	0.23	0.5	0.24	-3.54	-2.09	-2.12	-2.49	-0.34	-1.22	-0.04	-1.47	0.59	1.72	-0.78	-1.71	-0.39	-2.13	-0.88	-0.95	-0.46	-3.25	-1.78	-0.54	-0.93	0.14	-1.11
OR1G1	not essential upon A3A overexpression	-0.27612	0.37032	-0.31945	0.16731	0.10293	-0.04361	0.9	-0.49	-0.13	0.09	1.51	0.9	-0.41	0.57	-0.08	0.71	-0.01	-0.86	-0.03	-0.49	0.36	-0.07	-0.92	-1.9	-0.1	-0.22	0.11	0.1	-0.31	-0.61	-0.43	-1.23	-0.53	0.81
TSPAN1	not essential upon A3A overexpression	0.024638	0.4213	0.11421	0.022873	-0.42502	-0.15654	0.03	-0.56	-0.41	-0.46	0.28	-0.74	-0.79	-0.87	-1.14	-0.81	-0.25	-1.77	-0.19	1.81	0.4	-0.19	1.56	0.07	-0.94	-1.55	-1.25	-0.01	1.45	-0.07	-0.26	-0.08	-0.31	0.39
GLUD2	not essential upon A3A overexpression	-0.0047431	0.1635	-0.31407	0.033026	-0.059939	0.18389	1.79	-0.88	1.31	0.84	0.44	1.43	0.97	0.89	0.13	1.7	1.04	0.75	-0.42	0.72	0.1	-0.36	0.13	0.93	-0.1	-1.24	-0.9	0.17	-0.05	-0.48	-1.23	0.21	-0.35	0.43
DXO	not essential upon A3A overexpression	-0.25925	0.073132	-0.26722	0.14992	0.10674	0.1984	0.33	-1.4	-0.19	-0.3	-0.59	-1.03	-1.04	-1.24	-1.78	0.55	-0.39	-0.99	1.4	-0.66	-0.7	1.22	1.38	1.49	0.89	1.49	0.23	0	-0.23	-0.2	0.26	1.2	-0.12	1.83
NOXA1	not essential upon A3A overexpression	-0.006833	0.14453	0.12297	-0.097429	-0.11663	-0.044799	0.34	1.32	0.79	1.12	1.27	1.6	-0.03	0.45	0.94	0.75	-1.37	0.07	-0.81	0.28	1.06	1.15	-1.17	-1.04	-0.57	-0.54	-1.13	-0.27	0.56	-0.72	0.73	-0.6	-0.17	1.9
SLC9A9	not essential upon A3A overexpression	-0.02921	-0.31251	0.37306	0.1485	-0.013241	-0.16472	0.19	-0.45	-0.18	-0.66	-0.1	-1.69	-0.49	-0.52	-1.33	0.51	-0.77	-0.08	0.36	-0.36	0.25	-0.03	-0.52	-1.03	-0.58	0	-0.23	-0.41	-0.34	0.09	0.99	0.64	0.18	-0.08
FSCN3	not essential upon A3A overexpression	-0.027016	0.23151	0.041774	0.16985	-0.20398	-0.21024	0.15	-0.56	0.96	-0.05	-0.88	0.57	1.49	-0.34	0.13	0.56	-1.46	0.59	0.16	-0.24	0.13	-0.04	-2.37	-2.22	-1.27	-0.65	0.02	-0.67	0.02	0.05	0.62	0.81	-0.62	-0.53
SULT2B1	not essential upon A3A overexpression	0.052587	-0.17255	0.024524	0.073599	0.074666	-0.050925	0.67	0.52	0.07	-0.2	0.81	-0.07	-0.15	0.44	-0.02	-0.79	0.29	0.91	-0.59	1.14	-0.55	1.15	-0.24	0.04	0.31	0.06	-0.37	-0.89	0.36	-0.19	-1.11	0.14	-1.06	1.45
LAMC2	not essential upon A3A overexpression	-0.066191	0.24079	-0.34901	0.1067	0.042694	0.026979	-1.88	0.18	-0.48	-1.49	-1.56	0.89	-0.38	0.76	0	0.08	2.07	0.84	-0.46	0.57	0.21	0.19	0.84	0.29	-0.61	0.52	0.54	0.53	0.82	-0.43	0.62	0.36	0.17	-0.86
WDR59	not essential upon A3A overexpression	-0.40711	0.35925	-0.39305	0.23661	-0.092785	0.29916	0.4	1.86	0.44	0.82	0.47	0.74	0.81	1.18	-0.11	-0.62	-0.12	-0.42	-0.85	0.81	1.02	2.49	0.39	0.04	1.66	1.59	1.67	1.65	0.68	2.25	0.8	2.13	0.14	0.13
RFC4	not essential upon A3A overexpression	0.13107	0.11587	0.17627	-0.0040515	-0.3353	-0.081559	1.42	0.26	1.95	1.27	1.47	0.07	0.14	-0.23	0.26	0.86	0.88	0.1	0.48	-0.62	0.73	-1.23	1.18	1.83	1.79	1.69	0.96	-0.19	1.2	0.09	0.52	0.77	0.31	-1.03
EML1	not essential upon A3A overexpression	-0.21773	-0.047841	-0.19268	0.04433	0.16107	0.25517	0.86	0.28	0.3	1.12	0.95	-0.24	-0.63	-0.55	1.31	1.07	0.45	0.24	0.41	-0.24	0.28	0.64	0.92	-0.21	-0.43	-1.4	-0.42	0.99	0.45	-0.26	-0.13	0.6	0.71	-0.23
IQCF3	not essential upon A3A overexpression	0.23228	-0.1015	-0.068617	-0.23196	0.065689	0.10645	0.68	0.81	0.18	0.33	1.2	-1.14	-1.19	-1.08	-0.17	0.53	-0.41	0.39	-0.48	-0.77	0.33	-0.3	0.16	-0.44	-0.59	-1.97	-1.85	-0.19	1.82	1.12	-0.12	0.66	2.03	0.32
NTSR1	not essential upon A3A overexpression	-0.061942	0.10059	-0.16005	0.046071	0.14483	-0.067134	-1.13	0.7	-0.61	-2.01	-0.06	-0.45	-0.37	-1.19	-0.38	0.32	1.09	0.74	1.4	0.61	0.72	1.12	-0.78	-0.87	-0.91	-1.34	-0.86	0.53	-0.19	0.28	0.29	0.37	0.74	-0.4
ZCCHC11	not essential upon A3A overexpression	0.039294	0.21621	0.1374	-0.10317	-0.17775	-0.10948	0.81	1.29	0.96	0.19	0.35	0.84	0	0.01	-0.24	0.72	0.56	0.25	-0.37	-0.35	-0.3	-0.97	-0.05	-1.02	-0.36	0.06	0.26	-0.13	-0.21	-1.03	-1.01	-0.33	-0.29	-0.58

## Sheet: S3ABC Fig
S3ABC numerical data
sgRNA	gene	A549_t3	A549_t6	A549_t9	A549_t12	A549_t15	LXF289_t5	LXF289_t10	LXF289_t15
s_38719	AMOTL2	-0.23815	-0.3132	0.10294	-0.20907	-0.43019	-0.087522	-0.76038	-0.44095
s_38720	AMOTL2	-0.03524	0.2643	-0.10398	-0.42245	-0.5257	0.22809	-0.031955	-0.11531
s_38721	AMOTL2	-0.082271	-0.017082	-0.95367	-0.49853	-1.1112	0.18536	-0.51418	-0.77524
s_38722	AMOTL2	0.01394	-0.12374	-0.49799	-0.051705	0.58408	-0.24722	-0.23285	-0.71528
s_58721	ANKS3	0.36404	0.11304	-0.44031	-0.85738	-0.59066	0.11881	-0.0063701	-0.23141
s_58722	ANKS3	-0.0059768	-0.30446	-0.6052	-0.41356	0.076073	-0.16096	-0.2587	-0.37733
s_58723	ANKS3	0.058752	-0.057202	0.23199	-0.80104	-1.5632	0.35786	-0.10452	-0.063399
s_58724	ANKS3	-0.20845	0.048923	0.13374	-0.57875	-1.1672	-0.37485	0.24889	0.14346
s_44735	ATXN7L3	0.16078	-0.055304	-1.2089	-0.75137	-1.1924	0.41077	-0.3612	-0.47211
s_44736	ATXN7L3	-0.02157	-0.4227	-0.17617	-1.6738	-0.89649	0.051716	0.24712	0.031935
s_44737	ATXN7L3	0.41196	-0.19383	-0.70083	-1.648	-0.78049	0.037104	-0.55097	0.87012
s_44738	ATXN7L3	0.53882	0.24189	0.13713	-1.0826	-0.48857	-0.20181	-0.85133	-0.39786
s_30711	B4GALT7	-0.53256	-0.13693	0.026133	0.66404	0.56373	-0.16721	0.79028	0.68574
s_30712	B4GALT7	0.31878	-0.22628	0.39469	-0.74892	-1.399	-0.3452	-0.019997	0.72797
s_30713	B4GALT7	0.11943	0.071499	-0.35619	-1.3553	-1.8777	-0.25377	-0.22287	1.0827
s_30714	B4GALT7	0.097864	-0.86216	-0.10217	-0.60261	-1.2843	0.095607	-0.31117	-0.10108
s_16201	BRD2	-0.24198	0.25635	-0.46746	-0.87954	-0.62268	-0.04791	-0.49853	-0.54324
s_16202	BRD2	0.54632	-0.063138	0.1205	0.46867	0.069063	-0.66056	-0.14682	-0.26923
s_16203	BRD2	0.09432	0.05126	-0.24526	-0.12981	0.3381	-0.33916	0.19055	-0.53753
s_16204	BRD2	-0.77408	0.089969	-0.57526	-0.66206	-0.076574	-0.031752	-0.46461	-0.58896
s_29619	C11orf58	0.030922	-0.13833	0.14435	0.016687	0.45122	-0.0026123	0.048428	-0.18694
s_29620	C11orf58	-0.13516	0.27433	-0.13918	-1.1934	-0.33755	-0.11483	-0.21259	-0.28455
s_29621	C11orf58	0.035154	-0.23886	-0.093337	0.8564	-0.6932	0.43756	-0.61994	-0.88239
s_29622	C11orf58	-0.12419	-0.67307	0.56387	-0.33167	-1.1247	-0.19334	-0.90827	-1.6072
s_63309	C11orf65	-0.23373	-0.23005	0.67024	0.96337	0.78017	0.23621	-0.048509	0.31554
s_63310	C11orf65	0.20861	-0.22947	-0.85145	-0.98902	-1.0894	-0.091934	0.028225	0.026265
s_63311	C11orf65	0.016879	-0.14575	-0.34653	-0.62956	-0.19024	-0.18993	-0.19126	-0.091379
s_63312	C11orf65	-0.05739	-0.2409	-0.49886	-0.39157	-1.2057	-0.16725	-0.27557	0.074054
s_48651	C17orf53	-0.44584	-0.74449	-0.25573	-0.31911	-1.9219	0.15802	-1.4996	-1.5463
s_48652	C17orf53	-0.15173	-0.049321	-0.15725	-0.65669	-0.33595	-0.19021	-0.72035	-0.82883
s_48653	C17orf53	-0.28777	0.17812	0.099259	-1.3953	-0.48775	0.15019	0.0334	0.17309
s_48654	C17orf53	-0.74966	-0.12009	0.75006	-0.62665	-0.5661	-0.10353	-0.46587	-0.99766
s_36383	C1GALT1C1	-0.02819	-0.13639	-0.47079	0.071993	-0.41637	-0.34278	-0.029022	0.087706
s_36384	C1GALT1C1	0.19487	0.13145	-1.0756	0.43622	0.74725	-0.37296	-0.16185	-0.064111
s_36385	C1GALT1C1	-0.10849	0.031336	0.33119	0.61256	-0.80207	-0.13813	-0.45103	-0.42436
s_36386	C1GALT1C1	0.58188	-0.047604	-0.75051	-0.52055	-0.8473	0.12258	-0.32075	-0.48828
s_49475	C22orf46	-0.47088	-0.16378	-0.16479	-0.81991	-1.0693	-0.054077	-0.074586	0.16947
s_49476	C22orf46	0.16693	-0.24032	-0.219	0.27734	0.26025	0.0071434	-0.41645	-0.44953
s_49477	C22orf46	0.32049	-0.74457	-0.12941	-0.63815	-1.101	-1.002	-0.87054	-0.96032
s_49478	C22orf46	0.17406	0.10639	0.90092	-0.74143	0.4804	0.45792	0.31798	-0.044475
s_68077	C3orf38	-0.17141	0.76187	1.1024	0.21709	-0.76592	-0.54784	-0.3156	-0.49609
s_68078	C3orf38	-0.16977	0.21705	-0.11349	-0.26146	0.5948	-0.019015	0.049886	0.044206
s_68079	C3orf38	0.23773	-0.30801	-0.13327	-1.0295	-1.4509	0.13325	-0.49315	-0.9417
s_68080	C3orf38	-0.057701	-0.10472	-0.1663	-0.34198	-0.66493	-0.43713	-0.41526	-0.26077
s_54523	C8orf76	0.15013	0.37286	-0.29098	0.57233	-0.62727	0.10992	-0.13741	-0.36221
s_54524	C8orf76	-0.38819	0.019677	-0.6535	-0.47658	-0.3506	-0.34818	-0.34449	-1.0567
s_54525	C8orf76	0.22585	0.12071	-0.0067156	-0.52583	-0.072676	0.14717	-0.020694	-0.016365
s_54526	C8orf76	-0.17296	-0.38812	0.11715	-0.013169	-0.54379	-0.36261	-0.82463	-0.68046
s_63701	CALML6	0.52429	-0.10755	0.47129	-0.46164	0.053744	-0.35749	-0.78616	-0.85372
s_63702	CALML6	0.035831	0.13056	-0.47961	-0.42823	-1.0557	-0.34943	-0.41121	-0.39209
s_63703	CALML6	0.83514	0.083864	-0.77936	0.059601	-0.66773	0.24402	1.0058	0.67202
s_63704	CALML6	0.57004	0.185	-0.29068	0.31914	0.25753	-0.75232	-0.38269	-0.44363
s_50047	CATSPERB	-0.24698	-0.2282	-0.48587	-0.26966	-1.2685	0.1166	-0.47059	0.2212
s_50048	CATSPERB	-0.44281	0.11412	-0.48915	-0.49876	-0.8354	-0.43421	0.018732	-0.10903
s_50049	CATSPERB	0.67863	0.14145	0.4168	0.049112	1.4684	-0.14005	-0.023908	-0.14982
s_50050	CATSPERB	-0.01396	0.045682	-0.40181	-0.51539	-1.3871	-0.17301	0.47599	-0.6205
s_61673	CCDC42	-0.28822	-1.2903	-0.61608	-1.5446	-1.7107	-1.2096	0.20378	-1.7342
s_61674	CCDC42	0.16181	0.399	0.57462	0.51242	-0.63886	-0.21308	-0.52981	-0.33421
s_61675	CCDC42	0.10051	-0.046842	-0.13682	-0.20994	-0.038866	0.14069	-0.022122	0.0085889
s_61676	CCDC42	-0.33495	-0.19486	0.19751	-0.87231	-0.41478	-0.40519	-0.24399	-0.036762
s_2669	CD37	0.46803	0.7879	-0.63617	-1.2308	-0.88742	0.070872	-0.40441	0.11868
s_2670	CD37	-0.038582	-0.19001	-0.48116	-1.1415	-0.82205	0.48354	0.043056	0.32209
s_2671	CD37	0.022416	-0.53675	-0.046475	-1.1707	1.8618	0.24048	0.20309	-0.065812
s_2672	CD37	0.4793	-0.65378	-0.76077	-0.56457	-0.828	-0.42452	-0.25045	-0.2272
s_22709	CDC23	-0.11057	0.016476	-0.80439	-1.4938	-0.2509	0.051466	0.51337	-0.40613
s_22710	CDC23	0.8973	-0.96572	-0.49252	-2.4578	-1.0658	-0.078736	-0.34037	-0.62656
s_22711	CDC23	-0.14475	0.18175	-0.54803	-0.016139	0.45062	0.03727	0.42689	0.22398
s_22712	CDC23	-0.071571	-0.27822	0.97276	-1.5721	-0.22542	-0.63518	-0.63464	-3.827
s_55909	CHURC1	-0.14553	0.12499	0.16641	0.11571	-0.78146	0.028538	-0.1373	-0.47136
s_55910	CHURC1	0.40786	-0.28351	-0.22681	-1.2069	-0.81015	0.047062	-0.43813	-0.091486
s_55911	CHURC1	0.59465	0.033942	0.018805	0.26207	0.98279	0.19299	0.40731	-0.11826
s_55912	CHURC1	-0.12768	0.18308	-0.85164	-1.0847	-1.6786	-0.23784	-0.32582	0.18245
s_4665	DDX11	-0.060961	-0.40636	-0.61531	-0.59798	-1.0537	-0.23798	-0.33695	-0.19807
s_4666	DDX11	-0.18934	0.30946	-0.30972	-0.23127	-0.791	-0.086778	-0.71294	-1.903
s_4667	DDX11	1.8174	0.40978	1.598	2.1738	-1.7304	-0.05239	1.3156	-3.105
s_4668	DDX11	-0.14535	0.28246	0.037545	-0.43342	-0.44308	-0.04791	-0.37554	-0.30991
s_32255	DENND5A	-0.77521	-0.40994	0.39725	-0.18166	-0.53778	0.61793	-0.1238	-0.26407
s_32256	DENND5A	-0.83721	-0.33175	-0.59706	-1.2812	-2.1221	0.5715	-0.45676	-0.35507
s_32257	DENND5A	0.15352	0.18717	0.053194	0.4701	0.53668	-0.44229	0.32627	0.32861
s_32258	DENND5A	-0.26026	0.16228	-0.54181	-0.91235	-1.0283	0.084918	-0.30068	-0.48802
s_68165	DOK7	-0.035915	0.35494	0.070614	0.37711	0.41467	-0.20586	-0.069776	-0.10681
s_68166	DOK7	0.84906	-0.23663	0.90591	-1.156	0.039969	0.44052	0.79326	0.051747
s_68167	DOK7	0.037615	0.13428	-0.17336	-0.7337	-0.84546	-0.23548	0.045105	-0.37797
s_68168	DOK7	0.31348	-0.19528	-0.46389	-1.0768	-1.1718	-0.20093	-0.30591	-0.19872
s_5509	ELF3	0.17944	0.58458	-0.36345	-0.54906	-0.011233	0.25565	-0.41048	-0.20697
s_5510	ELF3	-0.36033	-0.035273	0.51057	0.2649	-0.56385	-0.20109	-0.64788	-0.46286
s_5511	ELF3	0.6432	-0.12829	-0.14884	-0.30228	-0.62577	-0.15181	-0.16782	0.16363
s_5512	ELF3	-0.16452	-0.26399	0.088998	-0.80034	0.088239	-0.62782	-0.58038	-0.22268
s_44439	EMC7	-0.53456	-0.00094902	-0.34975	-0.55877	-0.23174	-0.46771	0.47501	-0.45098
s_44440	EMC7	0.55599	-0.067231	-0.4598	-0.3116	-0.36905	0.42586	0.57093	1.3556
s_44441	EMC7	1.2088	0.19099	-0.51203	0.35726	0.32971	-0.019975	-1.4061	-2.819
s_44442	EMC7	0.35365	0.57059	-1.5219	-0.81859	-1.4683	-0.60078	-0.41747	-1.6075
s_5897	EXT1	-0.30672	0.091436	0.56372	0.74825	-0.077393	-0.011764	-0.010453	0.33358
s_5898	EXT1	0.32032	-0.47894	-0.60276	0.2813	-1.3076	0.037086	-0.35674	-0.49689
s_5899	EXT1	-0.32649	-0.27707	-0.30445	-0.12775	-0.68168	-0.17003	0.024083	-0.0018529
s_5900	EXT1	0.10687	-0.0314	-1.7081	-1.9442	-1.7831	0.34792	-0.98824	-1.0227
s_39951	FBXO42	-0.12188	-0.0076492	-0.78641	0.24007	-0.84171	-0.39501	-0.74557	-0.45268
s_39952	FBXO42	0.44037	0.22603	-0.76467	0.1477	0.33294	0.3329	-0.43189	-0.95271
s_39953	FBXO42	0.024626	-0.37235	-0.015416	-0.2125	0.4477	0.053312	-0.10411	0.042128
s_39954	FBXO42	0.2165	-0.82414	-0.37931	-2.0466	-2.4539	0.20984	-0.20209	-0.8358
s_41679	FIGN	0.073905	0.069755	-0.011914	0.079988	-0.37461	-0.051612	-0.20241	-0.11533
s_41680	FIGN	0.23957	0.31658	-0.29487	-1.156	-0.48802	0.041633	-0.49492	-0.50952
s_41681	FIGN	-0.57854	-1.3701	0.31618	-1.3788	-0.15482	0.037052	0.25671	0.34463
s_41682	FIGN	-1.0335	0.88053	-0.17203	-2.0467	-2.1005	-0.39992	-0.010391	0.14692
s_47255	FIGNL1	-0.41387	-0.1656	-0.19854	-0.38892	-1.1842	0.0051857	-0.71938	-1.0998
s_47256	FIGNL1	0.046885	0.21224	-0.36237	-0.12491	-0.65635	-0.1209	-0.55208	-0.9732
s_47257	FIGNL1	0.43514	-0.32202	-0.14765	-0.29477	-0.1643	-0.50852	-0.13299	-0.56764
s_47258	FIGNL1	-0.034792	0.031001	0.47485	-0.17854	0.65869	-0.17973	-0.50759	-0.3104
s_38563	FZR1	-0.11341	0.10195	-0.34111	-0.6004	-0.48016	-0.51688	-0.11787	-0.43292
s_38564	FZR1	0.093601	-0.3404	-0.37364	-0.23769	-0.43146	-0.10699	-0.38139	-0.59284
s_38565	FZR1	-0.2401	-0.34382	-0.12622	-0.26817	-0.59338	0.21768	-0.26703	-0.31236
s_38566	FZR1	0.12808	0.32578	-0.33531	0.016769	-0.5097	-0.07653	0.25516	-0.038261
s_29919	GTF2A1L	-0.11086	0.048011	-0.73032	-0.73885	-1.0515	0.076175	0.19771	-0.71387
s_29920	GTF2A1L	-0.0032779	-0.16249	0.063357	0.52577	0.23524	-0.16694	-0.14875	-0.22556
s_29921	GTF2A1L	0.02565	0.16979	0.21135	-0.39667	-0.011956	-0.97624	-0.98177	-0.92722
s_29922	GTF2A1L	-0.2901	-0.027822	-0.17617	0.34647	-0.79645	-0.08428	-0.74734	-0.44197
s_33843	HECTD1	-0.69063	-0.1339	0.16937	-0.62716	-0.85478	0.21598	-0.30411	-0.83349
s_33844	HECTD1	0.024229	0.020373	-0.41591	-0.63038	-1.0315	-0.35236	-1.0104	-0.40526
s_33845	HECTD1	0.18199	0.22911	-0.25369	0.054023	0.33359	-0.028368	-0.045204	-0.58329
s_33846	HECTD1	0.48776	0.30435	-0.21631	-0.30605	3.0721	-0.29926	-1.3234	-1.0438
s_75152	HGC6.3	0.15367	-0.31917	-0.58074	-0.61008	-1.6463	-0.082775	0.27454	-0.088205
s_75153	HGC6.3	-3.1652	-1.5921	0.59619	-1.3556	-0.40256	1.0237	-1.0034	-1.0068
s_75154	HGC6.3	1.1506	-0.74421	3.0141	-0.35647	1.2486	-1.5736	-3.4656	-1.0068
s_75155	HGC6.3	-0.99732	-2.7438	-2.9841	-1.4517	2.3018	-2.5708	-2.5906	-3.4717
s_60325	HINT3	0.14347	0.19296	0.28353	0.12533	-0.078652	-0.098408	0.032808	-0.45572
s_60326	HINT3	-0.16854	-0.27925	-0.69316	-0.98943	-0.794	-0.0096248	-0.7325	-0.67679
s_60327	HINT3	0.61495	0.34213	-0.3609	-0.83244	-0.32459	-0.092166	-0.62305	-0.70119
s_60328	HINT3	0.62863	-0.11456	0.11659	0.14659	0.1216	-0.10985	0.55517	0.15945
s_44647	HMCES	0.0028356	-0.59963	-1.3317	-1.0993	-1.5384	-0.2038	-0.65262	-0.68114
s_44648	HMCES	-0.50318	-0.6945	-1.0268	-1.0672	-1.5318	-0.22331	-0.20995	-1.193
s_44649	HMCES	0.14342	-0.31252	-0.45944	-0.69992	-0.24127	-0.003801	0.066756	-0.12703
s_44650	HMCES	0.22889	0.0040647	-1.1903	-0.23877	-1.1645	-0.50945	-1.312	-1.1804
s_19237	ICAM5	0.040914	0.14508	-0.29226	-0.034765	-0.030701	-0.070272	-0.071389	-0.20252
s_19238	ICAM5	-0.12109	-0.40717	-0.55545	-0.65665	-1.35	0.44465	-0.15559	0.1174
s_19239	ICAM5	0.45809	0.17726	-0.42519	0.15116	0.46502	-0.36214	-0.086752	-0.36646
s_19240	ICAM5	-0.41318	-0.38298	-0.87552	-0.51605	-1.3635	-0.10946	-0.066738	0.062474
s_3681	KLF6	-0.39044	-0.16831	-0.10049	-0.022357	-0.63112	-0.37188	-0.22618	-0.47038
s_3682	KLF6	0.48491	0.16761	-0.50642	-0.5821	-0.93203	-0.47957	0.067242	-0.27793
s_3683	KLF6	0.32171	-0.035779	-0.11635	-0.2271	-0.56617	-0.17259	0.25814	-0.15934
s_3684	KLF6	-0.54408	-0.58339	-0.38787	-0.44928	-0.71823	0.0043066	-0.42546	-0.37869
s_10217	KLKB1	-0.22514	-0.60147	-0.19532	-0.049681	-0.063481	0.06341	0.006658	0.12568
s_10218	KLKB1	-0.289	-0.85246	-0.89697	-1.5679	-2.2668	0.060004	-0.20481	-0.34663
s_10219	KLKB1	0.47523	0.47177	-0.5997	-0.066976	-1.1485	0.32819	-0.11058	-0.20033
s_10220	KLKB1	-0.16536	-0.20367	-0.16405	-0.45385	-0.60574	-0.22621	-0.031323	-0.19668
s_10269	KPNB1	1.6657	1.5782	2.1835	-3.806	-1.6837	0.70946	-1.0034	-1.0068
s_10270	KPNB1	0.95665	-0.39446	1.0723	-0.86654	-0.15619	2.1965	1.3156	-1.0068
s_10271	KPNB1	-0.36761	0.21492	-0.45979	-3.3868	-2.179	0.15686	0.022177	0.29057
s_10272	KPNB1	0.83468	0.93149	-1.2234	2.4557	2.6074	-1.214	0.57911	-3.182
s_10641	LIG1	-0.26993	0.077223	0.5865	0.065466	0.36574	0.39463	-0.46989	-0.65546
s_10642	LIG1	-0.23426	-0.54305	-0.78404	0.12814	-0.53792	0.22286	0.49205	0.17525
s_10643	LIG1	-0.13602	-1.0818	-0.83115	-0.38948	-1.4348	-0.35876	-0.74739	-0.38565
s_10644	LIG1	-0.51925	0.093532	-0.44334	-0.74602	-0.19313	-0.22302	-0.77954	-0.32094
s_10865	LTK	-0.66872	-0.81342	-0.29232	-0.68359	-0.41701	-0.25147	0.52805	-0.33168
s_10866	LTK	-0.51975	-0.48368	-0.92464	-1.9858	-1.2134	-0.2518	-0.25775	-0.28957
s_10867	LTK	0.64899	0.27299	0.10923	-0.83689	-0.23821	0.0057139	-0.47909	-0.40966
s_10868	LTK	0.0039938	0.30584	0.25387	-0.21642	-0.56913	0.078971	0.38837	0.34377
s_59837	LYPD6	-0.41474	-0.51128	-0.070239	-0.21074	0.12211	0.10708	-0.43345	-0.5677
s_59838	LYPD6	-0.16025	-0.11694	-0.73779	-0.37216	-0.72954	-0.46245	-0.28375	-0.51196
s_59839	LYPD6	-0.78187	0.27784	-0.3789	-1.0069	-0.52195	-0.33248	-0.41662	-0.64024
s_59840	LYPD6	0.60374	-0.21183	-0.261	0.18359	0.32022	0.030864	-0.40038	-0.11474
s_28149	MAD2L2	0.68078	-1.6511	1.1401	-0.38358	0.94092	-0.36033	-1.0095	-0.48022
s_28150	MAD2L2	0.055407	-0.052205	0.034246	-0.1331	-0.082227	-0.22491	-0.16099	-0.47347
s_28151	MAD2L2	-0.21933	0.11947	-1.8544	-0.011577	-0.12275	-0.19414	-1.3528	-1.1714
s_28152	MAD2L2	-0.16906	-0.19728	-0.40149	-0.8884	-0.63018	-0.4691	-1.2794	-1.3729
s_75604	MANSC4	-0.020509	-0.16238	-0.68491	-0.92939	-1.7168	-0.086317	-0.18845	-0.56191
s_75605	MANSC4	-0.11395	0.042977	0.0079725	-0.48148	-0.47041	0.051372	-0.15994	-0.37639
s_75606	MANSC4	-0.087078	-0.37872	-0.30894	-0.47365	-0.67921	0.1856	0.043992	-0.1927
s_75607	MANSC4	0.34062	-0.46016	-0.93818	0.32064	-1.2163	0.36893	0.41756	0.43324
s_53711	MCM8	-0.04703	0.53159	-0.74717	-1.1196	-1.8321	-0.78299	-0.65912	-2.0935
s_53712	MCM8	0.083225	0.47817	-0.33245	0.028049	-0.29906	-0.043368	-0.2184	-0.29908
s_53713	MCM8	0.093897	-0.070394	-0.52645	-0.15135	0.053152	-0.26856	-0.72943	-1.1722
s_53714	MCM8	0.24565	-0.20635	-0.28658	-0.56342	-0.55572	-0.096465	-1.0553	-1.5532
s_66465	MCM9	0.052441	-0.094229	-0.03802	-0.29281	-0.65976	-0.1065	-0.13975	-0.12685
s_66466	MCM9	-0.14991	0.3243	-0.45253	0.57359	-0.17599	-0.042269	-0.53855	-0.082478
s_66467	MCM9	0.024316	0.27346	0.18955	-0.18794	0.34953	-0.76819	-1.117	-2.1401
s_66468	MCM9	-0.081411	-0.67724	-0.60465	-0.59252	-1.8072	-0.19953	-1.6435	-1.8631
s_43363	MCTP2	0.67276	-0.37576	0.63427	-0.80726	-0.30277	-0.44553	-0.7108	-0.70507
s_43364	MCTP2	-0.097416	0.13857	-0.40194	-0.86847	-1.6875	-0.13117	-0.27348	0.011085
s_43365	MCTP2	-0.059833	-0.24866	-0.81958	-0.23285	0.11533	0.41177	0.38523	-0.096081
s_43366	MCTP2	-0.070132	-0.12964	-0.81174	-0.31495	-0.91726	0.42129	0.28847	0.62046
s_25509	MDC1	-0.3769	-0.21785	-1.3899	0.22614	0.56233	-0.39997	-0.61449	-0.65269
s_25510	MDC1	0.2795	-0.028462	0.16425	-0.51722	-0.39016	0.14879	0.26552	-0.17046
s_25511	MDC1	-0.92695	-0.12383	-1.3446	-2.6906	-1.7584	-0.55423	0.33882	0.49359
s_25512	MDC1	0.37859	0.48228	-0.30347	-0.41148	-1.0353	-0.69241	0.46935	-0.20619
s_46291	MIER1	0.4275	-0.057022	-0.44834	-0.88586	-0.20985	-0.084885	-0.022764	-0.83803
s_46292	MIER1	-0.022062	0.050458	-0.32723	-0.96246	-1.0654	0.14303	0.28655	0.65706
s_46293	MIER1	-0.20575	-0.20905	0.034141	-0.49958	-1.0433	0.049139	-0.12885	-0.23001
s_46294	MIER1	-0.59817	-0.73457	-0.11179	0.79361	0.98115	0.36207	-0.62809	-0.65849
s_11661	MNT	0.48686	0.059315	0.03015	-0.56007	-0.44814	0.059048	-0.14047	-0.096094
s_11662	MNT	-0.017298	-0.41506	-0.16549	-0.61472	-0.5317	0.068159	-0.29192	-0.41656
s_11663	MNT	0.063694	0.021033	-0.64785	-0.59099	-0.33412	0.11486	-0.27959	-0.088711
s_11664	MNT	0.5934	-0.0038426	-1.053	-0.38358	-2.6657	1.0343	-1.9572	-0.86779
s_50827	MOGAT2	-0.33282	0.30862	-0.35841	-0.00017312	0.29027	-0.24473	-0.54786	-0.58472
s_50828	MOGAT2	0.99021	-0.59932	0.27766	-0.2161	-0.67037	-0.46788	-0.042668	-0.80034
s_50829	MOGAT2	-0.25662	-0.17868	0.010328	0.74709	-0.041056	-0.52799	0.072704	-0.18429
s_50830	MOGAT2	0.14004	0.32663	-0.26279	-0.92369	-0.8181	0.4174	-0.46922	-0.4501
s_29583	MORF4L1	-0.17127	-0.52646	-0.47277	-0.87553	-0.96078	0.39187	-0.24341	-0.54013
s_29584	MORF4L1	-0.13392	-0.31789	0.24395	-0.096583	-0.53137	-0.048278	-0.2355	-0.1148
s_29585	MORF4L1	0.064062	-0.32159	-0.16708	0.032794	-0.26574	-0.48523	-0.55794	-0.58405
s_29586	MORF4L1	0.074672	-0.079907	-0.15212	-0.4543	-0.53923	-0.15874	-0.015366	0.05606
s_11773	MSMB	0.4105	-0.47023	-0.55328	1.4078	-1.6142	-0.16136	-0.65983	-0.40802
s_11774	MSMB	-0.070034	0.012385	0.24691	-0.3273	-0.085427	0.27065	0.15183	0.23988
s_11775	MSMB	-0.096358	-0.44088	-0.15286	-0.46749	-1.5952	0.06601	-0.25205	-0.15215
s_11776	MSMB	-0.34253	0.22683	0.099363	-0.54826	0.31529	-0.087788	-0.35242	-0.51717
s_69525	MYBPHL	0.39752	-0.48297	-0.96093	-0.28588	-1.4038	0.0096828	-0.15339	0.25493
s_69526	MYBPHL	0.14457	0.18604	0.92711	-0.10188	-0.65395	-0.15101	-0.59277	-0.13779
s_69527	MYBPHL	0.15322	0.045682	0.19403	-0.43205	1.1049	0.23839	0.13869	0.29154
s_69528	MYBPHL	-0.18726	-0.13225	-0.50324	-1.1486	-1.4534	-0.021428	-0.30372	-0.27496
s_12269	NDUFA2	-0.047133	-0.074783	0.16488	0.013075	0.18351	0.071234	-0.3715	-0.78916
s_12270	NDUFA2	-0.079732	-0.39731	-0.35065	-0.1741	-0.26519	-0.12445	-0.25028	-0.44655
s_12271	NDUFA2	0.046279	-0.051372	-0.48438	-0.88483	-0.73447	0.15268	0.32804	-0.22636
s_12272	NDUFA2	0.29659	-0.31017	-0.50004	-0.61941	-0.057366	-0.16403	0.030646	-0.7779
s_12377	NDUFS4	-1.1075	0.46379	-0.11471	-0.5861	-0.49221	-0.79969	-2.1043	-0.54494
s_12378	NDUFS4	0.076612	-0.099983	-0.30065	-0.58267	-0.79115	-0.10524	-0.45192	-0.197
s_12379	NDUFS4	0.011624	-0.091868	0.20291	-0.54594	-0.099747	-0.059662	-0.12635	0.086632
s_12380	NDUFS4	-0.4332	-0.25017	-0.14008	-0.30055	-0.71612	-0.24805	-0.06355	-0.09352
s_43747	NKRF	0.22468	-0.54067	-0.75606	-0.55894	-1.4176	0.082708	-0.70062	-0.75237
s_43748	NKRF	-0.27308	0.52338	-0.10784	-0.34162	0.9313	-0.24517	-0.40359	-0.44307
s_43749	NKRF	-0.011583	0.20149	-0.30499	-0.60572	-0.52968	0.26737	-0.25509	-0.36498
s_43750	NKRF	-0.050805	0.33597	0.085185	-0.1311	-0.12179	-0.1327	0.17548	-0.135
s_76442	Non-Targeting	0.040489	-0.02276	-0.26548	-0.092611	-0.28876	-0.05922	0.070712	0.096065
s_76443	Non-Targeting	-0.14016	0.3462	-0.16391	-0.35592	-0.26051	0.16498	-0.037421	-0.31659
s_76444	Non-Targeting	-0.088218	-0.076271	0.43141	0.11931	0.70852	0.17675	0.4973	0.32443
s_76445	Non-Targeting	0.256	0.41213	0.2937	0.3326	0.75094	-0.55301	-0.099808	-0.10539
s_76446	Non-Targeting	-0.20691	0.19858	0.15494	-0.1409	-0.2075	-0.010885	0.14971	0.15475
s_76447	Non-Targeting	0.06961	0.26421	-0.34404	0.40907	-0.13024	0.091847	0.052181	-0.015921
s_76448	Non-Targeting	-0.041053	-0.35234	-0.42665	0.00074178	-0.74195	-0.046312	-0.16663	-0.13127
s_76449	Non-Targeting	-0.18382	-0.17135	-0.19189	-0.47146	-0.23644	0.11811	-0.044563	-0.097353
s_76450	Non-Targeting	-0.022739	-0.039223	0.11185	-0.176	0.015349	-0.14236	-0.24694	-0.26874
s_76451	Non-Targeting	-0.037022	0.012573	-0.042056	-0.1481	-0.024974	0.11232	0.13879	0.19466
s_76452	Non-Targeting	-0.12144	-0.043438	0.15036	-0.014827	0.18456	0.092401	0.12583	-0.12681
s_76453	Non-Targeting	-0.13497	-0.0013763	-0.024461	-0.51404	-0.69725	0.050957	0.027592	0.22683
s_76454	Non-Targeting	0.71172	0.10128	0.80688	-0.18117	0.092465	0.46851	0.27268	0.43265
s_76455	Non-Targeting	0.046055	-0.44021	-0.1991	-0.21652	-0.25975	-0.11594	0.27445	-0.42814
s_76456	Non-Targeting	-0.15558	-0.058083	0.013862	-0.070837	-0.21743	-0.18007	-0.16045	-0.13012
s_76457	Non-Targeting	-0.25196	0.37899	-0.34161	-0.25661	0.65307	-0.23562	0.097805	0.10921
s_76458	Non-Targeting	-0.077971	-0.27539	-0.31756	-0.28091	0.33564	0.037275	0.043478	-0.09483
s_76459	Non-Targeting	0.093198	0.040473	0.030966	-0.19501	0.0097664	0.04422	0.10467	0.25073
s_76460	Non-Targeting	-0.10641	-0.055255	0.055481	0.10794	0.20565	-0.25002	0.050093	-0.028306
s_76461	Non-Targeting	0.050607	0.12384	-0.17621	-0.063366	0.48451	-0.010433	-0.31167	0.037471
s_76462	Non-Targeting	0.0012378	-0.040823	-0.14322	0.11784	-0.072209	0.083336	-0.072714	0.12331
s_76463	Non-Targeting	-0.066639	-0.097031	0.027904	-0.12805	0.11866	0.080473	0.007967	0.10781
s_76464	Non-Targeting	0.029993	-0.068499	-0.082875	-0.038981	0.30533	-0.019537	0.031011	-0.062013
s_76465	Non-Targeting	0.24113	-0.19498	0.059058	0.079692	0.2139	-0.13677	-0.027169	0.44676
s_76466	Non-Targeting	0.14292	0.11616	-0.016505	0.19979	0.0081706	-0.11491	-0.12595	-0.025361
s_76467	Non-Targeting	0.072739	0.10447	0.31739	0.42913	0.94353	0.015779	-0.04595	0.15009
s_76468	Non-Targeting	0.043442	-0.041906	-0.14446	0.033373	0.1561	-0.16137	-0.091924	-0.072194
s_76469	Non-Targeting	0.14154	-0.3358	0.36185	0.095408	0.021595	0.0048775	-0.18411	0.031412
s_76470	Non-Targeting	-0.055312	-0.13042	-0.03607	-0.30374	-0.073088	0.20901	0.31603	0.39492
s_76471	Non-Targeting	-0.061185	-0.016442	-0.20661	-0.60424	-1.0528	0.041505	-0.15527	-0.13338
s_76472	Non-Targeting	-0.097767	0.30961	0.015295	0.25126	0.18647	-0.025792	-0.14581	-0.056557
s_76473	Non-Targeting	-0.070558	0.28801	0.11928	-0.15805	-0.082891	-0.086082	-0.056849	0.22446
s_76474	Non-Targeting	0.12432	-0.23879	-0.44508	-0.060351	0.57239	-0.10645	-0.17484	-0.077337
s_76475	Non-Targeting	-0.007718	0.058415	-0.10853	0.0014124	-0.024424	-0.24164	-0.27743	0.012742
s_76476	Non-Targeting	-0.065145	0.081107	0.32014	0.27327	0.3934	0.072444	-0.27431	-0.042056
s_76477	Non-Targeting	0.13151	-0.14546	-0.12483	0.12795	-0.57755	0.040003	-0.02841	-0.15559
s_76478	Non-Targeting	0.16566	0.069957	-0.077659	0.17317	0.27658	0.062317	0.061483	0.067756
s_76479	Non-Targeting	0.02798	-0.16901	-0.25904	-0.03417	-0.48325	-0.0020771	-0.08311	-0.059365
s_76480	Non-Targeting	0.070356	0.064838	-0.076974	0.1612	0.35616	-0.0011834	-0.050262	-0.15734
s_76481	Non-Targeting	-0.035048	0.070208	-0.15761	-0.0015965	0.050358	0.051242	-0.064817	0.026074
s_76482	Non-Targeting	-0.093435	-0.072396	-0.2111	-0.18482	0.1916	-0.070376	0.084061	-0.037089
s_76483	Non-Targeting	0.057713	-0.056372	-0.38044	-0.18358	-0.43771	-0.037376	-0.10094	-0.054571
s_76484	Non-Targeting	-0.13755	-0.01409	0.093067	-0.2074	0.41726	-0.1765	0.056003	-0.26698
s_76485	Non-Targeting	-0.20719	-0.17962	-0.39113	0.32596	0.23467	-0.014391	0.37136	0.10561
s_76486	Non-Targeting	-0.17412	0.28233	-0.17557	-0.33502	-0.59383	0.14158	0.14885	0.11239
s_76487	Non-Targeting	-0.11547	-0.24705	-0.3726	-0.11139	-0.36798	-0.13878	-0.0376	0.082122
s_76488	Non-Targeting	0.42558	0.45801	0.54967	0.46486	1.1546	0.36249	0.081166	-0.073692
s_76489	Non-Targeting	-0.046253	-0.09261	-0.065924	-0.53238	-0.6709	-0.1321	-0.30418	-0.0031771
s_76490	Non-Targeting	0.12098	-0.055929	-0.00015815	-0.2141	-0.10277	-0.10375	-0.16933	0.031666
s_76491	Non-Targeting	-0.084782	-0.18162	0.080144	0.0931	-0.055075	0.025737	-0.00026079	0.017138
s_76492	Non-Targeting	-0.0021747	-0.22443	-0.34241	-0.12304	-0.059397	0.27493	0.365	0.41976
s_76493	Non-Targeting	-0.2052	-0.45915	-0.08434	0.21942	-0.78559	-0.001749	-0.057083	0.0090028
s_76494	Non-Targeting	-0.058207	-0.14785	-0.21158	0.24276	0.2116	-0.1441	-0.26775	-0.036206
s_76495	Non-Targeting	-0.20059	-0.12369	0.18938	0.25812	0.40813	0.02486	-0.13219	-0.56081
s_76496	Non-Targeting	0.10727	0.14373	-0.23796	0.25655	-0.025198	0.042999	-0.042794	-0.023216
s_76497	Non-Targeting	-0.088976	0.29053	0.20843	-0.22965	-0.11959	0.13228	0.067783	0.21619
s_76498	Non-Targeting	-0.10058	-0.32241	-0.18992	0.042143	-0.69012	0.20496	-0.14709	0.033499
s_76499	Non-Targeting	0.18457	0.20165	-0.14461	0.52992	0.86231	0.0071332	-0.29281	-0.029361
s_76500	Non-Targeting	0.079303	0.24136	-0.097999	0.31029	0.22238	-0.016168	-0.0082888	0.041222
s_76501	Non-Targeting	0.042242	0.034901	0.39598	-0.093321	0.10172	-0.040259	0.044876	-0.1574
s_76502	Non-Targeting	0.065616	0.052648	0.0050935	-0.082179	-0.47505	0.19514	-0.11716	-0.2456
s_76503	Non-Targeting	0.087763	0.11528	-0.47882	0.51726	0.3317	0.12394	-0.27725	0.027012
s_76504	Non-Targeting	0.055718	-0.12283	0.10119	0.50624	-0.30438	0.039154	0.17381	0.030419
s_76505	Non-Targeting	-0.26394	0.41235	0.10313	-0.084635	0.0073804	0.2496	0.092766	0.1377
s_76506	Non-Targeting	-0.18689	0.046002	0.053044	-0.42909	-0.12136	-0.041863	-0.13831	-0.36794
s_76507	Non-Targeting	0.28029	0.083074	0.19741	0.20293	0.22073	0.19901	0.015323	-0.29195
s_76508	Non-Targeting	-0.050693	-0.16375	-0.14063	0.006817	-0.094389	-0.1115	0.062067	-0.086137
s_76509	Non-Targeting	-0.048009	0.18106	-0.018727	0.21004	0.59514	-0.1794	-0.155	-0.041198
s_76510	Non-Targeting	0.27201	0.03566	0.36639	0.089118	1.1132	0.099352	0.11077	0.19326
s_76511	Non-Targeting	0.025546	0.028854	-0.099925	0.14452	0.16641	0.030637	0.021829	0.10267
s_76512	Non-Targeting	0.22907	-0.5345	0.25412	-0.056187	0.11996	-0.3408	-0.30903	-0.04677
s_76513	Non-Targeting	0.089895	0.075558	-0.072831	-0.1054	0.27545	-0.25714	-0.11123	0.15857
s_76514	Non-Targeting	-0.059444	-0.2532	-0.27322	0.33977	0.13157	-0.044591	0.23289	0.0081754
s_76515	Non-Targeting	0.25854	-0.030549	-0.94969	0.09678	-0.52665	0.32568	-0.070223	-0.43184
s_76516	Non-Targeting	-0.33149	0.018974	-0.11561	-0.16936	-0.3184	0.031129	0.0713	0.066329
s_76517	Non-Targeting	0.15886	-0.11404	0.29826	0.24356	-0.093521	-0.17206	-0.25547	0.11191
s_76518	Non-Targeting	0.17444	0.038681	0.0042496	-0.0050998	0.026457	0.069346	-0.11041	0.12103
s_76519	Non-Targeting	-0.10484	-0.27168	0.29099	0.47044	0.25855	-0.39348	-0.26095	-0.15621
s_76520	Non-Targeting	0.048108	-0.10585	0.10378	-0.35685	-0.12825	-0.13679	0.062645	-0.017118
s_76521	Non-Targeting	-0.42077	0.16754	-0.07614	0.40596	0.67462	0.11785	0.11697	-0.0021672
s_76522	Non-Targeting	-0.12963	0.27184	0.094121	-0.26007	-0.29306	0.055223	0.1467	0.40834
s_76523	Non-Targeting	0.18162	-0.040555	0.2184	-0.18318	0.029518	0.01192	0.072075	0.056597
s_76524	Non-Targeting	-0.24348	-0.0040404	-0.31893	-0.12804	0.12638	0.013164	-0.10686	-0.029263
s_76525	Non-Targeting	-0.16631	-0.17117	-0.20339	0.029666	0.46257	0.040086	-0.028764	-0.0042704
s_76526	Non-Targeting	-0.15384	-0.16924	-0.067244	0.25859	0.10777	0.16476	-0.035338	-0.0408
s_76527	Non-Targeting	-0.042728	-0.19083	0.26097	-0.1751	-0.029887	-0.29478	0.10911	-0.089095
s_76528	Non-Targeting	0.063088	0.29769	-0.10318	0.28185	0.11457	0.16315	0.019388	0.061863
s_76529	Non-Targeting	-0.23925	0.0083061	-0.2316	-0.072897	0.068838	0.0021364	-0.062807	-0.039662
s_76530	Non-Targeting	-0.019169	0.35276	-0.014183	0.14452	0.24407	-0.017965	-0.0097646	-0.022496
s_76531	Non-Targeting	0.17597	-0.1655	0.021015	0.11211	0.18805	-0.29234	-0.18915	0.050362
s_76532	Non-Targeting	-0.0093435	0.1093	0.049	-0.69532	-0.45223	0.15629	0.33781	0.047661
s_76533	Non-Targeting	-0.024779	0.18474	-0.26043	-0.24449	-0.32071	-0.0075377	0.26043	-0.046426
s_76534	Non-Targeting	0.3651	0.46592	0.098664	-0.17246	-0.22011	0.039767	-0.061884	0.017894
s_76535	Non-Targeting	0.12371	-0.35656	-0.3215	0.51666	0.14708	-0.097394	0.060296	0.28612
s_76536	Non-Targeting	-0.25075	0.16832	-0.053684	0.29919	1.0774	0.11379	0.074097	0.054422
s_76537	Non-Targeting	-0.15248	-0.64383	-0.25498	-0.73544	-0.13632	-0.17502	-0.12947	-0.11566
s_76538	Non-Targeting	0.17242	0.27367	0.046992	0.045442	0.23634	0.0073584	0.058824	0.037758
s_76539	Non-Targeting	0.2802	0.029233	-0.033359	0.11063	0.12984	0.13648	0.095965	0.11993
s_76540	Non-Targeting	-0.090813	0.1102	0.23168	-0.17274	0.23711	-0.052028	0.12892	0.19712
s_76541	Non-Targeting	0.072005	-0.1009	0.033604	0.27548	0.07537	-0.013587	0.08593	0.071145
s_76542	Non-Targeting	0.089356	-0.11987	-0.15505	-0.19742	-0.57917	-0.13145	-0.22122	0.0052844
s_76543	Non-Targeting	-0.11503	-0.02793	-0.084063	-0.093972	-0.02459	0.28203	0.078885	-0.040618
s_76544	Non-Targeting	-0.13312	0.013425	0.025317	-0.32102	-0.12462	0.15199	-0.041193	0.35995
s_76545	Non-Targeting	0.089711	-0.11568	0.1063	-0.18167	0.15812	0.11112	-0.018857	0.016684
s_76546	Non-Targeting	0.076716	-0.22537	-0.032754	0.1697	0.099906	0.018459	0.00088305	-0.10245
s_76547	Non-Targeting	0.0166	0.12869	0.18617	-0.029922	-0.0058809	-0.16294	0.27323	0.13429
s_76548	Non-Targeting	-0.062613	0.076145	0.032943	-0.542	-0.051269	0.029669	0.24316	-0.011815
s_76549	Non-Targeting	0.05616	0.18122	0.073095	0.34632	0.47408	0.097976	-0.20956	0.0149
s_76550	Non-Targeting	-0.14539	-0.12443	0.47679	0.061208	0.19961	-0.05469	0.20266	0.13182
s_76551	Non-Targeting	0.10128	-0.057201	0.11687	0.19506	0.17861	-0.033589	0.15618	-0.11178
s_76552	Non-Targeting	-0.087621	0.11192	-0.10045	0.19188	0.13668	-0.12268	0.16508	-0.059401
s_76553	Non-Targeting	0.11437	0.015822	0.16007	0.027332	0.31557	0.31101	0.14518	0.30747
s_76554	Non-Targeting	-0.13314	0.12603	-0.136	0.35243	0.28292	0.18292	-0.21719	0.16211
s_76555	Non-Targeting	0.38851	0.21699	0.16058	0.41063	-0.06334	-0.25179	0.20395	0.59639
s_76556	Non-Targeting	0.051091	-0.055832	-0.078552	-0.062271	0.10216	-0.20068	-0.30773	-0.16456
s_76557	Non-Targeting	-0.09404	-0.045277	0.057844	0.077867	0.19838	-0.048233	-0.2748	-0.44495
s_76558	Non-Targeting	0.058215	0.064596	-0.026649	0.83953	0.22953	0.29402	-0.18172	0.029551
s_76559	Non-Targeting	-0.011971	-0.053216	-0.13537	0.2066	-0.12195	0.026231	-0.0090847	0.028527
s_76560	Non-Targeting	0.17479	-0.056226	-0.14879	-0.0090473	-0.23754	0.054113	0.08714	0.079663
s_76561	Non-Targeting	0.076243	-0.0076724	0.060535	0.2591	0.285	-0.039346	-0.033108	0.065478
s_76562	Non-Targeting	-0.11969	0.13617	0.6115	-0.10487	0.73138	0.032172	-0.15209	-0.20602
s_76563	Non-Targeting	0.059437	-0.19145	-0.16199	-0.16088	0.084806	-0.043158	-0.0056537	0.091762
s_76564	Non-Targeting	0.36189	0.018363	-0.22408	0.40739	0.24117	0.10812	0.0039412	-0.19071
s_76565	Non-Targeting	-0.034672	0.12918	0.49299	0.30946	0.054405	0.18085	-0.084211	-0.0023725
s_76566	Non-Targeting	0.097898	0.1383	0.26614	0.13762	0.22249	0.078933	0.099191	0.050825
s_76567	Non-Targeting	0.051888	0.080489	-0.17575	-0.21482	0.63109	0.137	0.13928	0.011997
s_76568	Non-Targeting	0.21489	-0.026849	0.011609	-0.0083465	-0.20756	0.027906	-0.12937	-0.18764
s_76569	Non-Targeting	-0.071837	0.23123	0.12656	0.13494	0.20811	-0.072498	-0.17339	-0.11159
s_76570	Non-Targeting	-0.16427	-0.28098	0.076299	-0.18673	-0.15202	-0.010031	-0.091729	-0.099061
s_76571	Non-Targeting	0.01687	-0.15835	0.036164	0.058354	-0.1898	0.067736	-0.19112	-0.014127
s_76572	Non-Targeting	0.097112	-0.043086	-0.18448	0.032086	-0.55089	-0.11108	0.18463	0.043161
s_76573	Non-Targeting	-0.03506	0.061588	-0.072584	-0.17054	0.25509	-0.19554	0.081882	0.0013554
s_76574	Non-Targeting	-0.041395	-0.27618	-0.076167	-0.33299	0.1521	0.10702	0.155	0.10569
s_76575	Non-Targeting	0.0054623	0.031974	0.15299	0.084854	0.20867	-0.11414	-0.055575	0.10406
s_76576	Non-Targeting	-0.047912	0.17636	0.12233	0.27302	-0.03498	0.053362	0.071412	-0.28431
s_76577	Non-Targeting	-0.035018	-0.067167	0.00099072	0.033478	-0.16022	-0.085836	-0.025035	-0.059746
s_76578	Non-Targeting	-0.39064	0.040292	-0.19593	-0.16331	-0.39309	-0.11898	-0.11198	-0.042026
s_76579	Non-Targeting	-0.11584	0.020532	-0.04923	-0.31256	-0.31511	-0.00082341	-0.050058	-0.077574
s_76580	Non-Targeting	-0.047811	-0.1698	0.0058068	0.097142	-0.15325	0.14275	0.10192	-0.13545
s_76581	Non-Targeting	-0.36567	0.038654	-0.028801	-0.21493	0.22401	0.10725	0.3043	0.11779
s_76582	Non-Targeting	0.050728	0.029529	0.091504	0.16246	0.58926	0.1854	-0.16795	-0.093132
s_76583	Non-Targeting	-0.26237	0.1122	0.34053	-0.4891	-0.017213	0.037318	-0.015139	-0.2028
s_76584	Non-Targeting	0.13889	0.14312	0.22628	0.26052	0.23732	0.068934	0.020485	0.03764
s_76585	Non-Targeting	0.11931	-0.018153	-0.32861	-0.32832	-0.55924	0.1567	0.070623	0.11506
s_76586	Non-Targeting	0.068932	0.12347	0.0039911	-0.18234	0.47968	-0.16514	0.11777	-0.042522
s_76587	Non-Targeting	-0.21024	0.1393	0.50529	0.14885	0.16098	0.0060241	-0.15032	0.19894
s_76588	Non-Targeting	0.1425	0.23641	0.097372	0.38401	0.33636	-0.14331	0.077386	-0.093292
s_76589	Non-Targeting	-0.17973	-0.23564	-0.40561	0.26864	0.56629	0.32444	-0.066901	0.31191
s_76590	Non-Targeting	-0.039279	-0.12323	0.019796	-0.017708	-0.11459	0.0091026	-0.052244	-0.12521
s_76591	Non-Targeting	-0.19793	-0.0050005	-0.011022	-0.017415	-0.16065	0.041454	-0.16584	0.21923
s_76592	Non-Targeting	0.027369	-0.1109	-0.29959	-0.14196	0.10079	0.087543	-0.020249	0.071244
s_76593	Non-Targeting	0.12339	-0.061693	-0.073175	-0.14061	-0.28657	-0.089783	-0.070074	0.11786
s_76594	Non-Targeting	0.16488	0.26293	0.34554	-0.19309	0.12857	-0.16413	-0.10018	0.088
s_76595	Non-Targeting	0.18773	0.10246	0.025856	-0.12176	-0.31483	0.06433	-0.076426	0.095525
s_76596	Non-Targeting	0.15321	0.22028	-0.032219	0.16449	0.083204	-0.17642	-0.076648	-0.23973
s_76597	Non-Targeting	-0.033939	-0.0096331	0.13698	-0.42348	0.087687	0.091319	-0.19297	-0.097295
s_76598	Non-Targeting	0.32683	0.17728	0.039401	0.076081	-0.045082	0.052683	0.17911	0.12256
s_76599	Non-Targeting	0.13644	0.074998	0.21328	-0.29113	0.84851	-0.00529	-0.26653	-0.17284
s_76600	Non-Targeting	-0.14839	0.06932	0.018834	-0.32796	-0.19761	-0.065995	0.07677	-0.16201
s_76601	Non-Targeting	0.12527	0.30779	-0.18478	0.19301	-0.41883	0.039331	-0.18091	0.23401
s_76602	Non-Targeting	0.080565	0.098308	0.090489	-0.12927	-0.16285	-0.036326	-0.24643	-0.0154
s_76603	Non-Targeting	-0.14628	0.12882	0.033086	0.1337	-0.23882	0.046548	-0.10966	0.026782
s_76604	Non-Targeting	-0.34817	0.022907	-0.32269	-0.14984	-0.25986	-0.13828	-0.045822	-0.14493
s_76605	Non-Targeting	-0.076367	-0.24452	-0.35915	-0.2536	-0.12717	-0.23788	0.090326	0.23948
s_76606	Non-Targeting	-0.23857	0.01732	-0.05033	-0.34207	-0.54437	0.029433	0.14217	-0.023221
s_76607	Non-Targeting	0.28273	0.21348	0.06136	0.21043	0.021185	-0.11848	-0.017984	-0.046632
s_76608	Non-Targeting	0.1376	0.011056	-0.093969	0.066593	-0.11485	-0.23621	0.33067	-0.0026833
s_76609	Non-Targeting	0.18662	0.076186	0.030513	0.35187	0.063968	-0.17632	-0.054848	0.080955
s_76610	Non-Targeting	-0.0055847	0.2888	0.09244	-0.22522	-0.12394	-0.054546	-0.29916	0.20324
s_76611	Non-Targeting	0.11218	0.23886	-0.062664	0.27817	0.29684	-0.07198	0.019193	0.10872
s_76612	Non-Targeting	-0.035889	0.15434	-0.054403	-0.10807	0.28276	0.035249	0.072931	0.13065
s_76613	Non-Targeting	-0.033026	-0.11697	-0.030241	0.26715	-0.11863	0.0052456	-0.19229	-0.1714
s_76614	Non-Targeting	0.511	0.18027	0.10916	0.64534	-0.14435	0.21798	0.13282	0.035382
s_76615	Non-Targeting	0.15884	0.074155	0.031426	0.065798	0.18283	-0.03301	0.208	0.1182
s_76616	Non-Targeting	-0.19735	-0.20739	-0.25992	-0.96195	-0.94183	-0.072657	0.044683	0.20119
s_76617	Non-Targeting	-0.19325	0.0088396	-0.022732	0.38562	0.34678	0.19466	-0.13868	0.15293
s_76618	Non-Targeting	-0.07138	-0.099108	0.22114	0.068923	0.026164	-0.22953	0.095237	0.10047
s_76619	Non-Targeting	-0.13682	0.29653	0.35954	0.41598	0.26277	-0.059061	0.14674	0.066476
s_76620	Non-Targeting	-0.052368	-0.049867	0.17296	0.074555	-0.35803	-0.075104	0.10727	0.20379
s_76621	Non-Targeting	0.37359	-0.36002	-0.41394	-0.40305	-0.71673	0.1886	0.095631	0.1575
s_76622	Non-Targeting	0.35518	-0.014572	0.12715	0.043738	0.13052	0.18181	0.015902	0.39329
s_76623	Non-Targeting	0.048368	0.21816	0.16334	-0.1497	0.35756	-0.03507	-0.047092	0.0097614
s_76624	Non-Targeting	-0.18565	-0.039747	-0.028891	-0.098121	0.016492	0.040566	0.011823	-0.045535
s_76625	Non-Targeting	-0.024414	-0.097024	0.3209	0.33289	0.24769	0.12703	0.048708	0.054488
s_76626	Non-Targeting	-0.20277	0.088837	0.22382	0.12355	-0.12328	-0.11033	-0.018729	-0.0014965
s_76627	Non-Targeting	-0.4755	-0.24435	-0.68663	-0.25561	-0.93096	-0.13434	0.30219	-0.062334
s_76628	Non-Targeting	0.031879	0.28084	0.040367	0.22287	0.23539	0.10791	-0.057303	0.13266
s_76629	Non-Targeting	0.21555	0.16959	0.0045854	-0.0040368	0.008293	0.021286	-0.056158	-0.16531
s_76630	Non-Targeting	-0.15244	0.15376	-0.035632	0.23504	-0.098096	-0.83974	-0.61841	0.88072
s_76631	Non-Targeting	0.038787	0.06582	0.0011368	-0.32474	-0.077088	-0.064815	0.087718	0.024902
s_76632	Non-Targeting	0.43193	-0.011112	-0.21191	0.21103	-0.12574	0.094317	-0.21307	-0.00051293
s_76633	Non-Targeting	0.23904	0.037081	0.31886	0.54268	0.22002	0.086906	0.11183	-0.0031726
s_76634	Non-Targeting	-0.048173	0.06973	0.0012907	-0.045903	0.49022	0.023192	0.044003	-0.16962
s_76635	Non-Targeting	-0.042208	0.14022	-0.032362	0.12319	0.16466	0.33848	0.21865	0.46962
s_76636	Non-Targeting	0.19991	0.10403	0.27274	0.45427	0.52005	-0.081272	0.064668	0.26932
s_76637	Non-Targeting	-0.14084	-0.052755	-0.38238	0.063896	0.2388	0.00017365	0.13368	-0.27024
s_76638	Non-Targeting	-0.021647	0.036048	-0.11491	-0.40344	-0.17305	-0.079498	-0.012464	0.10117
s_76639	Non-Targeting	-0.26005	1.0016	0.37903	0.11847	0.51764	-0.27065	-0.33404	0.57648
s_76640	Non-Targeting	-0.099207	0.14219	0.38897	-0.089338	-0.42219	0.10535	0.073019	0.17449
s_76641	Non-Targeting	-0.055166	0.042951	0.19365	-0.17875	-0.2727	-0.14287	0.053258	0.095784
s_76642	Non-Targeting	-0.013845	-0.077878	-0.13295	0.048371	0.14865	-0.25012	-0.034486	-0.11973
s_76643	Non-Targeting	-0.089962	0.11663	0.092745	-0.18454	-0.30658	0.12404	0.10868	0.056515
s_76644	Non-Targeting	-0.081488	0.10332	0.28561	-0.25479	0.13539	0.044711	0.16106	0.10318
s_76645	Non-Targeting	0.098212	-0.33241	-0.021951	0.15863	0.019952	-0.2042	0.10221	0.048652
s_76646	Non-Targeting	0.037684	0.0097247	0.066125	0.16052	0.76777	0.026124	0.19916	-0.25527
s_76647	Non-Targeting	-0.27698	0.13493	-0.2984	0.15151	-0.13741	0.001682	0.035253	-0.086464
s_76648	Non-Targeting	-0.20959	0.14777	-0.21087	-0.87921	0.13216	-0.27093	-0.5954	-0.54028
s_76649	Non-Targeting	0.077016	-0.083367	-0.056956	0.25688	0.45179	0.36822	-0.067997	-0.117
s_76650	Non-Targeting	0.061764	0.11326	0.032017	-0.57783	-0.37339	-0.019548	0.11985	-0.25971
s_76651	Non-Targeting	-0.13069	0.11007	0.16589	-0.13081	-0.34984	-0.033026	0.026473	-0.061717
s_76652	Non-Targeting	-0.17278	0.011804	-0.026837	-0.47758	-0.097781	-0.010809	0.05185	0.0082268
s_76653	Non-Targeting	0.087628	0.10202	0.10916	-0.12943	-0.19219	0.010604	0.041509	0.052105
s_76654	Non-Targeting	0.02331	0.1106	0.048604	-0.17457	0.26757	-0.094207	-0.11393	-0.16721
s_76655	Non-Targeting	-0.34596	-0.83392	0.47664	0.18442	0.36234	-0.13964	0.020742	0.15236
s_76656	Non-Targeting	-0.067505	0.11795	-0.12397	-0.37628	-0.24227	0.053532	0.11273	0.13923
s_76657	Non-Targeting	-0.088029	0.28379	0.34893	0.20042	0.54339	-0.21033	-0.046002	0.075257
s_76658	Non-Targeting	-0.003975	0.014048	-0.10887	-0.087626	-0.13064	0.025752	0.12091	-0.094906
s_76659	Non-Targeting	-0.033203	0.27433	0.28119	-0.024327	0.29755	-0.024203	0.090765	0.10525
s_76660	Non-Targeting	-0.26194	-0.16835	-0.19287	-0.8438	-0.83578	-0.26267	0.058145	-0.70922
s_76661	Non-Targeting	-0.079016	-0.31856	-0.25716	0.11086	0.40451	0.127	-0.14724	0.12033
s_76662	Non-Targeting	0.012344	0.23563	0.096221	-0.12175	0.51177	0.088339	0.18261	0.31353
s_76663	Non-Targeting	-0.14502	0.023976	0.32593	0.16078	0.1322	0.12588	0.052146	-0.021809
s_76664	Non-Targeting	-0.10284	0.06838	-0.17738	0.0066292	-0.17561	-0.23355	-0.13076	-0.22923
s_76665	Non-Targeting	-0.099836	0.013903	-0.21478	-0.2155	0.012812	-0.082862	0.23957	-0.045953
s_76666	Non-Targeting	0.12205	-0.12062	0.40895	-0.34238	0.036503	0.12093	0.25669	0.38302
s_76667	Non-Targeting	-0.29701	0.035835	-0.33482	0.57322	-0.19833	0.3795	0.39304	0.36521
s_76668	Non-Targeting	0.15042	0.065841	0.15101	-0.050649	0.10348	0.076476	0.14041	0.3884
s_76669	Non-Targeting	-0.096606	0.0095072	-0.12619	-0.23166	0.032806	-0.032617	0.22801	-0.049755
s_76670	Non-Targeting	0.21998	0.16686	-0.11652	-0.40359	-0.14648	-0.050487	0.016877	0.1776
s_76671	Non-Targeting	0.1941	-0.015338	0.25032	-0.049179	0.15676	-0.010343	0.044182	0.014174
s_76672	Non-Targeting	-0.06061	0.01065	0.20167	0.062395	0.0066406	-0.01647	-0.2837	0.034598
s_76673	Non-Targeting	-0.024096	-0.20761	-0.14811	-0.24636	-0.14303	-0.13158	0.13063	-0.050907
s_76674	Non-Targeting	0.026159	0.056551	0.35371	0.12401	0.38583	-0.055196	0.058768	0.003364
s_76675	Non-Targeting	0.20127	0.12438	0.17036	0.17313	0.096415	-0.068518	0.088324	-0.13127
s_76676	Non-Targeting	-0.28952	0.018393	0.22296	-0.15822	0.24689	-0.045826	0.023813	-0.054699
s_76677	Non-Targeting	0.080581	-0.099898	0.17835	-0.42552	-0.37931	-0.062547	-0.10814	-0.20025
s_76678	Non-Targeting	0.13212	-0.27638	-0.17292	-0.072447	-0.25384	0.011025	-0.062495	-0.16567
s_76679	Non-Targeting	0.4894	0.066178	-0.24966	0.28808	0.0901	0.022794	-0.05601	-0.18922
s_76680	Non-Targeting	0.24217	0.1364	0.059262	0.20874	-0.056738	-0.10204	0.056589	-0.018044
s_76681	Non-Targeting	0.20691	-0.45458	-0.42443	0.49455	-0.5451	0.37475	0.11807	0.03419
s_76682	Non-Targeting	0.20936	0.013162	0.26169	-0.070796	-0.17695	-0.043957	-0.039456	-0.12258
s_76683	Non-Targeting	0.062021	-0.18431	-0.16132	-0.24035	-0.59621	-0.12756	-0.32567	-0.12123
s_76684	Non-Targeting	-0.064804	-0.30932	-0.20674	-0.67572	0.14897	-0.072342	-0.20707	-0.0024114
s_76685	Non-Targeting	0.045963	0.66476	0.075692	0.47727	0.17561	-0.16558	-0.16594	-0.089508
s_76686	Non-Targeting	0.14291	-0.050614	0.070038	-0.022407	-0.2194	-0.00989	0.012752	0.024997
s_76687	Non-Targeting	-0.17167	0.054735	0.049857	-0.30377	0.068533	-0.019894	-0.045383	-0.13425
s_76688	Non-Targeting	-0.11308	0.045129	-0.09284	0.087695	-0.30326	-0.23343	-0.1345	-0.22165
s_76689	Non-Targeting	0.064844	-0.0087256	0.080109	-0.023774	-0.34006	-0.049585	0.067758	0.15851
s_76690	Non-Targeting	0.20788	0.13997	-0.10512	0.39331	0.61367	0.06409	-0.21348	-0.088305
s_76691	Non-Targeting	0.030045	0.1458	0.040894	0.37772	0.24189	0.087202	-0.06037	-0.004601
s_76692	Non-Targeting	0.31791	-0.27763	-0.56192	0.016779	-0.10171	0.40508	-0.21616	-0.15537
s_76693	Non-Targeting	0.22808	-0.061303	-0.040582	0.43067	-0.56405	0.35463	-0.20431	-0.21029
s_76694	Non-Targeting	-0.35978	0.04423	-0.20342	0.11246	0.2105	-0.079784	-0.057842	0.026197
s_76695	Non-Targeting	-0.011839	0.20235	-0.19221	-0.39987	0.90796	0.25512	-0.055732	0.087713
s_76696	Non-Targeting	-0.28474	0.18615	0.11172	0.23339	-0.47316	0.12	-0.16751	-0.18264
s_76697	Non-Targeting	0.22951	-0.18801	-0.097967	0.043823	-0.026276	0.10434	0.1682	-0.10567
s_76698	Non-Targeting	0.036298	-0.10817	-0.22449	-0.21874	0.18797	0.1143	0.052773	-0.087346
s_76699	Non-Targeting	-0.11906	-0.044374	0.13974	-0.16104	0.10809	-0.24779	0.033125	0.0017298
s_76700	Non-Targeting	-0.026613	0.12641	0.27766	0.12299	0.22246	0.090128	0.13857	0.10271
s_76701	Non-Targeting	0.091334	0.069663	-0.19468	-0.25679	-0.0054862	0.1025	0.11688	-0.013397
s_76702	Non-Targeting	0.15613	0.11083	-0.18227	0.20493	-0.21368	-0.10724	-0.18899	-0.29748
s_76703	Non-Targeting	0.12684	0.24014	-0.11188	-0.25457	0.023597	0.10522	0.010958	-0.25731
s_76704	Non-Targeting	-0.39746	-0.043182	-0.008251	0.37484	-0.46663	0.037292	0.12052	0.086071
s_76705	Non-Targeting	0.12327	-0.0058319	-0.10119	-0.36671	-0.52957	-0.061002	0.060217	0.18859
s_76706	Non-Targeting	-0.20514	-0.091605	-0.118	-0.25822	0.18994	-0.080148	-0.14347	0.077141
s_76707	Non-Targeting	-0.0095269	0.21002	-0.010412	-0.15822	-0.047972	0.051067	0.13476	0.23094
s_76708	Non-Targeting	-0.044198	-0.28069	-0.34541	-0.097329	-1.0078	0.062177	-0.039033	0.02237
s_76709	Non-Targeting	-0.1873	0.08829	0.13453	-0.16854	-0.40649	0.017977	-0.083775	0.13627
s_76710	Non-Targeting	-0.59678	-0.38582	-0.67752	-0.52481	-0.1333	-0.35538	-0.27076	-0.081328
s_76711	Non-Targeting	0.088396	-0.12809	0.00073682	-0.25327	0.070422	-0.23555	-0.172	-0.19616
s_76712	Non-Targeting	0.0018341	-0.30396	0.1599	-0.41826	-0.79584	0.08164	0.36094	-0.079375
s_76713	Non-Targeting	0.12639	-0.12315	-0.42051	-0.22086	0.20052	-0.093733	-0.30239	0.24335
s_76714	Non-Targeting	0.10247	-0.27701	0.12683	-0.27747	-0.026793	-0.10453	-0.10004	0.030011
s_76715	Non-Targeting	-0.15791	-0.11509	-0.79743	-0.38718	-1.0877	0.11918	-0.18355	-0.22336
s_76716	Non-Targeting	0.13128	-0.11278	0.22467	0.26524	0.65139	0.16739	-0.055559	0.1445
s_76717	Non-Targeting	-0.10068	0.06366	-0.096977	-0.23683	-0.059879	0.034803	-0.014568	0.083464
s_76718	Non-Targeting	0.12818	-0.32605	0.099815	0.06525	0.38737	0.06312	-0.11466	-0.19602
s_76719	Non-Targeting	-0.11465	-0.02572	-0.048147	0.08003	-0.11897	0.11778	0.048626	0.16007
s_76720	Non-Targeting	0.50543	0.39386	-0.19937	0.040797	0.5808	-0.22894	-0.010463	-0.14633
s_76721	Non-Targeting	-0.069688	-0.0050764	0.035388	-0.020142	-0.23125	-0.034338	0.0047298	-0.075036
s_76722	Non-Targeting	0.11519	0.18663	0.064866	0.11365	0.26344	0.0090935	-0.0097397	-0.00017601
s_76723	Non-Targeting	0.22862	0.033166	-0.033684	0.23373	-0.25956	0.10795	0.10128	0.16153
s_76724	Non-Targeting	0.14979	-0.40253	0.25138	-0.37688	0.19641	-0.097858	-0.16325	-0.094607
s_76725	Non-Targeting	-0.15888	-0.032627	-0.27071	-0.89443	-0.33824	0.1449	-0.013525	-0.1584
s_76726	Non-Targeting	0.036055	-0.14951	0.50097	-0.33085	0.37582	0.035524	-0.095032	-0.1906
s_76727	Non-Targeting	-0.092942	-0.087952	-0.18558	0.58015	0.66579	-0.04579	0.19004	0.46078
s_76728	Non-Targeting	-0.25246	-0.21974	-0.040162	0.016757	-0.57405	0.16195	-0.26888	-0.011212
s_76729	Non-Targeting	-0.00065911	-0.095511	0.18345	0.25963	0.47963	0.073771	0.018625	-0.006155
s_76730	Non-Targeting	0.13449	0.077704	-0.20754	0.24839	0.31906	0.096251	0.2334	0.086332
s_76731	Non-Targeting	0.026212	-0.060761	-0.036944	-0.17465	-0.34615	0.10326	0.26957	0.25892
s_76732	Non-Targeting	0.029432	0.11763	0.082126	0.51531	0.18939	0.059469	-0.036732	0.07669
s_76733	Non-Targeting	-0.29441	-0.15165	0.34545	0.10524	-0.2135	-0.024787	-0.13473	0.043851
s_76734	Non-Targeting	0.072653	-0.19115	-0.23462	0.10509	-0.25126	0.046836	0.10251	0.011986
s_76735	Non-Targeting	0.076385	0.056507	-0.089572	0.17918	0.33754	-0.03125	-0.086634	0.083776
s_76736	Non-Targeting	0.11227	0.018143	-0.2859	0.24666	-0.25591	-0.047871	-0.2146	0.10197
s_76737	Non-Targeting	-0.070196	0.23802	-0.30339	-0.33969	-0.67149	0.23465	0.044821	0.1842
s_76738	Non-Targeting	-0.026534	-0.39136	0.1463	0.40537	-0.28394	0.016474	0.081304	0.11649
s_76739	Non-Targeting	0.24209	-0.10167	0.58599	0.42127	0.20114	-0.4072	-0.59928	-0.19249
s_76740	Non-Targeting	0.0049696	0.096933	-0.36704	-0.31639	-0.48344	-0.11255	0.010881	0.1764
s_76741	Non-Targeting	-0.57887	-0.26645	0.49327	-0.30907	-0.13135	0.062506	0.076155	-0.018542
s_76742	Non-Targeting	-0.029191	0.18783	-0.16075	-0.018913	-0.049572	0.0092439	0.1013	0.017799
s_76743	Non-Targeting	0.098083	-0.28874	0.21489	0.080031	-0.12319	0.13056	0.097791	-0.19894
s_76744	Non-Targeting	-0.0052526	-0.12551	-0.050994	-0.32576	-0.16564	0.040324	0.044982	0.010336
s_76745	Non-Targeting	0.13768	0.010994	-0.23856	0.080364	-0.11997	-0.10036	-0.20817	-0.2623
s_76746	Non-Targeting	0.0049456	-0.069073	-0.20736	-0.35519	-0.34695	-0.13974	-0.033434	0.25975
s_76747	Non-Targeting	0.14326	-0.098305	0.35677	0.15984	-0.13142	-0.039811	0.0054055	0.13352
s_76748	Non-Targeting	-0.14876	0.2675	0.67296	-0.22324	-0.26107	-0.1781	0.024866	0.028791
s_76749	Non-Targeting	-0.078428	0.057916	0.21677	0.46835	-0.022578	-0.020608	0.024681	-0.1331
s_76750	Non-Targeting	0.35256	-0.014249	0.56368	0.41425	-0.16498	0.029594	0.39542	0.11364
s_76751	Non-Targeting	0.011905	-0.071541	0.39018	-0.46268	-0.79454	-0.091885	-0.10727	-0.0013488
s_76752	Non-Targeting	-0.18103	0.088711	0.13584	0.18052	0.097482	0.053479	0.17882	0.29915
s_76753	Non-Targeting	0.080687	0.18377	-0.030549	-0.076841	0.27096	-0.053944	-0.12748	0.050589
s_76754	Non-Targeting	-0.23267	-0.27402	-0.34918	0.22679	-0.039552	0.014369	0.063695	0.14332
s_76755	Non-Targeting	0.065708	-0.017893	-0.32086	-0.009681	0.0068247	0.055705	-0.087387	0.17573
s_76756	Non-Targeting	-0.0081076	-0.038798	0.25205	0.17645	-0.53264	0.002129	0.16783	0.18671
s_76757	Non-Targeting	0.054045	0.085692	0.10331	0.17828	1.0763	0.064876	-0.26141	-0.034703
s_76758	Non-Targeting	-0.082037	0.020397	-0.060041	-0.29596	-0.15333	-0.078173	0.12326	-0.013229
s_76759	Non-Targeting	-0.18856	0.0059641	-0.04743	-0.064706	0.27969	-0.035056	0.4165	0.072056
s_76760	Non-Targeting	0.12591	0.13888	0.33497	0.20403	0.1542	0.054396	-0.16316	-0.14373
s_76761	Non-Targeting	-0.097587	-0.17423	-0.10117	-0.46333	-0.54823	-0.022906	0.10948	0.305
s_76762	Non-Targeting	0.11523	0.20031	-0.11344	-0.089159	0.066745	0.088383	-0.10903	-0.36174
s_76763	Non-Targeting	0.35957	-0.35879	-0.10808	-0.13433	0.65723	-0.00744	0.023316	0.019313
s_76764	Non-Targeting	-0.074961	-0.31403	0.33445	-0.26887	-0.080967	0.054764	0.22261	0.34273
s_76765	Non-Targeting	-0.085557	0.11392	-0.084413	0.040509	-0.21154	-0.13516	-0.026768	-0.12253
s_76766	Non-Targeting	0.24716	-0.19382	0.62253	-0.22638	0.19234	-0.041178	0.35232	-0.17871
s_76767	Non-Targeting	-0.082426	0.15788	-0.46399	-0.90897	-0.37151	0.39746	0.087779	-0.053266
s_76768	Non-Targeting	0.25815	0.2469	0.033285	0.29707	-0.070764	-0.17877	0.017163	-0.25505
s_76769	Non-Targeting	-0.23499	-0.14906	-0.2329	-0.46606	0.034242	0.054487	-0.028193	-0.1853
s_76770	Non-Targeting	-0.040333	-0.36382	0.26155	0.087105	-0.023725	0.16039	0.078497	0.28693
s_76771	Non-Targeting	-0.06029	-0.22695	0.0083488	0.013697	0.0070731	-0.16302	-0.20214	0.11572
s_76772	Non-Targeting	-0.025724	-0.28729	-0.24527	0.13622	-0.723	-0.015975	0.026413	-0.2531
s_76773	Non-Targeting	-0.14913	-0.14333	-0.40429	0.032009	-0.27578	0.037299	-0.0072162	0.11166
s_76774	Non-Targeting	0.013951	-0.12069	0.18371	0.32482	0.37969	0.10398	0.15673	-0.22364
s_76775	Non-Targeting	-0.18244	0.69278	0.32899	-0.40714	-0.31017	0.58458	0.15745	0.038094
s_76776	Non-Targeting	0.23029	0.27978	0.11816	0.036043	0.20052	0.099349	0.11986	-0.02929
s_76777	Non-Targeting	-0.18635	-0.17301	0.20234	-0.26463	0.37298	-0.13156	-0.36406	-0.23278
s_76778	Non-Targeting	-0.12813	0.030968	0.050786	0.021978	0.17026	-0.029329	0.018756	0.10468
s_76779	Non-Targeting	0.00014038	-0.13819	0.2037	-0.21124	-0.35052	0.079242	-0.0018512	0.047362
s_76780	Non-Targeting	-0.11838	-0.17542	-0.018946	-0.07094	-0.16439	-0.14495	-0.10286	-0.049177
s_76781	Non-Targeting	0.048643	0.015702	-0.17025	0.030237	-0.24757	0.34734	-0.050643	0.014392
s_76782	Non-Targeting	0.021703	-0.047625	-0.36537	-0.31277	0.2412	-0.25107	0.12989	0.014203
s_76783	Non-Targeting	0.012438	0.13484	-0.1936	0.05427	0.25465	0.013936	0.19359	0.079081
s_76784	Non-Targeting	0.0037419	-0.46602	-0.27794	-1.0947	-1.09	-0.13478	0.030632	0.28767
s_76785	Non-Targeting	0.22042	0.23238	-0.16822	-0.18815	-0.49381	-0.13457	-0.055518	0.066906
s_76786	Non-Targeting	0.16817	-0.14938	0.1554	-0.23501	0.23057	-0.079833	-0.29921	-0.1797
s_76787	Non-Targeting	0.030701	0.435	-0.16964	-0.14869	-0.10777	0.041007	0.03924	-0.0067128
s_76788	Non-Targeting	0.089568	0.047232	0.54368	-0.54187	-0.23632	-0.11039	-0.063005	-0.10275
s_76789	Non-Targeting	2.15	1.5806	-0.99597	-0.0059841	-3.7474	-2.9851	-1.5943	0.56672
s_76790	Non-Targeting	-0.11995	0.12635	-0.13302	0.28168	-0.0085483	0.030339	0.17967	-0.070329
s_76791	Non-Targeting	-0.090273	-0.21351	0.023481	0.083419	0.33888	-0.057416	0.13212	0.082819
s_76792	Non-Targeting	-0.25737	-0.20782	0.56643	0.05737	-0.10956	0.011236	-0.081542	-0.013008
s_76793	Non-Targeting	0.38514	-0.47616	0.17547	0.082261	0.09509	-0.040979	-0.18134	-0.00014956
s_76794	Non-Targeting	0.20935	0.079628	0.084507	-0.37891	-0.291	0.076029	0.064909	0.034542
s_76795	Non-Targeting	-0.030255	0.25222	-0.21654	0.43791	-0.44965	-0.16192	0.095647	0.043011
s_76796	Non-Targeting	0.20366	-0.27477	0.070705	0.31524	0.52549	0.052932	0.057289	-0.15079
s_76797	Non-Targeting	-0.10542	0.14247	-0.097745	0.31319	-0.35171	0.052921	0.043893	-0.21059
s_76798	Non-Targeting	-0.21861	-0.26305	-0.14625	-0.17896	-0.044799	-0.044397	0.0077119	-0.17873
s_76799	Non-Targeting	0.28444	-0.1389	-0.005248	0.47187	0.33442	-0.12082	0.32166	0.19818
s_76800	Non-Targeting	0.074761	-0.13122	-0.21331	0.027604	0.37635	-0.085797	0.034257	-0.045148
s_76801	Non-Targeting	-0.12435	-0.042582	-0.2131	0.044476	-0.39843	-0.081218	-0.015988	0.0055204
s_76802	Non-Targeting	-0.49786	-0.044602	-0.019149	0.64422	-0.036858	-0.0036197	0.17499	0.057459
s_76803	Non-Targeting	0.015099	0.012791	-0.079735	-0.12242	-0.1556	-0.0017984	0.072256	0.1448
s_76804	Non-Targeting	-0.2243	0.078171	-0.23335	-0.17985	-0.50721	-0.03274	-0.02983	-0.17435
s_76805	Non-Targeting	-0.028996	0.080187	0.16272	0.031937	0.16864	0.017317	0.26792	-0.22719
s_76806	Non-Targeting	0.0094475	-0.13274	0.70999	-0.05078	0.45416	0.0054444	0.1725	0.21271
s_76807	Non-Targeting	0.034605	0.099525	0.059142	-0.023723	0.22898	-0.022552	-0.051974	-0.061214
s_76808	Non-Targeting	0.7859	-0.19726	-0.17666	0.052355	-0.047577	-0.19692	0.061688	0.13573
s_76809	Non-Targeting	-0.53681	-0.11207	-0.22631	-0.11847	0.061622	-0.27018	-0.29724	-0.41551
s_76810	Non-Targeting	0.21368	-0.071959	-0.26826	-0.23787	0.22145	-0.15584	0.075589	-0.035469
s_76811	Non-Targeting	-0.22022	0.063794	-0.35628	-0.58946	-0.57845	-0.4308	-0.23631	-0.13238
s_76812	Non-Targeting	1.0092	1.3176	-0.99597	-0.38358	-0.40256	0.032012	-0.0097331	-0.011624
s_76813	Non-Targeting	-0.23622	-0.22816	-0.030756	0.12931	-0.73664	-0.36486	0.14747	-0.4261
s_76814	Non-Targeting	0.044926	-0.069629	-0.08356	-0.33025	0.010047	-0.0068213	0.06961	0.24653
s_76815	Non-Targeting	-0.051512	-0.042304	-0.032102	-0.11847	-0.2514	-0.069427	-0.092167	0.16054
s_76816	Non-Targeting	0.05044	0.084563	-0.0674	-0.037567	-0.13665	-0.0021217	-0.11305	-0.14423
s_76817	Non-Targeting	0.10646	0.12821	-0.28634	0.18029	0.026745	-0.064372	0.042625	-0.21873
s_76818	Non-Targeting	-0.60725	-0.075518	-0.30687	-0.16553	-0.34431	0.32505	0.063533	0.025159
s_76819	Non-Targeting	0.15989	-0.15526	0.053717	-0.0036709	0.10821	0.09351	-0.0058694	0.1438
s_76820	Non-Targeting	-0.19925	-0.27427	-0.0034714	0.063699	0.1427	0.10394	0.1671	-0.017834
s_76821	Non-Targeting	0.20085	0.25872	-0.12879	0.59456	0.0039013	-0.084472	-0.10431	0.0407
s_76822	Non-Targeting	-0.02293	0.31652	-0.17683	0.10414	-0.43483	0.092312	-0.10777	0.04986
s_76823	Non-Targeting	-0.064612	-0.17195	0.6022	0.53853	0.93326	0.059351	-0.055464	-0.062894
s_76824	Non-Targeting	0.18662	-0.22557	0.1018	0.20358	-0.15767	0.30723	0.37329	0.49062
s_76825	Non-Targeting	0.23636	0.14737	-0.12608	0.037507	0.15995	-0.11736	-0.19771	-0.1117
s_76826	Non-Targeting	0.087348	-0.045671	-0.05092	-0.11991	-0.019876	-3.1136e-05	-0.077047	-0.23004
s_76827	Non-Targeting	0.074467	-0.29042	-0.010388	-0.4323	-0.68638	-0.091373	0.012277	0.15236
s_76828	Non-Targeting	0.093611	0.07523	-0.28091	-0.2511	0.26084	-0.011654	0.19705	0.32144
s_76829	Non-Targeting	-0.088463	-0.024178	0.34574	0.014256	0.038973	-0.015222	0.024916	-0.2339
s_76830	Non-Targeting	0.079792	-0.10778	0.21256	-0.22884	0.38615	0.089367	0.09019	-0.024677
s_76831	Non-Targeting	-0.19575	0.1436	0.17603	0.1806	0.1894	0.068364	-0.05022	0.19551
s_76832	Non-Targeting	0.080992	0.025105	-0.15418	-0.0099948	-0.51772	-0.062086	0.0033699	-0.096332
s_76833	Non-Targeting	0.36447	0.15941	0.72039	0.29067	0.4182	0.011072	0.0035089	-0.049853
s_76834	Non-Targeting	-0.43294	0.39782	-0.3045	0.46708	1.4025	0.1542	-0.035746	0.58032
s_76835	Non-Targeting	-0.056859	-0.12912	0.032643	-0.26252	0.11373	-0.042546	0.068804	0.18165
s_76836	Non-Targeting	0.053328	-0.095381	0.29708	0.092867	-0.16111	0.13458	0.0074185	-0.12446
s_76837	Non-Targeting	-0.13349	-0.22946	0.18919	0.084766	0.32148	0.2215	0.13235	0.38425
s_76838	Non-Targeting	0.13914	-0.24362	0.43748	0.083929	0.19964	0.0041685	-0.016136	-0.35348
s_76839	Non-Targeting	-0.038039	-0.065325	-0.40195	-0.19328	0.12801	-0.037841	0.041452	-0.0060041
s_76840	Non-Targeting	0.029148	-0.19117	0.61063	-0.31548	0.29979	-0.13113	-0.034743	-0.16168
s_76841	Non-Targeting	0.0058624	0.19006	-0.019554	0.093771	0.35738	-0.10164	0.027287	0.076326
s_76842	Non-Targeting	0.25344	0.39649	0.24172	0.32634	0.27235	0.073326	0.058583	-0.023209
s_76843	Non-Targeting	0.21986	0.33674	0.041407	-0.10757	0.21497	0.47506	0.073788	-0.054869
s_76844	Non-Targeting	-0.11821	0.062901	-0.25922	-0.13571	0.049779	-0.073884	-0.062103	0.38249
s_76845	Non-Targeting	0.16006	-0.086507	0.0057532	0.10273	0.30409	0.060431	-0.11408	0.0063308
s_76846	Non-Targeting	0.21793	0.26108	0.008974	-0.36141	0.02894	-0.070473	0.068299	0.058054
s_76847	Non-Targeting	0.12959	-0.084611	-0.37961	-0.35883	-0.84599	0.21401	0.17557	0.20661
s_76848	Non-Targeting	-0.12915	0.032848	-0.0057077	0.067195	0.31431	0.068103	-0.062938	0.21558
s_76849	Non-Targeting	0.24237	0.077847	0.057006	0.078035	-0.10314	0.10434	-0.016413	0.096197
s_76850	Non-Targeting	-0.27411	-0.12293	0.13431	0.4858	0.39541	0.16704	0.034861	-0.071694
s_76851	Non-Targeting	-0.054071	-0.061796	-0.097403	0.19044	0.19309	0.14037	0.17535	0.11849
s_76852	Non-Targeting	0.1345	-0.32667	-0.25132	0.0047614	-0.84816	-0.12468	-0.066241	-0.17387
s_76853	Non-Targeting	-0.32472	0.12913	0.52076	0.37427	0.67006	-0.1071	-0.030671	0.10895
s_76854	Non-Targeting	-0.0054816	0.023923	-0.029636	0.015809	-0.22956	-0.044901	0.22956	0.22416
s_76855	Non-Targeting	0.25824	0.042753	-0.059176	0.093202	0.34609	0.15341	0.14226	0.18092
s_76856	Non-Targeting	-0.08595	-0.17976	0.018822	0.049507	-0.16208	0.2363	0.19092	0.32487
s_76857	Non-Targeting	-0.18245	-0.067544	-0.0072063	-0.25409	0.3133	0.053719	0.19598	-0.2105
s_76858	Non-Targeting	-0.1501	0.01912	-0.071847	0.12844	-0.12304	0.2231	0.041747	0.2796
s_76859	Non-Targeting	-0.078725	0.026591	0.26218	0.23464	0.018491	-0.058235	0.0085261	0.12205
s_76860	Non-Targeting	0.43554	0.018301	-0.0030159	0.075809	-0.11311	0.13676	-0.071201	-0.080929
s_76861	Non-Targeting	0.16841	-0.091448	0.3647	-0.21651	-0.030677	0.052358	0.19066	0.14277
s_76862	Non-Targeting	-0.13693	0.089972	-0.51179	0.086781	-0.26379	-0.032201	-0.12136	-0.013359
s_76863	Non-Targeting	0.34175	0.25766	0.5118	0.12921	0.30535	0.21186	0.14684	0.18426
s_76864	Non-Targeting	0.30497	-0.12558	-0.24932	-0.18573	-0.46837	-0.25568	0.4687	-0.047053
s_76865	Non-Targeting	-0.25012	-0.17464	-0.37184	-0.75327	-1.3376	0.002649	-0.51583	-0.15381
s_76866	Non-Targeting	0.077609	-0.23073	0.064698	0.028725	-0.015986	0.073012	0.10205	0.19572
s_76867	Non-Targeting	0.2309	-0.13306	-0.11433	0.27481	0.1423	0.04038	-0.097187	-0.054568
s_76868	Non-Targeting	-0.038661	-0.067692	-0.0086989	-0.26552	-0.46083	0.26146	-0.16838	0.18547
s_76869	Non-Targeting	0.00096333	0.22234	0.10805	-0.20071	0.10791	-0.11996	0.0035225	-0.16469
s_76870	Non-Targeting	0.02573	-0.028772	0.030136	-0.099007	0.097308	0.13743	-0.021728	0.21002
s_76871	Non-Targeting	0.050537	0.19839	0.31598	0.22853	-0.047791	0.13694	-0.31032	-0.37582
s_76872	Non-Targeting	-0.17677	-0.042658	0.17115	0.31519	1.0505	-0.048405	-0.084073	-0.11659
s_76873	Non-Targeting	0.11311	-0.30782	0.36603	-0.054999	0.03528	-0.092186	0.13367	-0.0060424
s_76874	Non-Targeting	0.12022	-0.20518	-0.56415	-1.1868	-0.69457	0.01737	0.13511	-0.039776
s_76875	Non-Targeting	0.062884	-0.14432	-0.047275	-0.13738	-0.12943	-0.10576	-0.17914	-0.16484
s_76876	Non-Targeting	0.12146	0.044594	0.00047063	0.44751	0.52539	-0.22318	0.35028	0.02384
s_76877	Non-Targeting	-0.013458	0.2468	-0.36091	-0.24903	0.22174	-0.001132	0.087279	0.040616
s_76878	Non-Targeting	-0.0077678	0.56177	-0.15683	0.59093	0.048364	-0.28423	-0.21849	-0.18187
s_76879	Non-Targeting	0.034548	0.18326	0.087295	0.18569	-0.16361	-0.030214	-0.074603	0.041983
s_76880	Non-Targeting	0.095586	-0.36906	0.24445	0.29486	0.062298	0.052165	-0.1048	0.13194
s_76881	Non-Targeting	0.17727	-0.28554	0.013504	0.12574	-0.17902	-0.015346	0.0017646	-0.11776
s_76882	Non-Targeting	0.1881	-0.11709	0.17414	-0.50125	-0.15706	0.1215	0.028958	-0.074935
s_76883	Non-Targeting	-0.0096563	0.15501	-0.15499	0.17753	0.1293	0.056769	-0.17958	-0.16429
s_76884	Non-Targeting	0.14253	-0.02013	0.35426	0.010727	-0.17636	-0.13263	-0.44153	-0.28596
s_76885	Non-Targeting	0.2872	0.073657	0.66083	-0.73563	-0.073821	0.2776	0.05402	0.029058
s_76886	Non-Targeting	-0.084341	0.16008	0.45234	0.56237	0.62441	0.14076	-0.080271	0.075002
s_76887	Non-Targeting	1.2232	1.2854	1.3402	0.40343	3.758	0.19522	1.312	-0.19964
s_76888	Non-Targeting	-0.093178	-0.045139	0.12531	0.062401	0.046098	-0.15499	0.25481	-0.14945
s_76889	Non-Targeting	-0.053595	0.039503	0.10296	0.18964	-0.085355	0.066617	0.13531	-0.0087402
s_76890	Non-Targeting	0.10123	-0.27925	0.26969	0.29866	0.18041	0.074861	0.040466	-0.13686
s_76891	Non-Targeting	-0.0018357	0.063296	0.031984	-0.15946	-0.062188	-0.058067	-0.030507	0.24117
s_76892	Non-Targeting	0.14439	0.19916	0.23263	0.14657	-0.19826	-0.0046842	0.12846	0.01009
s_76893	Non-Targeting	0.15467	0.12463	-0.44972	0.17441	0.43673	0.029586	0.043186	-0.016511
s_76894	Non-Targeting	-0.16638	-0.13446	0.28231	-0.036976	-0.13964	0.032728	-0.1896	-0.072813
s_76895	Non-Targeting	0.24787	-0.1602	0.096921	0.26162	-0.073641	0.026655	-0.27782	-0.24178
s_76896	Non-Targeting	-0.022208	-0.27986	-0.087178	0.52936	-0.26699	-0.076468	-0.47758	-0.29555
s_76897	Non-Targeting	-0.1743	0.20121	-0.085131	-0.050282	-0.031701	0.106	0.036898	0.063322
s_76898	Non-Targeting	0.0060979	-0.020406	0.22892	0.17545	0.5953	0.068727	-0.24732	0.082482
s_76899	Non-Targeting	0.10315	-0.053509	0.013384	0.21023	0.046253	0.025078	0.096255	0.088721
s_76900	Non-Targeting	0.029671	-0.15954	0.057863	-0.072415	0.269	0.05703	0.26181	0.030476
s_76901	Non-Targeting	0.16455	0.078387	-0.10592	-0.032984	0.23265	-0.032523	-0.17994	0.11114
s_76902	Non-Targeting	-0.069736	0.11058	-0.0055973	0.28095	-0.02478	0.025584	0.25322	0.10596
s_76903	Non-Targeting	-0.36134	-0.10534	-0.1094	-0.24226	-0.38533	-0.2483	-0.30891	0.12794
s_76904	Non-Targeting	-0.15962	-0.18888	0.041921	0.18725	0.33481	0.040793	0.093023	-0.053709
s_76905	Non-Targeting	-0.18708	-0.23291	-0.22454	-1.212	-0.83625	0.20232	-0.2211	-0.094256
s_76906	Non-Targeting	0.090665	-0.022596	0.14945	0.044453	0.79003	-0.14081	-0.29517	-0.10815
s_76907	Non-Targeting	-0.063464	0.13673	0.52946	-0.29792	0.15611	-0.16871	-0.11136	-0.17354
s_76908	Non-Targeting	0.012375	-0.12524	0.043158	-0.47866	-1.0281	0.056743	0.092907	0.21366
s_76909	Non-Targeting	0.24544	0.12589	0.28768	0.047196	0.010324	0.038705	-0.35383	-0.38428
s_76910	Non-Targeting	-0.092048	0.10794	-0.12967	0.047065	0.21487	0.142	0.045878	-0.0096552
s_76911	Non-Targeting	-0.20664	0.013562	0.13675	-0.21759	0.045124	0.056514	-0.28685	0.124
s_76912	Non-Targeting	-0.16033	-0.085842	0.10676	0.14992	-0.16943	0.054478	0.045804	-0.0099959
s_76913	Non-Targeting	-0.029132	-0.26861	0.12525	-0.047577	0.25879	-0.088131	0.30395	0.14865
s_76914	Non-Targeting	-0.08582	0.061711	-0.11139	-0.15593	-0.55693	0.019136	0.11844	0.14126
s_76915	Non-Targeting	0.0088455	-0.15272	0.30944	-0.10782	-0.56021	0.10018	0.15428	0.058205
s_76916	Non-Targeting	0.073704	0.20328	-0.62133	-0.2948	-0.49994	-0.012133	-0.13688	-0.23202
s_76917	Non-Targeting	0.097632	-0.30165	-0.13559	0.12686	-0.028837	-0.026352	-0.0066035	0.057132
s_76918	Non-Targeting	0.27753	0.125	0.14329	0.24532	0.055701	-0.04313	0.063049	0.083131
s_76919	Non-Targeting	0.15505	0.31097	-0.038737	0.10097	-0.26989	-0.078895	0.11891	-0.19247
s_76920	Non-Targeting	-0.0052422	-0.036157	0.3769	-0.22486	0.20639	0.092482	-0.17084	0.027161
s_76921	Non-Targeting	-0.20392	0.18172	0.37754	-0.20092	0.47979	-0.32833	0.038932	-0.019725
s_76922	Non-Targeting	-0.24327	0.0026142	0.0064179	-0.60051	-0.25373	-0.008227	-0.080861	0.046649
s_76923	Non-Targeting	-0.017506	0.011519	0.16237	0.28471	0.078335	0.042518	-0.066037	-0.45254
s_76924	Non-Targeting	0.13829	-0.13068	-0.017204	0.34299	0.29962	0.11031	0.1569	-0.055302
s_76925	Non-Targeting	0.076938	-0.40613	-0.13227	-0.17135	-0.21843	0.14536	0.14342	0.13536
s_76926	Non-Targeting	0.081279	-0.21849	0.14399	0.20231	0.038219	-0.055392	-0.089511	-0.047187
s_76927	Non-Targeting	0.0085629	0.24527	-0.093509	-0.22659	0.36499	-0.031845	-0.18132	-0.051859
s_76928	Non-Targeting	-0.35859	-0.4634	-0.737	-0.15876	-0.17296	-0.064278	0.19568	0.036352
s_76929	Non-Targeting	0.33209	-0.087927	-0.30945	0.077565	-0.67537	-0.0063098	0.044381	-0.069225
s_76930	Non-Targeting	-0.23408	-0.10412	0.15784	0.18845	0.53129	-0.16017	0.16847	0.18475
s_76931	Non-Targeting	0.30856	0.14462	0.50672	0.67672	0.37472	0.17235	0.46894	0.35005
s_76932	Non-Targeting	-0.021983	1.0995	3.2465	-0.092726	0.45771	0.14694	-0.92775	-0.078909
s_76933	Non-Targeting	0.23344	-0.31662	0.25014	-0.215	0.47243	-0.36271	-0.10425	-0.011614
s_76934	Non-Targeting	0.26795	0.36673	-0.14468	-0.19694	-0.22514	0.43551	0.17741	0.42359
s_76935	Non-Targeting	-0.15898	-0.02656	-0.28118	0.094074	-0.16404	-0.065047	0.018035	0.041903
s_76936	Non-Targeting	0.14407	0.34189	0.10849	-0.42839	-0.15356	-0.23161	-0.25907	-0.20835
s_76937	Non-Targeting	-0.047087	0.11823	-0.022479	0.048451	-0.15732	0.11813	-0.053002	0.025388
s_76938	Non-Targeting	-0.59807	0.53598	0.41812	-0.66323	-0.30899	0.085928	0.27676	-0.23243
s_76939	Non-Targeting	0.25352	0.48984	1.0118	0.61403	0.39562	0.22081	0.014207	0.22873
s_76940	Non-Targeting	0.098496	0.05399	-0.20063	0.10143	0.67664	-0.023835	-0.19289	-0.11522
s_76941	Non-Targeting	-0.17397	0.18978	-0.11235	0.24771	-0.21254	-0.057547	-0.21211	-0.053552
s_76942	Non-Targeting	-0.17013	-0.18917	-0.22712	-0.069236	0.34038	0.040277	0.061951	0.11811
s_76943	Non-Targeting	0.20071	0.28369	-0.48244	-0.47666	-0.42352	-0.16816	-0.01252	-0.091
s_76944	Non-Targeting	0.14179	-0.053567	0.18724	0.076432	-0.36588	-0.061736	-0.071937	-0.06101
s_76945	Non-Targeting	-0.018147	-0.10987	0.06796	0.21205	-0.2534	-0.19127	0.0086184	0.35401
s_76946	Non-Targeting	0.11332	-0.10288	-0.28842	0.05176	-0.89684	0.066872	0.19854	0.35237
s_76947	Non-Targeting	-0.096097	0.084724	0.28794	0.62526	0.56886	0.10054	0.37047	0.4259
s_76948	Non-Targeting	-0.13664	-0.28736	0.4662	-0.21548	-0.041195	0.14474	0.26592	-0.12065
s_76949	Non-Targeting	-0.20844	-0.015292	-0.4817	-0.68426	-1.3803	-0.20445	-0.36219	-0.20288
s_76950	Non-Targeting	0.08976	0.097339	0.2179	0.084767	0.55322	-0.020997	-0.047389	-0.017715
s_76951	Non-Targeting	-0.17258	0.12812	0.08368	-0.11213	0.27019	0.054826	-0.14571	0.06058
s_76952	Non-Targeting	-0.36012	0.64726	0.49114	0.20371	-0.03595	-0.25438	-0.020462	-0.25025
s_76953	Non-Targeting	0.31419	-0.11496	0.32148	0.39579	0.023942	0.17594	-0.054484	-0.26946
s_76954	Non-Targeting	-0.041043	0.091486	-0.26816	0.17044	0.23549	-0.033833	-0.12171	-0.15735
s_76955	Non-Targeting	-0.062822	-0.16305	-0.049319	-0.12361	0.4714	-0.028688	0.33285	0.15292
s_76956	Non-Targeting	-0.12097	-0.00053679	-0.20189	0.075316	0.53791	-0.15871	-0.1251	-0.18705
s_76957	Non-Targeting	0.049675	0.28126	0.039196	-0.10507	0.56247	-0.12091	-0.062485	-0.053807
s_76958	Non-Targeting	0.035038	0.0053238	0.39967	0.55282	0.16407	0.15273	0.068584	0.08785
s_76959	Non-Targeting	0.026292	-0.13421	-0.28922	-0.43385	-0.37295	-0.028469	-0.22056	-0.19566
s_76960	Non-Targeting	1.5328	0.99294	-2.3056	-0.080169	0.21363	0.64358	-1.1621	-0.68959
s_76961	Non-Targeting	0.16367	0.20125	0.33832	0.19183	0.63973	0.28961	-0.17216	0.015979
s_76962	Non-Targeting	-0.99732	1.8029	1.598	-0.38358	-0.40256	-0.99149	-1.0034	-1.0068
s_76963	Non-Targeting	0.057854	-0.2269	0.31117	0.39067	0.49712	0.077879	0.087918	0.12363
s_76964	Non-Targeting	-0.16832	0.10168	0.057208	-0.33465	-0.46286	0.13127	-0.0072952	0.0078903
s_76965	Non-Targeting	-0.13287	0.20814	0.15443	-0.38704	-0.13264	-0.013274	-0.0022452	0.036403
s_76966	Non-Targeting	-0.046038	-0.1678	-0.11677	-0.18122	0.017201	-0.0024396	0.034002	-0.05007
s_76967	Non-Targeting	0.012839	-0.2226	-0.12369	-0.20136	0.19232	0.080781	0.020658	0.031125
s_76968	Non-Targeting	-0.015032	0.16608	0.47778	0.026432	0.39736	-0.44765	-0.027912	-0.42411
s_76969	Non-Targeting	0.12989	0.038156	-0.26005	0.30506	0.14117	-0.020809	0.098754	0.3153
s_76970	Non-Targeting	0.079291	-0.29985	0.044527	-0.094705	-0.39144	-0.23429	-0.044856	0.052423
s_76971	Non-Targeting	-0.20911	-0.22312	0.13442	0.41929	-0.28856	0.20278	0.15353	-0.12652
s_76972	Non-Targeting	-0.32844	0.069917	0.11496	0.12197	-0.13908	0.14056	0.21109	-0.029936
s_76973	Non-Targeting	0.16448	0.1348	-0.24533	-0.11572	-0.15959	0.10439	0.00053498	-0.024726
s_76974	Non-Targeting	0.088734	-0.18394	-0.33052	-0.46353	-0.99537	0.15913	0.12005	0.033056
s_76975	Non-Targeting	-0.067098	0.022804	-0.35131	-0.30286	-0.2871	0.028966	0.041385	0.047996
s_76976	Non-Targeting	0.066862	0.062661	0.16946	-0.055356	-0.080754	-0.049172	-0.21926	-0.010708
s_76977	Non-Targeting	0.029743	-0.33846	-0.40791	-0.27746	-0.31059	0.062582	0.029492	0.20273
s_76978	Non-Targeting	0.3469	0.30324	0.36766	-0.13239	0.24279	-0.027629	0.081177	0.06618
s_76979	Non-Targeting	0.0024073	0.17724	-0.1114	0.18171	0.015925	0.066829	-0.017167	0.18098
s_76980	Non-Targeting	-0.34994	0.13033	-0.096251	0.11725	-0.39417	0.16863	-0.085045	0.018224
s_76981	Non-Targeting	0.056688	0.27626	0.15006	0.68946	0.083453	1.0553	0.37415	0.042822
s_76982	Non-Targeting	-0.20061	0.097357	0.25611	-0.29532	-0.056396	-0.045025	0.20171	0.17643
s_76983	Non-Targeting	-0.2656	-0.040832	-0.65088	-0.31874	-0.59283	-0.021953	-0.42034	-0.05271
s_76984	Non-Targeting	0.22848	-0.089064	0.2877	-0.027175	-0.60878	-0.080134	0.39955	0.070552
s_76985	Non-Targeting	0.027117	0.082702	0.070016	0.023574	0.078513	0.064783	0.043926	0.31838
s_76986	Non-Targeting	0.1117	0.14247	0.037574	-0.068742	0.099539	0.036284	0.11563	0.017516
s_76987	Non-Targeting	-0.48434	-0.51798	-0.2191	-0.014228	0.10271	0.23191	-0.11587	-0.28704
s_76988	Non-Targeting	-0.053254	-0.006768	0.047802	0.030964	-0.2738	0.088328	0.00058801	-0.031942
s_76989	Non-Targeting	-0.013806	-0.20074	-0.28393	-0.098324	-0.025209	0.13037	-0.037973	0.22088
s_76990	Non-Targeting	0.12115	-0.18487	0.19519	-0.11313	-0.036653	-0.013174	0.053752	0.15949
s_76991	Non-Targeting	0.17263	-0.024909	-0.083127	-0.25436	-0.40841	-0.041628	-0.16821	-0.31711
s_76992	Non-Targeting	-0.15031	-0.017827	-0.032953	0.33488	0.34557	-0.054463	-0.034441	0.12726
s_76993	Non-Targeting	0.41831	0.31429	0.46706	0.022223	0.94183	0.53774	-0.37381	-0.72071
s_76994	Non-Targeting	0.24108	-0.24163	-0.2344	-0.32256	-0.53287	0.07089	0.0086818	0.36769
s_76995	Non-Targeting	-0.13203	-0.11802	-0.14004	-0.42515	-0.13047	-0.21592	-0.068959	0.079545
s_76996	Non-Targeting	-0.037249	-0.12315	0.038889	-0.098877	0.042963	-0.15481	-0.1928	0.18283
s_76997	Non-Targeting	0.52641	0.071214	0.3002	-0.017852	0.30034	0.23918	-0.017355	0.21752
s_76998	Non-Targeting	-0.0020802	-0.27114	0.45328	-0.28087	0.17339	0.060292	0.072067	-0.08586
s_76999	Non-Targeting	0.018437	0.33212	0.35987	-0.2978	-0.12349	-0.032135	-0.12402	-0.11807
s_77000	Non-Targeting	0.30474	0.14744	-0.25998	0.31456	-0.067037	-0.0076437	0.012763	-0.22737
s_77001	Non-Targeting	-0.10605	0.060397	-0.099187	-0.41623	-0.44275	0.086112	0.023185	-0.089752
s_77002	Non-Targeting	-0.2952	0.25603	0.12489	-0.094949	-0.36929	0.12074	0.097013	0.019782
s_77003	Non-Targeting	0.08957	-0.22276	0.067194	0.43888	0.15394	0.053104	0.12782	-0.11012
s_77004	Non-Targeting	0.30533	-0.027836	-0.24356	0.17139	0.03517	-0.0074677	-0.073667	-0.26566
s_77005	Non-Targeting	0.28736	-0.0052024	0.19794	0.30431	0.48042	-0.010875	0.03353	-0.007263
s_77006	Non-Targeting	-0.075019	-0.087845	0.21467	-0.2698	-0.044568	-0.20537	0.14115	-0.094052
s_77007	Non-Targeting	0.084081	0.10361	-0.11925	-0.084267	-0.19453	-0.25597	0.0029089	-0.14762
s_77008	Non-Targeting	-0.19247	0.28919	-0.27884	-0.069517	0.020618	-0.060294	-0.24466	-0.18008
s_77009	Non-Targeting	0.17691	-0.19302	-0.14163	-0.0011797	-0.036938	0.057943	-0.10955	-0.16297
s_77010	Non-Targeting	0.26709	-0.23887	-0.4013	0.23529	-0.22568	0.066911	0.23529	-0.076563
s_77011	Non-Targeting	0.11333	0.012662	0.1797	0.38942	0.23394	-0.026811	0.16611	0.15192
s_77012	Non-Targeting	0.084487	-0.33444	0.44337	0.075449	-1.1098	-0.27581	0.09662	0.038296
s_77013	Non-Targeting	-0.036549	-0.0034013	0.29911	0.11053	0.2661	-0.077444	0.15896	-0.10862
s_77014	Non-Targeting	0.1033	-0.35354	0.2937	-0.43696	0.56864	0.26155	-0.0050076	-0.25665
s_77015	Non-Targeting	-0.07481	-0.13689	-0.30353	-0.071991	-0.2037	-0.077185	0.10422	-0.10567
s_77016	Non-Targeting	-0.068179	0.034226	-0.63273	-0.33778	-0.406	0.14536	0.11228	-0.36193
s_77017	Non-Targeting	-0.32884	0.10416	0.52524	-0.29853	-0.53163	-0.0092361	0.1569	0.026463
s_77018	Non-Targeting	-0.089712	-0.050371	0.40256	0.12209	-0.29351	0.017478	0.078354	0.19918
s_77019	Non-Targeting	0.043301	-0.030967	0.13938	-0.081658	-0.28775	0.19113	0.041704	0.085989
s_77020	Non-Targeting	-0.0010062	-0.0096849	0.18612	0.43568	-0.34047	0.082371	0.51833	0.34478
s_77021	Non-Targeting	0.042138	-0.078776	-0.045257	0.17807	0.33203	-0.15716	0.045836	0.097396
s_77022	Non-Targeting	0.061206	-0.024404	0.2523	0.21272	-0.14974	-0.033634	-0.045502	-0.061672
s_77023	Non-Targeting	0.12967	-0.26933	-0.13894	-0.14191	0.11838	-0.0088045	0.19883	0.24359
s_77024	Non-Targeting	-0.18637	0.071578	-0.31483	-0.29418	-0.84426	-0.35946	0.61504	0.33815
s_77025	Non-Targeting	-0.053292	0.13992	0.056517	0.31135	0.39692	-0.015255	-0.055591	0.08791
s_77026	Non-Targeting	-0.11329	0.0080177	0.24698	0.12265	0.14554	-0.0018166	0.08563	-0.074341
s_77027	Non-Targeting	0.152	0.049347	0.45685	0.2066	0.41475	0.0023511	-0.16801	-0.34108
s_77028	Non-Targeting	0.14186	-0.095667	0.25411	0.2166	0.22727	-0.03877	-0.11525	-0.20114
s_77029	Non-Targeting	-0.15961	-0.098779	-0.14397	0.024588	0.040553	-0.21987	-0.20654	-0.19058
s_77030	Non-Targeting	-0.038326	-0.35778	0.031928	0.13725	0.57778	0.28137	0.18854	0.064604
s_77031	Non-Targeting	-0.02651	-0.45698	-0.65571	-1.3025	-1.9867	-0.11988	-0.31397	-0.31603
s_77032	Non-Targeting	-0.28567	0.10495	-0.0025393	0.128	0.21751	0.050115	-0.029194	0.024588
s_77033	Non-Targeting	-0.046166	-0.022281	-0.16674	0.24667	-0.083695	0.041186	-0.77629	-0.00014928
s_77034	Non-Targeting	-0.0088782	-0.25256	-0.10261	0.60302	-0.29127	0.16523	0.63923	-0.01123
s_77035	Non-Targeting	-0.036088	0.038133	0.15879	0.23575	-0.0025087	-0.32705	-0.083721	-0.11397
s_77036	Non-Targeting	-0.0032252	0.11562	0.22222	-0.20436	-0.12767	-0.2082	0.1737	0.11899
s_77037	Non-Targeting	0.06806	-0.077267	-0.051044	0.042505	-0.39572	0.10663	-0.018018	0.094326
s_77038	Non-Targeting	-0.14093	-0.13651	-0.22874	-0.18552	0.17608	0.084464	-0.06967	0.096111
s_77039	Non-Targeting	0.34691	0.23655	0.094302	-0.044958	-0.35466	0.0094836	-0.14303	-0.21058
s_77040	Non-Targeting	0.084684	0.063498	0.061317	-0.014834	0.35538	0.1235	0.024424	0.084138
s_77041	Non-Targeting	-0.20092	-0.075482	-0.1168	-1.3482	-0.64035	0.14354	-0.026635	-0.058017
s_77042	Non-Targeting	0.072773	0.11201	-0.35438	-0.19633	0.26571	0.083005	0.016509	0.089278
s_77043	Non-Targeting	-0.076946	0.072215	0.17066	0.22676	0.13819	-0.23418	0.096372	-0.086252
s_77044	Non-Targeting	-0.10969	0.46856	0.45715	0.35975	0.40524	0.019209	0.097321	0.056995
s_77045	Non-Targeting	-0.064251	-0.10881	0.18689	-0.026625	0.51781	0.13861	-0.068261	-0.020841
s_77046	Non-Targeting	-0.020141	-0.017053	0.22946	0.26531	0.38322	-0.030918	-0.060846	-0.068622
s_77047	Non-Targeting	-0.094749	0.70284	-0.36416	-0.0029673	-0.48311	0.21059	-0.10419	0.18345
s_77048	Non-Targeting	-0.068965	-0.38633	0.074182	-0.20183	-0.34826	-0.094877	-0.096323	-0.3035
s_77049	Non-Targeting	-0.1337	-0.0076598	0.11413	0.23014	-0.2692	0.15072	-0.066674	-0.011645
s_77050	Non-Targeting	-0.13827	-0.020896	-0.14519	0.79111	-0.47208	0.23679	0.056746	0.0023311
s_77051	Non-Targeting	0.094142	-0.076105	-0.21753	-0.24634	-0.42877	-0.063956	0.1711	0.17797
s_77052	Non-Targeting	-0.38913	-0.64344	-0.11037	-0.94434	0.31202	0.052157	-0.022695	-8.7798e-05
s_77053	Non-Targeting	0.067069	0.071198	-0.038979	-0.2544	-0.36129	-0.14935	0.15902	0.13679
s_77054	Non-Targeting	0.43832	-0.12171	0.049332	-0.11736	0.0057533	-0.029251	-0.24146	0.20966
s_77055	Non-Targeting	0.11351	0.2844	0.35827	0.19837	-0.1959	0.020121	0.011644	0.11824
s_77056	Non-Targeting	0.14666	-0.27929	0.17234	-0.07555	-0.24493	0.0026783	-0.082286	-0.21558
s_77057	Non-Targeting	0.11835	0.26481	0.054454	0.1517	0.29287	-0.16122	-0.17186	0.041397
s_77058	Non-Targeting	0.025212	0.0093599	0.28758	0.0027326	-0.019819	0.087275	-0.21853	-0.16421
s_77059	Non-Targeting	0.043515	0.0038816	-0.07933	0.10413	-0.29403	-0.094352	-0.22587	-0.11951
s_77060	Non-Targeting	-0.058809	0.25211	0.51395	0.48017	-0.080313	0.19319	0.1936	0.60227
s_77061	Non-Targeting	-0.077636	0.16801	0.053421	0.25965	0.1004	-0.16305	0.01647	-0.116
s_77062	Non-Targeting	-0.18058	-0.070432	0.091039	-0.18724	0.015322	-0.16753	-0.042437	-0.022316
s_77063	Non-Targeting	-0.0099449	-0.10415	0.070664	0.094533	0.48972	0.11822	-0.0026331	-0.27475
s_77064	Non-Targeting	-0.14837	0.18702	0.21146	-0.10497	0.75293	-0.32793	0.036037	-0.0812
s_77065	Non-Targeting	0.05296	0.22435	0.35959	-0.045905	0.010805	-0.044236	-0.19662	-0.2603
s_77066	Non-Targeting	0.23034	-0.0057047	-0.12633	0.050684	0.54794	0.017445	-0.10369	-0.071912
s_77067	Non-Targeting	0.41875	0.17712	-0.14404	0.058717	0.092535	0.0038347	0.0071561	-0.078844
s_77068	Non-Targeting	0.068249	0.10799	-0.024791	-0.15751	0.15759	-0.1988	-0.01974	0.096094
s_77069	Non-Targeting	-0.13417	0.017367	-0.23393	0.076195	-0.019024	-0.11563	-0.18562	-0.17505
s_77070	Non-Targeting	-0.00013391	0.1882	-0.096042	-0.41942	0.40194	-0.058523	-0.20862	0.097181
s_77071	Non-Targeting	-0.00070897	0.26024	-0.023701	0.0099252	0.23977	-0.050786	0.2375	0.058113
s_77072	Non-Targeting	-0.051931	0.21553	0.061403	0.38764	-0.15969	-0.071561	-0.15786	-0.2118
s_77073	Non-Targeting	0.12434	0.087521	-0.16441	0.26385	-0.094816	-0.15008	-0.01045	-0.26474
s_77074	Non-Targeting	0.11502	-0.41491	0.43943	0.3003	0.56441	-0.11773	-0.24852	0.05127
s_77075	Non-Targeting	0.077764	-0.048269	0.16891	-0.24787	-0.3838	-0.069272	0.0054913	0.1579
s_77076	Non-Targeting	-0.21574	0.12727	-0.056984	0.39476	-0.13229	0.031377	0.11882	0.35399
s_77077	Non-Targeting	-0.4467	0.12333	-0.057797	-0.011707	0.19624	-0.067381	-0.038009	0.17753
s_77078	Non-Targeting	-0.1081	0.076221	-0.60608	-0.18175	-0.61616	0.26597	0.033351	0.089809
s_77079	Non-Targeting	-0.025311	0.32906	-0.069113	-0.29131	0.36434	0.37749	0.056011	0.18337
s_77080	Non-Targeting	-0.0038068	0.10239	0.24796	0.20883	0.40334	0.0096747	0.16037	0.18153
s_77081	Non-Targeting	0.18502	-0.059578	-0.028138	-0.095342	-0.14022	-0.032888	-0.038677	0.010124
s_77082	Non-Targeting	-0.25402	-0.48527	-0.10832	-0.24927	0.41328	-0.033208	-0.10938	0.22632
s_77083	Non-Targeting	-0.048366	0.036566	0.43951	0.31125	-0.20222	-0.081219	0.0031519	-0.027354
s_77084	Non-Targeting	-0.21157	-0.065433	-0.089353	0.026773	-0.37751	0.0017428	0.21389	0.091441
s_77085	Non-Targeting	-0.075714	0.14724	0.030887	-0.040945	0.38947	0.062598	-0.12523	-0.13114
s_77086	Non-Targeting	-0.62656	-0.050195	0.061825	-1.7546	0.40592	0.33726	-0.50437	-0.1574
s_77087	Non-Targeting	-0.24494	-0.28094	0.30379	-0.52053	-0.036482	-0.053906	-0.25205	-0.24997
s_77088	Non-Targeting	0.11404	-0.4746	-0.092741	-0.090934	-0.017148	0.40094	0.011674	-0.062585
s_77089	Non-Targeting	0.031003	0.046178	-0.0099206	0.07076	0.28289	-0.0068547	0.029332	-0.14423
s_77090	Non-Targeting	0.064164	-0.027736	0.25548	-0.072114	-0.13759	-0.0064453	0.081602	-0.11823
s_77091	Non-Targeting	0.068563	0.18874	-0.041719	0.054247	-0.17452	-0.0081165	-0.0005125	-0.12093
s_77092	Non-Targeting	-0.40192	-0.20068	0.088793	-0.73251	-0.31827	0.23804	0.43324	0.59776
s_77093	Non-Targeting	-0.019439	-0.10841	-0.22218	-0.051838	-0.022838	-0.13307	0.010619	0.052375
s_77094	Non-Targeting	-0.077071	-0.079621	0.28642	-0.22837	-0.075563	0.046526	-0.048307	-0.072368
s_77095	Non-Targeting	-0.10759	-0.047831	-0.046589	-0.31285	-0.15455	-0.086728	-0.20138	-0.19509
s_77096	Non-Targeting	-0.088948	-0.22815	0.30006	-0.2642	0.62759	-0.29004	-0.17129	-0.096066
s_77097	Non-Targeting	-0.2712	0.17038	-0.004835	0.54031	0.015737	0.0060159	0.084441	-0.12213
s_77098	Non-Targeting	-0.1232	0.080434	0.26275	0.40894	-0.070977	0.078916	-0.01603	-0.34819
s_77099	Non-Targeting	-0.02652	0.0033636	0.14788	-0.49267	-0.41337	0.040913	0.29917	-0.093073
s_77100	Non-Targeting	0.050377	0.010394	0.22516	0.19303	-0.23508	-0.002776	-0.030831	-0.029994
s_77101	Non-Targeting	0.083385	0.044371	0.36858	0.84797	1.0038	-0.072285	0.10772	0.11577
s_77102	Non-Targeting	-0.071439	0.076825	-0.017873	-0.19876	1.1849	-0.21354	0.053983	0.028467
s_77103	Non-Targeting	0.41237	0.056788	0.30834	-0.24051	0.042443	-0.26439	-0.034528	-0.096093
s_77104	Non-Targeting	0.24156	0.3258	-0.023463	-0.11467	-0.78551	-0.17717	-0.12207	-0.061361
s_77105	Non-Targeting	-0.093486	0.13778	-0.1579	-0.010403	0.27508	0.12599	0.04033	0.32768
s_77106	Non-Targeting	-0.0034834	0.080745	0.2252	-0.24526	0.27427	-0.17328	0.11137	-0.10627
s_77107	Non-Targeting	-0.25994	-0.016615	-0.030844	-0.68689	-0.38195	0.37031	-0.32744	-0.21584
s_77108	Non-Targeting	0.36126	-0.18651	-0.10529	0.51753	0.40773	0.11192	0.002964	-0.23249
s_77109	Non-Targeting	-0.057553	-0.0043114	0.16824	0.23761	0.063989	0.066424	0.16629	-0.19034
s_77110	Non-Targeting	0.069194	-0.14155	-0.23081	-0.91053	0.15572	0.084726	0.083567	0.30467
s_77111	Non-Targeting	0.082308	0.3158	-0.20775	-0.95681	-0.065258	-0.082892	0.2439	0.14097
s_77112	Non-Targeting	-0.49455	-0.14658	-0.06389	-0.18128	0.36434	0.079005	0.052966	-0.066076
s_77113	Non-Targeting	-0.58896	0.18795	-0.21401	0.10792	-0.0045735	-0.22153	-0.076046	-0.1696
s_77114	Non-Targeting	0.0079015	0.21162	-0.15771	-0.12722	0.17596	-0.24955	-0.24663	-0.27233
s_77115	Non-Targeting	-0.23911	-0.21176	0.17341	-0.1446	-0.22471	-0.10679	-0.11082	0.25561
s_77116	Non-Targeting	0.0384	0.060877	0.12199	-0.063712	0.06723	0.075265	-0.018031	0.08358
s_77117	Non-Targeting	0.21166	-0.023439	-0.11957	-0.48059	-0.10526	-0.13081	-0.027592	-0.26824
s_77118	Non-Targeting	-0.11751	-0.094372	-0.18762	-0.26836	-0.25465	-0.026223	-0.041717	0.030971
s_77119	Non-Targeting	0.32916	0.1502	0.27137	0.21225	0.54708	0.087029	0.064157	0.11725
s_77120	Non-Targeting	0.14678	0.25091	0.039378	-0.57223	-0.90131	0.015232	-0.12329	-0.025688
s_77121	Non-Targeting	-0.036458	0.22141	-0.23035	0.11113	0.41902	-0.10812	0.057051	0.085271
s_77122	Non-Targeting	0.093143	0.32733	-0.057236	0.3476	0.11733	0.025212	0.013833	0.043846
s_77123	Non-Targeting	1.7779	0.49966	0.18337	2.0449	1.5946	-0.45025	-1.1354	-1.1289
s_77124	Non-Targeting	-0.12056	0.12712	0.60191	0.16624	0.52757	0.10323	0.41718	0.49256
s_77125	Non-Targeting	0.091608	-0.19053	0.33083	-0.96905	-0.88949	-0.071266	-0.0045981	0.65487
s_77126	Non-Targeting	0.10661	-0.34592	0.23199	-0.58982	-0.023329	0.11889	-0.010463	0.30041
s_77127	Non-Targeting	0.026853	-0.0091765	0.08004	-0.27906	-0.14539	0.23569	-0.14292	-0.094189
s_77128	Non-Targeting	0.054679	-0.22496	-0.31183	0.13851	-0.55591	-0.037371	-0.4352	0.040071
s_77129	Non-Targeting	0.092716	-0.014733	-0.089731	0.027241	-0.4339	0.14109	0.082639	-0.11575
s_77130	Non-Targeting	-0.13812	0.10118	0.1856	0.11646	0.11455	-0.084135	-0.24887	-0.16485
s_77131	Non-Targeting	0.22608	0.26672	0.48929	0.15111	0.62717	-0.094292	0.022653	0.076953
s_77132	Non-Targeting	-0.072514	0.16423	-0.10739	0.17031	0.022017	0.0021771	-0.064346	-0.20196
s_77133	Non-Targeting	-0.059161	0.029153	0.12342	-0.17737	0.28451	-0.086617	0.068827	-0.37126
s_77134	Non-Targeting	0.22626	-0.045734	-0.15858	-0.15452	-0.39896	0.17498	-0.017655	-0.15298
s_77135	Non-Targeting	0.037842	0.020434	0.082807	0.34631	0.30933	-0.068421	-0.090481	0.045231
s_77136	Non-Targeting	-0.12692	0.032452	0.21178	-0.043265	0.10331	-0.1435	-0.16482	0.027766
s_77137	Non-Targeting	0.089623	0.17737	0.086284	0.13864	0.059099	0.13337	0.0057554	0.10126
s_77138	Non-Targeting	0.059643	0.054722	-0.010872	0.1741	0.012931	-0.11671	-0.024891	0.03553
s_77139	Non-Targeting	-0.13108	-0.072221	0.37345	-0.20995	0.36727	-0.18863	0.081966	-0.26453
s_77140	Non-Targeting	0.026941	0.30384	0.36525	0.57705	-0.071764	-0.1945	-0.15285	-0.051808
s_77141	Non-Targeting	0.093945	-0.34963	-0.69861	-0.2675	-1.1355	-0.0033821	-0.079068	0.042783
s_77142	Non-Targeting	0.044343	-0.24163	0.24181	0.5539	0.21243	-0.0061805	0.015447	-0.018074
s_77143	Non-Targeting	0.24256	-0.17942	-0.27321	0.16112	-0.27663	-0.078541	-0.006736	-0.26779
s_77144	Non-Targeting	0.26851	-0.083319	0.046913	0.0077702	-0.36202	-0.098788	0.11634	0.31727
s_77145	Non-Targeting	-0.089237	-0.060546	-0.31153	-0.017274	0.019432	-0.18215	0.11074	0.1962
s_77146	Non-Targeting	0.0051822	0.048833	0.39447	0.39266	-0.57428	-0.23558	-0.17137	0.11131
s_77147	Non-Targeting	0.31042	-0.11914	0.48966	0.554	0.42235	0.1093	0.099691	0.025988
s_77148	Non-Targeting	0.079335	0.081494	-0.10422	0.29224	0.51718	0.088275	0.089869	0.1618
s_77149	Non-Targeting	-0.16294	0.19067	0.24194	0.22312	0.17057	0.037319	0.014648	0.34696
s_77150	Non-Targeting	0.091372	-0.0076737	-0.18604	0.2036	-0.17487	0.13043	-0.050003	-0.022253
s_77151	Non-Targeting	-0.03221	0.15222	0.10906	-0.19305	-0.1573	0.13703	0.18307	0.072284
s_77152	Non-Targeting	0.038427	-0.17137	0.0096089	0.18344	0.056679	0.052203	0.12156	0.40193
s_77153	Non-Targeting	-0.089153	0.015942	0.028303	-0.0017531	0.060389	0.0019659	-0.097054	0.062382
s_77154	Non-Targeting	0.058742	0.3693	0.095616	-0.099998	0.1774	0.064302	0.089329	-0.014454
s_77155	Non-Targeting	0.062418	-0.11943	-0.12	-0.18556	-0.1899	-0.071034	0.1138	0.21105
s_77156	Non-Targeting	0.14929	0.16791	0.10807	-0.40243	-0.085116	-0.012226	-0.019699	-0.15094
s_77157	Non-Targeting	0.11123	0.26228	0.30142	0.35595	0.22917	0.057676	-0.21736	-0.24077
s_77158	Non-Targeting	-0.29677	0.17464	-0.10975	0.17578	0.32097	0.030801	-0.096623	0.18339
s_77159	Non-Targeting	-0.21445	-0.02932	0.069263	0.12501	0.57336	-0.30322	-0.35368	-0.067109
s_77160	Non-Targeting	-0.24658	-0.032723	-0.19268	0.1782	0.34147	-0.19643	-0.12426	-0.17688
s_77161	Non-Targeting	0.16255	-0.15843	-0.088937	0.095839	-0.22387	-0.0015246	-0.12463	-0.23713
s_77162	Non-Targeting	0.3531	0.29344	-0.030554	-0.025457	-0.092004	-0.18633	0.10523	0.21261
s_77163	Non-Targeting	-0.17163	0.22349	-0.23863	0.044738	0.3488	0.085098	-0.26494	-0.26364
s_77164	Non-Targeting	-0.128	-0.15175	0.33762	0.47218	0.44108	-0.088121	-0.034643	0.013456
s_77165	Non-Targeting	0.18309	0.085436	0.48436	-0.090126	0.056356	0.052867	0.18175	0.18406
s_77166	Non-Targeting	0.47311	-0.13136	-0.18012	0.062119	-0.50332	0.019374	-0.043203	-0.28528
s_77167	Non-Targeting	-0.095019	-0.07011	-0.093511	-0.58509	-0.52841	0.081772	0.16464	0.16044
s_77168	Non-Targeting	0.078215	-0.0019391	0.016617	0.22225	0.27805	-0.11655	-0.035032	0.18674
s_77169	Non-Targeting	-0.26699	-0.14226	-0.33756	-0.12077	-0.089612	-0.13289	-0.27731	-0.54676
s_77170	Non-Targeting	-0.59593	0.3388	-0.35871	-0.20357	-0.23524	-0.17425	-0.084819	0.21184
s_77171	Non-Targeting	-0.065855	0.16103	0.20881	0.0090313	0.0068694	0.067659	-0.030541	0.15106
s_77172	Non-Targeting	0.021276	-0.11812	-0.1325	-0.0053433	0.20585	0.072735	-0.073619	-0.18083
s_77173	Non-Targeting	-0.064819	-0.15296	0.072881	-0.13059	-0.25861	-0.11456	-0.07513	0.0038997
s_77174	Non-Targeting	0.074969	-0.03061	-0.061903	-0.05373	-0.28693	0.25617	0.13585	-0.026338
s_77175	Non-Targeting	-0.18678	-0.18871	-0.61955	0.18498	-0.19621	-0.091328	-0.15754	-0.02042
s_77176	Non-Targeting	0.24143	-0.17525	-0.11548	-0.13795	-0.17568	0.012724	0.12656	0.20273
s_77177	Non-Targeting	-0.019999	0.036047	0.39865	0.036758	-0.12384	-0.069872	-0.26939	-0.1389
s_77178	Non-Targeting	-0.033099	-0.069837	0.31665	0.019041	-0.060947	-0.17321	-0.31172	-0.25728
s_77179	Non-Targeting	0.046888	-0.15758	0.071621	-0.46649	0.11014	-0.076127	0.12532	-0.15297
s_77180	Non-Targeting	-0.11593	-0.065378	0.68955	-0.31885	-1.0299	-0.19823	-0.15751	0.23391
s_77181	Non-Targeting	-0.1602	-0.11715	0.022299	-0.086291	-0.66377	-0.066046	-0.0010473	0.042633
s_77182	Non-Targeting	-0.25509	-0.204	-0.47971	-0.30636	-0.96356	0.041052	-0.03238	0.11576
s_77183	Non-Targeting	-0.13593	-0.2233	-0.28416	-0.13492	-0.0903	-0.12774	-0.017721	0.024087
s_77184	Non-Targeting	0.11351	0.12275	0.086382	0.11371	0.60862	-0.036681	-0.14596	-0.10053
s_77185	Non-Targeting	-0.076617	0.046201	0.33312	0.24716	0.12556	-0.092829	-0.24782	-0.0044497
s_77186	Non-Targeting	-0.040217	-0.22804	0.04632	-0.041936	-0.069259	-0.068989	0.12158	-0.010794
s_77187	Non-Targeting	-0.057561	-0.0030443	0.14455	-0.0018109	-0.22024	-0.037195	0.20378	0.19858
s_77188	Non-Targeting	-0.10685	0.10362	0.24449	0.56318	-0.24952	-0.1092	0.16812	-0.19522
s_77189	Non-Targeting	-0.078973	-0.26127	-0.035287	-0.49781	-0.74087	0.12257	-0.0061652	-0.21916
s_77190	Non-Targeting	0.27065	0.073935	0.010356	0.0652	0.061139	-0.11126	-0.038437	-0.18209
s_77191	Non-Targeting	0.024837	-0.21334	0.11478	-0.31113	0.053163	0.13823	0.071462	0.0086028
s_77192	Non-Targeting	0.053907	0.28419	-0.063165	-0.48324	0.55949	-0.045602	-0.23243	-0.43744
s_77193	Non-Targeting	0.18076	-0.10407	0.083791	-0.16911	0.33844	0.028384	-0.11349	-0.1307
s_77194	Non-Targeting	0.12399	0.25805	-0.016857	-0.25812	-0.60006	-0.10279	0.054118	-0.033743
s_77195	Non-Targeting	0.036058	-0.059124	0.069292	-0.15328	-0.29203	-0.09005	-0.088035	0.27614
s_77196	Non-Targeting	-0.13291	-0.33167	-0.39136	-0.15654	-0.59668	-0.015158	-0.024721	0.028809
s_77197	Non-Targeting	-0.25724	0.11382	-0.038545	0.092331	0.27206	-0.042455	-0.015268	-0.0050929
s_77198	Non-Targeting	0.099444	-0.029084	-0.10091	0.23748	0.49139	0.10163	-0.15167	-0.036341
s_77199	Non-Targeting	0.068201	-0.046492	0.038606	0.15068	-0.27313	0.1144	-0.014858	0.10912
s_77200	Non-Targeting	-0.1361	0.18192	0.33678	0.13933	-0.067076	0.071358	-0.18205	0.19197
s_77201	Non-Targeting	-0.045605	-0.30156	-0.13736	-0.30671	-0.25296	0.04544	-0.12391	-0.10191
s_77202	Non-Targeting	-0.067267	-0.33986	0.2113	-0.031463	0.12188	-0.064281	-0.0093601	0.075679
s_77203	Non-Targeting	-0.21938	-0.3301	-0.19509	-0.32877	-0.41414	-0.048408	0.051779	0.25427
s_77204	Non-Targeting	0.15749	0.096413	0.034226	0.10356	0.18026	-0.22143	-0.35886	-0.56823
s_77205	Non-Targeting	-0.37964	0.030829	0.1719	-0.30364	0.72884	0.095617	0.081369	-0.85239
s_77206	Non-Targeting	0.08504	-0.12459	0.024266	-0.099629	-0.012102	-0.019703	0.15486	-0.031772
s_77207	Non-Targeting	-0.21361	0.28539	0.42733	-0.21824	0.027276	0.19316	0.28274	0.18731
s_77208	Non-Targeting	-0.24752	0.23171	-0.12422	0.076246	-0.39107	0.29535	0.27195	0.093148
s_77209	Non-Targeting	0.19885	-0.018579	-0.017781	-0.29518	-0.30223	-0.038133	-0.030683	0.042692
s_77210	Non-Targeting	0.0015833	0.20898	0.13589	-0.05287	-0.024444	0.13981	0.11617	-0.082795
s_77211	Non-Targeting	-0.099363	0.014973	-0.70353	-0.5198	-0.25248	0.16861	-0.065595	-0.031892
s_77212	Non-Targeting	0.044438	-0.10356	-0.19465	-0.39424	-0.68905	-0.022019	0.081088	0.0070035
s_77213	Non-Targeting	0.058675	-0.18164	0.073024	0.18378	-0.045613	-0.023542	-0.025677	-0.11054
s_77214	Non-Targeting	-0.0081828	0.016594	0.0062648	0.050357	0.17237	-0.13355	-0.03225	-0.068984
s_77215	Non-Targeting	0.030782	0.13022	-0.23946	-0.12588	-0.17119	0.25446	0.069389	-0.010158
s_77216	Non-Targeting	-0.12669	0.068055	0.0027725	0.0040136	-0.27563	-0.24894	-0.028353	-0.088981
s_77217	Non-Targeting	-0.005908	0.2073	-0.15716	0.067645	-0.21772	-0.064605	-0.017542	0.031296
s_77218	Non-Targeting	-0.14863	-0.24484	-0.13774	0.04959	-0.42876	-0.082764	-0.27029	-0.19061
s_77219	Non-Targeting	-0.21915	-0.33498	0.29172	0.19906	0.53159	-0.004319	-0.16009	-0.051139
s_77220	Non-Targeting	0.30632	-0.1859	0.10142	0.046102	0.27085	0.041303	0.12664	-0.18732
s_77221	Non-Targeting	0.033794	-0.04706	-0.1982	0.24634	0.55198	0.043305	-0.28591	-0.10235
s_77222	Non-Targeting	0.0071327	0.00050913	-0.41043	0.029946	0.51324	0.078052	-0.20384	-0.050883
s_77223	Non-Targeting	-0.4594	0.076931	-0.53417	0.029834	0.45509	0.11478	0.038382	0.088023
s_77224	Non-Targeting	-0.011589	0.047841	-0.78466	-0.36355	-0.79032	-0.17111	-0.35149	-0.37554
s_77225	Non-Targeting	-0.078358	-0.40587	-0.03784	-0.16746	-0.24369	0.0015266	-0.03457	0.0045077
s_77226	Non-Targeting	-0.10244	0.30173	-0.51668	-0.58527	-1.0212	-0.12374	0.23863	-0.32786
s_77227	Non-Targeting	0.11809	-0.15044	0.024685	0.32499	-0.36189	-0.12898	0.033161	-0.13589
s_77228	Non-Targeting	-0.16144	0.041774	-0.0091131	-0.50017	0.12826	-0.10217	-0.40838	-0.36349
s_77229	Non-Targeting	-0.16355	0.056256	0.11912	0.13044	0.48531	0.21258	-0.074992	-0.039372
s_77230	Non-Targeting	0.094362	0.21687	0.43313	0.74295	0.62913	0.090184	0.016973	0.064127
s_77231	Non-Targeting	0.1401	0.24688	0.28819	-0.041201	-0.031161	-0.086364	0.21649	-0.063119
s_77232	Non-Targeting	0.01773	0.2316	0.016034	0.12826	0.43644	0.018493	-0.082447	0.068566
s_77233	Non-Targeting	-0.10584	-0.058167	-0.16689	-0.076167	-0.24094	-0.089655	-0.12201	-0.09489
s_77234	Non-Targeting	-0.015264	0.078456	0.19094	0.57157	-0.37557	0.14991	0.33542	0.10202
s_77235	Non-Targeting	0.0038465	-0.44087	0.085281	-0.46206	-0.5684	-0.16905	-0.1337	0.00018737
s_77236	Non-Targeting	0.025314	-0.20059	-0.095469	0.21326	-0.13436	0.092385	-0.20845	-0.12721
s_77237	Non-Targeting	-0.10427	0.19949	0.016664	-0.12156	0.041716	0.26108	0.16105	0.24745
s_77238	Non-Targeting	0.24809	-0.02576	-0.23848	0.1098	-0.19968	-0.0041111	-0.0069807	0.17008
s_77239	Non-Targeting	-0.20416	0.071936	-0.19485	-0.042176	-0.15072	0.062769	0.11304	-0.10278
s_77240	Non-Targeting	0.0655	-0.3183	0.22512	-0.15585	-0.048	0.17397	-0.18676	-0.17025
s_77241	Non-Targeting	0.14623	-0.18548	-0.0018023	0.058447	0.028067	-0.020492	-0.091067	0.013087
s_77242	Non-Targeting	-0.096903	-0.027508	-0.13359	-0.168	-0.067098	0.14779	0.060522	0.10718
s_77243	Non-Targeting	-0.10405	0.82108	0.15666	0.17803	0.31383	-0.27843	0.059038	0.2339
s_77244	Non-Targeting	0.67396	0.24729	-0.023946	-0.38263	0.073576	-0.032202	-0.043111	-0.1058
s_77245	Non-Targeting	0.059636	0.1473	-0.064847	0.14621	-0.077282	0.032772	0.083513	-0.19522
s_77246	Non-Targeting	-0.055498	-0.23201	-0.30825	-0.28645	-0.40984	0.056841	-0.49743	-0.69506
s_77247	Non-Targeting	0.022837	0.18314	-0.24281	-0.23314	-0.11691	0.066907	-0.0056949	0.079779
s_77248	Non-Targeting	0.081763	-0.1333	-0.20669	-0.14925	0.55932	-0.038658	0.11078	-0.061885
s_77249	Non-Targeting	0.016066	-0.17485	-0.21767	0.045015	0.004163	0.015664	0.0094396	0.066396
s_77250	Non-Targeting	0.043002	-0.031542	-0.027419	0.36164	0.37169	0.025733	-0.15095	-0.11935
s_77251	Non-Targeting	0.044022	0.030561	0.06088	0.12117	0.054132	0.060493	-0.25083	-0.11405
s_77252	Non-Targeting	-0.051023	-0.15236	-0.052663	-0.069239	0.31386	0.0038804	-0.25148	0.097323
s_77253	Non-Targeting	0.30684	0.40854	-0.10701	-0.047369	0.37122	0.079559	-0.14059	-0.041272
s_77254	Non-Targeting	0.032064	-0.32674	-0.06473	0.033857	-0.090419	0.073327	0.04106	0.095177
s_77255	Non-Targeting	-0.09371	0.047419	-0.57645	-0.50294	-0.85341	-0.068601	-0.39999	-0.38609
s_77256	Non-Targeting	-0.057986	-0.3296	-0.25118	-0.0039308	-0.32313	-0.043366	-0.037736	0.0044276
s_77257	Non-Targeting	0.080214	-0.35953	0.24704	-0.35946	0.046547	0.1013	0.14443	-0.015372
s_77258	Non-Targeting	0.17841	-0.095409	0.10274	0.013436	-0.23723	0.026755	0.051277	0.085531
s_77259	Non-Targeting	-0.060025	0.0059913	-0.17228	-0.45739	-0.19663	0.023617	-0.087604	0.27934
s_77260	Non-Targeting	0.0012444	-0.10421	0.0089009	-0.11889	0.30484	-0.020833	-0.46878	-0.12676
s_77261	Non-Targeting	0.14189	-0.050483	-0.20887	0.13033	0.11715	0.26153	0.3475	-0.14887
s_77262	Non-Targeting	0.025779	0.066007	-0.0037683	0.02521	-0.2098	-0.13591	0.033868	-0.054573
s_77263	Non-Targeting	0.14353	0.040893	-0.03932	-0.012401	-0.10208	-0.026672	0.10193	0.12075
s_77264	Non-Targeting	-0.13647	0.28261	-0.12625	-0.38247	-0.80661	0.013542	-0.03755	0.032524
s_77265	Non-Targeting	0.098116	-0.094764	-0.083882	0.19545	0.13389	0.21896	0.13641	0.20804
s_77266	Non-Targeting	-0.14185	-0.0044637	0.36966	0.16391	0.0053509	0.03508	0.053723	0.035548
s_77267	Non-Targeting	-0.16307	-0.058359	-0.053103	0.34198	-0.089463	0.047773	0.14873	0.16677
s_77268	Non-Targeting	-0.0076741	-0.10815	-0.24913	0.033738	-0.43556	0.10664	0.12114	0.20748
s_77269	Non-Targeting	-0.066092	-0.15948	0.087772	0.041689	-0.71032	0.11178	0.0054344	0.041864
s_77270	Non-Targeting	-0.066483	-0.13694	0.42027	-0.066812	-0.060146	0.057368	-0.044953	0.38265
s_77271	Non-Targeting	0.18765	0.052496	0.25974	0.21868	1.4049	0.45221	-0.5954	-0.6278
s_77272	Non-Targeting	-0.11718	-0.4049	-0.17821	-0.024294	-0.23012	0.072156	0.00069307	0.029349
s_77273	Non-Targeting	0.063237	0.069155	-0.14511	0.21407	0.16671	-0.00122	-0.1289	-0.28504
s_77274	Non-Targeting	0.37467	0.15325	0.005948	0.19928	0.21642	0.15802	0.10647	0.13843
s_77275	Non-Targeting	0.039427	-0.030722	-0.16334	-0.19367	0.61993	-0.056251	0.048124	-0.027811
s_77276	Non-Targeting	-0.061908	-0.01675	-0.029346	0.10926	-0.14029	0.13199	-0.15212	-0.10014
s_77277	Non-Targeting	0.086501	-0.45772	-0.066546	-0.21765	-0.17889	-0.0017432	0.095061	-0.011552
s_77278	Non-Targeting	0.13886	0.14726	0.36392	0.44749	0.31653	0.28225	0.14451	0.18241
s_77279	Non-Targeting	0.36308	-0.27897	-0.60827	0.21391	0.030197	0.2208	-0.031038	0.17379
s_77280	Non-Targeting	-0.16224	0.034456	0.10746	0.052732	0.38751	0.038056	-0.11329	-0.22987
s_77281	Non-Targeting	-0.044254	0.10761	0.09639	-0.093155	-0.2243	-0.14958	-0.17189	0.0075939
s_77282	Non-Targeting	0.018645	0.065653	-0.018159	0.36243	0.36506	-0.13701	-0.079488	0.047981
s_77283	Non-Targeting	0.17923	-0.03591	0.081034	0.16405	0.44774	-0.018036	-0.13025	-0.014468
s_77284	Non-Targeting	0.04229	0.067308	0.33062	-0.20614	-0.60506	-0.0035069	-0.019682	0.14927
s_77285	Non-Targeting	-0.16188	0.068951	-0.17733	0.32574	-0.095934	0.031669	-0.062001	-0.035536
s_77286	Non-Targeting	0.1543	-0.14326	-0.28873	0.11903	-0.079136	-0.080543	0.19392	-0.27835
s_77287	Non-Targeting	-0.40396	0.014576	0.10711	1.3538	-0.59493	-0.057839	0.0053246	0.00061085
s_77288	Non-Targeting	-0.30926	-0.16392	0.51299	0.52024	0.53452	0.083157	-0.25147	-0.23899
s_77289	Non-Targeting	-0.014594	-0.12719	0.15493	0.081215	0.24181	0.012897	0.082773	-0.0082645
s_77290	Non-Targeting	-0.32442	0.62986	-0.24186	-0.87678	1.2641	-0.030208	-0.23564	-0.9124
s_77291	Non-Targeting	-0.45294	0.82127	0.22716	-0.17363	0.16445	-0.021187	-0.086873	-0.4549
s_77292	Non-Targeting	0.084917	-0.15816	0.24963	-0.28794	-0.094159	0.27345	0.13294	0.013764
s_77293	Non-Targeting	-0.22774	-0.16929	-0.23754	0.30063	0.013858	0.19659	0.25473	-0.025657
s_77294	Non-Targeting	-0.21882	-0.085532	-0.049996	-0.16234	0.11995	-0.12504	-0.25285	-0.33531
s_77295	Non-Targeting	0.00021033	-0.3667	-0.20213	0.052703	0.04781	-0.08362	-0.07812	-0.11395
s_77296	Non-Targeting	-0.20135	-0.32133	-0.034285	0.77492	0.20254	0.11647	0.12728	0.46324
s_77297	Non-Targeting	0.089426	-0.077085	0.030699	-0.2445	0.123	-0.045541	0.072931	-0.056104
s_77298	Non-Targeting	0.43388	-0.010495	0.1592	-0.0042103	-0.080783	0.010636	0.17962	0.1012
s_77299	Non-Targeting	0.016839	-0.17107	-0.088411	0.20442	-0.099076	-0.083972	0.00037791	-0.083249
s_77300	Non-Targeting	-0.11932	-0.64022	0.109	0.048622	-0.34965	-0.072477	0.5465	-0.017519
s_77301	Non-Targeting	-0.14906	-0.018861	0.14188	0.27048	-0.81663	0.074278	-0.10052	0.016741
s_77302	Non-Targeting	0.36331	0.036722	0.0082342	0.16374	-0.19576	-0.025507	-0.076617	-0.38366
s_77303	Non-Targeting	-0.013192	-0.28406	-0.070325	0.010234	0.061934	0.12862	0.09454	0.11452
s_77304	Non-Targeting	-0.50488	0.043943	0.38274	0.33624	0.71449	0.22241	-0.34257	0.11862
s_77305	Non-Targeting	-0.1802	-0.0013461	0.018837	-0.27612	-0.1025	0.14561	0.085115	0.084495
s_77306	Non-Targeting	0.070555	-0.036654	-0.2895	-0.16809	0.030818	-0.13758	0.067663	0.19468
s_77307	Non-Targeting	-0.15291	0.08959	-0.27214	-0.063575	-0.3473	-0.045954	-0.22228	0.14472
s_77308	Non-Targeting	-0.11428	-0.19167	-0.12189	-0.27819	-0.75182	-0.075061	-0.036649	-0.21526
s_77309	Non-Targeting	-0.028928	-0.069456	-0.26451	-0.092022	-0.089778	-0.090167	0.082007	0.21941
s_77310	Non-Targeting	0.057204	0.04308	-0.39338	-0.26586	-0.21718	-0.010326	0.087113	-0.067155
s_77311	Non-Targeting	-0.008276	0.17984	0.1085	0.23042	0.13707	0.0835	0.16481	0.11238
s_77312	Non-Targeting	0.0062364	-0.12439	0.46335	0.14647	0.27956	-0.021945	0.18831	0.078884
s_77313	Non-Targeting	-0.09253	-0.13257	0.22333	-0.4704	0.64966	0.090372	-0.32515	-0.41748
s_77314	Non-Targeting	0.21077	-0.01946	0.31625	-0.32164	-0.35205	0.013394	-0.15447	-0.1581
s_77315	Non-Targeting	0.04144	-0.23021	-0.13935	-0.14768	-0.35347	0.090421	-0.019972	-0.074612
s_77316	Non-Targeting	-0.3279	-0.1266	0.069847	-0.045585	0.22126	-0.0024857	-0.046307	-0.31922
s_77317	Non-Targeting	0.24691	-0.18943	0.17282	0.0096095	-0.16918	-0.22593	-0.0034973	-0.024227
s_77318	Non-Targeting	0.39139	0.1039	0.19471	-0.29197	-0.13294	0.13082	0.16864	0.18904
s_77319	Non-Targeting	0.0020418	-0.25077	-0.38114	0.48365	-0.26275	0.080723	-0.20601	0.092021
s_77320	Non-Targeting	-0.060896	0.027229	-0.24591	0.15182	0.2525	0.023135	-0.16419	0.094387
s_77321	Non-Targeting	-0.22936	-0.10128	-0.11302	0.24856	-0.28271	-0.027144	0.098103	-0.086425
s_77322	Non-Targeting	-0.019796	0.22694	0.54601	0.023707	0.59436	-0.13202	-0.0092735	0.054401
s_77323	Non-Targeting	-0.10102	0.066716	-0.31217	0.4192	-0.51903	-0.077242	-0.43583	-0.19501
s_77324	Non-Targeting	-0.48674	-0.66208	0.49066	-1.0556	-0.70328	-0.086682	-0.7988	1.0736
s_77325	Non-Targeting	-0.4085	-0.85845	-0.87477	-0.43753	1.0371	0.52729	0.66768	0.067859
s_77326	Non-Targeting	0.039725	0.050261	-0.25173	0.30615	0.4903	0.00094598	-0.035435	-0.12247
s_77327	Non-Targeting	0.056189	0.34711	0.22189	0.19986	0.4853	0.13304	-0.01163	0.077158
s_77328	Non-Targeting	0.012587	-0.30019	-0.31957	-0.086623	0.12204	-0.010269	0.063639	-0.17908
s_77329	Non-Targeting	0.11092	-0.15819	-0.018351	0.026787	-0.11537	-0.014883	0.1202	0.23636
s_77330	Non-Targeting	-0.017189	-0.17952	-0.24535	-0.13719	-0.16824	-0.11805	-0.045536	-0.059787
s_77331	Non-Targeting	-0.25763	-0.11231	-0.14257	0.27496	-0.099948	-0.042801	0.21605	0.10581
s_77332	Non-Targeting	-0.005708	0.16114	0.14975	-0.23823	0.28442	-0.17882	0.12529	-0.012575
s_77333	Non-Targeting	0.8832	0.11203	-0.50289	-0.67365	0.46714	-0.0053405	0.22928	-0.59719
s_77334	Non-Targeting	-0.0037976	-0.060079	-0.20151	-0.11031	0.20766	-0.30573	-0.039891	-0.09073
s_77335	Non-Targeting	-0.020114	0.11496	0.042618	0.31119	0.24691	-0.38303	-0.2514	-0.40173
s_77336	Non-Targeting	0.14149	-0.00044699	-0.35079	-0.12807	0.4878	-0.048551	0.18051	0.36695
s_77337	Non-Targeting	0.13287	-0.12579	0.10965	0.14457	-0.4666	0.11554	-0.03742	-0.15724
s_77338	Non-Targeting	-0.092047	-0.29571	-0.16206	0.10595	-0.21631	-0.0508	-0.22764	-0.18562
s_77339	Non-Targeting	0.092845	0.079207	0.24597	0.17268	-0.023254	-0.12317	-0.091907	0.17195
s_77340	Non-Targeting	-0.11368	-0.30681	-0.45903	-0.47739	-1.0881	0.0035158	0.10147	0.14193
s_77341	Non-Targeting	0.067007	-0.1522	-0.16238	-0.21994	0.0076969	0.12042	0.13926	0.16247
s_77342	Non-Targeting	-0.10712	-0.051784	0.028862	-0.28233	-0.11757	-0.081353	0.12168	-0.017381
s_77343	Non-Targeting	0.081367	-0.047858	0.29813	0.17698	0.33626	-0.10166	0.28576	0.42861
s_77344	Non-Targeting	-0.16908	-0.15112	-0.11587	-0.11051	-0.076718	-0.12544	0.067941	-0.019243
s_77345	Non-Targeting	-0.00022662	-0.34292	-0.40734	-0.43489	-1.11	-0.10141	-0.049832	-0.035826
s_77346	Non-Targeting	-0.11967	0.13764	-0.10455	-0.023151	-0.027228	-0.18609	-0.20451	-0.14332
s_77347	Non-Targeting	-0.56834	-0.19256	-0.37105	0.64362	0.22706	0.16378	0.2869	0.13521
s_77348	Non-Targeting	0.35741	-0.0016095	-0.24257	0.62709	0.13071	0.0086467	-0.065245	-0.093566
s_77349	Non-Targeting	0.14272	0.32429	-0.2524	-0.1524	-0.075023	-0.19746	-0.057231	0.10205
s_77350	Non-Targeting	0.095366	-0.10518	0.09608	-0.061976	0.15409	-0.083792	-0.083493	0.019107
s_77351	Non-Targeting	-0.3641	-0.15471	-0.27933	-0.53864	-0.3155	-0.088802	-0.024827	-0.1092
s_77352	Non-Targeting	0.23272	0.037256	0.23336	-0.584	-0.59038	-0.081425	0.044779	-0.069281
s_77353	Non-Targeting	0.27736	0.37197	0.14284	0.35364	-0.40662	0.072795	0.15618	0.10383
s_77354	Non-Targeting	-0.12692	0.25216	0.081013	0.066175	0.31738	0.16569	-0.064496	-0.13551
s_77355	Non-Targeting	-0.013758	0.25319	-0.071944	-0.19213	0.014989	0.065471	-0.0030503	0.22963
s_77356	Non-Targeting	0.12477	0.048909	0.070009	0.1699	0.12189	0.072105	0.10284	0.25703
s_77357	Non-Targeting	-0.012223	0.15996	-0.24636	-0.00055578	-0.27274	-0.094565	0.15775	0.036638
s_77358	Non-Targeting	0.036991	0.098711	-0.16473	0.25928	0.40175	0.03065	0.12309	0.022868
s_77359	Non-Targeting	-0.094247	0.084044	-0.061744	-0.22572	0.37193	-0.13845	0.0043435	0.090789
s_77360	Non-Targeting	0.17402	-0.057336	-0.29922	0.14927	-0.1746	-0.18493	0.0070692	-0.050476
s_77361	Non-Targeting	-0.12648	-0.10422	-0.44495	-0.22885	-0.074447	0.077144	0.030072	-0.31479
s_77362	Non-Targeting	0.013959	0.26015	0.36409	-0.028782	0.2231	-0.16973	-0.14112	0.040834
s_77363	Non-Targeting	-0.083243	0.021473	0.093377	-0.26927	-0.70084	-0.008336	-0.034185	-0.28257
s_77364	Non-Targeting	0.03347	-0.15845	0.27993	-0.071564	0.032371	-0.021666	0.14088	0.045182
s_77365	Non-Targeting	-0.30315	0.13786	-0.13703	0.12002	0.0096082	0.11969	0.30233	-0.12357
s_77366	Non-Targeting	0.025857	-0.20445	0.14837	-0.43214	0.73418	0.069999	0.39255	0.20814
s_77367	Non-Targeting	-0.0010705	-0.22833	-0.16774	-0.48736	-0.47652	0.091291	0.17894	0.40748
s_77368	Non-Targeting	-0.13518	-0.16704	-0.19285	-0.45806	-0.42878	-0.21778	-0.051651	-0.21795
s_77369	Non-Targeting	-0.023335	0.26165	0.10238	0.09824	-0.569	0.10811	0.2414	0.17697
s_77370	Non-Targeting	-0.11491	0.069965	0.34016	0.37784	0.87509	0.045823	0.044141	-0.13814
s_77371	Non-Targeting	0.028433	0.18199	0.46195	0.33822	0.27317	-0.18649	0.11436	0.07121
s_77372	Non-Targeting	0.26288	0.1159	-0.18068	0.30687	0.21845	-0.023726	-0.036107	-0.095578
s_77373	Non-Targeting	0.10076	-0.05708	-0.26136	-0.33828	-0.31563	-0.22734	-0.018516	0.084101
s_77374	Non-Targeting	-0.15831	-0.27487	-0.036568	-0.27343	-0.6664	0.066178	0.096353	-0.078332
s_77375	Non-Targeting	-0.10983	-0.061546	0.24702	0.15805	0.023175	-0.039488	0.13386	0.091553
s_77376	Non-Targeting	-0.080337	-0.06854	0.24188	0.07391	0.32619	0.17611	-0.16743	0.011412
s_77377	Non-Targeting	-0.13859	-0.12272	0.0069487	-0.41239	-0.00027049	0.23521	-0.12916	0.014469
s_77378	Non-Targeting	-0.066613	-0.0035123	0.1111	0.25214	-0.17805	0.097972	-0.049972	-0.063667
s_77379	Non-Targeting	-1.0321	-0.039412	-0.20076	0.10469	0.24036	-2.4661	-0.67006	-0.24787
s_77380	Non-Targeting	0.096066	0.21784	0.085636	0.14182	-0.24843	-0.20719	0.10717	-0.21739
s_77381	Non-Targeting	0.40296	0.10837	0.41208	0.31291	0.47128	0.075238	0.10952	0.046685
s_77382	Non-Targeting	0.3284	0.056459	0.28351	0.008478	0.046927	-0.058254	-0.133	-0.15332
s_77383	Non-Targeting	0.1328	-0.24322	0.20058	0.48637	0.29453	-0.066123	0.071992	-0.079454
s_77384	Non-Targeting	0.28285	0.36924	0.068963	-0.16424	0.36682	-0.071128	0.025672	-0.16576
s_77385	Non-Targeting	-0.10759	0.27325	0.4657	0.4102	0.447	0.038927	0.18263	0.18313
s_77386	Non-Targeting	0.036502	0.51391	-0.2215	0.46449	-0.14464	-0.01424	0.061784	0.18265
s_77387	Non-Targeting	0.050015	-0.064962	0.40855	0.13572	-0.076495	0.044621	-0.087421	-0.036901
s_77388	Non-Targeting	0.26994	-0.071763	0.24041	-0.29199	-0.18545	0.032136	-0.0144	-0.022235
s_77389	Non-Targeting	-0.17486	0.26742	-0.10566	-0.084786	0.40926	0.35919	0.44263	0.2101
s_77390	Non-Targeting	0.26108	0.11786	0.35971	-0.24416	-0.4773	0.021929	0.086183	-0.14209
s_77391	Non-Targeting	0.11381	-0.14886	-0.25023	0.41091	1.0814	-0.072022	-0.38077	-0.026056
s_77392	Non-Targeting	-0.010404	0.25721	0.12648	-0.15992	-0.10613	-0.075977	0.09947	0.038519
s_77393	Non-Targeting	-0.1251	-0.081817	-0.66241	0.78483	0.20415	0.080563	0.16606	0.064145
s_77394	Non-Targeting	-0.072006	-0.1078	0.14967	0.11656	0.0022677	-0.047208	-0.042935	0.061107
s_77395	Non-Targeting	-0.12157	-0.19449	-0.1941	0.0065723	-0.14172	0.076919	0.098353	-0.0052249
s_77396	Non-Targeting	0.10078	-0.13095	-0.17204	-0.54878	-0.44291	-0.2069	-0.025168	-0.0071592
s_77397	Non-Targeting	0.020361	0.14196	-0.24612	-0.34951	-0.087349	0.054557	0.037928	0.038833
s_77398	Non-Targeting	-0.059282	0.0080974	0.19186	0.21706	0.56889	0.22915	0.29016	0.23929
s_77399	Non-Targeting	1.0725	2.1253	0.60347	0.96517	-0.26161	0.37783	0.22428	0.16169
s_77400	Non-Targeting	-0.083147	0.015339	0.23505	0.29327	0.040133	-0.17038	-0.192	0.1802
s_77401	Non-Targeting	0.083277	-0.31962	-0.12022	0.33071	0.3636	-0.15757	0.30703	-0.13079
s_77402	Non-Targeting	0.13131	0.16755	0.51354	0.16559	0.12467	0.16018	-0.058735	0.47963
s_77403	Non-Targeting	0.26355	0.067552	-0.031245	0.4449	0.85298	0.034202	-0.052894	-0.020351
s_77404	Non-Targeting	0.16049	0.19981	0.19413	0.064736	0.26016	0.086918	0.16636	0.060493
s_77405	Non-Targeting	0.23484	0.085663	0.15631	-0.36081	-0.2242	-0.10531	0.039251	-0.014897
s_77406	Non-Targeting	-0.11427	0.12163	-0.06798	0.094117	0.4364	-0.14515	-0.029432	-0.16365
s_77407	Non-Targeting	0.12688	-0.050247	-0.20976	0.032825	-0.22938	0.17717	0.037343	-0.032414
s_77408	Non-Targeting	-0.20745	0.15717	0.22422	-0.24621	0.14147	-0.087419	-0.086566	-0.037261
s_77409	Non-Targeting	-0.029996	0.12593	-0.17121	-0.22104	-0.24077	0.040343	-0.24926	-0.020136
s_77410	Non-Targeting	-0.055029	0.10146	0.44763	-0.28925	-0.19715	0.17238	0.019437	-0.31009
s_77411	Non-Targeting	0.027082	0.1089	-0.099496	0.13918	-0.24453	0.16963	-0.10969	-0.025217
s_77412	Non-Targeting	-0.15064	0.1478	0.046591	0.2441	0.5625	0.0020225	0.028196	-0.16039
s_77413	Non-Targeting	-0.075295	-0.12524	0.16353	0.2318	-0.24298	0.20312	0.09635	0.29929
s_77414	Non-Targeting	-0.19867	-0.1618	0.089876	0.32222	0.26045	0.096484	0.053161	0.077712
s_77415	Non-Targeting	-0.34293	0.17757	-0.14609	-0.12271	0.092944	0.1035	0.014201	-0.11319
s_77416	Non-Targeting	0.2814	-0.12059	0.17916	0.24627	-0.088439	-0.018314	0.13216	0.046294
s_77417	Non-Targeting	0.26669	0.45021	0.3158	0.016389	0.56935	-0.0096303	-0.04635	0.13573
s_77418	Non-Targeting	0.14833	-0.045955	-0.050946	-0.20532	-0.1707	-0.21112	-0.070595	-0.087532
s_77419	Non-Targeting	-0.0043859	-0.090572	-0.10874	0.056751	-0.14514	-0.13804	0.0093666	0.055861
s_77420	Non-Targeting	0.21462	-0.19631	0.031984	0.17584	0.2425	0.18901	0.11094	0.083481
s_77421	Non-Targeting	-0.15877	0.073423	0.59802	-0.078781	0.17557	-0.093593	0.05208	-0.061882
s_77422	Non-Targeting	0.033738	-0.025568	0.037622	-0.06074	-0.47676	-0.016239	-0.04629	0.043189
s_77423	Non-Targeting	-0.0074094	0.039159	-0.132	0.10038	-0.1037	0.021476	0.077405	0.10225
s_77424	Non-Targeting	-0.054055	0.018288	-0.0091978	0.2279	-0.85009	0.065229	0.34606	0.076923
s_77425	Non-Targeting	0.12378	0.17277	-0.14378	-0.026433	-0.05982	0.10496	-0.091717	-0.24283
s_77426	Non-Targeting	-0.13079	0.11182	0.16226	-0.004962	0.49667	0.065576	-0.062672	-0.0567
s_77427	Non-Targeting	0.23604	0.0095798	0.095575	0.31529	0.19067	0.12603	0.018407	-0.030126
s_77428	Non-Targeting	-0.031721	-0.078386	-0.082031	-0.36234	0.36996	-0.025421	-0.055271	0.13861
s_77429	Non-Targeting	-0.12356	-0.31748	-0.10221	-0.54013	0.38111	-0.13187	-0.12043	-0.27021
s_77430	Non-Targeting	0.16762	0.072565	-0.015388	0.18452	-0.10547	-0.16314	-0.063574	-0.04945
s_77431	Non-Targeting	0.058565	0.21147	-0.14481	0.19421	0.0027786	-0.15087	0.036756	0.020797
s_77432	Non-Targeting	-0.25341	-0.56391	0.1669	0.34933	0.14671	-0.11788	0.25786	-0.015249
s_77433	Non-Targeting	-0.062252	-0.30017	-0.030309	-0.033247	0.61494	-0.17443	0.20908	-0.022147
s_77434	Non-Targeting	0.064694	0.097451	-0.026636	0.082373	0.030766	0.031483	-0.098202	0.041424
s_77435	Non-Targeting	0.21545	-0.095965	-0.06728	0.16353	-0.35473	-0.036339	-0.14359	0.1243
s_77436	Non-Targeting	0.049976	-0.05944	0.11289	0.257	0.16949	0.1166	0.18699	0.037931
s_77437	Non-Targeting	0.13843	0.028102	-0.1298	-0.1438	-0.20224	0.0097469	-0.10684	-0.18608
s_77438	Non-Targeting	-0.24167	-0.16368	-0.11566	-0.3739	-0.57009	-0.0081647	-0.13938	0.053755
s_77439	Non-Targeting	-0.069476	-0.18917	-0.12173	-0.56839	-0.51763	-0.077884	-0.30901	0.10544
s_77440	Non-Targeting	0.10796	-0.40151	-0.39111	-0.6293	-0.99489	0.10977	-0.14223	0.23161
s_77441	Non-Targeting	-0.22705	0.057508	0.11856	-0.054299	-0.0040266	-0.099478	-0.35433	-0.46406
s_24397	NPIPA1	0.51248	0.98369	-0.73693	-1.33	-0.60748	-0.51726	-0.69256	-0.00050534
s_24398	NPIPA1	0.93492	-0.12685	0.57918	1.6466	-0.68797	0.03596	0.65748	-2.3904
s_24399	NPIPA1	0.75337	-0.67059	-0.9301	-1.1342	1.5434	-0.67099	-1.0227	-0.77285
s_24400	NPIPA1	0.22666	0.34991	0.22096	0.45397	-0.77419	-0.096041	-0.18977	-0.39627
s_40495	NUTM2F	-0.011418	-0.090113	-0.63393	1.2316	-0.23001	-0.36336	-0.40869	-0.79202
s_40496	NUTM2F	0.041675	-0.10255	0.17483	-0.3626	0.26412	-0.094283	-0.43034	-0.23778
s_40497	NUTM2F	-0.25462	-0.18439	-0.35383	-0.37968	-1.09	-0.023981	-0.95676	-0.30782
s_40498	NUTM2F	0.16025	0.38032	-1.3077	-0.33367	0.73366	0.078801	-0.52883	-0.0066691
s_13049	OPHN1	0.31827	0.053102	0.4257	0.012227	0.31506	0.11458	-0.20254	-0.4382
s_13050	OPHN1	2.7111	2.1654	0.50112	-2.5198	-4.4884	-0.99149	-1.0034	-1.0068
s_13051	OPHN1	0.43985	0.058162	0.18504	0.029508	0.66627	-0.14906	0.12521	-0.093685
s_13052	OPHN1	0.93823	0.11793	-0.73141	-1.8139	-1.8122	-0.50146	-0.1679	0.53167
s_42735	OTUD5	0.16581	-0.31645	-0.64925	-0.043	-0.91059	0.23155	-0.45271	-0.29117
s_42736	OTUD5	0.091972	-0.37147	-0.56762	-0.24216	-0.54973	-0.11334	-0.065813	-0.24379
s_42737	OTUD5	0.23151	-0.076162	-0.22811	-0.090983	-0.36763	0.28895	-0.51388	-0.52196
s_42738	OTUD5	-0.19418	-0.51424	-0.047273	-0.73129	-0.46233	-0.018462	-0.1416	-0.57686
s_43911	PCDHGA10	-0.25894	-0.19334	-0.31919	0.27726	-0.23582	-0.19321	0.033065	-0.24947
s_43912	PCDHGA10	-0.071997	-0.27234	-0.68907	-0.7197	-1.609	-0.67397	0.54511	0.95712
s_43913	PCDHGA10	-0.17967	-0.84591	-0.088116	-0.22836	-1.2186	0.15213	0.080199	-0.39845
s_43914	PCDHGA10	-0.19783	-0.16109	0.031432	-0.36924	-0.52646	-0.044159	-0.2754	-0.28864
s_13433	PCNA	-0.23859	0.81743	-1.8157	-0.93671	-1.7127	0.18136	-0.41369	-0.80702
s_13434	PCNA	-1.027	0.40753	0.30648	-1.9783	-3.9817	-0.76071	2.1075	0.30401
s_13435	PCNA	0.19051	-0.46638	-0.70285	0.43186	0.20012	-0.18045	-0.2854	0.58631
s_13436	PCNA	0.83005	-0.83747	-0.82309	-0.1541	3.5678	-0.54845	0.42618	-0.15854
s_47543	PJA1	-0.16412	0.084828	-0.14053	-1.889	-2.1991	-0.33341	0.17066	-0.38446
s_47544	PJA1	-0.46069	0.0098548	-0.082641	-0.023991	-0.30766	0.078469	-0.49881	-0.45886
s_47545	PJA1	0.3132	-0.3598	-0.12686	-0.48112	-0.20187	-0.38094	0.14381	-0.077602
s_47546	PJA1	-0.03199	-0.16731	-0.30225	-0.0020321	-1.0013	-0.35808	-0.16053	-0.09552
s_31071	PLEKHA6	-0.19878	-0.33482	-0.72954	-0.88096	-0.83427	-0.30403	0.056666	-0.0066789
s_31072	PLEKHA6	0.11591	0.001497	0.54487	0.095751	-0.062394	0.015617	-0.18535	-0.22774
s_31073	PLEKHA6	0.8107	0.053397	-0.9972	-1.0169	-0.74691	0.16041	-0.18584	-0.42963
s_31074	PLEKHA6	-0.19927	-0.28219	-0.1807	-0.024015	-0.3352	-0.13945	0.14046	-0.454
s_61257	PLEKHA7	-0.12964	0.12153	0.24365	0.068595	0.6947	-0.4176	0.047866	0.1777
s_61258	PLEKHA7	0.12818	-0.30225	0.44583	-1.0446	-1.3309	0.11753	-0.30996	-0.19142
s_61259	PLEKHA7	0.29437	-0.42535	-0.69934	-0.96153	-0.61105	0.0053786	-0.62279	-0.20682
s_61260	PLEKHA7	0.52723	-0.077175	-0.20907	-0.73485	-0.71661	0.27337	-0.92648	-0.27234
s_54223	PPAPDC3	0.053215	-0.33202	-0.62802	-0.53096	0.032903	-0.1279	-0.017778	-0.30247
s_54224	PPAPDC3	-0.028597	0.25275	0.22474	-0.051159	0.34581	-0.71831	-0.54837	0.0052835
s_54225	PPAPDC3	0.22758	-0.37748	-0.18788	-0.89727	-1.1074	-0.16073	0.475	0.37152
s_54226	PPAPDC3	-0.19133	0.092541	-0.37584	-0.53487	-0.85507	-0.011039	-0.32344	-0.70564
s_1733	PRDM1	0.22623	0.20291	0.39278	0.19561	-0.083161	-0.02015	-0.29626	-0.23624
s_1734	PRDM1	-0.087703	0.12929	-0.51873	-0.19704	-0.7215	0.16729	-0.43596	-0.44104
s_1735	PRDM1	0.1474	0.44155	-0.75681	-0.89315	-0.62502	0.069195	0.7175	0.32283
s_1736	PRDM1	0.33841	-0.25589	-0.29366	-0.4045	-0.71676	-0.091921	-0.20476	-0.18262
s_65953	PRR15	0.0017972	0.45293	-0.41737	-0.95158	-1.7538	0.42997	-0.31475	-0.050056
s_65954	PRR15	-0.047006	-0.19322	-0.11399	0.24554	-0.36702	-0.50776	-0.21119	-0.28334
s_65955	PRR15	0.083428	0.31932	-0.11118	-1.0137	-0.74985	0.10061	-0.35503	0.017589
s_65956	PRR15	-0.28357	-0.13903	0.18419	-0.85367	-0.77081	-0.056547	-0.08322	0.22569
s_36715	PSMC3IP	-0.38863	0.035003	-1.1219	-0.45493	-0.88569	-0.32636	0.0069643	-1.0742
s_36716	PSMC3IP	-0.15669	-0.043607	0.11783	0.15996	-0.33673	0.13132	-0.065518	-0.26099
s_36717	PSMC3IP	-0.29422	0.32208	0.23631	-0.34008	0.9846	-0.28116	-0.9062	-0.42581
s_36718	PSMC3IP	-0.04663	-0.4425	-0.60232	-0.54416	-0.2979	-0.03813	0.10119	-0.55399
s_22913	RAB11A	-0.047628	-0.11537	-0.67977	0.058938	-0.31664	-0.090264	0.10177	-0.24347
s_22914	RAB11A	1.4533	-2.5093	-1.3038	-3.8035	-2.4272	-0.40602	1.291	-0.26386
s_22915	RAB11A	-0.014201	-0.30179	0.0013868	-0.39839	0.19434	0.082839	-0.10562	-0.12537
s_22916	RAB11A	-0.12604	0.07763	-0.083639	-0.6755	-1.0823	-0.052824	0.0046626	0.52868
s_15633	RAB1A	-0.09771	-0.070388	-0.85137	-0.75121	-1.1299	0.12557	-0.26589	0.55264
s_15634	RAB1A	0.15309	0.17605	-0.46704	0.075473	-0.37202	-0.094308	-0.10227	-0.37399
s_15635	RAB1A	-0.28653	-0.93294	-0.72857	0.42797	-1.158	0.95306	-0.024319	-0.38544
s_15636	RAB1A	0.069905	0.38286	-0.16124	-0.21756	0.81818	-0.32269	-0.23129	0.09367
s_21929	RAD54L	0.0015988	-0.13574	-0.27618	-0.41788	-0.98239	-0.2713	-0.45862	-0.30717
s_21930	RAD54L	-0.01962	-0.31814	-0.070483	-0.49887	-0.038781	0.13522	0.15831	-0.28197
s_21931	RAD54L	-0.015098	-0.46648	-0.5053	-0.47426	-1.0671	0.064371	-0.016861	-0.15405
s_21932	RAD54L	-0.28617	0.35663	-0.7438	0.18611	-1.2356	-0.27222	0.21758	0.27801
s_15717	RAD9A	-0.13288	-0.74363	-0.56616	-0.51602	-0.55187	-0.44566	-0.3878	-0.74865
s_15718	RAD9A	0.46847	-0.33802	-0.62826	0.34845	-0.90944	-0.30781	0.10311	-0.48369
s_15719	RAD9A	0.19638	-0.012423	-0.7611	-0.001126	-0.79748	-0.12673	-1.0042	-1.2014
s_15720	RAD9A	-0.65049	-0.84718	-0.55651	-0.94362	-0.8054	-0.29148	-0.95381	-2.3335
s_21461	RBM10	0.33589	-0.3471	-0.033661	-0.37409	-0.6317	-0.27116	-0.29159	-0.18363
s_21462	RBM10	-0.20062	0.59504	-0.38539	-0.38804	-0.32236	-0.82049	-0.33759	-1.0015
s_21463	RBM10	0.46641	0.80868	1.3075	-0.53075	-0.036301	-0.42819	-0.94999	-1.1461
s_21464	RBM10	0.26256	0.19648	0.18277	-0.055475	0.68127	-0.23784	-0.48949	-0.3285
s_43059	RBM22	-0.75169	0.68758	-1.3525	-1.6728	-0.15867	-0.33561	-1.0099	-1.295
s_43060	RBM22	0.57699	0.28967	-0.62785	-0.48916	0.069062	-0.19093	-0.40581	-0.35632
s_43061	RBM22	-0.066023	0.1613	0.046924	-0.003227	-0.42903	-1.0789	-1.3054	1.6312
s_43062	RBM22	0.037323	0.14791	-0.11542	-0.66002	0.10039	-0.091695	-0.01511	-0.41998
s_15993	RELA	-0.13212	0.15861	-0.44909	-0.39285	-0.46611	-0.0020836	-0.031724	-0.28741
s_15994	RELA	-0.22054	0.41616	0.44373	-0.99145	-0.093537	0.29492	0.08471	0.040045
s_15995	RELA	-0.47035	-0.07414	-0.66958	-1.9751	-1.5714	-0.47535	0.11511	0.36824
s_15996	RELA	-0.051434	0.3598	0.042713	-0.59907	-1.2538	0.08525	0.23749	0.1225
s_16029	RFC1	-0.48567	-0.16135	-0.53727	-0.48841	-0.94553	-0.46593	-0.1394	-0.032362
s_16030	RFC1	-0.083097	-0.17677	-0.051262	-0.94448	-0.94346	0.35374	0.10209	-0.7372
s_16031	RFC1	-1.379	-0.74406	-3.306	-1.0982	-0.95746	2.8347	-1.5895	-1.0068
s_16032	RFC1	-0.15063	-0.047103	-0.092425	0.021847	0.94758	0.011601	-0.23766	-0.16724
s_16037	RFC3	0.13533	-0.49983	-1.1481	0.42858	0.38361	0.1514	0.74387	0.55573
s_16038	RFC3	0.22778	-0.075388	-0.63429	-0.2813	-0.50952	-0.21533	-0.95099	-1.2511
s_16039	RFC3	-0.21186	-0.45868	-0.10934	-0.20674	-0.91228	-0.15911	-1.0103	-1.905
s_16040	RFC3	0.94418	0.29803	0.33227	0.46434	0.90665	-0.068497	-0.27955	-0.073453
s_35867	RNF115	0.047074	-0.20422	1.305	-0.7937	0.9297	0.12134	0.032651	0.024225
s_35868	RNF115	-0.01906	0.058061	0.035036	-0.24799	-1.284	-0.053236	-0.026492	0.0092356
s_35869	RNF115	-0.12722	-0.23131	-0.15216	-0.1288	-0.91505	-0.071993	-0.1439	-0.28575
s_35870	RNF115	-0.30503	0.084716	-0.66217	-0.8842	-1.5607	0.44421	0.3568	0.49833
s_26901	RWDD2B	-0.58893	0.36655	-0.12502	0.39269	-0.39274	-0.23842	-0.96567	-0.43081
s_26902	RWDD2B	0.15	-0.19901	-0.045134	-0.76423	-0.44439	-0.086714	-0.1493	-0.055953
s_26903	RWDD2B	0.23973	-0.03913	0.17007	-1.0485	-0.45416	-0.27351	-0.19184	-0.42851
s_26904	RWDD2B	0.010412	0.17844	0.084264	-0.57456	-0.00053911	0.3989	-0.16849	-0.23012
s_26249	SETDB1	-0.27742	0.024681	-0.048133	-0.60049	-0.47355	0.23478	-0.46201	-0.33349
s_26250	SETDB1	0.12105	-0.18785	-0.1113	-0.55363	-0.038552	0.00081401	-0.33782	0.19152
s_26251	SETDB1	1.0495	-0.38376	0.76591	-3.3982	-1.2511	0.056849	-0.026816	-0.46558
s_26252	SETDB1	0.0047383	-0.19526	-0.66576	-1.599	-1.4556	-0.27649	0.56618	0.021519
s_62257	SIK1	-0.0063095	-0.074193	-0.062272	-0.14695	-0.081739	0.093722	0.11388	-0.065782
s_62258	SIK1	0.65503	0.016911	-0.30665	-1.0871	-2.3948	-0.029367	-0.80475	-0.18509
s_62259	SIK1	-0.018332	-0.31208	0.12623	-0.96257	0.013021	-0.37986	-1.149	-0.22476
s_62260	SIK1	-1.0759	-1.9145	-0.78885	-0.51429	-0.63197	0.058163	-0.16983	-0.38741
s_47119	SLC17A9	0.24157	0.20714	-0.93659	-1.0243	-1.3514	0.20184	-0.22097	0.32617
s_47120	SLC17A9	-0.15997	-0.42762	-0.46383	0.38084	-0.8182	0.012886	0.2526	-0.6184
s_47121	SLC17A9	0.20067	-0.36521	0.028633	-0.22509	-0.13755	-0.55897	-0.027779	-0.44706
s_47122	SLC17A9	-0.094335	-0.12507	-0.52151	-0.47338	-0.37122	-0.41183	-0.24608	-0.10215
s_67433	SLC25A47	-0.20967	0.41668	-0.59358	-1.2816	0.0087002	0.49964	-0.33608	-0.39962
s_67434	SLC25A47	-0.24568	-0.053091	-0.32445	-0.21252	0.30085	0.037293	0.17583	-0.10977
s_67435	SLC25A47	0.52715	0.042977	0.037405	-0.9352	-1.2634	0.21646	0.041272	-0.027805
s_67436	SLC25A47	-0.097807	-0.71068	-1.1808	-1.28	-2.2956	0.27057	0.30271	0.15798
s_53667	SLX4	0.39989	-0.43927	-0.0029019	-1.326	-1.4065	0.094355	-0.074063	-0.7812
s_53668	SLX4	0.18119	0.61256	-0.071735	-0.19918	0.092294	0.033225	-0.098572	-0.58287
s_53669	SLX4	-0.13748	-0.012585	0.03565	0.77502	0.44619	-0.1592	-0.48299	-0.31337
s_53670	SLX4	0.5279	0.74943	0.10534	-1.1155	-0.52457	-0.33398	-0.86188	-0.02303
s_45419	SPC25	-0.084714	-0.75891	-0.22236	-1.9648	-0.33783	-0.72494	-1.1972	-0.59796
s_45420	SPC25	0.204	0.31434	0.15451	0.52318	-0.53049	-0.65184	-0.39429	-1.0142
s_45421	SPC25	0.47538	-0.059427	0.10255	-2.7259	2.5265	0.75181	-0.039416	-0.43767
s_45422	SPC25	0.076622	-0.048848	-0.19884	0.2112	0.43595	-0.29061	-0.057219	-0.066164
s_17193	SRSF2	-0.11855	0.23012	0.57105	0.075905	-1.1759	-0.5126	1.1287	-1.6035
s_17194	SRSF2	-0.12699	0.40055	0.12348	-0.21354	-0.8868	-0.47815	0.94399	-0.96957
s_17195	SRSF2	0.25351	-0.17352	-0.62399	1.2682	3.6932	-0.58655	-2.593	-2.0102
s_17196	SRSF2	0.22437	0.21918	-0.18185	0.18849	-0.019507	0.028441	0.014363	0.56317
s_18893	TCP1	1.2165	-0.21976	0.88109	-0.36177	-0.42191	-0.38403	-0.86591	-2.2373
s_18894	TCP1	0.13323	0.26245	-0.43143	0.22582	0.50649	0.17449	-0.71437	-0.80255
s_18895	TCP1	-0.30801	-0.25633	-1.0457	-0.34218	-2.0914	-0.28486	0.11318	-0.46067
s_18896	TCP1	-0.048011	-0.49271	2.3953	0.87602	2.6655	-0.83811	0.048843	-2.6022
s_41707	THAP1	0.73592	1.4522	-0.64951	-3.2097	-1.2298	1.7893	0.72949	-1.0068
s_41708	THAP1	-0.40966	0.51246	0.32529	-1.2119	4.4795	0.4513	-1.332	1.906
s_41709	THAP1	0.71833	-0.059427	-0.90937	-0.48186	-1.1346	-1.1425	-0.70682	-0.17754
s_41710	THAP1	-0.32007	0.42447	-0.23772	-0.54421	-0.48944	0.26685	-0.1204	0.45049
s_39555	TM6SF1	0.08511	-0.39281	0.032913	-0.79438	-0.40605	0.07613	0.074982	-0.25825
s_39556	TM6SF1	0.1762	-0.45146	0.39133	-0.40095	-0.59131	-0.50297	0.18986	0.0028665
s_39557	TM6SF1	-1.6661	0.13058	2.5989	-1.8675	0.31274	-1.3866	0.66941	-0.34003
s_39558	TM6SF1	0.30836	-0.067449	-0.77133	-1.0633	-1.4883	-0.2345	-0.51911	-1.2533
s_57765	TOP1MT	-0.07236	-0.14217	-0.71004	-0.83798	-0.87812	-1.2604	-0.25309	-0.24441
s_57766	TOP1MT	-0.25472	-0.070405	-0.24935	-0.48371	-0.25916	0.39632	0.090151	0.089557
s_57767	TOP1MT	0.5409	0.47171	-0.65217	-1.2699	0.67148	-0.74134	0.24153	0.8528
s_57768	TOP1MT	-0.33126	-0.37177	-1.0007	-0.3589	-0.38982	-0.10544	-0.41999	1.4202
s_35559	TRAPPC3	0.13173	-0.29092	0.080864	-1.774	1.6645	-0.86568	-0.31378	-0.73505
s_35560	TRAPPC3	0.1744	-0.40975	0.10479	-0.67971	-1.1723	0.19879	-0.5953	-0.27555
s_35561	TRAPPC3	0.044634	-0.12949	0.1455	-0.38093	-0.32887	0.20424	-0.31092	0.44848
s_35562	TRAPPC3	0.5934	0.6718	1.3346	-0.38358	-0.40256	-0.97705	-3.5912	-2.3328
s_27817	TRIM22	-0.051681	-0.66415	-0.46866	-2.1203	0.34698	0.26845	-0.15128	-0.45977
s_27818	TRIM22	-0.068576	0.49195	-0.57944	1.3832	-0.59405	0.094584	-0.51706	-0.070934
s_27819	TRIM22	0.1495	-0.25802	-0.44566	-0.11402	-0.64938	0.044401	-0.27743	-0.095545
s_27820	TRIM22	-0.34236	-0.32004	-0.014646	0.014231	-0.7342	0.062566	-0.35959	-0.62082
s_19777	TXNRD1	0.044471	-0.10923	-0.51121	-1.4586	-0.29654	-0.013775	-0.47637	-0.36153
s_19778	TXNRD1	-0.11766	-0.063508	-0.26418	-0.29054	-0.61238	0.14898	0.032111	0.24369
s_19779	TXNRD1	-0.99732	-1.003	-0.99597	-0.38358	-0.40256	-0.99149	-1.0034	-1.0068
s_19780	TXNRD1	0.01705	-0.2643	0.16492	-0.59522	-0.73556	-0.2591	-0.64957	-0.27225
s_19805	U2AF1	0.73379	-0.19254	-1.1944	0.56757	0.20199	-0.2476	-1.0619	-1.114
s_19806	U2AF1	0.10311	0.073731	-0.10341	0.57741	1.9403	0.69129	0.59764	0.32897
s_19807	U2AF1	-0.39757	-0.67868	-0.10341	-0.24105	-1.799	-0.13569	-0.15233	-1.0815
s_19808	U2AF1	0.4581	0.55355	0.66605	-1.1495	-0.84928	-0.57835	-0.39716	-0.71372
s_30807	U2AF2	-0.086266	0.032778	0.1143	-0.15079	0.50582	-0.98324	-0.99011	-0.79509
s_30808	U2AF2	0.14786	-0.39835	-0.2391	0.29873	0.2351	-0.078695	0.056432	-0.10656
s_30809	U2AF2	-0.34005	0.16367	-0.81483	-1.5812	-0.96524	-0.68489	-0.57802	0.35777
s_30810	U2AF2	-0.046397	-0.0076126	-0.042103	-0.99059	-0.24583	-0.77064	-0.27314	0.29976
s_42031	UBA6	0.2013	-0.24607	-0.54755	-0.63075	-1.2163	0.05162	-0.24859	-0.79354
s_42032	UBA6	0.0045193	-0.12337	0.43496	-0.1977	0.30175	-0.26809	-0.31948	-0.36212
s_42033	UBA6	0.016675	-0.076885	-0.62116	-0.73317	-0.76863	-0.56181	-0.42366	-0.75582
s_42034	UBA6	-0.25617	-0.32062	-0.74309	-0.31888	-0.71845	-0.32389	-0.3728	-0.56999
s_36435	UBE2T	-0.3444	-0.30873	-0.66028	-0.59663	-1.5675	-0.26808	-0.16928	-0.31675
s_36436	UBE2T	0.0035295	0.01296	-0.41828	-0.25144	-0.51581	-0.21913	-0.12504	-0.2151
s_36437	UBE2T	-0.15769	-0.28962	-0.52174	-0.13702	-0.60405	-0.021829	-0.47528	-0.48094
s_36438	UBE2T	-0.1238	-0.0087419	-0.26552	-0.10245	-0.71919	-0.19294	-0.22228	-0.3938
s_29371	USP19	0.23094	-0.14011	-0.26109	-0.57185	-0.15285	0.12681	-0.14096	-0.54159
s_29372	USP19	-0.1091	0.13119	-0.072842	-0.1596	-0.52755	-0.011441	-0.010473	-0.0066586
s_29373	USP19	-0.00054063	0.25371	0.096813	-0.64915	-0.36035	-0.20607	0.0008322	-0.6584
s_29374	USP19	0.16852	-0.40674	-0.12193	-0.70205	-0.70541	-0.064812	-0.060405	-0.42258
s_72541	VWC2L	0.83628	0.29792	-0.49154	0.22386	-0.10917	-0.38363	-0.12148	0.4886
s_72542	VWC2L	0.17228	-0.40843	-0.65205	-1.0796	-1.8391	-0.083382	0.1454	-0.41546
s_72543	VWC2L	-0.0081461	0.1623	-0.3196	-0.019959	-1.9925	-0.17007	0.324	0.99175
s_72544	VWC2L	-0.038608	0.077805	0.34552	-2.1788	-0.88464	0.33953	0.82186	-0.5901
s_20369	XRCC3	-0.21204	-0.27013	0.17081	-0.24889	-0.91945	-0.19489	-0.77906	-0.54197
s_20370	XRCC3	-0.13808	-0.2616	-0.51345	-0.46702	-0.66217	-0.16717	-0.20728	-0.0068927
s_20371	XRCC3	0.098938	0.02551	-0.24591	0.2249	-0.5556	0.13557	-0.15119	-0.083396
s_20372	XRCC3	-0.94837	-0.8091	-1.0517	-1.328	-1.2493	0.071069	-0.16535	0.053329

## Sheet: S3D Fig
S3D Fig numerical data
gene	DOX25_vs_woDOX_t5	DOX25_vs_woDOX_t10	DOX25_vs_woDOX_t15	DOX50_vs_woDOX_t5	DOX50_vs_woDOX_t10	DOX50_vs_woDOX_t15
A1BG	-0.07502	-0.073809	-0.22727	0.051521	0.041967	-0.069046
A1CF	-0.0064161	-0.084975	0.057137	-0.1384	-0.14075	0.1142
A2M	0.084314	0.28355	-0.013266	-0.15669	0.0010223	-0.51692
A2ML1	-0.1096	-0.022392	0.2551	-0.19769	0.051254	0.24108
A3GALT2	-0.089243	-0.023538	-0.17148	-0.1837	-0.069794	-0.13972
A4GALT	-0.22779	0.10711	0.15743	-0.028476	-0.01239	-0.2166
A4GNT	0.0078288	0.2541	0.28358	-0.057654	0.10609	0.15515
AAAS	-0.011844	-0.34891	0.011074	-0.095835	-0.25964	-0.14949
AACS	0.024298	-0.090265	0.23925	0.0038947	-0.030683	0.0038235
AADAC	-0.00633	-0.20585	-0.10809	0.038769	-0.076992	-0.21247
AADACL2	0.11106	-0.19775	0.00032837	0.14933	-0.13166	-0.002977
AADACL3	-0.15158	0.023522	0.07911	0.038248	0.089326	0.1124
AADACL4	0.070176	-0.2078	0.24898	0.032698	0.10494	0.29044
AADAT	0.10705	0.031185	0.39818	0.26261	0.011092	0.09513
AAED1	0.12238	-0.23343	0.19187	0.04402	-0.19395	0.10369
AAGAB	-0.18088	-0.17363	-0.077743	0.11089	0.033894	-0.070578
AAK1	-0.043235	0.043243	-0.20783	0.11381	0.22397	0.0145
AAMDC	-0.039231	-0.11384	0.21171	0.018239	-0.013145	-0.13886
AAMP	0.02481	-0.14353	0.08226	0.026576	-0.097778	-0.1481
AANAT	-0.0085752	-0.021065	-0.050363	0.064407	-0.058468	0.064147
AAR2	0.05597	-0.097624	-0.20787	0.067	0.034372	-0.01949
AARD	-0.048059	0.16376	0.14618	-0.19339	-0.070036	-0.41082
AARS	0.036478	-0.13361	-0.1176	0.057079	0.14032	-0.36015
AARS2	-0.09325	-0.13608	-0.34577	-0.22238	-0.17689	-0.40258
AARSD1	-0.12771	-0.1226	-0.16749	-0.26281	0.092219	-0.12578
AASDH	0.13194	-0.01371	0.075911	0.014257	-0.10595	-0.097223
AASDHPPT	0.13823	0.17184	-0.16091	-0.054336	0.036234	-0.36464
AASS	0.19649	-0.24812	-0.076509	-0.082803	-0.086916	-0.060982
AATF	-0.014756	0.061922	0.20588	0.055161	0.16289	0.097677
AATK	-0.083668	0.14663	0.0003522	-0.046809	-0.045003	-0.13335
ABAT	-0.077571	0.063115	0.26702	-0.16196	0.26224	0.079436
ABCA1	-0.066598	0.078459	0.24742	-0.1399	0.076028	0.19013
ABCA10	0.020241	0.11893	0.26859	0.014938	0.20068	0.1749
ABCA12	0.15988	-0.074175	0.061015	0.1543	0.19241	0.13243
ABCA13	-0.016005	-0.019274	-0.033507	0.021313	-0.0051688	0.069798
ABCA2	-0.060115	-0.17723	-0.090514	0.060092	-0.030147	-0.07626
ABCA3	0.044356	-0.037892	0.21982	0.098401	-0.047429	0.067147
ABCA4	-0.16671	-0.11222	-0.12933	0.12455	0.46756	0.08268
ABCA5	0.086547	0.030184	0.049291	-0.11597	0.12105	-0.11916
ABCA6	0.00087296	0.12592	0.10907	0.14241	0.15288	0.19947
ABCA7	-0.10629	0.030234	-0.045262	0.0097712	-0.13815	-0.12658
ABCA8	0.13822	0.14001	-0.18961	-0.093799	0.18363	-0.16014
ABCA9	-0.078489	0.038311	0.050397	0.028624	0.14519	0.26854
ABCB1	-0.18776	0.10081	0.17376	-0.044928	-0.00891	0.12021
ABCB10	0.00013453	0.0079764	0.044571	0.042708	-0.040497	0.16666
ABCB11	-0.008726	-0.040408	0.090995	0.0050398	0.11621	0.064591
ABCB4	0.21018	-0.13495	-0.20402	0.029009	-0.11768	-0.22479
ABCB5	0.063499	-0.12816	-0.11292	-0.094531	-0.26062	0.03054
ABCB6	-0.064734	0.087824	0.029694	0.032433	0.031962	-0.022046
ABCB7	0.0088936	-0.085897	0.42707	-0.13153	-0.268	0.5738
ABCB8	-0.097996	-0.10206	0.0049525	-0.1687	-0.11667	0.053556
ABCB9	-0.099263	0.1414	-0.14673	0.010894	0.075048	0.038605
ABCC1	-0.13444	-0.12383	-0.17874	-0.040832	-0.18691	-0.32214
ABCC10	-0.017321	-0.0028277	-0.048397	-0.0112	0.087025	-0.086305
ABCC11	0.046403	-0.12225	0.059019	0.10345	-0.16726	0.1292
ABCC12	-0.067747	0.22944	-0.028011	-0.025395	0.12885	0.0030376
ABCC2	0.097828	0.098233	0.2778	0.030763	0.21358	0.20818
ABCC3	0.12173	0.12111	0.13825	0.10561	-0.29288	0.11554
ABCC4	0.01293	0.015358	0.22509	0.086091	-0.13953	0.15996
ABCC5	-0.016693	-0.14452	-0.028186	0.056185	0.28572	0.14181
ABCC6	0.066502	0.082965	0.065689	0.06492	0.18386	-0.017011
ABCC8	-0.00028455	0.31274	0.21372	0.21877	0.24184	0.017848
ABCC9	0.047338	-0.036364	-0.061914	0.077282	0.061828	0.048527
ABCD1	-0.0081616	0.045143	0.14804	0.014737	0.12921	0.17776
ABCD2	-0.082454	0.099528	-0.4289	-0.20434	-0.046096	-0.28837
ABCD3	0.42737	-0.010893	-0.27633	-0.09689	-0.00082488	-0.31033
ABCD4	0.11514	0.2448	0.014934	0.01348	0.047137	0.27872
ABCE1	0.1714	0.17571	0.28934	0.023161	0.061689	0.24511
ABCF1	-0.094307	0.27938	-0.011062	-0.033855	0.34621	0.28092
ABCF2	0.023504	-0.051008	-0.070344	-0.073029	-0.052268	0.016382
ABCF3	-0.079417	-0.10052	0.066339	0.11185	-0.041077	0.13937
ABCG1	-0.014148	0.02984	-0.16363	0.029892	0.023159	0.044581
ABCG2	0.025596	-0.023501	-0.011214	0.027086	0.08093	-0.061417
ABCG4	0.057339	0.087375	0.14432	0.082137	0.083511	0.17007
ABCG5	0.21236	0.16618	-0.090295	0.020591	0.15001	-0.089773
ABCG8	0.15349	-0.025615	0.19993	0.047303	0.12702	-0.014217
ABHD1	-0.09752	-0.098799	-0.095717	-0.03868	-0.2117	-0.18686
ABHD10	-0.068741	-0.10347	0.084806	-0.24411	-0.13848	-0.058933
ABHD11	0.052214	0.016878	0.020855	-0.049634	-0.1776	-0.15789
ABHD12	0.024908	-0.036358	0.0042351	-0.066728	-0.077406	0.096745
ABHD12B	-0.025157	-0.048031	-0.18844	-0.052953	0.22783	0.094732
ABHD13	0.0085163	-0.16794	-0.092942	-0.017617	-0.024478	0.052974
ABHD14A	-0.031079	0.056568	0.074573	-0.14399	0.057454	-0.079439
ABHD14B	0.061834	0.058873	0.14516	-0.058206	-0.02744	0.15439
ABHD15	0.17134	0.20968	0.06623	-0.041129	-0.2392	0.039465
ABHD16A	0.032045	-0.097486	-0.14096	0.1072	-0.096969	0.010045
ABHD16B	0.11735	-0.087739	-0.079841	0.019959	-0.049798	-0.045162
ABHD17A	-0.11883	-0.0087274	-0.04132	0.10966	-0.14478	0.20998
ABHD17B	-0.041693	0.10435	0.071177	0.059196	0.083324	0.14392
ABHD17C	-0.007319	-0.039682	-0.089052	-0.24689	-0.25176	-0.36266
ABHD2	0.2051	0.12463	0.023614	0.18866	0.13933	-0.19942
ABHD3	0.16045	0.10677	-0.066561	0.17457	0.26264	0.23742
ABHD4	0.034672	-0.06691	-0.28686	0.06273	-0.16533	-0.17576
ABHD5	-0.31901	0.015229	0.30414	-0.033296	0.2997	0.28049
ABHD6	-0.091005	0.038232	-0.26262	0.16397	0.17377	-0.25216
ABHD8	-0.016386	-0.1498	-0.32747	-0.063678	-0.20573	-0.20913
ABI1	0.051685	0.082953	0.16022	0.018043	0.15202	0.15244
ABI2	-0.11689	0.0014162	-0.0061587	-0.14135	0.11544	0.058269
ABI3	0.021152	-0.13542	-0.086145	0.014205	-0.046741	-0.023943
ABI3BP	0.18957	0.17412	-0.028899	0.039594	0.18071	0.13762
ABL1	-0.05994	0.12483	0.036754	0.065179	0.14242	-0.24551
ABL2	-0.0066255	-0.17173	-0.15115	-0.11236	-0.10884	0.089893
ABLIM1	0.10225	0.28718	0.0082844	0.04861	-0.059696	-0.21465
ABLIM2	0.015286	0.13169	-0.042109	-0.15452	-0.0007805	0.00095435
ABLIM3	0.0012862	-0.10239	-0.29648	0.072786	-0.1283	-0.23395
ABO	0.045933	-0.067599	-0.23779	-0.059301	-0.11694	-0.11357
ABR	-0.028338	-0.10688	0.14794	0.11943	-0.111	0.16035
ABRA	0.13384	0.048742	0.15149	0.074486	-0.072547	0.085226
ABRACL	-0.15382	-0.077346	-0.20879	0.1607	0.10451	0.25248
ABT1	0.17252	-0.14171	-0.40572	-0.077502	0.026111	-0.2222
ABTB1	0.17472	-0.25994	-0.4701	-0.081186	-0.2783	-0.23998
ABTB2	-0.0070404	-0.015657	-0.13832	0.12595	0.075714	-0.1448
ACAA1	-0.015788	0.17064	0.062793	0.043848	0.25432	-0.2222
ACAA2	0.11921	0.14702	0.0337	0.011724	-0.027747	0.095967
ACACA	0.0080983	0.10545	0.28372	0.1543	0.17532	0.18013
ACACB	-0.059338	0.073975	-0.23262	0.14164	0.069228	-0.38079
ACAD10	0.2667	0.12422	-0.0066224	0.34013	0.16714	-0.21044
ACAD11	-0.036473	0.024557	-0.017162	-0.20607	-0.087246	-0.1204
ACAD8	-0.011682	-0.09162	-0.013721	-0.13596	-0.07063	0.091593
ACAD9	0.088226	0.11934	0.17121	0.10338	0.24593	0.14413
ACADL	0.080609	0.02196	-0.039975	0.097566	0.17458	0.21827
ACADM	-0.067573	0.0012968	-0.12991	0.030494	0.13908	0.20496
ACADS	0.056615	-0.10373	0.0894	0.21281	0.00042118	0.0074219
ACADSB	0.22943	-0.085121	0.19875	-0.011501	0.097338	0.1809
ACADVL	0.0079049	0.19571	0.10938	0.21281	-0.016795	0.013651
ACAN	-0.11398	-0.23498	-0.34194	-0.12321	-0.069807	-0.072422
ACAP1	-0.096277	0.12878	0.14084	0.071813	-0.22173	0.27174
ACAP2	-0.19154	0.020124	0.049006	-0.031421	-0.098059	0.029647
ACAP3	0.062161	-0.080244	-0.046685	-0.07481	-0.0078623	-0.072493
ACAT1	0.083055	0.2099	0.12232	-0.0016396	-0.19793	0.091637
ACAT2	0.087123	0.049838	0.084281	-0.029579	-0.09389	-0.017055
ACBD3	0.013391	0.12439	0.16846	0.16607	0.21967	0.58983
ACBD4	-0.13379	-0.14663	-0.041483	-0.067937	-0.14785	-0.15046
ACBD5	-0.015862	-0.17924	-0.090752	0.10367	-0.054445	0.077797
ACBD6	0.023918	-0.077887	-0.13308	-0.038091	0.015535	-0.18024
ACBD7	0.011078	-0.07551	0.0097476	-0.016638	-0.0081433	0.13666
ACCS	0.014121	0.038377	0.25366	0.010373	0.04771	0.042292
ACCSL	-0.027196	0.06132	0.055351	0.099552	-0.050669	-0.020475
ACD	0.078037	0.1851	0.11557	-0.019628	0.09778	-0.026687
ACE	-0.1499	-0.068327	-0.028471	-0.011671	-0.052733	0.14965
ACE2	-0.16365	-0.039315	0.17791	0.12593	0.082394	0.092019
ACER1	-0.050292	0.04241	-0.0052271	0.055116	-0.041285	-0.21573
ACER2	-0.31985	-0.1752	-0.037254	-0.30786	-0.16662	0.14808
ACER3	-0.093421	-0.63667	-0.1721	-0.13131	-0.11198	0.20879
ACHE	-0.0089314	-0.011722	-0.016057	0.03807	0.16353	0.28685
ACIN1	0.093532	0.26919	0.010375	0.21947	0.10814	0.0021973
ACKR1	0.20307	-0.022515	-0.44308	0.10946	-0.34037	-0.19608
ACKR2	0.060789	0.073224	0.11929	0.062551	0.064921	0.10218
ACKR3	-0.019124	-0.21259	-0.17966	-0.043734	-0.12172	-0.091359
ACKR4	-0.051584	0.072233	-0.06889	-0.0043923	-0.16131	-0.085958
ACLY	0.093448	0.17305	-0.35886	0.19723	0.30431	-0.022349
ACMSD	-0.05208	-0.070371	-0.019215	0.045568	0.062889	0.077282
ACO1	-0.11528	-0.20987	-0.2881	-0.11724	0.085223	0.24537
ACO2	-0.0059887	0.11572	-0.43532	0.014128	-0.0027877	0.12959
ACOT1	-0.045217	0.018737	0.18657	-0.088399	-0.25005	-0.085423
ACOT11	0.052987	-0.066861	-0.12179	-0.14614	-0.12483	-0.28992
ACOT12	0.050228	0.0051149	-0.033142	-0.079406	-0.019908	-0.048926
ACOT13	0.20174	-0.16778	-0.10542	-0.32079	-0.15623	-0.09659
ACOT2	0.10429	-0.036685	0.05711	0.10576	0.099042	-0.096005
ACOT4	-0.074207	-0.030014	0.088596	0.15941	-0.12016	-0.087575
ACOT6	0.075299	0.068109	-0.084939	-0.17109	0.00039451	0.026029
ACOT7	-0.075873	-0.099251	-0.1039	-0.1674	-0.087405	-0.1481
ACOT8	-0.21864	-0.18357	-0.12633	-0.18986	-0.027155	-0.18039
ACOT9	-0.092017	0.043833	0.002336	-0.13358	-0.0056262	-0.12193
ACOX1	0.14395	0.25483	0.0034565	-0.15095	0.28697	0.1331
ACOX2	0.067814	-0.072968	0.13202	-0.18192	-0.05676	0.099508
ACOX3	0.18261	-0.045625	0.16346	-0.082182	0.055219	0.19217
ACOXL	0.14209	-0.19097	-0.041443	-0.0013021	-0.22016	-0.18206
ACP1	0.22226	0.29712	0.28322	0.075414	0.24689	0.045422
ACP2	-0.040723	0.44478	0.22677	0.10344	0.43508	0.29836
ACP5	-0.01361	0.23061	-0.010748	0.055719	0.075408	-0.14474
ACP6	-0.10016	0.22337	0.3499	0.067891	0.01559	0.028649
ACPP	-0.07889	0.064093	-0.086713	0.091774	0.20101	0.058911
ACPT	-0.0012685	-0.096228	-0.071377	-0.031704	-0.20996	-0.22625
ACR	0.0037881	-0.26958	-0.13542	0.2696	-0.079427	0.20816
ACRBP	0.25558	0.041623	0.083853	0.27352	0.053152	0.32454
ACRC	-0.072099	-0.073287	-0.012572	0.050647	-0.068632	-0.12079
ACRV1	-0.14177	0.18838	0.37361	0.065299	0.078044	0.35139
ACSBG1	-0.24056	-0.11377	0.1084	0.0079044	0.028418	0.12409
ACSBG2	-0.19851	0.16604	0.044361	-0.1311	0.088486	-0.069943
ACSF2	0.072204	-0.094931	-0.046643	0.13222	-0.19052	-0.073734
ACSF3	-0.094619	-0.14317	-0.15835	-0.0090071	-0.079472	-0.24762
ACSL1	0.39201	0.28044	0.24408	0.05074	0.079446	0.072274
ACSL3	0.22402	0.10212	0.21236	0.026165	0.041585	0.21761
ACSL4	-0.031163	0.10422	-0.016294	-0.19611	0.052545	0.016311
ACSL5	0.12809	0.046168	0.088771	0.16776	0.067577	0.049086
ACSL6	0.1033	0.092359	-0.032166	0.082217	0.057399	-0.022093
ACSM1	-0.12505	-0.003883	0.038169	-0.0077145	0.081581	0.064212
ACSM2A	0.081027	0.099408	0.37573	-0.11487	0.043863	-0.13012
ACSM2B	0.50962	0.10578	0.075771	0.064379	0.1954	0.061891
ACSM3	-0.0067364	-0.027424	-0.033239	0.035089	0.10116	0.056212
ACSM4	0.1544	0.06211	0.083392	-0.049938	0.076439	0.26031
ACSM5	-0.10827	0.00027199	0.036719	-0.1279	0.06769	-0.081355
ACSM6	0.061972	0.035187	-0.20717	0.13855	0.12648	-0.16439
ACSS1	-0.073949	-0.089231	0.045581	-0.1459	0.13906	-0.011071
ACSS2	-0.09816	-0.032774	0.25705	-0.053046	-0.088495	0.011774
ACSS3	-0.060783	-0.054035	-0.079853	-0.027363	-0.035037	-0.048746
ACTA1	-0.13928	0.09131	-0.26253	0.19856	-0.012191	-0.28794
ACTA2	-0.056391	-0.13412	-0.034529	0.12448	0.16864	0.26163
ACTB	-0.098221	-0.15107	-0.024363	0.052403	-0.13934	-0.0022363
ACTBL2	-0.12029	-0.2726	-0.41206	-0.041751	0.012568	-0.14487
ACTC1	0.076936	-0.01837	0.046172	-0.093136	-0.10431	-0.043345
ACTG1	-0.045247	0.29543	-0.0397	-0.085456	0.14693	-0.10354
ACTG2	0.11072	0.12508	-0.14447	0.044242	0.10475	0.043853
ACTL10	-0.13383	-0.0097875	-0.057964	-0.089182	0.21832	-0.11725
ACTL6A	0.10775	-0.077457	0.042286	0.094685	0.029858	0.15458
ACTL6B	0.034975	-0.08277	-0.001005	-0.094139	-0.075846	-0.30159
ACTL7A	0.13013	0.15934	0.13256	-0.037247	0.033421	-0.0068477
ACTL7B	0.10306	-0.058237	-0.02445	0.11731	0.15626	-0.077217
ACTL8	-0.014151	-0.026753	-0.055009	0.030994	-0.058624	0.037968
ACTL9	0.16874	-0.029723	-0.087182	-0.032415	-0.010226	-0.023655
ACTN1	-0.073186	-0.024355	0.00087229	0.1094	0.0017042	0.023944
ACTN2	0.31926	0.26425	0.097529	0.12363	0.50462	-0.034225
ACTN3	0.095432	-0.14142	0.071669	0.0017168	0.063873	0.20487
ACTN4	0.037008	0.055389	0.19663	-0.4694	-0.2138	-0.0081004
ACTR10	0.093165	-0.74673	-0.24138	0.06747	-0.21394	-0.13313
ACTR1A	0.15938	-0.161	0.1112	-0.067737	0.14889	0.506
ACTR1B	0.060185	-0.18772	-0.049638	0.1017	-0.143	-0.07164
ACTR2	0.19191	0.012818	-0.27994	0.23558	0.034874	0.10156
ACTR3	-0.073926	0.23656	0.36593	-0.070557	0.37694	0.53567
ACTR3B	0.13837	0.077972	0.010475	-0.029888	-0.026228	-0.083168
ACTR3C	-0.18391	0.15101	-0.057672	-0.080444	0.026585	0.024967
ACTR5	-0.199	0.055965	0.27575	-0.22914	0.069515	0.10918
ACTR6	0.23464	-0.039971	-0.12563	0.082463	0.000518	-0.46302
ACTR8	0.094544	-0.022236	-0.041007	0.0050245	0.055037	0.11755
ACTRT1	0.20605	-0.062885	-0.099461	0.19561	0.11259	0.14513
ACTRT2	0.041396	0.059309	0.10262	0.00014137	0.094104	-0.0889
ACTRT3	-0.07436	0.17514	-0.077991	-0.12642	0.013	0.13093
ACVR1	0.19306	0.17047	0.062196	0.12488	0.15231	0.23181
ACVR1B	0.096734	-0.29082	-0.31564	-0.061879	0.044922	0.086353
ACVR1C	-0.3082	-0.12354	-0.14694	-0.085937	-0.33441	-0.2019
ACVR2A	0.035428	-0.15271	-0.20941	0.076971	0.31687	0.25332
ACVR2B	0.04444	0.24095	0.30961	0.057441	-0.052333	0.41167
ACVRL1	0.014004	-0.045207	0.29901	-0.027169	-0.0072647	0.31779
ACY1	0.037232	0.092634	0.14778	-0.018254	-0.1956	-0.34436
ACY3	0.020103	-0.090901	-0.018481	-0.22175	0.020922	-0.016765
ACYP1	0.17651	-0.14251	0.22856	0.14332	-0.052701	0.029563
ACYP2	0.026147	0.20574	0.09873	-0.109	0.080288	-0.019636
ADA	0.18433	0.0325	0.16658	-0.048678	0.015289	0.24475
ADAD1	-0.1691	0.14496	0.15211	0.1081	0.024301	0.1362
ADAD2	0.087399	0.054248	-0.11319	0.30852	0.1605	0.086189
ADAL	0.10348	0.043557	0.01207	0.16816	0.12601	-0.11457
ADAM10	0.28968	-0.17542	0.11927	0.22718	-0.04052	0.29814
ADAM11	-0.13475	0.095073	-0.18149	-0.14653	-0.14913	-0.27517
ADAM12	0.08005	0.090084	0.15575	-0.025571	0.061695	0.34246
ADAM15	-0.097322	0.15367	0.044002	0.05122	0.093473	0.062919
ADAM17	0.11544	0.0046113	0.37219	-0.019237	-0.23259	0.44435
ADAM18	-0.076429	-0.26704	-0.099226	-0.31151	-0.2238	-0.2234
ADAM19	0.1084	-0.0048987	0.08348	0.18021	0.34877	0.066145
ADAM2	-0.10933	-0.17453	0.0014637	-0.020036	0.014676	-0.04757
ADAM20	0.1144	-0.060004	-0.07647	0.046032	0.10573	0.021465
ADAM21	-0.00048336	-0.2109	0.083043	0.14358	-0.1618	-0.1329
ADAM22	0.13606	0.12003	0.064979	0.050447	0.1237	0.25026
ADAM23	-0.11482	0.050398	0.16053	-0.2416	-0.053119	-0.015121
ADAM28	0.069084	-0.11658	-0.15772	-0.045227	-0.034663	-0.074331
ADAM29	0.061576	-0.12874	-0.10804	0.050091	-0.064353	-0.078145
ADAM30	-0.09216	0.041105	-0.42661	-0.18126	-0.16325	-0.31014
ADAM32	-0.30224	-0.17895	-0.33318	-0.27113	-0.19612	-0.12043
ADAM33	-0.13704	-0.33552	-0.12775	-0.17991	-0.041466	-0.37099
ADAM7	-0.044281	0.0073304	-0.0032608	0.031382	-0.059497	0.033801
ADAM8	-0.13085	-0.098449	0.18547	-0.15953	-0.2631	0.24013
ADAM9	-0.037293	0.34074	-0.30427	0.065366	0.085399	0.052314
ADAMDEC1	-0.056018	-0.17135	0.0033555	-0.11208	-0.0096328	0.022533
ADAMTS1	0.13807	0.22544	0.070961	0.014062	-0.18328	-0.19564
ADAMTS10	0.18014	0.15194	-0.13497	0.05592	0.050843	-0.055755
ADAMTS12	0.22972	-0.32131	-0.24454	0.18748	-0.081811	-0.12765
ADAMTS13	0.064741	0.11639	0.23017	-0.043599	0.01798	0.084927
ADAMTS14	-0.040717	0.045784	0.59338	0.027515	0.36461	0.52129
ADAMTS15	0.069693	-0.027429	-0.063482	0.074541	-0.14939	-0.11011
ADAMTS16	0.024008	-0.18387	0.084598	0.11488	0.046316	-0.042736
ADAMTS17	0.015738	0.022681	0.12232	0.014126	0.14438	0.18459
ADAMTS18	-0.067474	-0.076092	0.057314	-0.024981	-0.025706	0.26862
ADAMTS19	-0.086164	0.11227	-0.15913	-0.036978	-0.033885	-0.025402
ADAMTS2	-0.14878	-0.037179	0.053738	-0.081362	-0.24531	-0.11924
ADAMTS20	-0.048312	-0.16144	0.10011	-0.043344	-0.31849	-0.23518
ADAMTS3	-0.10551	0.21057	-0.11143	-0.18094	0.015283	-0.20637
ADAMTS4	-0.015614	-0.10597	-0.17752	-0.023452	-0.26507	-0.17108
ADAMTS5	0.16945	-0.23224	-0.29984	0.11582	-0.15606	-0.038617
ADAMTS6	0.054648	-0.0086459	-0.01654	0.16928	-0.17097	-0.27812
ADAMTS7	0.13405	0.1076	-0.069166	0.20514	-0.11053	-0.17153
ADAMTS8	0.054534	-0.22586	-0.056958	-0.11243	-0.10016	-0.10256
ADAMTS9	-0.06423	0.12705	-0.083983	-0.049076	0.04138	-0.13052
ADAMTSL1	-0.010725	0.15676	0.032192	0.22482	-0.062864	-0.15947
ADAMTSL2	0.18265	0.090135	0.18075	0.28799	0.28419	0.3157
ADAMTSL3	0.16023	0.12364	0.053089	0.012837	-0.018073	0.10711
ADAMTSL4	-0.012902	-0.10982	-0.037373	-0.14866	-0.064909	-0.22941
ADAMTSL5	0.03531	0.092638	0.25467	-0.10127	-0.049278	0.033634
ADAP1	-0.04589	-0.31956	-0.14183	-0.10144	-0.11084	-0.10501
ADAP2	0.095053	0.020364	0.098669	0.20862	-0.057303	0.020265
ADAR	0.28199	0.24113	-0.21122	0.049763	0.11397	0.045814
ADARB1	-0.0020105	0.021312	0.26544	-0.038544	-0.10007	0.015721
ADARB2	-0.083397	0.073733	-0.13252	-0.0033405	0.010777	-0.050661
ADAT1	-0.11234	-0.17773	0.16837	-0.23769	-0.089804	-0.041143
ADAT2	0.02983	0.021457	-0.36914	-0.038937	0.056651	-0.15445
ADAT3	0.015285	0.10971	-0.010635	-0.045223	0.011026	-0.047325
ADCK1	-0.17051	0.025971	-0.24189	0.085246	0.021233	-0.26907
ADCK2	0.1038	-0.052251	0.17735	-0.028186	-0.0028416	0.012718
ADCK3	-0.15437	0.12054	-0.42176	-0.14845	0.021823	-0.365
ADCK4	0.030183	0.17354	-0.15497	-0.084137	-0.23279	-0.26854
ADCK5	0.044921	-0.09126	-0.023424	-0.044259	-0.08896	-0.027038
ADCY1	-0.0075598	-0.14882	0.031902	0.061078	-0.18096	-0.097498
ADCY10	0.040362	-0.16425	-0.20846	0.083356	0.084007	-0.016413
ADCY2	0.043204	0.059495	-0.05963	0.060269	0.10909	-0.36328
ADCY3	-0.16167	0.040342	-0.050731	-0.22081	-0.1803	-0.31699
ADCY4	0.2469	-0.021522	-0.093666	-0.0019626	0.24051	-0.2647
ADCY5	0.061954	0.15585	-0.1876	0.10364	0.17534	-0.095303
ADCY6	-0.15672	0.0089102	-0.20215	0.042743	0.039293	-0.12772
ADCY7	0.04686	-0.045269	0.35468	-0.10068	-0.27279	0.069857
ADCY8	0.10674	-0.05043	-0.067972	0.092639	-0.2124	-0.40293
ADCY9	-0.037514	-0.062304	-0.024379	-0.11783	-0.012543	0.17589
ADCYAP1	0.23599	0.021015	0.29649	0.17282	0.19147	-0.016556
ADCYAP1R1	-0.021917	0.014527	-0.054267	-0.072061	0.068737	-0.14851
ADD1	-0.099822	-0.18285	-0.17716	-0.062451	0.003973	-0.034637
ADD2	-0.19078	-0.16258	-0.0028637	0.044472	0.043337	-0.05993
ADD3	0.0535	-0.16516	-0.094754	-0.018485	-0.058852	0.1269
ADGB	0.11148	0.23038	0.1849	0.10958	0.37158	0.31186
ADGRA1	0.14329	0.011106	0.15565	0.14577	-0.062707	-0.006031
ADGRA2	0.080684	0.04329	-0.042278	0.08	-0.13237	-0.3218
ADGRA3	-0.049476	0.027729	0.017754	0.097395	0.16271	0.21722
ADGRB1	-0.010954	-0.12801	-0.1477	-0.056196	-0.19069	-0.18922
ADGRB2	-0.044514	-0.18402	-0.29341	0.045017	-0.041543	-0.21707
ADGRB3	0.062829	0.11212	-0.18654	0.10576	0.17255	0.0011834
ADGRD1	-0.052159	-0.076183	0.28985	-0.38702	-0.076053	0.31262
ADGRE1	-0.069372	-0.03581	-0.14324	-0.1381	0.081449	-0.26398
ADGRE2	0.20792	-0.033152	0.02288	0.17172	0.0114	0.0070652
ADGRE3	0.16043	0.12225	0.12051	0.22037	0.075969	0.14086
ADGRE5	-0.0016923	-0.2694	-0.19185	-0.035125	-0.28821	-0.16952
ADGRF1	0.1301	-0.10192	-0.28021	-0.021288	-0.27696	-0.010224
ADGRF2	-0.038311	0.33785	0.12923	0.10362	0.15861	0.07895
ADGRF3	-0.2524	-0.052078	-0.12819	-0.10997	0.032509	-0.09709
ADGRF4	-0.17778	-0.1496	-0.50844	0.041523	0.084167	-0.067635
ADGRF5	0.011078	0.025141	-0.24663	0.049299	-0.082685	-0.089904
ADGRG1	-0.066973	-0.08904	-0.1279	-0.091662	0.0819	0.056841
ADGRG2	-0.010673	-0.21859	0.055148	-0.14786	-0.24318	-0.053532
ADGRG3	-0.078458	0.12703	0.08881	-0.18306	0.087018	-0.093747
ADGRG4	0.040717	-0.38383	-0.25807	0.046133	-0.045861	-0.054051
ADGRG5	-0.11051	-0.17537	-0.019727	-0.12629	0.031961	0.051979
ADGRG6	0.15143	0.03039	0.29716	0.09128	0.28858	-0.087129
ADGRG7	0.036511	-0.089895	0.15834	0.12034	-0.13667	0.079382
ADGRL1	-0.020137	-0.019195	0.18268	0.11011	-0.036187	0.14656
ADGRL2	0.16402	0.25012	-0.11887	0.27657	0.10446	-0.35594
ADGRL3	-0.12433	-0.02102	-0.01785	-0.30015	0.016782	-0.11896
ADGRL4	-0.15434	0.0078819	0.030755	-0.23958	-0.011757	-0.024363
ADGRV1	0.23238	-0.12294	-0.15068	0.081916	0.19052	0.011216
ADH1A	0.11611	0.081244	-0.0077875	0.10004	-0.0028583	-0.11326
ADH1B	-0.0028168	-0.25106	0.21424	-0.15387	-0.37534	-0.13755
ADH1C	0.21712	-0.26051	-0.13357	0.14932	-0.078914	-0.10949
ADH4	0.1729	-0.033827	-0.34018	0.2307	0.16913	0.088183
ADH5	-0.16445	0.03811	-0.01026	0.18253	0.12919	0.24589
ADH6	-0.0050412	-0.033032	0.01315	0.02549	0.044022	0.087056
ADH7	0.1543	-0.079792	-0.036833	0.068849	0.034916	-0.32625
ADHFE1	-0.082484	-0.18551	-0.35741	-0.1394	-0.1135	-0.50369
ADI1	0.19116	-0.14225	-0.061464	0.31514	0.1773	0.01176
ADIG	0.11974	-0.047823	0.064348	-0.007892	0.12243	-0.41122
ADIPOQ	0.06235	0.12643	0.006834	0.042758	-0.00078532	0.25424
ADIPOR1	0.089523	0.028175	0.3125	0.29739	0.46594	0.21991
ADIPOR2	0.16253	0.11736	0.14009	0.1746	0.054995	0.17184
ADIRF	0.037908	-0.12635	0.039159	-0.13808	-0.079165	0.0038562
ADK	-0.11873	0.036438	-0.055591	-0.064894	0.056897	-0.00017157
ADM	0.036857	-0.19062	-0.074882	-0.0069271	-0.24902	-0.32845
ADM2	0.051461	-0.087723	-0.20603	0.06382	0.044053	0.051102
ADM5	0.35096	0.31453	0.19422	-0.20597	0.12315	-0.16762
ADNP	0.14812	-0.19844	-0.27962	-0.037616	-0.22619	-0.05718
ADNP2	0.088398	0.33643	-0.12992	0.024107	0.15171	-0.059957
ADO	0.12957	0.016811	0.34575	0.12122	-0.061555	0.021124
ADORA1	0.10362	-0.24861	0.021289	0.024621	-0.30432	0.072252
ADORA2A	-0.15529	0.095673	-0.37224	-0.10549	0.1569	-0.20235
ADORA2B	-0.022628	-0.0097741	0.071012	-0.094134	0.0040708	0.09543
ADORA3	0.061436	0.032474	-0.023325	0.069722	0.057668	0.1343
ADPGK	0.16306	-0.28797	-0.042339	0.017038	-0.11638	0.10696
ADPRH	0.031432	-0.12947	-0.045956	0.068571	-0.016865	-0.15746
ADPRHL1	0.15358	0.049749	-0.11395	0.083377	0.13165	-0.17343
ADPRHL2	0.070782	0.12282	-0.13511	0.0072471	-0.11078	-0.164
ADPRM	-0.10962	0.047735	-0.19591	0.2306	0.17667	0.063763
ADRA1A	-0.025118	0.060141	-0.016349	-0.015683	-0.070959	0.12613
ADRA1B	-0.25287	-0.31145	-0.12961	-0.66142	-0.1361	-0.23465
ADRA1D	-0.2014	-0.053641	-0.056117	0.050761	-0.13349	0.057652
ADRA2A	0.095783	0.091122	0.0093535	0.10128	-0.14639	-0.094758
ADRA2B	0.10816	0.061699	0.12128	0.088976	0.014752	0.082565
ADRA2C	-0.10494	-0.15058	-0.015738	-0.24168	0.030456	0.12783
ADRB1	0.083006	-0.051779	0.1797	-0.068336	0.05324	0.057801
ADRB2	-0.18968	0.070625	-0.11162	-0.066934	-0.18935	0.029517
ADRB3	0.016417	0.28576	0.18131	-0.11122	0.036636	0.0088024
ADRBK1	0.10319	0.35925	0.088584	0.13864	0.30629	0.15737
ADRBK2	-0.18606	-0.12852	-0.13145	-0.31852	-0.035124	-0.012954
ADRM1	0.076511	0.21474	0.23244	0.14158	0.27097	0.12657
ADSL	0.076215	0.19994	-0.48078	-0.028147	-0.096904	-0.40289
ADSS	0.099215	0.0064872	0.092178	0.095835	0.16574	0.22707
ADSSL1	0.15435	0.00071302	0.0032658	0.07468	0.1082	-0.068878
ADTRP	0.11366	-0.038014	0.027504	0.017189	0.30295	0.2021
AEBP1	-0.052463	-0.026913	0.10773	-0.15614	-0.12931	-0.065357
AEBP2	-0.051975	-0.006929	-0.06247	0.044464	-0.34989	-0.19751
AEN	-0.148	-0.020715	-0.056943	-0.022354	-0.26584	-0.24767
AES	-0.18579	0.0844	0.19783	-0.16844	0.16487	0.12384
AFAP1	-0.17056	0.18519	0.05081	0.20082	0.039401	-0.11747
AFAP1L1	-0.0762	0.17761	0.058433	0.018499	0.040524	0.0092837
AFAP1L2	0.1175	-0.036784	-0.016474	-0.028082	0.15109	0.12916
AFF1	0.048637	-0.18315	0.058517	-0.0049822	-0.0069496	-0.066032
AFF2	-0.26732	-0.17697	0.026526	-0.14515	-0.19393	0.0023897
AFF3	0.29329	0.11448	-0.12372	-0.031437	0.22094	-0.20843
AFF4	0.10234	0.30747	0.15397	-0.086383	0.34327	0.26226
AFG3L2	0.0098063	-0.0078656	0.14261	0.0018265	0.36938	0.10018
AFM	-0.028866	0.054688	-0.064058	-0.17214	0.43694	0.094888
AFMID	-0.086305	0.25156	0.34513	-0.028125	0.10253	0.25205
AFP	0.28218	0.17873	0.82164	0.11736	0.11839	0.70809
AFTPH	-0.1164	0.22614	-0.1074	0.067093	0.39689	0.44173
AGA	-0.048353	0.042874	-0.009573	0.13997	0.14835	-0.033448
AGAP1	0.20623	0.30377	0.12727	0.10589	0.080021	0.1259
AGAP11	-0.013677	-0.025135	-0.02077	-0.053988	0.0037371	-0.024663
AGAP2	-0.13656	-0.054938	0.024937	-0.072502	-0.16868	0.015351
AGAP3	0.021253	-0.098748	-0.38653	-0.0018825	0.029593	-0.19131
AGAP4	0.23929	-0.094364	-0.49843	-0.023513	-0.31773	-0.30623
AGAP5	-0.084097	-0.025996	-0.020416	-0.056352	-0.056321	-0.16181
AGAP6	0.045256	-0.068374	-0.1434	0.046549	0.015017	0.0079302
AGAP9	-0.094266	-0.23184	0.48161	0.2728	0.026525	0.71785
AGBL1	-0.048883	-0.083917	0.077465	-0.21587	0.10555	0.060127
AGBL2	-0.065089	0.023039	-0.044239	-0.069252	0.12975	-0.06644
AGBL3	0.009958	-0.08895	0.014309	0.0219	-0.024237	-0.075136
AGBL4	0.15203	0.040427	0.13224	0.1251	0.075796	0.069442
AGBL5	-0.0010384	0.0367	0.032237	0.087043	0.020611	-0.12201
AGER	0.1406	-0.13183	-0.19104	0.061046	-0.06712	-0.11406
AGFG1	-0.25216	0.01943	0.18825	-0.075823	-0.12969	0.068667
AGFG2	0.011538	0.023295	0.21757	0.12392	0.058922	0.16292
AGGF1	-0.021999	-0.42513	-0.29691	-0.29643	-0.29975	-0.23175
AGK	-0.00075287	0.20439	0.21012	0.080235	-0.11988	-0.097159
AGL	-0.0097206	-0.060467	-0.2126	0.081649	-0.053276	-0.06782
AGMAT	0.19394	0.024862	0.04244	0.31975	-0.011288	0.023189
AGMO	0.073055	0.01134	-0.13224	0.040776	0.095428	-0.062114
AGO1	0.22556	0.1177	0.27842	0.094229	-0.23216	-0.080508
AGO2	-0.047681	-0.10284	-0.029826	-0.01953	-0.15735	0.28159
AGO3	0.029237	0.15641	0.1527	-0.18947	-0.11849	-0.07462
AGO4	0.078739	-0.1329	-0.12634	0.0043041	-0.010215	0.20469
AGPAT1	0.11066	0.096592	0.14105	-0.087566	0.078961	0.23506
AGPAT2	0.033142	0.088052	0.1181	-0.028482	-0.073764	0.0026189
AGPAT3	-0.19392	0.29852	0.090127	0.00067034	0.082688	-0.15262
AGPAT4	-0.068794	0.018108	-0.035799	0.07967	0.11192	0.14964
AGPAT5	0.0063881	-0.26043	-0.18198	0.096216	-0.13052	-0.17063
AGPAT6	0.18731	0.20509	0.213	0.12556	0.21795	-0.042069
AGPAT9	-0.065559	-0.15078	0.12123	-0.016048	-0.081502	0.087194
AGPS	-0.099272	0.23303	-0.39264	-0.14346	0.21656	-0.28007
AGR2	0.0028551	-0.11757	0.2416	-0.039276	0.13353	0.091904
AGR3	0.089397	0.16985	-0.083862	-0.088061	-0.11173	-0.17655
AGRN	-0.11579	-0.26852	-0.18787	-0.054419	-0.076793	-0.21686
AGRP	0.14031	-0.036203	-0.066546	0.070027	0.0083366	0.13102
AGT	-0.039605	-0.19718	-0.35808	0.04263	-0.15467	0.14653
AGTPBP1	0.059106	-0.0004879	0.071915	0.12106	0.025408	0.076061
AGTR1	-0.13518	0.093047	-0.058286	0.0045225	-0.014272	-0.11223
AGTR2	-0.043713	0.023068	-0.0085317	-0.084663	0.10997	-0.14369
AGTRAP	-0.016739	-0.070282	0.0021203	0.25762	-0.1445	-0.086032
AGXT	0.017039	-0.077964	0.0019895	0.11998	-0.22454	0.044204
AGXT2	-0.058749	0.18508	-0.26629	-0.024772	-0.17852	-0.18224
AHCTF1	0.20932	-0.0011006	-0.18136	-0.0012896	0.048178	-0.29682
AHCY	-0.04951	-0.031241	-0.6011	0.036168	-0.14089	-0.18026
AHCYL1	0.14854	-0.27371	0.027498	0.33519	0.048104	0.16503
AHCYL2	0.15997	0.074898	-0.14828	0.038814	0.11896	-0.29212
AHDC1	-0.016343	-0.16878	-0.33335	0.00046123	-0.25333	0.034051
AHI1	-0.015284	-0.35555	-0.20194	-0.13532	-0.11728	-0.0058035
AHNAK	0.088059	0.17185	-0.047104	0.027409	0.082588	-0.15183
AHNAK2	0.012254	0.16932	-0.11376	-0.083168	0.058497	-0.091813
AHR	-0.027527	0.015231	-0.038181	-0.072776	-0.20155	-0.2779
AHRR	0.016483	0.029822	0.088209	-0.13486	0.19747	0.021347
AHSA1	-0.095511	0.079385	0.064273	-0.18341	-0.030992	-0.1506
AHSA2	-0.10339	-0.073661	-0.07092	-0.14147	-0.046476	0.066661
AHSG	0.0063435	0.12381	-0.048132	-0.058749	0.0023599	0.20404
AHSP	0.15027	-0.098902	-0.051647	0.013254	-0.054841	0.01287
AICDA	0.043518	-0.22479	-0.18296	-0.10654	0.0062874	-0.063744
AIDA	0.014749	0.15751	0.085189	-0.011448	0.11095	0.02853
AIF1	0.0032255	0.075392	0.4216	0.096423	0.051789	0.1537
AIF1L	0.12878	-0.22136	-0.37791	-0.076181	-0.48284	-0.53699
AIFM1	0.16276	-0.038037	-0.045102	0.035959	-0.040453	-0.16689
AIFM2	0.0079005	-0.12924	-0.16297	0.018935	-0.01642	-0.035153
AIFM3	0.076035	0.13787	0.044233	0.090739	-0.024551	-0.068675
AIG1	-0.13628	0.1485	-0.15238	0.054662	0.31141	0.082871
AIM1	-0.018452	-0.085974	-0.069188	0.109	0.11245	0.29415
AIM1L	-0.023923	-0.014335	-0.016344	-0.038572	-0.0041029	-0.0027065
AIM2	0.11552	-0.19806	-0.051783	0.057047	0.088545	0.03633
AIMP1	0.078171	0.15092	0.064132	-0.03268	0.17277	0.16567
AIMP2	-0.006578	0.05683	-0.050234	0.39847	-0.10543	0.50074
AIP	0.016947	-0.12345	-0.06333	0.021953	0.019018	-0.072406
AIPL1	-0.22921	-0.17482	0.11495	0.066259	-0.063019	0.13596
AIRE	0.21873	0.13448	0.0083943	-0.14731	-0.22214	0.047176
AJAP1	0.26766	0.082012	0.20487	0.24992	0.043854	0.19755
AJUBA	-0.011493	-0.13432	0.18074	-0.0056812	0.02832	0.099275
AK1	-0.029119	0.10249	-0.063406	-0.0056126	0.059017	0.12987
AK2	0.11237	-0.019252	-0.054376	0.00057676	-0.065092	0.062204
AK3	0.052317	-0.02172	0.032523	0.13355	0.13181	0.038134
AK4	0.0078467	-0.16835	-0.054863	0.065518	-0.065573	-0.073949
AK5	0.22705	-0.14847	0.039448	0.30259	-0.042622	0.27676
AK6	0.11132	0.18869	-0.0025387	0.053646	0.091102	0.13011
AK7	0.060157	-0.21109	-0.42622	-0.043531	0.00048749	-0.56678
AK8	0.0022871	0.045134	0.080481	-0.12365	0.035008	0.0011425
AK9	0.022551	0.14477	0.11871	-0.080907	-0.074923	0.0050464
AKAP1	-0.16307	-0.16179	-0.22688	-0.002005	-0.11129	-0.24387
AKAP10	-0.0441	-0.074783	0.0055763	0.14742	-0.10478	-0.038949
AKAP11	0.11561	-0.14535	-0.13124	-0.013931	0.043598	-0.0097548
AKAP12	0.061378	0.081118	0.26701	0.20351	-0.068879	-0.14005
AKAP13	0.009104	0.070308	0.12935	-0.017668	-0.035053	0.22292
AKAP14	0.13405	0.045843	0.17241	0.12672	0.068281	0.04134
AKAP17A	-0.026071	-0.024775	0.14644	0.060138	0.047026	0.37324
AKAP2	-0.042694	0.076075	0.013035	0.01006	0.27944	0.22447
AKAP3	-0.032303	0.15773	0.2774	-0.063142	-0.057697	0.064131
AKAP4	-0.091074	-0.17821	-0.1297	-0.0017144	-0.12746	-0.20316
AKAP5	-0.1238	-0.47145	-0.4506	-0.11674	-0.39952	-0.57213
AKAP6	0.028248	0.10391	0.06494	0.069235	0.24049	0.1032
AKAP7	-0.2279	0.099207	-0.11716	-0.15719	-0.091057	-0.057257
AKAP8	-0.016175	0.013668	-0.041196	0.04221	-0.067837	-0.074361
AKAP8L	0.11945	0.18111	-0.01363	0.25229	0.29897	0.033171
AKAP9	0.0535	-0.12453	0.1674	-0.044709	-0.087666	0.012423
AKIP1	0.039689	0.15172	0.17826	-0.0080259	0.038341	0.24496
AKIRIN1	0.095536	0.61379	0.32664	-0.12758	-0.11003	-0.097473
AKIRIN2	0.048307	0.30859	-0.17909	-0.67954	0.050854	0.057856
AKNA	-0.069553	-0.098929	-0.38181	-0.10218	-0.094183	-0.2746
AKNAD1	-0.09245	-0.0075074	-0.16194	-0.0057416	0.048255	-0.24986
AKR1A1	0.015802	-0.021407	0.018449	-0.076741	-0.18834	-0.028471
AKR1B1	0.018571	-0.21131	0.24224	0.23547	-0.0062133	0.075829
AKR1B10	-0.046384	-0.014244	0.20731	-0.073896	0.059856	0.18246
AKR1B15	0.11197	-0.074459	-0.0071802	-0.048262	0.040092	0.088484
AKR1C1	0.24627	-0.075412	-0.049418	0.16319	-0.027171	0.10872
AKR1C2	0.11566	-0.11699	0.30266	0.11865	-0.14248	-0.1819
AKR1C3	0.082686	0.061244	-0.047303	-0.19981	0.023476	-0.30072
AKR1C4	-0.082056	0.085158	-0.12698	-0.20907	0.12895	0.19954
AKR1D1	0.024738	-0.0004695	-0.10866	0.071885	0.04463	-0.086107
AKR1E2	-0.12921	-0.18536	0.19642	-0.035917	-0.044063	-0.021304
AKR7A2	0.064049	0.092636	0.065695	0.027159	0.088027	-0.011722
AKR7A3	-0.0094943	-0.094911	0.19061	0.06128	-0.17223	-0.030864
AKT1	0.13248	0.051167	-0.071724	0.075276	0.086771	-0.18569
AKT1S1	0.19014	0.054343	0.054659	0.14702	-0.42605	-0.63659
AKT2	-0.076863	-0.31673	-0.061759	0.046106	-0.0089005	0.22347
AKT3	-0.058448	0.021882	0.19708	-0.10195	0.068352	0.22258
AKTIP	0.29501	0.019489	-0.13553	0.037903	0.1631	0.2417
ALAD	-0.069307	0.14049	0.046465	-0.15217	0.12664	-0.21312
ALAS1	0.050671	0.24296	0.10468	-0.0624	0.13078	0.10505
ALAS2	-0.0043871	0.091423	0.014994	-0.058528	-0.11362	-0.1485
ALB	0.031266	0.039017	0.049548	-0.061886	-0.12497	-0.070979
ALCAM	0.12161	0.044574	-0.08649	0.14195	0.047035	-0.053029
ALDH16A1	0.094264	0.11025	0.24429	0.0022745	0.10297	-0.027811
ALDH18A1	-0.0035796	-0.0071142	-0.11964	0.10255	0.096652	0.1664
ALDH1A1	0.035332	-0.0025097	0.052332	-0.014414	-0.022033	0.060265
ALDH1A2	0.12975	0.14464	0.18102	0.19014	0.075594	-0.077099
ALDH1A3	-0.11933	0.13054	-0.16381	0.04384	0.071732	-0.27344
ALDH1B1	0.031704	-0.047292	0.088047	0.089925	0.065337	-0.12248
ALDH1L1	0.14415	-0.090208	-0.12655	0.030531	0.044736	0.18811
ALDH1L2	-0.077249	0.25271	0.10643	-0.056365	0.094196	-0.037166
ALDH2	-0.12273	0.053573	0.018014	0.070349	0.016276	-0.14681
ALDH3A1	-0.015969	-0.095088	0.071068	-0.059476	-0.02073	-0.13814
ALDH3A2	-0.065864	-0.038874	-0.024062	0.03331	-0.076317	-0.027987
ALDH3B1	0.14516	0.20979	0.47609	0.086382	0.30871	0.38205
ALDH3B2	0.068139	0.058845	-0.03611	0.041469	0.19295	0.15043
ALDH4A1	-0.013034	-0.16196	-0.28251	-0.068343	-0.087899	-0.03569
ALDH5A1	-0.12087	-0.12332	-0.16045	-0.30941	-0.29905	-0.32802
ALDH6A1	-0.17582	0.090259	0.033017	-0.0176	0.18903	-0.19222
ALDH7A1	0.11149	-0.012963	0.19974	0.29837	-0.3116	-0.16715
ALDH8A1	0.10463	-0.015966	0.032702	0.15793	0.021897	0.082837
ALDH9A1	0.077503	-0.046159	0.023608	0.075861	0.057348	0.20614
ALDOA	0.12978	-0.06315	-0.14239	0.037167	0.12245	-0.085629
ALDOB	0.12045	0.33595	0.37222	-0.33403	0.16322	0.48856
ALDOC	-0.053615	0.11723	0.043499	-0.030505	0.017387	0.074016
ALG1	0.039715	0.25169	0.29189	0.0014288	0.35961	0.8324
ALG10	-0.064317	-0.13116	-0.031357	-0.12079	-0.1683	0.010909
ALG10B	-0.13425	0.060933	0.19588	-0.14677	-0.13074	0.26713
ALG11	0.25885	-0.057981	-0.36666	0.23831	0.29848	0.1937
ALG12	-0.035124	-0.22263	-0.0081877	0.12868	0.12011	0.21948
ALG13	0.44374	-0.23159	-0.23116	0.19424	0.12788	-0.53811
ALG14	0.15707	0.51429	-0.0041367	0.17322	0.36536	-0.38416
ALG1L	-0.063354	-0.070881	-0.1529	0.30901	0.1999	-0.11596
ALG1L2	-0.17817	0.087637	-0.10853	-0.16576	-0.085523	-0.10979
ALG2	0.059594	-0.30272	0.50533	0.029294	0.011968	-0.17576
ALG3	0.17852	0.23592	0.31572	-0.043929	-0.06398	0.46909
ALG5	-0.12035	0.049198	-0.15846	-0.0065518	0.11779	-0.012231
ALG6	-0.25256	0.093676	0.048455	-0.13849	0.30617	0.023142
ALG8	-0.0087341	0.018133	0.13655	-0.019133	0.13565	0.11005
ALG9	0.082066	0.063898	-0.035757	-0.022459	0.072684	0.29648
ALK	-0.12505	-0.1191	-0.27176	-0.053824	-0.09039	0.033641
ALKBH1	-0.10383	-0.18324	-0.16491	0.011065	-0.070589	-0.18757
ALKBH2	-0.071567	-0.082935	-0.14809	0.022723	-0.062643	-0.044895
ALKBH3	-0.16444	-0.35427	-0.16945	-0.15651	-0.17287	0.20392
ALKBH4	0.24026	0.10487	0.13115	0.15907	-0.00469	0.084045
ALKBH5	-0.0090439	0.3254	0.16697	0.13653	0.12428	-0.058359
ALKBH6	0.027326	0.22885	0.20286	0.20568	0.23628	0.37402
ALKBH7	-0.27297	0.023514	0.1408	-0.089791	-0.04547	0.19513
ALKBH8	-0.014016	0.19664	0.15453	0.14108	0.14765	0.11841
ALLC	0.051139	0.039678	0.053746	0.052633	-0.083948	-0.093006
ALMS1	-0.074154	-0.018729	0.25045	0.066035	-0.28226	-0.24199
ALOX12	-0.11367	-0.063225	-0.0031722	-0.073031	-0.023345	0.15572
ALOX12B	0.024737	-0.17378	0.0064235	0.10967	-0.093154	-0.1425
ALOX15	0.050655	0.11095	0.12464	-0.16857	0.17842	0.041301
ALOX15B	-0.12324	0.14931	0.076207	-0.011203	-0.012092	-0.036716
ALOX5	0.049375	-0.24599	0.11198	0.045205	-0.13096	-0.079069
ALOX5AP	-0.077432	-0.012481	-0.062196	-0.087834	-0.070065	-0.070968
ALOXE3	0.063948	0.10596	-0.05764	0.00089112	-0.042478	-0.19818
ALPI	0.075153	0.063088	0.055703	-0.023294	0.31748	0.0722
ALPK1	-0.00049228	0.0031453	0.17932	0.033736	-0.10339	0.19042
ALPK2	-0.055245	0.17174	-0.08588	-0.12182	0.065228	-0.039027
ALPK3	-0.065625	0.063821	0.13549	-0.003754	-0.17257	0.11015
ALPL	0.037861	-0.068692	-0.10188	0.12785	0.033822	0.062689
ALPP	-0.051764	-0.1238	-0.12334	-0.052013	0.035555	-0.22306
ALPPL2	0.073741	0.15981	0.082447	0.088523	-0.11571	0.093601
ALS2	0.11585	-0.042612	0.25868	0.037279	-0.033992	0.10589
ALS2CL	-0.004602	-0.22465	-0.19382	0.1095	-0.050029	-0.18072
ALS2CR11	-0.046568	-0.16449	-0.27629	-0.15294	-0.10872	-0.33869
ALS2CR12	0.021156	0.059132	-0.041007	0.19768	0.095849	-0.17373
ALX1	0.093921	0.045435	0.16219	0.17614	0.10465	0.048023
ALX3	-0.034085	-0.1651	-0.124	0.037308	-0.20955	-0.16397
ALX4	0.26022	-0.063378	-0.13504	0.060421	-0.06119	-0.099605
ALYREF	0.065394	0.12822	-0.055586	-0.18909	-0.08557	-0.34236
AMACR	0.0032817	0.17073	-0.19072	-0.1065	-0.25419	-0.32995
AMBN	0.063132	0.037616	-0.080571	0.11323	0.023617	0.024524
AMBP	-0.058579	-0.035184	-0.23037	0.024597	-0.18479	-0.21294
AMBRA1	-0.023126	-0.10351	-0.23477	-0.092524	0.18433	-0.30435
AMD1	-0.12341	0.0085369	-0.11165	-0.24859	-0.074327	0.038765
AMDHD1	-0.23841	-0.24264	-0.30589	-0.0706	-0.10849	-0.24561
AMDHD2	0.0089906	0.19398	-0.072903	0.036875	0.088023	-0.004617
AMELX	0.048952	0.10003	0.052883	-0.043855	0.00046066	-0.062623
AMELY	-0.0047595	-0.080921	0.011942	0.054062	0.05897	-0.032896
AMER1	0.080754	0.31899	0.12213	0.23805	0.18389	0.27538
AMER2	0.0015115	-0.19291	-0.16382	-0.085303	0.075908	-0.057536
AMER3	-0.092603	0.022764	0.11843	-0.12596	-0.094292	-0.12343
AMFR	0.018016	-0.034185	-0.11456	-0.10378	-0.19122	-0.1535
AMH	-0.025111	0.0096396	-0.02935	-0.017672	0.11089	-0.11461
AMHR2	-0.050512	0.19026	0.068342	-0.075868	0.10821	0.067061
AMICA1	0.1043	-0.0029787	0.09399	0.046783	0.046392	0.10625
AMIGO1	0.10418	0.11501	0.11853	0.017711	-0.078396	0.1027
AMIGO2	-0.0050772	0.050434	-0.29984	0.16038	-0.053725	0.04229
AMIGO3	-0.035879	-0.12461	-0.235	-0.27303	-0.26546	-0.20919
AMMECR1	-0.078297	-0.23036	-0.0632	0.12607	0.016018	0.15005
AMMECR1L	0.006775	0.099006	-0.021275	-0.06717	0.11207	-0.13908
AMN	0.15062	-0.071682	-0.030798	0.059889	-0.066332	0.057681
AMN1	0.21595	0.036722	-0.10454	0.023834	0.22159	0.081879
AMOT	0.053926	-0.040307	0.22184	0.0060986	-0.048341	-0.076399
AMOTL1	-0.30326	0.078973	0.038992	-0.28977	0.12354	0.090387
AMOTL2	0.048919	-0.37351	-0.57812	-0.1213	-0.38644	-0.38039
AMPD1	0.20474	0.062777	0.11106	0.19225	-0.0090811	0.052665
AMPD2	-0.18794	-0.12684	-0.048649	0.0065418	-0.31303	-0.074294
AMPD3	0.00043506	0.063355	0.10916	-0.058686	0.077961	-0.066067
AMPH	0.073357	-0.045751	-0.35147	-0.052123	-0.051183	-0.25612
AMT	-0.0066281	-0.081472	0.0028942	0.18963	0.16587	-0.032383
AMTN	-0.015702	-0.1647	-0.20514	-0.074505	-0.14855	-0.25511
AMY1A	0.057735	0.14531	-0.07711	0.017385	0.036517	0.023187
AMY1B	0.0020809	0.1876	-0.010135	0.060129	0.062972	-0.087136
AMY1C	-0.075818	0.28012	0.24413	0.21113	0.18276	0.30176
AMY2A	-0.20625	-0.041378	0.047441	-0.080952	0.073709	0.18438
AMY2B	-0.19923	-0.0050198	-0.003569	-0.17231	0.13726	0.12054
AMZ1	-0.35753	-0.23974	0.31922	0.11342	-0.17763	-0.14125
AMZ2	-0.13439	0.033174	-0.2379	0.024692	0.14387	0.082527
ANAPC1	-0.10556	-0.15649	0.053115	0.016266	0.078745	0.17309
ANAPC10	0.066046	-0.13267	-0.066674	0.15957	0.0076496	0.12736
ANAPC11	-0.083012	-0.20642	-0.39518	0.10771	-0.093035	-0.13961
ANAPC13	-0.06642	0.12505	0.50101	-0.071693	-0.23188	0.27499
ANAPC15	-0.058046	0.034376	0.045194	0.056837	-0.25669	-0.1156
ANAPC16	0.011014	-0.083563	-0.020992	0.088739	0.020707	0.00471
ANAPC2	0.082237	0.01712	0.021133	0.24224	0.11373	-0.22168
ANAPC4	-0.092641	-0.12675	-0.012957	0.097623	0.23348	-0.048961
ANAPC5	0.018907	-0.088508	0.0055561	0.15596	0.016416	-0.0027833
ANAPC7	0.061544	-0.0080188	0.1483	0.056234	0.015157	-0.1407
ANG	0.054372	0.074553	0.039292	-0.077584	0.0057724	0.11782
ANGEL1	0.022835	0.19659	0.12281	-0.1402	0.19809	0.094723
ANGEL2	-0.027649	-0.037436	0.14023	-0.13447	-0.21845	-0.038678
ANGPT1	0.016775	0.071798	-0.12702	0.096506	0.20158	-0.12036
ANGPT2	-0.043214	0.015968	0.070948	-0.11776	0.024111	0.038065
ANGPT4	-0.068614	-0.17276	-0.021391	-0.053051	-0.21404	-0.042954
ANGPTL1	-0.15142	0.13275	0.22855	-0.18843	0.17598	0.29756
ANGPTL2	-0.11969	-0.10996	-0.1754	0.036419	-0.10275	-0.099155
ANGPTL3	0.015196	-0.086253	-0.18363	0.041141	0.047596	-0.14015
ANGPTL4	-0.0070878	-0.10465	0.021876	-0.106	0.010807	0.066952
ANGPTL5	0.27847	0.18428	0.34337	0.28064	0.086145	0.44005
ANGPTL6	0.01902	0.44016	0.21075	0.16636	0.38197	0.11198
ANGPTL7	-0.034017	0.20807	0.2703	-0.024816	-0.32351	-0.15185
ANHX	0.12987	-0.25423	-0.37185	-0.1039	-0.15078	-0.19781
ANK1	-0.10094	-0.07304	0.011845	-0.15274	-0.065131	-0.018191
ANK2	0.12391	0.10421	-0.16589	0.011567	0.22177	-0.072473
ANK3	-0.046989	-0.073372	-0.02679	-0.13878	0.16649	0.088214
ANKAR	-0.037583	0.15288	0.15779	-0.029006	0.061154	-0.016041
ANKDD1A	-0.10088	-0.23604	0.37344	0.20191	0.23635	0.49584
ANKDD1B	-0.026435	-0.19417	-0.11954	0.10816	0.20315	-0.21462
ANKEF1	-0.14746	-0.31978	-0.12057	-0.19067	0.064028	0.11028
ANKFN1	0.017488	0.12452	0.15459	-0.21138	0.19575	-0.0025143
ANKFY1	-0.0036743	0.34576	0.25197	-0.084636	-0.06652	0.08907
ANKH	-0.089642	-0.28112	-0.16049	0.037623	-0.23189	-0.14095
ANKHD1	-0.22623	0.10415	0.12633	0.15935	-0.11009	0.18699
ANKHD1-EIF4EBP3	-0.014567	0.19727	0.11758	0.032518	0.15737	0.13387
ANKIB1	-0.226	-0.29581	-0.015154	0.030347	-0.14926	0.097238
ANKK1	-0.10417	0.13612	0.2014	-0.012387	0.074004	0.043164
ANKLE1	0.061598	0.035924	0.058246	-0.039154	0.11776	-0.027385
ANKLE2	-0.049186	-0.22247	-0.1141	-0.066848	-0.26218	-0.46555
ANKMY1	-0.10253	0.081953	0.085811	0.010575	-0.10875	0.14089
ANKMY2	-0.078212	0.027864	0.14786	0.072338	-0.028113	-0.13649
ANKRA2	-0.12564	0.10054	0.014738	-0.27263	-0.14776	-0.064385
ANKRD1	-0.10741	0.036097	-0.12869	0.052741	0.063162	-0.025783
ANKRD10	0.10345	0.16074	0.29225	0.18471	-0.022801	-0.23163
ANKRD11	0.073523	-0.14911	0.12372	0.17394	-0.22904	-0.24057
ANKRD12	-0.039055	-0.08255	-0.011213	0.0035892	0.10906	0.031777
ANKRD13A	0.27305	0.11494	0.049812	-0.096334	-0.11293	0.20955
ANKRD13B	0.20327	0.21943	0.081264	-0.020547	0.089523	0.47863
ANKRD13C	0.23734	0.15307	0.091084	0.27394	0.085786	0.043794
ANKRD13D	0.21362	-0.11717	0.016753	-0.057476	-0.0098108	-0.12423
ANKRD16	-0.070907	-0.016572	-0.0050595	0.059564	0.0078815	0.14252
ANKRD17	0.0051165	0.030944	-0.26666	0.081004	0.036016	0.056435
ANKRD18A	0.15331	0.0019931	0.14559	0.085115	-0.052904	-0.026883
ANKRD18B	-0.022105	0.08632	-0.0011297	0.1481	0.3217	0.30891
ANKRD2	0.041113	-0.080929	0.032475	0.1069	-0.14202	-0.077676
ANKRD20A1	0.031836	-0.02293	-0.13618	-0.1416	-0.12295	-0.054528
ANKRD20A2	-0.072766	-0.14616	-0.11206	0.0093985	-0.17551	-0.036526
ANKRD20A3	-0.057279	0.064845	0.25818	-0.00053054	0.0067899	-0.014278
ANKRD20A4	0.13963	0.067894	0.12915	0.033286	0.098081	-0.0094889
ANKRD22	0.18166	0.071969	0.073697	-0.064729	0.26504	0.19833
ANKRD23	0.0094209	-0.027021	0.030363	0.19411	-0.032479	0.061107
ANKRD24	-0.12432	-0.30898	-0.13589	-0.0057099	-0.21303	-0.24673
ANKRD26	-0.098884	0.096839	0.14476	-0.084791	-0.092655	-0.070059
ANKRD27	0.075209	0.075559	0.3099	-0.12326	-0.067484	0.16101
ANKRD28	0.018083	0.053642	0.0099939	-0.21379	-0.095043	0.21533
ANKRD30A	0.11197	-0.094133	-0.10199	-0.22832	0.15801	-0.11203
ANKRD30B	-0.048595	-0.03381	0.045178	0.024436	-0.084371	-0.081861
ANKRD31	-0.044326	0.17604	-0.016628	0.18062	0.21727	0.37135
ANKRD32	0.14544	-0.262	0.11649	0.017805	0.053535	-0.21322
ANKRD33	0.042095	-0.27182	-0.33566	0.11155	-0.26502	-0.11343
ANKRD33B	-0.11189	0.11777	0.00128	0.010549	-0.27548	-0.073345
ANKRD34A	0.15199	0.061761	0.31926	-0.051865	0.022277	-0.042977
ANKRD34B	-0.18684	-0.17995	-0.042271	-0.2851	0.10358	0.11868
ANKRD34C	-0.068142	-0.042051	0.064384	-0.24347	0.13151	-0.023142
ANKRD35	-0.20292	-0.11021	-0.0027094	0.025432	-0.29943	-0.049926
ANKRD36	-0.17604	-0.27102	-0.20458	-0.0045855	-0.13338	-0.11862
ANKRD36B	0.016086	-0.088438	-0.022423	0.069208	-0.15219	0.084992
ANKRD37	0.010796	-0.14279	-0.0013049	-0.041534	-0.17131	-0.1419
ANKRD39	0.1432	0.13745	0.076848	0.085235	0.24661	0.04438
ANKRD40	0.030084	0.018788	-0.022863	-0.011745	-0.09571	-0.15289
ANKRD42	-0.010067	0.042867	0.24947	0.20669	0.16483	0.36323
ANKRD44	-0.025445	0.23954	0.19353	-0.22315	-0.227	0.048693
ANKRD45	0.055794	-0.071861	-0.1825	0.095249	-0.12632	-0.1711
ANKRD46	-0.18527	0.27181	0.1181	0.065687	0.15921	-0.25626
ANKRD49	0.174	-0.025664	0.061645	0.089264	0.054196	-0.0087001
ANKRD50	-0.052567	0.050472	0.21748	0.0025598	0.19502	0.28601
ANKRD52	0.099379	0.17831	0.14145	0.082186	0.1446	-0.062437
ANKRD53	-0.054735	0.029726	0.12958	0.14764	0.012855	0.28387
ANKRD54	-0.0066635	0.039696	0.11559	0.12975	0.27755	0.30756
ANKRD55	-0.21125	-0.054488	-0.10351	0.17762	0.068051	0.16596
ANKRD6	-0.020486	-0.04408	-0.078773	-0.21695	-0.064495	-0.11391
ANKRD60	-0.17549	-0.017125	0.057884	-0.063872	-0.066199	0.020496
ANKRD61	0.00027831	0.027998	0.094511	0.047609	-0.065622	0.04026
ANKRD62	0.10126	0.030258	0.089124	0.067796	0.041831	0.023561
ANKRD63	0.0597	0.092133	-0.046015	0.15869	-0.077064	-0.21182
ANKRD65	0.13051	-0.060463	-0.030727	0.079611	-0.19196	-0.4836
ANKRD66	-0.15179	-0.19589	-0.30361	0.060845	-0.013399	-0.36218
ANKRD7	0.11245	0.022404	-0.056422	0.098192	0.099912	0.24052
ANKRD9	0.036587	0.075696	-0.047308	0.01362	0.11743	-0.0099957
ANKS1A	0.055952	0.12625	0.19949	0.039664	0.34206	0.41934
ANKS1B	-0.10589	-0.11068	-0.24251	-0.14603	-0.089713	-0.010298
ANKS3	-0.021075	-0.055444	-0.1474	0.11438	0.047272	-0.071802
ANKS4B	-0.037066	0.06921	-0.09771	-0.16622	-0.026109	-0.10425
ANKS6	-0.11503	0.030904	0.078499	-0.03081	-0.060369	-0.030561
ANKUB1	0.026217	0.0051186	0.25229	0.010637	0.011791	0.37454
ANKZF1	0.022735	-0.16409	-0.12185	0.05494	0.18241	-0.044337
ANLN	0.011694	-0.0379	-0.025499	-0.06499	0.12431	0.24204
ANO1	-0.17894	0.06363	0.36861	-0.036238	0.37854	0.23437
ANO10	-0.10946	0.0087494	0.0029038	0.038664	-0.022167	0.12968
ANO2	-0.056044	-0.091066	0.014024	0.15781	0.053011	0.10153
ANO3	0.089328	-0.058678	-0.020253	-0.066165	-0.063639	-0.16471
ANO4	-0.087745	0.061182	-0.15231	0.057431	0.17901	-0.0033806
ANO5	0.00061443	0.034321	0.041947	-0.10716	0.01308	0.10758
ANO6	0.063055	0.10825	0.096738	-0.010311	0.054218	-0.036902
ANO7	0.0056318	-0.026572	0.078527	0.095773	-0.044744	-0.0055564
ANO8	-0.0073613	-0.02944	0.17117	-0.0032257	0.11318	0.0060775
ANO9	0.1884	0.08513	0.025405	0.079372	0.025571	-0.21098
ANOS1	-0.10789	0.049599	-0.034371	-0.041265	-0.081796	-0.049937
ANP32A	0.24382	-0.1249	-0.11505	0.18978	-0.14785	-0.19105
ANP32B	-0.035366	-0.080867	-0.18598	-0.15655	0.046641	-0.089482
ANP32C	-0.0016098	0.054583	-0.16943	-0.053735	-0.064237	-0.16088
ANP32D	0.0018391	-0.17147	-0.054523	-0.16414	-0.068773	0.10607
ANP32E	-0.081173	0.34655	0.29203	0.069626	0.24177	0.41324
ANPEP	0.053216	0.042417	-0.11294	-0.038208	0.038277	0.17377
ANTXR1	-0.1331	-0.0098183	0.013466	0.030605	0.19515	-0.14519
ANTXR2	0.19522	0.2372	-0.073567	0.13433	0.096134	0.24928
ANTXRL	-0.017515	-0.13721	0.09813	0.013096	-0.064785	0.27265
ANXA1	-0.09802	-0.098314	0.04051	-0.014726	0.12483	-0.0005125
ANXA10	-0.038429	0.17486	0.069108	0.24294	-0.059804	0.11276
ANXA11	0.098036	0.008313	0.30585	0.091499	0.17249	0.18203
ANXA13	0.24567	0.16475	0.18623	0.18887	0.17907	0.22183
ANXA2	0.28631	0.071162	-0.25438	0.0049773	0.014815	-0.1863
ANXA2R	0.027741	0.13645	-0.29338	-0.13469	0.091904	-0.1013
ANXA3	0.027	-0.17726	-0.26143	0.080638	-0.16469	-0.36681
ANXA4	-0.036482	-0.20937	0.066406	-0.13454	-0.17711	0.11178
ANXA5	0.087743	0.016209	-0.10637	0.047935	-0.29189	-0.28185
ANXA6	0.12912	-0.012301	-0.068797	-0.028062	0.1012	-0.1317
ANXA7	-0.0072445	0.01669	-0.3738	-0.038053	-0.39178	0.17787
ANXA8	0.12772	-0.0082174	0.050609	0.059366	0.11315	0.086728
ANXA8L1	-0.12801	-0.13886	0.28761	0.29211	-0.12251	0.18894
ANXA9	-0.018708	0.0016239	-0.41213	0.048582	-0.016947	-0.5109
AOAH	-0.017959	-0.10377	-0.15491	-0.010766	-0.26729	-0.17771
AOC1	0.15442	0.028884	0.17038	-0.11891	0.05344	-0.32124
AOC2	-0.04532	0.099175	-0.16359	-0.038701	-0.090235	-0.33312
AOC3	-0.01426	0.10408	-0.070098	0.074513	0.0048222	-0.063473
AOX1	-0.036445	-0.051864	0.026916	0.036147	0.079641	0.078264
AP1AR	-0.011261	-0.043913	0.0051477	-0.0070192	0.10368	0.059291
AP1B1	0.40364	0.059742	0.38675	0.29247	0.21113	0.13548
AP1G1	0.11905	0.046067	0.082117	0.13512	0.14646	0.38003
AP1G2	-0.017628	0.030336	0.17504	0.073827	-0.046938	0.065571
AP1M1	0.10716	0.043766	0.0091163	-0.0037469	0.17042	0.17135
AP1M2	-0.11203	-0.16595	-0.017727	0.026375	0.024718	0.10153
AP1S1	0.19835	-0.20278	0.049401	-0.018697	-0.18345	0.045509
AP1S2	0.15359	-0.19133	0.01055	0.048736	-0.077712	0.23265
AP1S3	0.044075	0.11638	-0.13464	-0.16538	-0.027709	0.0060091
AP2A1	0.0038151	-0.13603	-0.082208	0.05326	-0.34782	-0.099987
AP2A2	0.17079	0.13639	0.23985	0.020207	0.098297	0.10737
AP2B1	0.0082776	-0.15794	-0.086992	-0.03978	-0.062069	-0.074308
AP2M1	-0.089889	-0.079916	-0.41058	0.064985	-0.089031	-0.12657
AP2S1	0.10124	-0.1373	-0.24075	0.017375	0.032077	-0.06177
AP3B1	0.0868	0.23778	0.36472	-0.18217	0.044837	0.031502
AP3B2	0.071482	-0.057	-0.23469	-0.025403	0.15214	0.09228
AP3D1	0.10981	0.31684	0.37186	0.10995	0.2513	0.55211
AP3M1	0.042682	-0.030438	-0.1231	-0.012303	0.099494	0.091341
AP3M2	0.17031	0.071668	0.45359	0.19833	0.27	0.12096
AP3S1	-0.093059	-0.085822	-0.064558	0.049059	-0.11878	-0.11042
AP3S2	0.069855	-0.086945	-0.17986	-0.15713	-0.08497	-0.24087
AP4B1	0.019558	0.12494	-0.087145	-0.1078	-0.013971	0.012998
AP4E1	-0.0038455	-0.063046	-0.20015	-0.085672	-0.25329	-0.014436
AP4M1	0.11542	0.31199	0.2667	-0.064789	0.2098	0.15337
AP4S1	0.095606	0.35962	0.18119	-0.10374	0.17044	0.10703
AP5B1	-0.32557	-0.073233	0.15431	-0.012488	0.066062	0.26864
AP5M1	-0.037356	0.13624	0.20615	-0.0071698	0.18224	0.11212
AP5S1	-0.014326	0.026754	0.09364	-0.18592	-0.17045	-0.23802
AP5Z1	-0.20452	-0.050047	-0.32833	-0.11222	0.26671	-0.060885
APAF1	-0.031417	-0.18742	0.22056	-0.057051	-0.21047	0.090586
APBA1	-0.030013	-0.11365	0.16975	0.078552	-0.068822	0.011786
APBA2	-0.00057577	0.25075	-0.023593	-0.095696	0.068513	-0.42073
APBA3	-0.066651	-0.2248	-0.33645	-0.00932	-0.1212	-0.12784
APBB1	0.087362	-0.016387	0.32804	0.23635	0.085196	0.26075
APBB1IP	-0.2655	0.1529	-0.34299	-0.03369	0.042535	-0.57818
APBB2	-0.18299	0.020442	-0.28829	0.10623	-0.085461	-0.15048
APBB3	0.10853	-0.18066	-0.037898	-0.040109	-0.027989	0.04304
APC	0.018321	0.06699	0.1632	0.14135	0.032306	-0.15608
APC2	0.0053412	-0.016766	0.06298	0.075733	0.014708	0.12462
APCDD1	0.0004997	0.10704	-0.01863	-0.012101	0.092379	0.039069
APCDD1L	0.10525	0.20877	0.19893	0.14283	-0.16787	-0.098133
APCS	0.033662	-0.15926	0.070396	-0.073558	-0.017846	-0.13909
APEH	0.0054753	-0.23315	-0.064595	-0.019815	-0.067	0.011416
APELA	0.055985	0.23266	-0.0071044	0.038504	0.0063688	-0.15162
APEX1	0.13091	0.051938	-0.13046	0.098165	0.3911	0.12623
APEX2	0.014946	-0.24287	-0.40077	0.047639	-0.39245	-0.45026
APH1A	-0.35198	-0.15495	-0.22438	-0.12104	0.084411	0.11241
APH1B	-0.080689	-0.12582	-0.03859	-0.03476	0.023667	-0.062158
API5	0.042775	-0.079156	-0.085453	-0.094498	-0.029161	-0.12471
APIP	-0.015213	0.069992	0.34571	-0.10031	0.28042	0.37992
APITD1	-0.14032	-0.14275	0.28966	0.016282	0.051116	0.18931
APITD1-CORT	0.20667	0.068356	0.076198	0.032511	-0.1338	-0.09141
APLF	-0.24122	-0.20168	-0.1802	-0.0079311	-0.36748	-0.15762
APLN	-0.10016	-0.28793	-0.18163	-0.0024968	-0.090051	-0.12535
APLNR	0.18835	0.25166	0.28899	0.09697	0.18218	0.18939
APLP1	0.099412	0.073538	0.10027	-0.0028457	-0.1547	-0.11196
APLP2	-0.10762	-0.16819	-0.033777	-0.073317	-0.17079	-0.20594
APMAP	0.0031456	0.028029	0.43535	0.063238	-0.14638	0.11249
APOA1	0.073438	-0.030449	0.034073	0.047375	-0.20519	-0.10749
APOA1BP	0.074652	0.063987	0.11073	-0.076792	-0.25569	-0.21759
APOA2	-0.061085	-0.031145	-0.13698	0.042188	-0.12431	0.082212
APOA4	0.035355	-0.10166	0.0010542	0.1534	-0.0016945	-0.059709
APOA5	-0.11959	-0.011247	0.14922	0.028434	-0.095584	-0.12386
APOB	0.076774	-0.073904	-0.10529	0.19714	-0.10666	-0.26518
APOBEC1	-0.0030544	-0.046696	0.062054	0.1446	0.20359	0.0050075
APOBEC2	-0.16995	-0.0064676	-0.01976	0.066141	0.040409	0.068402
APOBEC3A	0.05828	0.17148	0.33857	-0.040623	0.4441	0.58443
APOBEC3B	-0.024481	-0.17181	-0.010615	-0.16595	-0.23349	-0.18838
APOBEC3C	0.091115	-0.17555	-0.20665	0.13914	-0.024582	-0.24673
APOBEC3D	-0.12344	-0.046512	-0.10538	-0.052467	0.13715	0.081143
APOBEC3F	-0.091872	0.070217	-0.19889	-0.16005	0.21927	-0.033505
APOBEC3G	0.12991	0.0482	-0.12426	-0.030748	-0.039095	-0.075037
APOBEC3H	0.22236	-0.026992	0.0834	0.10898	-0.15497	0.012093
APOBEC4	0.043382	0.20652	-0.037393	0.12347	0.11873	-0.31992
APOBR	0.052612	-0.038639	-0.020422	-0.025079	0.012976	-0.13628
APOC1	-0.067774	-0.18998	0.059823	-0.020101	0.092082	0.32175
APOC2	-0.018422	-0.089727	0.015404	-0.034711	0.029077	0.3797
APOC3	0.033367	0.0071424	0.1193	0.032394	-0.090565	0.010743
APOC4	0.064045	-0.10362	0.025109	0.088899	-0.23256	-0.22019
APOD	0.03096	-0.14044	0.061456	0.11584	-0.10041	0.26674
APOE	-0.021864	0.30119	0.0061416	-0.099021	0.34873	-0.0024912
APOF	0.011669	0.30479	-0.042749	0.085549	0.0027126	-0.12001
APOH	-0.067622	-0.059912	0.20708	-0.14554	0.020937	0.019635
APOL1	-0.14054	0.092593	-0.14252	-0.065893	0.21814	0.025842
APOL2	0.085287	0.15632	0.21866	0.041957	-0.075798	0.24057
APOL3	0.039005	0.069782	-0.084749	0.019612	-0.03468	-0.044078
APOL4	0.039196	0.083868	0.02283	-0.18188	0.089998	-0.25916
APOL5	0.17866	0.063687	-0.077918	0.08543	0.12391	-0.003234
APOL6	0.1841	-0.079752	-0.1373	-0.012622	0.008545	-0.2105
APOLD1	-0.21573	-0.065077	-0.091721	-0.15728	0.083044	0.2572
APOM	-0.1093	0.083704	0.0039311	0.13051	0.16767	0.16089
APOO	0.0076188	0.11248	0.16784	0.25874	0.097009	0.16148
APOOL	0.10744	-0.15602	0.012963	-0.057961	-0.059877	0.077141
APOPT1	0.014281	0.029469	0.14518	0.12172	-0.07803	0.061707
APP	-0.14081	-0.043194	-0.079908	-0.17488	-0.24373	-0.31404
APPBP2	-0.036946	0.10081	-0.0021759	0.058114	-0.069435	-0.048403
APPL1	0.16614	0.16545	0.20049	0.10115	0.25007	0.13895
APPL2	0.020203	0.12188	0.24283	0.044364	0.1301	0.14179
APRT	0.064943	-0.015435	0.16556	0.00090744	0.08279	0.0021455
APTX	-0.062831	-0.060892	0.022703	-0.058476	0.09682	0.19376
AQP1	0.082035	-0.054129	0.1754	0.24922	-0.07319	-0.088021
AQP10	-0.037196	-0.17716	0.017565	0.026646	0.024843	0.26859
AQP11	-0.0399	0.23925	-0.12209	-0.055797	-0.011121	0.020009
AQP12A	-0.010021	-0.10206	-0.082414	-0.28677	0.131	-0.051612
AQP12B	0.048667	0.013749	-0.056954	0.073923	0.046476	-0.023127
AQP2	-0.085206	-0.0035858	-0.50824	-0.21508	-0.03823	-0.56761
AQP3	0.025516	-0.055568	0.048223	-0.048773	-0.061643	-0.024291
AQP4	-0.040123	0.093615	-0.18786	-0.075894	-0.075695	0.10202
AQP5	0.25032	-0.20397	-0.23132	0.10583	-0.31187	-0.072502
AQP6	0.1477	-0.12046	0.013528	0.089202	0.52628	-0.25176
AQP7	0.016096	0.37378	-0.15871	-0.083564	0.013082	0.061534
AQP8	0.097622	0.13064	0.2273	-0.055922	0.094895	0.040592
AQP9	-0.15285	-0.028758	-0.025889	-0.03175	-0.090986	-0.14732
AQR	0.13106	-0.12384	-0.07205	-0.17523	-0.38568	-0.09544
AR	0.11354	0.034788	0.0044218	0.17988	0.0044049	0.12752
ARAF	-0.12461	-0.024332	-0.23462	-0.12826	0.2076	0.077274
ARAP1	0.01875	0.15128	0.022217	0.093998	0.11698	0.11714
ARAP2	-0.050451	0.03054	0.13452	-0.091814	-0.19352	0.15339
ARAP3	0.080817	0.28635	0.036741	0.21211	0.17667	0.11573
ARC	0.031741	0.018139	0.10145	-0.074479	0.10676	-0.15153
ARCN1	-0.13519	-0.11221	-0.0065668	-0.24491	0.060523	0.21513
AREG	0.25133	0.30317	-0.13059	0.34595	0.20023	0.053193
AREL1	0.040777	0.15125	0.24682	-0.084349	0.012494	-0.057858
ARF1	0.14113	0.42267	-0.096964	0.46482	0.31478	0.16222
ARF3	0.13127	0.21175	0.11919	0.066664	0.12356	0.15952
ARF4	-0.23293	0.11121	-0.30166	-0.10173	0.19027	-0.091631
ARF5	0.17458	0.055712	-0.28394	-0.038174	0.11921	-0.017193
ARF6	0.19663	0.30336	0.31455	0.22299	0.26367	0.37312
ARFGAP1	0.26884	0.07516	-0.22369	0.31349	0.031996	-0.11055
ARFGAP2	0.1308	0.26066	0.20506	-0.021703	0.088942	0.10065
ARFGAP3	0.038278	-0.0602	0.15301	-0.06033	0.030887	0.15272
ARFGEF1	-0.22942	-0.1734	-0.45395	-0.027938	0.27579	0.015488
ARFGEF2	0.088583	0.018693	0.12428	0.20903	-0.033514	-0.078881
ARFGEF3	-0.1169	-0.051303	-0.034341	-0.091542	-0.19484	-0.16894
ARFIP1	0.046339	-0.056005	0.1466	0.1009	-0.2614	-0.26818
ARFIP2	0.047943	-0.13606	-0.30748	-0.034439	-0.23082	-0.27515
ARFRP1	-0.21692	0.047973	-0.12416	-0.15334	-0.36191	0.37324
ARG1	-0.20204	0.37886	-0.29644	0.047321	0.10676	-0.018888
ARG2	0.023	-0.32082	-0.3309	0.093459	-0.34707	-0.28642
ARGFX	0.18292	0.038737	0.074542	0.13939	0.00010134	-0.14727
ARGLU1	-0.21214	-0.37763	-0.36071	-0.0074558	-0.41663	-0.19981
ARHGAP1	0.040491	0.21391	0.3172	0.10638	0.18075	0.53922
ARHGAP10	0.12748	0.00095447	0.053101	0.0084854	-0.031422	-0.039905
ARHGAP11A	-0.089448	-0.073204	0.045739	-0.36917	-0.030886	-0.20491
ARHGAP11B	0.2873	0.018371	-0.26075	-0.0053604	0.012437	-0.22177
ARHGAP12	-0.20224	0.19904	-0.049163	-0.0041468	0.070756	-0.12165
ARHGAP15	0.050247	-0.10174	-0.032334	0.10988	0.033258	0.06582
ARHGAP17	0.04072	0.22612	0.18967	-0.050229	-0.026497	0.057556
ARHGAP18	0.035336	0.10734	0.2985	-0.066788	0.31568	0.42808
ARHGAP19	0.14042	-0.036832	-0.39245	0.016411	0.07883	-0.17372
ARHGAP20	0.13611	0.26445	0.037738	0.20234	0.12255	-0.0618
ARHGAP21	0.17518	0.049926	0.080144	-0.081635	0.15658	0.26387
ARHGAP22	0.11763	-0.012845	0.0083782	0.22963	0.076402	0.085731
ARHGAP23	-0.24881	0.22607	0.2458	-0.32913	-0.016843	0.24774
ARHGAP24	0.095625	0.13801	-0.06893	0.20332	0.054265	-0.063386
ARHGAP25	0.093843	-0.12934	0.089367	0.01626	0.10893	-0.0030421
ARHGAP26	-0.042688	0.28043	-0.11578	0.30457	0.1411	0.048064
ARHGAP27	0.20452	0.077999	0.45695	-0.12405	0.049025	0.0374
ARHGAP28	-0.064358	0.052719	0.10139	-0.0053463	-0.012322	0.0055694
ARHGAP29	-0.19448	-0.032858	-0.27084	-0.087335	-0.11389	-0.18618
ARHGAP30	-0.066949	0.093032	-0.013566	-0.082839	0.032898	0.010896
ARHGAP31	-0.12601	-0.10597	0.027578	0.20329	-0.066944	-0.019666
ARHGAP32	-0.06545	0.13828	0.32133	-0.1813	-0.059425	0.055068
ARHGAP33	0.098669	-0.16975	-0.15827	0.0058903	-0.010732	0.14563
ARHGAP35	-0.23213	0.050042	-0.056029	-0.11677	0.11358	0.046139
ARHGAP36	-0.19908	-0.31868	-0.10051	-0.10972	-0.25584	-0.19194
ARHGAP4	0.03443	-0.17034	-0.0080445	0.063886	0.014877	-0.14106
ARHGAP40	-0.045832	0.014124	0.23057	-0.16398	0.016808	0.15422
ARHGAP42	0.19281	0.26478	0.3442	-0.010136	0.37548	0.14642
ARHGAP44	-0.11858	-0.18597	-0.15832	-0.075191	0.02625	-0.0036143
ARHGAP5	0.069621	0.16841	-0.30472	0.098986	0.036123	-0.08024
ARHGAP6	-0.022057	0.0085595	0.00056774	-0.044106	-0.035079	-0.083986
ARHGAP8	0.13607	0.1094	-0.001711	0.18591	0.040851	-0.098598
ARHGAP9	-0.22214	-0.0198	-0.05714	-0.16503	-0.10462	0.15749
ARHGDIA	0.31349	0.31178	0.21539	0.080309	-0.16988	0.075454
ARHGDIB	-0.047562	-0.090848	-0.20577	-0.05339	-0.12406	-0.20506
ARHGDIG	0.066794	-0.0092277	0.13216	0.044012	-0.18373	-0.0031334
ARHGEF1	0.028417	-0.24952	-0.048025	0.20904	-0.069423	0.12763
ARHGEF10	-0.010742	-0.041254	-0.061547	0.025695	-0.020777	0.078726
ARHGEF10L	0.027798	-0.1661	-0.0036141	-0.036619	-0.10512	-0.13475
ARHGEF11	0.13195	0.35915	0.16893	0.094849	-0.032947	0.099245
ARHGEF12	-0.085279	-0.085642	-0.038925	0.11381	0.14395	0.27041
ARHGEF15	-0.029121	-0.028924	-0.13938	0.086245	-0.097343	-0.26358
ARHGEF16	0.15009	-0.28137	-0.023033	0.16626	0.21025	0.43991
ARHGEF17	-0.2081	0.21633	0.12195	0.0027695	-0.15975	0.011166
ARHGEF18	0.20647	-0.063351	-0.035913	0.011524	0.095746	-0.35319
ARHGEF19	0.21288	0.064169	0.06617	0.15838	0.31441	0.23324
ARHGEF2	0.03137	-0.079036	-0.16183	0.019759	0.084075	0.018767
ARHGEF25	-0.0059321	0.051685	0.10157	0.16994	0.071614	0.082163
ARHGEF26	0.14348	-0.066577	0.089005	0.16528	0.030306	-0.10111
ARHGEF28	-0.19668	-0.014106	-0.054424	-0.085167	-0.21984	-0.26042
ARHGEF3	-0.10635	-0.01693	-0.17654	0.1208	-0.083316	-0.22934
ARHGEF33	-0.20425	0.050748	-0.055426	-0.28573	-0.056116	-0.18486
ARHGEF35	0.020736	0.021673	0.021237	-0.02699	0.07154	0.069296
ARHGEF37	-0.23465	-0.32359	-0.010162	-0.004658	0.14894	0.093251
ARHGEF38	0.031469	-0.086705	0.23954	-0.043383	0.31101	0.53453
ARHGEF39	0.080238	0.20577	0.39464	0.18818	0.24537	0.40459
ARHGEF4	-0.01035	-0.404	-0.3032	-0.3153	-0.23372	-0.26575
ARHGEF40	0.032204	0.058197	-0.02526	-0.071896	-0.093694	-0.0021317
ARHGEF5	-0.045509	-0.20421	-0.19559	0.00040433	-0.090987	0.0012262
ARHGEF6	0.041749	0.069928	0.09832	0.037907	0.10012	0.0077033
ARHGEF7	-0.19577	-0.030781	-0.089583	-0.10301	0.12309	0.25402
ARHGEF9	0.018913	-0.17314	-0.0040028	0.049465	0.049079	-0.45737
ARID1A	0.12954	0.023721	0.18831	0.04163	-0.2412	0.14936
ARID1B	-0.057522	-0.090525	-0.15344	0.0046326	-0.22637	-0.13619
ARID2	0.12874	0.077916	-0.14987	0.11784	0.049593	-0.45785
ARID3A	0.029355	0.23489	0.26998	-0.14521	0.27061	-0.06543
ARID3B	0.012038	0.10633	-0.02342	-0.043548	0.16384	0.084322
ARID3C	0.059379	0.068261	-0.056607	-0.012271	0.033543	0.092315
ARID4A	-0.075685	-0.32213	-0.094667	0.21535	0.036103	0.077951
ARID4B	-0.236	-0.32655	-0.02209	-0.32365	-0.33861	-0.36572
ARID5A	-0.1069	-0.14922	0.0090332	-0.02358	0.0088894	-0.27156
ARID5B	0.074551	0.23383	0.2384	-0.12655	0.18831	0.13264
ARIH1	0.18638	-0.13646	-0.11984	-0.014824	0.045852	-0.012753
ARIH2	0.03524	-0.057185	-0.070808	0.010489	0.0045125	-0.10969
ARIH2OS	-0.046467	-0.090336	-0.14873	-0.0024266	-0.11735	-0.096378
ARL1	-0.038673	0.029819	0.17486	0.065709	0.24509	0.15861
ARL10	-0.011124	0.15421	0.096409	0.014633	-0.11791	-0.1387
ARL11	-0.11723	-0.23803	0.010895	-0.030154	-0.19523	-0.035272
ARL13A	0.10517	0.040745	0.098192	-0.16356	-0.025006	0.14775
ARL13B	0.0061192	0.19533	0.0029311	0.039573	0.1778	0.053851
ARL14	-0.16944	0.045254	-0.16949	-0.016192	0.023265	-0.24964
ARL14EP	-0.073209	-0.042297	-0.44047	0.11686	-0.069673	-0.29195
ARL14EPL	-0.014435	0.051167	-0.10257	-0.098439	-0.055946	-0.12124
ARL15	-0.12789	-0.16987	-0.38756	-0.1291	-0.3054	-0.42004
ARL16	-0.016844	0.13231	0.25986	-0.13501	-0.016953	-0.099386
ARL17A	-0.015319	-0.0051071	-0.018229	-0.055555	-0.14187	0.1123
ARL17B	-0.00775	-0.11763	-0.26817	0.0045014	-0.11688	-0.20226
ARL2	-0.18785	-0.056079	-0.026542	-0.13609	-0.11002	0.070028
ARL2BP	0.044153	-0.28229	0.057388	0.18395	0.12599	0.25007
ARL3	0.10028	0.04348	-0.013314	-0.1037	-0.099738	0.11683
ARL4A	0.12898	0.089349	0.086811	-0.11664	0.16551	0.21053
ARL4C	0.1936	0.091996	0.10673	0.16437	-0.06758	0.02613
ARL4D	-0.14858	-0.1067	-0.13773	0.0058976	0.03872	-0.034722
ARL5A	0.036322	-0.23133	-0.37377	0.21163	-0.287	-0.18435
ARL5B	0.1379	0.087058	0.085412	-0.23292	0.11068	0.20936
ARL5C	0.15842	0.0095382	0.06896	0.17506	0.15903	-0.047448
ARL6	-0.037734	-0.15533	-0.02384	-0.050991	-0.25235	-0.099787
ARL6IP1	-0.10799	-0.28801	0.036477	-0.14099	-0.14819	-0.13033
ARL6IP4	0.049047	-0.20645	-0.31749	-0.041469	-0.22369	-0.025204
ARL6IP5	-0.059429	-0.075889	-0.068143	0.096582	-0.041026	0.013598
ARL6IP6	-0.063337	0.044525	0.17308	-0.30323	0.026823	0.0050829
ARL8A	0.15391	0.083836	0.52483	-0.012409	0.12851	0.3612
ARL8B	-0.075189	0.042103	-0.007972	-0.24864	0.17714	0.075107
ARL9	0.18978	0.12263	0.076769	0.24177	0.19793	0.45061
ARMC1	0.14128	-0.013114	0.059789	-0.13065	-0.17714	-0.3016
ARMC10	0.3186	0.14294	0.28016	-0.010267	0.061454	0.14072
ARMC12	-0.091033	0.10565	-0.044793	0.063943	0.032328	-0.1342
ARMC2	0.034434	0.10152	0.037152	0.13962	0.010129	-0.095512
ARMC3	0.18948	-0.12152	0.087499	0.12253	0.024644	0.078331
ARMC4	0.049486	-0.046239	-0.19023	-0.040493	0.19218	0.15228
ARMC5	0.19779	-0.08655	-0.1555	0.2074	-0.093508	-0.34016
ARMC6	0.18183	0.18314	0.16725	0.19258	0.20492	-0.085256
ARMC7	0.145	0.029335	0.20054	0.068628	0.064328	-0.28596
ARMC8	0.097359	0.14593	0.0057295	0.10578	-0.031183	-0.15154
ARMC9	-0.068584	0.20504	0.13889	-0.14687	0.022656	0.14919
ARMCX1	0.010907	0.20232	-0.10812	0.23233	0.31724	-0.47516
ARMCX2	0.15043	0.087554	0.24241	-0.18392	0.20232	0.1078
ARMCX3	-0.15431	-0.0087987	0.15888	-0.21588	0.38087	0.06802
ARMCX4	0.16062	0.051931	-0.051029	0.24358	0.087367	-0.14162
ARMCX5	0.012601	-0.14977	-0.070539	-0.072858	-0.14154	0.04982
ARMCX5-GPRASP2	-0.124	-0.13457	0.11502	0.075388	0.16077	0.27218
ARMCX6	-0.058968	0.0054027	-0.047508	0.020273	-0.00047267	0.074583
ARMS2	0.047575	-0.26066	-0.044612	0.19237	-0.13233	-0.16509
ARMT1	-0.10494	-0.020535	-0.21902	0.016121	-0.071517	0.18353
ARNT	0.10357	-0.043545	-0.081271	-0.076653	-0.38661	-0.34494
ARNT2	-0.098821	-0.15077	-0.185	-0.15481	-0.20702	-0.26895
ARNTL	0.24155	-0.057203	-0.18643	0.14146	0.21129	-0.012043
ARNTL2	0.046311	-0.27326	-0.36285	0.17047	-0.012405	-0.31447
ARPC1A	-0.081628	-0.12132	0.16198	0.22924	0.16492	0.31202
ARPC1B	-0.10888	-0.062995	-0.37086	-0.13148	0.068054	-0.66806
ARPC2	-0.08222	0.013965	-0.036401	-0.040278	0.026307	0.22241
ARPC3	-0.048284	0.018163	-0.091274	-0.25294	0.17836	0.46195
ARPC4	0.13311	0.4085	0.16282	0.085738	0.50042	0.26154
ARPC4-TTLL3	-0.37769	0.14149	-0.30887	-0.0026858	-0.11928	-0.12158
ARPC5	0.15971	-0.0015626	0.056481	0.14712	-0.059486	0.018956
ARPC5L	-0.05111	0.38347	0.042648	-0.059938	0.10313	-0.19326
ARPIN	-0.022957	0.05964	0.053051	0.03055	-0.0078682	-0.027909
ARPP19	-0.058671	0.037	-0.039729	-0.027954	0.1643	-0.049301
ARPP21	0.010263	-0.13323	-0.12754	-0.066373	-0.15828	-0.23836
ARR3	0.076172	0.19205	-0.07164	-0.068741	0.010692	-0.1196
ARRB1	0.0041204	-0.10828	0.014885	-0.10627	0.14401	0.13539
ARRB2	0.055115	0.069426	-0.22143	-0.042372	-0.028696	-0.0099749
ARRDC1	-0.19697	-0.04545	0.042805	-0.10193	-0.093681	-0.1826
ARRDC2	0.025521	0.079305	-0.0059296	-0.084601	0.058245	-0.076291
ARRDC3	-0.18431	-0.055784	0.016617	-0.065135	-0.053654	0.038081
ARRDC4	-0.027437	-0.0076222	-0.044908	-0.020605	0.0026608	-0.046316
ARRDC5	0.24501	0.12409	0.14187	-0.01676	0.18831	-0.071036
ARSA	0.1232	-0.18794	-0.092346	0.096163	-0.16392	-0.14055
ARSB	0.23012	-0.084381	-0.15845	0.14296	-0.11714	0.033256
ARSD	-0.082172	-0.13512	-0.11455	-0.20655	-0.14144	-0.011617
ARSE	-0.1798	-0.080846	-0.093952	-0.17988	-0.065291	-0.26045
ARSF	-0.065277	-0.15971	0.05745	0.043036	-0.057346	-0.019991
ARSG	-0.1075	0.053164	0.06201	-0.13409	-0.01383	0.065151
ARSH	-0.03513	0.044402	0.11124	-0.17847	0.0038762	-0.021959
ARSI	-0.070114	-0.20681	-0.03322	0.14406	-0.021124	0.019878
ARSJ	0.45461	0.12728	-0.089665	0.20278	0.43148	0.009891
ARSK	0.030102	-0.092732	-0.18327	0.085173	-0.034163	-0.023973
ART1	-0.090844	0.027117	-0.036605	0.036571	0.08067	0.098252
ART3	0.12912	-0.26638	-0.17003	-0.038645	-0.36798	-0.067156
ART4	-0.09639	0.057357	0.18347	-0.023213	0.094213	-0.020817
ART5	0.13097	0.086187	-0.0019722	-0.051815	0.13792	-0.022547
ARTN	-0.14896	0.3075	-0.087658	-0.16186	-0.1671	-0.27862
ARV1	0.093995	-0.29565	0.038204	0.012114	-0.10766	-0.38213
ARVCF	0.013252	0.041341	0.053814	-0.040356	-0.034613	-0.10955
ARX	-0.044675	0.13633	-0.076816	0.22196	0.055004	-0.034932
AS3MT	0.17507	-0.31398	-0.082531	0.1187	-0.052523	-0.032797
ASAH1	0.099811	0.16148	0.31122	-0.029668	0.039673	0.043984
ASAH2	-0.028091	-0.010308	0.018659	0.070228	0.094626	0.022295
ASAH2B	0.025728	0.22635	-0.068991	-0.011233	0.41216	0.29479
ASAP1	0.13639	0.17777	0.074724	0.19567	0.20554	0.24755
ASAP2	-0.026356	0.056061	-0.29396	0.13472	0.12394	0.053007
ASAP3	-0.050855	0.013689	0.13058	0.092584	-0.035909	0.20407
ASB1	-0.1404	-0.078739	0.12697	-0.059467	0.030914	0.22779
ASB10	0.1113	0.22575	0.25021	0.1169	0.18875	0.19859
ASB11	-0.029398	-0.2982	0.026048	0.098302	0.031522	-0.10415
ASB12	0.2072	0.034544	0.0052489	-0.10843	0.10703	0.029781
ASB13	-0.02093	-0.052053	0.15587	-0.21275	0.041225	0.22052
ASB14	0.051047	-0.029829	0.048439	0.10201	-0.050214	0.16879
ASB15	-0.0068642	0.0069085	0.085767	0.11063	0.10049	0.19947
ASB16	-0.06026	0.27654	0.15028	0.0076002	0.27312	-0.2857
ASB17	-0.10894	0.035216	0.063028	0.0021197	0.050857	-0.11617
ASB18	0.11816	0.020937	-0.05748	0.080657	-0.10004	-0.24859
ASB2	0.043668	0.049044	-0.040773	0.05198	0.074123	-0.089338
ASB3	-0.013937	-0.18993	-0.26611	-0.065698	0.1018	0.13187
ASB4	0.21564	-0.020735	0.067607	0.12928	-0.048941	-0.11233
ASB5	-0.015482	0.068395	0.052687	0.12973	0.16126	0.080271
ASB6	-0.1218	0.12278	0.13358	-0.2388	0.043862	-0.12819
ASB7	-0.11915	-0.18044	-0.15218	-0.043148	0.076723	-0.32748
ASB8	-0.0098119	-0.11285	0.0076192	0.0029862	-0.035849	-0.14507
ASB9	-0.1529	-0.13337	0.075238	-0.0023455	-0.042811	0.33554
ASCC1	-0.11924	0.13858	0.0056959	-0.37921	-0.055467	-0.053166
ASCC2	-0.061891	-0.016131	-0.012855	0.037817	-0.19397	0.031764
ASCC3	-0.081666	-0.17333	-0.35112	0.1587	-0.1025	-0.43187
ASCL1	0.032532	-0.16679	-0.2607	0.0050441	-0.21705	-0.46398
ASCL2	0.042617	-0.031862	0.28327	0.094646	-0.10363	-0.053037
ASCL3	0.10753	0.21127	0.10762	0.19457	0.46059	0.49096
ASCL4	-0.1657	0.064097	0.059167	-0.22371	-0.17543	-0.035057
ASCL5	0.048898	0.029201	-0.093428	-0.13607	-0.086173	-0.044527
ASF1A	0.11726	0.38107	-0.074666	0.21358	0.20502	0.0024012
ASF1B	0.24118	-0.05072	-0.15586	0.084647	0.17849	0.033872
ASGR1	-0.16608	0.04632	-0.17096	0.029456	0.093589	-0.25455
ASGR2	0.05799	0.10436	0.030837	-0.016499	0.17028	0.14694
ASH1L	0.0083156	-0.011469	0.16632	-0.038224	0.17183	0.28021
ASH2L	-0.015217	-0.087274	0.01352	-0.074184	-0.0014093	0.093766
ASIC1	-0.13544	-0.12704	0.091002	-0.010651	-0.017279	0.053871
ASIC2	-0.090432	0.062999	0.10609	-0.14998	0.079842	0.030766
ASIC3	-0.0004379	-0.07155	-0.042644	0.0077278	0.025601	0.26378
ASIC4	-0.049943	0.056443	0.056577	-0.22082	-0.06189	-0.023643
ASIC5	0.033831	0.092351	-0.2903	0.062984	0.054916	-0.27159
ASIP	0.15124	-0.28231	-0.10145	-0.087917	-0.28454	-0.25838
ASL	0.038817	-0.062863	-0.090232	0.17854	-0.18019	0.22005
ASMT	-0.032687	-0.026156	-0.15748	-0.053481	0.037773	-0.048661
ASMTL	0.066134	0.10275	-0.0285	0.091336	0.01873	-0.012684
ASNA1	-0.014443	0.03675	0.39378	0.099061	0.10348	-0.11968
ASNS	0.11277	0.12543	0.0056863	0.070912	0.11803	0.11657
ASNSD1	-0.037575	-0.017158	0.046245	0.085847	0.053271	0.013046
ASPA	0.067805	-0.17669	-0.14688	0.13222	-0.065425	-0.00065963
ASPDH	-0.043087	-0.14134	-0.025114	-0.02857	-0.042697	-0.045121
ASPG	0.21779	-0.12434	0.22369	0.17048	-0.10015	0.14394
ASPH	0.071389	-0.08284	-0.077888	-0.046429	0.058096	0.13199
ASPHD1	-0.06515	-0.14554	-0.081399	-0.067137	-0.078348	-0.22172
ASPHD2	0.19082	0.20223	0.4619	0.040408	0.061091	-0.035606
ASPM	-0.12518	-0.2881	-0.26883	-0.095703	-0.035478	-0.42262
ASPN	0.15874	0.19677	0.077657	-0.0011531	0.038948	0.11137
ASPRV1	0.072814	0.024012	-0.069382	0.031224	0.135	0.28983
ASPSCR1	0.059399	0.10856	-0.076678	0.011343	-0.026426	-0.13525
ASRGL1	-0.11408	0.048373	0.28625	0.078084	0.09008	0.12874
ASS1	-0.032912	-0.10979	0.027409	-0.21702	-0.055841	0.060559
ASTE1	0.0050409	-0.018878	0.117	0.016532	0.013895	-0.010176
ASTL	0.1466	0.060231	0.0039052	-0.21583	-0.053558	-0.012308
ASTN1	0.086479	0.22131	0.35693	0.072418	0.043325	0.077611
ASTN2	0.0050906	-0.17356	-0.34662	0.043933	-0.005055	-0.14322
ASUN	-0.040679	-0.057028	0.025487	-0.11483	0.19447	0.13032
ASXL1	0.1194	-0.10689	-0.092002	0.004654	0.21348	0.074593
ASXL2	-0.017258	-0.0959	-0.090028	-0.31543	-0.57413	-0.39701
ASXL3	0.29786	0.28136	0.23082	0.383	0.25898	0.20184
ASZ1	-0.12482	0.026947	-0.06021	-0.13529	-0.058624	-0.069727
ATAD1	-0.078205	0.090455	0.31997	-0.36605	0.35795	-0.079626
ATAD2	0.012666	-0.18264	0.30417	-0.049008	-0.048194	-0.18442
ATAD2B	0.053214	0.083345	0.23293	-0.050525	0.00029207	0.20389
ATAD3A	0.086443	-0.042702	0.19959	-0.054905	-0.13582	-0.15014
ATAD3B	-0.047266	-0.16551	-0.085397	0.011163	-0.18794	-0.042015
ATAD3C	-0.0078461	0.0035662	0.19632	-0.0055465	-0.15064	-0.23377
ATAD5	-0.01614	0.31025	-0.22188	0.093301	0.27057	-0.044848
ATAT1	0.038839	0.044467	0.27339	0.096129	0.084806	0.40536
ATCAY	-0.0023568	-0.21626	-0.047479	-0.021022	0.0095172	0.15959
ATE1	0.047065	0.18549	0.20757	0.058072	-0.03818	0.065112
ATF1	-0.26292	0.10021	-0.062279	-0.20207	-0.019527	-0.083311
ATF2	-0.080065	-0.082232	2.4049e-05	-0.11708	-0.1389	-0.25474
ATF3	-0.22611	-0.34701	-0.30294	-0.17246	0.074771	-0.13541
ATF4	0.094929	-0.099427	0.41621	0.036926	0.015231	0.41682
ATF5	0.16857	0.030879	0.039967	0.29708	0.3441	0.088465
ATF6	0.085081	-0.097415	0.039374	0.15154	0.1251	0.016795
ATF6B	0.095536	-0.054227	0.10745	-0.047707	0.15094	0.18598
ATF7	0.029731	0.079209	0.021618	0.17545	0.15246	-0.07857
ATF7IP	0.12199	-0.22298	-0.19865	-0.023417	-0.30119	-0.27162
ATF7IP2	0.18237	0.24743	0.13106	-0.061285	-0.05379	-0.038053
ATG10	0.049966	0.040754	0.15585	0.084625	-0.088159	0.13814
ATG101	-0.09634	0.023556	0.021113	0.030732	-0.071294	0.11043
ATG12	-0.040599	-0.00090208	0.041547	0.018432	-0.013573	-0.19295
ATG13	0.0014255	0.17804	0.082019	0.093021	0.23401	0.17581
ATG14	0.076334	-0.0025956	0.2828	0.095397	-0.043979	0.14818
ATG16L1	-0.014343	-0.017263	0.096168	0.076728	0.0041612	0.056522
ATG16L2	0.069496	0.12042	0.17725	0.083858	0.12861	0.11855
ATG2A	0.026982	0.15413	0.19926	0.01689	0.13039	0.080489
ATG2B	-0.04687	0.027558	-0.032726	0.16438	0.19658	0.15451
ATG3	0.047762	0.38997	0.0017704	0.1525	0.14572	0.086348
ATG4A	-0.042884	-0.073209	0.084282	-0.021894	-0.095288	-0.10504
ATG4B	0.061008	0.15823	-0.11785	0.032724	0.11051	0.11932
ATG4C	0.031885	-0.012158	-0.1437	-0.072461	0.046948	0.069295
ATG4D	0.23986	-0.18533	-0.046402	0.24128	-0.0068535	-0.20374
ATG5	0.043603	0.041271	-0.069491	-0.28301	0.013664	0.15
ATG7	-0.006624	0.26054	0.0015826	-0.144	0.18742	-0.055648
ATG9A	0.053542	0.15399	0.14913	-0.11705	0.25403	0.20823
ATG9B	-0.06299	-0.02438	-0.10042	0.042451	-0.15195	-0.078335
ATHL1	-0.084884	0.10883	-0.031591	0.29251	0.12198	-0.047156
ATIC	0.036775	0.14857	0.1149	-0.11134	0.062942	-0.30114
ATL1	-0.038597	-0.079428	-0.049705	0.054415	-0.027927	-0.21614
ATL2	-0.055586	-0.25543	-0.24368	-0.31806	-0.2007	-0.10752
ATL3	0.13881	0.19003	0.31828	0.17365	0.30577	0.12125
ATM	0.11138	-0.082845	-0.041571	0.12246	-0.038471	-0.12529
ATMIN	0.098075	0.37226	-0.052477	0.010965	0.16077	-0.21098
ATN1	0.27747	-0.010976	0.13911	-0.11772	0.16465	0.069749
ATOH1	-0.13896	0.023679	-0.032626	-0.0087284	-0.018745	0.00022531
ATOH7	-0.031111	-0.068907	0.0068323	0.050226	0.014659	0.16872
ATOH8	-0.10097	-0.098934	-0.056691	0.035743	0.17757	0.048102
ATOX1	0.13486	-0.13444	-0.33538	0.16159	-0.085462	-0.04606
ATP10A	0.027928	0.002127	-0.0035425	0.11043	0.18281	0.14534
ATP10B	-0.044836	-0.010037	-0.1751	-0.13113	-0.17349	-0.38059
ATP10D	-0.031341	0.22603	-0.016765	-0.033153	0.22195	0.079129
ATP11A	-0.028854	-0.23625	-0.26361	-0.02413	0.041603	-0.48281
ATP11AUN	0.041701	0.10554	-0.11465	-0.015973	0.062155	-0.15478
ATP11B	0.12731	0.10899	-0.054626	0.0057253	0.11976	0.10125
ATP11C	0.038727	0.11774	-0.18343	0.13608	0.22789	-0.018813
ATP12A	0.03305	0.036031	0.1244	-0.016138	0.014822	-0.10182
ATP13A1	-0.045555	0.2285	0.0002977	0.30903	0.055093	-0.23519
ATP13A2	-0.0061296	0.03996	-0.11857	0.025773	0.01293	-0.30997
ATP13A3	-0.091816	0.11223	-0.0093173	-0.057759	-0.15201	-0.10017
ATP13A4	0.0020678	-0.018551	0.032765	-0.10985	-0.096614	0.056006
ATP13A5	-0.16901	-0.025515	-0.14633	0.039283	-0.088145	-0.14326
ATP1A1	0.02946	-0.25101	-0.14698	0.12708	-0.2689	-0.44573
ATP1A2	0.056334	0.18576	0.20049	0.06653	0.0738	0.082601
ATP1A3	0.30422	0.13211	0.1843	0.26945	0.096758	0.35732
ATP1A4	0.070565	-0.17422	-0.2279	-0.059867	-0.13028	-0.10998
ATP1B1	0.01612	0.084774	0.079677	0.15815	0.021987	0.066356
ATP1B2	-0.096055	0.088846	-0.060496	-0.075222	0.060543	0.095163
ATP1B3	0.10061	-0.047504	-0.17589	0.081591	-0.028411	0.12314
ATP1B4	-0.17059	-0.080858	-0.0067692	-0.35	-0.067732	-0.15307
ATP2A1	0.1924	0.12091	0.038493	-0.0051468	0.0044552	-0.34078
ATP2A2	-0.22454	-1.1162	-0.74364	-0.3148	-0.002783	-0.18539
ATP2A3	-0.15311	0.059957	-0.30806	-0.25445	0.080123	-0.27099
ATP2B1	0.049147	-0.083613	-0.17453	-0.037655	0.047722	-0.056433
ATP2B2	-0.031054	0.064024	0.114	0.020652	-0.040836	0.074208
ATP2B3	0.047337	0.20824	0.18561	0.20922	0.18153	0.33041
ATP2B4	0.029398	0.021975	0.030374	-0.078144	0.093176	0.089295
ATP2C1	-0.029744	-0.13168	0.056289	-0.068457	-0.23698	-0.11659
ATP2C2	0.028796	-0.065268	0.069703	-0.12463	0.035581	0.19801
ATP4A	0.045668	-0.037042	-0.21143	-0.062024	0.024075	0.016494
ATP4B	-0.10823	-0.013033	-0.22879	-0.20708	0.10411	-0.19104
ATP5A1	-0.015991	-0.090815	0.21652	0.0042422	-0.13933	-0.39922
ATP5B	-0.052464	-0.05008	-0.08995	0.26788	-0.13736	-0.37039
ATP5C1	0.070236	0.26815	0.23449	0.032235	0.26313	0.13102
ATP5D	-0.10346	-0.11314	-0.059514	-0.013533	-0.22279	-0.3706
ATP5E	-0.08291	-0.13912	-0.13488	0.064624	-0.094183	0.15832
ATP5F1	0.055831	-0.17766	0.061461	-0.013838	-0.34323	-0.46424
ATP5G1	-0.010277	-0.15103	0.11585	0.0098849	-0.32314	0.21544
ATP5G2	-0.008597	0.029133	0.074274	0.099444	0.12432	0.33059
ATP5G3	-0.16849	-0.062367	-0.1604	0.074074	0.10379	-0.12537
ATP5H	-0.1049	0.34077	0.18172	-0.2031	0.14562	0.038476
ATP5I	-0.078758	-0.12427	-0.33882	-0.070237	-0.33856	-0.58946
ATP5J	-0.14197	-0.041019	-0.21354	-0.18257	-0.082954	-0.14762
ATP5J2	-0.028112	-0.39438	-0.54983	0.15563	-0.2	-0.4667
ATP5J2-PTCD1	-0.14864	-0.23614	0.18139	-0.15163	-0.12968	-0.53902
ATP5L	0.061951	-0.21099	-0.064955	-0.07498	-0.34342	-0.12438
ATP5L2	-0.13578	-0.032263	-0.40465	-0.28242	-0.39594	-0.5346
ATP5O	0.082988	-0.17603	0.084041	0.18496	0.063283	0.063851
ATP5S	-0.019096	0.10062	0.0014118	0.10005	0.10676	-0.010053
ATP5SL	0.11223	0.26961	0.065968	0.016947	-0.12257	0.04221
ATP6AP1	-0.070127	-0.45594	-0.32044	-0.062149	-0.34873	-0.12941
ATP6AP1L	-0.022733	-0.040674	0.13758	-0.1498	0.016698	0.03049
ATP6AP2	-0.1511	-0.27503	0.06446	0.24448	-0.10866	0.016746
ATP6V0A1	0.050556	-0.031094	-0.2742	-0.14033	-0.071045	-0.31223
ATP6V0A2	-0.25993	0.12928	-0.091448	-0.20536	-0.082762	-0.28677
ATP6V0A4	-0.070008	-0.061831	-0.20121	-0.011112	-0.08742	-0.30462
ATP6V0B	-0.14689	-0.77558	-0.1129	0.25694	-0.12849	0.50454
ATP6V0C	-0.11576	-0.01663	-0.38836	-0.14511	0.32791	-0.509
ATP6V0D1	0.0031288	0.013223	-0.46545	0.14456	-0.17935	-0.1701
ATP6V0D2	-0.21283	0.24776	0.059621	-0.19489	0.19692	0.22958
ATP6V0E1	0.07118	0.035065	0.048519	0.12915	-0.17498	0.098569
ATP6V0E2	-0.24147	0.10778	0.20647	-0.022285	-0.12442	0.17702
ATP6V1A	0.59583	-0.098453	0.75914	0.73434	0.012522	0.74301
ATP6V1B1	0.29359	-0.039679	0.23055	0.013871	-0.22485	-0.19474
ATP6V1B2	0.20813	-0.19212	-0.28705	0.061606	1.0317	-1.024
ATP6V1C1	0.13495	-0.20455	-0.20552	0.05995	0.15384	0.48659
ATP6V1C2	0.029836	-0.28955	-0.12269	-0.23003	-0.33762	0.041677
ATP6V1D	0.19729	0.047308	-0.34641	0.56197	0.3737	0.14651
ATP6V1E1	0.23631	-0.096442	-0.13914	0.071111	-0.14092	-0.25382
ATP6V1E2	0.038484	-0.080346	-0.1941	0.13626	0.006103	-0.052563
ATP6V1F	-0.075134	-0.23789	0.13367	0.073327	-0.022091	0.42825
ATP6V1G1	0.19953	-0.090072	0.88208	0.060077	0.25457	0.86074
ATP6V1G2	-0.018683	-0.050473	-0.26185	0.027629	0.086759	-0.14042
ATP6V1G3	-0.088311	0.11127	0.0045934	-0.041117	-0.06652	-0.14075
ATP6V1H	-0.032711	-0.0018392	-0.15072	-0.14446	0.14757	0.20654
ATP7A	-0.032536	-0.16271	-0.13068	0.15576	0.095584	0.030694
ATP7B	0.086572	-0.27726	0.2677	0.054683	-0.14789	0.096616
ATP8A1	0.062206	0.081261	0.018034	0.16714	0.13209	-0.024923
ATP8A2	0.084047	0.08071	0.14709	0.09725	0.121	0.065423
ATP8B1	-0.04269	0.12042	-0.24092	0.079715	0.15401	-0.029435
ATP8B2	-0.067186	-0.24225	0.21605	0.040963	0.18976	0.13721
ATP8B3	0.21991	-0.12765	0.2855	-0.057559	-0.25222	0.25193
ATP8B4	0.26938	0.19316	0.043931	0.3044	0.49602	0.32797
ATP9A	0.085546	0.035508	-0.095441	0.23119	0.15362	0.36164
ATP9B	-0.025439	0.065713	-0.22813	0.17159	-0.059771	0.058523
ATPAF1	0.10908	-0.097594	-0.053931	0.29364	0.12609	0.097066
ATPAF2	-0.058216	0.098441	-0.27999	0.11915	0.11937	0.0018756
ATPIF1	-0.082531	-0.21302	0.0012975	0.088	-0.083312	-0.14735
ATR	-0.012071	-0.1281	-0.42884	-0.0398	-0.20253	-0.62574
ATRAID	0.16781	0.11094	0.13255	-0.022996	-0.22697	0.059307
ATRIP	-0.065203	-0.26097	-0.64746	-0.13227	-0.17142	-0.52054
ATRN	-0.13719	-0.34247	0.2095	0.1582	-0.017935	0.34464
ATRNL1	-0.15412	0.24759	0.31332	-0.025925	0.15126	0.27518
ATRX	-0.019326	-0.1627	-0.16911	0.21002	-0.13504	-0.058391
ATXN1	0.046567	0.1025	0.19768	-0.14981	0.061108	0.1285
ATXN10	-0.075307	-0.090443	0.70253	0.099938	0.013192	0.37197
ATXN1L	-0.049923	0.021686	0.069044	-0.093846	0.053625	-0.085529
ATXN2	-0.01335	-0.22019	-0.22147	-0.039199	0.038549	-0.065219
ATXN2L	-0.032425	0.17011	-0.25731	-0.0051145	0.12015	-0.0036501
ATXN3	-0.29054	0.1308	0.23429	-0.21818	-0.051034	0.040989
ATXN3L	-0.023208	-0.020563	-0.011527	-0.16919	0.22653	0.080886
ATXN7	0.098039	-0.12639	0.18891	-0.094426	-0.075135	-0.22662
ATXN7L1	0.047539	0.15583	-0.0098643	0.020841	-0.039296	0.034785
ATXN7L2	-0.028063	-0.20577	-0.072983	-0.22432	-0.16594	0.090458
ATXN7L3	0.04441	-0.45608	-0.18296	0.0036891	-0.066933	0.016876
ATXN7L3B	-0.095441	-0.14612	0.065291	0.00032579	-0.114	0.098874
AUH	-0.0078162	-0.10063	-0.17561	0.22549	-0.1601	-0.36775
AUNIP	-0.054455	-0.10471	-0.28002	-0.18553	-0.02855	-0.20105
AUP1	-0.13815	0.023834	-0.19196	-0.1808	-0.032336	0.020264
AURKA	0.35295	-0.030501	0.9931	0.1626	0.48341	0.52728
AURKAIP1	0.12714	0.1807	-0.082092	0.31186	-0.047013	-0.50935
AURKB	0.0048878	0.045053	-0.030116	0.14505	0.22383	0.28245
AURKC	-0.072422	0.033248	-0.15379	0.024268	-0.07288	0.090602
AUTS2	0.11566	-0.58267	0.21962	0.12506	0.035399	0.62206
AVEN	-0.16727	-0.51388	-0.15636	-0.19239	-0.11669	0.060897
AVIL	-0.0019305	-0.16276	-0.24045	-0.2768	-0.3096	-0.22881
AVL9	-0.23678	-0.27201	0.19022	-0.12916	0.042273	0.048977
AVP	0.24737	0.12303	0.027927	0.051986	0.084331	0.077319
AVPI1	0.13912	0.14096	-0.039419	-0.038331	0.015591	-0.12694
AVPR1A	-0.020729	-0.089347	-0.089896	-0.065161	-0.09667	-0.011701
AVPR1B	0.10315	-0.094972	-0.11645	0.052553	-0.08742	0.054687
AVPR2	-0.023187	-0.097883	0.013308	-0.01159	-0.14732	-0.058096
AWAT1	0.0080425	-0.16976	-0.22913	0.016842	-0.016249	-0.16525
AWAT2	-0.02315	-0.086887	-0.32909	-0.17739	0.14318	-0.13934
AXDND1	0.054389	-0.027569	-0.10912	0.11739	-0.0055576	-0.077958
AXIN1	0.18167	0.028296	0.26395	0.17716	-0.14236	-0.055095
AXIN2	-0.068605	0.0016646	0.026578	-0.046474	0.011421	-0.16848
AXL	0.31223	0.24334	0.25538	0.1532	0.15393	0.20939
AZGP1	-0.10689	-0.077258	-0.2566	-0.032273	-0.0039737	-0.046705
AZI2	0.05767	0.14152	0.35564	0.10093	-0.053564	0.020151
AZIN1	-0.16217	-0.14935	-0.080327	-0.24856	-0.11119	-0.26881
AZIN2	-0.0087062	0.10753	0.017988	0.090592	-0.16095	0.027627
AZU1	0.072185	-0.11376	-0.18228	0.039072	0.062203	-0.052938
B2M	0.01671	-0.26653	0.0043231	0.14797	0.10678	-0.050847
B3GALNT1	-0.18236	0.0073843	0.02674	-0.19473	-0.26033	-0.15715
B3GALNT2	-0.069307	0.18138	-0.043955	-0.018832	-0.044588	-0.099771
B3GALT1	-0.015881	-0.12275	-0.14276	-0.13967	0.092099	-0.096701
B3GALT2	0.17502	0.39531	0.11135	0.071097	0.1663	-0.0044206
B3GALT4	-0.071567	0.13727	-0.027577	0.15714	0.2678	0.10082
B3GALT5	-0.064256	0.41984	0.36161	0.047364	0.15727	-0.11739
B3GALT6	0.1304	0.057405	0.16463	0.10601	-0.13972	0.021914
B3GALTL	0.042548	-0.27027	-0.15653	0.012325	0.019131	0.066658
B3GAT1	0.03806	-0.14781	-0.15288	0.022989	-0.1638	-0.25656
B3GAT2	-0.087386	0.066805	0.2085	-0.15134	-0.19231	-0.51182
B3GAT3	0.10414	-0.026023	0.086044	0.051986	-0.14256	0.067408
B3GNT2	-0.12597	0.18336	0.036954	-0.20286	-0.082705	-0.13856
B3GNT3	0.042243	0.2962	-0.17298	-0.19175	-0.036407	-0.74571
B3GNT4	0.12847	-0.10167	0.026864	0.087351	-0.2034	0.10601
B3GNT5	0.15879	0.21274	-0.010607	0.061466	0.13404	-0.010557
B3GNT6	-0.14129	-0.1467	0.052033	-0.064993	-0.013832	-0.14663
B3GNT7	-0.016599	-0.14791	0.070269	0.0041955	-0.12876	0.027081
B3GNT8	0.058208	-0.10168	0.064062	0.0071338	-0.30407	-0.013742
B3GNT9	0.25328	0.071059	0.15839	0.10152	0.057035	0.099512
B3GNTL1	0.035165	0.036124	0.1017	0.087211	-0.023735	-0.00017249
B4GALNT1	-0.14213	-0.020141	0.42836	-0.20901	0.0096744	0.43585
B4GALNT2	0.38365	0.27136	0.20781	0.12081	0.15898	0.31385
B4GALNT3	0.090744	-0.029014	0.092668	0.043506	-0.11993	0.14113
B4GALNT4	0.14015	0.064182	0.43853	0.0011629	-0.053269	0.24331
B4GALT1	0.068324	0.026334	0.22746	0.02347	-0.184	0.18045
B4GALT2	0.011728	0.028735	0.0047066	0.14369	0.075601	-0.074385
B4GALT3	-0.221	-0.0097136	-0.031865	-0.11445	-0.034477	0.24842
B4GALT4	-0.26019	0.25209	0.11986	-0.18348	0.0096165	0.18839
B4GALT5	-0.41816	-0.13277	-0.57562	-0.36572	-0.35223	-0.49248
B4GALT6	-0.041695	0.092516	-0.065505	0.0050304	0.19146	0.063544
B4GALT7	-0.21049	-0.12144	0.70686	-0.1979	0.19879	0.79016
B4GAT1	-0.072768	-0.17313	-0.10745	-0.046662	0.018528	-0.091554
B9D1	-0.075432	0.15692	0.016319	-0.07466	0.048384	-0.078787
B9D2	-0.092753	0.10278	-0.050474	-0.051813	0.0035983	0.096795
BAALC	-0.071895	-0.017621	-0.042039	0.015214	0.088796	0.3671
BAAT	0.048543	-0.096857	-0.045784	0.09843	0.21011	-0.19018
BABAM1	-0.049247	-0.26019	-0.26801	-0.19004	-0.37655	-0.33499
BACE1	-0.077432	0.015579	0.24738	-0.038352	-0.078171	0.057034
BACE2	-0.032175	0.1028	0.042437	-0.030833	-0.14911	-0.038687
BACH1	0.020114	-0.040216	0.08414	-0.018667	0.1597	0.084759
BACH2	0.12978	-0.087193	-0.34013	0.16842	-0.12715	-0.2294
BAD	0.27761	0.31244	0.15688	0.16269	0.11324	0.34861
BAG1	0.071254	-0.049502	0.11738	0.049098	-0.066136	-0.30392
BAG2	-0.29607	0.11025	0.17914	-0.32994	0.039451	0.28937
BAG3	0.08924	-0.12202	-0.070481	-0.016974	-0.096681	-0.049658
BAG4	0.13567	-0.15717	-0.063951	-0.065111	0.022479	0.073565
BAG5	-0.038361	-0.10064	0.14962	-0.023002	-0.15111	-0.13745
BAG6	0.045117	0.1937	-0.084534	0.15573	-0.11524	-0.14388
BAGE2	0.023199	0.21281	0.031495	-0.12431	-0.00065949	0.01092
BAHCC1	-0.0092126	-0.038427	0.26585	0.047736	0.01665	0.12283
BAHD1	-0.17157	-0.14195	0.042497	0.13355	-0.022811	0.20173
BAIAP2	-0.065327	0.082732	0.14986	0.14307	2.8972e-05	-0.032334
BAIAP2L1	-0.10122	0.065152	0.17248	-0.11945	0.055546	0.18303
BAIAP2L2	-0.057331	0.1166	0.13876	0.085883	0.19436	-0.093434
BAIAP3	0.10382	-0.12969	0.035752	0.11564	0.03874	0.057096
BAK1	0.10163	0.064422	0.18677	-0.087609	0.1828	-0.01914
BAMBI	0.13525	0.11075	0.18386	0.05184	0.1577	0.22291
BANF1	-0.075568	0.0038577	-0.14758	0.010047	0.1073	-0.14112
BANF2	-0.16092	0.015538	0.1092	0.067169	0.033187	-0.08354
BANK1	-0.044555	-0.092117	0.05322	0.0020789	0.053486	0.046657
BANP	-0.38549	-0.32995	-0.22805	-0.014933	-0.10224	0.27106
BAP1	0.11133	-0.16904	0.10084	-0.10242	-0.284	-0.45704
BARD1	0.19124	-0.020078	-0.052485	0.028793	-0.21943	-0.59337
BARHL1	-0.046303	0.037755	0.010396	-0.20281	-0.064689	-0.042487
BARHL2	0.289	-0.13858	-0.45637	0.084395	-0.10346	-0.1492
BARX1	0.042681	-0.055963	0.0773	-0.010927	-0.21409	-0.12896
BARX2	-0.10982	-0.10607	-0.074448	-0.026441	-0.11217	0.0076086
BASP1	0.10563	0.16494	0.042784	0.083576	0.086753	-0.037937
BATF	0.16027	-0.01248	0.039939	-0.052751	0.030231	0.064856
BATF2	-0.15582	-0.058527	2.9633e-05	-0.10584	-0.05692	-0.038737
BATF3	-0.15527	0.070182	0.11846	-0.0041816	0.20095	0.47808
BAX	0.068687	0.030528	-0.13023	-0.062909	0.027815	0.097083
BAZ1A	-0.093256	-0.093229	-0.31914	-0.16201	0.04535	0.012764
BAZ1B	0.082798	-0.020613	0.50467	0.19195	-0.10878	0.43188
BAZ2A	-0.053295	0.089555	-0.095992	-0.070207	-0.20877	-0.28241
BAZ2B	0.16972	0.14133	0.12525	0.11657	0.038136	0.10646
BBC3	0.028599	0.031616	0.019373	0.17224	-0.095424	0.12653
BBIP1	0.086549	0.1735	0.36706	0.14661	0.30793	0.30432
BBOX1	0.040962	0.013616	0.31827	-0.057757	0.12805	0.39774
BBS1	0.45946	-0.050354	0.15846	0.30561	-0.11155	0.072174
BBS10	0.024742	-0.011369	0.035017	-0.17846	-0.10347	0.062489
BBS12	-0.031701	-0.17062	-0.46302	-0.11795	-4.6034e-05	-0.050259
BBS2	0.027905	0.028404	0.061137	0.27684	-0.10223	0.21222
BBS4	0.065254	0.30414	0.19275	-0.09992	0.062282	-0.091765
BBS5	0.16327	-0.039719	-0.046258	0.13123	0.0322	0.0035367
BBS7	0.10391	0.27723	-0.059445	-0.18567	0.01853	0.078722
BBS9	0.058489	-0.10638	-0.39498	-0.09259	-0.001509	-0.29719
BBX	0.11641	0.062227	-0.17052	0.33568	0.15148	0.03031
BCAM	0.23471	0.10225	-0.1155	0.1393	0.01665	0.16549
BCAN	0.18388	0.090302	0.16699	0.010333	-0.020976	0.20176
BCAP29	0.13688	0.10578	0.16723	0.13686	-0.09071	-0.1889
BCAP31	0.012308	0.0029837	0.080293	0.033563	0.16549	0.26308
BCAR1	0.034059	-0.17089	0.16936	-0.023511	0.17032	0.23939
BCAR3	0.14411	0.25048	0.0094297	0.052058	0.066706	-0.099156
BCAS1	-0.17808	-0.013373	-0.44496	-0.048012	0.055185	-0.22432
BCAS2	0.0010039	-0.25587	-0.17051	0.40877	-0.32064	-0.44729
BCAS3	0.096712	0.17742	0.063066	0.066974	0.083878	0.06462
BCAS4	0.12962	-0.16809	-0.13478	0.15417	-0.16428	-0.081526
BCAT1	0.01564	-0.13722	0.32878	0.10564	-0.039801	0.4494
BCAT2	0.076049	0.0020665	0.00079288	0.031408	-0.14335	-0.11449
BCCIP	0.070085	-0.058323	-0.16436	0.22869	0.13952	0.17185
BCDIN3D	-0.11341	0.51921	0.50571	-0.293	0.34564	0.12447
BCHE	-0.086704	-0.11692	-0.06126	-0.27887	0.018449	-0.35093
BCKDHA	0.050971	0.14512	-0.23717	0.11352	0.29445	0.10625
BCKDHB	0.038403	-0.055648	-0.2505	0.14322	0.0083591	0.047641
BCKDK	0.08897	-0.077427	-0.24527	0.14037	0.068061	-0.23198
BCL10	0.22759	-0.21098	0.12861	0.064678	-0.16996	0.28664
BCL11A	-0.087585	0.16931	0.0071938	-0.077453	0.043112	-0.043977
BCL11B	0.0019069	-0.04374	-0.018714	-0.049701	-0.18681	-0.12589
BCL2	0.015966	0.35995	-0.12663	0.18678	0.183	0.0088241
BCL2A1	0.094065	-0.0032065	-0.082204	0.12396	-0.062922	-0.11191
BCL2L1	-0.21177	0.061346	-0.31153	-0.08247	-0.0066864	-0.26247
BCL2L10	0.027172	0.0084429	-0.025007	0.088533	0.027526	-0.070254
BCL2L11	-0.17135	-0.030003	0.032678	0.0087089	0.087891	-0.17143
BCL2L12	-0.18229	0.015301	0.19424	0.16689	-0.060675	0.086068
BCL2L13	0.36324	0.053143	-0.069651	0.19629	-0.1435	-0.09863
BCL2L14	0.081281	-0.024875	-0.12627	-0.0061522	0.042714	-0.083281
BCL2L15	-0.2334	0.11087	0.24666	-0.27109	0.13845	0.12595
BCL2L2	-0.1198	-0.015647	-0.015827	0.00016377	0.013399	0.12546
BCL2L2-PABPN1	0.092279	0.1959	-0.069397	0.14123	0.39054	-0.37966
BCL3	0.061388	0.13402	0.15293	0.044377	0.2576	0.091091
BCL6	0.14525	0.081319	-0.019716	0.12221	0.089306	-0.0046428
BCL6B	-0.22647	-0.018098	0.17821	-0.022108	-0.15272	-0.22649
BCL7A	0.19502	-0.10646	0.053659	0.10083	-0.0024104	-0.096669
BCL7B	-0.024854	-0.09171	-0.29818	0.075366	-0.029024	-0.11824
BCL7C	0.051349	0.044455	0.040544	0.088139	0.31214	-0.12409
BCL9	0.0034924	-0.13658	-0.4579	0.093378	0.070933	0.09631
BCL9L	-0.019211	-0.04296	-0.11673	-0.05023	-0.08413	-0.11269
BCLAF1	0.22502	-0.11997	0.20102	0.10546	0.25181	-0.21179
BCO1	0.058152	-0.017174	0.11729	-0.12256	-0.0072408	0.085448
BCO2	0.18073	0.0090719	-0.021857	-0.16324	0.0036278	0.13033
BCOR	-0.24934	-0.18589	-0.077046	-0.05894	0.031206	0.01524
BCORL1	0.045675	0.012266	0.016188	0.057618	-0.039994	0.18433
BCR	0.25587	0.037025	0.53473	0.25319	0.24996	0.48607
BCS1L	0.01951	-0.035901	-0.036419	0.0525	-0.080475	-0.2727
BDH1	0.036713	-0.1039	0.35529	0.01654	0.022843	0.29559
BDH2	0.044114	0.085287	-0.010652	0.11818	0.15331	-0.018384
BDKRB1	0.10431	0.1017	0.056765	0.076633	-0.032374	0.29942
BDKRB2	-0.16783	0.0094105	-0.2902	-0.23024	0.023516	-0.01809
BDP1	0.043113	0.11207	-0.020744	0.082167	0.18082	0.16366
BEAN1	-0.004289	0.14115	0.1559	-0.023925	0.143	-0.093587
BECN1	0.0069503	-0.054577	0.020802	0.18153	-0.10195	0.094639
BECN2	-0.26761	0.081551	0.14423	0.0030213	0.10706	0.040829
BEGAIN	0.015228	-0.094495	0.017382	-0.028782	-0.075546	-0.010288
BEND2	0.0074417	0.033475	0.011777	0.033302	0.001424	-0.034236
BEND3	0.015515	0.25405	0.07786	0.013593	0.054267	-0.15028
BEND4	0.084036	-0.087031	0.0069813	0.070878	0.033042	0.059132
BEND5	-0.10408	-0.096071	0.17663	0.03084	0.082789	0.012196
BEND6	-0.1258	-0.021269	0.01806	0.060218	-0.061268	-0.029021
BEND7	0.13721	0.044035	-0.042253	0.13475	0.014453	-0.13144
BEST1	0.24162	0.31389	0.22256	0.068173	0.10305	0.055029
BEST2	0.061515	-0.23016	-0.026832	0.017599	-0.11499	-0.14632
BEST3	-0.14605	0.26612	0.018772	0.16049	-0.059576	-0.27795
BEST4	-0.23932	0.033863	-0.33326	-0.10451	-0.30896	-0.55852
BET1	0.21283	0.059844	-0.1559	0.09431	0.18185	0.24789
BET1L	-0.036841	-0.10634	-0.06387	-0.226	-0.14163	0.11427
BEX1	-0.099365	0.017916	0.021283	-0.15244	0.0018523	0.12199
BEX2	-0.11365	0.050245	0.018413	-0.014571	0.24193	4.6001e-05
BEX4	0.13899	0.023731	0.10058	0.10033	0.098631	-0.11227
BEX5	0.19633	0.029377	0.28814	0.033584	0.13387	0.15297
BFAR	0.14916	-0.028114	0.16603	-0.090537	-0.0050437	0.17627
BFSP1	0.21574	0.27381	0.39832	0.11438	0.4577	0.32175
BFSP2	0.033948	0.18169	0.11961	0.18995	0.025649	-0.089257
BGLAP	0.18585	0.077202	-0.091743	0.1061	0.035389	-0.22183
BGN	-0.08199	-0.15303	-0.16663	0.18463	-0.14927	0.15281
BHLHA15	0.028602	0.25738	-0.040155	0.096591	0.12863	-0.044554
BHLHA9	-0.091933	-0.00046485	-0.091664	-0.028437	-0.11894	-0.24233
BHLHB9	0.020583	0.042725	-0.035125	0.13229	0.00041544	0.13148
BHLHE22	0.088098	0.077561	-0.0037842	0.12304	-0.071548	-0.23242
BHLHE23	0.025719	-0.18615	-0.079924	-0.066221	-0.015565	-0.065842
BHLHE40	0.10573	-0.073869	0.2048	-0.057869	0.08703	0.23988
BHLHE41	0.058128	0.13895	0.271	0.37371	0.01698	0.43841
BHMT	0.13268	0.11366	0.13383	0.083491	0.15141	0.20473
BHMT2	-0.084226	-0.032237	0.020061	0.0721	0.0049305	-0.064436
BICC1	-0.037207	-0.013991	-0.078533	0.089163	0.084617	0.058299
BICD1	0.11542	0.022772	0.29736	-0.073828	-0.087205	0.17858
BICD2	0.10496	-0.23771	0.055655	0.085752	-0.14851	-0.18269
BID	-0.013189	0.16984	-0.099708	0.064275	0.17251	0.059321
BIK	0.04573	0.11671	0.094552	0.0003462	0.3053	0.13571
BIN1	0.18421	0.010887	0.054895	0.18618	-0.03791	-0.26448
BIN2	0.023141	-0.15062	-0.027655	0.064668	-0.19292	0.010692
BIN3	-0.043529	-0.10551	-0.24947	0.13306	0.057474	-0.1212
BIRC2	-0.18368	-0.15927	0.018508	-0.22557	-0.13623	0.030903
BIRC3	-0.074569	-0.19331	-0.14486	-0.012203	-0.36839	-0.36544
BIRC5	-0.022432	-0.035386	-0.22111	0.048113	-0.016945	-0.61982
BIRC6	-0.045127	-0.18757	-0.45395	0.045487	-0.1385	-0.79219
BIRC7	-0.15278	0.092292	-0.22213	-0.13132	-0.054178	-0.021318
BIRC8	0.23276	0.019992	0.010381	-0.075937	0.33863	0.0099895
BIVM	0.1318	0.13033	0.16431	0.17332	-0.079775	-0.2396
BIVM-ERCC5	0.17674	0.10892	0.21755	-0.063786	-0.1126	-0.111
BLCAP	0.10287	-0.10579	-0.10028	0.24777	0.018786	-0.0029871
BLID	-0.12916	0.21173	-0.03572	-0.16576	0.034595	-0.096635
BLK	0.15764	0.33763	0.22071	-0.10978	0.29822	0.36551
BLM	-0.086508	-0.039693	-0.13106	0.102	0.069138	-0.06529
BLMH	0.064102	0.078771	-0.038787	0.10417	0.11257	0.023657
BLNK	0.013174	-0.11361	0.0069801	-0.02773	-0.048053	-0.13516
BLOC1S1	0.080433	0.057329	0.37667	-0.067045	0.12415	0.47269
BLOC1S2	0.0001345	0.2513	0.35212	0.20167	0.31394	0.60502
BLOC1S3	0.060001	0.10702	0.027271	0.10749	-0.018216	-0.11932
BLOC1S4	-0.1646	-0.03977	0.02322	-0.040569	-0.11326	-0.070731
BLOC1S5	-0.10024	-0.021835	-0.081287	-0.091773	0.010768	0.0099249
BLOC1S6	-0.061163	-0.061389	-0.12034	0.23434	0.05879	-0.0012474
BLVRA	-0.11744	-0.026997	0.12032	-0.066991	-0.19574	-0.080353
BLVRB	0.095016	-0.080443	-0.33477	0.037897	0.44827	-0.010681
BLZF1	-0.089172	-0.18514	-0.22345	-0.11551	-0.1247	-0.19854
BMF	-0.11146	-0.021421	-0.061875	-0.11757	-0.035635	-0.13376
BMI1	-0.038592	0.10029	0.33129	-0.0052931	-0.11714	0.25078
BMP1	-0.18596	0.025531	0.029589	0.027388	-0.11814	0.041242
BMP10	-0.0707	-0.11477	0.011833	-0.23729	-0.018514	0.1509
BMP15	-0.02392	0.011747	0.015833	-0.0087019	-0.052008	-0.1268
BMP2	-0.16726	-0.073022	-0.12912	-0.14898	-0.0022732	0.03654
BMP2K	0.022625	-0.14943	-0.21217	0.057098	-0.32469	-0.2836
BMP3	0.030276	-0.026423	0.069239	0.011445	0.2415	0.10594
BMP4	-0.051769	-0.2551	-0.021643	-0.11149	-0.18527	0.017676
BMP5	-0.070903	-0.0077053	-0.026185	-0.07501	-0.11207	-0.046331
BMP6	-0.039469	-0.0046216	0.094045	-0.024363	-0.061404	-0.3996
BMP7	-0.16989	-0.19383	-0.40865	-0.014989	-0.061585	-0.1141
BMP8A	0.025872	-0.021858	-0.23975	0.21467	-0.11047	-0.10711
BMP8B	-0.015913	-0.077085	-0.0063514	0.1902	0.1612	0.093072
BMPER	0.026111	0.093116	0.031545	0.047852	0.064646	-0.11616
BMPR1A	-0.1268	-0.072732	-0.060088	-0.15246	-0.098205	0.1084
BMPR1B	0.045861	0.0016576	-0.32682	0.08503	-0.043249	0.016562
BMPR2	0.11878	-0.098313	-0.022287	-0.0063301	-0.0081898	-0.12784
BMS1	0.2041	0.047753	-0.23343	0.42174	0.15086	-0.13166
BMX	-0.013263	0.16854	0.088353	-0.029525	0.062366	-0.012387
BNC1	-0.0043357	0.19382	-0.1078	0.14143	0.013143	-0.21701
BNC2	-0.25454	0.010636	0.112	-0.4432	-0.12979	0.3322
BNIP1	0.19908	-0.31254	0.0443	0.17335	-0.1096	0.24843
BNIP2	-0.058251	0.20634	-0.019189	0.045861	-0.15913	-0.18843
BNIP3	0.020346	0.13749	0.030796	-0.24295	0.06493	-0.15834
BNIP3L	-0.029479	-0.18953	-0.28902	-0.045005	-0.10987	-0.10386
BNIPL	-0.010989	-0.12467	0.018347	-0.038675	-0.21414	0.10946
BOC	0.0090238	0.080709	-0.24757	0.0045276	0.13376	-0.03121
BOD1	0.19965	0.21133	0.1789	0.021576	0.3446	0.0020089
BOD1L1	-0.10047	0.062825	-0.0063777	-0.00083293	0.28711	0.19409
BOD1L2	0.067603	0.01485	0.26597	-0.070686	-0.13768	-0.18031
BOK	0.10255	0.030419	0.12039	0.19234	-0.15557	-0.090286
BOLA1	0.012296	-0.27411	-0.02482	-0.16201	-0.31223	-0.039917
BOLA2	-0.093656	-0.20681	-0.22145	-0.092332	0.0079049	-0.013171
BOLA2B	0.027046	-0.091989	-0.027509	0.025951	-0.069552	-0.033011
BOLA3	-0.13648	0.17385	0.10994	0.14116	0.20778	0.030784
BOLL	0.12622	-0.24572	-0.017438	0.20498	-0.06459	-0.011899
BOP1	-0.1764	-0.22765	-0.14795	0.24954	-0.0234	-0.021423
BORA	-0.042156	0.31613	0.077991	0.045657	0.32135	0.1523
BPGM	0.022853	0.068931	-0.086089	0.18074	0.012548	-0.031058
BPHL	0.046061	0.033992	0.126	-0.068681	0.030364	0.17653
BPI	0.076547	-0.053376	-0.090017	-0.11165	-0.30958	-0.18959
BPIFA1	0.044913	-0.005759	0.014302	0.042442	0.10986	0.2294
BPIFA2	0.1161	-0.10444	-0.006107	0.051375	0.01714	-0.01272
BPIFA3	0.028248	-0.019438	0.0051614	0.061804	-0.086976	-0.0062873
BPIFB1	0.053495	-0.21224	0.13131	-0.0066292	-0.10544	-0.23259
BPIFB2	0.24706	0.28488	0.24873	0.31506	0.1276	0.14295
BPIFB3	-0.12622	-0.051126	-0.085938	0.094824	0.031667	-0.05336
BPIFB4	0.16378	0.16971	-0.055142	0.11	0.099542	0.027782
BPIFB6	-0.1612	-0.026498	0.1192	-0.18367	-0.006228	0.18645
BPIFC	0.070709	0.14642	-0.17493	0.15456	-0.050141	0.094264
BPNT1	-0.05312	0.099231	0.25837	-0.14647	-0.0084931	-0.087872
BPTF	-0.018487	0.24778	0.08788	-0.075405	0.12284	0.06717
BPY2	-0.12822	-0.027851	-0.15566	-0.21064	-0.020508	-0.075219
BPY2B	-0.13007	-0.012137	-0.081075	-0.15304	0.084933	0.015382
BPY2C	-0.094111	0.022883	-0.088047	-0.033929	0.064248	0.11361
BRAF	-0.17986	0.20488	0.076518	-0.060654	0.081504	-0.049724
BRAP	-0.017594	0.10577	-0.10082	-0.089541	0.43518	0.011812
BRAT1	-0.078659	-0.0091624	-0.30322	0.034397	-0.26864	-0.319
BRCA1	-0.052421	-0.29714	-0.28727	-0.036317	0.16443	-0.1406
BRCA2	-0.036245	-0.27576	-0.20244	-0.10274	-0.13269	-0.077955
BRCC3	0.027959	-0.20632	-0.14625	-0.12364	-0.2459	-0.024373
BRD1	-0.050153	0.069655	-0.0068357	-0.024404	-0.053107	-0.1103
BRD2	-0.19354	-0.30572	-0.54039	-0.16642	-0.41838	-0.28128
BRD3	0.050297	-0.04854	0.14375	0.035315	-0.071638	0.23203
BRD4	0.16409	-0.036347	-0.22023	0.18619	-0.022253	-0.23268
BRD7	0.10577	0.42033	0.11969	0.15831	0.34839	0.13012
BRD8	-0.12158	0.19479	-0.23996	0.11101	0.3788	0.10131
BRD9	0.028988	-0.10173	-0.25877	-0.085809	-0.13641	-0.30329
BRDT	0.19568	0.013319	0.18115	-0.18015	0.14155	0.14883
BRE	-0.11383	-0.13421	-0.30605	-0.16685	-0.17194	-0.21331
BRF1	0.092548	0.025053	0.22582	0.21125	0.17141	0.13543
BRF2	0.032481	0.13797	-0.21763	0.15368	0.47278	0.2728
BRI3	-0.0041473	-0.031253	0.29843	-0.071825	0.063023	0.024544
BRI3BP	0.023695	-0.065524	-0.090262	-0.064552	-0.082747	-0.12206
BRICD5	0.012237	-0.016612	0.037674	0.018283	0.016797	-0.0028277
BRINP1	-0.0032564	-0.13078	-0.12341	0.064945	-0.12375	-0.088787
BRINP2	-0.0080634	-0.12633	-0.37569	0.14788	-0.17408	-0.18909
BRINP3	-0.098013	0.10239	0.055629	0.10158	0.36969	0.31554
BRIP1	0.22881	0.13874	-0.035882	-0.072658	0.21675	0.0035669
BRIX1	0.05969	0.30528	-0.41372	-0.12605	0.25301	-0.21922
BRK1	-0.15935	-0.11829	0.021055	-0.19899	-0.1538	0.11821
BRMS1	-0.33835	-0.06848	-0.28165	-0.30121	0.13247	-0.19076
BRMS1L	0.12598	-0.13117	0.094597	0.22792	-0.010553	-0.15831
BROX	0.029985	0.12179	0.065503	0.078133	0.056624	0.14586
BRPF1	-0.054894	0.14748	0.19045	0.014294	0.32666	0.58057
BRPF3	0.034717	-0.096958	0.13775	0.11592	-0.012501	0.04435
BRS3	0.062461	-0.068641	-0.33603	0.051709	-0.31037	-0.27197
BRSK1	-0.07816	0.2737	0.18681	0.35194	0.11041	0.092119
BRSK2	0.0085046	-0.090711	0.10354	-0.1498	-0.38331	0.021836
BRWD1	-0.032369	0.17266	0.11258	-0.024518	0.22276	0.18352
BRWD3	0.0045258	0.11315	0.16272	0.096054	-0.25331	-0.28648
BSCL2	0.096481	0.084088	0.10701	0.054883	-0.22759	-0.023135
BSDC1	-0.050546	0.11579	-0.1542	0.10325	0.12846	-0.18813
BSG	0.0090619	-0.17006	0.062073	0.11005	-0.15696	0.060258
BSN	-0.13732	-0.023721	-0.0057462	-0.003844	0.086491	-0.13728
BSND	-0.28341	0.056786	0.12144	-0.33425	-0.068621	-0.20987
BSPH1	0.078358	0.24166	0.19771	-0.10895	0.054426	0.21719
BSPRY	-0.09431	-0.097696	-0.14988	-0.039374	-0.097422	-0.16764
BST1	-0.14996	-0.13035	-0.19746	-0.16605	-0.081758	-0.15621
BST2	0.23081	-0.076702	0.10335	0.19437	0.08825	-0.17497
BSX	0.10752	-0.016008	0.17069	0.040094	0.0025166	0.13002
BTAF1	0.056522	0.088081	-0.1333	0.046994	0.079116	-0.34947
BTBD1	-0.12027	0.045135	-0.007393	0.04958	0.20259	0.28192
BTBD10	0.26271	0.035003	-0.18472	0.28693	-0.11017	-0.05014
BTBD11	-0.0076305	-0.07584	-0.18715	0.017914	0.01112	-0.32237
BTBD16	0.11959	0.25027	0.21688	-0.10768	0.049107	0.10728
BTBD17	-0.17258	-0.021041	-0.11389	0.15958	0.12231	-0.04184
BTBD18	-0.091008	-0.032624	-0.053724	-0.040591	0.011431	0.19921
BTBD19	-0.10834	-0.082672	-0.077456	0.16632	-0.11929	0.15529
BTBD2	0.14851	0.14205	0.15813	0.049154	-0.067765	0.097052
BTBD3	0.07189	-0.080336	0.39489	0.071229	-0.10752	0.24451
BTBD6	-0.10295	0.11436	-0.015937	-0.10047	0.026448	-0.088772
BTBD7	-0.10835	-0.39262	-0.054095	-0.029568	-0.097639	-0.04209
BTBD8	-0.42767	-0.10649	-0.37732	-0.20782	0.075252	-0.12955
BTBD9	0.14521	-0.12918	-0.12303	0.021337	-0.26611	-0.12954
BTC	0.10907	0.080694	0.54097	0.52655	0.091271	0.34146
BTD	-0.044986	-0.14775	-0.2042	0.114	0.017841	0.089274
BTF3	-0.035577	-0.0020876	0.032881	0.17897	0.12422	0.05951
BTF3L4	0.01205	-0.059632	-0.021664	-0.011589	0.11848	0.0014698
BTG1	0.0081508	-0.028064	0.065846	0.10384	-0.0009219	-0.19485
BTG2	0.10869	0.08102	-0.096976	-0.0066258	0.017729	-0.094967
BTG3	0.07721	0.10361	-0.042387	0.21506	0.044811	-0.31992
BTG4	-0.20523	-0.075186	0.19347	-0.019146	-0.146	0.10871
BTK	0.0030248	0.043344	-0.26294	0.13504	-0.060198	-0.0078987
BTLA	-0.038542	0.032222	0.24836	0.037498	-0.1208	0.016188
BTN1A1	0.12749	0.12521	0.15359	-0.0078447	0.020225	0.13622
BTN2A1	0.20142	0.24616	-0.36442	0.047489	0.23021	0.056518
BTN2A2	0.043562	0.06821	0.19572	-0.011802	-0.0081314	-0.015247
BTN3A1	0.082937	-0.081822	-0.026834	-0.10338	-0.10024	0.019666
BTN3A2	-0.073972	0.065065	0.17178	0.084169	0.040787	0.10555
BTN3A3	-0.21946	-0.048967	-0.17636	-0.22452	-0.071442	-0.21485
BTNL10	0.05309	-0.20637	-0.049231	0.091219	-0.023395	-0.12552
BTNL2	-0.12171	-0.096674	-0.02532	-0.07262	-0.085755	-0.0073453
BTNL3	-0.09086	0.025637	0.012752	0.16156	0.032261	0.15646
BTNL8	0.11654	-0.11712	-0.0097869	-0.080664	-0.16942	-0.15388
BTNL9	-0.066499	0.10496	0.070212	-0.22966	-0.012624	0.10887
BTRC	-0.020831	-0.20834	-0.20153	0.053229	-0.013606	0.1494
BUB1	-0.089935	0.070286	0.41146	0.24933	0.41122	0.51644
BUB1B	0.31655	0.083582	-0.074098	0.28147	0.29498	0.080057
BUB3	0.09923	0.28843	0.046664	0.12815	0.45861	0.36998
BUD13	-0.042025	0.14106	-0.23145	0.052504	0.10396	-0.14289
BUD31	-0.10563	-0.43733	0.14798	-0.12578	-0.41592	-0.57643
BVES	0.25597	0.016408	0.14462	0.0074796	0.19185	-0.085254
BYSL	0.21379	-0.30212	0.11909	0.30738	0.0083428	-0.1513
BZRAP1	-0.020129	0.064445	-0.082362	0.08136	0.028131	-0.22177
BZW1	-0.14323	-0.18498	-0.21428	-0.12376	-0.31081	-0.074686
BZW2	0.050209	-0.15625	-0.032805	0.030279	0.052235	0.3856
C10orf10	-0.065495	-0.19343	-0.1147	-0.083712	-0.23232	0.12601
C10orf105	0.0792	-0.068018	0.14913	0.0039036	-0.072917	0.042459
C10orf107	0.084889	0.056928	-0.015971	0.090175	0.25413	0.080791
C10orf111	0.059031	-0.054708	0.039622	0.13672	-0.088043	0.050942
C10orf113	-0.0023201	-0.21437	-0.052284	-0.23205	0.042067	-0.070221
C10orf12	-0.16164	0.0649	-0.037483	-0.043421	0.10191	-0.2503
C10orf120	0.057521	0.081784	0.31781	-0.050969	0.093827	0.19506
C10orf126	0.024066	-0.0051125	-0.22542	-0.043141	-0.0019276	-0.036638
C10orf128	0.020981	-0.11282	-0.23457	0.16929	-0.1164	-0.036596
C10orf131	-0.079457	0.02298	-0.23248	0.11977	-0.029891	-0.022031
C10orf142	-0.092925	-0.081233	-0.2274	0.025833	-0.051569	-0.31328
C10orf2	-0.028543	0.05377	0.097649	0.028554	0.028922	-0.1458
C10orf25	-0.26547	0.040963	-0.052444	-0.2097	-0.04736	-0.058916
C10orf32	-0.046946	0.043576	0.029644	-0.14062	-0.10986	0.11558
C10orf35	0.070921	0.065271	0.095933	0.0025157	0.049251	0.14199
C10orf53	0.028224	0.11139	0.026974	0.18589	0.12173	0.087027
C10orf54	0.14152	0.036517	0.033617	0.1362	0.11909	0.14724
C10orf55	-0.27205	-0.064586	0.13878	-0.088811	0.17639	0.29611
C10orf62	0.11003	0.078724	-0.011181	0.037133	-0.091902	-0.0027869
C10orf67	-0.24091	-0.10801	0.30474	0.115	-0.1139	0.013347
C10orf71	0.019708	0.01273	0.050695	0.13706	0.073921	0.14703
C10orf76	0.17356	-0.10687	-0.046837	0.15176	0.0096165	0.12906
C10orf82	0.069175	0.023652	0.17242	0.053427	-0.039287	0.089996
C10orf88	0.035737	-0.10854	0.3026	-0.063939	-0.11086	0.030195
C10orf90	0.027628	0.16367	0.013615	0.01089	-0.048942	-0.11621
C10orf91	0.069917	0.001157	0.14111	0.029987	-0.13862	-0.0090649
C10orf95	-0.018593	0.048503	-0.14612	0.15893	-0.32695	-0.16358
C10orf99	-0.15398	-0.07189	0.22968	0.075332	0.0057256	0.092606
C11orf1	-0.04666	-0.0035094	0.075404	0.090645	-0.067601	0.018848
C11orf16	0.14141	0.13392	0.21481	-0.03023	0.12333	-0.060165
C11orf21	0.00077769	-0.15102	-0.040631	-0.13762	0.0083106	0.013391
C11orf24	-0.037198	-0.068514	0.076327	-0.10136	-0.056416	-0.094832
C11orf30	-0.11015	0.013905	0.32498	-0.046153	0.23892	0.3981
C11orf31	-0.32024	0.00089442	-0.18508	-0.10579	-0.048507	-0.015507
C11orf40	0.15131	0.09537	-0.028122	0.032641	0.014167	-0.087435
C11orf42	0.092114	-0.098218	0.02878	-0.18184	-0.21664	-0.27152
C11orf44	0.0047365	0.017382	0.032777	0.10943	-0.18627	-0.16331
C11orf45	-0.038361	-0.044751	0.2742	0.055467	-0.016689	0.10714
C11orf49	-0.010334	0.11364	0.15086	0.08354	-0.031034	-0.064541
C11orf52	-0.033662	-0.071759	0.014327	0.042195	-0.15699	0.010327
C11orf53	-0.35777	-0.043929	-0.090028	-0.095331	0.084166	0.053208
C11orf54	-0.042594	0.025911	0.019247	-0.22439	-0.17966	0.24237
C11orf57	-0.21318	-0.15314	-0.0077091	-0.10454	0.032083	-0.21824
C11orf58	-0.058723	-0.41626	-0.58347	-0.11511	-0.1221	-0.095957
C11orf63	0.20497	-0.050876	0.53812	0.15214	0.32075	0.42547
C11orf65	-0.12959	-0.11988	0.05016	-0.13942	0.049553	0.17187
C11orf68	-0.035953	-0.097027	0.10118	0.0013232	-0.16231	-0.12852
C11orf70	0.16538	-0.12837	-0.0097319	0.14677	0.0098404	0.20045
C11orf71	-0.062148	0.022237	-0.021786	0.0012979	-0.027007	-0.10461
C11orf73	-0.11722	-0.19909	-0.17731	0.076591	0.026132	-0.01144
C11orf74	-0.097186	0.075618	-0.024557	0.012104	0.10533	0.33426
C11orf80	-0.25836	-0.11298	0.062919	0.17338	0.24979	0.042556
C11orf84	0.11853	-0.028545	-0.21724	0.17274	-0.14795	0.12974
C11orf85	0.27106	0.058268	-0.0026151	0.25783	-0.19193	-0.27423
C11orf86	-0.062438	-0.12076	0.07342	0.069236	0.11072	0.08836
C11orf87	-0.051631	0.074015	0.076489	-0.0045658	0.083602	-0.086755
C11orf88	0.048856	-0.014642	0.20715	0.13516	0.14929	0.18265
C11orf91	-0.01255	0.14023	0.18443	0.019978	0.090896	0.15299
C11orf94	0.049396	-0.057097	-0.008373	0.045374	0.045116	-0.20965
C11orf95	0.13763	-0.12102	0.048516	-0.041443	-0.0083417	0.1362
C11orf96	0.0013401	-0.20816	-0.090849	-0.046391	-0.11968	-0.11067
C11orf97	0.097293	-0.16618	-0.11237	0.04038	-0.081227	-0.15618
C11orf98	-0.098113	0.01694	0.042439	-0.060209	0.072222	0.087981
C12orf10	-0.0075635	-0.22126	-0.31068	-0.013847	-0.13662	-0.27199
C12orf29	-0.23251	-0.13814	-0.12911	-0.038	-0.16646	-0.47321
C12orf4	0.12605	-0.019307	0.22794	0.34522	0.031141	0.051969
C12orf40	0.20622	-0.011428	-0.31981	-0.10467	-0.076071	-0.22399
C12orf42	0.1882	-0.076926	-0.01834	0.24267	-0.26892	-0.18443
C12orf43	0.010037	0.23528	0.078754	0.070725	0.074049	-0.066727
C12orf45	0.10395	0.2639	0.21442	0.16398	0.13434	0.14132
C12orf49	0.031979	0.020093	-0.13488	-0.033154	-0.14218	-0.10272
C12orf50	-0.12866	0.039835	0.070345	-0.014674	0.05519	0.16401
C12orf54	0.012466	-0.027109	0.11704	0.17982	0.045818	0.22409
C12orf56	-0.22207	0.0070264	0.073865	-0.11094	0.066911	0.19012
C12orf57	-0.039671	0.11623	-0.095364	0.069046	-0.010251	0.011672
C12orf60	0.21514	0.098243	0.10494	0.1799	-0.16821	-0.04568
C12orf65	0.12508	0.20262	0.18052	0.3253	0.27817	-0.2278
C12orf66	0.0076909	-0.025463	-0.26317	-0.11075	0.1418	-0.30658
C12orf71	0.029413	-0.10297	-0.17516	-0.023181	0.02324	0.038118
C12orf73	-0.10388	0.031723	0.17317	-0.063603	-0.018868	0.075454
C12orf74	-0.072557	-0.0092262	-0.26706	0.03799	0.021325	-0.016388
C12orf75	0.17666	0.036679	0.19355	0.12834	0.11511	-0.26821
C12orf76	0.13537	-0.078921	-0.078776	0.06359	0.068445	0.004825
C12orf77	-0.080349	-0.00054542	0.19244	0.068959	-0.064518	-0.060214
C12orf79	0.13967	0.13073	-0.038072	0.092039	-0.052569	0.085536
C12orf80	0.013931	0.053319	0.041423	-0.011812	0.12926	-0.131
C14orf1	0.085082	0.018982	0.12973	-0.00077097	0.25244	0.26909
C14orf105	0.23731	0.27718	0.18673	0.29708	0.20151	0.0043127
C14orf119	-0.14676	0.032643	0.058529	-0.071129	0.056075	0.086262
C14orf132	-0.11285	-0.096722	0.19765	-0.082555	0.11637	-0.0073127
C14orf142	-0.00056325	-0.027586	0.40325	-0.0056417	-0.088799	0.14701
C14orf159	0.19478	0.026696	-0.00068115	0.024295	0.11364	-0.28745
C14orf166	-0.32914	0.034417	-0.032968	-0.077187	0.26058	-0.086705
C14orf169	-0.039077	0.12039	-0.09096	0.063198	0.20547	0.063586
C14orf177	-0.029468	0.055156	-0.028961	0.020646	-0.034198	-0.22778
C14orf178	-0.050869	0.1019	0.05064	0.24284	0.015661	0.69327
C14orf180	-0.02403	-0.061411	-0.12922	-0.23124	-0.25969	-0.25078
C14orf2	0.15099	0.0080581	0.4434	0.10563	-0.072526	0.35228
C14orf28	-0.11456	0.037254	-0.012822	0.17482	-0.15954	0.1354
C14orf37	0.28528	0.25921	0.18529	0.19021	0.14961	0.26566
C14orf39	-0.06579	-0.07956	0.26891	-0.094092	-0.13385	0.0062621
C14orf79	-0.015086	-0.16014	-0.070623	-0.091365	-0.1388	0.073891
C14orf80	-0.024237	0.095308	-0.020834	0.16219	0.37788	0.34191
C14orf93	-0.12991	0.05522	0.046997	0.008815	0.091175	0.085354
C15orf26	0.066775	0.054875	-0.41826	0.091027	-0.064753	-0.13405
C15orf27	0.083374	0.070693	-0.20676	0.20017	0.071849	-0.023717
C15orf32	0.12504	0.0703	-0.15872	0.041982	-0.059177	-0.24357
C15orf38-AP3S2	-0.008883	0.2714	0.26916	0.39006	0.42959	0.35832
C15orf39	0.045389	-0.005114	0.01452	0.01072	-0.024055	0.049803
C15orf40	0.047307	0.2531	0.34067	0.044781	0.081474	0.23252
C15orf41	-0.042427	0.11205	0.0708	0.062061	0.18553	0.09731
C15orf43	0.14676	-0.22044	-0.055229	-0.17653	0.078539	-0.062493
C15orf48	-0.20992	-0.14677	0.13502	0.17065	-0.073879	0.15323
C15orf52	-0.056613	-0.35738	0.21579	0.06108	-0.18908	0.025044
C15orf53	-0.1115	-0.078435	-0.10301	-0.13013	-0.0059389	-0.097252
C15orf54	0.04835	0.11456	-0.11088	-0.19716	0.13501	0.0076564
C15orf56	-0.018448	0.019582	0.093907	-0.0029747	0.048773	-0.046881
C15orf57	0.086761	0.19806	0.00013746	-0.026245	0.13416	0.049316
C15orf59	0.013435	-0.056256	-0.15424	-0.052516	-0.076078	-0.020251
C15orf61	0.091346	0.12314	-0.069264	0.14928	-0.012903	-0.014657
C15orf62	0.18763	0.019387	-0.048169	0.080893	-0.066335	-0.07251
C15orf65	0.15152	-0.052661	0.13535	0.048469	-0.15505	0.0072246
C16orf13	-0.010585	0.18434	-0.10462	0.012902	0.0051709	-0.12296
C16orf45	0.079516	-0.098079	-0.14617	-0.0038149	-0.079514	-0.30004
C16orf46	0.020757	0.011782	-0.067617	-0.023276	-0.045996	-0.13512
C16orf47	-0.13803	0.18608	0.20236	-0.032256	-0.13765	0.126
C16orf52	-0.057754	0.24921	0.19001	-0.12893	0.2625	0.2988
C16orf54	-0.053254	0.062072	0.029347	-0.07892	-0.0087169	-0.26141
C16orf58	-0.010101	0.058291	0.10963	0.16015	0.043716	-0.0020459
C16orf59	0.040397	0.14783	0.2685	0.12824	0.045676	0.13106
C16orf62	-0.093145	-0.066375	-0.15572	-0.16655	0.10037	0.019807
C16orf70	-0.00034451	0.28887	0.10686	-0.030434	0.21774	0.07171
C16orf71	-0.056628	-0.0030691	0.071766	-0.12269	-0.18689	-0.45548
C16orf72	0.030581	-0.043758	-0.31396	-0.051272	-0.12185	-0.21556
C16orf74	-0.088609	-0.092034	0.02718	0.029884	0.0091015	0.0096701
C16orf78	-0.082649	-0.19914	-0.22716	-0.084632	-0.090863	-0.061948
C16orf82	0.21327	0.38699	-0.019413	0.021603	0.073588	0.09087
C16orf86	0.071202	-0.13927	-0.038214	-0.088212	-0.061349	-0.054252
C16orf87	0.10385	0.04795	-0.11996	0.15515	0.28382	-0.018395
C16orf89	0.12676	0.19715	0.036244	0.049674	0.10271	-0.19987
C16orf90	0.1766	0.1277	-0.073543	-0.093422	0.28244	0.06815
C16orf91	-0.16608	0.013112	-0.16016	0.064084	-0.18969	-0.16815
C16orf92	-0.1021	-0.018636	0.076871	0.12567	0.007328	0.22324
C16orf93	0.023371	0.011313	-0.28839	-0.11494	-0.098165	-0.25577
C16orf95	0.1173	-0.051038	-0.056939	-0.0011138	-0.17624	-0.19465
C16orf96	-0.12537	0.13635	-0.2449	0.036839	0.042307	-0.44569
C16orf97	-0.046898	-0.21532	-0.22662	-0.0075605	-0.084314	-0.20228
C17orf100	-0.059111	-0.0068079	-0.057189	0.15137	0.13608	-0.065841
C17orf102	-0.13424	0.045226	-0.13979	-0.22183	0.23622	0.060562
C17orf104	0.15006	0.16984	0.16526	0.23984	0.034381	0.31138
C17orf105	0.064077	0.007899	0.18298	-0.010587	-0.064251	-0.090991
C17orf107	0.0017915	-0.079304	-0.13296	-0.052523	0.056162	-0.088684
C17orf112	0.00073912	-0.080429	0.050693	0.041896	-0.053908	0.17918
C17orf47	-0.053655	-0.14131	-0.2331	-0.054947	-0.06492	-0.0067988
C17orf49	-0.086126	0.032168	0.31454	-0.21001	-0.43966	-0.46853
C17orf50	0.024804	0.28276	-0.04959	-0.13803	0.013606	-0.051185
C17orf51	0.10986	0.081331	-0.012561	0.25834	-0.14715	-0.029316
C17orf53	0.023326	-0.59311	-0.91324	0.12042	-0.87255	-1.3787
C17orf58	0.13941	0.033485	0.05276	-0.084613	0.27997	-0.036033
C17orf59	-0.0016679	-0.19234	0.33205	-0.053332	-0.063555	0.13334
C17orf62	0.011001	-0.15693	-0.37344	-0.056343	-0.050909	-0.48177
C17orf64	-0.13087	-0.1015	0.010851	0.002073	-0.043012	0.038388
C17orf67	0.031531	-0.44766	-0.21375	0.072338	-0.2097	-0.41039
C17orf70	-0.079256	0.041025	-0.33789	-0.015596	-0.49319	-1.0067
C17orf74	-0.15749	0.021892	-0.2862	-0.1448	-0.0038497	-0.015715
C17orf75	-0.027867	-0.077552	-0.066559	-0.00021492	0.015661	-0.03533
C17orf77	0.095877	-0.022349	0.069319	-0.054079	-0.065921	0.10205
C17orf78	-0.012959	-0.069116	-0.034937	0.097835	-0.011935	0.0057952
C17orf80	0.098362	0.20941	0.50552	-0.26807	-0.18302	0.26919
C17orf82	-0.092	-0.25913	0.020215	0.018993	0.036254	0.045742
C17orf85	-0.13197	-0.036691	-0.17683	-0.33342	-0.064959	-0.034825
C17orf89	0.054787	0.12698	0.17771	0.17776	-0.066322	0.04205
C17orf96	0.1744	-0.0077498	0.083568	0.2136	-0.13279	0.20089
C17orf97	-0.18166	0.048557	-0.10194	-0.051097	0.20883	0.024721
C17orf98	-0.18373	0.021061	0.062259	-0.14202	-0.032522	-0.19256
C17orf99	0.0087084	0.16595	0.042196	-0.031928	0.009291	0.13783
C18orf21	-0.010026	-0.52924	-0.30706	0.064168	0.01796	-0.10037
C18orf25	0.15582	-0.14045	-0.055951	-0.034511	0.021239	0.015912
C18orf32	0.12199	0.025851	-0.083489	0.2076	-0.073691	0.089323
C18orf42	-0.07735	0.13999	-0.0050597	-0.040036	0.067823	-0.15274
C18orf54	-0.24492	-0.022412	0.04579	-0.1365	-0.11804	0.039987
C18orf63	0.024824	-0.14465	-0.22686	-0.076718	-0.30677	0.1687
C18orf65	0.076549	-0.063617	-0.35349	0.051867	0.012565	-0.12499
C18orf8	0.020989	0.22498	-0.12438	0.12545	0.044673	-0.09558
C19orf12	0.10645	0.20209	-0.34085	0.16242	0.11451	0.026456
C19orf18	-0.22888	-0.12518	-0.041338	-0.19233	0.15557	0.047935
C19orf24	0.1055	-0.13824	-0.0070745	0.18926	-0.31754	-0.15888
C19orf25	-0.082997	0.063682	0.40993	-0.13398	0.065801	0.2604
C19orf26	0.033529	0.11991	0.1092	-0.046147	-0.10292	-0.043941
C19orf33	-0.2906	-0.026301	0.13647	-0.058207	-0.25872	0.015771
C19orf35	0.14801	0.12863	0.18326	0.20042	0.19429	0.23411
C19orf38	-0.0090053	0.1601	0.34382	-0.20535	-0.01599	0.078547
C19orf40	0.049452	-0.11381	-0.3312	-0.094988	-0.2688	-0.64004
C19orf43	-0.060563	-0.24308	-0.29949	0.15011	-0.34562	-0.49121
C19orf44	0.11778	0.0050634	-0.19674	0.225	0.0027226	-0.137
C19orf45	-0.027727	0.0037961	0.12314	-0.11156	-0.16762	0.067989
C19orf47	0.068093	0.0209	0.11729	0.11258	-0.0060356	0.025912
C19orf48	0.28457	0.12511	0.26481	0.2131	0.080867	0.07725
C19orf52	-0.51302	-0.18097	-0.031741	-0.055988	-0.069614	-0.57735
C19orf53	-0.18402	0.097617	-0.2146	0.19987	0.37608	0.12528
C19orf54	0.10404	-0.12121	-0.031788	0.092114	0.063985	0.097639
C19orf57	-0.0401	-0.020301	-0.11741	0.24284	-0.034613	0.10758
C19orf60	-0.039979	-0.13498	-0.1063	0.11161	-0.16166	0.035165
C19orf66	-0.11522	-0.089143	0.091944	0.10104	-0.11955	0.021929
C19orf67	-0.10104	-0.18725	-0.01475	0.073778	-0.13976	0.0047198
C19orf68	-0.078755	-0.054404	-0.035975	0.074924	0.0023553	0.0014674
C19orf70	0.1374	2.827e-05	-0.16373	0.12812	0.068612	-0.11784
C19orf71	0.13968	-0.2187	0.006259	-0.096105	-0.13612	-0.08781
C19orf73	-0.031085	-0.018899	-0.021044	-0.10362	-0.12979	-0.2156
C19orf80	0.056508	-0.3863	0.076168	0.051064	-0.32042	0.10206
C19orf81	-0.0013759	-0.067619	-0.11033	-0.024697	-0.087842	-0.025569
C19orf84	-0.050513	0.16606	0.18482	-0.10468	0.012298	-0.19398
C1D	0.014626	-0.084922	-0.27131	-0.06698	-0.10621	-0.18879
C1GALT1	0.050443	0.07239	-0.062516	0.043866	0.029722	-0.0050699
C1GALT1C1	-0.24046	-0.2413	-0.24423	-0.040539	-0.23154	-0.24621
C1GALT1C1L	0.10393	0.024669	0.20012	-0.04648	0.061065	0.14481
C1orf100	-0.12642	-0.33924	-0.25987	-0.29004	-0.019486	-0.25477
C1orf101	0.11117	-0.0019203	0.10909	0.10073	0.081755	0.17478
C1orf105	0.17474	0.091921	0.15744	0.20017	-0.014265	-0.090942
C1orf106	-0.12766	-0.0042639	0.184	-0.10315	-0.14008	0.077376
C1orf109	0.14697	0.27666	0.1651	0.27579	0.055439	0.44029
C1orf110	0.086465	0.088795	-0.014811	0.11274	0.37169	0.18901
C1orf111	0.12028	0.038204	-0.051645	0.022523	-0.032529	-0.22392
C1orf112	-0.042323	-0.36551	-0.62036	-0.031156	-0.50369	-0.81507
C1orf115	0.028005	0.0063934	0.077525	0.23936	0.27294	0.01459
C1orf116	0.16022	-0.01756	-0.12755	0.17782	0.18956	0.21215
C1orf122	0.087658	-0.2227	-0.3253	-0.049789	-0.22597	-0.32833
C1orf123	-0.12143	-0.062078	0.045861	-0.24321	-0.030446	-0.030881
C1orf127	0.033369	0.066105	-0.0053991	0.027075	0.017875	0.037327
C1orf131	0.11563	-0.18598	-0.045636	0.070394	-0.058572	0.06867
C1orf137	0.068107	0.19089	0.13864	0.013533	-0.0011014	0.23797
C1orf141	-0.18081	-0.019963	0.0719	0.0089833	0.08017	0.16242
C1orf146	-0.24178	0.11057	0.076302	0.076334	-0.089849	-0.11503
C1orf158	0.12583	0.075372	-0.1708	0.15306	0.12146	0.3131
C1orf159	-0.057266	-0.43777	-0.11184	0.071534	-0.034975	0.052345
C1orf162	0.095425	-0.031509	-0.16367	0.024803	0.030149	-0.14937
C1orf167	0.050723	-0.0036763	0.13194	0.095803	0.025273	0.035853
C1orf168	-0.1271	-0.11658	-0.2024	0.036553	0.14111	-0.13549
C1orf174	-0.21455	-0.1303	-0.18544	-0.21268	0.033964	-0.21842
C1orf177	-0.023423	-0.053394	0.081804	-0.015101	0.20872	0.14883
C1orf185	0.074068	0.12544	0.048992	0.058513	0.039742	-0.17864
C1orf186	0.12871	0.15033	-0.091352	0.019742	0.039456	0.076975
C1orf189	-0.20758	-0.12601	0.0053101	-0.11954	-0.060987	-0.082767
C1orf194	0.018312	0.029628	-0.10392	-0.080198	-0.10694	-0.34447
C1orf195	-0.16688	0.0125	0.1893	-0.1319	0.050087	-0.31271
C1orf198	-0.0033722	0.13959	0.0083814	-0.046736	0.089572	-0.052096
C1orf204	-0.082638	-0.2358	0.012027	-0.087429	-0.29474	-0.11194
C1orf21	0.048058	0.28622	0.029802	0.24596	0.11449	-0.0073981
C1orf210	0.11079	0.035726	0.088062	0.15353	0.33965	0.20414
C1orf216	-0.00035737	-0.080099	-0.15057	-0.046156	0.053921	-0.26662
C1orf226	-0.043126	0.0055611	0.0067294	0.028345	0.20405	0.53679
C1orf228	0.13489	-0.059429	-0.10295	0.065763	0.052677	-0.17569
C1orf229	-0.06457	0.017789	0.075369	-0.17064	0.060746	0.13559
C1orf233	0.093012	0.084274	0.03742	0.1813	-0.068425	-0.060915
C1orf234	0.038576	-0.073617	-0.079422	0.34438	0.077446	0.12709
C1orf27	0.060964	-0.19275	-0.027734	0.056022	0.093744	0.3263
C1orf43	-0.12075	0.20641	0.19369	-0.077188	0.1647	0.35427
C1orf50	0.041125	0.36081	0.29288	0.25972	0.020268	0.16328
C1orf52	0.15694	-0.11268	-0.1152	0.075097	-0.009194	-0.26732
C1orf53	-0.15094	-0.077122	-0.039299	-0.1036	-0.17594	0.065914
C1orf54	-0.048155	-0.18926	-0.12893	0.003357	0.052104	-0.059606
C1orf56	0.050716	0.12303	0.058622	0.021548	0.066492	0.19683
C1orf61	-0.070371	0.049476	0.11978	0.032238	0.076152	0.1573
C1orf64	0.11825	0.031648	-0.015795	0.16742	0.21182	0.023404
C1orf68	0.036415	-0.034487	0.12047	0.067943	-0.02163	-0.062484
C1orf86	0.047268	-0.19414	-0.18843	0.016703	-0.28196	-0.10456
C1orf87	0.11519	0.18375	0.081048	0.12238	0.040362	0.23752
C1orf94	0.21379	0.0040246	0.15224	0.092381	-0.01124	0.1294
C1orf95	0.15559	0.07201	-0.21221	0.05919	0.13707	-0.29658
C1QA	0.0049828	-0.097448	0.046255	0.12245	0.067343	0.040446
C1QB	0.081548	-0.031162	0.092126	0.063183	0.052815	-0.087735
C1QBP	-0.084949	0.12114	-0.26549	-0.11157	-0.047353	-0.47668
C1QC	-0.016574	-0.075601	0.09496	0.18518	-0.20063	0.049766
C1QL1	-0.08249	0.18287	0.11558	-0.047336	0.032171	-0.021409
C1QL2	-0.0027415	0.038042	0.14083	-0.19463	0.10391	-0.11919
C1QL3	-0.032105	-0.12819	0.024055	-0.018058	-0.030449	0.083075
C1QL4	-0.11142	0.10469	0.22232	-0.094828	0.00059485	0.070034
C1QTNF1	-0.014047	0.068989	0.12031	0.074626	0.0051444	0.18566
C1QTNF2	0.13385	0.060087	0.13117	0.15213	0.053347	0.16229
C1QTNF3	-0.012866	0.060578	-0.051864	-0.078611	-0.015504	-0.098268
C1QTNF4	0.013698	0.094232	-0.068019	0.34299	0.14789	0.066957
C1QTNF5	0.067014	-0.077436	0.014441	0.046987	-0.1734	0.13327
C1QTNF6	0.085463	-0.074715	-0.26958	-0.014782	-0.21409	-0.24539
C1QTNF7	-0.060685	0.12369	-0.049072	0.072541	-0.071426	0.10178
C1QTNF8	-0.22241	-0.081768	-0.19765	0.11266	-0.051843	-0.18074
C1QTNF9	0.063765	-0.26231	0.10464	0.10957	-0.056027	0.32231
C1QTNF9B	-0.14792	-0.089766	-0.21727	-0.016098	-0.044147	-0.11669
C1QTNF9B-AS1	0.074723	-0.11471	-0.024406	0.03441	-0.07732	-0.11324
C1RL	0.12555	0.067589	-0.028085	0.119	0.034408	-0.2079
C1S	0.013475	-0.09812	-0.028566	0.3372	0.029745	0.47038
C2	-0.081914	-0.057881	-0.015715	0.05611	0.028732	-0.081076
[truncated: 17,116 more rows]
