# Supplementary material for: Loss of the abasic site sensor HMCES is synthetic lethal with the activity of the APOBEC3A cytosine deaminase in cancer cells
Source: PLoS Biol. 2021 Mar 31;19(3):e3001176. doi: 10.1371/journal.pbio.3001176 (PMC8041192; doi:10.1371/journal.pbio.3001176)
Supplement: S4 Data — All numerical raw data associated with Fig 4A–4I and S4B Fig. File contains multiple tabs with labels corresponding to the relevant figure. (XLSX) [file pbio.3001176.s024.xlsx]

## Sheet: Fig 4A
Fig 4A numerical data
	LXF-289			NCI-H358
	shNT	shHMCES		shNT	shHMCES
Rep1	1.07583	0.0782171		1.00084	0.0697538
Rep2	1.00681	0.171538		1.00491	0.172699
Rep3	1.00065	0.165135		1.00529	0.126306

## Sheet: Fig 4B
Fig 4B numerical data
LXF-289	6 days							10 Day
	shHMCES			shNT				shHMCES			shNT
0	100	100	100	100	100	100		100	100	100	100	100	100
1	25.9708	43.9616	34.4355	54.3543	59.0256	65.2629		29.9804	29.4357	46.3003	70.0376	65.8613	64.0568
2	25.8951	41.2528	30.1989	39.2469	48.6667	49.5333		31.3894	26.4616	31.9932	53.2248	51.0253	43.444
	Rep1	Rep2	Rep3	Rep1	Rep2	Rep3		Rep1	Rep2	Rep3	Rep1	Rep2	Rep3

## Sheet: Fig 4C
Fig 4C numerical data
		shNT						hHMCES
3 Days	Dox	G0/G1		S		G2M		G0/G1		S		G2M
	0	77.8	79.1	8.11	8.8	14	11.2	74	76.4	12.1	9.2	12.8	12.6
	1	76.1	72.3	8.9	11.2	13.6	15.6	70.2	61.3	10.8	17.4	18.2	20
	2	72.9	74	12.8	8.5	13.2	16.7	54.9	67.8	19.9	11.1	24.4	20.6
		shNT						hHMCES
6 Days	Dox	G0/G1		S		G2M		G0/G1		S		G2M
	0	82.1	74.4	8.3	9.57	6.9	14.3	79.8	75.4	9.4	11	9.1	14.2
	1	70.6	72.2	11.1	9	18.3	13.3	55	60.8	22.8	19.6	22.2	16.3
	2	68.9	70	11	9.4	19.7	17	53.5	55.8	21.8	22.9	24	18.6
		Rep1	Rep2	Rep1	Rep2	Rep1	Rep2	Rep1	Rep2	Rep1	Rep2	Rep1	Rep2

## Sheet: Fig 4D
Fig 4D numerical data
	Densitometry
Conditions	gH2AX	Vinculin	Ratio gH2AX/Vinc	Relative to CTRL (NT)
shNT no dox 3 DAYS	3427.74	10384.4	0.330087	1
shNT dox 3 DAYS	5426.47	13651.5	0.3975	1.20423
shHMCES no dox 3 DAYS	2702.01	16326.4	0.1655	0.501383
shHMCES dox 3 DAYS	9371.54	18426.9	0.508579	1.54074
shNT no dox 6 DAYS	3351.01	13074.6	0.256299	0.776459
shNT dox 6 DAYS	4900.69	11336.6	0.432289	1.30962
shHMCES no dox 6 DAYS	4739.28	20368.8	0.232674	0.704887
shHMCES dox 6 DAYS	20033.5	21829.1	0.917741	2.78031

## Sheet: Fig 4E
Fig 4E numerical data
NCI-H358
Dox	shHMCES			shNT
0	100	100		100	100
0.12	37.5573	42.6		53.7958	57.6046
0.5	34.9618	36.2		46.5969	49.8099
	Rep1	Rep2		Rep1	Rep2

## Sheet: Fig 4F
Fig 4F numerical data
	A549
Dox	A549-shNT			A549-HMCES
0	100	100	100	100	100	100
2	75.1397	63.1285		60.9023	59.1479
4	42.7374	51.9553	39.3855	31.3283	48.3709	30.0752
	A549-p53
Dox	A549-p53-shNT			A549-p53-shHMCES
0	100	100	100	100	100	100
2	31.2727	36.0727	31.4182	12.2277	13.071	14.9684
4	16.7273	24.7273	20.8	6.53549	12.0169	10.9628
	Rep1	Rep2	Rep3	Rep1	Rep2	Rep3

## Sheet: Fig 4G
Fig 4G numerical data
	H358	LFX 0	LFX 0.125
Rep1	31.414	0.9727	31.925
Rep2	62.721	1.0432	41.136
Rep3	47.068	1.008	36.53

## Sheet: Fig 4H
Fig 4H numerical data
	LXF-289
Dox		shNT			shHMCES
Fig 4H		100	100	100	100	100	100
0.125		90.912	85.6893	104.74	54.2693	51.6986	47.7023
		Rep1	Rep2	Rep3	Rep1	Rep2	Rep3

## Sheet: Fig 4I
Fig 4I numerical data
HCC78
shHMCES			NT
86.037	78.1496	84.1569	103.481	107.495	89.0247
H2122
shHMCES			NT
71.8479	97.8651	118.623	105.25	93.3913	101.358
Rep1	Rep2	Rep3	Rep1	Rep2	Rep3

## Sheet: S4B Fig
S4B Fig numerical data
Gene	t9_A3A_A549_p53KO_Control	t9_A3A_A549_p53KO_Treatment	t9_A3A_A549_p53KO_Diff	t9_A3A_A549_p53KO_group	t12_A3A_A549_p53KO_Control	t12_A3A_A549_p53KO_Treatment	t12_A3A_A549_p53KO_Diff	t12_A3A_A549_p53KO_group	t15_A3A_A549_p53KO_Control	t15_A3A_A549_p53KO_Treatment	t15_A3A_A549_p53KO_Diff	t15_A3A_A549_p53KO_group	t5_A3A_LXF289_Control	t5_A3A_LXF289_Treatment	t5_A3A_LXF289_Diff	t5_A3A_LXF289_group	t10_A3A_LXF289_Control	t10_A3A_LXF289_Treatment	t10_A3A_LXF289_Diff	t10_A3A_LXF289_group	t15_A3A_LXF289_Control	t15_A3A_LXF289_Treatment	t15_A3A_LXF289_Diff	t15_A3A_LXF289_group
KLHL4	0.26627	0.108474	-0.157796	none	0.421337	0.148314	-0.273023	none	0.49519	0.12422	-0.37097	none	-0.0566553	-0.138593	-0.0819377	none	-0.0361777	-0.0669779	-0.0308002	none	-0.023094	0.0588012	0.0818952	none
LYZL6	-0.252489	-0.0564206	0.196069	none	-0.0178301	-0.0204892	-0.00265916	none	0.142805	0.0985271	-0.0442775	none	-0.162346	-0.111081	0.0512647	none	-0.0408371	-0.0146542	0.0261829	none	-0.0497295	0.0228247	0.0725541	none
STEAP3	-0.133883	-0.233461	-0.099578	none	-0.168845	0.140239	0.309084	none	-0.039609	-0.0182507	0.0213583	none	0.0796945	-0.0194194	-0.0991139	none	0.12969	-0.0215499	-0.151239	none	0.137835	0.0537057	-0.0841291	none
KDM5D	0.0914714	0.308742	0.217271	none	0.30837	0.582313	0.273943	none	0.28259	0.367475	0.0848852	none	0.288114	0.155124	-0.132989	none	0.183826	0.180013	-0.00381346	none	0.21444	0.318108	0.103667	none
GAS2L1	0.205781	0.130673	-0.0751085	none	0.0666425	0.350672	0.284029	none	0.236937	-0.0444246	-0.281361	none	0.182903	0.245564	0.0626607	none	0.271968	0.0754577	-0.19651	none	0.105647	0.137743	0.0320961	none
C22orf46	-0.126509	-0.0317006	0.0948081	none	0.315647	-0.348133	-0.66378	none	0.282783	-0.226109	-0.508893	none	-0.00288899	-0.258529	-0.25564	none	0.186482	-0.0750285	-0.26151	none	0.186344	-0.0313003	-0.217644	none
VWCE	0.330623	0.20459	-0.126033	none	-0.0858083	-0.00828229	0.077526	none	-0.0463667	-0.0701261	-0.0237594	none	-0.0275852	-0.0329543	-0.00536901	none	-0.0818293	-0.060687	0.0211424	none	-0.170959	-0.0603464	0.110612	none
CACNA2D1	0.499613	0.218834	-0.280778	none	0.409746	0.160021	-0.249725	none	0.431924	0.445919	0.0139956	none	-0.0432105	-0.0407352	0.00247529	none	0.0445595	0.0377675	-0.00679198	none	0.153773	0.0704453	-0.0833275	none
RNF111	0.195523	0.0237053	-0.171818	none	-0.0345309	0.105168	0.139699	none	-0.225904	0.091113	0.317017	none	-0.157611	-0.021365	0.136246	none	-0.00322811	-0.0644393	-0.0612112	none	-0.156697	-0.0062125	0.150484	none
IL21R	-0.235512	-0.0412947	0.194217	none	-0.180707	0.0571809	0.237888	none	-0.11193	-0.115227	-0.00329691	none	-0.215119	0.272986	0.488106	none	-0.0241543	0.0467377	0.0708919	none	-0.0924901	0.0169097	0.1094	none
PTPN1	-0.328846	-0.248699	0.0801468	none	-0.382918	-0.253722	0.129195	none	-0.495577	-0.327472	0.168105	none	-0.108216	0.160944	0.269161	none	0.0929392	0.0198502	-0.073089	none	0.0671364	0.0627387	-0.00439771	none
ZNF581	-0.372112	0.145802	0.517915	none	0.20577	-0.251956	-0.457726	none	0.328669	-0.0976062	-0.426275	none	-0.0652381	-0.344457	-0.279219	bottomcenter	-0.201864	-0.0983902	0.103474	none	0.0682515	-0.0913281	-0.15958	none
SLC25A33	-0.340425	0.0760811	0.416506	none	-0.134977	0.24112	0.376097	none	-0.148043	0.135037	0.28308	none	0.140932	0.136425	-0.00450652	none	0.146666	0.168976	0.02231	none	0.0684361	0.241372	0.172935	none
HEMGN	-0.0709634	0.0356285	0.106592	none	-0.0376467	0.0349868	0.0726334	none	0.252769	0.226615	-0.0261541	none	0.0378788	-0.0389285	-0.0768073	none	-0.0138284	0.0197924	0.0336208	none	-0.0287097	0.0790773	0.107787	none
TNFRSF11B	0.111968	0.23904	0.127072	none	0.234151	0.259999	0.0258487	none	0.246614	0.171455	-0.0751589	none	0.0624143	0.0904785	0.0280642	none	0.121775	0.12972	0.00794456	none	0.129099	0.117309	-0.0117902	none
ARPP21	0.377184	0.186563	-0.190621	none	0.179013	-0.196313	-0.375325	none	0.278473	0.0795242	-0.198949	none	0.0193969	-0.0149528	-0.0343497	none	0.133663	0.0135472	-0.120115	none	0.211321	0.0988889	-0.112432	none
ULK1	0.31999	0.387283	0.0672933	none	0.18075	0.151315	-0.0294348	none	0.0424504	0.382801	0.340351	none	0.314388	0.14406	-0.170327	none	0.244645	0.209572	-0.035073	none	0.198244	0.089592	-0.108652	none
THEMIS2	-0.112283	-0.0351979	0.0770849	none	-0.00592547	-0.0888146	-0.0828891	none	0.200419	0.0893962	-0.111023	none	0.081014	0.0153496	-0.0656644	none	0.00705803	0.0748171	0.0677591	none	0.122066	0.0457109	-0.0763553	none
DUOX2	0.017959	-0.00806193	-0.0260209	none	0.216422	-0.0614977	-0.277919	none	-0.139011	-0.0257746	0.113236	none	-0.076743	-0.0786062	-0.00186317	none	0.0113733	-0.0147926	-0.0261659	none	0.0415867	-0.0391667	-0.0807533	none
S100A6	-0.0757826	0.102762	0.178545	none	-0.093441	0.0414737	0.134915	none	0.117119	0.00987774	-0.107241	none	-0.0545533	-0.106003	-0.0514497	none	-0.0105962	-0.0674475	-0.0568513	none	-0.0266043	-0.133229	-0.106625	none
TBATA	0.0766029	-0.0100165	-0.0866194	none	-0.0753816	-0.203804	-0.128423	none	-0.374244	0.123915	0.498159	none	0.168808	0.195922	0.0271138	none	0.106796	0.281513	0.174717	none	0.173731	0.254592	0.0808611	none
TMTC2	0.0676919	0.361638	0.293946	none	0.442755	0.388998	-0.0537571	none	0.518107	0.338299	-0.179808	none	0.00754088	0.118487	0.110946	none	0.084517	0.0686122	-0.0159048	none	0.152632	0.223689	0.0710574	none
ANKRD18A	0.509284	0.335051	-0.174233	none	0.316373	0.567898	0.251525	none	0.417342	0.295878	-0.121464	none	0.224385	0.362897	0.138512	none	0.241128	0.25214	0.0110114	none	0.23201	0.298307	0.0662977	none
MPL	-0.0858042	-0.0787311	0.00707308	none	0.115189	0.0771387	-0.0380499	none	0.201568	-0.163385	-0.364952	none	-0.209963	-0.406962	-0.197	none	-0.168008	-0.252031	-0.0840228	none	-0.155092	-0.32421	-0.169118	none
ZNF682	0.177829	0.0892352	-0.0885933	none	0.254514	0.146432	-0.108082	none	0.222756	0.0454862	-0.177269	none	-0.103472	-0.076808	0.0266641	none	0.0332999	-0.00493972	-0.0382396	none	0.10784	-0.00677865	-0.114618	none
IFT52	0.315913	0.15885	-0.157063	none	0.275988	-0.0111452	-0.287133	none	0.517707	0.0158576	-0.501849	none	0.0307447	-0.0473569	-0.0781016	none	0.0533089	0.0338115	-0.0194974	none	0.240718	0.0170955	-0.223623	none
SPATA13	0.182411	-0.120556	-0.302967	none	0.231616	0.205918	-0.0256984	none	0.245789	0.0934667	-0.152322	none	0.0224336	-0.0187957	-0.0412292	none	-0.0564183	-0.0196693	0.036749	none	0.0668895	-0.15072	-0.21761	none
GBX1	0.119561	0.0718045	-0.0477568	none	0.0721776	0.0120734	-0.0601042	none	0.221697	0.135857	-0.0858407	none	0.0955015	0.230649	0.135148	none	0.159424	0.144712	-0.0147125	none	0.17858	0.144714	-0.0338665	none
ADAP1	-0.301235	0.015181	0.316416	none	0.00137775	0.105545	0.104168	none	-0.0900648	-0.258055	-0.16799	none	0.467333	0.2598	-0.207533	none	0.235848	-0.0106432	-0.246492	none	0.267317	0.114861	-0.152456	none
PRR34	0.0878705	0.300984	0.213114	none	0.220979	0.126785	-0.0941932	none	0.0972625	0.365999	0.268736	none	0.129943	0.105542	-0.0244004	none	0.0469933	0.025835	-0.0211583	none	0.127076	0.00545981	-0.121616	none
AEN	0.202373	0.0873018	-0.115071	none	0.129332	0.115206	-0.0141262	none	0.00385767	0.0321201	0.0282625	none	-0.0264999	-0.0451808	-0.0186808	none	0.119895	0.14347	0.0235748	none	0.0494585	0.10651	0.0570519	none
ALDOC	0.0526783	0.0764089	0.0237306	none	0.088034	-0.00399076	-0.0920248	none	0.207078	-0.0550446	-0.262122	none	0.1192	0.0297493	-0.0894511	none	-0.00961432	0.0693814	0.0789957	none	-0.00271222	0.0329141	0.0356263	none
MCCD1	0.0373939	-0.0351125	-0.0725064	none	0.121463	0.276623	0.15516	none	0.300913	0.180117	-0.120796	none	0.0651399	-0.0335034	-0.0986433	none	0.157045	-0.0484896	-0.205534	none	0.19302	0.0446988	-0.148322	none
GRIK2	0.0923505	0.216585	0.124235	none	-0.11662	-0.0469608	0.0696589	none	-0.164986	0.159209	0.324195	none	-0.0747066	0.0171517	0.0918582	none	-0.132887	-0.0603732	0.072514	none	-0.1094	-0.0911024	0.0182972	none
WFDC11	0.0604428	0.00920247	-0.0512403	none	0.171095	-0.0606791	-0.231774	none	0.20269	0.0305074	-0.172183	none	-0.0453632	-0.209583	-0.164219	none	0.0157831	-0.0450325	-0.0608156	none	0.0313161	-0.0143924	-0.0457085	none
GLUL	0.135392	0.153571	0.0181789	none	-0.0816416	-0.0520582	0.0295834	none	-0.192755	0.125905	0.318659	none	0.00259433	-0.145332	-0.147926	none	0.00363796	0.0569292	0.0532912	none	0.024038	-0.0714931	-0.095531	none
ABCA3	0.484234	0.0308324	-0.453401	none	0.351561	0.377531	0.0259707	none	0.424646	0.0450123	-0.379634	none	0.0174767	0.0901463	0.0726696	none	0.0460255	0.0436783	-0.00234729	none	-0.0774301	0.0439852	0.121415	none
VAT1L	0.339381	0.135282	-0.204099	none	0.154776	0.129061	-0.0257149	none	0.487564	0.121774	-0.365791	none	0.190106	0.273495	0.0833887	none	0.14946	0.21405	0.06459	none	0.0521772	0.175078	0.122901	none
ZNF852	0.156565	-0.0227726	-0.179338	none	0.333476	0.381033	0.047557	none	0.267699	0.349519	0.0818205	none	-0.270892	-0.107627	0.163266	none	0.128861	-0.0210105	-0.149871	none	0.0452841	0.0007425	-0.0445416	none
GFOD1	0.120734	0.0382123	-0.0825216	none	-0.141516	0.178238	0.319754	none	-0.106878	0.223972	0.33085	none	0.160797	0.128944	-0.0318526	none	0.333392	0.090782	-0.24261	midright	0.132807	0.0744818	-0.0583256	none
GPAT2	-0.494215	-0.51084	-0.0166252	none	-0.487084	-0.752224	-0.26514	none	-0.489732	-0.653736	-0.164004	none	-0.0749652	-0.266292	-0.191326	none	-0.198082	-0.205867	-0.00778464	none	-0.188902	-0.186476	0.00242657	none
USP17L4	0.315652	0.293383	-0.0222693	none	-0.053073	-0.0292616	0.0238115	none	-0.175064	0.167223	0.342287	none	-0.15466	-0.24531	-0.0906498	none	-0.0155143	-0.130112	-0.114598	none	0.0562856	-0.00782847	-0.0641141	none
EHHADH	-0.207592	-0.117805	0.0897869	none	-0.243336	-0.314333	-0.0709979	none	-0.222627	0.0253795	0.248006	none	-0.0249857	0.169822	0.194808	none	0.0552604	0.00373078	-0.0515296	none	0.0360066	-0.00807005	-0.0440766	none
IQCG	0.0291956	-0.178509	-0.207704	none	0.13313	-0.383004	-0.516134	none	0.393651	-0.0291069	-0.422758	none	0.0118574	0.150887	0.13903	none	0.0441643	0.0364536	-0.00771077	none	-0.0665437	-0.148212	-0.0816681	none
MAMSTR	0.0693212	0.232468	0.163147	none	-0.0437144	-0.0993407	-0.0556263	none	0.30081	0.00281241	-0.297997	none	0.090065	-0.0289206	-0.118986	none	0.0339075	0.064594	0.0306865	none	0.0333556	0.0346224	0.00126678	none
MYD88	-0.0351613	0.156444	0.191605	none	0.0289516	0.209198	0.180247	none	-0.214265	0.0869566	0.301222	none	0.0398579	0.0594766	0.0196187	none	0.00467915	0.0455533	0.0408742	none	0.120881	0.0192535	-0.101627	none
RSPO2	0.24683	0.00676988	-0.24006	none	0.573792	0.0979307	-0.475862	none	0.151179	0.138195	-0.012984	none	0.126402	0.00681711	-0.119585	none	0.0795942	0.169891	0.0902966	none	0.166529	0.176146	0.00961733	none
ZCCHC7	0.123386	-0.0622175	-0.185603	none	0.033265	0.132653	0.0993875	none	0.220175	0.0338608	-0.186314	none	-0.0743824	-0.0409013	0.0334811	none	-0.179683	-0.109324	0.0703592	none	-0.0334064	-0.00485243	0.028554	none
GNRHR	-0.180976	-0.00864405	0.172332	none	0.124456	0.183995	0.0595387	none	0.488571	-0.0312259	-0.519796	none	0.0316909	0.0256919	-0.00599895	none	0.104204	-0.0437164	-0.147921	none	0.105041	0.00154002	-0.103501	none
DHRS4L1	0.255441	0.09135	-0.164091	none	0.227614	0.148268	-0.0793462	none	0.09151	0.156945	0.0654349	none	0.0162454	0.0822873	0.066042	none	0.0889257	0.125634	0.0367083	none	0.136881	0.154019	0.0171381	none
CAMK2B	0.238398	0.00644054	-0.231958	none	0.0782681	-0.0431865	-0.121455	none	0.0175773	-0.12457	-0.142148	none	0.0386874	-0.0288951	-0.0675826	none	0.0123007	-0.0036714	-0.0159721	none	-0.0411793	0.0306007	0.07178	none
CDC25C	0.0927778	0.000160639	-0.0926171	none	-0.0170469	0.0420005	0.0590474	none	0.174277	-0.00133035	-0.175607	none	-0.111308	-0.00775622	0.103552	none	0.0340499	-0.0307455	-0.0647954	none	0.0582734	-0.0117483	-0.0700217	none
RAG2	0.0600041	0.217091	0.157087	none	-0.0031418	-0.0306653	-0.0275235	none	-0.0762154	0.195415	0.27163	none	0.024768	-0.191634	-0.216402	none	0.125663	-0.104968	-0.230631	none	-0.00666105	0.161589	0.16825	none
FAM221B	-0.209059	0.200772	0.409832	none	-0.0763784	0.371648	0.448027	none	0.0152315	0.193995	0.178763	none	0.0842127	0.0979815	0.0137688	none	0.219807	0.0440389	-0.175768	none	0.00825939	0.0273828	0.0191234	none
RSPO4	-0.111637	0.0295893	0.141226	none	-0.299655	0.0126713	0.312327	none	-0.273609	0.131069	0.404678	none	0.149361	-0.115874	-0.265235	none	0.0727188	0.0648577	-0.00786109	none	0.0733146	0.0230477	-0.0502669	none
CNPPD1	0.10498	-0.006871	-0.111851	none	-0.0736429	-0.190997	-0.117354	none	0.0352721	-0.0452148	-0.0804869	none	0.21931	0.0476162	-0.171694	none	0.0965501	-0.0513954	-0.147945	none	0.146321	-0.0937413	-0.240062	none
SIK3	-0.00898129	0.179869	0.18885	none	0.209572	-0.0067103	-0.216283	none	0.36325	0.143503	-0.219747	none	-0.0114527	-0.0733115	-0.0618588	none	0.0160136	-0.0712892	-0.0873028	none	-0.0557508	-0.118698	-0.0629471	none
MPP2	-0.104822	-0.108598	-0.00377605	none	-0.0277996	-0.247729	-0.219929	none	0.300745	-0.0064776	-0.307223	none	-0.0354773	0.0574496	0.0929269	none	0.247863	-0.14652	-0.394384	none	0.232126	0.0545851	-0.17754	none
NDNF	0.177633	-0.110015	-0.287648	none	0.191487	0.0437165	-0.147771	none	0.123607	0.033709	-0.0898976	none	0.0161651	0.00538413	-0.010781	none	0.0491849	0.139024	0.0898394	none	0.041691	0.108681	0.0669896	none
PPARG	0.322779	0.38962	0.0668407	none	0.24157	0.21322	-0.0283498	none	0.317636	0.174858	-0.142778	none	-0.0560905	0.0562717	0.112362	none	0.0952817	0.17073	0.0754481	none	0.0279378	0.00286649	-0.0250713	none
CCDC15	0.174746	0.161181	-0.0135652	none	0.278495	0.478203	0.199709	none	0.14856	0.343797	0.195237	none	-0.0895722	0.0748233	0.164396	none	0.0266688	0.0203002	-0.00636863	none	-0.0194375	0.101849	0.121286	none
PVRL1	-0.185412	-0.146929	0.0384835	none	-0.124614	-0.105872	0.0187422	none	0.176651	-0.0313046	-0.207955	none	0.173327	0.173601	0.000274775	none	-0.0836364	0.248871	0.332507	none	0.123653	0.0982031	-0.0254498	none
QRFPR	0.176671	0.158986	-0.0176846	none	0.0423516	0.182733	0.140381	none	0.0724527	0.211317	0.138865	none	-0.0991569	-0.00045296	0.098704	none	0.0246844	0.058144	0.0334596	none	0.0488996	0.00878646	-0.0401131	none
RHCE	-0.0821381	0.00741634	0.0895544	none	-0.0727244	0.0126806	0.085405	none	-0.222162	0.162513	0.384675	none	0.0605104	0.0198549	-0.0406555	none	0.0394497	0.100125	0.060675	none	0.05501	0.106667	0.0516566	none
C16orf71	0.0771786	-0.0846623	-0.161841	none	0.0730733	0.317251	0.244178	none	0.163515	-0.173733	-0.337248	none	-0.0439586	-0.041103	0.00285562	none	0.114466	0.0910925	-0.0233738	none	0.140063	0.115382	-0.0246813	none
B3GNT6	-0.35432	0.00643183	0.360752	none	-0.0729024	-0.0141125	0.0587899	none	-0.428917	0.00489971	0.433817	none	0.441436	0.224497	-0.216939	none	0.21917	0.129284	-0.0898859	none	0.295432	0.311693	0.0162611	none
NLGN3	0.433905	0.361516	-0.0723898	none	0.380212	0.374566	-0.00564562	none	0.627427	0.460135	-0.167292	none	0.0135021	-0.0529244	-0.0664265	none	0.0600526	0.177692	0.117639	none	0.0626786	0.16434	0.101662	none
NLRP10	-0.055896	-0.0423233	0.0135727	none	-0.0102667	0.212668	0.222935	none	0.0400039	0.162204	0.1222	none	-0.025169	-0.0269207	-0.00175164	none	0.0714057	-0.0246812	-0.0960869	none	0.10341	0.10441	0.00100018	none
FRMD8	0.165369	0.00812347	-0.157245	none	0.19556	0.0179878	-0.177572	none	0.57336	-0.0774432	-0.650804	none	-0.253606	-0.126114	0.127492	none	-0.0170961	-0.00298238	0.0141137	none	-0.0843624	0.0329679	0.11733	none
MID1IP1	0.243324	0.125249	-0.118075	none	0.288491	0.1789	-0.109591	none	0.451911	0.157704	-0.294207	none	0.0538805	0.110933	0.0570528	none	0.08622	0.191082	0.104862	none	0.156518	0.183108	0.0265894	none
CCZ1	-0.247254	-4.02538e-05	0.247214	none	-0.133585	0.091428	0.225013	none	-0.21913	0.0657546	0.284884	none	-0.0808781	-0.0929088	-0.0120307	none	-0.1452	-0.0874513	0.0577483	none	-0.180898	-0.093099	0.0877987	none
SPRR3	-0.291401	-0.116624	0.174777	none	0.215154	-0.0897562	-0.304911	none	0.177232	-0.0953972	-0.272629	none	0.141657	-0.138262	-0.279919	none	-0.124771	-0.0463792	0.0783917	none	-0.0300183	-0.115547	-0.0855286	none
YBX2	0.00111921	0.110967	0.109848	none	0.333889	0.23426	-0.099629	none	-0.00708849	-0.0170106	-0.00992208	none	-0.125821	-0.00906462	0.116756	none	0.111662	-0.0924653	-0.204127	none	0.0590284	-0.0753854	-0.134414	none
SAYSD1	0.103471	0.234595	0.131123	none	0.0635182	0.217952	0.154433	none	-0.239401	0.489057	0.728459	topcenter	0.278914	0.0863939	-0.19252	none	0.197339	-0.0265922	-0.223931	none	0.141891	0.0236198	-0.118271	none
ERP44	0.246259	-0.105709	-0.351968	none	0.144466	-0.114559	-0.259025	none	0.580238	-0.187977	-0.768215	none	-0.134922	-0.0409827	0.0939397	none	0.00358675	0.0261063	0.0225195	none	0.0361216	-0.0125712	-0.0486928	none
FAM122A	-0.285318	0.0454527	0.330771	none	-0.079947	-0.302031	-0.222084	none	-0.105265	-0.0354131	0.0698522	none	-0.579911	-0.443384	0.136526	none	-0.570196	-0.582922	-0.0127253	none	-0.687605	-0.585408	0.102197	none
GPX7	0.11243	-0.0983987	-0.210828	none	-0.0528936	-0.300817	-0.247923	none	-0.182858	-0.0536062	0.129251	none	0.0107666	-0.0905818	-0.101348	none	-0.00628518	0.00324757	0.00953275	none	0.0542577	0.142509	0.088251	none
NPSR1	0.0152314	0.192491	0.17726	none	0.0838559	0.162892	0.079036	none	0.364618	0.263707	-0.100911	none	0.0870152	0.163795	0.0767798	none	0.0188702	0.0166056	-0.00226465	none	0.0572626	0.100165	0.0429024	none
ASZ1	-0.30179	-0.0829572	0.218833	none	-0.100695	-0.0237808	0.0769141	none	-0.0350747	0.0708277	0.105902	none	0.12863	0.0432859	-0.0853437	none	0.0709659	0.0569215	-0.0140444	none	0.0746526	0.0580469	-0.0166057	none
FAR2	0.0917014	-0.0305046	-0.122206	none	0.150162	-0.0428758	-0.193038	none	0.582832	-0.204048	-0.78688	none	-0.03698	-0.0716658	-0.0346858	none	0.0384724	-0.0200158	-0.0584882	none	0.0519187	-0.0659748	-0.117894	none
EPB41L3	-0.0545733	-0.0481376	0.00643574	none	0.218216	0.0353322	-0.182884	none	0.271828	0.134167	-0.137661	none	0.16285	-0.031695	-0.194545	none	0.116527	0.15224	0.0357131	none	0.235219	0.141745	-0.0934738	none
SIGMAR1	0.00131264	0.223489	0.222176	none	0.318951	0.07973	-0.239221	none	0.20931	0.210896	0.00158561	none	-0.0895706	0.0856668	0.175237	none	0.0520607	0.215357	0.163296	none	0.0796818	0.0937674	0.0140856	none
YAF2	0.0236817	0.0865661	0.0628844	none	0.111718	-0.124655	-0.236373	none	-0.088177	0.101251	0.189428	none	0.110393	0.178821	0.068428	none	0.12033	0.109738	-0.0105927	none	0.224754	0.0993924	-0.125361	none
ACTL6B	0.0409426	-0.0117873	-0.0527299	none	0.00504699	0.426393	0.421346	none	-0.212149	-0.156439	0.0557101	none	0.13026	0.0473603	-0.0828998	none	0.124845	0.0366007	-0.0882446	none	0.155261	0.152613	-0.00264855	none
HIVEP2	0.276512	-0.108929	-0.385441	none	0.0706183	-0.125164	-0.195782	none	0.141953	-0.0501262	-0.192079	none	-0.051299	-0.161634	-0.110335	none	0.120628	-0.0828284	-0.203456	none	0.129643	0.0603958	-0.0692472	none
SMURF2	0.0161448	0.24169	0.225546	none	0.183342	0.184657	0.00131524	none	0.22451	0.297509	0.0729987	none	0.0238725	0.0254089	0.00153637	none	0.00770138	0.201084	0.193383	none	0.0147239	-0.0562899	-0.0710138	none
CTHRC1	0.11264	-0.0353426	-0.147983	none	0.241314	0.100976	-0.140337	none	0.276125	0.0779227	-0.198202	none	0.0159004	0.074825	0.0589246	none	0.0410167	0.0667404	0.0257237	none	0.0982573	0.0544609	-0.0437964	none
CRYGB	0.204363	-0.162959	-0.367322	none	0.134757	0.197117	0.0623596	none	-0.179115	-0.192125	-0.0130092	none	-0.0499632	-0.2688	-0.218837	none	0.118015	-0.056514	-0.174529	none	-0.0361769	0.0127995	0.0489763	none
PNPLA2	0.0878803	0.141709	0.0538284	none	0.115344	0.022579	-0.0927647	none	0.170199	0.163132	-0.00706745	none	0.0834826	-0.0812501	-0.164733	none	0.0199549	-0.00290796	-0.0228628	none	0.031096	0.0565052	0.0254093	none
CDKN2AIPNL	-0.0973914	0.028627	0.126018	none	-0.0612412	0.254511	0.315752	none	0.0880764	0.0959653	0.00788891	none	-0.0158399	0.0499009	0.0657407	none	-0.077802	0.00757334	0.0853754	none	0.0186816	0.0304453	0.0117637	none
ARHGEF10	0.0308395	-0.07598	-0.10682	none	0.0360532	0.122103	0.0860495	none	0.147102	0.0251545	-0.121947	none	0.0929347	0.084994	-0.00794068	none	0.0484859	0.0648185	0.0163325	none	0.0748282	0.0510955	-0.0237327	none
ABHD8	-0.217524	-0.247601	-0.0300771	none	-0.118964	0.0818024	0.200766	none	0.194122	0.0168264	-0.177296	none	0.030139	0.00823958	-0.0218994	none	0.0834069	-0.0472073	-0.130614	none	0.173241	-0.0727396	-0.24598	none
KLHDC9	-0.0950675	-0.0865051	0.00856243	none	-0.237939	0.242083	0.480021	none	-0.0425743	-0.0176306	0.0249436	none	-0.00200763	-0.0163295	-0.0143219	none	0.138188	0.037554	-0.100634	none	0.0663743	0.065191	-0.00118332	none
LRRC71	-0.238186	-0.454266	-0.216079	none	-0.493236	-0.144259	0.348977	none	-0.205865	-0.279638	-0.0737734	none	0.109727	0.310255	0.200528	none	0.00125302	-0.0153504	-0.0166034	none	-0.0422409	0.0329366	0.0751776	none
ZADH2	0.309781	0.272741	-0.0370403	none	0.147442	0.276497	0.129054	none	0.335185	0.15589	-0.179295	none	-0.110313	0.0744623	0.184775	none	-0.0223069	0.241212	0.263518	none	0.0355707	0.140148	0.104577	none
FAM73B	-0.191446	-0.331215	-0.139769	none	-0.450003	-0.156407	0.293596	none	-0.558754	-0.303204	0.25555	none	-0.0513104	0.0180228	0.0693332	none	-0.0300778	0.018485	0.0485628	none	0.00448465	-0.0296059	-0.0340905	none
SLC25A22	-0.214131	-0.05334	0.160791	none	0.0882134	0.0380008	-0.0502127	none	0.0699919	-0.148143	-0.218135	none	-0.141731	0.0216362	0.163367	none	-0.0976698	-0.0901675	0.00750226	none	0.00594429	-0.131285	-0.137229	none
SPDYE4	-0.0907408	-0.202725	-0.111984	none	-0.0573921	0.049847	0.107239	none	-0.230524	-0.0574673	0.173056	none	-0.0266767	0.0435588	0.0702355	none	0.0457674	0.0880059	0.0422385	none	-0.0117262	0.108438	0.120164	none
IFFO1	0.106767	-0.069362	-0.176129	none	0.0446884	-0.0286417	-0.0733302	none	0.108909	-0.0645482	-0.173458	none	0.0753892	-0.156002	-0.231391	none	-0.00457153	-0.215161	-0.210589	none	0.0269109	-0.270451	-0.297362	none
CTAG1B	-0.135829	-0.0841166	0.0517125	none	-0.0293162	0.100949	0.130266	none	0.0709145	0.117336	0.0464215	none	0.294203	0.108115	-0.186089	none	0.082148	0.0171155	-0.0650326	none	0.086713	0.0760217	-0.0106913	none
CDKN2AIP	0.0109028	0.217021	0.206118	none	0.0794828	0.0478377	-0.0316451	none	-0.300113	0.0605381	0.360651	none	-0.0779331	-0.238412	-0.160478	none	-0.0827801	-0.189361	-0.106581	none	-0.0878281	-0.192899	-0.105071	none
TTC9	0.123201	0.0483137	-0.0748877	none	0.0230534	-0.00446912	-0.0275225	none	0.313288	0.199394	-0.113894	none	-0.104741	0.0181364	0.122877	none	0.0316448	0.141051	0.109406	none	0.164666	0.119401	-0.0452645	none
ACTL7A	-0.0193273	0.0603886	0.0797159	none	0.20174	0.080517	-0.121223	none	0.138624	-0.0184574	-0.157081	none	0.0443973	0.1595	0.115103	none	-0.0361214	0.0966895	0.132811	none	-0.0761537	-0.0092934	0.0668603	none
CENPJ	-0.34915	-0.320842	0.0283082	none	-0.386364	-0.312299	0.0740647	none	-0.640175	-0.139892	0.500283	none	-0.10929	-0.0365083	0.0727817	none	-0.139219	-0.201193	-0.0619744	none	-0.150885	-0.315122	-0.164237	none
GPRC5A	0.301398	0.00699722	-0.294401	none	0.0149465	0.205996	0.19105	none	-0.0266899	0.254484	0.281173	none	0.18233	-0.00520414	-0.187534	none	0.126906	0.114858	-0.0120477	none	0.143602	0.0532161	-0.0903859	none
CDSN	0.408268	-0.0589241	-0.467193	none	-0.287651	-0.402924	-0.115273	none	0.0572186	-0.100483	-0.157702	none	0.0286755	0.0185211	-0.0101544	none	0.144307	0.0678354	-0.0764719	none	0.188234	0.0369227	-0.151311	none
VCPIP1	0.459999	0.0693079	-0.390691	none	0.253603	-0.00173601	-0.255339	none	0.397729	0.140845	-0.256883	none	-0.102154	-0.335136	-0.232981	none	-0.332159	-0.0619432	0.270216	midleft	-0.294861	-0.304549	-0.00968744	none
PDGFD	0.327003	0.113061	-0.213942	none	0.230021	0.0815848	-0.148436	none	0.35156	0.295259	-0.0563003	none	0.0536055	0.0955477	0.0419422	none	-0.0371168	0.124392	0.161509	none	0.0047673	0.124089	0.119321	none
CCL28	0.480809	0.0239738	-0.456835	none	0.308897	-0.06557	-0.374467	none	0.763612	0.0396707	-0.723941	midright	0.0241164	-0.174483	-0.198599	none	-0.0764571	-0.000187803	0.0762693	none	-0.117984	-0.0678125	0.0501712	none
HEYL	-0.267705	-0.231648	0.0360567	none	-0.3571	-0.0636648	0.293435	none	0.0153502	-0.0373493	-0.0526995	none	-0.0714718	0.308781	0.380253	none	0.0344238	0.00826214	-0.0261617	none	-0.0651593	0.0115816	0.0767409	none
SLC35F2	0.133802	0.00776485	-0.126037	none	0.293418	-0.124194	-0.417612	none	0.251427	0.0152699	-0.236158	none	-0.0785306	0.117128	0.195659	none	0.04063	0.197914	0.157284	none	0.0513767	0.162552	0.111175	none
SERPINA4	0.100979	-0.109384	-0.210363	none	-0.00152056	0.0302946	0.0318152	none	0.0407136	0.155103	0.114389	none	0.152057	0.206328	0.0542716	none	0.221879	0.211805	-0.0100737	none	0.203075	0.142743	-0.0603322	none
RGS1	0.281062	0.15404	-0.127022	none	0.247892	0.425573	0.17768	none	0.232833	0.13157	-0.101264	none	0.189844	0.116664	-0.0731804	none	0.150957	0.0687473	-0.0822101	none	0.131943	0.0452986	-0.0866442	none
CLSTN1	0.19293	0.013095	-0.179835	none	0.0355334	-0.231279	-0.266812	none	0.401858	-0.0870059	-0.488864	none	0.0780935	0.111127	0.033033	none	0.0427674	-0.0808346	-0.123602	none	-0.00681624	0.0303229	0.0371392	none
CST9L	0.197529	0.188167	-0.00936185	none	0.195047	0.282522	0.0874743	none	0.311326	0.0753496	-0.235977	none	-0.0315206	0.0384557	0.0699763	none	0.0411813	0.0399837	-0.00119766	none	0.0252716	-0.0104253	-0.035697	none
ZFYVE19	-0.216578	0.177759	0.394337	none	0.364192	0.0455145	-0.318677	none	0.269751	0.113938	-0.155813	none	-0.0563262	0.0202685	0.0765947	none	-0.0146836	-0.0691646	-0.054481	none	0.0237821	0.0590408	0.0352587	none
SYDE2	-0.0443218	-0.0371645	0.00715727	none	-0.0568039	-0.115269	-0.0584648	none	0.206755	-0.00796915	-0.214724	none	-0.0711264	0.0146208	0.0857472	none	-0.105227	0.0109574	0.116185	none	-0.0293016	0.0551953	0.0844969	none
ZNF544	-0.0595181	0.0301437	0.0896618	none	0.0440989	0.0311983	-0.0129005	none	-0.0264976	0.0257957	0.0522933	none	-0.0256601	-0.0237649	0.00189523	none	0.0362478	-0.000271097	-0.0365189	none	-0.0214957	0.0840573	0.105553	none
EREG	-0.193811	-0.0849098	0.108901	none	0.089337	0.129225	0.0398883	none	0.0899229	-0.181382	-0.271305	none	-0.0292615	0.269427	0.298689	none	0.130847	0.216523	0.0856753	none	0.123778	0.207509	0.083731	none
KCNH3	-0.120042	0.0141834	0.134226	none	0.0317071	-0.18278	-0.214487	none	-0.0837162	0.0605522	0.144268	none	0.0350697	-0.0582377	-0.0933074	none	0.0277226	0.0204854	-0.00723724	none	0.0648331	0.20796	0.143127	none
EPPIN	-0.0978171	0.0924745	0.190292	none	0.320076	0.159375	-0.160701	none	0.27006	0.0517179	-0.218342	none	-0.375628	-0.241293	0.134335	none	-0.289241	-0.0316629	0.257578	midleft	-0.18457	0.0238576	0.208428	none
GPALPP1	0.503119	0.312683	-0.190436	none	0.495586	0.508958	0.0133729	none	0.127202	0.42577	0.298569	none	-0.221733	0.0931088	0.314842	none	0.0751303	0.148111	0.0729808	none	-0.0186068	0.100556	0.119162	none
CSPP1	0.420989	0.469765	0.0487756	none	0.393811	0.175147	-0.218665	none	0.350424	0.000910694	-0.349514	none	0.169758	0.0820806	-0.0876773	none	-0.0479271	0.0445542	0.0924814	none	0.0721728	0.0868403	0.0146675	none
PNMA5	0.184597	0.179276	-0.00532061	none	0.0842575	0.223771	0.139514	none	0.114886	0.100723	-0.0141629	none	0.0290438	0.0046296	-0.0244142	none	0.00244931	-0.0630708	-0.0655202	none	0.0972323	0.0611563	-0.036076	none
OBFC1	-0.441831	-0.0913117	0.35052	none	-0.510267	-0.0746294	0.435638	none	-0.341792	-0.238792	0.103	none	-0.0559432	0.0268495	0.0827926	none	-0.227477	-0.142859	0.0846177	none	-0.308954	-0.378021	-0.0690669	none
OSGIN2	-0.215876	-0.12213	0.0937463	none	-0.392288	-0.139392	0.252896	none	-0.278564	-0.183801	0.0947631	none	0.0947681	-0.0667695	-0.161538	none	0.110185	0.0840345	-0.0261506	none	-0.00837197	0.0498212	0.0581932	none
SUSD3	0.142202	-0.0190835	-0.161286	none	0.347844	0.0146178	-0.333226	none	0.626136	0.0663648	-0.559771	none	0.10826	0.191431	0.0831706	none	0.0426718	0.216207	0.173535	none	0.104417	0.144531	0.0401144	none
TNNI3K	0.0717104	-0.0618095	-0.13352	none	0.373177	-0.125375	-0.498553	none	0.320823	0.0831532	-0.23767	none	NA	NA	NA	NA	NA	NA	NA	NA	NA	NA	NA	NA
LDLRAD2	0.0926391	0.119175	0.0265359	none	-0.0645748	0.241089	0.305664	none	0.304578	0.295428	-0.00914939	none	0.273364	0.173805	-0.0995595	none	0.138305	0.158799	0.0204943	none	0.168775	0.0605938	-0.108181	none
CAPN10	0.15962	-0.134812	-0.294432	none	0.186033	0.0082837	-0.17775	none	0.42644	-0.0229695	-0.449409	none	-0.0187847	0.0759012	0.0946859	none	0.0895047	0.0267012	-0.0628035	none	0.0977225	-0.0061592	-0.103882	none
PAGE3	-0.146161	0.132082	0.278242	none	0.107391	0.0637168	-0.0436738	none	0.183567	0.1095	-0.0740671	none	0.00830668	-0.073237	-0.0815436	none	0.143011	-0.0148678	-0.157879	none	0.114151	0.0288759	-0.0852749	none
MAN2C1	-0.226346	-0.0860099	0.140337	none	-0.156741	0.0534383	0.21018	none	-0.276202	-0.0875345	0.188668	none	0.0240657	-0.0224836	-0.0465493	none	0.0092357	0.0318656	0.0226298	none	0.0880439	0.0309045	-0.0571393	none
FDX1	0.238496	-0.155658	-0.394154	none	0.11173	-0.0429326	-0.154662	none	0.227323	0.180103	-0.0472207	none	0.10855	-0.0584835	-0.167034	none	-0.1418	-0.0819622	0.0598379	none	-0.129527	-0.152995	-0.0234677	none
ABHD13	0.266466	0.0577961	-0.208669	none	0.00251096	-0.136055	-0.138565	none	0.322823	0.0473619	-0.275461	none	-0.0844009	-0.116257	-0.0318559	none	0.0617024	-0.097803	-0.159505	none	0.0451379	-0.00563299	-0.0507709	none
POU4F2	0.283671	0.0829502	-0.200721	none	0.41379	0.146243	-0.267547	none	0.582716	0.128483	-0.454232	none	-0.0586442	-0.11211	-0.0534653	none	-0.1735	-0.0941301	0.07937	none	-0.235308	0.0208203	0.256128	none
CERS4	-0.182134	0.0124733	0.194607	none	0.0682487	0.063578	-0.00467074	none	0.412065	-0.0638325	-0.475897	none	0.0605186	-0.046879	-0.107398	none	0.0826271	0.0182976	-0.0643295	none	0.139163	0.139514	0.000350899	none
MCF2L2	-0.437868	-0.172508	0.26536	none	-0.0939821	-0.154542	-0.0605602	none	-0.612252	-0.129645	0.482607	none	0.0189664	-0.297392	-0.316358	none	-0.0100255	-0.0238793	-0.0138537	none	0.0070111	-0.035395	-0.0424061	none
MRI1	-0.0743409	-0.00928197	0.065059	none	0.000335242	-0.0654154	-0.0657507	none	-0.37107	-0.251278	0.119792	none	0.137168	0.0876854	-0.0494829	none	0.0449972	0.00549037	-0.0395068	none	0.179035	0.0650165	-0.114018	none
LCE4A	0.00386464	-0.0534236	-0.0572883	none	0.121849	0.070136	-0.0517127	none	0.26588	-0.150646	-0.416525	none	-0.0154668	-0.024897	-0.00943025	none	-0.1452	0.192335	0.337535	none	0.000784766	0.10329	0.102505	none
SLC9A3R2	-0.535899	-0.186319	0.34958	none	-0.701213	-0.164485	0.536728	midleft	-0.388684	-0.378442	0.0102413	none	0.133799	0.445638	0.311839	topcenter	0.184867	0.278081	0.0932143	none	0.1126	0.167734	0.0551347	none
GLMP	0.0506103	-0.178997	-0.229607	none	-0.302916	-0.19535	0.107566	none	-0.4987	-0.0668513	0.431849	none	-0.180562	0.0229056	0.203468	none	-0.151191	0.118432	0.269623	none	-0.0187342	0.0899045	0.108639	none
FBXO41	-0.344257	-0.163352	0.180906	none	-0.073247	-0.0960286	-0.0227816	none	-0.228433	-0.0817514	0.146682	none	0.00985218	-0.233446	-0.243298	none	0.0475861	-0.0927671	-0.140353	none	-0.0852556	-0.0901128	-0.00485724	none
CCDC70	0.0413944	-0.0292755	-0.0706699	none	0.187087	0.0920604	-0.0950266	none	0.303016	0.110812	-0.192204	none	0.184917	0.0943274	-0.0905892	none	0.0559222	-0.103311	-0.159233	none	0.0831323	-0.0103385	-0.0934709	none
SMIM2	0.10648	0.336027	0.229547	none	0.381522	0.28842	-0.0931017	none	0.0513178	0.0417643	-0.00955345	none	0.0822483	-0.108744	-0.190992	none	0.185218	0.063061	-0.122157	none	0.198378	0.145095	-0.0532822	none
NDP	0.36298	0.324363	-0.0386161	none	0.472032	0.615182	0.14315	none	0.464105	0.461737	-0.00236782	none	0.217984	0.0582089	-0.159775	none	0.0729387	0.178836	0.105897	none	0.16775	0.164219	-0.00353095	none
COL5A1	0.209826	0.112585	-0.097241	none	-0.032553	-0.0904833	-0.0579303	none	0.245918	0.115871	-0.130047	none	-0.0456922	-0.0410013	0.0046909	none	-0.0249499	0.053776	0.078726	none	-0.0382805	-0.027829	0.0104515	none
MAFG	0.0549631	-0.415597	-0.47056	none	0.159561	-0.374598	-0.534159	none	0.269764	-0.408012	-0.677775	none	-0.133865	-0.153318	-0.0194528	none	-0.150851	-0.108905	0.0419459	none	-0.0811196	-0.0821024	-0.000982851	none
RFPL4A	-0.0842076	-0.0453847	0.0388229	none	-0.0595167	-0.148256	-0.0887389	none	0.320436	0.0651387	-0.255297	none	-0.0449899	0.048806	0.0937959	none	-0.068036	-0.0318492	0.0361868	none	-0.0560931	-0.0325894	0.0235037	none
GABRQ	0.27537	0.0658037	-0.209566	none	0.224097	0.0908807	-0.133216	none	0.237092	0.131061	-0.106031	none	0.0257829	-0.0667678	-0.0925507	none	-0.109356	0.0519761	0.161333	none	0.0286366	0.0577283	0.0290917	none
CDKN3	-0.0632886	0.0351439	0.0984325	none	-0.137618	-0.374866	-0.237248	none	-0.216407	-0.0671368	0.14927	none	0.087138	-0.137203	-0.224341	none	0.0312836	0.0130973	-0.0181863	none	0.0732139	-0.00706059	-0.0802745	none
WWC2	0.253941	0.14881	-0.105131	none	0.220067	0.145585	-0.0744818	none	0.214497	0.212597	-0.00190031	none	0.0447444	0.0379642	-0.00678021	none	-0.0187704	0.0701081	0.0888785	none	-0.0178937	-0.127049	-0.109155	none
VWC2	0.0363192	-0.185761	-0.222081	none	0.123445	-0.23366	-0.357105	none	0.233814	0.0606365	-0.173177	none	0.242621	0.19477	-0.0478514	none	0.211309	0.153472	-0.057837	none	0.23841	0.181363	-0.0570469	none
EZR	0.051049	-0.193642	-0.244691	none	0.0820802	0.0658113	-0.0162689	none	-0.292642	-0.134925	0.157717	none	0.257993	-0.0809959	-0.338989	none	-0.0661589	0.02687	0.0930289	none	-0.0708071	-0.0258984	0.0449087	none
CCDC27	-0.0588543	-0.286932	-0.228078	none	-0.35448	-0.369409	-0.0149289	none	-0.462673	-0.270864	0.191809	none	-0.183738	-0.0064273	0.177311	none	-0.0506361	-0.182802	-0.132166	none	0.00372715	0.0249089	0.0211817	none
AGT	-0.268194	0.0561591	0.324353	none	-0.0526871	-0.0733865	-0.0206994	none	0.206523	-0.0171498	-0.223673	none	-0.0010866	-0.0443249	-0.0432383	none	0.0340796	-0.0697322	-0.103812	none	0.028281	-0.206415	-0.234696	none
MTCH2	0.0478346	0.0576584	0.00982378	none	-0.175496	0.331903	0.507399	none	0.135308	0.166815	0.0315079	none	-0.0597787	0.126394	0.186172	none	-0.0464781	0.0812453	0.127723	none	-0.143887	-0.112587	0.0313005	none
IFI6	-0.208162	-0.177759	0.0304033	none	-0.0927347	0.0358857	0.12862	none	-0.0983529	-0.0588902	0.0394627	none	0.000814445	-0.0674152	-0.0682297	none	-0.0948068	-0.0345643	0.0602425	none	0.00977314	-0.0181918	-0.027965	none
HEPACAM	0.187516	0.0338136	-0.153702	none	0.0240132	0.0724544	0.0484413	none	0.123085	0.0451178	-0.0779675	none	0.104641	0.123568	0.0189274	none	0.0146708	0.216131	0.20146	none	0.0140973	0.22066	0.206562	none
JPH2	0.145763	-0.150374	-0.296136	none	0.236429	-0.195981	-0.43241	none	0.567967	-0.0341392	-0.602106	none	0.175733	0.222667	0.0469337	none	0.196436	0.130994	-0.0654414	none	0.110799	0.187543	0.0767443	none
VCL	-0.0528821	0.0493074	0.10219	none	-0.381679	-0.00641426	0.375264	none	-0.321133	-0.185319	0.135814	none	-0.185326	-0.254512	-0.0691866	none	-0.273264	-0.174957	0.0983067	none	-0.292918	-0.162726	0.130192	none
RTN4RL2	0.0969821	0.118978	0.0219959	none	-0.0488152	0.0566999	0.105515	none	-0.0990729	-0.0207816	0.0782912	none	-0.0182412	-0.0245055	-0.00626434	none	0.00066757	0.047484	0.0468164	none	0.0341374	0.00950608	-0.0246313	none
NAMPT	0.100418	-0.0888081	-0.189226	none	-0.170512	0.258517	0.429028	none	-0.45444	-0.00280861	0.451632	none	0.0218803	-0.0431114	-0.0649916	none	0.0527204	0.196737	0.144016	none	-0.0480109	0.0529809	0.100992	none
CYTH1	-0.153224	-0.0567954	0.0964284	none	-0.233581	-0.011296	0.222285	none	-0.0970199	0.0149577	0.111978	none	-0.10586	-0.0723777	0.0334828	none	-0.0872005	-0.00594906	0.0812514	none	0.0326327	0.0257092	-0.0069235	none
PSMD10	0.165825	-0.00193607	-0.167761	none	0.185862	0.0663696	-0.119493	none	0.253699	0.175814	-0.0778842	none	0.00290946	-0.0452621	-0.0481716	none	0.0625512	0.0598752	-0.00267594	none	0.140206	0.0392248	-0.100981	none
FAM107B	0.330493	0.331076	0.000582677	none	0.379585	0.345861	-0.0337239	none	0.488235	0.340549	-0.147686	none	0.239789	0.0798705	-0.159919	none	0.135044	0.123989	-0.0110549	none	0.0544707	0.186745	0.132274	none
KRTAP17-1	0.360713	-0.22389	-0.584603	none	0.177703	-0.332865	-0.510568	none	0.0861228	-0.0303963	-0.116519	none	-0.0790757	0.275088	0.354163	none	0.104454	0.114695	0.0102412	none	0.0959576	0.0813759	-0.0145817	none
COMP	-0.306519	-0.0483189	0.2582	none	0.26125	0.0697212	-0.191529	none	-0.00730966	-0.0727062	-0.0653965	none	0.0745101	0.368846	0.294336	topcenter	0.193876	0.451066	0.257191	topcenter	0.0382966	0.309792	0.271495	topcenter
FHDC1	-0.55012	-0.234159	0.315961	none	-0.174912	0.400306	0.575218	none	-0.0309816	0.0131734	0.0441551	none	-0.131431	-0.130773	0.000657571	none	-0.0493846	-0.191464	-0.142079	none	0.0389205	-0.251372	-0.290292	none
CSF3R	0.197252	-0.0155215	-0.212774	none	0.165755	-0.277727	-0.443482	none	0.672138	0.062837	-0.609301	none	-0.307987	-0.186516	0.121471	none	-0.207049	-0.0985417	0.108507	none	-0.135758	-0.209115	-0.0733567	none
OR5M3	-0.294402	0.0763008	0.370703	none	0.0162893	0.133787	0.117497	none	0.254202	0.0761974	-0.178004	none	0.0434855	0.0019316	-0.0415539	none	-0.0460372	0.0290731	0.0751103	none	-0.0802282	-0.0238142	0.056414	none
KIAA0232	0.0243976	0.09256	0.0681623	none	0.142041	0.136655	-0.00538577	none	-0.0264692	-0.073443	-0.0469737	none	0.0761275	0.0124589	-0.0636686	none	0.0779327	0.0413924	-0.0365403	none	0.0432455	0.0403142	-0.0029313	none
MEIS2	-0.0289037	-0.0535527	-0.024649	none	-0.0249943	-0.0818687	-0.0568743	none	-0.120115	0.188947	0.309062	none	0.0240804	-0.1625	-0.186581	none	-0.012902	-0.139111	-0.126209	none	0.0595757	-0.14158	-0.201156	none
XKRY	-0.125321	0.00377817	0.1291	none	-0.205129	0.00405353	0.209183	none	0.0707868	0.134676	0.0638889	none	-0.170544	-0.0276494	0.142894	none	0.099941	-0.0363544	-0.136295	none	0.0368106	-0.00494766	-0.0417583	none
DNAJB12	-0.106446	-0.0261757	0.0802702	none	-0.129946	-0.166425	-0.0364792	none	-0.267441	0.00141267	0.268854	none	-0.199126	-0.203956	-0.00482989	none	-0.135044	-0.000103528	0.13494	none	-0.0904042	-0.0226771	0.0677272	none
TMEM141	0.0709797	0.0525746	-0.0184051	none	-0.035082	0.245505	0.280587	none	-0.00335675	-0.296089	-0.292732	none	-0.0718942	0.0249852	0.0968794	none	-0.236305	0.0928979	0.329203	none	-0.264019	-0.0169271	0.247092	none
RNPEP	-0.0673315	-0.0667259	0.000605569	none	0.14767	-0.0114663	-0.159137	none	-0.142934	-0.047989	0.0949447	none	-0.0417732	-0.193702	-0.151929	none	-0.160869	0.0322425	0.193112	none	-0.100548	0.038625	0.139173	none
L3MBTL1	-0.0862902	0.125359	0.211649	none	-0.121406	-0.00820516	0.113201	none	0.120791	0.093163	-0.027628	none	0.0340023	0.102822	0.0688196	none	-0.045454	0.0258001	0.0712541	none	0.0755511	-0.0575694	-0.133121	none
OR8K1	-0.0865234	-0.0606187	0.0259047	none	-0.00542065	0.0295738	0.0349945	none	0.211168	-0.0254357	-0.236604	none	-0.083255	-0.0176567	0.0655983	none	0.0726901	0.0955672	0.0228771	none	0.0196247	0.170252	0.150627	none
INSC	0.404403	0.0250965	-0.379307	none	0.237511	0.245253	0.00774127	none	0.696371	0.311865	-0.384506	none	0.342642	0.228175	-0.114468	none	0.246929	0.215008	-0.0319202	none	0.184365	0.143707	-0.0406585	none
CHIA	-0.31133	-0.315803	-0.00447287	none	-0.169301	-0.260646	-0.0913449	none	-0.0776412	-0.166239	-0.0885978	none	-0.00767823	0.114135	0.121813	none	-0.0243954	0.129186	0.153581	none	0.0445675	0.001302	-0.0432655	none
FAM83E	-0.136196	0.117925	0.254121	none	-0.183427	-0.0744086	0.109019	none	-0.205645	-0.145317	0.0603286	none	0.103497	-0.00650069	-0.109997	none	-0.01602	0.000454008	0.016474	none	0.0185283	0.00278003	-0.0157483	none
DGKI	0.541069	0.222007	-0.319062	none	0.402099	0.0390354	-0.363064	none	0.238279	0.248227	0.00994795	none	-0.132906	-0.00905513	0.12385	none	0.0147356	0.0411604	0.0264247	none	-0.0776182	0.166736	0.244354	none
SEPT7	-0.171811	-0.785812	-0.614001	bottomcenter	-0.664317	-0.690761	-0.0264438	none	-1.0391	-0.965727	0.0733773	none	-0.71534	-0.704778	0.0105627	none	-0.747882	-0.647564	0.100318	none	-0.795418	-0.845634	-0.0502154	none
PACRG	-0.0397684	-0.00733963	0.0324288	none	-0.323237	-0.680273	-0.357035	none	-0.265892	-0.0603103	0.205582	none	-0.0359635	-0.0825128	-0.0465493	none	0.511077	-0.122747	-0.633824	midright	0.176271	-0.184618	-0.360889	none
PPP1R3G	0.00483141	0.209001	0.20417	none	0.294216	0.21292	-0.0812953	none	0.360283	0.10413	-0.256152	none	0.00687479	0.118828	0.111953	none	0.0786901	0.0788985	0.000208339	none	0.124589	0.236059	0.11147	none
SIRPB1	0.112439	-0.0650679	-0.177507	none	0.166866	-0.0732241	-0.24009	none	0.0305378	-0.180679	-0.211217	none	0.0947829	0.0659611	-0.0288218	none	0.0780921	0.0413129	-0.0367792	none	0.224228	0.132734	-0.0914935	none
KCNK5	-0.144197	-0.109	0.0351966	none	-0.206012	-0.274715	-0.0687023	none	-0.123555	-0.137415	-0.0138597	none	0.0171149	0.0189312	0.00181631	none	-0.109272	-0.0541312	0.0551403	none	-0.0733155	-0.146806	-0.07349	none
MPLKIP	0.175431	-0.116518	-0.291949	none	0.132331	-0.033766	-0.166097	none	-0.0626523	0.118447	0.181099	none	0.222879	-0.0546938	-0.277573	none	-0.168135	0.0203448	0.18848	none	-0.00875393	0.0128134	0.0215673	none
ALPK1	0.196665	0.00502471	-0.19164	none	0.0136432	0.0153035	0.00166025	none	0.224717	-0.0911734	-0.31589	none	0.176404	0.177567	0.0011631	none	0.187289	0.200463	0.0131739	none	0.130953	0.196623	0.0656699	none
C1orf94	-0.133603	0.00979192	0.143395	none	0.0373362	0.104771	0.0674348	none	-0.248073	0.0864097	0.334482	none	-0.0751846	0.17933	0.254514	none	-0.0245516	-0.0230403	0.00151122	none	-0.0876757	0.0517396	0.139415	none
LRRC59	-0.00177959	0.148396	0.150176	none	0.12977	0.00931613	-0.120454	none	-0.0212807	0.203134	0.224415	none	-0.0506311	-0.0935952	-0.0429642	none	-0.0292343	-0.0489331	-0.0196988	none	0.0192824	-0.127266	-0.146548	none
PLBD1	0.138838	0.145579	0.00674111	none	0.0822781	0.438774	0.356495	none	0.556882	0.0718204	-0.485062	none	-0.124203	0.0144679	0.138671	none	-0.0861233	-0.0515087	0.0346146	none	-0.0777537	0.0469835	0.124737	none
ITPA	0.0192359	-0.174865	-0.194101	none	0.00307445	-0.183632	-0.186706	none	0.0386916	-0.111772	-0.150464	none	0.0435428	0.00271986	-0.040823	none	0.000502462	-0.000393081	-0.000895543	none	-0.0187761	-0.0632708	-0.0444947	none
HIPK4	0.0528854	0.0259159	-0.0269694	none	0.335498	0.173144	-0.162354	none	0.408078	0.106163	-0.301914	none	-0.186161	-0.0980221	0.0881386	none	-0.193185	-0.135015	0.0581703	none	-0.335134	-0.164106	0.171028	none
SLC39A11	-0.0907212	0.170106	0.260827	none	-0.150846	0.00760283	0.158449	none	-0.0663931	-0.0178683	0.0485248	none	0.119205	0.0977611	-0.0214443	none	0.0109558	0.0631101	0.0521542	none	0.0402148	0.132969	0.0927539	none
FRMD3	-0.467012	-0.00364009	0.463372	none	-0.0817	-0.0151085	0.0665915	none	-0.0112769	-0.187105	-0.175828	none	-0.0718336	-0.0400047	0.0318289	none	0.0129785	0.0390336	0.0260551	none	0.0387476	-0.092691	-0.131439	none
NOSTRIN	0.256387	0.121262	-0.135125	none	0.292407	-0.128982	-0.42139	none	0.178599	-0.0279048	-0.206504	none	-0.0512744	-0.00365812	0.0476163	none	-0.0438106	-0.0373394	0.00647122	none	0.0554807	0.00655547	-0.0489252	none
KCNC2	-0.175741	-0.0472659	0.128475	none	0.0818025	0.00465586	-0.0771467	none	0.149631	0.100001	-0.0496299	none	-0.0527232	-0.0432775	0.0094457	none	0.0123071	0.0735641	0.061257	none	0.0466292	0.140113	0.0934836	none
OR52N5	0.158317	0.385209	0.226892	none	0.281499	0.295076	0.0135768	none	0.305868	0.337062	0.0311938	none	-0.0568026	0.0891056	0.145908	none	0.0689677	0.0749914	0.00602374	none	0.116754	0.0299219	-0.0868317	none
TRIM74	0.0974567	-0.223036	-0.320492	none	0.315718	-0.225711	-0.54143	none	0.493887	-0.185404	-0.679291	none	0.0308544	0.0690439	0.0381896	none	-0.0246716	0.0510239	0.0756955	none	-0.0294451	-0.00790226	0.0215429	none
QSOX2	0.254838	-0.124281	-0.379119	none	-0.0811304	0.0106858	0.0918161	none	-0.000938985	-0.103384	-0.102445	none	-0.198111	-0.123268	0.0748426	none	-0.0429873	-0.197848	-0.154861	none	-0.186192	-0.109531	0.0766612	none
CLEC4G	0.130088	0.113167	-0.0169213	none	0.0858054	0.0669343	-0.0188712	none	-0.163579	-0.0238047	0.139775	none	0.0296675	0.261139	0.231472	none	0.152137	0.111296	-0.0408409	none	0.200597	0.19783	-0.00276737	none
SLC26A3	-0.127507	0.101007	0.228514	none	-0.108521	-0.0982635	0.0102578	none	0.0435782	0.12314	0.0795621	none	0.138129	0.0205854	-0.117544	none	0.0379295	0.0413423	0.00341279	none	0.0319989	0.125347	0.0933483	none
DHX38	-1.24813	-0.961653	0.286473	none	-0.917236	-0.716343	0.200893	none	-1.17608	-0.838914	0.337162	none	-0.580827	-0.68666	-0.105833	none	-0.582647	-0.653937	-0.0712905	none	-0.707403	-0.612092	0.0953109	none
IL10RB	0.251918	0.0108174	-0.241101	none	0.207621	-0.0157263	-0.223348	none	0.162212	0.18598	0.0237684	none	0.0208228	-0.146118	-0.166941	none	0.129126	-0.0102294	-0.139356	none	0.0663146	0.00425417	-0.0620604	none
DTD1	-0.127451	0.0281318	0.155583	none	0.259356	0.0763296	-0.183026	none	0.0312733	0.0588705	0.0275972	none	0.0303272	-0.0896717	-0.119999	none	-0.0462805	0.119783	0.166064	none	0.0401489	0.0632578	0.023109	none
SUPT7L	0.3332	-0.0901296	-0.42333	none	0.1474	0.0834238	-0.063976	none	0.321881	-0.0162527	-0.338134	none	0.341104	0.15657	-0.184534	none	0.0807649	0.106406	0.025641	none	0.0714311	-0.0210286	-0.0924598	none
LTN1	0.310303	0.278058	-0.0322448	none	0.194748	-0.0225506	-0.217299	none	0.595735	0.17168	-0.424055	none	-0.0789382	0.0540328	0.132971	none	-0.0656606	0.138153	0.203813	none	0.0377359	0.223003	0.185268	none
STMN4	-0.125056	0.161444	0.2865	none	0.254329	0.161646	-0.0926831	none	0.238898	0.323901	0.085003	none	0.0951987	0.112482	0.0172838	none	-0.00210119	-0.0286939	-0.0265927	none	0.0888238	0.10217	0.0133463	none
CCDC167	0.0704236	-0.118626	-0.189049	none	0.0746397	0.0518327	-0.022807	none	-0.4919	-0.124927	0.366972	none	-0.0690982	0.138186	0.207284	none	0.0133004	-0.011293	-0.0245934	none	0.0424549	0.0393958	-0.00305904	none
TTL	0.202846	-0.200842	-0.403688	none	-0.15751	-0.589537	-0.432027	none	0.0317481	-0.145598	-0.177346	none	0.0725752	-0.234988	-0.307563	none	0.0894877	-0.140571	-0.230059	none	0.0677969	0.0465208	-0.0212761	none
ST3GAL1	-0.131349	-0.261391	-0.130042	none	0.00937187	-0.0959608	-0.105333	none	-0.546108	-0.116895	0.429213	none	-0.168334	-0.26402	-0.0956868	none	-0.210597	-0.039172	0.171425	none	-0.0335437	-0.0157057	0.017838	none
SENP5	0.223982	0.137171	-0.0868111	none	-0.14384	-0.283894	-0.140054	none	-0.0435137	0.0715673	0.115081	none	-0.153103	-0.161705	-0.00860239	none	-0.133248	-0.0763795	0.0568689	none	0.0241779	-0.0221111	-0.046289	none
OTUD3	-0.389187	-0.361045	0.0281424	none	-0.217703	-0.448505	-0.230801	none	-0.603297	-0.265774	0.337523	none	-0.0458183	-0.150133	-0.104315	none	-0.0369394	-0.0308599	0.00607951	none	-0.0703944	-0.0424965	0.0278979	none
KNCN	-0.277718	-0.286775	-0.00905685	none	-0.202495	-0.545328	-0.342833	none	-0.160031	-0.146554	0.0134769	none	-0.105931	-0.172313	-0.0663824	none	-0.133227	-0.00369199	0.129535	none	-0.0511931	-0.0663516	-0.0151584	none
GPM6B	0.427203	0.176626	-0.250577	none	0.277939	0.131962	-0.145977	none	0.104767	0.287512	0.182745	none	0.122512	0.0352338	-0.0872784	none	0.0796866	0.033477	-0.0462096	none	-0.00440647	0.0656832	0.0700896	none
TDRKH	0.078573	-0.222635	-0.301208	none	-0.282966	-0.373935	-0.0909695	none	-0.0432646	-0.213806	-0.170542	none	-0.262314	-0.452147	-0.189832	none	-0.181191	-0.247542	-0.0663503	none	-0.175326	-0.107691	0.0676355	none
MIF	0.06778	-0.0450169	-0.112797	none	0.2231	0.0559113	-0.167189	none	0.512184	0.139317	-0.372867	none	-0.104718	-0.041142	0.0635759	none	-0.0163249	-0.011171	0.00515389	none	0.0301431	0.0764505	0.0463075	none
TSSK3	-0.00598149	-0.0382245	-0.032243	none	-0.0126873	0.0346745	0.0473617	none	0.154366	-0.143208	-0.297574	none	-0.0876193	-0.0398403	0.0477789	none	-0.16395	-0.0334476	0.130502	none	-0.224629	-0.118073	0.106556	none
ULBP3	0.152622	-0.00225093	-0.154873	none	0.0199248	0.31334	0.293415	none	-0.0804271	0.0484403	0.128867	none	-0.0787123	0.0524685	0.131181	none	-0.0150001	0.02586	0.0408602	none	0.0387797	0.099783	0.0610033	none
NXPE2	0.337995	0.181856	-0.156139	none	-0.0961609	0.0781496	0.174311	none	0.103494	0.173902	0.0704084	none	0.0955473	0.0366541	-0.0588933	none	0.168082	0.0938131	-0.0742691	none	0.0546365	-0.00045763	-0.0550942	none
MPO	-0.0735744	-0.179938	-0.106364	none	-0.0509171	-0.404296	-0.353379	none	-0.0437382	-0.137367	-0.0936287	none	-0.223812	-0.281138	-0.0573263	none	-0.118588	-0.0917103	0.0268779	none	-0.096742	-0.168828	-0.0720861	none
ARHGEF3	-0.0189652	-0.113378	-0.0944129	none	0.216137	-0.0541654	-0.270302	none	0.156676	0.122107	-0.0345692	none	0.0451389	-0.108096	-0.153235	none	-0.0191422	0.011439	0.0305812	none	0.0944333	-0.0673472	-0.161781	none
YIPF3	0.0943629	-0.243521	-0.337884	none	0.0645435	0.0032438	-0.0612997	none	0.170806	-0.131516	-0.302322	none	-0.0966065	-0.214565	-0.117959	none	-0.102035	-0.0680838	0.0339511	none	-0.128734	-0.114175	0.0145584	none
TDP2	-0.281372	-0.22593	0.0554417	none	0.00402839	-0.105298	-0.109326	none	0.027957	0.0503863	0.0224293	none	0.179302	0.223328	0.044026	none	0.154527	0.0825136	-0.0720133	none	0.25154	0.114167	-0.137373	none
KL	0.303616	0.0941482	-0.209468	none	0.281357	-0.00883746	-0.290194	none	-0.0289248	0.0725037	0.101429	none	0.00924517	-0.0412115	-0.0504566	none	-0.0328537	0.168387	0.201241	none	-0.0291278	0.157804	0.186932	none
TRIM6-TRIM34	0.121903	-0.009506	-0.131409	none	0.0852842	0.0697353	-0.0155489	none	0.30379	-0.0442981	-0.348089	none	0.114604	0.151694	0.0370902	none	0.106934	0.0964628	-0.0104715	none	0.162606	0.109349	-0.0532575	none
PACRGL	0.493986	0.276018	-0.217968	none	0.347858	0.200587	-0.147272	none	0.61331	0.183562	-0.429748	none	0.257338	0.104	-0.153338	none	0.0511131	-0.00385716	-0.0549702	none	0.0332611	-0.0218958	-0.055157	none
C9orf163	0.153423	-0.0153374	-0.16876	none	0.225535	0.119428	-0.106108	none	0.190974	0.136505	-0.054469	none	0.0320297	0.213362	0.181332	none	-0.0292619	0.158571	0.187832	none	0.00323011	0.125269	0.122039	none
C19orf26	0.105358	0.0691301	-0.0362281	none	0.0341892	0.340389	0.306199	none	-0.168418	0.369275	0.537693	none	0.126654	0.168044	0.0413902	none	0.120352	0.178672	0.0583208	none	0.118037	0.171372	0.0533344	none
DOCK3	0.198377	0.210675	0.0122977	none	-0.334245	0.0727147	0.406959	none	-0.276912	0.0782615	0.355174	none	-0.122789	-0.0668119	0.055977	none	0.00533907	0.144189	0.13885	none	-0.0500281	0.0869878	0.137016	none
SLC9A7	-0.0628548	0.407525	0.470379	none	0.0476618	0.450082	0.40242	none	0.269905	0.223677	-0.0462288	none	0.103952	-0.0399641	-0.143916	none	0.0192484	0.153254	0.134005	none	0.106841	0.0926997	-0.0141417	none
CXCL13	0.114007	0.0541123	-0.0598943	none	0.0748476	0.0422324	-0.0326153	none	-0.152134	0.21015	0.362284	none	0.0796192	0.13169	0.0520707	none	0.0733254	-0.00634446	-0.0796698	none	0.145438	0.114444	-0.0309939	none
SLC35G3	0.280214	-0.204869	-0.485083	none	0.114857	-0.154044	-0.268901	none	0.341585	-0.240367	-0.581952	none	0.00428667	0.00817247	0.00388579	none	-0.0802103	-0.196878	-0.116668	none	-0.136649	-0.123047	0.0136024	none
CLDN12	-0.0705182	0.0482492	0.118767	none	-0.0178059	-0.0626617	-0.0448558	none	-0.261054	-0.0549687	0.206085	none	-0.0114643	-0.0238988	-0.0124345	none	0.0341317	-0.00584894	-0.0399806	none	0.12261	-0.0285122	-0.151122	none
KCNG3	-0.010132	-0.0924954	-0.0823634	none	0.110264	-0.209608	-0.319873	none	-0.0536869	-0.0209321	0.0327548	none	0.111996	0.109994	-0.0020016	none	-0.0454774	0.171721	0.217199	none	-0.0469091	0.0512995	0.0982086	none
IL4	0.148052	0.0558313	-0.092221	none	0.122193	0.245048	0.122854	none	0.107601	-0.0509403	-0.158541	none	-0.0221438	-0.0616596	-0.0395157	none	-0.00260431	0.0794563	0.0820606	none	0.00954138	0.0576589	0.0481175	none
NUDT1	0.0169136	0.131579	0.114666	none	0.178144	0.364756	0.186612	none	-0.0901784	0.0246427	0.114821	none	-0.318742	0.107649	0.426391	none	0.103669	0.0534209	-0.0502479	none	0.143459	-0.0185712	-0.162031	none
GPC2	-0.335956	-0.363643	-0.0276864	none	-0.19996	-0.378462	-0.178502	none	-0.554547	-0.240873	0.313674	none	0.0609033	0.0702761	0.00937279	none	0.192675	0.0849225	-0.107753	none	0.0982841	0.158307	0.0600232	none
PRAMEF14	0.283541	0.0219305	-0.26161	none	-0.0505141	-0.0482966	0.00221743	none	0.122022	0.10523	-0.0167921	none	0.154858	0.157314	0.00245621	none	0.160465	0.21028	0.0498144	none	0.0905914	0.16447	0.0738791	none
CTNNA2	-0.431459	0.374783	0.806242	none	-0.0837321	-0.0399596	0.0437724	none	0.0302681	0.113318	0.0830495	none	-0.0607674	0.137518	0.198286	none	-0.134619	-0.0315496	0.103069	none	-0.0682302	0.00821875	0.0764489	none
PRUNE	-0.118281	-0.194705	-0.0764242	none	-0.0714784	-0.066898	0.00458042	none	-0.154766	-0.317138	-0.162372	none	-0.240329	-0.289375	-0.0490458	none	-0.143872	-0.219508	-0.0756364	none	-0.112609	-0.218984	-0.106376	none
GPRIN1	0.250467	-0.133883	-0.384349	none	0.181391	0.419232	0.237841	none	-0.0249389	-0.0304033	-0.00546446	none	0.23992	0.0375286	-0.202392	none	0.191507	0.0465851	-0.144922	none	0.296278	0.104106	-0.192173	none
CASQ1	0.0703323	-0.23714	-0.307472	none	0.329289	0.0847092	-0.24458	none	-0.179554	0.0858698	0.265424	none	0.0759065	0.152874	0.0769671	none	0.160285	0.11305	-0.0472348	none	-0.065613	0.217743	0.283356	none
NEK9	0.651315	0.63539	-0.0159252	none	0.900177	0.570327	-0.32985	none	0.967722	0.623744	-0.343977	none	-0.26166	-0.0712421	0.190417	none	-0.0211872	-0.00593196	0.0152552	none	0.0189116	-0.0633889	-0.0823005	none
CXorf66	-0.192115	0.115407	0.307522	none	0.426136	0.437465	0.0113281	none	0.197322	0.125934	-0.0713883	none	-0.0162447	-0.102491	-0.0862467	none	0.0882947	-0.00837404	-0.0966687	none	0.137291	0.013842	-0.123449	none
SKAP2	0.0738941	0.223193	0.149299	none	-0.302859	0.525472	0.828331	none	-0.213659	0.0349224	0.248581	none	-0.0762879	0.0106551	0.086943	none	0.150405	0.141748	-0.00865686	none	0.0833061	0.0757917	-0.00751448	none
GZMK	0.138978	0.0858181	-0.0531601	none	-0.0455243	0.00399943	0.0495238	none	0.0698319	0.0871169	0.017285	none	-0.143189	0.0187109	0.1619	none	-0.10216	-0.0444366	0.0577237	none	0.0148924	-0.0237431	-0.0386354	none
SETD8	-0.264084	0.0269899	0.291074	none	-0.0502449	0.0148183	0.0650632	none	-0.521462	0.23875	0.760212	none	-0.027343	-0.344288	-0.316945	bottomcenter	-0.0767365	-0.296691	-0.219954	none	-0.0915006	-0.238125	-0.146624	none
RYK	0.0420712	-0.0854259	-0.127497	none	-0.278779	-0.221768	0.057011	none	-0.0765599	-0.00809738	0.0684625	none	-0.0855943	0.0940461	0.17964	none	-0.0751239	-0.0878305	-0.0127066	none	-0.030291	-0.0188377	0.0114534	none
GCFC2	0.342773	0.0991884	-0.243585	none	0.0576954	0.143838	0.0861426	none	-0.136637	0.164369	0.301006	none	-0.11405	-0.0167836	0.0972669	none	-0.0584803	0.0935146	0.151995	none	0.050414	0.087474	0.0370599	none
PIGO	-0.080362	0.159354	0.239716	none	-0.0671124	0.193064	0.260176	none	0.267351	0.0995719	-0.167779	none	0.0407092	-0.03721	-0.0779191	none	0.0233054	-0.0787045	-0.10201	none	0.0281054	-0.0466615	-0.0747668	none
PSMD5	-0.0609907	-0.0182327	0.0427581	none	0.36479	0.422103	0.0573129	none	-0.455266	0.214819	0.670085	none	-0.0341873	-0.105332	-0.0711446	none	0.196829	-0.085586	-0.282415	none	0.1881	-0.0185017	-0.206602	none
KRTAP24-1	0.131181	-0.27234	-0.403521	none	0.0561987	-0.10873	-0.164928	none	0.168225	-0.100656	-0.268881	none	0.0249382	-0.10193	-0.126869	none	0.0696221	0.0116765	-0.0579456	none	0.125614	0.0358073	-0.0898066	none
CX3CL1	0.215322	0.156116	-0.0592055	none	0.386349	0.134378	-0.251971	none	0.118388	0.124726	0.00633801	none	0.0101815	0.0659221	0.0557405	none	0.0890861	0.0333103	-0.0557759	none	0.0721808	-0.0172257	-0.0894065	none
CALCA	-0.307742	-0.0185395	0.289203	none	0.273397	-0.302331	-0.575728	none	0.299094	-0.112305	-0.411399	none	0.278603	0.159582	-0.119021	none	0.198773	0.16623	-0.0325431	none	0.0770442	0.11816	0.0411156	none
SLC34A3	-0.0274995	-0.197617	-0.170117	none	-0.194392	-0.155577	0.0388153	none	-0.166444	-0.526473	-0.360029	none	-0.166991	0.0383845	0.205376	none	0.100725	0.115218	0.014493	none	0.0126024	0.185894	0.173292	none
CST4	-0.0872948	-0.0728488	0.014446	none	-0.0744019	0.0936707	0.168073	none	0.120929	-0.138331	-0.25926	none	-0.0980258	-0.0452977	0.0527281	none	0.013345	-0.0464762	-0.0598212	none	0.0348629	0.0791753	0.0443124	none
EYA3	0.182998	-0.177393	-0.360391	none	0.0578577	-0.35605	-0.413908	none	0.118634	-0.138756	-0.25739	none	-0.162139	-0.0142079	0.147931	none	-0.0813895	-0.0215945	0.059795	none	-0.110282	-0.124965	-0.0146832	none
NKX6-2	-0.0220508	-0.216777	-0.194726	none	-0.118511	-0.485443	-0.366932	none	-0.508765	-0.0580297	0.450735	none	0.535188	0.40459	-0.130598	none	0.363817	0.314079	-0.0497375	none	0.324286	0.18638	-0.137906	none
HSD11B2	-0.268243	-0.361289	-0.0930459	none	-0.144011	-0.346066	-0.202056	none	-0.14634	-0.264228	-0.117887	none	0.00587474	0.067783	0.0619083	none	-0.102338	0.0700264	0.172364	none	0.0666827	0.0986198	0.0319371	none
KCNK7	-0.0651152	-0.189266	-0.124151	none	-0.177333	-0.19431	-0.016977	none	-0.474828	-0.107204	0.367624	none	0.0545779	0.11001	0.0554318	none	0.106987	-0.0907885	-0.197776	none	0.00209787	0.0109757	0.00887782	none
FAM26E	0.0597399	0.19087	0.13113	none	0.26827	0.293688	0.025418	none	0.282332	0.28612	0.00378835	none	0.064932	0.157095	0.0921634	none	0.0287478	0.0686166	0.0398688	none	0.0498819	0.12125	0.0713681	none
FAS	-0.0635952	0.116281	0.179876	none	-0.0101158	-0.0631948	-0.053079	none	-0.216471	-0.112027	0.104445	none	-0.1665	-0.155663	0.010837	none	0.0774323	0.0396993	-0.0377331	none	-0.00885698	-0.00246345	0.00639352	none
TGM2	-0.065456	-0.117435	-0.0519791	none	-0.0393897	-0.030976	0.0084137	none	0.0116395	-0.0106231	-0.0222626	none	0.00249955	-0.150096	-0.152595	none	0.0159307	-0.0459314	-0.0618621	none	0.0035765	-0.0543351	-0.0579116	none
FIBP	0.138288	0.0998335	-0.0384549	none	0.204844	0.0191613	-0.185683	none	0.589348	0.190733	-0.398615	none	-0.0193249	-0.0231548	-0.00382986	none	-0.0203277	-0.036702	-0.0163743	none	-0.0459001	-0.0299002	0.0159999	none
BEND2	-0.00527826	0.167402	0.17268	none	0.193267	0.164548	-0.0287193	none	0.212007	0.135411	-0.0765958	none	-0.0263215	0.00450197	0.0308235	none	0.0134109	0.0451807	0.0317698	none	0.0235727	0.00851311	-0.0150596	none
CNNM4	-0.564358	-0.187697	0.376661	none	-0.166667	-0.131747	0.0349195	none	-0.199297	-0.0447157	0.154581	none	-0.00963085	0.0513211	0.060952	none	-0.0347468	-0.0214518	0.013295	none	0.0420858	-0.0592839	-0.10137	none
CT45A3	0.290292	-0.115645	-0.405937	none	0.208547	-0.235017	-0.443564	none	0.493126	-0.0301376	-0.523263	none	-0.155218	-0.372574	-0.217356	none	-0.33762	-0.23073	0.10689	none	-0.239212	-0.198655	0.0405575	none
NUDT13	0.402381	0.280325	-0.122056	none	0.500598	0.378399	-0.122199	none	0.479357	0.085147	-0.39421	none	0.0955588	-0.0824873	-0.178046	none	0.042522	-0.0937521	-0.136274	none	0.0507813	0.0280139	-0.0227674	none
ZMYM6NB	0.201378	0.111195	-0.0901827	none	0.281044	0.101098	-0.179946	none	0.130353	0.0984315	-0.0319211	none	-0.0517344	-0.0618969	-0.0101624	none	0.0397663	0.0658383	0.026072	none	0.0476347	0.0922656	0.0446309	none
GNL1	0.133799	0.0472624	-0.0865363	none	-0.0583561	-0.0214513	0.0369048	none	-0.105136	-0.119345	-0.014209	none	0.034942	-0.023853	-0.058795	none	0.0596032	0.0405132	-0.01909	none	0.0471248	0.0157352	-0.0313896	none
SIVA1	-0.0787736	-0.247217	-0.168443	none	-0.195845	0.101446	0.297291	none	0.0430995	-0.159588	-0.202688	none	0.207753	0.116669	-0.0910842	none	0.0971237	0.0633389	-0.0337849	none	0.0433436	0.047329	0.00398541	none
SPATA33	0.0282269	0.0317006	0.00347377	none	-0.122687	-0.00632878	0.116359	none	-0.0341921	-0.0203486	0.0138435	none	0.252722	-0.31373	-0.566451	none	-0.0352365	0.0416278	0.0768643	none	0.189535	-0.120894	-0.310429	none
EHF	-0.131478	-0.16286	-0.0313819	none	-0.363494	0.212463	0.575957	none	-0.236975	-0.322593	-0.085618	none	0.0202007	0.170703	0.150502	none	0.06957	0.00751668	-0.0620533	none	0.12483	0.14605	0.0212208	none
USP49	-0.448551	-0.369239	0.0793115	none	-0.441758	-0.246372	0.195385	none	-0.507165	-0.331662	0.175502	none	-0.0473685	-0.111632	-0.0642631	none	-0.0369469	-0.147839	-0.110892	none	-0.096332	-0.0361944	0.0601375	none
CDHR3	-0.0661622	-0.0786701	-0.0125079	none	0.0219512	-0.163334	-0.185285	none	0.0588548	0.053228	-0.00562683	none	0.00456562	0.0892565	0.0846909	none	0.110504	0.0210825	-0.0894214	none	0.0605732	0.00469089	-0.0558823	none
VRTN	0.0290831	0.0365334	0.00745033	none	-0.00367239	0.150582	0.154254	none	-0.141785	-0.0969791	0.0448061	none	0.297952	0.557073	0.259121	none	0.143872	0.246463	0.102591	none	0.173428	0.479826	0.306399	topcenter
EHMT1	0.0937285	0.367339	0.27361	none	0.104711	0.525203	0.420493	none	0.200406	0.910019	0.709612	topcenter	0.0354707	0.00268969	-0.032781	none	-0.0289645	0.0661237	0.0950882	none	-0.103508	0.0512387	0.154746	none
LYSMD2	0.0952403	-0.0866131	-0.181853	none	-0.175567	-0.161125	0.0144413	none	-0.102488	0.0462623	0.148751	none	0.25097	0.22926	-0.0217104	none	0.209534	0.188478	-0.0210562	none	0.244961	0.18796	-0.0570014	none
APBA1	0.0897117	-0.0996958	-0.189408	none	-0.00577039	-0.00547442	0.000295974	none	-0.0159205	0.0905576	0.106478	none	-0.140505	-0.140554	-4.93438e-05	none	0.0144286	-0.0320486	-0.0464772	none	-0.166965	-0.0497934	0.117172	none
C1orf159	-0.270314	0.183199	0.453513	none	-0.226689	0.176629	0.403318	none	-0.664421	-0.0449167	0.619505	none	-0.0605628	-0.0787858	-0.018223	none	-0.100446	-0.308926	-0.20848	none	-0.179471	-0.170556	0.00891585	none
DMXL1	0.160267	0.459897	0.29963	none	-0.0224339	0.442559	0.464993	none	-0.403845	0.269416	0.673261	none	-0.142063	-0.251902	-0.109839	none	0.0173022	0.02345	0.0061478	none	0.0198208	-0.0101997	-0.0300205	none
NGFR	-0.35949	-0.135378	0.224111	none	0.160073	-0.201501	-0.361575	none	-0.182638	-0.112169	0.0704694	none	-0.0668342	-0.0423538	0.0244804	none	0.0476222	-0.0535451	-0.101167	none	0.140045	0.00747934	-0.132566	none
AAR2	-0.0603286	-0.0977362	-0.0374076	none	0.0539559	-0.0117497	-0.0657056	none	0.0758644	-0.127898	-0.203763	none	-0.062334	0.084494	0.146828	none	0.0271798	-0.0761158	-0.103296	none	0.0659785	-0.0855087	-0.151487	none
IFI16	0.0962058	0.0317442	-0.0644616	none	0.289175	0.136824	-0.15235	none	0.398942	0.18494	-0.214002	none	-0.156474	-0.0518262	0.104647	none	-0.0664808	-0.00432947	0.0621513	none	-0.0240487	0.0511693	0.0752179	none
CERKL	-0.332531	0.123724	0.456255	none	-0.0489533	0.133154	0.182107	none	0.135759	0.0558714	-0.0798878	none	-0.0767888	-0.0803705	-0.00358165	none	-0.0358898	-0.0590232	-0.0231334	none	-0.0132255	0.0198099	0.0330354	none
KMO	0.141379	0.27696	0.135581	none	0.36516	0.349946	-0.0152137	none	0.466092	0.207268	-0.258825	none	-0.180333	0.0918021	0.272135	none	-0.0760662	0.0595266	0.135593	none	-0.0453822	0.0800434	0.125426	none
RNF6	0.0450051	0.100941	0.0559355	none	0.183555	-0.142262	-0.325818	none	0.0611955	-0.101919	-0.163114	none	-0.0628464	0.195871	0.258718	none	-0.107359	-0.00592226	0.101437	none	-0.057612	0.0229444	0.0805564	none
WDR76	0.0884968	-0.342408	-0.430905	none	-0.292421	-0.374897	-0.0824761	none	0.336127	-0.120272	-0.456399	none	-0.209504	-0.251106	-0.0416014	none	-0.130104	-0.129262	0.000841729	none	-0.151384	-0.205208	-0.0538245	none
ATP5J2-PTCD1	-0.00197024	-0.205044	-0.203073	none	0.210028	0.0450524	-0.164976	none	0.318514	0.0588564	-0.259657	none	-0.0877126	-0.348237	-0.260524	none	-0.148333	-0.332373	-0.184039	none	-0.257931	-0.195443	0.0624884	none
DUSP1	-0.191789	-0.323387	-0.131598	none	-0.228654	-0.00502571	0.223628	none	-0.128944	-0.36358	-0.234637	none	0.20903	0.19316	-0.0158701	none	0.0529031	0.158908	0.106005	none	0.0504657	0.0124245	-0.0380413	none
MANEA	0.0554703	0.115265	0.0597942	none	0.101485	0.237288	0.135803	none	0.553192	0.0282886	-0.524903	none	0.00606217	-0.00015845	-0.00622062	none	0.191868	0.123814	-0.0680534	none	0.246566	0.0897917	-0.156774	none
OR6N2	0.305101	0.0815084	-0.223592	none	0.32852	0.17644	-0.15208	none	0.42844	0.251193	-0.177246	none	0.20808	0.132181	-0.0758989	none	0.168295	0.106162	-0.0621328	none	0.245924	0.220486	-0.025438	none
ATP2B2	0.0652766	0.0413644	-0.0239122	none	0.106818	-0.0695145	-0.176333	none	0.498081	0.0329469	-0.465134	none	-0.0751011	0.0659678	0.141069	none	0.0252771	0.0281437	0.00286657	none	0.191799	-0.0507457	-0.242545	none
GAB2	-0.301692	-0.182013	0.119679	none	-0.204318	-0.0867674	0.11755	none	-0.0523346	-0.180806	-0.128471	none	0.122108	-0.0352779	-0.157386	none	-0.0216461	0.00224618	0.0238923	none	-0.0750377	-0.0863637	-0.0113261	none
HOMER3	0.185249	-0.0770976	-0.262346	none	-0.201128	-0.333875	-0.132747	none	-0.103322	-0.261373	-0.158051	none	-0.378297	-0.483433	-0.105137	none	-0.1493	-0.218789	-0.0694888	none	-0.135553	-0.0771198	0.0584331	none
AGA	-0.133807	0.160806	0.294613	none	-0.176037	0.119	0.295037	none	-0.408207	0.107814	0.516021	none	-0.14046	-0.220006	-0.0795454	none	-0.093686	-0.136932	-0.0432464	none	-0.0953158	-0.0712083	0.0241074	none
TNS4	-0.378587	-0.116026	0.26256	none	-0.0948864	-0.162214	-0.0673274	none	-0.222033	-0.0331775	0.188855	none	-0.34004	-0.30251	0.0375296	none	-0.239535	-0.305679	-0.0661445	none	-0.411187	-0.246137	0.16505	none
HAO1	-0.0907115	-0.0672804	0.0234311	none	0.53036	0.0714766	-0.458883	none	0.327456	0.0125041	-0.314952	none	0.0999296	0.02086	-0.0790697	none	0.222038	0.177921	-0.0441175	none	0.196862	0.101832	-0.0950307	none
FKBPL	0.0810976	0.129777	0.0486792	none	0.2233	0.012094	-0.211206	none	0.328617	-0.0866572	-0.415274	none	0.187732	0.0518872	-0.135845	none	-0.179215	-0.0246757	0.15454	none	-0.102794	-0.265955	-0.16316	none
TGM3	-0.0703192	0.201348	0.271667	none	-0.0863622	0.328828	0.41519	none	0.134559	0.0464971	-0.088062	none	-0.0919181	0.0310866	0.123005	none	0.051265	0.0117887	-0.0394762	none	0.129037	0.023322	-0.105715	none
MTA2	-0.0782664	-0.301246	-0.222979	none	-0.288391	-0.0795612	0.20883	none	-0.446247	-0.198564	0.247682	none	-0.012399	0.024492	0.036891	none	-0.0859905	-0.0934993	-0.00750881	none	-0.222017	-0.0569062	0.165111	none
MEF2D	-0.464321	-0.257259	0.207062	none	-0.291339	-0.149085	0.142254	none	-0.295842	-0.284981	0.0108607	none	0.0266341	-0.0501788	-0.0768129	none	-0.0124197	0.00890976	0.0213295	none	-0.129224	0.00527318	0.134497	none
FBXO32	0.125592	0.180653	0.0550611	none	0.185036	0.143852	-0.0411843	none	0.311855	0.250673	-0.0611821	none	-0.105892	-0.127422	-0.0215307	none	-0.0864367	-0.109509	-0.0230722	none	0.0278736	0.00517691	-0.0226967	none
LAG3	-0.151503	-0.0939181	0.0575852	none	-0.20184	-0.288373	-0.0865331	none	-0.302887	-0.0558095	0.247078	none	-0.084491	-0.0505212	0.0339698	none	-0.0356009	-0.105755	-0.0701546	none	-0.025605	0.0226198	0.0482248	none
MEF2A	0.0654055	0.133914	0.0685084	none	0.206724	-0.159186	-0.36591	none	0.320991	-0.142828	-0.463819	none	0.0104392	0.173601	0.163162	none	0.110738	0.0875984	-0.0231391	none	0.189339	0.0618924	-0.127447	none
MUTYH	0.0905467	-0.0458066	-0.136353	none	0.208746	0.128599	-0.0801472	none	-0.124185	0.119753	0.243938	none	-0.0423576	0.194261	0.236619	none	-0.119332	-0.134067	-0.0147352	none	-0.0988011	-0.0445582	0.0542429	none
ANKRD36	-0.712814	-0.187226	0.525588	midleft	-0.703235	-0.462573	0.240662	none	-0.679906	-0.348423	0.331483	none	-0.00509143	-0.195837	-0.190746	none	-0.0574828	-0.205464	-0.147981	none	-0.0567482	-0.165747	-0.108998	none
RCE1	-0.0343833	-0.0548864	-0.020503	none	-0.164175	-0.0455807	0.118594	none	-0.338088	-0.1262	0.211888	none	0.0746804	-0.00676372	-0.0814441	none	0.036132	0.0245973	-0.0115348	none	0.0684976	0.0738472	0.00534965	none
BSX	0.448812	0.38758	-0.0612316	none	0.382448	0.393224	0.0107768	none	0.326036	0.237048	-0.0889879	none	-0.0734952	0.093197	0.166692	none	0.045488	0.0920742	0.0465862	none	0.0553657	0.13599	0.0806239	none
CAMK2N1	0.18171	0.0834593	-0.0982507	none	0.485091	0.0625039	-0.422587	none	0.299584	0.2276	-0.0719842	none	0.168497	0.18455	0.0160525	none	0.167955	0.152556	-0.0153984	none	0.197076	0.171892	-0.0251839	none
TTC5	0.286183	0.482056	0.195873	none	0.297448	0.400464	0.103016	none	0.220085	0.419134	0.199049	none	-0.0640971	-0.182618	-0.118521	none	-0.176645	-0.0824275	0.0942171	none	-0.156581	-0.11645	0.040131	none
STAT2	0.183716	0.132082	-0.0516343	none	0.231773	0.119396	-0.112376	none	0.179141	0.227375	0.0482334	none	-0.297788	-0.272393	0.0253955	none	-0.0738013	-0.263285	-0.189484	none	-0.120907	-0.340642	-0.219735	none
PM20D1	-0.575415	-0.159343	0.416071	none	-0.247565	0.0389723	0.286537	none	-0.44204	-0.47397	-0.0319302	none	-0.173834	-0.0102595	0.163575	none	-0.134884	0.0507787	0.185663	none	-0.0875224	-0.00478568	0.0827367	none
ESAM	0.0241905	0.114658	0.0904673	none	0.246426	-0.0707447	-0.31717	none	0.207194	0.136799	-0.070395	none	0.0922831	-0.00702795	-0.0993111	none	0.0290017	0.115915	0.0869137	none	0.0496385	0.13105	0.0814118	none
TWIST1	0.279398	0.0762119	-0.203186	none	0.202196	0.0556148	-0.146581	none	0.281286	0.145443	-0.135843	none	0.283137	0.393726	0.110589	none	0.176273	0.270269	0.0939966	none	0.171832	0.243351	0.0715185	none
BMF	-0.156213	0.183059	0.339272	none	-0.160102	-0.0967368	0.0633652	none	-0.0502068	0.206481	0.256687	none	0.0597852	-0.175669	-0.235454	none	0.05205	0.0550225	0.00297244	none	-0.0131934	-0.0342569	-0.0210636	none
SERPING1	0.0332173	-0.0656049	-0.0988222	none	0.0928671	-0.288673	-0.38154	none	0.100001	-0.0149099	-0.114911	none	0.145366	-0.0883684	-0.233735	none	0.0704539	-0.0261749	-0.0966288	none	0.0915809	0.0417135	-0.0498673	none
TRIM6	0.325796	0.0704778	-0.255318	none	0.398254	0.170084	-0.22817	none	-0.0656537	0.32265	0.388303	none	-0.0290275	0.0436724	0.0726998	none	0.0053652	-0.00874121	-0.0141064	none	0.0354878	0.0295122	-0.00597566	none
CSMD3	0.301203	0.19936	-0.101843	none	0.396987	0.218819	-0.178168	none	0.473886	0.258435	-0.215452	none	-0.0162125	0.0449367	0.0611491	none	-0.0203575	0.116613	0.13697	none	0.0300138	0.056276	0.0262622	none
SHFM1	-1.07058	-0.750438	0.320137	none	-0.99241	-0.812819	0.179591	none	-0.819291	-0.883247	-0.0639565	none	NA	NA	NA	NA	NA	NA	NA	NA	NA	NA	NA	NA
S100A12	-0.19125	-0.317285	-0.126035	none	-0.110344	-0.426188	-0.315844	none	-0.0572689	-0.295541	-0.238272	none	0.0625518	0.0417708	-0.020781	none	0.00101837	-0.088494	-0.0895124	none	-0.199037	-0.0549253	0.144112	none
ACSF2	-0.116981	-0.296486	-0.179505	none	-0.33406	-0.346839	-0.0127797	none	-0.291919	-0.228471	0.0634477	none	-0.118706	-0.0358592	0.0828469	none	-0.0263288	0.0390543	0.0653831	none	0.0471043	-0.0678108	-0.114915	none
BPIFA2	-0.205993	0.0111337	0.217127	none	-0.0289502	-0.0165415	0.0124087	none	0.186987	0.0380509	-0.148936	none	0.0473652	0.248598	0.201232	none	0.0293841	-0.0318786	-0.0612627	none	0.0509747	0.0319575	-0.0190173	none
CALU	-0.225743	-0.0964826	0.12926	none	-0.24916	0.0651804	0.31434	none	0.0372644	-0.199085	-0.236349	none	-0.0676232	0.0687406	0.136364	none	-0.0333487	0.0747201	0.108069	none	-0.115105	0.00838498	0.123489	none
COX7A2L	0.329188	0.174656	-0.154532	none	0.240003	0.20669	-0.033313	none	0.343753	0.159377	-0.184376	none	0.00411708	-0.0131726	-0.0172896	none	0.0143404	0.00941269	-0.00492774	none	0.0781548	-0.00101189	-0.0791667	none
PTK2B	0.344747	0.479266	0.13452	none	0.364391	0.158287	-0.206105	none	0.508545	0.375321	-0.133225	none	0.228428	0.100478	-0.12795	none	0.0561761	0.12218	0.066004	none	0.115149	0.138585	0.023436	none
DPP8	-0.015833	-0.0468771	-0.0310441	none	-0.119446	-0.0671093	0.052337	none	-0.472157	-0.251475	0.220683	none	-0.0397466	-0.197261	-0.157515	none	-0.141386	-0.0336862	0.1077	none	0.10193	-0.0426536	-0.144583	none
THEM5	0.0678566	0.0242824	-0.0435743	none	0.176991	0.0393887	-0.137602	none	0.185154	0.0749685	-0.110186	none	-0.18806	-0.305561	-0.117501	none	-0.096975	-0.230153	-0.133178	none	-0.179418	-0.306024	-0.126606	none
HACD1	0.0611587	0.259404	0.198245	none	0.211765	0.413034	0.201269	none	0.303287	0.226165	-0.0771218	none	0.324815	0.207989	-0.116826	none	0.228104	0.225784	-0.00232022	none	0.185132	0.223108	0.0379759	none
ZNF169	0.0287928	-0.00920561	-0.0379984	none	0.166126	0.157462	-0.00866387	none	0.404194	-0.038065	-0.442259	none	0.0542849	-0.0714913	-0.125776	none	-0.125068	0.0871266	0.212195	none	-0.0877203	0.0193307	0.107051	none
TM2D3	-0.168223	-0.128115	0.0401075	none	-0.118806	-0.11518	0.00362511	none	-0.0823691	-0.302852	-0.220483	none	-0.260628	-0.244649	0.0159797	none	-0.368544	-0.226939	0.141606	none	-0.412987	-0.343576	0.0694111	none
GCK	-0.17018	-0.192648	-0.0224682	none	0.00488437	0.00554303	0.000658656	none	-0.327559	0.0864631	0.414022	none	0.0123653	0.0674186	0.0550533	none	0.110844	0.101794	-0.00904984	none	0.0852048	0.0403108	-0.044894	none
SSBP2	-0.0302279	0.0172623	0.0474902	none	0.000894153	-0.190524	-0.191418	none	0.0657299	0.0311865	-0.0345434	none	0.0249038	-0.0608935	-0.0857973	none	0.017521	0.0591289	0.0416079	none	0.0799715	0.0288472	-0.0511243	none
LYPD4	-0.00747486	-0.104656	-0.0971809	none	-0.00508017	-0.0466958	-0.0416156	none	-0.390735	-0.0162583	0.374477	none	-0.304205	-0.253563	0.0506421	none	-0.256139	-0.246234	0.00990465	none	-0.337345	-0.300616	0.0367282	none
MGRN1	-0.180242	-0.169705	0.0105376	none	-0.0985945	-0.133567	-0.0349728	none	-0.358631	-0.333111	0.0255202	none	0.0510714	0.051133	6.15705e-05	none	-0.0126396	-0.0445325	-0.0318928	none	-0.0563899	0.0362977	0.0926876	none
HS3ST4	0.172838	-0.0689052	-0.241743	none	0.450629	0.113834	-0.336796	none	0.51763	-0.0734992	-0.591129	none	0.299213	0.133242	-0.16597	none	0.0729695	0.109204	0.0362343	none	0.0377252	-0.0317743	-0.0694995	none
LBP	0.071151	-0.34769	-0.418841	none	-0.145463	-0.354063	-0.2086	none	0.267351	-0.137228	-0.404578	none	-0.133104	-0.15716	-0.0240562	none	-0.242509	-0.176428	0.0660813	none	-0.0963854	-0.228845	-0.13246	none
SIPA1L2	-0.128841	0.00477139	0.133612	none	0.0335541	0.0891537	0.0555996	none	-0.0249905	0.0499926	0.0749831	none	0.0225678	0.132878	0.11031	none	0.102463	0.0369907	-0.0654723	none	0.0355261	0.0118828	-0.0236433	none
IGSF21	0.0862967	-0.269411	-0.355708	none	0.0051686	0.0347171	0.0295484	none	0.0844156	-0.168953	-0.253368	none	0.0452208	0.19577	0.150549	none	-0.13566	-0.0803672	0.0552927	none	-0.0411731	0.082316	0.123489	none
LPPR1	-0.10041	0.0667695	0.16718	none	0.0823052	0.250804	0.168499	none	0.183283	0.139161	-0.0441223	none	-0.148503	-0.406793	-0.25829	none	-0.130794	-0.0457331	0.0850612	none	-0.112894	-0.106988	0.00590603	none
MUC3A	0.0763061	-0.130723	-0.20703	none	-0.0242738	-0.27044	-0.246167	none	-0.18469	0.25551	0.4402	none	0.133798	0.141842	0.00804424	none	-0.00373197	0.150366	0.154098	none	0.0698133	0.0826753	0.0128621	none
KRTAP12-2	0.210315	0.173477	-0.0368378	none	0.315049	0.161331	-0.153718	none	0.319159	0.268418	-0.050741	none	0.255554	0.29429	0.0387366	none	0.216854	0.191997	-0.0248565	none	0.257788	0.194071	-0.0637173	none
TRPV4	0.377119	0.232311	-0.144808	none	0.51303	0.295849	-0.217181	none	0.780812	0.274998	-0.505814	none	0.0694894	-0.0388268	-0.108316	none	0.0641139	0.0453344	-0.0187795	none	-0.0486545	-0.0681675	-0.0195131	none
AMZ2	-0.131111	0.0172445	0.148356	none	-0.032872	-0.137362	-0.10449	none	0.242034	-0.0271764	-0.26921	none	-0.0292059	-0.179381	-0.150175	none	-0.087295	0.0430431	0.130338	none	-0.0157454	-0.100139	-0.0843935	none
OR52E2	0.145389	0.2597	0.114311	none	0.233125	0.261072	0.0279464	none	0.315094	0.393473	0.078379	none	-0.206116	-0.175601	0.0305146	none	0.0448336	-0.00810307	-0.0529367	none	0.00185925	0.0931163	0.0912571	none
ERLIN2	-0.449904	0.021716	0.47162	none	-0.176806	0.0712936	0.248099	none	-0.0582432	0.163244	0.221487	none	0.0770295	0.143877	0.0668479	none	0.191167	0.0636014	-0.127565	none	0.133289	0.162196	0.0289074	none
TMEM249	0.00645509	-0.0891167	-0.0955718	none	-0.0406756	-0.126473	-0.0857975	none	0.297481	-0.0936087	-0.391089	none	0.0958977	-0.00518109	-0.101079	none	-0.0177739	-0.0400588	-0.022285	none	0.0184383	-0.0807274	-0.0991657	none
MC1R	-0.198345	0.0842979	0.282643	none	-0.000263015	0.0371538	0.0374168	none	-0.345701	-0.127437	0.218264	none	0.0236761	0.0807484	0.0570724	none	0.0129838	0.0151641	0.00218028	none	-0.0438597	0.0417812	0.0856409	none
C15orf53	-0.278844	-0.12606	0.152784	none	-0.00414744	0.0116061	0.0157535	none	-0.0392297	-0.0387118	0.000517889	none	0.00791772	-0.105937	-0.113855	none	-0.00456707	-0.0487642	-0.0441971	none	0.0429576	-0.00686372	-0.0498213	none
CERK	0.494215	0.331128	-0.163087	none	0.671266	0.409044	-0.262223	none	0.675531	0.466912	-0.20862	none	0.102406	0.00336373	-0.0990427	none	0.0567116	-0.00846556	-0.0651771	none	0.0047074	0.0947656	0.0900582	none
SH3BP4	-0.262062	-0.0388608	0.223201	none	-0.20456	0.0226768	0.227236	none	-0.472983	-0.00282422	0.470159	none	0.178336	0.0100053	-0.168331	none	0.0618734	0.0721859	0.0103125	none	0.238561	0.108134	-0.130428	none
LGALS4	-0.422277	-0.278843	0.143435	none	-0.206397	-0.430525	-0.224128	none	-0.228936	-0.100877	0.12806	none	-0.26919	-0.378133	-0.108943	none	-0.273211	-0.0902503	0.18296	none	-0.267121	-0.330278	-0.0631565	none
GALNT8	0.245607	0.0375829	-0.208024	none	-0.10489	-0.18196	-0.0770701	none	-0.0352502	-0.0399533	-0.00470315	none	0.153746	0.038037	-0.115709	none	0.0756699	0.221023	0.145353	none	0.174854	0.185677	0.010823	none
IQGAP3	-0.304057	-0.353095	-0.0490383	none	-0.264496	-0.248786	0.0157109	none	-0.14776	-0.224703	-0.0769435	none	-0.0778054	-0.0196227	0.0581827	none	-0.0403442	-0.00448582	0.0358584	none	-0.0469778	0.000833038	0.0478108	none
F11R	-0.106337	-0.31066	-0.204323	none	-0.469256	-0.407451	0.0618049	none	-0.520985	-0.455944	0.0650401	none	-0.314486	-0.215904	0.0985816	none	-0.399469	-0.274268	0.125201	none	-0.351054	-0.371519	-0.020465	none
GABRG2	0.197774	0.252848	0.0550744	none	0.316558	0.323875	0.00731702	none	0.120532	0.166633	0.0461011	none	0.0125938	0.0331559	0.0205621	none	0.0139187	0.0569804	0.0430617	none	0.0809734	0.241502	0.160528	none
NIPA1	-0.114103	-0.290907	-0.176804	none	-0.275347	-0.0601098	0.215238	none	-0.323662	-0.0716685	0.251994	none	0.0358636	-0.0187668	-0.0546304	none	-0.025718	0.00518803	0.030906	none	-0.00891215	0.0337587	0.0426708	none
B3GAT3	-0.511746	-0.614504	-0.102757	none	-0.296708	-1.10849	-0.811787	bottomcenter	-0.298719	-0.753201	-0.454481	none	-0.596297	-0.434554	0.161743	none	-0.493528	-0.492937	0.000590633	none	-0.731978	-0.772813	-0.0408341	none
AHDC1	0.306014	0.295318	-0.0106957	none	0.189365	-0.126784	-0.316149	none	0.170057	0.174661	0.00460422	none	0.180709	0.183838	0.00312863	none	0.242456	0.0164476	-0.226009	none	0.209912	-0.0679531	-0.277865	none
SERF1A	-0.28814	-0.123682	0.164458	none	-0.326655	-0.245	0.0816544	none	-0.140288	-0.258927	-0.118638	none	-0.318382	-0.408894	-0.0905125	none	-0.292673	-0.381511	-0.0888381	none	-0.277791	-0.289366	-0.0115752	none
KCNN4	-0.0947609	0.0284962	0.123257	none	-0.485831	0.188726	0.674557	none	-0.151502	-0.120394	0.0311074	none	-0.11258	-0.0835754	0.029005	none	-0.0972799	-0.0794857	0.0177942	none	-0.16545	-0.0501302	0.11532	none
PCDHB1	-0.204493	-0.00590392	0.198589	none	-0.156072	-0.339647	-0.183575	none	-0.190084	-0.147088	0.0429952	none	-0.136527	-0.0700558	0.0664708	none	-0.11129	-0.166056	-0.0547657	none	-0.185087	-0.0723498	0.112737	none
POMT2	-0.388372	0.30074	0.689112	none	0.141359	0.32591	0.184551	none	0.107176	0.286289	0.179112	none	0.0799876	0.0921682	0.0121806	none	0.117175	-0.0681535	-0.185329	none	0.167563	0.243906	0.0763437	none
TYRO3	0.0898259	0.071801	-0.0180249	none	-0.228697	0.180052	0.408748	none	-0.0541217	-0.13716	-0.0830384	none	0.198307	0.058997	-0.13931	none	0.120468	0.123923	0.00345492	none	0.198012	0.172352	-0.0256598	none
SLC17A9	0.373727	-0.263692	-0.637419	none	0.276401	-0.071098	-0.347499	none	0.421046	-0.328822	-0.749868	none	0.186095	-0.024053	-0.210148	none	0.0503705	0.0312837	-0.0190867	none	0.0215055	-0.11763	-0.139136	none
EIF4EBP2	-0.46256	-0.28824	0.17432	none	-0.290969	-0.202542	0.0884265	none	-0.499164	-0.425672	0.0734926	none	0.0300309	0.0558819	0.025851	none	0.0580267	-0.0864315	-0.144458	none	0.0395641	-0.0493542	-0.0889183	none
SEMA6A	0.117756	0.266203	0.148447	none	0.0839286	0.331966	0.248038	none	0.000218446	0.182816	0.182598	none	-0.240084	-0.0595512	0.180533	none	0.0260112	-0.131746	-0.157757	none	0.0461693	-0.0363568	-0.082526	none
PCDH8	-0.0289085	-0.0313345	-0.00242595	none	-0.13049	-0.155978	-0.025488	none	-0.149953	-0.195513	-0.04556	none	0.0766644	0.0772825	0.000618082	none	-0.0311826	0.0253796	0.0565622	none	0.0494433	0.00915451	-0.0402888	none
RITA1	-0.0406279	-0.110582	-0.0699538	none	-0.129877	-0.105181	0.0246962	none	-0.471241	0.110064	0.581305	none	0.0537005	0.00792434	-0.0457761	none	-0.0320272	-0.0790325	-0.0470053	none	-0.094772	-0.101667	-0.00689464	none
TKTL1	0.0390362	0.0915592	0.0525231	none	-0.0349325	0.0681172	0.10305	none	-0.027859	0.100908	0.128767	none	-0.0476321	0.123536	0.171168	none	0.0118939	0.0650157	0.0531218	none	0.0299443	0.0563498	0.0264055	none
RGMB	0.0721947	0.195891	0.123696	none	0.0691644	-0.0584048	-0.127569	none	0.207091	-0.0617023	-0.268793	none	0.200632	-0.12184	-0.322471	none	0.0590338	0.00239392	-0.0566399	none	-0.0578143	0.101276	0.15909	none
DNAH1	0.00557133	-0.0772074	-0.0827787	none	0.0802959	0.294508	0.214212	none	0.100398	0.0320948	-0.0683033	none	0.0959697	0.033061	-0.0629087	none	0.00709712	0.0489265	0.0418294	none	0.000174159	-0.0178594	-0.0180335	none
PNMA1	0.0277653	-0.0625958	-0.0903611	none	-0.0426749	-0.167466	-0.124791	none	0.0857073	0.0231635	-0.0625438	none	0.00583643	-0.0976188	-0.103455	none	0.0873673	-0.0268809	-0.114248	none	0.0762642	0.00527604	-0.0709882	none
LCE1B	0.0591952	-0.194583	-0.253778	none	-0.0655332	-0.0163034	0.0492298	none	-0.135062	-0.251967	-0.116904	none	0.0179072	0.0370049	0.0190977	none	-0.16004	-0.022744	0.137296	none	-0.201328	-0.13322	0.0681077	none
BEX2	0.122614	0.369762	0.247148	none	-0.00943623	0.0379471	0.0473834	none	0.0305403	0.125074	0.0945333	none	0.0921456	0.00530583	-0.0868398	none	0.0446371	0.0912669	0.0466298	none	0.0718581	0.0573568	-0.0145013	none
ANKK1	0.266922	-0.0494608	-0.316383	none	0.0497394	-0.0295186	-0.079258	none	0.0648563	0.121144	0.0562874	none	-0.0573625	-0.0332356	0.0241269	none	-0.0577335	0.117506	0.17524	none	0.0332166	0.178229	0.145013	none
ELMSAN1	0.265357	0.113523	-0.151834	none	-0.0652412	-0.000323323	0.0649179	none	0.150444	0.0486639	-0.10178	none	-0.138489	0.210413	0.348902	none	-0.0577463	-0.0656345	-0.00788825	none	-0.0489504	-0.180859	-0.131909	none
ALG5	-0.579965	-0.570186	0.00977918	none	-0.8169	-0.830405	-0.0135048	none	-0.911862	-0.776921	0.134941	none	-0.582301	-0.754877	-0.172576	none	-0.699121	-0.713927	-0.014806	none	-0.757615	-0.840035	-0.0824201	none
MLXIPL	-0.0700746	-0.124789	-0.0547142	none	0.119845	-0.171645	-0.29149	none	-0.125275	0.0180778	0.143353	none	-0.0718107	-0.12214	-0.0503289	none	-0.0475521	-0.110566	-0.0630136	none	-0.0369586	-0.149609	-0.112651	none
GHRH	-0.314217	-0.0674686	0.246748	none	-0.172719	-0.0668822	0.105837	none	-0.446943	-0.166253	0.28069	none	0.0244929	-0.0784808	-0.102974	none	-0.0166457	-0.125754	-0.109108	none	0.0108517	-0.0362682	-0.0471199	none
LINC01272	-0.158863	-0.18081	-0.0219469	none	0.102123	0.0802221	-0.0219011	none	0.335146	-0.0819778	-0.417124	none	-0.203906	0.114099	0.318005	none	-0.0428481	0.124828	0.167676	none	-0.130436	0.0128967	0.143333	none
LINGO4	-0.169103	-0.118593	0.0505107	none	-0.00977629	-0.154094	-0.144318	none	-0.134946	-0.0127661	0.12218	none	-0.237088	-0.277054	-0.0399656	none	-0.0986928	-0.198949	-0.100256	none	-0.224763	-0.169714	0.0550491	none
WDR45	0.390035	0.259927	-0.130109	none	0.361999	0.491215	0.129216	none	0.39169	0.480087	0.0883966	none	0.41896	0.33478	-0.0841803	none	0.338162	0.256214	-0.0819472	none	0.244239	0.248524	0.00428488	none
SMIM17	-0.278208	0.0773399	0.355548	none	0.132791	0.3681	0.235309	none	-0.0275454	-0.0550362	-0.0274908	none	0.135785	-0.154379	-0.290164	none	0.0851523	-0.0468542	-0.132007	none	-0.0519882	-0.0831545	-0.0311663	none
PITHD1	-0.160471	0.125507	0.285978	none	0.0821827	-0.114942	-0.197125	none	-0.076307	0.176602	0.252909	none	0.031555	0.055709	0.024154	none	0.0226574	0.0439387	0.0212812	none	0.111031	0.138464	0.0274327	none
CNTN2	-0.0265438	0.0447588	0.0713027	none	-0.273738	-0.200981	0.0727573	none	-0.0186393	-0.406085	-0.387446	none	0.138288	0.158789	0.0205005	none	0.0899286	0.0113322	-0.0785963	none	0.0208566	0.0519332	0.0310765	none
HTR1D	0.132613	0.380624	0.248011	none	-0.105725	0.0139966	0.119721	none	-0.514726	-0.162752	0.351974	none	0.190368	-0.123904	-0.314272	none	-0.0840018	-0.189535	-0.105533	none	-0.0625271	-0.138264	-0.0757368	none
ITPR2	-0.239883	0.0155088	0.255391	none	0.0619048	-0.149175	-0.21108	none	0.317701	-0.0460683	-0.363769	none	-0.0256585	-0.0290392	-0.00338071	none	-0.071445	-0.0907057	-0.0192607	none	-0.0917413	-0.0602135	0.0315278	none
RMND1	0.0725992	0.0670258	-0.00557337	none	0.062218	-0.0310044	-0.0932224	none	0.376915	-0.106685	-0.483601	none	0.015638	-0.0277715	-0.0434095	none	-0.0168709	-0.157416	-0.140545	none	-0.0404671	-0.252925	-0.212458	none
GAS7	0.135385	-0.0209455	-0.156331	none	0.0670668	-0.192054	-0.259121	none	0.346876	0.00616756	-0.340708	none	0.00942132	0.0342	0.0247786	none	-0.0309935	-0.00759567	0.0233979	none	0.0258154	0.0162951	-0.00952026	none
PLA2G12A	0.53192	0.157061	-0.374859	none	0.428486	0.0868052	-0.341681	none	0.597232	0.0576641	-0.539568	none	0.0472998	0.0938054	0.0465056	none	0.0369819	0.0877095	0.0507276	none	0.00645764	0.126137	0.11968	none
SH3BP2	0.128919	-0.0589538	-0.187873	none	0.306704	-0.184042	-0.490746	none	0.408555	-0.0659669	-0.474522	none	0.202858	0.0614884	-0.14137	none	0.0265116	0.138185	0.111674	none	0.0871765	0.0993924	0.0122158	none
DTWD2	0.238513	0.404317	0.165804	none	0.262303	0.354993	0.0926899	none	0.158392	0.250772	0.0923794	none	0.0119793	0.157953	0.145974	none	0.0357921	0.115371	0.0795785	none	0.0838338	0.170252	0.0864179	none
NKRF	0.339218	0.0204085	-0.31881	none	0.385395	-0.123601	-0.508996	none	0.437653	0.14789	-0.289763	none	0.0507113	0.0459858	-0.00472548	none	0.20264	-0.0442165	-0.246856	none	0.303374	0.0249722	-0.278402	none
ENO4	-0.17716	0.0358587	0.213019	none	-0.0390166	0.0429926	0.0820091	none	0.0460234	0.0610387	0.0150152	none	-0.0460507	0.11125	0.157301	none	0.1406	0.105912	-0.0346873	none	0.0700004	0.117726	0.0477252	none
MAGEA4	-0.0720251	0.0156484	0.0876735	none	-0.224738	0.168428	0.393166	none	0.324127	-0.105531	-0.429657	none	0.0239298	-0.048689	-0.0726189	none	-0.045249	0.035132	0.080381	none	-0.0479155	0.0302873	0.0782028	none
ZNF614	0.377445	-0.0759922	-0.453437	none	0.0496753	0.0822314	0.0325561	none	-0.232808	-0.159645	0.073163	none	0.203791	0.396099	0.192307	none	0.0150968	0.134143	0.119046	none	0.0181664	0.14803	0.129863	none
ZNF549	-0.0640111	-0.0442777	0.0197334	none	0.114304	-0.0621869	-0.176491	none	-0.00163863	-0.0306803	-0.0290417	none	0.0130863	0.0739505	0.0608642	none	0.0522912	0.033855	-0.0184361	none	-0.0572403	-0.0141345	0.0431057	none
GPR137B	-0.0538411	0.0243451	0.0781862	none	-0.144851	0.172087	0.316938	none	-0.11158	0.172552	0.284133	none	-0.127646	-0.0467891	0.0808567	none	-0.242913	0.175055	0.417968	none	0.0330882	0.0818368	0.0487486	none
WASH1	-1.50748	-2.08862	-0.581137	none	-1.51558	-1.38293	0.132653	none	-0.999516	-1.59996	-0.600445	none	-1.68235	-1.21597	0.466383	none	-1.476	-1.06554	0.410464	none	-1.43638	-1.25503	0.181343	none
GLOD4	-0.0843006	0.129313	0.213614	none	0.177845	-0.0460113	-0.223856	none	0.33743	-0.019945	-0.357375	none	0.307414	0.33761	0.0301959	none	0.301394	0.298881	-0.00251381	none	0.171021	0.2825	0.111479	none
SLC25A44	0.0729987	-0.0933131	-0.166312	none	0.0330884	-0.297552	-0.330641	none	0.105752	-0.0246089	-0.130361	none	0.00155321	0.0466654	0.0451122	none	-0.0601206	-0.0274889	0.0326317	none	0.0432402	-0.0014072	-0.0446474	none
MAGEB16	0.204053	0.217649	0.013596	none	0.364918	0.382878	0.0179601	none	0.360579	0.355903	-0.00467636	none	-0.0206803	-0.0279342	-0.00725383	none	-0.0422755	0.0549418	0.0972174	none	0.00716165	0.00822708	0.00106543	none
VNN3	0.17186	-0.000654219	-0.172514	none	0.25215	0.0779793	-0.174171	none	0.363083	0.117796	-0.245287	none	0.0494033	0.0456485	-0.00375478	none	-0.0128287	0.199297	0.212126	none	0.182199	0.140252	-0.0419473	none
WNT9B	0.0475835	0.0961165	0.0485331	none	0.0700544	0.0660384	-0.00401598	none	-0.30841	-0.0237695	0.28464	none	0.0360322	0.0544633	0.0184311	none	0.0534523	0.0774352	0.0239829	none	0.0726532	0.0545547	-0.0180985	none
GOLGA2	0.16167	0.146972	-0.0146979	none	0.392288	0.0343701	-0.357917	none	0.288151	0.041912	-0.246239	none	-0.375645	-0.244615	0.13103	none	-0.285279	-0.132237	0.153042	none	-0.258047	-0.380833	-0.122786	none
MTSS1L	0.0690961	-0.0437633	-0.112859	none	-0.0292963	0.0374251	0.0667213	none	0.0634162	-0.0952145	-0.158631	none	-0.146529	-0.0135744	0.132954	none	-0.000832614	0.0726173	0.0734499	none	0.0733155	0.0181363	-0.0551792	none
ABHD5	-0.145666	0.0290785	0.174745	none	-0.109971	-0.314602	-0.204631	none	-0.509668	-0.00669498	0.502973	none	0.234534	-0.13969	-0.374224	none	0.0434494	0.106573	0.0631232	none	0.0150573	0.169149	0.154092	none
ANKZF1	-0.0352232	-0.125941	-0.090718	none	0.116769	-0.129722	-0.246491	none	0.303119	0.0369809	-0.266139	none	-0.0807537	-0.0447587	0.0359949	none	-0.0914179	-0.0931768	-0.00175886	none	0.0104381	-0.071849	-0.0822871	none
GCNT3	0.0713026	-0.0193415	-0.0906442	none	0.17692	0.187244	0.0103241	none	-0.205065	0.0611624	0.266227	none	0.0661908	-0.114167	-0.180358	none	0.0841962	0.103156	0.0189596	none	0.0582449	-0.130851	-0.189096	none
TFF3	0.226624	0.296713	0.0700891	none	0.433541	0.237241	-0.196301	none	0.112802	0.186135	0.0733325	none	0.191727	0.119463	-0.0722631	none	0.125164	0.098168	-0.026996	none	0.028182	0.183733	0.155551	none
SPON1	0.224585	-0.405258	-0.629843	none	0.00533593	-0.284162	-0.289498	none	0.0300926	-0.121296	-0.151388	none	0.195082	0.134466	-0.0606164	none	0.112076	0.0940103	-0.0180658	none	0.202532	0.149896	-0.0526357	none
ART4	0.180911	0.232625	0.0517138	none	-0.0928045	0.445902	0.538707	none	-0.0401239	0.0904493	0.130573	none	-0.0384779	-0.295832	-0.257355	none	0.0104698	-0.0766366	-0.0871064	none	-0.00477123	0.0235226	0.0282938	none
MUT	0.0407828	-0.194147	-0.23493	none	0.0724624	-0.0142261	-0.0866885	none	0.162496	0.109106	-0.0533892	none	-0.0451291	0.0776706	0.1228	none	0.0356104	-0.0176166	-0.0532271	none	-0.0191202	-0.0414809	-0.0223607	none
CEP72	0.219432	0.227917	0.00848575	none	0.308043	-0.165132	-0.473174	none	0.427601	0.191183	-0.236418	none	0.0934929	0.143452	0.0499591	none	0.01326	0.17061	0.15735	none	0.109783	0.061428	-0.048355	none
SNAI2	0.0332711	0.0872878	0.0540168	none	-0.115862	0.151882	0.267744	none	-0.0316823	0.0731744	0.104857	none	0.0141557	-0.143671	-0.157826	none	0.0595204	-0.0356615	-0.0951818	none	0.0862245	-0.0160339	-0.102258	none
NCF4	-0.350895	0.1604	0.511295	none	0.162608	0.304287	0.141679	none	0.369741	0.0756631	-0.294078	none	-0.0501743	0.0889311	0.139105	none	-0.146474	0.102147	0.248621	none	-0.0731658	-0.0173941	0.0557717	none
OR5D18	-0.18913	-0.118811	0.0703197	none	0.0573508	0.0174894	-0.0398613	none	-0.122099	0.0339761	0.156076	none	-0.180202	0.0819602	0.262162	none	-0.0622845	0.0806962	0.142981	none	-0.0305825	0.122161	0.152744	none
NCOA1	-0.0549125	0.262646	0.317559	none	-0.212078	0.380071	0.592149	none	0.127528	0.128528	0.00100036	none	0.0663971	0.0573327	-0.00906443	none	0.087636	-0.0557579	-0.143394	none	0.0684441	0.140911	0.0724674	none
NAALADL1	-0.508713	-0.355483	0.153229	none	-0.380425	-0.27503	0.105396	none	-0.232214	-0.299703	-0.0674887	none	0.0660484	0.15697	0.0909216	none	-0.11351	0.0108649	0.124375	none	-0.170816	-0.0381076	0.132708	none
CCDC154	-0.270641	0.0712623	0.341903	none	-0.130313	0.103971	0.234284	none	0.0995335	0.0738465	-0.025687	none	-0.0658831	-0.0154509	0.0504322	none	0.188479	0.0995778	-0.0889012	none	0.162134	0.0216467	-0.140487	none
MNT	0.512937	0.107611	-0.405326	none	0.29067	-0.400338	-0.691007	none	0.34543	-0.154442	-0.499873	none	-0.174391	-0.0476196	0.126771	none	0.0942788	-0.146172	-0.24045	none	-0.0601524	-0.192109	-0.131957	none
TNNC2	0.458058	0.281388	-0.17667	none	0.495756	0.197133	-0.298624	none	0.329146	-0.0224563	-0.351602	none	-0.00288883	0.0601088	0.0629976	none	-0.0335623	-0.0197162	0.0138461	none	-0.0364354	-0.0190243	0.017411	none
LECT1	0.000367171	0.210814	0.210447	none	0.0954588	0.157053	0.0615944	none	0.142198	0.100816	-0.0413819	none	0.0594169	0.104766	0.045349	none	0.0429119	0.0146477	-0.0282642	none	0.0444222	0.0326701	-0.011752	none
GCLM	0.185885	0.0787974	-0.107088	none	0.0547021	0.0346587	-0.0200434	none	0.235427	-0.0923039	-0.327731	none	-0.174653	0.00226599	0.176919	none	-0.0191369	-0.0446436	-0.0255067	none	-0.0319276	-0.0266918	0.00523578	none
SAA2-SAA4	0.223982	0.154866	-0.0691154	none	0.244575	0.236894	-0.00768093	none	0.341069	0.316575	-0.0244937	none	-0.0500074	-0.137688	-0.0876805	none	0.0333052	0.0478294	0.0145242	none	0.0588198	-0.0193385	-0.0781583	none
CD151	-0.100762	-0.0887959	0.0119665	none	-0.257191	-0.0443221	0.212869	none	0.0112331	-0.0331761	-0.0444092	none	-0.135993	-0.0882616	0.0477313	none	0.0453032	0.0191812	-0.0261219	none	-0.0474341	-0.000464028	0.0469701	none
TTLL4	-0.0367334	-0.0293958	0.00733758	none	0.105317	-0.384991	-0.490309	none	0.402852	-0.17019	-0.573042	none	0.0642428	0.00812654	-0.0561163	none	0.0157671	-0.0043298	-0.0200969	none	0.119508	-0.0013401	-0.120848	none
C15orf27	0.124199	0.179049	0.0548499	none	-0.067017	0.0841319	0.151149	none	0.0534146	-0.1152	-0.168615	none	-0.095657	-0.121519	-0.0258622	none	0.0794455	0.0115556	-0.0678899	none	0.0904132	0.00691701	-0.0834961	none
CAB39	-0.203873	-0.221013	-0.0171402	none	-0.35176	0.0156233	0.367383	none	0.0267067	-0.0316927	-0.0583994	none	-0.0139697	-0.0714862	-0.0575164	none	-0.115752	-0.0411745	0.0745772	none	-0.175906	-0.135547	0.040359	none
GNS	0.267819	0.0359127	-0.231906	none	0.267843	-0.0296417	-0.297485	none	0.419846	0.246596	-0.17325	none	-0.0860216	0.0258072	0.111829	none	-0.1016	-0.0851524	0.016448	none	-0.151642	-0.147552	0.00409029	none
COL1A2	-0.0281747	-0.058178	-0.0300033	none	-0.0484564	-0.101557	-0.0531003	none	-0.0343753	-0.14692	-0.112544	none	-0.141555	-0.0015819	0.139974	none	0.0536754	0.037006	-0.0166694	none	0.0108722	0.0570859	0.0462137	none
SREK1	0.23194	0.114077	-0.117863	none	0.223172	0.259857	0.0366859	none	0.271751	0.253668	-0.0180826	none	-0.0314993	-0.162732	-0.131233	none	-0.268101	-0.136954	0.131147	none	-0.183911	-0.235408	-0.0514975	none
ALDH1B1	0.150512	0.247496	0.0969843	none	0.258088	0.0803467	-0.177742	none	-0.0179864	-0.129821	-0.111834	none	-0.0197178	0.0289104	0.0486282	none	0.0773622	0.00340392	-0.0739583	none	0.0284976	0.105868	0.0773705	none
ATXN7L3B	-0.0819146	-0.219619	-0.137704	none	0.122394	0.0186771	-0.103717	none	0.176367	0.000824502	-0.175542	none	0.364071	0.254309	-0.109762	none	0.133673	0.0192706	-0.114403	none	-0.0163632	0.00932292	0.0256861	none
ARPIN	-0.217377	-0.119573	0.0978043	none	-0.178087	-0.122095	0.0559924	none	-0.108829	-0.0807686	0.0280608	none	0.056156	0.104051	0.0478947	none	0.0562441	0.101884	0.0456402	none	0.0629897	0.169436	0.106446	none
FAM9A	0.0163412	0.289146	0.272805	none	0.684267	0.363731	-0.320536	none	0.758463	0.346539	-0.411925	none	0.133421	0.232802	0.0993805	none	0.167339	0.128674	-0.0386648	none	0.212355	0.128299	-0.084056	none
ZNF805	0.0957671	0.0774776	-0.0182895	none	-0.13899	0.00876443	0.147754	none	0.0115622	0.130396	0.118833	none	0.157521	-0.0695456	-0.227067	none	0.0501092	0.0697083	0.0195991	none	0.133102	0.0205408	-0.112561	none
PPIC	0.39726	0.333133	-0.0641273	none	0.394594	0.0392247	-0.35537	none	0.697842	0.256972	-0.44087	none	0.0129257	-0.14085	-0.153776	none	-0.069246	0.0211729	0.0904189	none	-0.0314169	-0.0781632	-0.0467463	none
MEST	0.0588445	0.0540478	-0.00479675	none	0.0215126	0.112039	0.0905261	none	0.13363	0.0369317	-0.0966984	none	-0.0919377	-0.0805213	0.0114164	none	0.0592123	0.00208166	-0.0571306	none	0.0961269	0.0296849	-0.066442	none
CPT1C	0.248167	0.0325305	-0.215637	none	-0.398895	-0.0553845	0.34351	none	-0.0149424	0.098409	0.113351	none	-0.0832992	-0.149735	-0.0664355	none	0.00689369	-0.195124	-0.202018	none	-0.100156	-0.135842	-0.035686	none
TOP2B	-0.128542	-0.209716	-0.0811737	none	-0.096739	-0.0423932	0.0543458	none	0.23495	-0.189973	-0.424923	none	-0.108871	0.114281	0.223152	none	0.115943	0.0203274	-0.0956155	none	0.000983643	0.0519835	0.0509999	none
TFAP2D	0.150141	0.252709	0.102567	none	0.291809	0.269131	-0.0226778	none	0.604174	0.282802	-0.321373	none	0.231015	0.127236	-0.103779	none	0.180958	0.20091	0.0199521	none	0.179926	0.0223993	-0.157527	none
APTX	0.0025063	0.0278947	0.0253884	none	0.0739904	0.379282	0.305292	none	-0.139746	0.214144	0.35389	none	0.106677	0.000408098	-0.106269	none	0.0708523	-0.0457342	-0.116586	none	-0.021313	0.0188672	0.0401802	none
CRYZL1	-0.0858385	-0.0476494	0.038189	none	0.163434	-0.257665	-0.421099	none	0.0450982	0.0261444	-0.0189539	none	-0.0863735	0.0112923	0.0976658	none	0.0747425	-0.129327	-0.20407	none	0.119205	0.000925608	-0.118279	none
OR8J3	-0.274603	-0.0600051	0.214598	none	-0.0899963	0.0916046	0.181601	none	-0.18558	0.129567	0.315148	none	0.0627564	0.201922	0.139166	none	0.114679	0.15978	0.0451011	none	0.148683	0.185087	0.0364038	none
KIAA0825	-0.0648526	0.0257887	0.0906413	none	-0.0817726	-0.0742603	0.00751231	none	0.10882	0.0360599	-0.0727604	none	0.237874	0.13694	-0.100933	none	0.159191	0.225119	0.0659287	none	0.21945	0.107552	-0.111898	none
ADAM22	0.0117162	0.0627771	0.0510609	none	-0.15835	-0.108476	0.0498746	none	-0.292577	-0.0852286	0.207349	none	-0.185031	0.0271935	0.212225	none	-0.0993058	-0.0248032	0.0745026	none	-0.138486	-0.0412665	0.097219	none
ATM	0.301692	0.120945	-0.180747	none	0.0238124	0.268705	0.244893	none	-0.299274	0.0518318	0.351106	none	-0.528639	-0.50033	0.028309	none	-0.301065	-0.412965	-0.1119	none	-0.231216	-0.262283	-0.0310667	none
ALKBH4	0.203775	0.0721968	-0.131579	none	0.286028	0.178033	-0.107995	none	0.22464	0.0310136	-0.193626	none	-0.239233	0.147015	0.386247	none	0.0040852	0.165609	0.161524	none	-0.00464964	0.0825095	0.0871592	none
IDS	0.536698	0.368489	-0.168209	none	0.33621	0.490584	0.154374	none	0.655311	0.166267	-0.489044	none	-0.0334114	-0.0477874	-0.014376	none	-0.0118748	0.0729082	0.084783	none	-0.0121095	-0.0418715	-0.0297621	none
ALPP	0.456542	0.163765	-0.292777	none	0.167493	0.524352	0.356859	none	0.0935024	0.192251	0.0987488	none	-0.0167712	-0.0470349	-0.0302637	none	0.0882458	0.031202	-0.0570438	none	0.111102	0.0355625	-0.0755397	none
POLI	0.00838211	0.29136	0.282978	none	0.212719	0.22579	0.0130709	none	0.293713	0.304343	0.0106299	none	0.0350304	-0.0294188	-0.0644492	none	0.0510578	0.0573061	0.00624831	none	0.145732	0.0101658	-0.135567	none
M6PR	0.230929	-0.181176	-0.412105	none	-0.0931434	-0.116726	-0.0235827	none	-0.340605	0.078592	0.419197	none	-0.128567	-0.000497076	0.12807	none	-0.0681507	-0.0932498	-0.0250991	none	-0.0545626	0.0100521	0.0646146	none
ARHGAP31	0.152717	0.239424	0.0867074	none	0.0564807	0.211059	0.154579	none	0.29699	0.167729	-0.129261	none	0.152921	0.109259	-0.0436624	none	0.20417	0.113758	-0.0904116	none	0.191657	0.190903	-0.000753861	none
DNASE2	-0.0656191	-0.020663	0.0449561	none	-0.232542	0.0355735	0.268115	none	-0.122874	-0.0444752	0.0783984	none	0.0684221	0.0224548	-0.0459673	none	-0.0181701	-0.0261085	-0.00793833	none	0.0235985	-0.0126207	-0.0362192	none
GPR180	0.132668	-0.0401179	-0.172786	none	0.133073	-0.293041	-0.426114	none	0.140146	-0.222735	-0.362881	none	-0.0793655	-0.173279	-0.0939138	none	-0.0186886	0.0484657	0.0671542	none	-0.0975175	0.0932986	0.190816	none
CLIP4	0.0515057	-0.0411325	-0.0926382	none	0.0324576	-0.00320737	-0.0356649	none	0.163076	-0.0570961	-0.220172	none	0.0261512	-0.0695592	-0.0957104	none	0.012595	0.00437709	-0.00821793	none	-0.123475	0.120747	0.244221	none
ACBD7	0.115308	0.109513	-0.00579505	none	0.444691	0.1569	-0.287791	none	0.389445	0.0965165	-0.292928	none	0.09034	0.105479	0.0151394	none	0.0515306	0.019823	-0.0317076	none	-0.00325605	0.0110139	0.0142699	none
FKBP14	-0.00563167	-0.123429	-0.117797	none	0.324362	-0.182938	-0.5073	none	0.376761	0.14692	-0.229841	none	0.254784	0.116638	-0.138146	none	0.151117	0.0557644	-0.0953523	none	0.240665	0.14954	-0.091125	none
IGF1R	-0.00564521	0.0996574	0.105303	none	0.0569706	-0.0531654	-0.110136	none	0.30201	0.0351741	-0.266836	none	-0.347111	-0.43169	-0.0845784	none	-0.395729	-0.416604	-0.020875	none	-0.324455	-0.31421	0.0102451	none
GPR157	0.00431785	0.0840625	0.0797447	none	-0.0933669	-0.223866	-0.130499	none	0.0735611	-0.121231	-0.194792	none	-0.297052	0.0119001	0.308952	none	-0.0144275	0.0825103	0.0969378	none	-0.108999	0.156181	0.265179	none
CASC4	0.344747	0.354176	0.00942932	none	0.373035	0.280219	-0.0928159	none	0.109369	0.428273	0.318904	none	0.00396124	-0.0792282	-0.0831894	none	0.147186	0.0102416	-0.136945	none	0.0276793	0.00200851	-0.0256708	none
GOT1L1	-0.238741	0.0793518	0.318093	none	-0.0408778	0.0806306	0.121508	none	0.190432	0.0228064	-0.167626	none	0.101891	0.136064	0.0341735	none	0.0698993	0.0721804	0.00228108	none	0.135205	0.151042	0.0158364	none
DCBLD1	0.0414841	0.082863	0.041379	none	0.0936731	0.0465791	-0.047094	none	0.501681	0.0472381	-0.454443	none	-0.0932342	0.164066	0.2573	none	0.00973394	0.0283246	0.0185906	none	0.0370032	0.106311	0.0693076	none
RNF186	-0.0430073	-0.318227	-0.275219	none	-0.116539	-0.154708	-0.0381694	none	0.0518881	-0.228514	-0.280402	none	0.0652921	-0.00212176	-0.0674139	none	-0.0301883	-0.0829319	-0.0527436	none	0.0394411	0.00726076	-0.0321803	none
SYNGAP1	0.250972	0.186162	-0.0648099	none	0.146417	-0.00865923	-0.155076	none	0.216717	0.0854943	-0.131222	none	-0.0781705	-0.0930071	-0.0148367	none	0.0319146	-0.00749304	-0.0394076	none	0.15995	0.0218464	-0.138104	none
PLCB4	0.0751841	-0.457787	-0.532972	bottomcenter	0.158137	-0.0142961	-0.172433	none	0.320694	-0.22258	-0.543274	none	0.024028	-0.136749	-0.160777	none	-0.00390662	-0.0137946	-0.00988795	none	0.0250711	0.0376493	0.0125782	none
TMEM256	-0.0932621	-0.0926715	0.000590588	none	-0.0860703	-0.183632	-0.0975617	none	-0.330449	-0.200083	0.130366	none	0.011942	-0.140761	-0.152703	none	0.0305378	-0.0193076	-0.0498454	none	0.0251362	-0.0377005	-0.0628367	none
TACC2	-0.249097	-0.283097	-0.0339998	none	-0.0351134	-0.216769	-0.181655	none	0.0615168	-0.0360318	-0.0975486	none	0.00257436	-0.099456	-0.10203	none	0.000658965	-0.0198872	-0.0205462	none	-0.0495227	0.0034487	0.0529714	none
KCTD2	-0.210772	-0.0276228	0.183149	none	-0.317071	-0.13701	0.180061	none	-0.305429	0.0159729	0.321402	none	0.0108072	-0.0130471	-0.0238543	none	0.0970727	0.037663	-0.0594098	none	0.132148	-0.00698828	-0.139136	none
MAPKAPK2	-0.0551278	-0.0994081	-0.0442803	none	-0.123607	-0.00451454	0.119093	none	0.0763134	-0.100538	-0.176851	none	0.0980503	-0.0301934	-0.128244	none	0.000100305	0.0497295	0.0496292	none	0.0183483	0.0682057	0.0498575	none
GNA15	-0.0695218	-0.0249571	0.0445647	none	0.0781713	-0.217683	-0.295855	none	0.140908	0.116499	-0.0244083	none	0.0537136	-0.0185838	-0.0722974	none	0.169325	0.219192	0.049867	none	0.0916165	0.170208	0.0785918	none
B3GALT2	-0.215452	-0.107857	0.107596	none	-0.515536	0.115783	0.631319	none	-0.0305158	-0.0132633	0.0172526	none	-0.0961563	0.0463163	0.142473	none	-0.141991	0.142228	0.284219	none	0.0136961	0.109783	0.0960869	none
COX4I1	-0.280687	0.0344169	0.315103	none	-0.211395	-0.574144	-0.362749	none	0.410633	-0.144009	-0.554642	none	-0.379508	-0.0723556	0.307152	midleft	-0.280328	-0.239087	0.0412413	none	-0.178732	-0.333116	-0.154385	none
GRIN1	0.143326	-0.0113945	-0.154721	none	0.0462634	-0.151934	-0.198197	none	0.135269	0.0609824	-0.0742865	none	0.206034	0.353914	0.14788	none	0.178557	0.17937	0.000812884	none	0.125605	0.106875	-0.01873	none
JAGN1	0.00594545	0.157879	0.151934	none	0.0823379	0.111066	0.0287276	none	0.299648	0.0141	-0.285548	none	-0.0195393	0.00875718	0.0282965	none	0.0823849	-0.00377479	-0.0861597	none	0.0973125	-0.0412179	-0.13853	none
TMTC1	-0.090444	0.0543511	0.144795	none	0.238864	0.081405	-0.157459	none	-0.171012	-0.0832868	0.0877252	none	-0.12501	-0.0264919	0.0985184	none	-0.0631227	-0.114521	-0.051398	none	0.0486455	0.00358524	-0.0450603	none
TEX9	-0.117614	-0.088965	0.028649	none	0.110781	-0.110179	-0.22096	none	0.1902	-0.197608	-0.387808	none	0.184409	0.143572	-0.0408368	none	0.217438	0.197815	-0.0196227	none	0.229683	0.190816	-0.0388671	none
FGD1	0.425034	0.0198122	-0.405221	none	0.247252	0.0947401	-0.152512	none	0.296642	0.159406	-0.137236	none	-0.0330692	0.012185	0.0452542	none	-0.0185898	0.0398507	0.0584405	none	-0.0606391	-0.0237943	0.0368449	none
SSX1	-0.10761	-0.119335	-0.011725	none	-0.104578	-0.00364945	0.100929	none	0.00257195	-0.387314	-0.389886	none	-0.0426457	-0.0625968	-0.0199511	none	-0.0402507	0.0281982	0.0684489	none	-0.0119294	0.0526901	0.0646195	none
IGDCC4	-0.0674652	0.102848	0.170313	none	-0.0888058	0.260204	0.34901	none	0.140843	0.133551	-0.00729245	none	-0.0169021	-0.0671135	-0.0502114	none	0.0071734	-0.0610748	-0.0682482	none	0.00750635	-0.00570642	-0.0132128	none
OXT	0.0288515	0.100024	0.0711721	none	0.2187	-0.0223377	-0.241038	none	0.0349314	0.0488326	0.0139012	none	0.0623324	0.0812484	0.018916	none	0.092748	-0.0189873	-0.111735	none	0.03309	0.00257474	-0.0305152	none
PTGER1	0.00853704	0.0047822	-0.00375484	none	0.0463018	0.176945	0.130643	none	0.0626459	-0.0284855	-0.0911313	none	0.27379	0.342033	0.0682436	none	0.204563	0.216871	0.0123087	none	0.176824	0.200043	0.0232194	none
GIP	-0.196208	-0.116729	0.0794793	none	0.0100326	0.129402	0.119369	none	-0.244498	-0.0186824	0.225816	none	0.0638908	-0.0579479	-0.121839	none	0.0850004	0.00676589	-0.0782345	none	0.03945	0.0367283	-0.00272172	none
TMEM167B	0.0817874	0.285433	0.203645	none	0.0406998	0.357359	0.316659	none	0.487822	0.212175	-0.275647	none	0.0420351	0.0896683	0.0476332	none	0.109973	0.0552622	-0.0547105	none	0.163997	0.0685877	-0.0954093	none
RFX4	-0.0864631	-0.174917	-0.0884543	none	-0.0778181	-0.128714	-0.0508962	none	0.313675	0.104139	-0.209536	none	-0.0370128	0.0844482	0.121461	none	0.015884	0.131975	0.116091	none	-0.0193163	-0.0566415	-0.0373252	none
ECI2	0.0856297	0.0767733	-0.00885644	none	0.157339	0.300375	0.143036	none	0.212355	0.238201	0.0258461	none	0.0919836	-0.103234	-0.195217	none	0.17128	-0.21089	-0.38217	none	0.00412087	-0.0628984	-0.0670193	none
RGL2	-0.273886	-0.135377	0.138509	none	-0.0256992	-0.0900574	-0.0643582	none	-0.0620123	-0.254737	-0.192724	none	0.0167008	-0.00705083	-0.0237516	none	-0.148737	-0.0132215	0.135516	none	0.0549539	-0.0432205	-0.0981744	none
NSMCE4A	0.0586015	0.0116956	-0.046906	none	0.142686	-0.247839	-0.390526	none	-0.359134	-0.227093	0.132041	none	-0.508291	-0.213667	0.294624	midleft	-0.506318	-0.210519	0.295799	midleft	-0.423024	-0.263108	0.159917	none
ZNF584	-0.138995	-0.259404	-0.120409	none	-0.317925	-0.296984	0.0209411	none	-0.445382	-0.362497	0.0828847	none	0.131938	0.335508	0.20357	none	0.214464	0.156609	-0.0578543	none	0.201524	0.120278	-0.0812465	none
CYB5D1	-0.162014	-0.0677424	0.0942717	none	-0.206867	0.196344	0.403211	none	0.0396593	0.0437792	0.00411988	none	0.013946	0.0766232	0.0626772	none	-0.0062821	0.00256563	0.00884773	none	-0.0366849	0.0611875	0.0978724	none
IFNLR1	-0.369601	-0.0914581	0.278143	none	-0.411512	-0.00823939	0.403272	none	-0.577554	0.0210994	0.598654	none	0.0555274	-0.0124717	-0.0679991	none	-0.00113245	0.0174826	0.0186151	none	0.0172287	0.0665208	0.0492921	none
IGFBP5	-0.0822343	0.0151829	0.0974172	none	0.0177603	-0.0871207	-0.104881	none	0.0139798	0.0341055	0.0201257	none	0.205658	0.155821	-0.0498366	none	0.139537	0.137532	-0.00200569	none	0.21863	0.283134	0.0645037	none
BSG	0.0737946	0.387214	0.313419	none	0.206397	0.227194	0.0207972	none	0.143269	0.364241	0.220972	none	-0.0433202	-0.0967408	-0.0534207	none	0.0710063	-0.0775801	-0.148586	none	-0.0335847	-0.0514748	-0.0178901	none
GJA1	-0.292934	0.0492412	0.342175	none	0.0835754	0.077932	-0.00564342	none	0.160483	0.135806	-0.0246765	none	-0.056467	-0.103015	-0.0465481	none	-0.0500316	0.0262468	0.0762784	none	0.0506208	-0.00165503	-0.0522759	none
HIST1H1T	-0.367872	-0.031929	0.335943	none	0.102167	0.028055	-0.0741123	none	0.180135	0.0692388	-0.110896	none	-0.0632508	-0.00279799	0.0604528	none	-0.0487929	-0.10371	-0.0549175	none	0.0363186	0.00202274	-0.0342958	none
TMEM255B	0.129208	-0.16259	-0.291797	none	0.18918	-0.071505	-0.260685	none	0.326694	0.0140972	-0.312597	none	-0.10348	-0.0253157	0.0781646	none	0.0381473	-0.0770136	-0.115161	none	-0.0391345	-0.0412231	-0.00208862	none
ARHGEF37	0.117663	-0.248246	-0.365909	none	0.16399	-0.0461059	-0.210095	none	-0.417381	-0.0751752	0.342206	none	-0.136708	-0.29607	-0.159361	none	-0.0295445	-0.285305	-0.25576	none	-0.116023	-0.0890712	0.0269515	none
ZNF524	0.101668	-0.0227168	-0.124384	none	-0.204688	0.000419216	0.205107	none	0.0573515	-0.00461217	-0.0619637	none	0.329415	0.222768	-0.106647	none	0.200027	0.105192	-0.0948344	none	0.217979	0.0940799	-0.123899	none
KPNA3	0.283443	-0.0670014	-0.350444	none	0.152697	-0.179752	-0.332449	none	0.119666	0.0795354	-0.0401304	none	0.225744	0.095107	-0.130637	none	0.112119	0.159104	0.0469858	none	0.218915	0.0578134	-0.161102	none
TET2	0.132926	-0.12459	-0.257516	none	0.218914	0.32345	0.104536	none	-0.25286	0.0417292	0.294589	none	-0.0415309	-0.00588919	0.0356417	none	0.0235158	-0.0346253	-0.0581411	none	0.00620867	-0.0296736	-0.0358823	none
SBSN	-0.105176	-0.0503674	0.0548081	none	-0.0248733	-0.221374	-0.196501	none	-0.364554	-0.0161022	0.348451	none	-0.211927	-0.244852	-0.0329247	none	-0.211946	-0.237028	-0.0250818	none	-0.222935	-0.137144	0.0857912	none
GAGE2B	-0.164928	-0.19134	-0.026412	none	0.00370472	-0.261529	-0.265234	none	0.307352	-0.370259	-0.677611	none	0.0181872	-0.0642272	-0.0824144	none	0.0114753	0.00111775	-0.0103576	none	0.023849	0.0187752	-0.00507383	none
PRR20A	0.114674	0.155449	0.040775	none	0.164986	-0.00466879	-0.169655	none	0.393368	-0.0034398	-0.396807	none	-0.0101383	0.130024	0.140162	none	0.0521935	-0.00441119	-0.0566046	none	0.06476	-0.00640556	-0.0711656	none
CHL1	-0.159287	-0.0413051	0.117982	none	-0.149906	-0.0993392	0.0505669	none	-0.213955	0.00600994	0.219965	none	-0.183754	0.0316764	0.215431	none	0.0844703	-0.102067	-0.186538	none	-0.136631	-0.0367613	0.0998702	none
BPNT1	-0.226183	-0.353984	-0.127801	none	-0.262702	-0.0343858	0.228316	none	-0.03069	-0.227726	-0.197036	none	-0.0372616	-0.0574445	-0.0201829	none	-0.131655	-0.0216839	0.109971	none	-0.14042	-0.0114766	0.128943	none
C7orf57	0.882733	0.471386	-0.411347	none	0.58171	0.303183	-0.278527	none	0.554921	0.639548	0.0846272	none	0.238349	0.302713	0.0643648	none	0.121053	0.309754	0.188701	none	0.219281	0.31592	0.0966395	none
GYG2	0.560411	0.131424	-0.428987	none	0.355591	0.250836	-0.104755	none	0.480274	0.296356	-0.183917	none	0.341709	0.323831	-0.0178784	none	0.251358	0.201869	-0.0494899	none	0.111958	0.146094	0.0341358	none
SCML2	0.0510066	0.318174	0.267168	none	0.142914	0.322283	0.179368	none	0.257453	0.284616	0.0271621	none	0.130506	0.116267	-0.0142387	none	0.219595	0.0815951	-0.138	none	0.184321	0.0474054	-0.136915	none
ANKMY2	0.10598	-0.149497	-0.255476	none	0.316872	0.343496	0.026624	none	0.421678	0.184616	-0.237062	none	0.152612	0.0683016	-0.0843102	none	0.137848	0.176319	0.0384708	none	0.105023	0.186519	0.0814961	none
B4GALT1	0.413389	0.21995	-0.193439	none	0.416382	0.212558	-0.203824	none	0.791548	0.199999	-0.59155	midright	-0.0110812	0.0907734	0.101855	none	0.0899849	0.0726402	-0.0173447	none	-0.0765289	0.0829314	0.15946	none
LOC100287036	0.0685041	0.145978	0.0774743	none	0.092128	0.19177	0.0996422	none	0.197426	0.0167912	-0.180635	none	0.010946	0.0965222	0.0855762	none	0.00997955	0.0614725	0.051493	none	-0.0174631	0.029401	0.0468642	none
ACTN1	0.615387	0.44391	-0.171477	none	0.434623	0.472541	0.0379177	none	0.574483	0.242152	-0.332331	none	-0.0391998	-0.148613	-0.109413	none	-0.00202024	-0.0677983	-0.0657781	none	-0.0528992	-0.00737257	0.0455267	none
FAM84B	0.285498	0.1942	-0.091298	none	0.176008	0.386931	0.210923	none	-0.281145	0.455087	0.736231	topcenter	0.172754	0.0576072	-0.115146	none	0.158373	0.156446	-0.00192656	none	0.13435	0.275738	0.141388	none
OR2T6	0.112981	0.106713	-0.00626776	none	0.0781812	0.024101	-0.0540802	none	0.230846	-0.00979914	-0.240645	none	-0.110128	-0.0662949	0.0438332	none	0.00502186	0.0456481	0.0406263	none	0.0519098	0.0490495	-0.00286031	none
TNFAIP3	-0.0387426	-0.024366	0.0143766	none	0.0363708	-0.132287	-0.168657	none	0.222317	0.0457505	-0.176566	none	0.00111415	0.124048	0.122934	none	0.0482458	0.0906633	0.0424174	none	0.0541668	0.0977951	0.0436284	none
SMPD2	-0.482635	-0.239162	0.243473	none	-0.40526	-0.292379	0.112881	none	-0.248731	-0.332956	-0.0842254	none	-0.112484	-0.122878	-0.0103947	none	-0.00573968	0.21259	0.218329	none	0.000936132	0.115825	0.114889	none
FAM47E-STBD1	0.0142685	-0.0235449	-0.0378134	none	0.123167	0.0289871	-0.0941802	none	0.109562	0.159476	0.0499136	none	0.199519	0.219752	0.0202328	none	0.181882	0.0915131	-0.0903688	none	0.149432	0.167535	0.018103	none
TXNDC17	-0.139345	-0.0577717	0.0815735	none	-0.142246	0.199735	0.341981	none	-0.277119	0.0166815	0.2938	none	0.10081	0.18977	0.0889597	none	0.0122604	0.0297115	0.0174512	none	0.0218853	-0.0138073	-0.0356926	none
FAM161B	-0.0405838	-0.0495637	-0.00897986	none	0.287494	0.0313419	-0.256152	none	0.0830517	-0.0453723	-0.128424	none	-0.104279	-0.109749	-0.00546951	none	-0.138656	-0.0751134	0.0635422	none	-0.164255	-0.150712	0.0135437	none
UMOD	0.123405	0.0281719	-0.0952333	none	0.0200131	0.173948	0.153935	none	0.261802	0.0113107	-0.250491	none	-0.030707	0.0807552	0.111462	none	0.0372592	0.0319353	-0.0053239	none	0.106859	0.0380651	-0.0687941	none
ACSL6	0.286802	0.0815712	-0.205231	none	0.0882177	-0.0259479	-0.114166	none	-0.0110739	-0.0856476	-0.0745737	none	-0.0338353	0.0301086	0.063944	none	-0.0736058	0.00452134	0.0781272	none	0.00730668	0.00518351	-0.00212317	none
TNKS2	0.0554344	0.268365	0.21293	none	0.00460071	0.230963	0.226363	none	0.188032	0.154667	-0.0333648	none	-0.09503	-0.191787	-0.0967568	none	-0.156067	-0.102071	0.0539966	none	-0.202942	-0.151476	0.0514659	none
LUC7L2	-0.323904	-0.320232	0.00367274	none	-0.372038	-0.279178	0.0928601	none	-0.424633	-0.386077	0.0385559	none	-0.395321	-0.455079	-0.0597571	none	-0.636836	-0.605475	0.0313615	none	-0.660766	-0.655469	0.00529695	none
DEFB114	0.201949	0.198	-0.00394858	none	0.287039	0.301511	0.0144723	none	0.00649982	-0.0326404	-0.0391402	none	0.118817	0.301968	0.18315	none	0.0493092	0.192815	0.143505	none	0.0530552	0.174306	0.12125	none
GFOD2	0.120522	-0.0716267	-0.192149	none	-0.00327281	0.227099	0.230372	none	-0.0487306	0.0574068	0.106137	none	0.0170609	0.0356185	0.0185576	none	0.0229081	0.0675793	0.0446712	none	-0.0924099	-0.0280521	0.0643578	none
RALGAPA1	0.198116	0.26493	0.0668139	none	0.163363	0.307347	0.143984	none	0.199955	0.367306	0.167351	none	0.139549	0.14805	0.00850159	none	0.0971471	0.316139	0.218992	none	0.246129	0.247361	0.00123195	none
EMILIN3	-0.0814482	0.141226	0.222674	none	-0.0681548	0.0316526	0.0998073	none	-0.0987903	-0.0686961	0.0300942	none	0.00379672	0.0251462	0.0213495	none	0.056873	0.108598	0.051725	none	0.0186041	0.112057	0.0934532	none
EIF4E1B	-0.215257	0.0300531	0.24531	none	0.118702	0.172087	0.0533854	none	0.22233	0.0179006	-0.204429	none	-0.00535449	-0.00508991	0.000264584	none	-0.121456	0.00081971	0.122276	none	-0.0111004	-0.000723073	0.0103773	none
C6orf99	-0.0823729	-0.0146487	0.0677242	none	-0.057711	-0.091346	-0.0336349	none	-0.288603	-0.0353822	0.253221	none	0.0875096	0.0161232	-0.0713864	none	0.0301033	-0.0720453	-0.102149	none	0.0551714	0.00429852	-0.0508728	none
WTIP	0.356244	0.303076	-0.0531679	none	0.21084	-0.210649	-0.421489	none	-0.0214007	0.0448549	0.0662555	none	0.0207033	-0.137025	-0.157728	none	-0.0988936	-0.0750404	0.0238531	none	-0.160494	0.075388	0.235882	none
ZFP30	0.228108	0.129116	-0.0989918	none	0.219768	0.261308	0.0415403	none	0.240317	0.240521	0.000203939	none	-0.179023	-0.1392	0.0398237	none	0.0507083	-0.144592	-0.1953	none	0.0198369	-0.0353741	-0.055211	none
PPAPDC2	0.106938	0.150063	0.0431247	none	0.0522101	0.024478	-0.0277321	none	0.0409755	0.331916	0.29094	none	0.0994909	0.0897565	-0.00973444	none	0.0974488	0.0606586	-0.0367902	none	0.0489486	0.132283	0.0833344	none
SDCBP	0.103649	-0.335225	-0.438874	none	-0.213189	-0.206659	0.00653034	none	0.326243	-0.0393009	-0.365544	none	0.166549	-0.00473739	-0.171287	none	0.106107	0.13131	0.0252036	none	0.113883	0.111068	-0.00281561	none
RAB26	-0.126142	0.14375	0.269892	none	-0.0386591	-0.0714608	-0.0328016	none	0.417188	-0.0503905	-0.467578	none	-0.0263051	0.00311205	0.0294172	none	-0.0761002	0.00198131	0.0780815	none	0.00148246	-0.00921181	-0.0106943	none
GPR146	-0.0223623	-0.0813829	-0.0590206	none	-0.180551	0.0920115	0.272562	none	0.312681	0.2365	-0.076181	none	0.341398	0.395878	0.0544798	none	0.197955	0.226982	0.0290273	none	0.274261	0.170929	-0.103332	none
AMZ1	0.302556	-0.0979593	-0.400516	none	-0.269922	0.0604788	0.330401	none	0.0224433	0.13842	0.115977	none	0.325045	0.0932953	-0.231749	none	0.264574	0.0870907	-0.177483	none	0.03135	0.202821	0.171471	none
MRS2	0.188804	0.0168394	-0.171965	none	-0.0423046	0.0513722	0.0936768	none	0.0604742	0.293572	0.233098	none	0.0246304	-0.224548	-0.249178	none	-0.0982541	-0.0768513	0.0214028	none	-0.162259	-0.145234	0.0170244	none
ARC	-0.0218649	0.0413156	0.0631805	none	0.0351518	0.0607643	0.0256125	none	0.291648	0.110054	-0.181594	none	-0.065374	-0.0792061	-0.0138322	none	-0.0792904	-0.0887315	-0.00944115	none	-0.121968	-0.063342	0.0586262	none
PDCD10	0.810095	0.468771	-0.341324	none	0.597146	0.777506	0.18036	none	0.751882	0.520398	-0.231484	none	0.113407	0.176889	0.0634822	none	0.108007	0.140778	0.0327711	none	0.252645	0.115929	-0.136716	none
TRIM49D1	0.0642671	-0.0562114	-0.120479	none	-0.157225	-0.559192	-0.401966	none	-0.146547	-0.0911706	0.055376	none	0.0313389	0.00853719	-0.0228017	none	0.036132	-0.0419067	-0.0780387	none	0.248634	0.109236	-0.139398	none
HARBI1	0.17685	-0.0803264	-0.257176	none	0.177005	0.0278437	-0.149161	none	0.665841	0.113656	-0.552184	none	-0.0997397	-0.0938257	0.00591398	none	0.122126	-0.130177	-0.252303	none	-0.0123947	-0.0327665	-0.0203718	none
KRTAP23-1	-0.116839	-0.0199639	0.0968755	none	0.0716208	0.0209845	-0.0506363	none	0.295984	0.0612299	-0.234754	none	0.0304828	0.0607088	0.030226	none	0.0610629	0.0924741	0.0314112	none	0.107109	0.0643403	-0.0427685	none
SPIB	0.306014	0.111429	-0.194585	none	-0.0473428	0.408192	0.455535	none	0.456195	-0.0227347	-0.47893	none	0.0699461	-0.0782994	-0.148246	none	-0.0681943	0.0697355	0.13793	none	0.0313072	0.0418681	0.0105608	none
CHIC2	-0.50051	-0.228929	0.271581	none	0.022948	0.0894691	0.0665211	none	0.0210136	-0.193306	-0.214319	none	-0.0493002	-0.143069	-0.0937688	none	-0.0206719	0.0327818	0.0534538	none	0.0949236	-0.093316	-0.18824	none
AQP11	0.238007	0.176173	-0.0618344	none	-0.0100057	-0.0580579	-0.0480522	none	-0.00723623	0.112936	0.120173	none	0.0759802	0.178177	0.102197	none	0.0189467	0.115022	0.0960752	none	0.131613	0.0478724	-0.0837406	none
ARHGEF39	-0.0520194	0.198175	0.250194	none	-0.122186	-0.149416	-0.0272303	none	-0.0100656	0.244515	0.25458	none	-0.232685	-0.215548	0.0171362	none	-0.0475224	0.176788	0.22431	none	-0.103383	0.121111	0.224494	none
RBL2	0.219611	-0.0726989	-0.29231	none	0.235304	-0.113673	-0.348977	none	0.425678	-0.163399	-0.589077	none	0.0156803	-0.017633	-0.0333133	none	0.0855794	0.0177016	-0.0678777	none	0.0983465	0.0198542	-0.0784923	none
TEX14	0.0378049	0.0299572	-0.00784767	none	0.124989	-0.0576841	-0.182673	none	0.470389	-0.0621888	-0.532578	none	-0.0572986	0.0732793	0.130578	none	0.0346862	0.093313	0.0586268	none	0.036611	0.0132786	-0.0233323	none
FGFR1	0.166641	-0.0823958	-0.249037	none	0.0326954	0.0593575	0.0266621	none	-0.204768	0.0701036	0.274871	none	-0.15407	-0.194363	-0.0402926	none	-0.261929	-0.405557	-0.143628	none	-0.562	-0.381563	0.180438	none
PDP1	-0.0293163	-0.0447432	-0.0154269	none	-0.168618	-0.31375	-0.145132	none	0.0767805	-0.0197665	-0.096547	none	-0.0148884	0.140615	0.155503	none	0.237006	0.132574	-0.104432	none	0.1849	0.1298	-0.0550996	none
TMEM156	-0.039558	-0.2563	-0.216742	none	0.111485	0.20158	0.0900957	none	0.402568	-0.180665	-0.583233	none	0.0816966	0.184652	0.102955	none	0.0949545	0.13459	0.0396355	none	-0.0401551	0.0989497	0.139105	none
HRH2	0.215338	0.118969	-0.0963689	none	0.169515	0.021117	-0.148398	none	0.104673	0.0101255	-0.0945476	none	0.127132	0.197685	0.0705531	none	0.130529	0.186975	0.0564459	none	0.181602	0.14717	-0.0344317	none
ANKRD37	0.0380756	0.0502872	0.0122116	none	0.188767	0.117726	-0.0710414	none	0.407652	0.0697844	-0.337867	none	0.233716	0.242733	0.00901757	none	0.238674	0.130526	-0.108148	none	0.221393	0.191866	-0.0295269	none
PPP2R2C	0.377217	0.22124	-0.155977	none	0.272884	0.198836	-0.0740479	none	0.489319	0.336485	-0.152834	none	-0.075255	0.166427	0.241682	none	0.0498096	-0.0581407	-0.10795	none	-0.0451281	0.0907812	0.135909	none
LYG2	-0.144104	-0.224762	-0.0806578	none	-0.149735	-0.00441723	0.145318	none	0.248782	-0.160952	-0.409734	none	0.0532225	-0.0546532	-0.107876	none	-0.0799522	-0.129469	-0.0495169	none	-0.104372	-0.154583	-0.0502111	none
ZDHHC20	0.381685	0.1155	-0.266186	none	0.129948	0.226563	0.0966145	none	0.336217	0.0621916	-0.274026	none	-0.0486585	-0.112848	-0.06419	none	-0.0320559	-0.0334824	-0.00142654	none	0.0436939	-0.0981424	-0.141836	none
COL4A3BP	-0.243617	-0.277744	-0.0341271	none	-0.168233	-0.242792	-0.0745592	none	-0.380348	-0.440126	-0.0597785	none	-0.498748	-0.489738	0.00900988	none	-0.319953	-0.480985	-0.161032	none	-0.492089	-0.336918	0.155171	none
UGT2B28	-0.228124	-0.324032	-0.0959081	none	-0.394295	0.0540534	0.448349	none	0.0621104	-0.145036	-0.207146	none	-0.125688	0.0685236	0.194212	none	0.0600706	-0.083663	-0.143734	none	0.0290591	-0.0823542	-0.111413	none
TMEM259	0.128257	0.139183	0.0109255	none	0.35767	0.49377	0.1361	none	0.158934	0.351305	0.192371	none	0.218033	0.238479	0.0204461	none	0.209046	0.147403	-0.0616429	none	0.218559	0.179826	-0.0387322	none
C15orf61	-0.172479	-0.0651656	0.107314	none	-0.000115687	0.247145	0.247261	none	0.00932056	-0.0319486	-0.0412692	none	0.0699445	0.18255	0.112606	none	0.0918886	0.194035	0.102146	none	0.132326	0.166476	0.0341496	none
R3HDM4	0.0939291	0.0940175	8.83123e-05	none	-0.0584373	0.138089	0.196526	none	0.0790542	0.160755	0.0817012	none	0.00234682	-0.0507178	-0.0530646	none	-0.00422766	-0.0252357	-0.0210081	none	0.0431885	-0.0301276	-0.0733161	none
CHSY3	0.25836	0.0513612	-0.206999	none	0.258288	0.119041	-0.139246	none	0.0886971	-0.0862396	-0.174937	none	0.0141922	-0.0221057	-0.0362979	none	-0.0431349	0.0344183	0.0775533	none	-0.0320551	0.0458576	0.0779127	none
AMDHD1	-0.0522004	0.0166877	0.0688881	none	-0.173317	0.161567	0.334884	none	-0.0136624	-0.0346778	-0.0210154	none	0.106176	-0.18516	-0.291337	none	0.0656181	-0.080791	-0.146409	none	0.0979721	-0.113976	-0.211948	none
BCAP31	-0.877906	-0.13841	0.739496	midleft	-0.354523	-0.306905	0.0476177	none	-0.626782	-0.39	0.236781	none	-0.0734821	0.0659695	0.139452	none	0.00757082	0.0857865	0.0782157	none	-0.0467166	0.151424	0.19814	none
EFCAB6	0.256028	0.121436	-0.134592	none	0.0607442	0.409517	0.348773	none	0.298423	0.234405	-0.0640175	none	0.0579976	0.066056	0.00805835	none	0.022668	0.0811124	0.0584444	none	0.121219	0.180747	0.0595271	none
NME4	0.00199274	-0.0398162	-0.041809	none	0.255781	-0.0827235	-0.338505	none	0.141772	-0.0333448	-0.175117	none	0.241541	0.153321	-0.0882197	none	0.0358378	0.203721	0.167883	none	0.168757	0.132812	-0.0359445	none
MAP3K14	-0.366176	-0.285171	0.0810047	none	-0.13785	-0.157121	-0.0192707	none	-0.216459	-0.140874	0.075585	none	-0.271023	-0.36732	-0.096297	none	-0.31394	-0.202566	0.111375	none	-0.342809	-0.216944	0.125864	none
ZNF483	0.318734	0.233461	-0.085273	none	0.0364704	-0.0334884	-0.0699589	none	0.160031	0.143869	-0.0161625	none	0.0464452	-0.0240767	-0.070522	none	0.0222803	0.00558298	-0.0166973	none	0.0709355	0.0265764	-0.0443591	none
UNC13C	0.104277	0.329768	0.225491	none	0.13609	-0.0532742	-0.189364	none	0.313223	0.028896	-0.284327	none	0.0712492	0.00684677	-0.0644024	none	0.162494	0.0548176	-0.107677	none	0.0574658	0.0779219	0.0204561	none
CLCA4	-0.291646	0.186075	0.477721	none	0.0192441	-0.153139	-0.172383	none	0.0284758	0.143981	0.115505	none	0.0289833	-0.174957	-0.20394	none	0.0267166	-0.0208221	-0.0475386	none	0.110567	0.0113142	-0.0992531	none
CUTA	-0.229184	0.0103069	0.239491	none	0.181932	0.142272	-0.0396603	none	0.00985967	0.0366912	0.0268316	none	-0.183722	-0.0259766	0.157745	none	0.0192452	0.0397418	0.0204966	none	-0.0039064	0.0741701	0.0780765	none
RAD54L2	-0.0498259	0.19134	0.241166	none	-0.132448	0.558719	0.691166	topcenter	0.203452	0.330875	0.127423	none	0.0425934	-0.133678	-0.176271	none	-0.056089	-0.227767	-0.171678	none	-0.0702438	-0.160417	-0.0901729	none
VWA5B2	-0.0615012	-0.0680056	-0.00650441	none	0.133896	-0.175399	-0.309295	none	0.22442	0.158309	-0.0661114	none	-0.0956046	-0.01644	0.0791646	none	-0.0660951	0.122344	0.188439	none	-0.0449401	0.151007	0.195947	none
ENO3	-0.46313	-0.349172	0.113958	none	-0.233595	-0.407419	-0.173824	none	0.139785	-0.655845	-0.79563	bottomcenter	0.448099	0.152306	-0.295793	midright	0.125122	0.231558	0.106437	none	0.200704	0.191502	-0.00920246	none
C18orf54	0.133962	0.191375	0.0574135	none	0.260894	0.125878	-0.135015	none	0.216665	0.235417	0.0187523	none	-0.12393	-0.361151	-0.237221	none	-0.163897	-0.188881	-0.0249847	none	-0.121638	-0.0896181	0.0320203	none
GLYCTK	0.244498	0.0367949	-0.207703	none	0.0245842	0.323197	0.298613	none	0.109576	-0.00412033	-0.113697	none	-0.09715	-0.0728488	0.0243011	none	-0.0844947	-0.0327328	0.0517619	none	0.0131658	-0.179375	-0.192541	none
NUDT7	0.256175	0.205532	-0.050643	none	-0.0580044	-0.0453268	0.0126776	none	-0.171864	0.0394471	0.211311	none	-0.138288	-0.170212	-0.0319237	none	0.106977	0.0201258	-0.086851	none	0.292312	0.0472656	-0.245046	none
CLK1	-0.175056	0.0931597	0.268216	none	-0.0370899	0.192764	0.229854	none	-0.0517191	-0.0344837	0.0172354	none	0.0627973	0.0328543	-0.0299431	none	0.0164683	0.0164367	-3.15915e-05	none	0.0414833	-0.0912674	-0.132751	none
BLOC1S3	-0.224161	0.135588	0.359749	none	0.0363779	-0.0595704	-0.0959483	none	-0.266654	0.238454	0.505108	none	0.40349	0.453214	0.0497241	none	0.189318	0.251976	0.0626579	none	0.303748	0.290894	-0.0128542	none
PIGN	-0.228581	0.00753838	0.236119	none	-0.186888	0.318261	0.505148	none	-0.037138	-0.21202	-0.174882	none	-0.0215398	0.00800569	0.0295455	none	0.0848315	-0.00481105	-0.0896425	none	0.0406908	0.051283	0.0105922	none
PCDHGA5	0.0175806	-0.0811806	-0.0987613	none	0.126659	-0.146669	-0.273328	none	0.39911	0.0155806	-0.383529	none	0.0621491	0.0455434	-0.0166056	none	-0.0562802	0.0398377	0.0961179	none	0.0636609	0.107049	0.0433877	none
C9orf92	0.278648	0.149429	-0.129219	none	0.205087	0.415084	0.209998	none	0.41782	0.292518	-0.125302	none	0.0220849	-0.0229022	-0.0449871	none	0.134789	0.00435758	-0.130431	none	0.0435575	0.0909115	0.0473539	none
TTR	0.145148	0.0914006	-0.0537472	none	0.0903281	0.00569491	-0.0846332	none	0.428091	0.112838	-0.315253	none	0.0894773	0.0835737	-0.00590359	none	0.0361724	0.0311279	-0.00504448	none	0.0131346	0.018691	0.00555642	none
SCUBE2	-0.179443	-0.0632548	0.116188	none	-0.193837	0.032785	0.226622	none	-0.263079	-0.057141	0.205938	none	-0.00437507	0.0347101	0.0390852	none	-0.00709925	0.0702727	0.0773719	none	0.0772929	0.0820226	0.0047297	none
SLC25A46	0.113377	-0.0360208	-0.149398	none	0.271417	0.00709829	-0.264319	none	0.349405	-0.254329	-0.603734	none	0.116558	-0.0433266	-0.159885	none	-0.0648278	0.0685501	0.133378	none	-0.173553	0.0597786	0.233331	none
DENND6B	-0.0435569	0.209681	0.253238	none	-0.116042	-0.0750741	0.0409674	none	0.282216	0.0901737	-0.192042	none	-0.0562444	0.0935037	0.149748	none	0.0564013	0.151848	0.0954468	none	0.0359326	0.0798672	0.0439346	none
CHRNB4	0.0513622	-0.0164033	-0.0677655	none	-0.0847801	-0.363968	-0.279187	none	-0.298461	-0.247003	0.0514579	none	0.168694	-0.0204651	-0.189159	none	-0.00577367	0.0092985	0.0150722	none	0.117083	-0.0634193	-0.180503	none
MPRIP	-0.399609	0.0199726	0.419581	none	-0.364605	0.0437354	0.40834	none	-0.456866	-0.173508	0.283358	none	-0.0497946	-0.102025	-0.0522308	none	-0.143404	-0.0680271	0.0753771	none	-0.145768	-0.0163325	0.129436	none
ZNF672	-0.0269548	0.0991431	0.126098	none	0.177575	-0.101405	-0.27898	none	0.205852	0.0762537	-0.129598	none	-0.0735345	0.0538007	0.127335	none	0.0571333	-0.127584	-0.184718	none	-0.0160574	-0.0273238	-0.0112664	none
CLMN	0.0521515	0.230585	0.178433	none	0.0820959	-0.110802	-0.192898	none	0.183038	-0.0337104	-0.216749	none	-0.0897245	-0.124239	-0.034515	none	-0.00172395	-0.0729115	-0.0711875	none	0.0453626	0.0519132	0.00655062	none
COL26A1	0.194545	-0.0613283	-0.255873	none	0.108047	0.270819	0.162772	none	0.526662	-0.0370596	-0.563722	none	0.0122285	0.041642	0.0294135	none	-0.0371529	-0.0225718	0.0145811	none	-0.016553	0.0388394	0.0553924	none
GDF7	-0.0885767	0.0942371	0.182814	none	0.0567342	-0.00193868	-0.0586728	none	0.453911	0.17213	-0.281781	none	0.377953	0.411674	0.0337212	none	0.148397	0.293171	0.144774	none	0.160521	0.247969	0.0874482	none
NKX3-2	0.031862	0.165939	0.134077	none	-0.0535102	-0.173648	-0.120138	none	0.261634	-0.0201559	-0.28179	none	0.237808	0.160177	-0.0776318	none	0.215643	0.244251	0.0286085	none	0.222338	0.227248	0.00491016	none
FAM227A	-0.117505	-0.113422	0.00408307	none	-0.0255554	0.0303877	0.055943	none	-0.651273	0.0291702	0.680443	none	-0.268813	-0.109069	0.159744	none	-0.0746968	0.0730172	0.147714	none	0.0524723	0.248516	0.196043	none
TMEM47	0.185934	0.297184	0.11125	none	0.0304639	0.265094	0.23463	none	-0.0680061	0.0577836	0.12579	none	-0.191203	0.0311408	0.222344	none	-0.0403495	0.109204	0.149553	none	-0.0795276	0.0205009	0.100028	none
TIGAR	-0.383006	-0.0335957	0.349411	none	0.0704645	0.572346	0.501881	topcenter	0.0585064	0.176981	0.118475	none	0.107776	-0.311035	-0.418811	none	0.0956588	-0.0897611	-0.18542	none	0.178179	-0.0168056	-0.194984	none
NBN	0.188348	0.124074	-0.0642735	none	0.0495258	-0.0146806	-0.0642064	none	-0.0149618	-0.135308	-0.120347	none	0.0435428	0.113586	0.0700429	none	-0.0231079	-0.0396045	-0.0164966	none	-0.0154923	0.0381997	0.0536919	none
KCNN3	-0.320985	-0.0760707	0.244914	none	0.0972132	-0.373588	-0.470802	none	-0.433769	0.0931391	0.526908	none	-0.142944	-0.212091	-0.0691472	none	-0.0275399	0.0227494	0.0502893	none	0.0397317	-0.0362266	-0.0759583	none
TWF2	0.340996	0.281667	-0.0593286	none	0.0488793	-0.0144869	-0.0633662	none	0.100623	0.353442	0.25282	none	-0.101208	-0.0564903	0.0447178	none	-0.0782142	-0.0566666	0.0215476	none	-0.0937291	-0.0368108	0.0569183	none
SLC2A14	0.325078	0.26303	-0.0620486	none	0.464001	-0.0325595	-0.49656	none	0.761986	-0.10229	-0.864276	midright	0.0535073	0.110964	0.0574566	none	0.0450971	-0.044089	-0.0891861	none	0.0287106	-0.0189575	-0.0476681	none
BBS12	-0.0911094	-0.278529	-0.18742	none	-0.0702708	0.227131	0.297402	none	-0.189322	-0.029689	0.159633	none	-0.0281467	-0.0045018	0.0236449	none	0.0887632	-0.0708098	-0.159573	none	0.0928377	-0.15954	-0.252378	none
PRKCG	0.190875	0.250198	0.059323	none	0.183199	-0.066797	-0.249997	none	0.375419	0.189102	-0.186317	none	-0.0551443	0.123895	0.17904	none	0.0705591	0.0362901	-0.0342689	none	0.144886	0.0795148	-0.0653709	none
SLC10A4	-0.229429	-0.0588823	0.170546	none	0.15704	-0.0695981	-0.226638	none	-0.228743	0.0530522	0.281795	none	0.151978	0.143137	-0.00884154	none	0.245367	0.0674115	-0.177955	none	0.227588	0.0952865	-0.132302	none
SVOP	-0.319273	0.242702	0.561974	none	-0.00728141	-0.000846887	0.00643453	none	-0.0459408	0.204793	0.250734	none	-0.118474	-0.112496	0.00597768	none	-0.129658	-0.114902	0.0147556	none	-0.123635	-0.0351302	0.0885049	none
ZNF91	0.128056	-0.00807483	-0.136131	none	0.178885	-0.00330799	-0.182193	none	0.353482	0.254484	-0.0989988	none	0.110239	-0.196617	-0.306857	none	-0.0928351	-0.146499	-0.0536634	none	-0.0136551	0.00520946	0.0188646	none
ZNF142	0.276104	0.0469852	-0.229119	none	0.277085	0.0937685	-0.183316	none	0.331791	-0.0144009	-0.346192	none	0.1263	-0.0329458	-0.159246	none	0.0245123	0.0988674	0.0743552	none	0.120506	0.0838924	-0.0366139	none
PAQR9	0.0137983	0.0929522	0.0791539	none	0.278082	0.251325	-0.0267567	none	0.482893	0.1395	-0.343393	none	0.282155	0.266173	-0.0159821	none	0.222463	0.367129	0.144666	none	0.212408	0.359653	0.147245	none
IGFBP7	0.537987	0.253912	-0.284075	none	0.37715	0.321131	-0.0560191	none	0.554599	0.125009	-0.42959	none	-0.0867992	-0.00243496	0.0843642	none	-0.0916995	-0.0154376	0.0762619	none	-0.134929	0.0927691	0.227698	none
DLGAP4	0.166282	-0.274345	-0.440627	none	0.0768939	-0.140655	-0.217549	none	-0.0708255	-0.0719497	-0.00112421	none	0.00806456	0.282867	0.274802	none	0.160348	0.234369	0.0740209	none	0.175808	0.215043	0.0392356	none
AKR1C1	0.224275	-0.224047	-0.448322	none	0.0360304	-0.510914	-0.546945	none	-0.0844918	-0.226672	-0.14218	none	-0.147477	0.100553	0.248029	none	0.0362192	0.00725302	-0.0289661	none	0.0250292	0.0274497	0.00242046	none
METTL6	0.278909	0.120395	-0.158514	none	0.118368	0.157429	0.0390602	none	0.295416	-0.079998	-0.375414	none	0.0336242	-0.085594	-0.119218	none	-0.0491924	-0.145082	-0.0958898	none	-0.130802	-0.19829	-0.0674881	none
SCN11A	0.0811546	-0.00861041	-0.0897651	none	-0.127036	-0.21639	-0.0893538	none	0.119475	-0.0707546	-0.190229	none	0.11932	0.201532	0.0822121	none	0.186259	0.137695	-0.0485636	none	0.125962	0.162222	0.0362606	none
EPHB6	-0.0476797	-0.0462059	0.00147382	none	-0.117904	0.248454	0.366358	none	-0.149669	0.0143503	0.16402	none	0.0150313	-0.0979815	-0.113013	none	0.157416	0.036325	-0.121091	none	0.0213763	-0.0235122	-0.0448885	none
C2orf82	0.0436123	0.390003	0.346391	none	0.180779	0.0820926	-0.098686	none	0.22313	0.155862	-0.0672675	none	-0.0506098	0.190838	0.241448	none	0.110525	-0.000106501	-0.110632	none	0.13451	-0.0537917	-0.188302	none
FAM174A	0.111531	0.0258061	-0.0857249	none	-0.0149208	-0.257413	-0.242492	none	-0.158173	-0.0971633	0.0610096	none	0.315239	0.41081	0.0955707	none	0.219988	0.280696	0.0607084	none	0.190667	0.24158	0.0509127	none
SMPDL3B	0.0781637	-0.096066	-0.17423	none	-0.201341	0.0972809	0.298622	none	-0.0487254	-0.0115751	0.0371503	none	-0.224549	-0.138861	0.0856879	none	-0.153815	-0.0551859	0.0986292	none	-0.171502	-0.163255	0.00824722	none
MESDC2	-0.353031	-0.470044	-0.117012	none	-0.56878	-0.443663	0.125117	none	-0.489758	-0.49672	-0.00696262	none	-0.330643	-0.252089	0.0785543	none	-0.503482	-0.515697	-0.0122156	none	-0.675055	-0.659366	0.0156883	none
LOH12CR1	0.197921	-0.154279	-0.352199	none	-0.133214	-0.264557	-0.131344	none	-0.14185	-0.0574715	0.0843783	none	-0.187225	-0.218074	-0.0308489	none	-0.187905	-0.0959137	0.0919916	none	-0.218095	-0.135608	0.0824875	none
KIF19	-0.227651	-0.351212	-0.123561	none	-0.0406471	-0.0495158	-0.00886873	none	0.169993	-0.142153	-0.312146	none	-0.00135575	0.0661644	0.0675202	none	-0.0619127	-0.156413	-0.0945005	none	-0.100887	-0.136337	-0.0354499	none
FN3K	0.0920814	0.0885623	-0.00351909	none	0.0923815	-0.0378068	-0.130188	none	0.128688	-0.00535359	-0.134042	none	0.156051	0.300934	0.144883	none	0.232789	0.151303	-0.0814855	none	0.0688452	0.113047	0.0442017	none
SEC31A	0.33183	0.399871	0.0680408	none	0.301065	0.569885	0.26882	none	0.577567	0.170317	-0.40725	none	0.00224794	0.0126688	0.0104209	none	-0.170685	-0.00346885	0.167216	none	-0.115818	-0.039928	0.0758897	none
NOL4L	0.159056	0.10573	-0.053326	none	-0.162224	-0.0119972	0.150227	none	0.0551605	-0.0778777	-0.133038	none	-0.0465042	-0.138364	-0.09186	none	0.0247003	-0.0153537	-0.040054	none	0.00937558	0.0176606	0.00828501	none
SERPIND1	0.238382	0.0173753	-0.221007	none	0.23445	0.0365955	-0.197854	none	-0.0474841	-0.0300687	0.0174154	none	-0.199846	-0.357829	-0.157983	none	-0.241213	-0.25263	-0.0114167	none	-0.196069	-0.142934	0.053135	none
CYP3A7-CYP3A51P	-0.264133	-0.0549003	0.209233	none	-0.157411	-0.210902	-0.0534909	none	-0.156986	0.050877	0.207863	none	-0.061473	0.166163	0.227636	none	0.0915975	0.039367	-0.0522305	none	-0.0168365	0.0669167	0.0837531	none
HTR5A	0.354287	0.16855	-0.185737	none	0.0278665	-0.00238991	-0.0302565	none	-0.0138856	0.089631	0.103517	none	0.138874	0.163468	0.0245939	none	0.0252633	0.0408651	0.0156018	none	-0.148523	-0.0304436	0.118079	none
SLC22A18	0.395075	0.152752	-0.242323	none	0.307601	0.273863	-0.0337385	none	0.199555	0.0981025	-0.101452	none	-0.00178287	0.0428995	0.0446824	none	0.0817762	0.0381325	-0.0436437	none	0.130873	0.0245434	-0.10633	none
KCNK3	-0.136429	-0.0303477	0.106082	none	0.153039	0.151071	-0.00196794	none	0.208962	-0.042809	-0.251771	none	0.225564	0.343983	0.118419	none	0.18508	0.23048	0.0454001	none	0.126229	0.191319	0.0650904	none
ZNF496	-0.275011	-0.183408	0.0916033	none	-0.0250228	0.0149661	0.0399889	none	-0.00913629	-0.306199	-0.297062	none	0.157104	0.155404	-0.00169984	none	0.187948	0.0146161	-0.173332	none	0.24776	-0.0587778	-0.306538	none
MYO7B	-0.415819	-0.150883	0.264937	none	-0.417849	-0.161472	0.256376	none	-0.439692	-0.105899	0.333792	none	0.00140179	-0.140205	-0.141607	none	-0.0510525	-0.0352409	0.0158116	none	0.0216143	-0.0721997	-0.093814	none
FAM90A1	0.187255	-0.220037	-0.407292	none	-0.14505	-0.0313876	0.113663	none	-0.153773	-0.0561259	0.0976468	none	-0.0178614	0.130161	0.148023	none	0.188065	-0.00301234	-0.191077	none	0.0425957	-0.0658411	-0.108437	none
TREM2	-0.389302	-0.168146	0.221156	none	-0.359478	-0.040141	0.319337	none	-0.145682	-0.20087	-0.0551882	none	-0.0602812	0.0400132	0.100294	none	-0.232247	0.0688846	0.301132	none	-0.145349	0.104774	0.250124	none
ERCC8	0.431524	0.353723	-0.0778018	none	0.416325	0.591398	0.175073	none	0.607813	0.241632	-0.366181	none	-0.0721086	0.0736844	0.145793	none	0.135065	-0.030715	-0.16578	none	0.0639684	-0.082546	-0.146514	none
SCGB1C1	-0.143282	-0.195699	-0.0524169	none	-0.332621	-0.385764	-0.053143	none	-0.147785	-0.301629	-0.153844	none	0.314486	-0.321814	-0.6363	none	-0.0203968	-0.16574	-0.145343	none	0.0503133	-0.141806	-0.192119	none
FCGR2A	0.207657	0.0910606	-0.116596	none	0.0243079	-0.120715	-0.145023	none	-0.00504649	-0.0648674	-0.0598209	none	0.0654329	-0.00734403	-0.0727769	none	-0.00274156	0.133882	0.136623	none	-0.011613	0.103984	0.115597	none
TMEM52	0.180764	0.0249309	-0.155833	none	0.0612041	0.056692	-0.00451214	none	-0.323739	-0.0868062	0.236933	none	0.0314666	0.0698236	0.038357	none	0.112087	0.025166	-0.0869207	none	0.0699327	0.0192908	-0.0506419	none
CUL5	0.416635	0.372203	-0.0444318	none	0.454218	0.421456	-0.0327619	none	0.622188	0.313918	-0.30827	none	0.0895755	-0.291239	-0.380815	none	0.102601	0.239054	0.136453	none	0.109177	0.233611	0.124434	none
ZNF582	-0.184009	0.332836	0.516846	none	0.0837648	0.188206	0.104441	none	-0.0725481	0.241829	0.314377	none	-0.0187356	-0.123426	-0.10469	none	-0.0603755	-0.0889363	-0.0285608	none	0.0100584	0.0573047	0.0472463	none
PRSS57	-0.0949011	0.150222	0.245123	none	-0.105309	0.223503	0.328812	none	0.0429098	-0.0530902	-0.0959999	none	0.234796	0.212549	-0.0222478	none	0.161942	0.235001	0.0730593	none	0.17119	0.0909809	-0.0802095	none
TMED7-TICAM2	-0.112638	0.292267	0.404905	none	0.12132	0.0931976	-0.0281228	none	-0.332759	0.110757	0.443516	none	NA	NA	NA	NA	NA	NA	NA	NA	NA	NA	NA	NA
NUCB1	0.208293	0.0729255	-0.135367	none	-0.242595	0.128692	0.371287	none	0.229336	-0.117283	-0.346619	none	-0.126164	-0.0663627	0.0598016	none	0.0151882	-0.0340893	-0.0492775	none	-0.0684485	0.079092	0.147541	none
FKBP10	-0.312244	-0.359877	-0.0476333	none	-0.21215	0.0543814	0.266531	none	-0.133372	-0.188385	-0.0550125	none	0.17426	-0.104176	-0.278436	none	-0.0230877	-0.0777697	-0.0546821	none	-0.0914472	-0.121094	-0.0296466	none
WRAP73	0.377233	0.156601	-0.220632	none	0.082224	0.180493	0.0982693	none	0.203013	0.353288	0.150275	none	0.0100938	-0.113713	-0.123807	none	0.0209311	-0.0038795	-0.0248106	none	0.0132344	-0.0332535	-0.0464879	none
KLK10	0.0776467	0.208792	0.131145	none	0.256949	0.332834	0.0758847	none	0.107	0.380326	0.273327	none	0.225007	0.264936	0.0399287	none	0.178387	0.221611	0.043224	none	0.240576	0.212821	-0.0277547	none
NOMO2	-0.0389563	-0.276245	-0.237289	none	-0.322454	-0.355656	-0.0332019	none	-0.0539927	-0.325687	-0.271694	none	0.00419271	-0.175872	-0.180065	none	-0.00855974	-0.0491662	-0.0406065	none	-0.0218799	-0.0619991	-0.0401192	none
KCNAB3	0.117321	0.247723	0.130402	none	0.179896	0.388556	0.20866	none	0.301597	0.206902	-0.0946945	none	0.167106	0.0435961	-0.12351	none	0.197764	0.158407	-0.0393567	none	0.240415	0.102786	-0.137629	none
PPP1R13B	0.466376	-0.0402957	-0.506672	none	0.359706	0.13669	-0.223016	none	0.107147	-0.0341744	-0.141321	none	-0.10203	0.0779384	0.179968	none	0.0247863	-0.132411	-0.157197	none	-0.0239791	0.00787101	0.0318501	none
ZNF518B	0.210625	0.152647	-0.0579781	none	0.193281	0.182402	-0.0108798	none	0.322294	0.0352655	-0.287029	none	0.0269926	-0.0101581	-0.0371508	none	0.0921425	0.095516	0.00337357	none	0.130222	0.113168	-0.017054	none
ZDHHC24	0.0140064	-0.25297	-0.266977	none	-0.0968686	0.0537269	0.150595	none	0.180741	-0.117911	-0.298652	none	0.073672	0.180855	0.107183	none	0.0446413	0.04982	0.00517862	none	0.0210456	0.147595	0.12655	none
UBE2T	0.406262	-0.164209	-0.570472	none	0.274237	-0.0806684	-0.354905	none	0.567773	-0.341083	-0.908856	none	-0.163848	-0.384828	-0.22098	none	-0.233203	-0.420919	-0.187716	none	-0.301137	-0.500373	-0.199237	none
TMEM88B	0.00709129	0.0146902	0.00759895	none	-0.0616655	0.112976	0.174641	none	0.0536688	0.0794117	0.0257429	none	0.298443	0.408928	0.110485	none	0.228763	0.224182	-0.00458048	none	0.266007	0.0620252	-0.203982	none
PRR15L	0.161362	0.163111	0.0017492	none	-0.00268783	-0.120604	-0.117917	none	-0.193529	0.222777	0.416306	none	-0.0306857	0.0599834	0.0906691	none	-0.101579	0.0556871	0.157266	none	-0.199269	-0.000138932	0.19913	none
SYNPO2	0.151105	-0.213778	-0.364884	none	0.172904	-0.168317	-0.341221	none	0.00801148	-0.0335529	-0.0415644	none	-0.0707319	-0.118265	-0.0475333	none	-0.0817879	-0.0115937	0.0701942	none	-0.112511	-0.0539783	0.0585323	none
EPHA2	0.469638	0.301472	-0.168165	none	0.447454	0.276639	-0.170815	none	0.570147	0.292419	-0.277728	none	0.144618	0.158528	0.0139092	none	0.104889	0.0944461	-0.0104433	none	0.201007	0.0256745	-0.175333	none
PKN3	0.19293	0.0549962	-0.137934	none	0.263955	-0.469418	-0.733374	none	0.329198	-0.0875486	-0.416746	none	0.0301586	0.0307408	0.000582184	none	0.0367386	-0.0022623	-0.0390009	none	-0.0445131	0.0289922	0.0735053	none
SLC35B3	0.210772	0.00029157	-0.21048	none	0.0315918	-0.283957	-0.315549	none	0.10836	0.0102395	-0.0981201	none	-0.0411151	0.0621019	0.103217	none	0.114222	-0.12035	-0.234572	none	0.0542203	-0.0546536	-0.108874	none
DRD1	-0.184776	-0.0851016	0.0996744	none	-0.203648	0.271229	0.474877	none	-0.0838737	-0.222917	-0.139044	none	0.0583299	0.375455	0.317126	topcenter	0.318254	0.112647	-0.205607	none	0.213442	0.253316	0.0398739	none
PRSS3	-0.230945	-0.0207502	0.210195	none	-0.0525134	-0.18308	-0.130567	none	-0.34845	0.132492	0.480942	none	0.171984	-0.145518	-0.317502	none	0.0795474	-0.0361812	-0.115729	none	0.0465766	-0.154852	-0.201429	none
SLC35F3	-0.0262763	0.0532493	0.0795256	none	0.000999687	-0.188979	-0.189978	none	-0.177257	-0.0482083	0.129049	none	-0.0929134	-0.161094	-0.0681801	none	-0.010925	0.125645	0.13657	none	-0.0174765	0.0255738	0.0430503	none
ZNF558	-0.00937807	-0.0929522	-0.0835741	none	-0.00551165	0.131485	0.136997	none	0.302165	0.142448	-0.159716	none	0.15289	0.191143	0.0382527	none	0.129668	0.170632	0.0409634	none	0.063644	0.133863	0.0702189	none
EGFR	-0.140484	-0.205061	-0.0645776	none	-0.220494	-0.0427055	0.177789	none	-0.55967	-0.179695	0.379975	none	0.0116426	-0.0704117	-0.0820542	none	0.0961719	0.00402909	-0.0921428	none	0.00953425	0.00912934	-0.000404911	none
AKIP1	-0.0187858	0.144917	0.163702	none	0.142701	0.220223	0.0775222	none	-0.0591426	0.20253	0.261672	none	-0.0526773	0.102252	0.15493	none	-0.036727	0.0797363	0.116463	none	-0.0526577	0.118351	0.171008	none
MAPT	0.0631908	0.0167325	-0.0464583	none	-0.279805	-0.0537679	0.226037	none	-0.0411058	-0.166675	-0.125569	none	-0.0252967	-0.0305425	-0.00524581	none	-0.075484	-0.127366	-0.0518823	none	-0.12228	-0.0991753	0.0231048	none
FTCD	0.0778342	0.0253476	-0.0524866	none	0.640379	0.0852218	-0.555158	midright	0.738695	0.0509726	-0.687722	midright	0.0458641	0.0921089	0.0462448	none	0.0914796	0.184839	0.0933596	none	-0.0107768	0.136059	0.146836	none
FLAD1	-0.37919	-0.279924	0.0992666	none	-0.26696	-0.450082	-0.183122	none	-0.306216	-0.125248	0.180968	none	-0.074276	-0.0250292	0.0492468	none	0.0154314	-0.0145453	-0.0299767	none	0.020747	-0.0250234	-0.0457704	none
RCC2	-0.146841	-0.110538	0.0363025	none	-0.199262	-0.189546	0.00971596	none	-0.00529965	-0.302388	-0.297089	none	-0.181119	-0.234852	-0.0537337	none	-0.142905	-0.245286	-0.102381	none	-0.118002	-0.282196	-0.164195	none
ZSCAN1	-0.103522	0.13458	0.238102	none	0.0856046	-0.0421361	-0.127741	none	0.0281596	-0.0985876	-0.126747	none	-0.00358783	0.0791773	0.0827652	none	0.0162409	0.121221	0.10498	none	-0.0135375	0.0354635	0.049001	none
C10orf25	-0.0967619	-0.0609901	0.0357718	none	-0.0250427	0.260898	0.285941	none	-0.124178	0.0719525	0.196131	none	0.259924	0.0266868	-0.233238	none	0.150171	0.151085	0.000914145	none	0.145697	0.13645	-0.00924719	none
DDO	0.105024	-0.00559377	-0.110618	none	0.219925	0.261608	0.0416833	none	0.00780451	0.113987	0.106182	none	0.0145037	-0.00420877	-0.0187125	none	-0.023281	0.0916591	0.11494	none	-0.0520988	0.0255573	0.0776561	none
CELA2A	0.0444897	-0.0534916	-0.0979814	none	0.181334	-0.051604	-0.232938	none	0.261673	-0.0908894	-0.352562	none	-0.0920752	0.0293087	0.121384	none	-0.0394263	-0.010095	0.0293314	none	0.00619593	0.00139514	-0.00480079	none
COX6B2	-0.0423484	-0.117268	-0.0749193	none	0.096655	-0.0928648	-0.18952	none	0.287842	0.0757953	-0.212046	none	0.251085	0.213752	-0.0373327	none	0.246142	0.189688	-0.0564548	none	0.27755	0.2052	-0.0723508	none
TFAP2B	0.0365051	-0.196431	-0.232936	none	0.0846292	-0.397073	-0.481702	none	-0.244885	-0.173986	0.0708989	none	-0.0779266	0.0627714	0.140698	none	-0.101521	-0.0541476	0.0473732	none	-0.150706	0.0128212	0.163528	none
OR2T4	0.149246	0.0314217	-0.117824	none	0.0958889	-0.178727	-0.274616	none	-0.0271415	0.0936833	0.120825	none	0.186554	0.089587	-0.0969666	none	0.118971	-0.00719549	-0.126166	none	0.138967	0.0620894	-0.0768775	none
MMP2	0.0480254	0.17952	0.131495	none	0.0850749	0.325279	0.240204	none	-0.010942	0.207873	0.218815	none	0.0409531	0.186906	0.145953	none	-0.0398598	0.142119	0.181978	none	-0.021321	0.0915451	0.112866	none
RAB4A	-0.00506185	0.0251872	0.0302491	none	-0.0844441	-0.0347407	0.0497034	none	-0.37356	0.0154878	0.389048	none	-0.314781	-0.0682711	0.246509	none	-0.0173256	-0.0425964	-0.0252708	none	-0.0121763	-0.000735503	0.0114408	none
ERI3	0.217784	-0.105838	-0.323622	none	0.161782	-0.12871	-0.290492	none	0.391987	0.166422	-0.225565	none	0.145828	0.0386879	-0.10714	none	0.0803219	-0.0725552	-0.152877	none	-0.0780951	0.0727457	0.150841	none
MAGEA10	-0.107268	0.00428603	0.111554	none	0.0799755	0.104855	0.0248791	none	0.134017	-0.0346862	-0.168703	none	0.0962414	0.0141778	-0.0820637	none	-0.0155664	0.088543	0.104109	none	-0.0324116	0.0382656	0.0706773	none
PANX2	-0.57972	-0.288815	0.290905	none	-0.0392743	0.0370197	0.0762941	none	-0.20962	-0.0933894	0.11623	none	-0.00638614	0.196397	0.202783	none	-0.0106679	0.00817443	0.0188424	none	0.00933102	0.0495495	0.0402185	none
FURIN	0.0268178	-0.290541	-0.317359	none	0.263243	0.0238013	-0.239442	none	0.421175	-0.0736131	-0.494788	none	-0.0857629	-0.126194	-0.0404307	none	-0.20281	-0.269627	-0.0668167	none	-0.294612	-0.284835	0.00977651	none
APOH	-0.0266612	-0.0524369	-0.0257756	none	0.398126	-0.173144	-0.57127	none	0.350708	-0.0287498	-0.379458	none	0.0929952	-0.0475874	-0.140583	none	-0.00424529	-0.0235895	-0.0193442	none	-0.118224	0.0108915	0.129116	none
ANTXR1	-0.0401778	0.0555959	0.0957737	none	-0.0551592	0.0508012	0.10596	none	-0.0144301	0.0542853	0.0687155	none	0.242441	-0.296307	-0.538748	none	-0.125408	0.00240525	0.127814	none	-0.0504969	-0.0488602	0.0016367	none
PLSCR5	-0.227031	-0.03199	0.195041	none	-0.0300496	0.207116	0.237166	none	0.540843	-0.0682799	-0.609123	none	0.0559366	0.0528736	-0.00306303	none	-0.125291	-0.0881857	0.0371058	none	0.00818015	-0.0169219	-0.025102	none
TECRL	-0.184988	0.26038	0.445368	none	0.13894	0.263233	0.124293	none	0.0230162	0.379975	0.356959	none	0.178303	0.0836025	-0.0947005	none	0.0045096	0.188522	0.184012	none	-0.0507029	0.25717	0.307873	none
ANKRD20A3	-0.463375	-0.166612	0.296763	none	-0.486472	-0.259179	0.227293	none	-0.366541	-0.331353	0.0351877	none	-0.770377	-0.780791	-0.0104141	none	-0.711232	-0.625206	0.0860252	none	-0.703071	-0.517161	0.185909	none
HGFAC	0.160408	0.0125129	-0.147895	none	0.20849	0.0878162	-0.120674	none	0.26006	0.147398	-0.112662	none	0.286166	0.273901	-0.0122643	none	0.254206	0.204788	-0.049417	none	0.242662	0.276007	0.0333453	none
LILRA1	0.252929	0.195821	-0.0571084	none	0.14431	0.270425	0.126115	none	0.375509	0.322157	-0.0533514	none	-0.0047357	-0.0481908	-0.0434551	none	0.0144552	-0.0310288	-0.0454839	none	-0.00231983	0.0172951	0.019615	none
RND1	-0.485685	-0.177811	0.307874	none	-0.250726	0.114245	0.364971	none	-0.201955	0.0895593	0.291514	none	0.253867	0.317679	0.0638113	none	0.209715	0.315659	0.105944	none	0.0728137	0.275443	0.202629	none
RABL3	0.229706	0.00862	-0.221086	none	0.225194	0.238928	0.0137345	none	0.207413	0.106473	-0.10094	none	0.0380736	-0.336457	-0.374531	none	0.0188851	-0.0841163	-0.103001	none	0.0520961	-0.0793186	-0.131415	none
RPRD2	-0.242296	-0.254104	-0.0118073	none	-0.199049	-0.378068	-0.179019	none	-0.437253	-0.495919	-0.0586661	none	-0.292484	-0.234158	0.0583269	none	-0.139219	-0.267589	-0.12837	none	-0.165762	-0.226667	-0.0609048	none
AGAP1	0.193273	-0.196536	-0.389809	none	0.117588	-0.0703631	-0.187951	none	0.0308874	0.102851	0.0719633	none	-0.16465	0.0747233	0.239374	none	-0.15629	0.181647	0.337937	none	-0.137229	-0.0694071	0.0678216	none
MDH2	0.0322159	-0.00230968	-0.0345256	none	-0.0918361	-0.0308782	0.0609579	none	0.211633	0.147102	-0.0645302	none	-0.0901174	-0.0386811	0.0514363	none	-0.0475819	0.038296	0.0858778	none	0.0256772	-0.0726128	-0.0982901	none
THAP3	0.242345	0.112653	-0.129692	none	0.104488	-0.0896048	-0.194093	none	0.131991	0.0712762	-0.0607151	none	0.00241819	-0.103976	-0.106394	none	0.0359971	0.0208122	-0.0151849	none	0.0544832	0.00333142	-0.0511518	none
SMAD9	0.154734	-0.0588073	-0.213541	none	0.246725	-0.13196	-0.378685	none	0.136379	0.101799	-0.0345795	none	0.112923	-0.0438096	-0.156732	none	0.0916867	0.00414415	-0.0875426	none	0.176521	0.108854	-0.0676668	none
FRK	0.12427	0.0630805	-0.0611891	none	-0.00955585	0.292616	0.302171	none	-0.392413	-0.0751302	0.317282	none	0.187127	0.106452	-0.0806743	none	0.132027	-0.0486378	-0.180664	none	0.105157	-0.0594497	-0.164606	none
B3GAT1	0.137325	0.115842	-0.021483	none	0.055978	-0.000203205	-0.0561812	none	-0.0723133	0.11341	0.185724	none	0.12068	0.176889	0.056209	none	0.175795	0.0663612	-0.109434	none	0.175843	0.103785	-0.0720588	none
NCK2	-0.227211	-0.228231	-0.00102038	none	-0.0201213	-0.319617	-0.299496	none	-0.242111	0.0264298	0.268541	none	-0.127107	0.106467	0.233575	none	-0.0301809	-0.0201073	0.0100735	none	-0.0402505	0.093316	0.133566	none
POC5	0.123699	0.101094	-0.0226048	none	0.324462	0.210318	-0.114144	none	0.362321	0.027092	-0.335229	none	-0.0824038	0.134466	0.21687	none	-0.0699748	0.0502917	0.120266	none	-0.0490939	-0.0599002	-0.0108063	none
DCDC2C	0.174665	0.0291517	-0.145513	none	0.307644	0.118879	-0.188765	none	0.478674	0.0350194	-0.443654	none	0.121198	0.101551	-0.0196469	none	0.0148684	0.0646866	0.0498182	none	0.104346	0.10941	0.00506422	none
SPATA31A7	0.084692	-0.0989008	-0.183593	none	0.314992	-0.0889644	-0.403956	none	-0.00747624	-0.0677048	-0.0602286	none	0.0190286	0.0277613	0.0087327	none	0.109707	0.123433	0.0137261	none	0.0702224	0.0644236	-0.00579879	none
PDE4D	0.245574	0.343907	0.0983329	none	0.164844	0.179468	0.0146242	none	0.0270305	0.191295	0.164265	none	-0.00215316	0.0286494	0.0308025	none	0.01994	-0.070423	-0.090363	none	0.0549441	0.0409505	-0.0139935	none
ZNF497	-0.140092	0.0183844	0.158477	none	-0.132939	0.0545723	0.187511	none	-0.0964586	0.0324688	0.128927	none	0.111782	0.209091	0.0973095	none	0.0460404	0.187999	0.141958	none	0.094567	0.105148	0.0105806	none
SPON2	0.058427	0.0289234	-0.0295037	none	-0.0242937	-0.148636	-0.124342	none	0.100195	0.283603	0.183408	none	0.35826	0.394963	0.0367034	none	0.245346	0.355188	0.109842	none	0.194197	0.31197	0.117773	none
SMPD4	-0.180748	-0.35979	-0.179042	none	0.0779534	-0.328702	-0.406655	none	0.197284	-0.38072	-0.578004	none	0.0763518	0.0413132	-0.0350386	none	0.00439073	-0.000265159	-0.00465589	none	0.0215029	0.0205972	-0.000905652	none
PIGV	-0.427773	-0.460908	-0.0331347	none	-0.561019	-0.510441	0.050578	none	-0.508545	-0.630957	-0.122412	none	-0.32732	-0.0745843	0.252736	none	-0.299822	-0.103328	0.196494	none	-0.241512	-0.178542	0.0629701	none
DNASE2B	0.243878	0.315838	0.0719599	none	0.39918	0.278247	-0.120932	none	0.468996	0.19796	-0.271036	none	-0.0278095	-0.0424792	-0.0146697	none	-0.0660739	0.0923128	0.158387	none	-0.00857476	0.154158	0.162733	none
TOPORS	0.149892	0.269289	0.119397	none	0.089589	0.316321	0.226732	none	0.126524	0.293713	0.167189	none	-0.00535237	0.00768266	0.013035	none	-0.028292	0.0895301	0.117822	none	0.0493355	0.0947569	0.0454215	none
C1GALT1	0.159568	-0.0103821	-0.16995	none	-0.0793575	0.298546	0.377903	none	-0.390542	0.262456	0.652998	none	-0.149403	-0.164146	-0.0147426	none	-0.0139495	0.0334574	0.0474068	none	0.106993	0.0141068	-0.0928861	none
CTSS	0.200073	-0.00180967	-0.201883	none	-0.160401	0.0422418	0.202643	none	-0.217284	0.0169389	0.234223	none	-0.0924452	-0.00869685	0.0837484	none	-0.0997307	-0.0776804	0.0220503	none	-0.0172831	-0.0396927	-0.0224096	none
DKK2	-0.261573	0.00720835	0.268781	none	-0.0271588	-0.052667	-0.0255082	none	0.376915	0.0533503	-0.323565	none	0.263968	-0.0844686	-0.348436	none	-0.0141067	-0.166372	-0.152265	none	0.037144	-0.0357075	-0.0728515	none
NFAM1	0.0989408	0.0461344	-0.0528064	none	0.150461	0.210996	0.0605348	none	0.166367	0.257577	0.0912103	none	-0.0734199	-0.0611274	0.0122925	none	0.000514201	0.014055	0.0135408	none	0.0187538	0.0190773	0.000323413	none
BEST3	-0.241807	0.0458694	0.287676	none	-0.254528	-0.228156	0.0263724	none	-0.590006	-0.0792978	0.510708	none	-0.167482	-0.321238	-0.153755	none	-0.292322	-0.0590407	0.233281	midleft	-0.12983	-0.0714184	0.0584118	none
CTDSPL2	0.234126	0.0494155	-0.18471	none	0.316558	-0.205303	-0.521861	none	0.207981	0.210952	0.00297093	none	0.150904	0.153555	0.00265046	none	0.245176	0.247095	0.00191935	none	0.217355	0.251337	0.0339815	none
RNF212	-0.432617	-0.188743	0.243874	none	-0.259811	0.0963804	0.356192	none	-0.429059	0.0240606	0.45312	none	0.162046	0.187414	0.0253683	none	0.201833	0.254046	0.0522137	none	0.232045	0.225035	-0.00701056	none
FIG4	-0.0341077	0.156592	0.1907	none	-0.040677	0.341966	0.382643	none	-0.214433	0.129815	0.344248	none	-0.154175	-0.122912	0.0312628	none	-0.0443046	0.0687756	0.11308	none	-0.0606498	0.0328672	0.093517	none
PLA2G4C	0.351433	0.0988554	-0.252578	none	0.227501	0.00860119	-0.218899	none	-0.0711791	-0.14228	-0.0711006	none	0.0214661	-0.123262	-0.144728	none	0.0587077	0.0118138	-0.0468939	none	0.0547604	0.0769601	0.0221996	none
SYCP2	0.289803	0.175597	-0.114206	none	0.26293	0.282222	0.0192919	none	0.0736966	0.0799376	0.006241	none	-0.0936648	-0.0135603	0.0801044	none	-0.214092	0.0191442	0.233236	none	-0.0740634	0.0203507	0.0944141	none
C2orf42	-0.0597594	0.102168	0.161927	none	-0.405346	0.0941218	0.499468	none	-0.136637	0.0432505	0.179887	none	0.0268502	0.257614	0.230764	none	0.0598677	0.0598164	-5.13258e-05	none	0.141605	0.0485573	-0.0930481	none
KRTAP10-12	-0.151629	-0.0326717	0.118957	none	-0.00944876	-0.557031	-0.547582	bottomcenter	-0.000440375	-0.0511189	-0.0506785	none	-0.0964608	0.0711388	0.1676	none	-0.0357241	0.0557688	0.0914929	none	-0.101609	0.0107917	0.112401	none
OR51G1	-0.192033	-0.106989	0.0850448	none	0.083003	0.186502	0.103499	none	-0.243711	0.202487	0.446198	none	0.0948352	0.133849	0.0390139	none	0.191549	0.12242	-0.0691293	none	0.205821	0.137691	-0.0681298	none
TBX1	0.102397	0.230794	0.128397	none	0.131246	0.369756	0.23851	none	0.34343	0.248803	-0.0946273	none	0.0325814	0.113443	0.080862	none	0.0827302	0.0976014	0.0148712	none	0.0927842	0.114392	0.0216081	none
MAS1L	0.143126	0.0622576	-0.080868	none	0.310464	0.0793972	-0.231066	none	0.176212	0.09728	-0.0789322	none	0.0103284	-0.0501398	-0.0604682	none	0.0160816	-0.0243238	-0.0404054	none	0.0378455	-0.0189757	-0.0568212	none
TRPC6	0.0158516	0.0231021	0.00725048	none	0.0638428	0.243281	0.179438	none	0.231866	0.074662	-0.157204	none	0.139848	0.236937	0.097089	none	0.188575	0.197565	0.00899028	none	0.213629	0.187882	-0.0257473	none
SIGLEC1	0.0512806	-0.19739	-0.248671	none	0.2901	-0.515788	-0.805888	none	0.0595839	-0.25236	-0.311944	none	-0.0464158	0.0870634	0.133479	none	0.0814862	0.0595506	-0.0219356	none	0.0924723	0.155903	0.0634305	none
MGMT	-0.0256778	-0.072746	-0.0470682	none	0.00843885	-0.257129	-0.265568	none	-0.0109659	-0.120772	-0.109807	none	0.267111	0.299781	0.0326705	none	0.159902	0.156435	-0.00346722	none	0.167028	0.164905	-0.00212316	none
CFI	-0.252701	-0.167823	0.0848777	none	0.049241	-0.177339	-0.22658	none	-0.0814762	-0.217153	-0.135676	none	-0.0901059	-0.0485501	0.0415558	none	-0.00220498	-0.0463727	-0.0441677	none	0.0596238	-0.0459297	-0.105554	none
IRF3	0.0881331	0.116952	0.0288191	none	0.186019	0.087291	-0.098728	none	0.231285	0.126506	-0.104778	none	-0.115774	-0.130427	-0.014653	none	-0.0614241	-0.0298968	0.0315273	none	-0.0119838	0.0265903	0.0385741	none
PSMB8	0.325388	0.30862	-0.016768	none	-0.108392	-0.110034	-0.00164235	none	-0.1025	0.25402	0.35652	none	-0.100895	-0.190245	-0.0893491	none	-0.0594864	-0.128652	-0.0691656	none	0.00144146	-0.0946528	-0.0960942	none
NRK	0.121789	-0.0811824	-0.202971	none	0.169515	0.0890796	-0.0804351	none	0.38969	0.152375	-0.237315	none	0.074055	0.13219	0.0581349	none	0.0604637	0.152796	0.0923323	none	0.115131	0.131736	0.0166049	none
SNED1	-0.0522412	-0.316675	-0.264434	none	-0.209886	-0.413349	-0.203464	none	-0.372296	-0.0655254	0.30677	none	0.17606	0.330509	0.154448	none	0.194694	0.0314101	-0.163284	none	0.0401435	0.126979	0.0868357	none
TRAM2	-0.370237	-0.175039	0.195197	none	-0.11864	-0.567157	-0.448516	none	-0.214678	-0.211135	0.00354327	none	-0.0292484	-0.0747098	-0.0454613	none	-0.00765124	-0.272438	-0.264786	none	-0.131185	-0.0870139	0.0441712	none
TFAP2A	0.185591	0.313258	0.127666	none	0.27381	0.244606	-0.0292035	none	0.326049	0.28283	-0.0432194	none	-0.0626484	-0.0788875	-0.0162392	none	-0.0988341	-0.101848	-0.0030143	none	-0.0617043	-0.0687786	-0.00707432	none
SNX12	0.184336	0.196972	0.012636	none	0.234307	0.353558	0.119251	none	0.487719	0.25544	-0.232279	none	-0.0266341	-0.040242	-0.0136079	none	0.01844	-0.0599472	-0.0783871	none	0.0737345	-0.00158281	-0.0753173	none
GTF2IRD2	-0.225091	-0.105712	0.119378	none	-0.171978	0.319033	0.491012	none	-0.0140598	-0.0473366	-0.0332768	none	0.125218	0.224006	0.0987874	none	0.217098	-0.00117005	-0.218268	none	0.24268	0.118351	-0.124329	none
LRP12	-0.157772	0.0298875	0.18766	none	-0.0374872	-0.0514542	-0.013967	none	-0.255957	-0.177122	0.0788347	none	-0.196605	-0.174059	0.0225459	none	-0.0307843	-0.0631395	-0.0323552	none	-0.0244819	-0.026053	-0.00157107	none
DACH2	0.367236	0.111436	-0.2558	none	0.244817	-0.0320295	-0.276846	none	0.201994	0.331184	0.129191	none	-0.0675414	-0.0350236	0.0325177	none	0.0198369	-0.00425506	-0.024092	none	0.0288309	-0.000467708	-0.0292987	none
IQCF6	-0.192816	-0.0692679	0.123548	none	0.169828	0.236357	0.0665293	none	-0.156676	0.111301	0.267977	none	0.166238	0.0910225	-0.0752158	none	0.0995448	0.121003	0.0214587	none	0.0459848	0.091033	0.0450482	none
ZNF821	0.0859477	0.132999	0.0470509	none	0.0500171	0.0174405	-0.0325765	none	0.186419	0.234377	0.047958	none	0.139837	0.0542955	-0.0855411	none	0.33456	0.0231428	-0.311418	midright	0.254303	0.13829	-0.116013	none
ADM5	0.292804	-0.0405746	-0.333378	none	-0.0564907	0.224986	0.281476	none	-0.217104	-0.0152572	0.201847	none	-0.254882	0.0583886	0.313271	none	-0.0590965	0.114488	0.173585	none	0.00330811	0.0713082	0.0680001	none
BAHCC1	-0.433775	-0.355501	0.0782741	none	-0.549185	-0.0308719	0.518314	midleft	-0.31121	-0.29256	0.0186502	none	-0.0574574	0.0132536	0.070711	none	-0.0131591	-0.025069	-0.0119099	none	-0.0313464	0.069355	0.100701	none
ENO2	0.369209	-0.0283585	-0.397568	none	0.0871326	-0.286118	-0.37325	none	-0.0325378	-0.232141	-0.199603	none	-0.209652	-0.0965256	0.113126	none	-0.135532	-0.0343235	0.101209	none	-0.0118982	0.0144714	0.0263696	none
SMIM11	0.514029	0.137981	-0.376048	none	0.61103	0.409249	-0.201782	none	1.19604	0.27414	-0.921898	midright	0.189566	0.0801586	-0.109407	none	0.210629	0.0300035	-0.180625	none	0.132344	0.0637083	-0.0686356	none
GABRA6	0.201182	0.0780669	-0.123115	none	0.31381	0.218141	-0.0956693	none	0.430311	0.201812	-0.228498	none	0.119526	0.0243072	-0.095219	none	-0.107901	-0.0316324	0.0762687	none	-0.154094	0.0153125	0.169406	none
BTBD18	-0.286721	-0.190277	0.0964438	none	-0.187984	-0.180525	0.00745928	none	-0.257518	-0.0888759	0.168642	none	-0.00984874	-0.159955	-0.150106	none	-0.0165384	-0.0623158	-0.0457774	none	0.0454571	-0.167726	-0.213183	none
ZFP64	0.181172	-0.0602666	-0.241438	none	-0.0641946	0.152916	0.217111	none	0.0808529	-0.00297847	-0.0838314	none	-0.225531	-0.116577	0.108954	none	0.0022974	-0.120023	-0.12232	none	-0.000737844	-0.103576	-0.102839	none
OR4E2	0.187858	0.0469277	-0.140931	none	0.206895	-0.137332	-0.344227	none	0.454892	0.176152	-0.27874	none	-0.00861083	-0.135385	-0.126774	none	0.10737	0.0917593	-0.0156106	none	0.111138	0.0490052	-0.0621326	none
REM2	0.151065	0.136475	-0.0145896	none	0.247052	0.383004	0.135952	none	0.000202665	0.0506717	0.0504691	none	-0.204954	-0.0657492	0.139204	none	-0.184495	-0.103922	0.0805735	none	-0.139145	-0.0226476	0.116498	none
SPARCL1	-0.337016	-0.206334	0.130683	none	0.195959	-0.111507	-0.307466	none	-0.348863	-0.0902061	0.258657	none	0.0779773	0.0514025	-0.0265748	none	-0.0585558	0.142271	0.200827	none	0.0266658	0.147118	0.120452	none
C8orf37	0.133957	-0.165665	-0.299622	none	0.17336	0.268011	0.0946519	none	0.615259	0.220752	-0.394506	none	0.191841	0.0119238	-0.179917	none	0.234935	0.217416	-0.0175186	none	0.18227	0.221233	0.0389623	none
USP17L10	0.187434	-0.0769807	-0.264415	none	0.0168575	-0.187938	-0.204795	none	0.281351	0.142055	-0.139296	none	0.0680914	0.116142	0.0480501	none	0.121903	0.0780628	-0.0438398	none	0.211882	0.078309	-0.133573	none
TM2D1	-0.19536	-0.26887	-0.0735101	none	-0.418746	-0.800076	-0.38133	none	-0.190755	-0.185713	0.00504156	none	-0.336438	-0.154868	0.18157	none	-0.465482	-0.309591	0.155892	none	-0.357374	-0.330486	0.0268879	none
ZNF711	-0.321442	-0.119843	0.201599	none	0.101848	-0.104691	-0.206539	none	0.398129	0.263511	-0.134618	none	0.117563	0.174584	0.0570209	none	0.0253568	0.0615509	0.0361941	none	-0.0247047	-0.004973	0.0197317	none
CHRNA6	0.132509	-0.141998	-0.274507	none	0.0176777	0.0186991	0.00102142	none	0.227246	0.0987788	-0.128467	none	-0.0639416	0.0250174	0.088959	none	0.0061151	0.0196268	0.0135117	none	0.0897624	-0.241953	-0.331716	none
SULT1C4	-0.0511632	-0.0417671	0.00939608	none	-0.0613152	-0.147262	-0.0859468	none	0.150198	0.0195766	-0.130622	none	-0.371945	-0.121473	0.250471	none	-0.133971	-0.204712	-0.0707415	none	-0.209279	-0.183481	0.0257984	none
MYO1G	-0.0610022	0.080764	0.141766	none	-0.153124	0.0170084	0.170133	none	0.0411175	-0.0253766	-0.0664941	none	0.0889076	0.0868735	-0.00203407	none	0.0670385	0.131376	0.0643373	none	0.0440273	0.177795	0.133768	none
PLP2	0.342773	0.23986	-0.102913	none	0.377065	0.299997	-0.077068	none	0.538546	0.331719	-0.206828	none	0.105168	-0.00113082	-0.106299	none	0.0828704	0.060091	-0.0227794	none	0.151642	0.0266007	-0.125042	none
PNMAL2	-0.0584221	0.0467097	0.105132	none	-0.00159361	-0.202495	-0.200901	none	-0.116222	-0.0460992	0.0701226	none	-0.00341087	0.0165317	0.0199426	none	-0.0805269	-0.0136115	0.0669154	none	-0.00155199	0.0272734	0.0288254	none
TRAF6	0.135904	0.169152	0.0332478	none	0.129147	0.0824901	-0.0466567	none	0.204123	0.13777	-0.0663523	none	-0.0479365	-0.132675	-0.0847381	none	-0.0562271	-0.113224	-0.0569971	none	-0.202754	-0.118394	0.0843603	none
TOR1B	0.218567	0.0441399	-0.174427	none	0.267003	0.159375	-0.107628	none	0.385432	-0.0264199	-0.411852	none	-0.176797	-0.261851	-0.0850541	none	0.0134343	-0.0293673	-0.0428015	none	-0.0415394	-0.0452734	-0.00373402	none
MAGT1	-0.633115	0.121886	0.755001	midleft	-0.183128	0.000768327	0.183897	none	-0.122007	-0.0445371	0.0774694	none	-0.0237448	0.136898	0.160643	none	-0.051436	0.125089	0.176525	none	0.0522672	0.141519	0.0892519	none
RDX	0.177111	-0.150086	-0.327197	none	0.136049	0.093297	-0.042752	none	0.271325	0.0216534	-0.249671	none	-0.180955	-0.0522041	0.128751	none	-0.000763052	0.0173399	0.018103	none	-0.026664	0.0286814	0.0553454	none
C14orf180	0.293244	0.320127	0.0268827	none	0.189422	0.30364	0.114218	none	0.525798	-0.0109849	-0.536782	none	0.180235	0.142788	-0.0374471	none	0.167243	0.116057	-0.051186	none	0.191086	0.128099	-0.0629872	none
COX8C	0.322257	0.0782552	-0.244002	none	0.463303	0.267428	-0.195875	none	0.765186	0.0508236	-0.714362	midright	0.319642	0.230378	-0.0892644	none	0.12186	0.267284	0.145424	none	0.217988	0.261389	0.0434007	none
A2M	-0.155285	0.0239581	0.179243	none	0.141281	0.0398871	-0.101394	none	0.196213	-0.140273	-0.336486	none	-0.0503806	-0.0808535	-0.0304729	none	-0.0800574	0.048518	0.128575	none	0.122209	0.0544201	-0.0677887	none
GTPBP6	-0.119194	-0.0963118	0.0228826	none	0.0364519	0.291685	0.255233	none	-0.0444492	0.184448	0.228897	none	0.079336	-0.158741	-0.238077	none	-0.0188298	0.0672634	0.0860932	none	-0.0862789	-0.141753	-0.0554746	none
CYP19A1	-0.153183	0.234734	0.387917	none	0.29094	0.307757	0.0168162	none	0.0910739	0.362455	0.271381	none	-0.0850721	0.0487687	0.133841	none	0.0928957	0.0669104	-0.0259853	none	0.1849	0.101623	-0.0832767	none
NOXA1	0.206581	0.113831	-0.0927491	none	0.194777	0.190698	-0.00407897	none	0.0296835	-0.043588	-0.0732715	none	0.0158557	-0.0867888	-0.102645	none	0.0201928	-0.114401	-0.134594	none	-0.038104	-0.0522786	-0.0141746	none
RUSC2	-0.277702	0.126787	0.404489	none	-0.150689	0.0566589	0.207348	none	-0.00773354	0.129948	0.137682	none	-0.00485603	0.0260648	0.0309208	none	0.0812185	0.127453	0.046235	none	0.103713	0.206953	0.103241	none
RNF181	0.208146	0.0604793	-0.147667	none	-0.121911	-0.326841	-0.204929	none	0.232704	-0.151967	-0.384672	none	-0.196621	-0.613342	-0.41672	bottomcenter	-0.37955	-0.43553	-0.0559795	none	-0.422053	-0.349722	0.0723306	none
AIP	-0.208358	-0.288449	-0.0800908	none	-0.137936	-0.0153497	0.122586	none	-0.288087	-0.205806	0.0822811	none	0.0233749	-0.0122194	-0.0355942	none	0.0120309	-0.0565554	-0.0685864	none	-0.0290431	0.00931424	0.0383573	none
S100A2	0.283916	-0.236216	-0.520132	none	0.0828506	-0.0354299	-0.118281	none	-0.00303932	-0.226278	-0.223239	none	-0.222879	-0.10441	0.118469	none	-0.25496	-0.0774527	0.177507	none	-0.155449	-0.117344	0.0381048	none
GPR183	0.328128	0.279104	-0.049024	none	0.288676	0.22702	-0.0616559	none	0.556366	0.220049	-0.336317	none	0.0286591	0.14985	0.121191	none	0.108974	0.16209	0.0531157	none	0.136845	0.195599	0.0587536	none
MEF2BNB-MEF2B	0.287422	0.118467	-0.168955	none	-0.0304483	-0.092144	-0.0616957	none	-0.117197	-0.052809	0.0643884	none	0.061473	-0.0242276	-0.0857006	none	-0.127161	-0.123749	0.0034121	none	-0.0432758	-0.122865	-0.0795887	none
SYTL4	0.0857781	0.18027	0.0944916	none	-0.0552518	0.132853	0.188105	none	-0.262112	0.260614	0.522726	none	-0.0880744	0.206091	0.294166	none	-0.0787029	0.0375616	0.116265	none	-0.0773205	0.121068	0.198388	none
OLFM1	0.28297	-0.24502	-0.52799	none	-0.046027	-0.0431266	0.00290038	none	0.289532	-0.0447775	-0.334309	none	-0.136816	-0.288748	-0.151932	none	-0.125727	-0.115501	0.0102257	none	-0.239462	-0.05952	0.179942	none
CDH9	0.0882864	0.0376265	-0.0506599	none	0.186873	0.0255757	-0.161298	none	0.496919	0.124303	-0.372616	none	-0.0652725	-0.0340745	0.0311979	none	-0.102481	0.129371	0.231852	none	0.0560084	0.0093941	-0.0466143	none
BECN1	-0.644286	-0.167478	0.476808	midleft	-0.365132	-0.115433	0.249699	none	-0.0324914	-0.220991	-0.1885	none	-0.276671	-0.188431	0.0882399	none	-0.23673	-0.30277	-0.06604	none	-0.309426	-0.225495	0.0839316	none
TSSK6	-0.848763	-0.251366	0.597396	midleft	-0.412238	-0.481105	-0.0688673	none	-0.452311	-0.322242	0.13007	none	-0.0242539	0.0579767	0.0822306	none	-0.0759483	-0.091402	-0.0154537	none	-0.0208245	-0.00366198	0.0171626	none
AP3D1	0.071968	-0.0343489	-0.106317	none	-0.00164075	0.0677449	0.0693857	none	0.165296	0.134224	-0.0310713	none	-0.0308871	0.0911242	0.122011	none	0.0113128	0.230425	0.219112	none	-0.0167545	0.185486	0.202241	none
FAM212B	-0.174094	-0.0505453	0.123549	none	-0.100181	-0.0926424	0.00753843	none	-0.363883	-0.0304779	0.333405	none	0.196638	0.210786	0.0141483	none	0.20724	0.167134	-0.0401055	none	0.188911	0.185356	-0.00355527	none
FAM83B	-0.175268	-0.0922287	0.0830394	none	0.0499359	-0.0372973	-0.0872333	none	0.0561437	0.0213666	-0.0347772	none	-0.113736	-0.181398	-0.0676614	none	-0.10204	-0.243358	-0.141318	none	-0.0614842	-0.0784106	-0.0169264	none
ACTL7B	-0.0542732	0.104074	0.158347	none	0.147215	-0.0672355	-0.21445	none	0.149489	0.107892	-0.0415972	none	0.022707	0.171008	0.148301	none	0.0643625	0.0394901	-0.0248724	none	0.124571	0.117526	-0.00704498	none
C16orf95	0.378929	0.108568	-0.270361	none	0.214044	-0.21669	-0.430733	none	0.224756	0.101931	-0.122824	none	0.0425819	0.144432	0.10185	none	0.182944	0.0697061	-0.113238	none	0.182859	0.187101	0.00424202	none
IGSF10	0.130129	-0.126707	-0.256836	none	0.145833	0.327487	0.181654	none	0.163347	-0.12778	-0.291128	none	-0.00650237	0.112482	0.118985	none	0.0602597	-0.0120361	-0.0722958	none	0.119838	0.119688	-0.000150268	none
MAP7	0.773988	0.41129	-0.362697	none	0.559225	0.388903	-0.170322	none	0.693351	0.56379	-0.129562	none	0.124976	0.139245	0.0142696	none	0.171758	0.0584796	-0.113278	none	0.138254	0.127622	-0.0106322	none
GPR156	0.268928	-0.186302	-0.45523	none	-0.0472773	-0.153878	-0.106601	none	0.0937217	-0.0379595	-0.131681	none	0.0768691	-0.0820619	-0.158931	none	0.0682846	-0.129502	-0.197786	none	0.0381299	-0.0703307	-0.108461	none
CSRNP3	-0.0205814	0.136667	0.157248	none	-0.0532396	-0.238755	-0.185515	none	0.309584	-0.232169	-0.541754	none	0.14901	-0.0331627	-0.182173	none	0.0512522	-0.061004	-0.112256	none	0.187057	0.062875	-0.124182	none
PROCA1	0.089914	-0.16885	-0.258764	none	0.021074	-0.0435477	-0.0646217	none	0.00959244	0.0539746	0.0443822	none	-0.0609311	0.0631493	0.12408	none	-0.0395889	0.0491891	0.088778	none	-0.0208531	0.0644427	0.0852958	none
OR2A4	-0.372536	-0.518668	-0.146131	none	-0.361244	-0.421314	-0.0600701	none	-0.374167	-0.49014	-0.115973	none	-0.160722	-0.0909496	0.069772	none	-0.302733	-0.112015	0.190718	none	0.0353122	-0.0912847	-0.126597	none
TMEM177	-0.138305	-0.069967	0.0683378	none	0.0648567	-0.0943694	-0.159226	none	-0.110844	-0.0463059	0.0645377	none	0.00560185	-0.0558175	-0.0614193	none	0.0361257	-0.0870427	-0.123168	none	-0.0387048	0.0241233	0.0628281	none
CCDC28B	0.312162	0.203161	-0.109001	none	0.213673	0.401836	0.188162	none	0.115086	0.0950781	-0.0200082	none	-0.33174	-0.305883	0.0258572	none	-0.300385	-0.227255	0.0731304	none	-0.341427	-0.149948	0.191479	none
IRG1	-0.0945472	-0.0959108	-0.00136357	none	-0.130044	-0.220065	-0.0900211	none	0.0169141	0.167983	0.151068	none	0.174636	-0.0219701	-0.196606	none	0.0587279	0.0306082	-0.0281196	none	0.101662	0.160755	0.0590928	none
FOXH1	-0.508631	0.255167	0.763798	none	-0.112731	0.304997	0.417727	none	0.045124	0.0911509	0.0460269	none	-0.158151	-0.0974103	0.0607412	none	-0.219095	-0.0715006	0.147595	none	0.0680652	-0.0694592	-0.137524	none
PIDD1	-0.109946	0.014041	0.123987	none	0.142048	0.234449	0.0924006	none	0.131695	0.022625	-0.10907	none	0.199846	0.252191	0.0523444	none	0.2006	0.207981	0.00738061	none	0.179908	0.271858	0.0919495	none
TGM1	-0.114763	0.208356	0.32312	none	-0.016876	-0.0543657	-0.0374897	none	-0.149476	0.139617	0.289092	none	0.242883	-0.105493	-0.348376	none	0.1435	0.0101054	-0.133394	none	0.085277	0.0170443	-0.0682327	none
HOXD4	-0.208978	-0.110053	0.0989244	none	0.00718316	0.371759	0.364576	none	-0.274125	0.0801457	0.354271	none	0.267471	0.248784	-0.018687	none	0.14946	0.136388	-0.0130719	none	0.188644	0.0994097	-0.089234	none
SCYL1	-0.0150298	-0.316919	-0.301889	none	-0.480833	-0.061903	0.41893	none	-0.318978	-0.0581056	0.260872	none	-0.069072	-0.333051	-0.263979	none	-0.104651	-0.224171	-0.11952	none	-0.253715	-0.219392	0.0343225	none
STT3A	-0.429584	-0.394466	0.0351173	none	-0.647172	-0.212841	0.43433	none	-0.765973	-0.553469	0.212504	none	-0.15263	-0.172245	-0.0196156	none	-0.243115	-0.290142	-0.0470277	none	-0.54428	-0.47349	0.07079	none
ERV3-1	-0.0613822	0.0492795	0.110662	none	0.120365	0.104058	-0.0163067	none	0.198135	0.0243587	-0.173777	none	-0.00379099	-0.068466	-0.064675	none	0.0434058	-0.0613581	-0.104764	none	-0.018925	0.0204566	0.0393816	none
PDE1C	0.12341	0.16426	0.0408498	none	0.380369	0.446691	0.0663225	none	0.431485	0.291716	-0.139769	none	0.00345327	-0.198109	-0.201562	none	0.0495822	-0.00372882	-0.0533111	none	0.0228729	-0.00346927	-0.0263422	none
CLK3	0.150936	0.00238047	-0.148555	none	0.00128059	0.267018	0.265737	none	0.169244	-0.0918582	-0.261102	none	-0.069604	-0.192228	-0.122624	none	-0.0502334	-0.169193	-0.11896	none	0.0400579	-0.0515252	-0.0915831	none
PCDH7	-0.258458	-0.199465	0.0589933	none	-0.306946	-0.372626	-0.06568	none	-0.22713	-0.275575	-0.0484446	none	-0.0273102	-0.16488	-0.13757	none	0.0679277	-0.10192	-0.169848	none	0.122298	0.101684	-0.020614	none
BFSP2	0.0485473	-0.356111	-0.404658	none	0.0348058	-0.0839805	-0.118786	none	0.323727	-0.00332337	-0.32705	none	-0.0819454	0.0132512	0.0951966	none	-0.188001	0.0211707	0.209172	none	-0.00998173	0.0100903	0.020072	none
C4orf22	-0.145378	0.0921747	0.237552	none	0.0560606	0.399265	0.343204	none	0.120335	0.133336	0.0130002	none	-0.0531799	-0.061063	-0.00788311	none	0.0456548	0.0675761	0.0219213	none	-0.0384641	0.00145998	0.0399241	none
NCEH1	-0.0667575	-0.189789	-0.123031	none	0.0842618	-0.142866	-0.227128	none	0.180341	-0.102631	-0.282973	none	0.0325814	-0.0721743	-0.104756	none	-0.0339341	0.0815014	0.115435	none	-0.167946	0.0563038	0.22425	none
BCKDHB	-0.317104	0.0900808	0.407184	none	-0.000684011	-0.0428285	-0.0421445	none	0.338063	0.108613	-0.22945	none	-0.124707	-0.122073	0.00263393	none	0.00021508	-0.0862855	-0.0865006	none	0.0881615	-0.132491	-0.220653	none
ATF2	-0.277148	-0.0595274	0.21762	none	-0.0985817	-0.193095	-0.0945134	none	-0.108668	0.109532	0.2182	none	0.0453943	-0.0446587	-0.090053	none	0.0831148	-0.0745088	-0.157624	none	0.0921424	0.00611736	-0.0860251	none
PRKCB	-0.111229	0.0730633	0.184293	none	-0.189308	0.0579806	0.247289	none	-0.129049	0.151236	0.280286	none	-0.0142006	0.0563463	0.0705469	none	0.0436289	0.141519	0.0978904	none	0.0609324	0.160694	0.0997621	none
IFNB1	-0.0473845	0.272375	0.319759	none	0.00923687	-0.00510883	-0.0143457	none	-0.213904	-0.0312849	0.182619	none	0.375514	0.045096	-0.330418	midright	0.268196	0.198349	-0.0698471	none	0.192762	0.205859	0.0130974	none
CBWD6	-0.368149	-0.131813	0.236336	none	-0.516504	-0.314507	0.201997	none	-0.604007	-0.296342	0.307664	none	-0.286722	-0.273969	0.0127531	none	-0.345683	-0.320835	0.0248484	none	-0.352962	-0.318038	0.0349234	none
COLGALT1	-0.0707596	-0.263797	-0.193037	none	-0.0910045	-0.123663	-0.032658	none	-0.0280151	-0.108029	-0.0800142	none	0.183361	0.258834	0.0754729	none	0.32671	0.231286	-0.0954238	none	0.198984	0.237031	0.0380474	none
LANCL1	0.18838	0.0347621	-0.153618	none	0.0377706	0.240426	0.202656	none	-0.0727843	0.296019	0.368803	none	0.0923028	-0.196719	-0.289022	none	-0.0699302	0.017743	0.0876732	none	0.0229532	0.180312	0.157359	none
PLEKHM1	-0.384164	-0.326211	0.0579529	none	-0.222659	-0.149842	0.0728166	none	-0.427807	0.0986495	0.526457	none	-0.117793	-0.284782	-0.166989	none	-0.265169	-0.1133	0.151868	none	-0.350305	-0.145069	0.205236	none
KRT31	-0.0972789	-0.0642712	0.0330077	none	-0.139723	-0.0704057	0.0693172	none	-0.137682	-0.0703356	0.0673463	none	-0.0678671	-0.220107	-0.15224	none	0.0646939	0.0154616	-0.0492324	none	-0.0437001	-0.0184366	0.0252635	none
KLK14	0.365442	0.015106	-0.350336	none	-0.305921	-0.0745552	0.231366	none	0.152934	-0.18231	-0.335244	none	0.162765	0.0716947	-0.0910699	none	0.244942	0.207915	-0.0370265	none	0.173562	0.148559	-0.0250025	none
CSRP2	0.383218	0.490982	0.107764	none	0.14193	0.326194	0.184264	none	0.175477	0.624377	0.4489	none	-0.0939856	-0.201413	-0.107428	none	-0.130635	-0.0779637	0.0526713	none	-0.129411	-0.0103889	0.119022	none
LIMK1	-0.288123	-0.114675	0.173448	none	-0.213802	-0.448189	-0.234388	none	-0.149837	-0.0526093	0.0972278	none	-0.213974	-0.141486	0.0724875	none	-0.15203	-0.117561	0.0344698	none	-0.174266	-0.113394	0.0608716	none
FAM19A1	0.16912	-0.0956423	-0.264762	none	0.0648938	-0.340941	-0.405834	none	0.0753315	-0.0274928	-0.102824	none	0.0630936	-0.115743	-0.178837	none	0.197764	-0.0395152	-0.237279	none	0.141481	0.000999913	-0.140481	none
CH25H	0.0129816	-0.0836406	-0.0966222	none	-0.117568	0.535108	0.652676	topcenter	-0.278448	-0.02695	0.251498	none	0.0275018	0.00370185	-0.0237999	none	0.0421098	0.0713088	0.029199	none	0.0309854	0.0696276	0.0386422	none
ZNF735	-0.286329	0.0448983	0.331228	none	-0.389226	-0.0256088	0.363617	none	0.189684	-0.045451	-0.235135	none	-0.222912	-0.0520838	0.170828	none	-0.193153	-0.277133	-0.0839802	none	-0.209377	-0.0556901	0.153687	none
CISD3	-0.81197	-0.427801	0.38417	none	-0.67934	-0.00854252	0.670798	midleft	-0.397239	-0.0834668	0.313772	none	-0.0376561	-0.187685	-0.150029	none	-0.0330162	-0.249568	-0.216552	none	-0.126924	-0.120495	0.00642949	none
ZNF80	0.0843854	0.177306	0.0929205	none	0.0361372	0.430572	0.394435	none	0.284125	0.032047	-0.252078	none	-0.00171509	0.133295	0.13501	none	-0.0260229	-0.0456645	-0.0196416	none	0.0264893	-0.0370052	-0.0634945	none
ZNF750	-0.261426	0.0265314	0.287958	none	-0.132819	0.0423396	0.175159	none	-0.318436	-0.0418431	0.276593	none	0.0267651	0.00946477	-0.0173003	none	0.0280551	-0.0101392	-0.0381943	none	0.111824	-0.0417943	-0.153618	none
PCDHA12	0.29724	0.299729	0.00248912	none	0.227273	0.401583	0.174311	none	0.271686	0.321328	0.0496417	none	-0.0514103	-0.00986899	0.0415413	none	-0.0197477	0.0932661	0.113014	none	-0.021141	0.0519523	0.0730932	none
ZNF486	-0.188657	-0.026242	0.162415	none	0.284461	-0.0460066	-0.330468	none	0.157657	0.0928368	-0.0648199	none	0.063475	0.0276122	-0.0358629	none	0.0277258	0.129349	0.101623	none	0.0780256	0.0628793	-0.0151462	none
TBKBP1	-0.334896	-0.365177	-0.0302807	none	-0.341678	-0.180004	0.161674	none	-0.317881	-0.281339	0.0365418	none	-0.240919	-0.065717	0.175202	none	-0.125695	-0.13812	-0.0124248	none	-0.0871159	-0.165608	-0.0784917	none
KLC4	0.192816	-0.0816444	-0.27446	none	0.0961708	-0.107881	-0.204052	none	0.520752	-0.118557	-0.639309	none	-0.119426	0.0990984	0.218525	none	0.120755	-0.0197641	-0.140519	none	-0.0770335	-0.00458568	0.0724478	none
IL17B	-0.14399	-0.0707567	0.0732332	none	-0.0638642	-0.0104847	0.0533795	none	0.0544972	0.0472494	-0.00724786	none	0.102667	0.161726	0.059059	none	0.0799012	0.101846	0.021945	none	0.0692169	0.0428967	-0.0263202	none
COG7	-0.287716	-0.182728	0.104988	none	-0.639055	-0.355293	0.283762	none	-0.573335	-0.372213	0.201121	none	-0.130499	-0.197007	-0.0665078	none	-0.256011	-0.274943	-0.018932	none	-0.223604	-0.305573	-0.081969	none
IQCA1L	-0.0888409	0.0844007	0.173242	none	0.131335	0.040846	-0.0904894	none	-0.23904	0.0271834	0.266223	none	0.107555	0.0532244	-0.0543304	none	0.0706515	0.15747	0.0868186	none	0.0143691	0.05852	0.0441508	none
OR11G2	-0.00681062	0.166765	0.173576	none	0.0219113	0.0932922	0.0713809	none	0.329069	0.126648	-0.20242	none	0.017164	0.000444181	-0.0167199	none	0.051061	0.0748149	0.0237539	none	0.0387619	0.0781163	0.0393545	none
HCCS	-0.00204852	-0.0819303	-0.0798818	none	0.0441829	0.139311	0.0951285	none	0.21833	0.069454	-0.148876	none	0.167302	0.279765	0.112463	none	0.0815499	0.0952545	0.0137046	none	-0.0520729	0.00718559	0.0592585	none
RPS6KA6	0.298006	0.0120022	-0.286004	none	0.0236685	0.0332156	0.00954702	none	-0.148753	-0.0231902	0.125563	none	0.145139	0.21826	0.0731212	none	-0.00326561	0.145747	0.149012	none	-0.171895	-0.0364071	0.135488	none
SULT1A1	0.394227	-0.00225163	-0.396478	none	0.219911	0.148842	-0.0710682	none	0.24544	0.126951	-0.118489	none	0.0769444	-0.0276749	-0.104619	none	0.100655	0.1773	0.0766447	none	0.147471	0.0938281	-0.0536426	none
SPAG1	0.049472	-0.0592746	-0.108747	none	-0.0165656	0.404864	0.42143	none	-0.0149553	-0.0267644	-0.0118091	none	0.110112	-0.0301324	-0.140244	none	0.0898882	0.0684575	-0.0214307	none	-0.0401934	-0.0618898	-0.0216963	none
CRIP1	0.0447115	0.176155	0.131444	none	0.0948835	0.429405	0.334522	none	0.109438	0.239889	0.13045	none	-0.0401215	0.179516	0.219638	none	0.0910748	0.0846697	-0.00640508	none	0.182074	0.122014	-0.0600604	none
ACACB	0.411204	0.230585	-0.180619	none	0.112986	0.474607	0.361622	none	0.148043	0.18217	0.0341262	none	0.149361	0.0587292	-0.0906315	none	0.0365017	0.12084	0.0843383	none	0.19032	0.0575981	-0.132721	none
C2orf80	0.0208016	-0.155149	-0.17595	none	0.0756194	0.309176	0.233557	none	0.0696255	0.0912086	0.0215831	none	-0.17683	0.0124239	0.189254	none	0.0556758	-0.0014627	-0.0571385	none	0.0127325	-0.0271788	-0.0399114	none
OLFML1	-0.121554	0.0566594	0.178214	none	-0.060119	-0.216658	-0.156539	none	-0.180806	0.0675558	0.248362	none	-0.0246927	-0.0967205	-0.0720279	none	-0.0147091	-0.0468793	-0.0321703	none	-0.0313696	0.0252222	0.0565918	none
SPIN1	0.441913	0.217474	-0.224439	none	0.354537	-0.113206	-0.467743	none	0.637504	-0.0952623	-0.732767	none	-0.0487452	-0.0392065	0.00953875	none	-0.0798077	0.01335	0.0931578	none	-0.0655159	-0.0675616	-0.00204574	none
ATXN7	-0.104884	-0.318366	-0.213482	none	0.0853398	0.143415	0.0580755	none	-0.309778	-0.438467	-0.128689	none	0.0776712	0.158302	0.0806309	none	0.0856644	0.111307	0.0256423	none	0.157258	0.194905	0.0376464	none
ITIH4	-0.14366	0.198018	0.341678	none	-0.0904349	0.296196	0.386631	none	-0.132198	0.157367	0.289565	none	0.0605153	-0.00820467	-0.06872	none	0.0520107	0.0308665	-0.0211443	none	0.0821973	-0.00646675	-0.088664	none
CCND2	0.232544	0.143374	-0.08917	none	0.220053	0.232146	0.0120933	none	0.235891	0.0295695	-0.206322	none	0.103962	0.133225	0.0292639	none	-0.0145295	0.081996	0.0965255	none	-0.00718911	-0.0200226	-0.0128335	none
OAS2	0.109258	0.114562	0.00530437	none	-0.173075	0.00200508	0.17508	none	0.106812	0.0506141	-0.0561984	none	-0.15793	-0.123338	0.0345927	none	0.012492	-0.0548819	-0.0673739	none	0.0527727	0.00464731	-0.0481253	none
MLLT10	1.01025	-0.0810255	-1.09128	midright	0.682972	-0.0780645	-0.761036	midright	0.662834	-0.0200547	-0.682889	none	0.200272	0.0366914	-0.16358	none	0.0966043	-0.14092	-0.237524	none	-0.0415778	-0.100677	-0.0590993	none
ZNF444	0.0964113	-0.0949816	-0.191393	none	0.31549	-0.00399644	-0.319487	none	0.298435	0.0464971	-0.251938	none	0.265523	0.293239	0.0277164	none	0.0870411	0.170468	0.0834271	none	0.0716237	0.13783	0.0662062	none
GNAZ	-0.0235349	0.0637935	0.0873284	none	0.00540243	0.272664	0.267262	none	-0.0316952	0.0207282	0.0524234	none	0.000137286	-0.0688389	-0.0689762	none	0.0258211	-0.084795	-0.110616	none	0.116611	-0.0540391	-0.17065	none
YTHDF2	-0.00246161	-0.150883	-0.148421	none	0.116321	-0.0208315	-0.137152	none	0.083182	-0.0340268	-0.117209	none	-0.632279	-0.66922	-0.0369417	none	-0.517515	-0.491401	0.0261143	none	-0.656344	-0.454106	0.202239	none
C9orf69	-0.0713597	0.0497729	0.121133	none	0.0025366	-0.0360198	-0.0385564	none	-0.0820207	0.027968	0.109989	none	0.0605481	0.0655357	0.00498758	none	0.186832	0.0636799	-0.123152	none	0.133913	0.200538	0.0666255	none
OSTF1	-0.0101754	0.144521	0.154696	none	0.0913477	0.0458962	-0.0454515	none	-0.0477164	0.0174689	0.0651853	none	0.0381489	0.022209	-0.0159398	none	-0.0663809	0.13909	0.205471	none	0.000623443	0.024724	0.0241005	none
AZGP1	0.0639752	0.0601009	-0.00387427	none	-0.134537	0.127705	0.262242	none	0.0218781	0.0666671	0.044789	none	-0.0180349	-0.0905174	-0.0724825	none	0.0549736	0.0198306	-0.035143	none	0.0908054	-0.0370417	-0.127847	none
RFNG	-0.054694	-0.00501826	0.0496757	none	-0.0331397	-0.0244764	0.00866329	none	-0.226923	0.0303822	0.257306	none	0.0438408	0.0964375	0.0525967	none	0.134396	0.0604538	-0.0739419	none	0.0125667	0.0165477	0.003981	none
IGF2BP3	0.0644987	-0.379002	-0.443501	none	0.196557	-0.208236	-0.404793	none	0.102774	-0.195302	-0.298076	none	0.24303	0.322187	0.0791566	none	0.0864728	0.133566	0.047093	none	0.162713	0.0799314	-0.082782	none
UGT2B10	-0.168598	-0.0936932	0.0749047	none	-0.241755	-0.105072	0.136683	none	0.23673	0.244318	0.00758753	none	-0.116182	0.230243	0.346424	none	0.0236188	0.173072	0.149453	none	0.0846102	0.148785	0.0641745	none
CASD1	0.218404	0.294045	0.0756411	none	0.415015	0.190887	-0.224128	none	0.0012149	0.0703974	0.0691825	none	0.101071	0.165578	0.0645074	none	0.196415	0.245112	0.0486975	none	0.159513	0.244896	0.0853825	none
PLEKHA2	-0.118139	0.0699914	0.188131	none	0.0342233	-0.0618321	-0.0960554	none	0.155489	0.229188	0.0736996	none	0.106597	-0.119923	-0.22652	none	0.192728	0.154267	-0.0384615	none	0.138405	0.179531	0.0411259	none
RHO	0.0439336	0.0528623	0.00892864	none	-0.178999	0.177544	0.356543	none	-0.326449	-0.124763	0.201686	none	0.229034	-0.067966	-0.297	none	0.00565469	0.0482369	0.0425822	none	0.103035	-0.179627	-0.282662	none
PIGG	0.144031	0.118975	-0.0250561	none	0.037312	0.149528	0.112216	none	-0.000796077	0.169923	0.170719	none	-0.185424	-0.0161412	0.169283	none	0.0945816	0.0474219	-0.0471597	none	-0.041543	-0.0233845	0.0181584	none
TXNDC9	-0.174877	-0.13557	0.0393065	none	0.0467191	0.1337	0.0869807	none	0.517062	-0.0790588	-0.596121	none	-0.0218835	0.0613155	0.0831991	none	-0.0681008	0.023998	0.0920989	none	-0.272853	-0.0357448	0.237108	none
GAL	0.0337913	-0.139273	-0.173064	none	0.00133631	-0.241704	-0.24304	none	0.137333	-0.0320555	-0.169389	none	-0.0463077	0.0756182	0.121926	none	-0.227955	0.0808912	0.308847	none	-0.094674	-0.0028105	0.0918635	none
RIMKLB	0.0401403	-0.122946	-0.163086	none	0.0480961	-0.0324175	-0.0805136	none	-0.00769173	0.139722	0.147414	none	0.416504	0.251902	-0.164602	none	0.292248	0.284161	-0.00808671	none	0.181539	0.165234	-0.016305	none
CNKSR3	0.421641	0.0246084	-0.397033	none	0.405816	0.216974	-0.188842	none	0.105716	0.0502513	-0.0554643	none	0.0744528	-0.024853	-0.0993058	none	-0.0697931	-0.0761322	-0.00633905	none	0.0301885	-0.0472405	-0.077429	none
ADIPOR2	0.236066	0.0983289	-0.137737	none	0.11336	0.022773	-0.0905871	none	-0.202561	0.195373	0.397934	none	-0.0309526	0.0314001	0.0623527	none	-0.0156641	0.0726936	0.0883577	none	0.0322868	0.116623	0.0843364	none
TSC2	1.40382	1.14102	-0.262808	none	1.64032	1.13371	-0.506608	none	1.77064	1.38757	-0.383063	none	-0.41418	-0.38137	0.0328093	none	-0.480472	-0.280053	0.200418	none	-0.423862	-0.456302	-0.0324397	none
RNF170	-0.0136043	0.106572	0.120176	none	0.119714	0.171582	0.0518682	none	0.221517	0.0967189	-0.124798	none	-0.00588931	-0.129607	-0.123718	none	0.0156428	-0.0278997	-0.0435425	none	0.0807398	0.0433264	-0.0374135	none
LRRK1	0.0919346	-0.114738	-0.206673	none	0.100209	-0.203031	-0.303241	none	0.302526	-0.0359615	-0.338487	none	0.0604597	-0.0803485	-0.140808	none	0.0659485	-0.00118606	-0.0671346	none	0.0790123	0.00149957	-0.0775128	none
TECTB	0.0575529	0.148086	0.0905333	none	0.475122	0.0255079	-0.449615	none	0.527475	0.0933613	-0.434114	none	-0.257976	-0.210803	0.0471735	none	-0.21236	-0.0367292	0.175631	none	-0.174087	-0.0553073	0.11878	none
GABARAPL1	0.025593	0.0144875	-0.0111055	none	0.0884455	-0.278673	-0.367119	none	-0.01986	-0.0100836	0.0097764	none	-0.0722445	0.101169	0.173414	none	0.0775046	0.153395	0.0758907	none	0.16824	0.120833	-0.0474066	none
MT1B	-0.115471	-0.135488	-0.0200171	none	-0.217732	-0.284714	-0.0669821	none	-0.265544	-0.139002	0.126542	none	-0.0422087	-0.244988	-0.202779	none	-0.150033	-0.303184	-0.153151	none	-0.155475	-0.0869618	0.0685135	none
PABPC1L2B	-0.0470698	0.0826626	0.129732	none	0.199903	0.216832	0.0169286	none	-0.0959154	0.113938	0.209853	none	-0.290602	0.0651814	0.355783	none	-0.0411356	0.0192324	0.0603681	none	-0.0899229	0.0831519	0.173075	none
GAGE12H	0.0960444	0.0675663	-0.0284781	none	-0.0226219	0.202006	0.224628	none	0.0226369	0.022573	-6.39021e-05	none	0.0151134	-0.0929665	-0.10808	none	0.0558744	0.0428055	-0.0130689	none	0.119107	0.0929601	-0.0261468	none
LCE3A	0.472622	0.245352	-0.22727	none	0.220979	0.236846	0.0158677	none	0.181657	0.121062	-0.0605953	none	-0.117352	0.0723455	0.189698	none	-0.0624088	-0.10739	-0.0449809	none	-0.128983	-0.00884375	0.12014	none
GABRB3	0.4129	0.0154791	-0.397421	none	0.388315	0.316983	-0.0713314	none	0.436053	0.101684	-0.334369	none	0.331478	0.260156	-0.0713218	none	0.245484	0.157928	-0.0875561	none	0.160102	0.125894	-0.0342075	none
CALCB	-0.166788	0.0279244	0.194712	none	-0.196585	0.0464781	0.243063	none	-0.241376	-0.0287765	0.212599	none	-0.051682	-0.0776418	-0.0259598	none	-0.0524537	0.158331	0.210785	none	0.0270633	0.10079	0.0737266	none
NFATC4	0.200122	0.0831368	-0.116986	none	-0.328093	-0.00290881	0.325184	none	-0.0242253	0.0636497	0.087875	none	0.0866895	-0.118324	-0.205014	none	0.0597732	0.103848	0.0440745	none	-0.0705959	0.003975	0.0745709	none
PLEC	0.166951	0.291465	0.124514	none	0.362583	-0.275345	-0.637928	none	0.469589	0.30655	-0.163039	none	0.0405716	-0.0309883	-0.0715599	none	0.198274	0.0728102	-0.125464	none	0.0234612	0.0752483	0.051787	none
SH3RF2	0.177633	0.0980064	-0.0796264	none	0.338588	0.190382	-0.148206	none	0.565283	0.0552358	-0.510047	none	-0.0542079	-0.0329678	0.0212401	none	0.167912	-0.0201171	-0.188029	none	0.132023	-0.0349219	-0.166945	none
TNFRSF1B	-0.271065	-0.197251	0.0738139	none	-0.369304	0.0302441	0.399548	none	-0.078049	-0.131958	-0.0539088	none	-0.194542	-0.0420063	0.152536	none	-0.10287	0.121156	0.224026	none	-0.029947	0.0298828	0.0598298	none
ETV2	-0.00708819	0.101265	0.108353	none	-0.149536	-0.156711	-0.00717516	none	-0.470454	-0.138759	0.331695	none	-0.112521	-0.316255	-0.203734	none	-0.220508	-0.173933	0.0465754	none	-0.280394	-0.122526	0.157868	none
VN1R1	0.188935	-0.106607	-0.295541	none	0.0562756	-0.287269	-0.343545	none	-0.655931	-0.287639	0.368292	none	0.0545664	0.134315	0.0797488	none	0.0347733	0.187007	0.152234	none	-0.0183786	0.320425	0.338804	topcenter
CHP2	0.283606	0.294865	0.0112589	none	0.165086	0.0763059	-0.0887801	none	0.255157	0.0222496	-0.232907	none	0.0852047	0.184567	0.0993622	none	0.254152	0.300308	0.0461554	none	0.121059	0.350417	0.229358	topcenter
CXXC5	0.417515	0.262054	-0.155462	none	0.184424	0.0148995	-0.169525	none	0.257028	0.110446	-0.146581	none	0.183083	0.105974	-0.0771089	none	0.125568	0.0758957	-0.049672	none	0.120925	0.0687951	-0.0521301	none
UQCRHL	-0.353782	-0.360836	-0.00705425	none	-0.308356	-0.249716	0.05864	none	-0.219555	-0.510261	-0.290705	none	-0.233421	-0.28463	-0.0512084	none	-0.178068	-0.282766	-0.104698	none	-0.356251	-0.356293	-4.25671e-05	none
SYNGR1	-0.166804	-0.128992	0.0378117	none	0.00719725	-0.00866286	-0.0158601	none	-0.258744	0.0407688	0.299513	none	0.0922602	0.0112594	-0.0810008	none	0.0503716	0.06328	0.0129085	none	-0.00687436	0.052026	0.0589004	none
HSPG2	-0.641285	0.195455	0.83674	midleft	-0.126727	0.0107643	0.137492	none	-0.426375	0.203682	0.630058	none	0.145862	-0.00214718	-0.14801	none	0.152519	-0.0464991	-0.199018	none	-0.0291911	-0.115859	-0.0866683	none
WLS	-0.262291	-0.358378	-0.096087	none	-0.0975493	-0.310217	-0.212668	none	0.0240498	-0.187794	-0.211844	none	-0.105762	-0.183313	-0.0775504	none	-0.0901899	-0.028147	0.0620429	none	-0.0188974	0.0663576	0.085255	none
TAC3	0.242753	0.187784	-0.054969	none	0.13227	0.158933	0.0266636	none	0.353611	0.466982	0.113371	none	0.046879	0.0471959	0.000316864	none	0.0667973	-0.0439637	-0.110761	none	0.0596256	0.0927517	0.0331261	none
MGAM	0.174909	-0.190922	-0.365831	none	0.213004	-0.0869567	-0.299961	none	0.41831	-0.0508391	-0.469149	none	0.033503	0.0205651	-0.012938	none	0.0657223	0.026225	-0.0394972	none	0.0581887	0.0342109	-0.0239778	none
CSNK1A1L	-0.0405349	-0.156315	-0.11578	none	0.135646	-0.268895	-0.404541	none	0.226369	-0.090005	-0.316374	none	-0.00821599	-0.0512313	-0.0430153	none	0.0352386	-0.0465023	-0.081741	none	0.0195757	-0.0457752	-0.0653509	none
ITGAX	-0.314771	0.102213	0.416985	none	-0.0539687	0.201423	0.255391	none	-0.0226162	-0.0111066	0.0115096	none	-0.0286608	0.00578496	0.0344457	none	0.137604	0.0543023	-0.0833016	none	0.11457	0.116241	0.00167164	none
TOX3	0.254316	0.0196954	-0.23462	none	0.185848	0.146278	-0.0395703	none	0.091852	0.248423	0.156571	none	0.0518801	0.0546854	0.00280525	none	0.0199687	-0.013033	-0.0330016	none	0.0198387	-0.0322066	-0.0520453	none
C2orf44	0.0209239	0.0322358	0.011312	none	-0.112533	0.301164	0.413697	none	-0.0145501	0.0882235	0.102774	none	-0.0683468	-0.00174957	0.0665972	none	0.0039369	-0.0750775	-0.0790144	none	0.000431002	0.00508368	0.00465268	none
ZC2HC1B	0.134852	0.211773	0.0769211	none	0.297064	0.137092	-0.159971	none	0.247995	0.187892	-0.0601027	none	-0.00878239	0.117255	0.126037	none	0.00760056	0.0733212	0.0657206	none	0.11908	0.0710747	-0.0480054	none
PRKCD	-0.198328	0.254696	0.453025	none	-0.0820531	-0.0413602	0.040693	none	-0.0578212	0.11826	0.176081	none	-0.235058	0.0898209	0.324879	none	-0.190986	0.104877	0.295863	none	-0.142648	0.0430122	0.18566	none
LCA5	0.142951	0.363311	0.22036	none	0.637873	0.62586	-0.0120135	none	0.485048	0.316618	-0.16843	none	0.228576	0.133164	-0.0954112	none	0.238812	0.1206	-0.118212	none	0.299817	0.122743	-0.177074	none
CPNE2	-0.0703127	-0.179712	-0.109399	none	-0.323223	-0.282127	0.0410955	none	-0.355973	-0.384938	-0.0289655	none	-0.0595937	0.0474095	0.107003	none	0.126226	0.0104747	-0.115752	none	0.051678	0.0634201	0.0117421	none
SCN9A	-0.224928	-0.201818	0.0231092	none	-0.0490815	-0.319033	-0.269952	none	-0.0475848	-0.0973025	-0.0497177	none	-0.137691	0.0551769	0.192867	none	-0.0409327	-0.0453551	-0.00442232	none	0.0704025	-0.0870139	-0.157416	none
SCD5	-0.216235	-0.173455	0.0427805	none	-0.125668	-0.128823	-0.00315524	none	-0.41111	-0.104081	0.307029	none	0.0511647	0.0299392	-0.0212256	none	0.148036	0.106443	-0.0415931	none	0.181058	0.111797	-0.0692612	none
LRP8	0.111247	-0.20337	-0.314617	none	0.248135	0.155886	-0.0922485	none	0.139914	0.185572	0.0456582	none	0.15042	0.0133542	-0.137066	none	-0.0246929	0.0481137	0.0728066	none	0.048428	0.120477	0.0720494	none
NXF3	0.126207	0.213342	0.0871354	none	0.288662	0.30506	0.0163976	none	0.497126	0.356986	-0.14014	none	-0.167466	-0.0741572	0.0933088	none	0.0178939	-0.0572898	-0.0751837	none	-0.0211998	0.0438116	0.0650114	none
BEST1	-0.0578758	-0.0335469	0.0243289	none	0.11101	-0.307173	-0.418184	none	0.176961	-0.268713	-0.445674	none	-0.116702	0.159514	0.276216	none	-0.157342	0.0495868	0.206929	none	-0.133574	0.025	0.158574	none
HOOK3	-0.217409	0.151437	0.368846	none	-0.0232841	0.188064	0.211348	none	0.126816	0.0634965	-0.0633192	none	-0.215987	0.191177	0.407164	none	-0.00779242	-0.0648206	-0.0570282	none	-0.150109	-0.0180972	0.132012	none
VPS11	-0.327003	-0.261757	0.0652457	none	-0.19593	-0.153788	0.0421418	none	-0.464621	-0.165213	0.299409	none	-0.26346	-0.415962	-0.152502	none	-0.333944	-0.274704	0.0592404	none	-0.338494	-0.1748	0.163694	none
DPRX	-0.104081	-0.00944847	0.0946327	none	0.00727045	-0.0163018	-0.0235723	none	0.208187	0.0162091	-0.191978	none	0.0547416	0.131741	0.0769992	none	0.107062	0.0882499	-0.0188119	none	0.0724928	0.0981944	0.0257017	none
TOB1	0.360664	0.0778821	-0.282782	none	-0.0787736	-0.0343401	0.0444335	none	0.145166	0.00122733	-0.143939	none	0.00836676	-0.152053	-0.16042	none	0.0504852	0.0391055	-0.0113797	none	0.14263	0.0480226	-0.0946079	none
GNMT	0.430791	0.126525	-0.304265	none	0.301863	-0.00332108	-0.305184	none	0.536869	0.0639352	-0.472934	none	0.0274526	0.00658068	-0.020872	none	0.00325467	0.0924828	0.0892281	none	0.00215947	0.0210842	0.0189247	none
PSG3	-0.166005	-0.0338258	0.132179	none	0.177005	-0.0103902	-0.187395	none	0.107243	-0.0573984	-0.164642	none	-0.137255	-0.228599	-0.0913435	none	-0.0244613	-0.118269	-0.0938075	none	-0.0265633	-0.166241	-0.139678	none
TAF1L	0.414156	0.17762	-0.236536	none	0.202167	0.572961	0.370793	none	0.406645	0.420202	0.013557	none	0.214186	0.324068	0.109882	none	0.211712	0.152469	-0.0592431	none	0.105549	0.266606	0.161057	none
HSPB3	0.0976328	0.168108	0.0704748	none	0.243193	0.364141	0.120948	none	-0.2965	0.320583	0.617083	none	-0.00304222	0.0385641	0.0416064	none	0.0970419	-0.11439	-0.211432	none	-4.16196e-05	0.0757457	0.0757873	none
NCOA5	-0.419587	-0.0836092	0.335977	none	-0.251723	-0.196738	0.0549847	none	-0.209013	-0.149366	0.059647	none	-0.0391458	0.093519	0.132665	none	-0.00564492	-0.170305	-0.16466	none	-0.0255079	-0.162405	-0.136897	none
ORAI1	-0.291809	-0.240644	0.0511647	none	-0.0351319	-0.454672	-0.41954	none	-0.134791	-0.102134	0.0326577	none	0.186537	-0.0207261	-0.207263	none	0.109505	0.0245428	-0.0849624	none	0.141588	0.100616	-0.0409712	none
ALKBH6	-0.127963	-0.148118	-0.0201541	none	-0.235646	0.00537253	0.241018	none	-0.501668	-0.239101	0.262567	none	-0.458625	-0.332559	0.126065	none	-0.491276	-0.298118	0.193158	none	-0.421465	-0.267691	0.153774	none
RAP2A	0.237746	-0.0672455	-0.304992	none	0.0402071	0.0847123	0.0445053	none	-0.07149	0.380776	0.452266	none	0.177321	0.210871	0.0335498	none	0.119714	0.234478	0.114764	none	0.156073	0.230286	0.0742139	none
GNRH1	0.189065	0.185169	-0.00389639	none	0.0879628	-0.0041928	-0.0921556	none	0.13625	-0.0259222	-0.162172	none	-0.00538118	0.0921292	0.0975104	none	-0.0134767	0.0132465	0.0267233	none	0.0877372	-0.0213151	-0.109052	none
SPRY3	0.307041	0.342809	0.0357676	none	0.248975	0.0969308	-0.152044	none	0.210278	0.206762	-0.00351599	none	0.0270925	0.152019	0.124927	none	0.0945412	0.102515	0.00797398	none	0.0720266	0.0154349	-0.0565917	none
XPC	0.397407	0.026371	-0.371036	none	0.293703	0.0586335	-0.235069	none	0.26757	0.257732	-0.00983833	none	-0.0993943	0.0343864	0.133781	none	0.103248	0.0969085	-0.00633963	none	0.00651914	-0.104358	-0.110877	none
PTPRF	0.056744	-0.0704848	-0.127229	none	0.171024	-0.289477	-0.460501	none	0.266538	-0.0649461	-0.331484	none	-0.149649	0.0284884	0.178137	none	-0.131294	-0.050684	0.0806097	none	-0.0962696	-0.147561	-0.0512912	none
C21orf33	0.0928935	-0.123931	-0.216825	none	0.0673345	-0.385985	-0.45332	none	-0.17456	-0.103147	0.071413	none	-0.127232	-0.068666	0.0585657	none	0.101048	0.0159747	-0.0850733	none	0.139056	-0.0336345	-0.172691	none
ERGIC1	0.244449	-0.00538211	-0.249831	none	-0.332322	0.166945	0.499268	none	-0.411329	0.0847618	0.496091	none	0.00348863	-0.0598563	-0.0633449	none	0.0374462	-0.0244894	-0.0619356	none	0.0888969	0.034099	-0.054798	none
ZNF567	-0.0299132	0.192578	0.222491	none	-0.0228796	0.114964	0.137844	none	0.142843	0.0222341	-0.120609	none	-0.337355	-0.140003	0.197352	none	-0.169198	-0.209027	-0.0398291	none	-0.124776	-0.115165	0.00961111	none
MOGAT1	0.418853	0.0365927	-0.38226	none	0.21749	0.0523721	-0.165118	none	0.255273	-0.10757	-0.362842	none	-0.155619	-0.175347	-0.019728	none	-0.13345	-0.0854727	0.0479775	none	0.0914739	-0.19763	-0.289104	none
CACNA1F	0.339756	0.199587	-0.140169	none	0.44415	0.392404	-0.0517459	none	0.351005	0.37428	0.0232754	none	0.0667622	0.0262444	-0.0405177	none	0.0429065	0.0345828	-0.0083237	none	0.171048	0.0811936	-0.0898542	none
MAPK7	-0.60601	-0.601777	0.00423316	none	-0.512944	-0.826304	-0.31336	none	-1.21243	-0.798462	0.413964	none	-0.0174178	-0.0879803	-0.0705625	none	0.0928075	-0.00624618	-0.0990537	none	0.183812	0.140122	-0.0436909	none
SCGB2B2	-0.260121	-0.0123636	0.247758	none	-0.202424	0.052902	0.255326	none	-0.244847	-0.241196	0.00365033	none	-0.485799	-0.384845	0.100954	none	-0.401944	-0.315354	0.0865898	none	-0.381789	-0.292995	0.0887942	none
SEC14L3	-0.186391	0.00381234	0.190203	none	-0.338773	0.119485	0.458258	none	-0.317868	-0.264298	0.0535704	none	-0.0028114	0.063329	0.0661404	none	-0.0520702	-0.152949	-0.100878	none	-0.0701181	-0.238759	-0.168641	none
TRIM44	0.0446365	0.0875005	0.042864	none	0.0679454	0.015479	-0.0524664	none	0.0550327	-0.0260867	-0.0811195	none	0.251134	0.0732336	-0.1779	none	0.0947845	0.0515011	-0.0432834	none	0.0565628	0.0933073	0.0367445	none
ARHGAP21	0.755967	0.25895	-0.497017	midright	0.909575	0.45882	-0.450755	none	0.977683	0.484656	-0.493027	none	0.000659126	0.228395	0.227736	none	-0.0408074	-0.0243641	0.0164433	none	0.0298453	-0.00969184	-0.0395372	none
CHST11	-0.219203	-0.189562	0.0296412	none	0.0246711	-0.101642	-0.126313	none	-0.383741	-0.0845888	0.299153	none	-0.0700149	-0.142598	-0.0725829	none	-0.189573	-0.129338	0.0602348	none	0.0889647	0.0693576	-0.019607	none
CARNS1	0.0852448	-0.0786614	-0.163906	none	0.0220452	-0.155109	-0.177154	none	0.215104	0.0602667	-0.154837	none	0.258107	0.249208	-0.00889962	none	0.217672	0.21187	-0.00580144	none	0.203441	0.20954	0.00609919	none
ZNF716	-0.0581237	-0.00904853	0.0490752	none	0.0276472	-0.039895	-0.0675422	none	0.0179464	0.062605	0.0446586	none	-0.0788302	0.0456248	0.124455	none	0.112448	0.0177343	-0.0947136	none	0.16373	0.132812	-0.0309171	none
HEMK1	0.126457	0.249379	0.122922	none	0.290271	0.114349	-0.175922	none	0.448389	-0.0539577	-0.502346	none	-0.0898784	-0.104634	-0.0147553	none	-0.0663427	0.0161981	0.0825407	none	-0.0366225	0.0247778	0.0614003	none
EBF2	0.457537	0.147478	-0.310059	none	0.422932	0.00513154	-0.417801	none	0.447421	0.152488	-0.294933	none	0.294482	0.177754	-0.116728	none	0.221252	0.342701	0.12145	none	0.142898	0.227144	0.0842462	none
KRTAP10-2	0.268993	-0.110554	-0.379547	none	0.12674	0.104656	-0.0220843	none	0.0699881	0.0742655	0.00427744	none	-0.0759671	-0.0275172	0.0484498	none	0.0317117	0.0247509	-0.00696078	none	0.101921	0.0899045	-0.0120164	none
SPIN2B	0.132729	0.0440318	-0.088697	none	0.214756	-0.0625039	-0.27726	none	0.284809	-0.0866051	-0.371414	none	0.218312	0.265563	0.0472512	none	0.173574	0.179871	0.00629641	none	0.276356	0.205694	-0.0706616	none
ELOVL3	-0.192392	-0.360505	-0.168112	none	-0.334515	-0.154139	0.180377	none	-0.152921	-0.119954	0.0329669	none	-0.0756708	-0.183397	-0.107727	none	-0.0351175	0.00966535	0.0447829	none	0.0927664	0.153906	0.0611398	none
SAV1	-0.0686835	-0.219009	-0.150325	none	-0.274351	-0.142371	0.13198	none	-0.118746	0.073876	0.192622	none	0.259106	0.394641	0.135535	none	0.310955	0.32175	0.0107945	none	0.407728	0.378411	-0.0293168	none
DECR1	0.123417	0.207729	0.0843119	none	0.183057	0.237856	0.0547986	none	0.323701	0.313468	-0.0102328	none	0.219834	0.206125	-0.0137089	none	0.145731	0.208068	0.0623372	none	0.162473	0.0967622	-0.0657105	none
SPAST	0.321931	0.142282	-0.179649	none	0.617837	0.118996	-0.498842	none	0.517681	0.202642	-0.315039	none	0.0534287	-0.132361	-0.18579	none	-0.000166722	0.0269627	0.0271294	none	0.0930338	-0.0387491	-0.131783	none
OR5K1	-0.457194	0.083536	0.54073	none	-0.275789	0.0247808	0.30057	none	-0.241505	-0.00659444	0.23491	none	0.053892	-0.228514	-0.282406	none	-0.0665307	-0.0551576	0.0113731	none	-0.0901101	-0.0966493	-0.00653922	none
BECN2	-0.229315	-0.369204	-0.13989	none	-0.0261648	-0.311684	-0.285519	none	0.0595632	-0.0604636	-0.120027	none	0.0758918	-0.237547	-0.313439	none	0.00944445	0.0404184	0.0309739	none	0.0669867	0.144931	0.0779439	none
BCL3	0.0204982	-0.0460525	-0.0665507	none	0.0746767	-0.342549	-0.417226	none	-0.00678693	-0.0322411	-0.0254541	none	-0.0420761	0.0428453	0.0849213	none	-0.135745	-0.0538229	0.0819219	none	-0.0890591	-0.0268941	0.062165	none
SSX3	0.162081	0.0440109	-0.11807	none	0.252464	0.122931	-0.129533	none	0.168057	0.137912	-0.0301446	none	-0.113546	-0.0226836	0.0908627	none	0.0172268	-0.081339	-0.0985658	none	-0.0799893	0.0353203	0.11531	none
GP9	0.11022	-0.0122686	-0.122488	none	0.157596	0.100541	-0.0570547	none	0.305403	0.166098	-0.139305	none	-0.0958305	-0.154026	-0.0581955	none	-0.175253	-0.204843	-0.02959	none	-0.12154	-0.156988	-0.0354475	none
GLIPR1L2	0.348432	-0.00119717	-0.34963	none	0.351546	0.465554	0.114008	none	0.416865	0.232493	-0.184372	none	-0.0750192	0.0138262	0.0888455	none	-0.066842	-0.0972974	-0.0304555	none	0.0516139	-0.0814071	-0.133021	none
RIMS1	-0.152813	0.0694404	0.222253	none	0.114468	-0.0288263	-0.143294	none	0.170496	0.0394921	-0.131004	none	0.205396	0.105762	-0.0996332	none	0.127873	0.0907047	-0.0371683	none	0.0330089	0.0686033	0.0355944	none
H2AFJ	0.270298	0.0613824	-0.208916	none	0.351418	-0.04815	-0.399568	none	0.188561	0.014519	-0.174042	none	-0.0365806	-0.0594258	-0.0228452	none	-0.10059	-0.0127203	0.0878698	none	-0.0712118	-0.0552266	0.0159853	none
C1orf111	0.144827	-0.0639208	-0.208747	none	0.192085	-0.125413	-0.317499	none	0.249505	0.0297256	-0.219779	none	-0.0872788	0.0650916	0.15237	none	0.115656	0.0533108	-0.0623453	none	0.167001	0.0566424	-0.110359	none
PRM1	0.12783	-0.00602997	-0.13386	none	0.476789	-0.0048702	-0.481659	none	0.649492	-0.278569	-0.928061	none	0.193265	0.154365	-0.0389003	none	0.209906	0.143404	-0.066502	none	0.187895	0.217977	0.0300824	none
CHST15	0.017747	0.0097513	-0.00799567	none	0.273795	0.38507	0.111275	none	0.692448	-0.134965	-0.827413	none	0.316483	-0.0298171	-0.3463	none	0.134003	0.0379244	-0.0960782	none	0.0214556	0.00383759	-0.017618	none
AMPD2	-0.51659	-0.532092	-0.0155021	none	-0.0226247	-0.208725	-0.1861	none	-0.15234	-0.00844693	0.143893	none	0.0194837	-0.0459282	-0.0654119	none	0.061781	-0.0335249	-0.0953059	none	0.0643152	0.025796	-0.0385192	none
ITPR3	-0.314837	0.162633	0.47747	none	-0.205941	-0.0398366	0.166104	none	0.167425	0.0297242	-0.137701	none	-0.063254	-0.278935	-0.215681	none	0.0987852	-0.00637442	-0.10516	none	0.239667	-0.0331649	-0.272832	none
APOC3	-0.181775	0.0127327	0.194508	none	-0.0533835	-0.0498344	0.00354906	none	0.135243	-0.0151672	-0.15041	none	0.0330021	0.0640645	0.0310624	none	0.0263862	0.0611119	0.0347257	none	0.00533307	0.125113	0.11978	none
RBM14-RBM4	-0.149046	-0.0149798	0.134066	none	-0.0559182	-0.310848	-0.25493	none	0.125702	-0.222538	-0.34824	none	NA	NA	NA	NA	NA	NA	NA	NA	NA	NA	NA	NA
OR51I2	-0.102393	-0.00278442	0.0996089	none	0.21148	0.0285187	-0.182962	none	0.158934	-0.0143953	-0.173329	none	0.0848593	0.0460705	-0.0387888	none	0.15628	0.163855	0.00757505	none	0.114721	0.209931	0.0952093	none
DCT	-0.0540547	-0.0226279	0.0314269	none	0.266248	-0.015681	-0.281929	none	0.35116	0.0325307	-0.318629	none	0.00636633	0.0785248	0.0721585	none	0.0529785	0.0711367	0.0181581	none	0.0273022	0.132057	0.104755	none
C3orf80	0.0634941	-0.134939	-0.198433	none	0.128103	-0.171014	-0.299117	none	0.102011	-0.0314776	-0.133489	none	0.233585	0.255224	0.0216394	none	0.210947	0.17572	-0.0352276	none	0.133021	0.1302	-0.0028217	none
TM4SF20	-0.0999323	-0.0661332	0.0337991	none	0.209302	0.0159028	-0.193399	none	0.332385	-0.0412356	-0.373621	none	0.0860494	0.171805	0.0857554	none	0.0121276	0.178792	0.166665	none	0.00940054	0.143498	0.134098	none
TNFSF12-TNFSF13	-0.0283557	-0.117758	-0.0894019	none	-0.198565	0.0958867	0.294451	none	-0.226072	-0.168573	0.0574988	none	-0.279552	-0.0235225	0.25603	none	-0.126726	-0.103194	0.0235317	none	-0.230343	0.0411033	0.271446	none
MSGN1	0.113724	0.189963	0.0762387	none	0.12097	-0.0199751	-0.140945	none	-0.480764	0.117977	0.598741	none	0.236351	0.265393	0.0290419	none	0.141046	0.0313001	-0.109746	none	0.0936578	0.181623	0.0879655	none
ASCL4	0.150729	-0.0411796	-0.191908	none	-0.0311603	-0.0535471	-0.0223868	none	-0.220085	0.295991	0.516075	none	0.088225	-0.148735	-0.23696	none	-0.0337843	0.0180002	0.0517845	none	-0.0152168	0.0391319	0.0543488	none
SYDE1	-0.0605194	-0.178335	-0.117815	none	-0.258701	-0.0636395	0.195061	none	-0.14696	-0.165423	-0.0184639	none	-0.0590355	-0.19216	-0.133124	none	0.101086	0.0281906	-0.0728957	none	0.102581	0.0392509	-0.0633297	none
ZNF562	0.265617	0.179433	-0.0861846	none	0.2947	0.20177	-0.0929302	none	0.632188	0.0245077	-0.60768	none	-0.0626958	-0.05697	0.00572584	none	-0.00349815	0.0560227	0.0595208	none	0.104292	0.0195781	-0.0847139	none
FTH1P18	0.0290928	0.157677	0.128584	none	0.245942	-0.0561715	-0.302113	none	0.273093	0.00833206	-0.264761	none	0.100686	0.198058	0.0973718	none	0.0573766	0.139841	0.0824649	none	0.0497214	0.153099	0.103378	none
FAM60A	-0.986488	-0.652859	0.33363	none	-0.648012	-0.673081	-0.0250685	none	-0.742566	-1.20046	-0.45789	none	-0.294269	-0.19516	0.0991093	none	-0.21491	-0.151205	0.0637045	none	-0.362054	-0.252005	0.110049	none
C2CD4B	0.112715	0.100473	-0.0122416	none	0.114646	0.106227	-0.00841925	none	0.130082	0.121446	-0.00863562	none	0.143648	0.195702	0.0520543	none	0.134991	0.188696	0.0537055	none	0.225583	0.0678689	-0.157714	none
NOS3	-0.166722	-0.0729726	0.0937498	none	-0.199177	-0.0529572	0.14622	none	-0.125031	0.0911045	0.216136	none	0.177828	0.146089	-0.0317392	none	0.198815	0.0515894	-0.147226	none	0.108776	0.14309	0.0343146	none
FBXO24	-0.0485669	0.232764	0.281331	none	0.232656	0.174674	-0.057982	none	0.150444	0.194093	0.0436496	none	-0.143373	-0.0261444	0.117228	none	-0.19975	-0.0492926	0.150458	none	-0.0951286	-0.0239253	0.0712032	none
SLC5A3	0.00453623	0.0914843	0.086948	none	-0.016117	0.587818	0.603935	topcenter	-0.329482	0.0694511	0.398933	none	0.122565	0.0781215	-0.0444431	none	-0.0626479	0.0330869	0.0957348	none	-0.00147346	-0.0567682	-0.0552948	none
TAS2R41	-0.0748253	-0.206316	-0.131491	none	-0.156428	-0.118314	0.0381137	none	-0.116072	-0.0261486	0.0899236	none	-0.27654	-0.0883345	0.188206	none	-0.0905893	-0.0761529	0.0144365	none	-0.184989	0.128724	0.313713	none
C3orf56	0.261687	0.270928	0.00924047	none	0.330628	-0.0360387	-0.366666	none	0.54794	0.116501	-0.431439	none	-0.00649402	-0.125709	-0.119215	none	-0.0596808	-0.0941803	-0.0344995	none	-0.237599	-0.0957639	0.141835	none
KDM4C	0.397097	0.0544488	-0.342648	none	0.0752193	0.0593433	-0.015876	none	0.0846866	-0.030745	-0.115432	none	0.135551	-0.284816	-0.420367	none	-0.103702	0.120949	0.224651	none	-0.0474341	0.0579566	0.105391	none
ACSBG1	-0.443462	-0.449506	-0.00604387	none	-0.163961	-0.0029883	0.160973	none	-0.116752	-0.208969	-0.0922171	none	-0.0823858	-0.263563	-0.181177	none	-0.112745	-0.203002	-0.0902563	none	-0.161653	-0.104045	0.0576075	none
EXT2	-0.155703	-0.356355	-0.200653	none	-0.357	-0.410999	-0.0539989	none	0.0682267	-0.352107	-0.420333	none	-0.106376	-0.267495	-0.161119	none	-0.135341	-0.305341	-0.17	none	-0.225681	-0.212439	0.0132416	none
HFE	0.269972	0.0797423	-0.19023	none	0.239035	0.267759	0.028724	none	0.1874	0.125812	-0.0615878	none	0.0358341	0.00250038	-0.0333338	none	0.0897395	-0.0329213	-0.122661	none	0.000575077	0.0620946	0.0615195	none
ABL1	-0.122631	-0.190103	-0.067472	none	-0.177105	-0.067633	0.109472	none	0.101981	-0.216843	-0.318825	none	-0.196736	-0.312357	-0.115621	none	-0.221379	-0.0869959	0.134384	none	-0.0807318	-0.0801658	0.000566028	none
HHEX	0.086375	-0.043399	-0.129774	none	0.0276985	-0.174185	-0.201883	none	0.165334	0.0878073	-0.0775271	none	-0.0655982	0.00775808	0.0733563	none	-0.0242254	0.0995397	0.123765	none	-0.0051481	0.0594609	0.064609	none
ZNF461	-0.00527337	0.05425	0.0595234	none	0.128853	0.103719	-0.0251344	none	-0.324462	-0.117693	0.206769	none	-0.227692	-0.141993	0.0856989	none	-0.101804	-0.126636	-0.024832	none	-0.307884	-0.127431	0.180454	none
PEX14	0.214001	-0.0705806	-0.284582	none	0.232015	-0.142496	-0.37451	none	0.392761	-0.0939265	-0.486688	none	-0.0472998	0.0299036	0.0772033	none	0.0365453	0.156555	0.12001	none	0.0273691	-0.0621276	-0.0894967	none
OTUD6B	0.0903135	0.0716877	-0.0186258	none	0.171836	0.0668081	-0.105028	none	0.0712578	0.116738	0.0454807	none	0.138967	0.0686372	-0.0703302	none	-0.0239928	0.0477259	0.0717186	none	0.0187556	0.106128	0.0873728	none
PMM2	-0.615583	-0.544401	0.0711823	none	-0.834814	-0.570863	0.263951	none	-0.566496	-0.460022	0.106474	none	0.191268	0.248598	0.0573293	none	-0.133769	-0.109138	0.0246304	none	-0.456888	-0.35342	0.103468	none
HDAC5	0.0469181	-0.0149504	-0.0618684	none	0.11464	0.138359	0.0237185	none	-0.013532	0.0109556	0.0244877	none	0.0638516	0.0317679	-0.0320837	none	-0.00889289	0.0289554	0.0378483	none	0.0769907	0.0277509	-0.0492398	none
ITFG3	0.111697	-0.18074	-0.292438	none	-0.0260338	-0.125696	-0.0996617	none	0.0995297	-0.228204	-0.327734	none	0.0324161	0.0935478	0.0611317	none	0.0234574	0.0122365	-0.0112208	none	0.0626028	0.0158394	-0.0467634	none
FAM71C	-0.132344	0.164689	0.297033	none	0.0961509	0.40089	0.304739	none	0.181438	-0.147243	-0.328681	none	-0.0768445	-0.0871176	-0.0102731	none	-0.130731	-0.0946411	0.0360895	none	-0.0744485	-0.0789158	-0.00446734	none
CPQ	-0.151895	-0.123874	0.0280211	none	-0.140903	-0.0259148	0.114989	none	-0.228575	-0.0909063	0.137669	none	-0.0389215	-0.00489263	0.0340289	none	-0.0423998	0.00701746	0.0494173	none	-0.127495	-0.0359913	0.0915034	none
LACTBL1	0.347715	0.0633088	-0.284406	none	0.354608	0.129479	-0.225129	none	0.318823	0.0976512	-0.221172	none	-0.0431712	0.0985238	0.141695	none	0.0510653	0.135178	0.084113	none	0.0388029	0.0155252	-0.0232777	none
AZIN2	0.0975382	0.00588213	-0.0916561	none	-0.00929198	-0.1255	-0.116208	none	-0.11765	-0.0407407	0.0769095	none	-0.0245044	-0.0710777	-0.0465733	none	-0.0336781	0.0113344	0.0450125	none	-0.0252797	0.00656901	0.0318487	none
L3MBTL2	-0.394194	-0.246154	0.148041	none	-0.07856	-0.451943	-0.373383	none	-0.246627	-0.173002	0.0736252	none	-0.317187	-0.158668	0.158519	none	-0.303307	-0.302236	0.00107024	none	-0.167295	-0.211632	-0.0443369	none
UGT3A2	0.176703	0.295998	0.119295	none	0.0582536	0.423096	0.364843	none	0.223981	0.187021	-0.0369608	none	0.0228019	0.0335186	0.0107167	none	0.153008	0.0588435	-0.0941643	none	0.195249	0.0249523	-0.170297	none
EYA4	0.16563	-0.0583872	-0.224017	none	-0.00348912	0.0706375	0.0741266	none	0.25384	-0.245752	-0.499592	none	-0.273331	-0.131885	0.141447	none	-0.144807	-0.190211	-0.045404	none	-0.220564	-0.0540139	0.16655	none
P4HA1	-0.00105389	0.299032	0.300085	none	-0.0974425	-0.206249	-0.108806	none	0.14234	0.0773856	-0.0649545	none	-0.116922	-0.346033	-0.229111	none	-0.138464	-0.132313	0.00615159	none	0.0295164	-0.0708559	-0.100372	none
SMLR1	-0.292918	0.021533	0.314451	none	0.0298986	0.140106	0.110208	none	-0.175515	-0.031299	0.144216	none	0.222486	0.0285291	-0.193957	none	0.22276	-0.000573704	-0.223334	none	0.198645	0.109523	-0.0891225	none
ZNF365	0.237371	0.194165	-0.0432063	none	0.606417	0.12762	-0.478797	none	0.592277	0.050039	-0.542238	none	0.107216	0.0895293	-0.0176866	none	0.107721	0.180143	0.0724228	none	0.156777	0.172795	0.0160184	none
TPRG1L	0.00316533	-0.360627	-0.363792	none	0.128927	-0.26421	-0.393138	none	0.357844	-0.319416	-0.677259	none	0.00597623	0.152033	0.146057	none	-0.0499084	0.0164323	0.0663407	none	-0.11038	0.0570217	0.167402	none
NDUFAF6	-0.128107	-0.111176	0.0169308	none	-0.167407	0.133768	0.301175	none	0.187735	0.00753285	-0.180202	none	-0.0403932	0.115387	0.155781	none	0.0821162	-0.0713894	-0.153506	none	-0.074206	0.00446033	0.0786663	none
CELA2B	-0.326905	-0.00151064	0.325394	none	-0.0643484	-0.022568	0.0417804	none	-0.0921527	-0.0185797	0.0735729	none	-0.0773749	-0.143664	-0.066289	none	-0.0395485	-0.0127813	0.0267672	none	0.00354976	0.0219583	0.0184086	none
JSRP1	-0.218633	0.0734346	0.292067	none	0.059652	-0.0450965	-0.104748	none	-0.287235	-0.0285642	0.258671	none	0.0972629	0.194397	0.097134	none	0.289135	0.200801	-0.0883342	none	0.343968	0.193793	-0.150174	none
HTR3D	-0.163167	-0.118687	0.0444803	none	-0.0889582	-0.126965	-0.038007	none	-0.211116	-0.1678	0.0433168	none	-0.312652	-0.114689	0.197963	none	-0.136552	-4.1497e-07	0.136552	none	-0.174337	-0.0239766	0.15036	none
BAD	-0.264345	-0.466661	-0.202316	none	-0.15358	-0.125683	0.0278971	none	0.0199942	-0.228162	-0.248156	none	-0.205477	0.136264	0.341742	none	-0.096037	0.112843	0.20888	none	-0.0661167	0.0483637	0.11448	none
C14orf28	-0.140278	0.0857885	0.226067	none	0.107028	-0.00427008	-0.111298	none	0.245466	0.164341	-0.0811252	none	0.223599	0.108969	-0.11463	none	0.128553	0.205192	0.0766388	none	0.129126	0.168021	0.0388948	none
SLC9A8	0.186831	0.312125	0.125294	none	0.0514909	0.182512	0.131021	none	0.225672	-0.0256382	-0.25131	none	0.0828261	0.0299832	-0.0528429	none	0.181117	0.122256	-0.0588606	none	0.0510897	0.111163	0.0600735	none
STXBP5L	0.0217866	0.317582	0.295795	none	0.0071571	0.073683	0.066526	none	-0.149592	-0.0312554	0.118337	none	-0.163947	0.194227	0.358174	none	0.0792033	0.150846	0.0716425	none	-0.0422739	-0.0073151	0.0349588	none
C4orf19	0.0974175	0.307104	0.209686	none	0.365872	0.271781	-0.0940911	none	0.392916	0.263679	-0.129237	none	0.076152	0.0131924	-0.0629597	none	0.126513	-0.0233323	-0.149845	none	0.148371	0.050625	-0.097746	none
PMP22	-0.0106169	-0.182623	-0.172006	none	0.00381437	0.166299	0.162484	none	0.212265	-0.104237	-0.316502	none	-0.11168	-0.284663	-0.172983	none	-0.127119	-0.0239588	0.10316	none	-0.145082	0.0363793	0.181461	none
LRRC8A	-0.355478	0.0341048	0.389582	none	-0.0524137	0.381948	0.434361	none	0.0311068	-0.025977	-0.0570838	none	-0.0852882	-0.123534	-0.0382462	none	-0.0260325	-0.103232	-0.0771996	none	0.0280358	-0.13809	-0.166126	none
TTLL6	0.287194	0.173245	-0.113948	none	0.0471833	0.177717	0.130534	none	0.322552	-0.0348971	-0.357449	none	-0.0412657	0.0883226	0.129588	none	0.00420004	0.0735554	0.0693554	none	-0.0755208	0.0867648	0.162286	none
TMA7	-0.262225	-0.465232	-0.203007	none	-0.391903	-0.465191	-0.0732884	none	0.0708694	-0.499673	-0.570542	none	-0.411495	-0.45696	-0.0454647	none	-0.523262	-0.430649	0.0926139	none	-0.300744	-0.399531	-0.0987869	none
GIT2	0.089852	0.199848	0.109996	none	0.0911241	-0.146669	-0.237793	none	-0.286177	-0.160502	0.125675	none	0.184655	-0.0098234	-0.194478	none	0.122041	-0.0814763	-0.203517	none	-0.019335	-0.147318	-0.127983	none
CASP2	-0.0149662	0.0547138	0.06968	none	-0.0397813	0.0607375	0.100519	none	-0.202342	0.183435	0.385777	none	0.110726	0.0546023	-0.0561234	none	0.182424	0.031263	-0.151161	none	0.180434	0.126276	-0.0541581	none
CYTH4	-0.193974	0.0268121	0.220786	none	-0.190846	0.0330531	0.2239	none	-0.131682	-0.183688	-0.0520066	none	0.0887537	0.061907	-0.0268467	none	0.0768661	-0.0147566	-0.0916227	none	0.0579587	-0.0461111	-0.10407	none
KIAA1328	-0.0457749	0.0601655	0.10594	none	0.0983567	0.134575	0.0362184	none	0.135772	-0.0335909	-0.169363	none	-0.0247909	0.0613732	0.086164	none	0.0155387	0.10497	0.0894312	none	-0.0207871	0.0492448	0.0700319	none
RORC	-0.332923	-0.11909	0.213833	none	-0.140955	0.0177102	0.158665	none	-0.178974	0.0332576	0.212231	none	-0.035032	-0.0703591	-0.0353271	none	-0.10907	-0.107267	0.00180303	none	-0.113286	-0.158342	-0.0450559	none
DMTN	0.0321556	0.237454	0.205298	none	-0.122489	0.216075	0.338564	none	0.250615	0.115446	-0.135168	none	0.115013	0.0829314	-0.0320816	none	0.1072	0.0463868	-0.0608131	none	0.00218773	0.0781406	0.0759529	none
RASIP1	-0.313369	-0.0219636	0.291405	none	0.00941701	-0.192086	-0.201503	none	-0.221233	0.0438973	0.26513	none	0.103204	0.0253936	-0.07781	none	0.118493	-0.0790924	-0.197585	none	0.0394259	0.0218707	-0.0175553	none
TLR6	0.0600351	0.0308986	-0.0291364	none	0.0326413	0.227099	0.194458	none	-0.16345	0.0868442	0.250295	none	0.133907	0.223955	0.0900473	none	0.115794	0.0544635	-0.0613307	none	0.122556	0.176033	0.0534765	none
RETNLB	0.198182	-0.0323509	-0.230533	none	0.198408	-0.0917277	-0.290136	none	0.0754824	-0.0719174	-0.1474	none	0.0835824	0.031556	-0.0520264	none	0.0550511	0.105491	0.0504396	none	0.152382	0.128533	-0.0238492	none
EHBP1	-0.187858	-0.077767	0.110091	none	-0.0908678	-0.115078	-0.0242101	none	0.0832156	-0.0811482	-0.164364	none	-0.0162347	-0.342118	-0.325883	none	-0.0997031	-0.173933	-0.0742299	none	-0.0358016	-0.166354	-0.130553	none
ASCL1	0.0161608	0.133921	0.11776	none	-0.0607826	0.230332	0.291115	none	-0.0857679	0.0922983	0.178066	none	0.032845	-0.0173856	-0.0502305	none	0.0994216	-0.0571296	-0.156551	none	-0.0103517	-0.144965	-0.134614	none
PRSS35	-0.516215	0.00296033	0.519175	none	-0.378987	-0.391852	-0.012865	none	-0.284267	0.195359	0.479626	none	-0.193003	-0.187448	0.00555533	none	0.118376	-0.0546586	-0.173034	none	-0.135963	-0.157396	-0.0214329	none
C12orf40	-0.354548	0.0335208	0.388069	none	-0.00670953	-0.0466406	-0.0399311	none	-0.0555205	0.0486287	0.104149	none	-0.540033	-0.416657	0.123376	none	-0.324787	-0.315398	0.00938905	none	-0.271239	-0.368203	-0.0969637	none
HMGB3	-0.294435	0.149793	0.444228	none	0.350692	0.111133	-0.239559	none	0.170689	0.0366139	-0.134075	none	0.105951	0.0182957	-0.0876548	none	0.162675	0.0653839	-0.097291	none	0.203057	-0.00314288	-0.2062	none
GSTA3	-0.326905	-0.144186	0.182719	none	-0.14253	-0.480948	-0.338418	none	-0.108134	-0.173171	-0.0650371	none	-0.177796	-0.0140384	0.163757	none	-0.025956	0.0163615	0.0423175	none	-0.0131693	-0.00992014	0.00324918	none
SAMD8	0.311151	0.373929	0.0627779	none	0.237369	0.240852	0.00348332	none	-0.286693	0.267054	0.553747	none	0.00514676	0.0387675	0.0336208	none	0.00160083	-0.0922246	-0.0938254	none	-0.0129215	-0.0560174	-0.0430958	none
SNAP91	0.184678	0.0860308	-0.0986473	none	0.234393	0.270614	0.036221	none	0.394129	0.0218559	-0.372273	none	-0.0371765	-0.00193617	0.0352403	none	-0.100912	-0.0217471	0.0791649	none	-0.0864928	-0.0586467	0.0278461	none
MTF2	0.149284	0.0337422	-0.115541	none	0.134514	0.223424	0.0889105	none	0.252086	-0.0664084	-0.318494	none	-0.0714997	-0.0669661	0.00453358	none	-0.0877996	0.0303565	0.118156	none	0.00041412	-0.00156719	-0.00198131	none
DDR2	-0.387442	-0.212296	0.175146	none	-0.124269	-0.453016	-0.328746	none	-0.11588	-0.207732	-0.0918521	none	0.0603402	-0.0559904	-0.116331	none	0.0765092	-0.0516111	-0.12812	none	0.116611	-0.0199844	-0.136595	none
NPNT	-0.35869	-0.168158	0.190532	none	0.123613	0.247208	0.123595	none	0.349005	0.192814	-0.156191	none	0.0921407	0.371523	0.279383	topcenter	0.126598	0.086863	-0.0397352	none	0.0796381	0.203837	0.124199	none
CYBRD1	-0.0111149	0.137176	0.148291	none	-0.098942	-0.102001	-0.00305949	none	-0.136417	0.0578511	0.194268	none	0.0779118	-0.0415979	-0.11951	none	0.105284	0.0823076	-0.0229759	none	0.115925	0.00419019	-0.111734	none
BMP4	-0.0521678	0.160304	0.212472	none	0.184353	0.228708	0.044355	none	0.244808	0.0956082	-0.1492	none	-0.0671338	-0.113974	-0.0468401	none	0.113776	-0.129349	-0.243125	none	0.133378	-0.00258533	-0.135963	none
GAB4	-0.0709504	-0.121903	-0.0509531	none	-0.0284917	-0.220538	-0.192046	none	-0.111912	-0.0978016	0.0141104	none	-0.110225	-0.125214	-0.0149892	none	-0.0651709	-0.192804	-0.127633	none	-0.204332	-0.105139	0.0991932	none
ANP32C	0.209092	0.100133	-0.108959	none	-0.0468629	0.211091	0.257954	none	0.217039	-0.00578708	-0.222826	none	-0.096469	-0.143225	-0.046756	none	-0.0823531	-0.139079	-0.0567257	none	0.0709516	-0.0195851	-0.0905366	none
ISM2	-0.121915	0.0237837	0.145698	none	-0.118225	0.0697164	0.187941	none	-0.297029	0.108606	0.405635	none	0.0167433	0.115357	0.0986135	none	0.124293	0.122529	-0.00176408	none	0.0703	0.177934	0.107634	none
ODC1	0.351205	0.177201	-0.174004	none	0.54366	0.415778	-0.127882	none	0.46608	0.211725	-0.254354	none	0.0466007	-0.0376354	-0.0842361	none	0.00568252	-0.0072358	-0.0129183	none	-0.0856398	-0.0124653	0.0731745	none
OR6C3	-0.219823	0.0126051	0.232428	none	0.116267	-0.248801	-0.365068	none	0.137398	0.106291	-0.0311065	none	-0.110253	0.00643594	0.116689	none	-0.139495	-0.054968	0.0845269	none	-0.19598	-0.0576693	0.138311	none
CD2	0.142648	-0.0439795	-0.186627	none	0.118975	-0.132276	-0.251251	none	-0.144895	0.125062	0.269957	none	-0.177583	-0.0788638	0.098719	none	0.0875851	0.000181462	-0.0874036	none	0.13541	-0.0550269	-0.190437	none
FAM71F2	0.0328944	0.120422	0.0875272	none	0.110266	0.0546921	-0.0555736	none	0.191064	0.234714	0.0436501	none	-0.0129599	0.0778893	0.0908491	none	-0.0403399	0.0167407	0.0570806	none	0.0789286	0.115373	0.0364447	none
HIP1	-0.0390655	0.135305	0.174371	none	-0.107324	-0.279683	-0.172359	none	-0.0473151	0.0479707	0.0952858	none	0.135243	-0.0973917	-0.232635	none	0.0938592	-0.0579729	-0.151832	none	-0.0457298	0.00225443	0.0479842	none
ARHGAP10	0.135022	0.388887	0.253866	none	0.236586	0.290045	0.053459	none	0.176573	0.26943	0.0928566	none	-0.047822	0.181143	0.228965	none	-0.034546	0.0486182	0.0831642	none	0.0257165	0.140981	0.115264	none
CORO7	-0.107031	-0.103493	0.00353849	none	0.0754201	-0.0600688	-0.135489	none	-0.158418	0.112572	0.27099	none	NA	NA	NA	NA	NA	NA	NA	NA	NA	NA	NA	NA
HOXC11	0.0791601	-0.0532266	-0.132387	none	0.0449106	0.073131	0.0282205	none	0.276977	-0.0565575	-0.333534	none	-0.0516296	-0.155562	-0.103932	none	-0.0851672	-0.011293	0.0738742	none	-0.181539	-0.131606	0.0499335	none
CCDC69	0.288368	0.0691632	-0.219205	none	0.302176	0.0196108	-0.282565	none	0.417743	0.000941416	-0.416801	none	-0.0839819	-0.107656	-0.0236737	none	-0.0105821	-0.0269441	-0.016362	none	0.0256968	0.0773898	0.0516929	none
PUM2	0.420337	0.377695	-0.0426421	none	0.05179	0.2544	0.20261	none	0.375935	0.247495	-0.128439	none	-0.142009	-0.212582	-0.0705735	none	-0.192165	-0.243924	-0.0517592	none	-0.0264117	-0.228628	-0.202217	none
PCDHGA4	0.150115	0.115176	-0.0349398	none	0.326811	-0.146592	-0.473403	none	0.717313	-0.0248789	-0.742192	midright	0.389887	0.264207	-0.12568	none	0.180586	0.19446	0.0138739	none	0.14789	0.125842	-0.0220476	none
TUSC3	0.508713	0.231701	-0.277012	none	0.3036	-0.040723	-0.344323	none	0.178432	0.057359	-0.121073	none	-0.00754056	-0.209955	-0.202415	none	-0.0569814	-0.114706	-0.0577246	none	-0.00507902	-0.185495	-0.180416	none
TMEM139	0.19947	0.0973212	-0.102149	none	-0.014824	0.348637	0.363461	none	0.288164	0.034675	-0.253489	none	-0.0736327	0.134219	0.207851	none	-0.0333031	0.132738	0.166041	none	-0.0868378	0.113264	0.200102	none
CHN1	-0.131326	-0.350811	-0.219485	none	-0.0495614	-0.434468	-0.384906	none	-0.121599	-0.369668	-0.24807	none	-0.0124743	0.090975	0.103449	none	0.0633267	-0.116787	-0.180114	none	-0.0243803	-0.03923	-0.0148498	none
TRMT11	0.311885	0.00475239	-0.307132	none	0.178401	0.0231184	-0.155282	none	0.442621	0.262723	-0.179898	none	0.125801	-0.162931	-0.288732	none	0.0599538	0.0338245	-0.0261293	none	0.0703534	-0.0225469	-0.0929003	none
OAS1	-0.301643	0.339095	0.640738	none	-0.0037181	0.147787	0.151505	none	0.442247	0.247383	-0.194864	none	0.395763	0.0129134	-0.38285	midright	0.10635	0.0239719	-0.0823782	none	0.236404	0.0219635	-0.214441	none
DOCK6	-0.426974	-0.32398	0.102994	none	-0.352031	-0.370466	-0.0184349	none	-0.665221	-0.323184	0.342038	none	0.301406	0.140367	-0.161039	none	-0.0899147	0.0415341	0.131449	none	0.017259	-0.010237	-0.027496	none
OR2J2	0.107698	0.0501042	-0.0575943	none	0.212776	-0.0310422	-0.243818	none	0.150611	0.0220049	-0.128606	none	0.0208964	-0.0943172	-0.115214	none	0.111269	-0.10916	-0.220429	none	0.128449	0.0598776	-0.0685709	none
PCSK1	0.0254609	0.0802671	0.0548062	none	0.237013	0.054178	-0.182835	none	0.289442	-0.017947	-0.307389	none	0.0909588	-0.0685423	-0.159501	none	0.111386	0.00721009	-0.104175	none	0.0872104	0.134627	0.0474163	none
UBE3B	-0.2467	-0.135227	0.111473	none	-0.315733	0.0452322	0.360965	none	-0.437743	-0.161093	0.27665	none	-0.0444759	0.121473	0.165949	none	0.0121467	0.193098	0.180951	none	-0.0649267	0.119887	0.184814	none
RSC1A1	-0.115575	0.164551	0.280127	none	0.327908	0.140497	-0.18741	none	0.701803	0.234503	-0.4673	none	-0.0569941	-0.0559243	0.00106985	none	-0.0401232	-0.00838046	0.0317428	none	0.141543	0.00467075	-0.136872	none
TRA2A	0.363942	0.59027	0.226328	none	0.0865744	0.0100251	-0.0765493	none	0.697506	0.209433	-0.488073	none	0.165829	0.0868142	-0.0790148	none	0.11658	-0.168692	-0.285273	none	-0.0639123	-0.0803325	-0.0164202	none
INO80E	-0.038299	0.296399	0.334698	none	0.165855	0.396095	0.23024	none	-0.0239375	0.257479	0.281416	none	-0.171771	-0.307595	-0.135823	none	0.119481	0.0829646	-0.0365159	none	-0.0406097	-0.0205608	0.0200489	none
LGMN	0.28708	-0.357192	-0.644272	none	-0.217262	-0.00174137	0.215521	none	-0.0926172	-0.0351854	0.0574318	none	0.234223	-0.122141	-0.356365	none	0.150363	0.0827304	-0.0676322	none	-0.020788	-0.0381597	-0.0173717	none
ARSF	0.0665715	0.0447554	-0.0218162	none	0.138199	0.0922071	-0.0459921	none	0.0184187	0.122749	0.104331	none	0.0324995	-0.0286663	-0.0611659	none	0.105199	0.00951674	-0.0956818	none	0.0975977	0.0957986	-0.00179911	none
ZNF384	0.00378864	-0.108423	-0.112212	none	0.0650091	0.0837092	0.0187001	none	0.192909	-0.0504088	-0.243318	none	-0.00704798	-0.181025	-0.173977	none	-0.094759	-0.242879	-0.14812	none	-0.0725329	-0.221554	-0.149021	none
IFIT1	-0.0737783	0.107754	0.181532	none	0.0495586	0.00416945	-0.0453891	none	-0.37418	0.0382028	0.412383	none	0.0749096	0.0589953	-0.0159142	none	0.0226054	-0.103134	-0.125739	none	0.101511	-0.0850052	-0.186516	none
PDPR	-0.391927	-0.182798	0.20913	none	-0.223115	-0.318513	-0.0953984	none	-0.212794	0.0983359	0.31113	none	-0.35528	-0.3601	-0.00482016	none	-0.153656	-0.244807	-0.0911513	none	-0.0632072	-0.0766562	-0.013449	none
PROK1	0.0391862	-0.271503	-0.310689	none	-0.169486	-0.245347	-0.0758611	none	0.306513	-0.230454	-0.536967	none	0.0681896	0.130188	0.0619987	none	0.00553836	-0.095333	-0.100871	none	0.0236262	-0.0134184	-0.0370446	none
BTBD3	-0.0108525	0.110758	0.12161	none	-0.361757	0.100109	0.461865	none	0.147011	-0.0627766	-0.209788	none	0.0160668	0.133575	0.117508	none	0.124952	0.169292	0.04434	none	-0.0150314	0.293438	0.308469	none
PPP1R16A	0.0609647	0.0478743	-0.0130903	none	0.184068	-0.00128714	-0.185355	none	0.0687532	0.0996393	0.0308862	none	0.104158	-0.0636527	-0.167811	none	-0.0473524	-0.0704241	-0.0230717	none	0.028732	0.00505894	-0.0236731	none
ZNF257	0.449219	0.428219	-0.0210002	none	0.252093	0.0339758	-0.218118	none	0.453524	0.473717	0.0201928	none	-0.0318955	0.00690287	0.0387984	none	0.0793339	-0.00582366	-0.0851576	none	0.0715416	0.0428307	-0.0287109	none
GPR173	0.218959	0.0401179	-0.178841	none	0.0723357	0.0184247	-0.053911	none	0.0642369	0.080088	0.0158511	none	0.355919	0.269817	-0.0861018	none	0.189031	0.0970381	-0.0919933	none	0.107109	0.0674774	-0.0396314	none
GP1BB	-0.136253	-0.0871431	0.04911	none	-0.0525775	0.105437	0.158014	none	-0.293055	0.110167	0.403221	none	0.0504985	0.0581123	0.00761383	none	-0.0362287	0.0653469	0.101576	none	0.0342292	-0.022322	-0.0565512	none
TEDDM1	0.230668	0.298386	0.0677182	none	0.312799	0.461485	0.148686	none	0.622536	0.268783	-0.353753	none	-0.178401	-0.436435	-0.258034	none	-0.0400584	0.0407583	0.0808167	none	-0.155021	0.0762821	0.231303	none
LCORL	0.350797	0.223768	-0.127029	none	0.345167	-0.0500394	-0.395206	none	0.338953	0.132413	-0.20654	none	-0.0418027	-0.182804	-0.141002	none	-0.0256118	-0.0406722	-0.0150605	none	0.0958773	-0.0381545	-0.134032	none
PSEN1	-0.072317	0.00597505	0.0782921	none	0.2412	-0.050235	-0.291435	none	0.268796	-0.2383	-0.507096	none	-0.226087	0.0348643	0.260952	none	-0.0856835	0.109792	0.195476	none	-0.0627579	0.123003	0.185761	none
PIAS4	0.216839	0.134426	-0.0824121	none	-0.021393	0.291385	0.312778	none	-0.0232601	0.145092	0.168352	none	-0.0354347	-0.0265715	0.00886318	none	0.135299	0.0663078	-0.0689908	none	0.0499354	0.049184	-0.000751347	none
AZU1	-0.0941363	-0.0143355	0.0798008	none	0.0606844	0.259069	0.198384	none	-0.125758	0.175153	0.300911	none	0.276475	0.30251	0.0260355	none	0.204276	0.142424	-0.0618522	none	0.238624	0.130894	-0.10773	none
GPX1	0.166983	0.0785132	-0.0884701	none	0.264639	0.0737398	-0.190899	none	0.58349	0.162358	-0.421132	none	-0.0385925	-0.157361	-0.118769	none	-0.0536318	0.0679781	0.12161	none	0.00949146	-0.0109444	-0.0204359	none
TOMM20L	0.187826	0.0451807	-0.142645	none	0.150347	-0.12371	-0.274057	none	-0.0494003	0.198874	0.248274	none	0.31465	0.185855	-0.128795	none	0.144413	0.150094	0.00568051	none	0.152962	0.0936458	-0.0593158	none
CGRRF1	0.249032	0.0541663	-0.194865	none	0.177461	-0.0345262	-0.211987	none	0.342347	0.205848	-0.136499	none	0.333066	0.00125438	-0.331812	none	-0.191358	0.0161665	0.207524	none	-0.184597	0.0486016	0.233198	none
ANKRD23	-0.190076	-0.292302	-0.102226	none	-0.0519708	-0.193395	-0.141424	none	-0.0350308	-0.256986	-0.221956	none	-0.00463421	0.0160297	0.0206639	none	0.0380591	0.0342843	-0.00377481	none	0.00292535	-0.000607717	-0.00353306	none
SS18	1.22474	1.2316	0.00686465	none	1.43769	1.18904	-0.248643	none	1.52186	1.24892	-0.272933	none	-0.160461	-0.375608	-0.215147	none	-0.263118	-0.192815	0.0703039	none	-0.18539	-0.151276	0.0341142	none
CSNK2A1	0.175578	0.011558	-0.16402	none	0.0405474	0.0331052	-0.00744222	none	-0.215813	0.00199464	0.217808	none	-0.128315	-0.0858211	0.0424943	none	-0.0473768	0.00744739	0.0548242	none	0.103686	0.00119193	-0.102494	none
MPZL2	0.232348	0.0719946	-0.160353	none	0.151885	-0.346871	-0.498756	none	-0.107624	-0.0919369	0.0156872	none	-0.0388659	0.00870515	0.047571	none	0.0175497	0.152567	0.135017	none	0.143959	0.0618707	-0.082088	none
CT47B1	0.231027	0.308167	0.07714	none	0.245472	0.289098	0.0436268	none	0.0689442	0.313454	0.24451	none	0.151715	0.27363	0.121915	none	0.0868489	0.104728	0.0178792	none	0.091358	0.215156	0.123798	none
PALM	-0.153896	0.287786	0.441682	none	-0.103569	-0.0316668	0.0719018	none	-0.25637	0.108458	0.364828	none	-0.0133511	0.124211	0.137562	none	0.105109	0.0944788	-0.0106305	none	0.144164	0.078151	-0.0660126	none
PRSS58	0.182574	0.365386	0.182812	none	-0.0396061	0.42838	0.467986	none	0.408491	0.282014	-0.126476	none	0.122964	0.183058	0.0600945	none	0.17759	0.196737	0.0191468	none	0.266613	0.114835	-0.151778	none
ZNF433	0.0483728	-0.00221728	-0.0505901	none	0.331767	-0.118879	-0.450646	none	-0.00161244	0.291294	0.292907	none	0.195655	0.146776	-0.0488798	none	-0.0253101	0.212818	0.238128	none	0.0827009	0.246979	0.164278	none
FGD3	-0.117249	-0.0915871	0.0256616	none	-0.00288918	-0.0185193	-0.0156302	none	0.00819265	-0.0164341	-0.0246267	none	0.11497	0.0718608	-0.0431097	none	0.134406	0.0207109	-0.113695	none	0.0245478	0.0524384	0.0278905	none
C11orf40	0.179394	0.359197	0.179803	none	0.175125	0.24049	0.0653642	none	0.332553	0.352683	0.0201305	none	-0.0797846	0.0274969	0.107281	none	0.0690272	0.127061	0.0580341	none	0.134251	0.164835	0.0305836	none
LMAN1	-0.184906	0.0412755	0.226182	none	0.15123	0.0056692	-0.145561	none	0.179193	-0.150913	-0.330106	none	-0.0941837	-0.0337695	0.0604142	none	0.0927597	-0.11159	-0.20435	none	0.0582778	-0.00998264	-0.0682605	none
LOXL2	0.122759	0.129135	0.00637577	none	0.248177	0.0817851	-0.166392	none	0.337366	0.0625403	-0.274825	none	0.116427	0.118197	0.00176999	none	0.194609	0.154289	-0.04032	none	0.138459	0.128733	-0.00972616	none
ZNRF1	-0.0161383	0.0415126	0.0576509	none	-0.092185	-0.361586	-0.269401	none	-0.204626	-0.0738929	0.130733	none	0.0411331	0.0668847	0.0257516	none	-0.0152721	-0.0195865	-0.00431443	none	0.0208531	0.032849	0.0119959	none
PAX7	0.00940237	0.0391886	0.0297862	none	0.252492	0.361949	0.109457	none	0.0830504	0.164088	0.0810373	none	0.176191	0.235225	0.059034	none	0.111109	0.150737	0.0396275	none	0.0943798	0.157387	0.0630073	none
ATG16L2	0.0781327	-0.197582	-0.275715	none	0.0416595	-0.205728	-0.247388	none	0.245427	-0.0310754	-0.276503	none	-0.0594676	0.0275935	0.0870612	none	-0.0328994	0.0658906	0.0987899	none	-0.0844935	0.0527543	0.137248	none
ZSWIM4	0.0508533	-0.00553641	-0.0563898	none	0.0332621	0.100177	0.0669145	none	-0.018229	-0.0828369	-0.0646079	none	0.256781	0.279698	0.0229163	none	0.229283	0.183957	-0.0453266	none	0.26245	0.167378	-0.0950719	none
AGO1	-0.334847	-0.273891	0.0609559	none	-0.0230135	-0.250489	-0.227475	none	-0.129153	-0.110212	0.018941	none	-0.123342	0.151877	0.275219	none	-0.0685417	-0.0086559	0.0598858	none	-0.0901012	0.0743038	0.164405	none
CLOCK	0.0859298	0.0797807	-0.00614911	none	0.355776	-0.102489	-0.458265	none	0.439782	-0.0174788	-0.457261	none	-0.088112	-0.0996085	-0.0114965	none	-0.115221	-0.146542	-0.0313215	none	-0.103802	-0.271233	-0.167431	none
SLC30A5	-0.174306	-0.0889319	0.085374	none	-0.0596021	0.0402372	0.0998393	none	-0.280964	-0.000748673	0.280215	none	-0.30581	-0.153435	0.152375	none	0.0372284	-0.189949	-0.227177	none	-0.0708205	-0.0988628	-0.0280423	none
LOX	0.235447	0.221397	-0.0140496	none	0.206382	0.202716	-0.00366652	none	0.433549	0.148227	-0.285322	none	-0.137285	-0.0193092	0.117975	none	0.0533323	0.185068	0.131736	none	0.0156919	0.228542	0.21285	none
RREB1	0.138192	0.0593966	-0.0787956	none	0.231986	0.256356	0.0243699	none	-0.125031	0.387132	0.512163	none	-0.0303878	0.121653	0.152041	none	0.00909824	0.0452461	0.0361479	none	-0.0783857	0.0582752	0.136661	none
CPLX1	0.559547	0.0702686	-0.489278	midright	0.514496	-0.0083561	-0.522853	none	0.339482	0.172116	-0.167366	none	-0.260285	-0.0721387	0.188146	none	-0.0876307	0.0104092	0.0980399	none	-0.0646423	0.0327969	0.0974392	none
SPANXN2	0.0376581	0.0346976	-0.00296053	none	0.0850208	0.212274	0.127253	none	0.23784	-0.000338341	-0.238178	none	-0.146203	-0.12468	0.0215229	none	-0.00740265	-0.149277	-0.141874	none	0.0435976	-0.212873	-0.256471	none
NRAP	0.302524	0.0708718	-0.231652	none	-0.0709145	-0.111178	-0.040263	none	-0.384812	-0.0558784	0.328934	none	0.0988197	-0.0344796	-0.133299	none	-0.00868138	0.068865	0.0775464	none	0.0759023	0.0846623	0.00876002	none
YY1AP1	-0.246863	-0.443735	-0.196873	none	-0.376339	-0.374803	0.00153572	none	-0.63673	-0.362722	0.274008	none	-0.372272	-0.250614	0.121658	none	-0.308682	-0.144309	0.164373	none	-0.300718	-0.0740373	0.22668	none
MAGEC1	0.115655	0.0814491	-0.0342063	none	0.309638	0.229213	-0.0804251	none	0.461266	0.18314	-0.278127	none	0.098512	0.0622121	-0.0362999	none	0.15338	0.0994645	-0.053915	none	0.222721	0.14888	-0.0738412	none
TPSB2	-0.169446	-0.190137	-0.0206916	none	-0.156257	-0.160558	-0.00430057	none	-0.137927	-0.222763	-0.0848357	none	0.038491	-0.0447503	-0.0832413	none	-0.00410188	0.0123259	0.0164278	none	-0.0346455	-0.0345234	0.000122014	none
NUDT8	-0.0628059	-0.105296	-0.0424898	none	0.0338517	0.006319	-0.0275327	none	-0.262163	-0.0837241	0.178439	none	0.172443	0.196702	0.0242593	none	0.115008	0.124359	0.00935112	none	0.0897535	0.152865	0.0631111	none
TEX19	0.00925788	0.00083658	-0.0084213	none	-0.148852	0.232099	0.380951	none	-0.285519	0.0351615	0.32068	none	0.172132	0.158726	-0.0134057	none	0.0966191	-0.000892937	-0.0975121	none	0.10628	-0.0749748	-0.181255	none
SGK2	-0.16682	-0.0178509	0.148969	none	-0.191416	0.0132312	0.204647	none	-0.105402	0.024069	0.129471	none	-0.220309	-0.23131	-0.0110015	none	-0.112682	-0.120818	-0.00813665	none	-0.0945938	-0.0758724	0.0187214	none
N4BP3	0.0523537	-0.0238709	-0.0762246	none	0.155189	0.116482	-0.0387075	none	0.413949	0.232549	-0.1814	none	0.161892	0.178804	0.0169124	none	0.221326	0.0975273	-0.123799	none	0.110193	0.152474	0.042281	none
USP17L30	-0.472736	-0.34171	0.131026	none	-0.357114	-0.543751	-0.186637	none	-0.359237	-0.521594	-0.162356	none	-0.191972	-0.290748	-0.0987758	none	-0.235434	-0.273364	-0.0379296	none	-0.151838	-0.195208	-0.0433699	none
CCDC157	-0.0702768	0.238552	0.308829	none	-0.0110467	0.140188	0.151235	none	-0.611478	0.0702807	0.681759	none	-0.0971467	0.170771	0.267918	none	0.0357677	0.0178727	-0.017895	none	0.0555012	-0.146606	-0.202107	none
GATS	-0.423713	-0.285956	0.137757	none	-0.0774564	-0.427702	-0.350245	none	-0.107123	-0.132721	-0.0255978	none	-0.310917	-0.0568802	0.254037	none	-0.236889	-0.0639305	0.172959	none	-0.200981	-0.169106	0.0318746	none
ZNF606	-0.0636181	0.178387	0.242005	none	0.224482	-0.129705	-0.354186	none	0.417549	0.0996604	-0.317889	none	0.223321	0.154041	-0.0692795	none	0.243572	0.184621	-0.0589503	none	0.144654	0.278663	0.134009	none
COMMD4	-0.234778	-0.142333	0.0924451	none	-0.319506	-0.292537	0.0269694	none	0.0466389	-0.243165	-0.289804	none	-0.239609	0.0355779	0.275187	none	0.0482596	-0.0272274	-0.075487	none	-0.065909	-0.0529462	0.0129628	none
RBFA	-0.0466294	0.102323	0.148953	none	0.0130359	0.0654233	0.0523875	none	-0.211362	-0.254006	-0.0426439	none	-0.0674415	-0.0187194	0.0487221	none	0.00533004	0.0716575	0.0663274	none	-0.0867407	-0.1227	-0.035959	none
FAM170B	-0.149768	0.073201	0.222969	none	-0.0233211	-0.114628	-0.0913073	none	-0.192793	0.16981	0.362604	none	0.170511	0.143086	-0.027425	none	0.229007	0.263046	0.0340388	none	0.224754	0.220226	-0.00452806	none
ARFGEF1	0.149541	0.110263	-0.0392787	none	-0.00515778	-0.0349316	-0.0297738	none	-0.470428	-0.104023	0.366405	none	-0.075841	-0.338339	-0.262498	none	-0.122827	-0.279095	-0.156268	none	-0.0475197	-0.274583	-0.227064	none
B3GALT6	-0.0108569	-0.0282417	-0.0173847	none	-0.353868	-0.246846	0.107022	none	-0.323998	-0.28792	0.0360778	none	-0.0648812	0.0888141	0.153695	none	-0.195873	-0.145845	0.050028	none	-0.212105	-0.0642214	0.147884	none
COLCA2	-0.0279463	0.185727	0.213673	none	0.285942	0.359867	0.0739248	none	0.29108	0.394106	0.103025	none	0.00829686	-0.0397946	-0.0480914	none	0.115677	0.0865895	-0.0290879	none	0.0926862	0.0275451	-0.065141	none
LZTR1	0.0147602	0.0588614	0.0441011	none	0.124336	-0.172387	-0.296723	none	0.360889	0.0282872	-0.332602	none	0.038419	-0.0218735	-0.0602924	none	0.00680488	-0.0951292	-0.101934	none	-0.00433258	-0.076645	-0.0723124	none
OR1L3	-0.0279806	0.263431	0.291411	none	0.0769224	0.250237	0.173314	none	0.179993	0.0431816	-0.136811	none	-0.083314	-0.182448	-0.0991344	none	-0.127034	-0.147566	-0.0205326	none	-0.0568445	-0.130998	-0.0741538	none
PLD1	0.125493	-0.115331	-0.240823	none	0.223656	-0.134417	-0.358073	none	0.253724	0.0746564	-0.179068	none	-0.0673253	-0.234683	-0.167358	none	-0.0582275	0.0681633	0.126391	none	-0.0244418	-0.0168767	0.00756503	none
SSC4D	0.438619	-0.156592	-0.595211	none	0.297947	-0.0186219	-0.316568	none	0.290642	0.254188	-0.0364533	none	0.0984596	0.113289	0.0148296	none	0.029706	-0.0905282	-0.120234	none	-0.0454758	-0.113229	-0.0677534	none
CEACAM19	-0.300355	-0.119445	0.180909	none	-0.337648	-0.664359	-0.326711	none	-0.129824	0.0474575	0.177281	none	-0.272939	-0.195532	0.0774062	none	-0.19685	-0.0960139	0.100836	none	-0.110835	-0.210851	-0.100016	none
ADIPOR1	0.153203	0.248804	0.095601	none	0.281328	-0.158334	-0.439662	none	-0.420659	0.0655268	0.486186	none	-0.289914	-0.233564	0.05635	none	-0.165618	-0.0985929	0.0670247	none	-0.0651629	0.0193681	0.084531	none
ITGA3	0.37875	-0.0249588	-0.403709	none	0.386207	0.0422434	-0.343964	none	0.420543	0.0835062	-0.337036	none	0.184196	0.119616	-0.0645804	none	0.134258	0.137314	0.0030562	none	0.194473	0.165712	-0.0287616	none
FBXO2	-0.1046	-0.0175301	0.0870697	none	0.111429	-0.311589	-0.423018	none	-0.250163	0.0234911	0.273654	none	0.277882	0.321696	0.0438131	none	0.206836	0.0606488	-0.146187	none	0.288283	0.244106	-0.0441768	none
ERAP1	-0.0689151	-0.09839	-0.0294749	none	0.10133	0.0230679	-0.0782621	none	0.0629259	0.114861	0.0519355	none	-0.008537	0.00159012	0.0101271	none	0.0339436	0.0734421	0.0394985	none	0.0156269	0.0525651	0.0369382	none
UBA7	-0.433596	-0.122543	0.311052	none	-0.274764	-0.0374251	0.237339	none	-0.269673	-0.0129535	0.25672	none	0.0489859	0.00888802	-0.0400978	none	0.00217056	0.0373372	0.0351666	none	0.00672603	-0.203507	-0.210233	none
SLCO1B1	-0.358837	0.052857	0.411694	none	-0.00252079	0.0303246	0.0328454	none	0.131449	0.0329033	-0.0985461	none	-0.0722265	0.025158	0.0973845	none	-0.00980788	0.043626	0.0534338	none	0.0776245	0.00743368	-0.0701908	none
KCNE1	0.299344	0.214842	-0.0845018	none	0.373676	0.514904	0.141229	none	0.325456	0.280918	-0.0445381	none	0.181986	0.277901	0.0959148	none	0.176783	0.198077	0.0212942	none	0.0900923	0.1477	0.0576074	none
CEP290	0.350928	0.344378	-0.00654965	none	0.21037	0.0969592	-0.11341	none	0.29019	0.0694371	-0.220753	none	0.00862688	-0.197617	-0.206244	none	0.0678097	-0.0901762	-0.157986	none	0.0443081	-0.0440486	-0.0883567	none
HNRNPUL2	-0.0674799	-0.346854	-0.279374	none	-0.248718	-0.203836	0.0448827	none	-0.181748	-0.274632	-0.0928847	none	-0.0455007	-0.222226	-0.176725	none	-0.189435	-0.0936246	0.0958105	none	-0.282275	-0.174974	0.107301	none
CCDC42B	0.0758625	-0.0353304	-0.111193	none	-0.3215	0.243439	0.564939	none	-0.376373	-0.177516	0.198858	none	-0.0283661	-0.308391	-0.280025	none	0.0643784	-0.0113442	-0.0757226	none	0.0802318	0.0278767	-0.052355	none
RAB25	0.164472	0.105826	-0.0586462	none	-0.0437884	-0.0472541	-0.00346567	none	-0.223362	0.0205032	0.243865	none	-0.0373156	0.0752555	0.112571	none	0.0186344	-0.0901926	-0.108827	none	0.00484682	0.0517457	0.0468988	none
DMRTB1	0.0854813	-0.0129069	-0.0983882	none	0.0136258	0.2738	0.260174	none	-0.362102	0.170556	0.532658	none	0.0518195	-0.0385421	-0.0903616	none	-0.0863995	-0.0123095	0.07409	none	-0.0331354	-0.0510026	-0.0178672	none
LUZP1	-0.110528	-0.0189091	0.0916188	none	-0.0060861	0.339758	0.345844	none	-0.0590084	0.107775	0.166783	none	0.0332706	0.0485772	0.0153066	none	0.0418378	0.0698859	0.028048	none	0.136988	0.0844063	-0.0525818	none
GSC2	-0.0488311	0.238971	0.287802	none	0.00580913	0.0107195	0.00491039	none	0.241311	0.200913	-0.0403985	none	0.147892	0.160783	0.012891	none	0.0388134	0.123978	0.0851645	none	0.0532406	0.145868	0.0926274	none
EFS	-0.161688	0.152021	0.313709	none	0.0112927	-0.0925872	-0.10388	none	0.196471	-0.0249844	-0.221455	none	0.046568	0.243971	0.197403	none	0.125026	-0.0325389	-0.157565	none	0.054329	-0.0215651	-0.0758941	none
CD72	-0.00928609	0.396541	0.405827	none	0.27858	0.0893556	-0.189224	none	0.201826	0.338243	0.136417	none	0.0298738	0.00104035	-0.0288334	none	0.0611192	0.0151608	-0.0459583	none	0.139118	-0.0151128	-0.154231	none
TPM3	-0.0346671	-0.250721	-0.216054	none	-0.185919	-0.524636	-0.338716	none	0.17749	-0.309559	-0.487049	none	-0.138534	0.0226887	0.161222	none	-0.015526	0.0599167	0.0754426	none	-0.131925	-0.111632	0.020293	none
IL17C	0.215925	0.0874169	-0.128508	none	0.138728	0.0494559	-0.0892716	none	0.0662125	-0.0372101	-0.103423	none	-0.0389543	-0.218802	-0.179848	none	-0.0590019	0.0163996	0.0754016	none	-0.057029	0.0217179	0.0787469	none
TMEM213	0.0495291	0.0165567	-0.0329723	none	-0.0900618	-0.0422339	0.0478279	none	-0.162857	-0.315704	-0.152847	none	0.101673	0.137371	0.035698	none	0.0332903	0.149026	0.115736	none	0.163542	0.11013	-0.0534122	none
TRIM16L	-0.185412	-0.0533312	0.132081	none	-0.0199447	0.00396205	0.0239068	none	0.0490313	0.137731	0.0886998	none	0.0121846	-0.0673728	-0.0795574	none	0.0532473	0.0264952	-0.026752	none	0.0350501	-0.0407734	-0.0758236	none
KCNK9	-0.153628	-0.042203	0.111425	none	-0.0276102	-0.146379	-0.118769	none	-0.212794	-0.0190662	0.193728	none	0.156271	0.139878	-0.0163929	none	0.133673	0.109596	-0.0240772	none	0.0382404	0.129323	0.0910825	none
CCNB2	0.118156	-0.0859158	-0.204071	none	-0.0631451	-0.151979	-0.0888343	none	-0.427807	-0.198677	0.22913	none	0.00277899	-0.137251	-0.14003	none	0.00342932	-0.0804195	-0.0838488	none	-0.00428391	-0.132161	-0.127878	none
PRKCH	0.177356	-0.183129	-0.360484	none	0.262574	0.0467605	-0.215814	none	-0.0558457	-0.0248086	0.0310371	none	0.0664937	-0.0759419	-0.142436	none	0.108454	-0.0236025	-0.132056	none	0.139154	-0.029895	-0.169049	none
NOTCH1	-0.425278	-0.277709	0.147569	none	-0.311318	-0.220522	0.0907957	none	-0.290229	-0.251939	0.0382901	none	0.0950824	0.188516	0.0934334	none	-0.0971184	-0.0153679	0.0817506	none	-0.033911	0.00330095	0.0372119	none
TNFSF14	0.0288433	-0.0223629	-0.0512062	none	-0.106214	-0.00270425	0.10351	none	-0.468118	0.0471397	0.515258	none	0.291126	0.197092	-0.0940341	none	0.177718	0.0376542	-0.140063	none	0.191193	0.167743	-0.0234501	none
STXBP2	-0.141126	-0.0387824	0.102344	none	-0.123918	-0.193048	-0.06913	none	-0.00843472	-0.0727934	-0.0643586	none	0.0540639	0.0592394	0.00517548	none	0.050396	0.118182	0.0677856	none	0.167616	0.105009	-0.0626073	none
CLDN4	-0.149768	-0.0283864	0.121382	none	-0.0793546	0.0684641	0.147819	none	-0.44604	-0.00754972	0.43849	none	-0.0358243	0.0262427	0.062067	none	0.0192293	-0.0174598	-0.036689	none	0.0872051	0.0488247	-0.0383804	none
ELOVL5	-0.28814	-0.115812	0.172328	none	0.127653	0.113051	-0.0146017	none	-0.157695	0.0232971	0.180992	none	0.0858546	0.0660814	-0.0197732	none	0.00791554	0.0670019	0.0590863	none	-0.00619744	0.0578932	0.0640907	none
MANSC4	0.777298	0.24584	-0.531459	midright	0.791325	0.367958	-0.423367	none	0.959876	0.00796985	-0.951906	midright	-0.164012	-0.06038	0.103632	none	-0.0718328	-0.0715496	0.000283202	none	-0.0381227	-0.146727	-0.108605	none
ATXN1	0.00453411	0.0843589	0.0798248	none	-0.256223	-0.113837	0.142386	none	-0.200148	0.0129399	0.213088	none	0.137537	0.14315	0.00561372	none	0.0316936	0.13666	0.104966	none	0.0675803	0.220651	0.153071	none
TAF3	0.46119	0.085004	-0.376186	none	0.244361	0.1039	-0.140461	none	0.249066	0.0638297	-0.185236	none	-0.0240788	-0.114508	-0.090429	none	-0.140972	-0.154016	-0.0130448	none	-0.122271	-0.191137	-0.0688659	none
KCNC1	-0.276055	-0.203318	0.0727372	none	-0.287167	0.0559697	0.343136	none	-0.427575	0.0201517	0.447727	none	-0.00983679	0.0481518	0.0579886	none	0.142544	0.0537684	-0.0887753	none	-0.0448411	0.0904514	0.135292	none
FAM129C	-0.148197	-0.213342	-0.0651449	none	-0.210583	-0.186771	0.0238127	none	-0.413833	-0.0931813	0.320651	none	0.00649058	0.0498975	0.0434069	none	0.035926	-0.093301	-0.129227	none	0.0769024	-0.0166398	-0.0935422	none
TRIM24	0.118583	0.057383	-0.0611998	none	0.239277	-0.145409	-0.384686	none	0.546301	0.128554	-0.417748	none	0.103317	0.0555548	-0.0477618	none	0.119937	0.013824	-0.106113	none	-0.000674038	0.0525911	0.0532652	none
BPIFB1	-0.112511	0.143555	0.256066	none	0.0970494	-0.0596776	-0.156727	none	-0.434104	0.103856	0.53796	none	-0.158453	-0.151891	0.00656212	none	-0.0162675	-0.101811	-0.0855439	none	0.0216473	0.0777682	0.056121	none
EDA	0.119641	0.52993	0.410289	none	0.359222	0.376427	0.0172054	none	0.337121	0.356184	0.0190637	none	0.0502087	0.223056	0.172848	none	0.0924229	0.153003	0.0605801	none	0.151384	0.144063	-0.00732137	none
COA3	-0.0219644	-0.0684293	-0.0464649	none	-0.0899878	-0.0848401	0.00514768	none	-0.107091	-0.279301	-0.172209	none	-0.100722	-0.184262	-0.0835399	none	-0.220753	-0.103132	0.117621	none	-0.227205	-0.169714	0.0574915	none
SEMA4F	0.151412	-0.0468161	-0.198228	none	0.0280673	-0.207889	-0.235956	none	0.123776	-0.0873264	-0.211102	none	0.165207	-0.111391	-0.276598	none	-0.0792054	-0.182682	-0.103477	none	-0.233819	-0.208967	0.0248521	none
CPN2	0.190435	0.0631903	-0.127245	none	0.128623	0.04765	-0.0809727	none	-0.383535	0.125646	0.509181	none	0.054717	0.044652	-0.0100651	none	-0.171832	0.133424	0.305256	none	-0.158292	0.0493819	0.207674	none
FAM114A2	0.376809	0.115202	-0.261607	none	0.26753	0.255457	-0.0120726	none	0.340888	0.0831364	-0.257752	none	-0.13158	-0.0725285	0.059051	none	-0.148429	-0.156686	-0.00825657	none	-0.0907341	-0.259036	-0.168302	none
UBXN2A	-0.0400359	0.0248612	0.0648971	none	0.0522898	0.382074	0.329784	none	0.0541501	0.0144768	-0.0396733	none	0.0542832	0.0280867	-0.0261965	none	0.00269907	0.179577	0.176878	none	0.0108571	0.113611	0.102754	none
CDKN2D	-0.110199	-0.175022	-0.0648235	none	-0.271517	-0.028331	0.243186	none	0.0371328	-0.0735048	-0.110638	none	0.0503217	-0.0565429	-0.106865	none	0.00160922	0.0446621	0.0430529	none	0.0850622	0.00487474	-0.0801874	none
PCP2	0.0963444	-0.14723	-0.243575	none	0.0635737	-0.0481673	-0.111741	none	0.0484093	-0.214439	-0.262848	none	0.299425	0.262258	-0.0371676	none	0.133981	0.234075	0.100094	none	0.24826	0.110799	-0.137461	none
LCE1F	0.0557198	-0.0605037	-0.116223	none	-0.163804	-0.0362517	0.127553	none	-0.0320888	0.0536357	0.0857245	none	0.000877241	-0.162278	-0.163155	none	0.116527	0.039684	-0.0768432	none	0.0240799	-0.0628602	-0.0869401	none
PTPN4	-0.350014	-0.240243	0.109771	none	-0.124231	-0.20412	-0.0798886	none	-0.470931	-0.101775	0.369156	none	-0.0411528	-0.0944935	-0.0533407	none	0.104018	-0.0654907	-0.169509	none	-0.00583759	-0.0734531	-0.0676155	none
LYSMD1	-0.0788062	-0.181229	-0.102422	none	-0.334216	-0.00292095	0.331295	none	-0.418375	-0.281297	0.137078	none	0.0498846	-0.0537549	-0.103639	none	0.0477189	0.0390336	-0.00868532	none	0.00328689	-0.0233828	-0.0266697	none
MSN	0.0317006	0.260502	0.228801	none	0.328976	0.207794	-0.121181	none	0.612988	0.050967	-0.56202	none	0.0381767	0.0350423	-0.00313441	none	-0.032569	0.146302	0.178871	none	-0.0453991	0.0144818	0.0598809	none
C10orf10	0.322551	0.181107	-0.141444	none	0.504158	0.451628	-0.0525305	none	0.691158	0.113675	-0.577483	none	0.292615	0.0432656	-0.24935	none	0.155717	0.025141	-0.130576	none	0.0955475	0.0314054	-0.0641422	none
COCH	-0.257007	0.021139	0.278146	none	-0.06071	0.206249	0.266959	none	0.0470673	-0.0355312	-0.0825986	none	0.080423	0.0556616	-0.0247614	none	-0.0701543	-0.0277787	0.0423756	none	-0.0174132	0.0536753	0.0710885	none
UBE2B	0.437787	0.0260397	-0.411747	none	0.344583	-0.00723535	-0.351818	none	0.0333753	0.169304	0.135929	none	0.0939627	-0.0674423	-0.161405	none	0.0328016	-0.138414	-0.171216	none	-0.10185	-0.0262648	0.0755849	none
OTOS	-0.0809002	0.00850946	0.0894097	none	-0.0695261	-0.121354	-0.0518275	none	-0.146998	-0.0236163	0.123382	none	0.079832	0.0568903	-0.0229417	none	0.0455645	-0.0510914	-0.0966559	none	0.0173187	0.0934288	0.0761101	none
PLA2G4A	0.105264	0.221624	0.11636	none	0.507918	0.333843	-0.174074	none	0.367754	0.292714	-0.0750393	none	0.00536939	0.299849	0.29448	none	0.055577	0.0277613	-0.0278157	none	0.0890618	0.0870747	-0.00198716	none
MYH3	0.109564	-0.044058	-0.153622	none	0.0656029	-0.15675	-0.222353	none	0.532933	0.0359868	-0.496947	none	-0.0492838	0.141745	0.191029	none	0.0567147	0.073441	0.0167263	none	0.000917146	0.0363064	0.0353893	none
SLC39A4	-0.192588	-0.0900756	0.102512	none	-0.32019	-0.226894	0.0932955	none	-0.210407	-0.339255	-0.128848	none	-0.153475	0.0611664	0.214641	none	-0.0287106	0.175447	0.204158	none	0.00686803	0.0771337	0.0702657	none
FBXL22	0.0765312	0.130727	0.0541957	none	-0.0820517	0.129493	0.211545	none	0.0440143	0.0648266	0.0208123	none	-0.0274052	0.0921089	0.119514	none	0.0875277	0.0358129	-0.0517148	none	0.0560057	0.0798993	0.0238936	none
FER1L6	-0.141001	0.0543738	0.195374	none	-0.020567	-0.246104	-0.225537	none	0.140856	-0.0794694	-0.220326	none	-0.111511	0.10123	0.212742	none	-0.0401838	0.112015	0.152199	none	0.0896109	0.116736	0.0271252	none
GTF2IRD2B	-0.293685	-0.0807134	0.212971	none	0.0500726	0.132388	0.0823149	none	0.0687016	-0.00564015	-0.0743417	none	0.0421039	0.0132381	-0.0288657	none	0.0296391	0.0570784	0.0274393	none	0.085023	0.0437622	-0.0412608	none
ZNF587	-0.336592	-0.096134	0.240458	none	-0.119821	-0.195524	-0.0757031	none	-0.225569	-0.132571	0.0929978	none	0.0184458	0.0367354	0.0182896	none	-0.0369532	0.00665781	0.043611	none	-0.0493676	0.0443637	0.0937313	none
RGS8	0.165418	-0.111994	-0.277412	none	0.111488	-0.319633	-0.43112	none	0.287003	-0.0386204	-0.325623	none	0.1348	0.219921	0.0851215	none	0.0753406	0.0561839	-0.0191567	none	0.149744	0.106823	-0.0429208	none
CNRIP1	0.0671701	0.0205811	-0.046589	none	0.0644139	-0.0989575	-0.163371	none	0.0417097	-0.128178	-0.169888	none	-0.120286	-0.113321	0.00696447	none	-0.0815712	0.0611947	0.142766	none	-0.0243767	0.0716693	0.096046	none
FLNB	0.0824235	-0.190695	-0.273119	none	0.145876	0.0752113	-0.0706647	none	0.216046	-0.25132	-0.467366	none	-0.00157151	0.0653713	0.0669428	none	0.00466566	-0.0040682	-0.00873386	none	0.0413763	0.138811	0.0974345	none
GBP3	0.199388	-0.0464726	-0.245861	none	0.369774	-0.507776	-0.877549	none	0.349521	0.124476	-0.225045	none	-0.0215381	-0.150809	-0.129271	none	0.0831785	-0.0108589	-0.0940374	none	0.00767117	-0.0531215	-0.0607927	none
AMY2B	-0.0608244	-0.118471	-0.0576463	none	-0.0480035	0.00495552	0.0529591	none	-0.297661	-0.153359	0.144302	none	-0.00315173	-0.230717	-0.227565	none	-0.106056	-0.0344652	0.0715906	none	0.00415786	0.00280799	-0.00134988	none
SLC22A3	-0.0404876	0.0399976	0.0804852	none	0.0428287	0.0219497	-0.0208789	none	-0.0708216	0.00934583	0.0801675	none	0.124902	0.111779	-0.0131231	none	0.103472	0.215662	0.11219	none	0.0780933	0.128403	0.0503094	none
CD83	0.0165043	0.0192543	0.00275008	none	0.129376	0.212668	0.083292	none	-0.00467899	-0.00803524	-0.00335625	none	-0.156577	-0.0495619	0.107015	none	-0.000820928	0.10403	0.104851	none	0.000712689	0.00518984	0.00447715	none
ADGRE3	-0.229331	0.0650732	0.294404	none	-0.067672	-0.118963	-0.0512905	none	-1.11578	-0.195823	0.919955	midleft	0.0612389	0.21143	0.150191	none	0.157926	0.250015	0.0920887	none	0.123608	0.213116	0.089508	none
ARHGAP11B	0.00181009	-0.19821	-0.20002	none	-0.105542	0.031815	0.137357	none	0.338114	-0.122887	-0.461001	none	-0.13441	0.0692338	0.203644	none	-0.033388	-0.0284455	0.00494253	none	0.0735794	-0.134505	-0.208085	none
MUS81	-0.0473747	-0.231387	-0.184012	none	-0.0732029	-0.11424	-0.0410375	none	-0.0248937	-0.161205	-0.136312	none	-0.0925893	-0.016056	0.0765333	none	-0.0426388	-0.0465132	-0.00387439	none	-0.076208	-0.129306	-0.0530975	none
RARG	-0.0743426	-0.150663	-0.0763204	none	-0.317199	-0.357091	-0.0398918	none	-0.582741	-0.241534	0.341208	none	-0.261299	-0.281155	-0.0198557	none	-0.171652	-0.223812	-0.0521601	none	-0.231118	-0.00668385	0.224434	none
GNLY	-0.158242	0.0133855	0.171627	none	0.0240359	0.11939	0.095354	none	-0.452311	-0.10667	0.345642	none	0.0195901	0.0490721	0.029482	none	-0.0561039	-0.0261989	0.029905	none	-0.153871	-0.12112	0.032751	none
IMMP1L	0.146896	0.0532859	-0.0936102	none	0.26078	0.126038	-0.134742	none	0.293158	0.174746	-0.118412	none	-0.101709	-0.253496	-0.151787	none	-0.0261557	-0.0608645	-0.0347089	none	0.0859785	-0.0118689	-0.0978474	none
UNC5D	0.187875	0.0616125	-0.126262	none	0.375627	0.127872	-0.247755	none	0.419304	0.175603	-0.2437	none	0.263035	0.109332	-0.153703	none	0.128776	0.309187	0.180412	none	0.266765	0.169219	-0.097546	none
HCN2	-0.16408	-0.0583941	0.105686	none	-0.206681	0.423207	0.629888	none	0.0350579	0.0629017	0.0278438	none	-0.0318824	0.0414301	0.0733125	none	0.0823817	0.00218887	-0.0801929	none	0.0512154	-0.00686866	-0.0580841	none
ABI1	0.139415	-0.28885	-0.428265	none	0.0688796	-0.179232	-0.248111	none	0.110651	-0.0607279	-0.171379	none	-0.295726	-0.261631	0.034095	none	-0.16907	-0.156511	0.0125589	none	-0.241966	-0.133472	0.108494	none
SIRT3	0.156711	-0.241307	-0.398017	none	-0.0251495	-0.251246	-0.226096	none	-0.0105414	0.0308069	0.0413482	none	-0.0364546	0.0216786	0.0581331	none	0.0479133	0.130635	0.0827216	none	0.0296715	0.110104	0.0804326	none
TMEM183A	-0.00735304	0.139144	0.146497	none	0.383573	0.19431	-0.189263	none	0.0179941	0.26853	0.250536	none	0.0184786	0.119936	0.101458	none	-0.005452	0.142021	0.147473	none	0.014485	0.0743325	0.0598475	none
PPP1R14C	-0.149	0.0664662	0.215466	none	0.00662067	0.147994	0.141373	none	-0.344747	0.0241253	0.368872	none	0.290291	0.102152	-0.188138	none	0.113903	0.173933	0.0600297	none	0.0698525	0.188203	0.118351	none
NPVF	-0.151149	0.220142	0.371291	none	-0.0137107	-0.0831288	-0.0694181	none	0.109281	0.165564	0.0562831	none	0.126045	-0.0625307	-0.188576	none	0.178185	0.0695078	-0.108677	none	0.159986	0.0246623	-0.135323	none
FAM171A1	-0.122229	0.162372	0.284601	none	0.0604622	0.0307962	-0.0296661	none	-0.186329	0.0516251	0.237954	none	0.257174	0.302595	0.0454206	none	0.161591	0.189709	0.028118	none	0.266016	0.172543	-0.0934726	none
PCGF2	-0.201003	-0.393508	-0.192505	none	-0.263728	0.0128005	0.276528	none	-0.0197193	-0.175631	-0.155912	none	-0.0152422	-0.101702	-0.0864594	none	-0.215653	-0.196279	0.0193742	none	-0.285618	-0.177847	0.10777	none
IDI1	-0.0190908	-0.173484	-0.154394	none	-0.409646	-0.169169	0.240477	none	-0.542056	-0.286092	0.255964	none	0.076779	0.227277	0.150498	none	0.135543	-0.025519	-0.161062	none	0.0951732	-0.00677569	-0.101949	none
AGRN	0.104613	-0.103291	-0.207904	none	0.146602	-0.10937	-0.255972	none	-0.0507578	-0.0269641	0.0237937	none	0.165878	-0.10313	-0.269009	none	0.0241638	-0.144592	-0.168756	none	0.119722	-0.0232422	-0.142964	none
MBTD1	-0.369438	0.0418316	0.411269	none	-0.0839898	-0.00569239	0.0782974	none	-0.124066	-0.089039	0.0350269	none	-0.171608	-0.235903	-0.0642956	none	-0.103803	-0.149996	-0.0461933	none	-0.198529	-0.245208	-0.0466791	none
PRSS33	-0.229804	-0.396663	-0.166859	none	-0.343828	-0.0342045	0.309624	none	-0.218123	-0.194121	0.0240019	none	0.0871102	0.168308	0.0811982	none	0.194577	0.213134	0.0185575	none	0.14132	0.149462	0.00814166	none
NKX2-3	0.335565	0.19223	-0.143335	none	0.260979	0.414296	0.153316	none	0.526817	0.201812	-0.325005	none	0.299524	0.289189	-0.0103349	none	0.243529	0.258393	0.0148644	none	0.224299	0.277387	0.053088	none
POFUT1	-0.174583	-0.0487757	0.125807	none	-0.153082	0.067256	0.220338	none	-0.188819	-0.109916	0.0789027	none	-0.189222	-0.00161727	0.187605	none	-0.0111556	0.011488	0.0226436	none	-0.109141	-0.0297986	0.0793425	none
SUSD4	0.304513	0.356007	0.0514931	none	0.148866	0.341319	0.192453	none	0.268086	0.104586	-0.1635	none	-0.13801	-0.0796349	0.0583748	none	0.0247821	0.189949	0.165167	none	0.0913669	0.103559	0.0121921	none
LIMD2	-0.329205	0.0399348	0.369139	none	-0.102244	0.0102334	0.112478	none	-0.112164	0.247875	0.360039	none	0.024858	-0.0746776	-0.0995355	none	0.245898	-0.197565	-0.443463	none	0.124972	-0.0472908	-0.172263	none
LGALS9	-0.208293	-0.162108	0.0461844	none	-0.481887	-0.537379	-0.0554928	none	-0.372231	-0.345358	0.0268738	none	-0.037206	-0.0862515	-0.0490456	none	0.0925153	0.000235306	-0.09228	none	0.0431698	0.0219722	-0.0211975	none
CD63	0.182509	0.17701	-0.00549956	none	0.281613	0.257429	-0.0241846	none	0.176561	0.127658	-0.0489025	none	0.0113669	0.0564819	0.045115	none	-0.0546443	-0.0239708	0.0306735	none	-0.0111111	0.00690885	0.01802	none
KDM7A	0.256436	0.273159	0.0167234	none	0.13575	0.0937591	-0.0419908	none	0.056047	-0.00137917	-0.0574261	none	-0.0301062	-0.0246632	0.00544309	none	-0.0595289	0.121744	0.181273	none	-0.0809859	0.156007	0.236993	none
ZFYVE1	0.316924	0.195002	-0.121923	none	0.313753	0.26093	-0.0528232	none	0.661892	0.405439	-0.256454	none	-0.345982	-0.0898412	0.256141	none	-0.0174276	0.0942783	0.111706	none	0.0982841	0.00852743	-0.0897567	none
FAM20B	-0.240062	-0.21254	0.0275215	none	-0.399578	-0.923459	-0.523881	bottomcenter	0.145489	-0.136667	-0.282155	none	-0.40773	-0.162331	0.245399	none	-0.319263	-0.241451	0.0778115	none	-0.328743	-0.32533	0.00341284	none
RALA	-0.203205	-0.345738	-0.142533	none	-0.435535	-0.45841	-0.0228747	none	-0.0751895	-0.293333	-0.218144	none	-0.362254	-0.212498	0.149756	none	-0.0598975	-0.154016	-0.0941188	none	-0.240772	-0.189514	0.0512581	none
VEZF1	0.0163102	-0.0508974	-0.0672076	none	-0.0121343	0.0566731	0.0688074	none	-0.0875835	0.289874	0.377458	none	-0.234485	-0.236412	-0.00192647	none	-0.292885	-0.447133	-0.154248	none	-0.465544	-0.422665	0.0428786	none
SEPT14	0.14856	0.0218451	-0.126714	none	0.0675723	-0.101322	-0.168894	none	-0.242679	-0.0222004	0.220478	none	-0.147468	-0.0619443	0.0855241	none	-0.0100104	0.0312968	0.0413072	none	-0.00877907	0.0134349	0.022214	none
TMEM30B	-0.221894	-0.232799	-0.0109047	none	-0.159632	0.192669	0.352301	none	0.0318823	-0.0951751	-0.127057	none	0.0823547	0.172161	0.0898061	none	0.0174116	0.124828	0.107416	none	-0.0299755	0.132873	0.162849	none
HELZ2	0.0102052	-0.0193066	-0.0295119	none	0.2634	0.0440335	-0.219366	none	0.244395	-0.0172524	-0.261647	none	-0.0469642	0.0177771	0.0647412	none	0.0427876	0.0552687	0.0124811	none	0.0694924	0.0213116	-0.0481807	none
ASPDH	0.0632756	0.0215853	-0.0416903	none	-0.00124737	-0.0243502	-0.0231028	none	0.0955295	0.0550727	-0.0404568	none	0.0774289	0.0504059	-0.027023	none	0.0217204	-0.0986691	-0.12039	none	-0.02938	-0.0463889	-0.0170088	none
VWDE	-0.173393	0.00797127	0.181364	none	0.0328221	-0.0523658	-0.0851879	none	0.210123	-0.109861	-0.319984	none	0.0715177	-0.177805	-0.249322	none	0.0996457	0.0232179	-0.0764278	none	0.0157632	-0.0327387	-0.048502	none
ACOX2	0.253402	0.0134754	-0.239927	none	0.199946	0.0932575	-0.106688	none	0.219685	0.0794187	-0.140266	none	-0.143528	-0.0529736	0.0905545	none	-0.074614	-0.116678	-0.042064	none	-0.0752659	0.023796	0.0990619	none
PAPD7	-0.0501684	-0.189248	-0.13908	none	0.379115	0.0305249	-0.348591	none	0.58478	-0.0856054	-0.670386	none	-0.0587899	0.0448655	0.103655	none	0.0416286	-0.0181712	-0.0597998	none	0.0407256	-0.127439	-0.168165	none
PHLPP1	0.197806	0.120345	-0.0774617	none	0.217718	0.156304	-0.0614136	none	0.129565	0.140178	0.0106121	none	-0.0271285	-0.0271071	2.14254e-05	none	-0.024303	-0.0167951	0.00750784	none	0.0503632	0.0374896	-0.0128737	none
OR5W2	0.385045	0.224343	-0.160702	none	0.433741	0.35247	-0.0812707	none	0.797239	0.182507	-0.614731	midright	-0.018526	0.00712489	0.0256509	none	0.119449	0.0538948	-0.0655538	none	0.121897	-0.0110981	-0.132995	none
ERO1LB	-0.194757	0.0433676	0.238124	none	-0.134352	0.0207306	0.155082	none	0.0706616	0.0934119	0.0227503	none	-0.0275214	-0.0338678	-0.00634637	none	-0.0037222	-0.034122	-0.0303998	none	0.0706931	0.0364358	-0.0342573	none
EMP1	-0.319158	-0.0734538	0.245705	none	-0.166852	-0.163886	0.00296623	none	-0.273789	-0.183773	0.0900169	none	-0.0740992	0.0101919	0.0842911	none	-0.0234319	-0.0897361	-0.0663042	none	-0.0824834	-0.12184	-0.0393569	none
INTU	-0.516606	-0.312805	0.203802	none	-0.0844256	-0.487635	-0.403209	none	0.0367534	-0.0705774	-0.107331	none	-0.108758	0.00385777	0.112616	none	0.122041	0.0974325	-0.0246082	none	0.13648	0.295833	0.159353	none
TMEM101	0.260741	-0.102339	-0.36308	none	0.0780944	0.0841035	0.00600914	none	0.157321	0.21569	0.0583691	none	0.194477	0.26341	0.0689336	none	0.158022	0.185754	0.0277324	none	0.157731	0.175252	0.0175212	none
TMEM62	0.152748	-0.0835744	-0.236322	none	0.154278	0.265914	0.111636	none	-0.0047186	-0.00685822	-0.00213962	none	0.0190319	-0.0780469	-0.0970788	none	0.0532271	0.0165609	-0.0366662	none	0.0290021	0.108854	0.0798521	none
SPATA45	-0.145291	0.131314	0.276606	none	0.0723001	0.0333291	-0.0389709	none	0.0727262	0.0221104	-0.0506159	none	-0.0162339	-0.110325	-0.094091	none	0.115497	-0.0312957	-0.146792	none	0.0655061	-0.0240634	-0.0895695	none
SMIM10	0.0192164	0.164439	0.145223	none	0.203919	0.0971674	-0.106752	none	0.270641	0.13148	-0.139161	none	0.251281	0.231717	-0.0195639	none	0.172395	0.187596	0.0152004	none	0.207042	0.205981	-0.00106104	none
IRAK2	-0.0631174	-0.12409	-0.0609723	none	0.0320432	-0.0446171	-0.0766602	none	-0.344876	-0.22362	0.121255	none	0.222568	0.224412	0.0018445	none	0.17333	0.0903102	-0.0830199	none	0.165922	0.277352	0.11143	none
LAMP2	0.266759	0.241534	-0.0252256	none	0.193737	0.1413	-0.052437	none	0.303029	0.287934	-0.0150953	none	0.12541	-0.0825789	-0.207989	none	-0.00875744	-0.0224607	-0.0137033	none	-0.0716825	-0.0143099	0.0573726	none
TYMSOS	0.142749	0.0843519	-0.0583969	none	0.188483	0.278815	0.0903326	none	0.326011	0.14287	-0.18314	none	0.279749	0.288273	0.00852492	none	0.160295	0.258437	0.0981417	none	0.175166	0.194141	0.0189746	none
COLGALT2	0.354222	0.0171642	-0.337058	none	-0.00733125	0.0842865	0.0916177	none	0.132766	0.122723	-0.0100429	none	0.0121261	0.0851194	0.0729933	none	0.0190381	0.0952208	0.0761827	none	-0.00197887	0.155339	0.157317	none
ALX3	-0.193371	-0.116206	0.0771646	none	0.0626652	-0.333528	-0.396193	none	-0.0604303	-0.0655057	-0.00507539	none	0.194035	0.221616	0.0275811	none	0.25957	0.17377	-0.0858008	none	0.22831	0.146953	-0.0813573	none
FSBP	0.296848	0.340734	0.0438858	none	0.320845	0.588969	0.268124	none	0.388142	0.282099	-0.106043	none	0.0817195	0.259733	0.178013	none	-0.0142098	0.0402746	0.0544843	none	0.012762	0.045217	0.0324551	none
NRROS	-0.252603	-0.0390788	0.213524	none	-0.00593031	0.16898	0.17491	none	-0.351534	0.0975879	0.449122	none	0.122471	0.0547938	-0.0676774	none	0.184336	0.0336219	-0.150714	none	0.149102	0.101146	-0.0479561	none
SRXN1	-0.128981	0.00511432	0.134095	none	0.053721	0.323497	0.269776	none	0.091763	0.160263	0.0685003	none	0.236597	0.295409	0.0588117	none	0.226436	0.219345	-0.00709149	none	0.255186	0.17467	-0.0805155	none
IFI27	0.187222	0.364323	0.1771	none	0.224126	0.0124774	-0.211648	none	0.633414	0.206945	-0.426469	none	-0.0995695	0.100393	0.199963	none	0.00241521	-0.0612873	-0.0637025	none	-0.0810082	0.0704852	0.151493	none
RNF219	0.0879227	0.222914	0.134991	none	0.190818	0.108626	-0.0821923	none	0.374825	0.0649911	-0.309834	none	-0.0703538	0.00436554	0.0747193	none	-0.0178472	0.110936	0.128783	none	0.0318572	0.094974	0.0631168	none
TOX	0.453949	0.194845	-0.259104	none	0.21242	0.243565	0.0311448	none	-0.233104	0.13492	0.368025	none	0.032696	-0.184923	-0.217619	none	0.0561602	0.0225838	-0.0335764	none	0.0587316	0.0404123	-0.0183192	none
TOM1L2	0.0286802	-0.0715151	-0.100195	none	0.210384	-0.0399486	-0.250332	none	0.243001	-0.0748968	-0.317898	none	-0.0588865	-0.0111535	0.047733	none	0.0126046	0.0107059	-0.00189872	none	0.0624745	0.0355286	-0.0269458	none
RALGDS	-0.241236	-0.012065	0.229171	none	0.0219455	-0.0559744	-0.0779199	none	0.0388103	0.026846	-0.0119643	none	-0.165403	0.066422	0.231825	none	0.0382248	-0.012461	-0.0506858	none	0.0520025	-0.0449922	-0.0969947	none
SLC39A8	-0.0793901	-0.0394083	0.0399818	none	0.311517	-0.102531	-0.414049	none	0.66757	-0.055593	-0.723163	none	0.0642985	0.131036	0.0667373	none	0.212775	0.14262	-0.0701548	none	0.126684	0.142786	0.0161029	none
EHMT2	0.387377	0.862697	0.47532	topcenter	0.623775	1.35878	0.735003	none	0.895797	1.49872	0.602927	none	-0.0544469	0.00547091	0.0599178	none	-0.0418835	-0.0405775	0.00130606	none	-0.26352	0.00406832	0.267588	none
OAZ1	0.0995589	-0.0938257	-0.193385	none	-0.153309	0.28402	0.437329	none	0.206871	-0.0797885	-0.28666	none	-0.020384	0.0691372	0.0895212	none	-0.0391045	0.111884	0.150989	none	0.0464973	0.0556432	0.00914593	none
POU4F1	0.125512	0.286723	0.161211	none	0.266903	0.280487	0.013584	none	0.404684	0.274984	-0.1297	none	0.251592	0.237446	-0.0141464	none	0.216004	0.12461	-0.0913942	none	0.177189	0.199627	0.0224373	none
ADAMTS6	0.317397	0.108648	-0.208749	none	0.394594	0.394486	-0.000108288	none	0.543179	0.156228	-0.386951	none	0.0224647	0.0216548	-0.00080985	none	0.0996648	0.0730074	-0.0266575	none	0.239791	0.15875	-0.0810414	none
FANCG	0.285416	0.296033	0.0106168	none	0.27445	0.350041	0.0755907	none	0.279532	0.405495	0.125963	none	0.155704	0.378116	0.222412	none	0.348052	0.167657	-0.180395	none	0.319597	0.185451	-0.134146	none
CLCN4	0.573637	-0.0975339	-0.671171	midright	0.157012	-0.00537174	-0.162384	none	-0.00273854	-0.0567291	-0.0539905	none	0.325323	-0.0371744	-0.362497	none	0.125111	0.0908768	-0.0342341	none	0.116905	0.10092	-0.015985	none
MSH4	0.16169	-0.204521	-0.36621	none	0.0852914	0.00267412	-0.0826172	none	0.32734	-0.0142223	-0.341562	none	-0.0779397	-0.0278206	0.050119	none	0.0223472	-0.00168246	-0.0240297	none	0.0617329	-0.0595069	-0.12124	none
ETNK2	-0.52799	-0.186285	0.341705	none	-0.526515	-0.188395	0.33812	none	-0.0882299	-0.540744	-0.452514	none	-0.00585657	0.0866634	0.09252	none	0.0682442	-0.0721532	-0.140397	none	0.0628578	-0.125998	-0.188856	none
SGK223	0.22514	0.275757	0.0506172	none	0.203292	0.552331	0.349039	none	0.681028	0.335838	-0.34519	none	0.107678	0.125783	0.0181059	none	0.27269	0.486825	0.214135	none	0.346267	0.304922	-0.0413455	none
POLE4	-0.00818853	0.0862296	0.0944181	none	0.126867	0.104016	-0.0228514	none	0.0309004	0.162232	0.131331	none	0.0342381	-0.0722082	-0.106446	none	0.0881502	0.0292485	-0.0589017	none	0.0663012	-0.0179089	-0.0842101	none
ENOX2	0.101847	0.145715	0.0438682	none	0.0299556	-0.0399439	-0.0698994	none	0.155644	0.226756	0.0711123	none	0.0168285	0.161658	0.144829	none	0.0916272	0.0717261	-0.0199011	none	0.15544	0.0361545	-0.119285	none
PRR20D	0.371118	0.241167	-0.12995	none	0.425424	0.442874	0.0174499	none	0.553553	0.103077	-0.450476	none	-0.264819	-0.251326	0.0134928	none	-0.191772	0.0446425	0.236415	none	-0.281704	0.000353229	0.282058	none
UBE2L6	-0.344714	-0.158151	0.186563	none	-0.204246	-0.3302	-0.125954	none	-0.26677	-0.219726	0.0470442	none	-0.0877977	-0.0549226	0.0328751	none	0.00457143	-0.0160532	-0.0206246	none	-0.0727316	0.089158	0.16189	none
ST8SIA3	-0.119245	0.0247287	0.143974	none	0.051837	0.0415053	-0.0103317	none	0.0912881	0.14183	0.0505416	none	-0.00524252	0.00696931	0.0122118	none	0.0498988	0.014287	-0.0356118	none	0.13385	0.0455859	-0.0882644	none
PEX7	-0.19934	0.0212314	0.220571	none	-0.0321343	0.0918112	0.123946	none	-0.0793058	0.0971844	0.17649	none	0.0929101	-0.137188	-0.230098	none	0.0699865	-0.104781	-0.174768	none	-0.0475777	0.0042895	0.0518672	none
RABL2A	-0.587222	-0.224396	0.362827	none	-0.294244	-0.318324	-0.0240796	none	-0.244434	-0.613944	-0.36951	none	0.0822597	-0.00793587	-0.0901956	none	-0.0668494	-0.0322632	0.0345862	none	-0.144297	-0.0845313	0.0597661	none
SLC6A2	0.244987	0.186302	-0.0586852	none	0.330129	-0.153645	-0.483774	none	-0.0443176	0.31801	0.362327	none	0.00737636	0.00636985	-0.00100652	none	0.100058	0.0981255	-0.00193244	none	0.135562	0.0147214	-0.12084	none
ANP32B	0.376777	0.163721	-0.213055	none	0.270705	0.340767	0.070062	none	0.558108	0.4257	-0.132408	none	0.0739617	-0.00506415	-0.0790259	none	0.0188915	-0.0464816	-0.0653731	none	0.163293	0.00246875	-0.160824	none
INO80D	0.0999633	0.319185	0.219222	none	-0.064411	0.234039	0.29845	none	0.00603645	0.112266	0.106229	none	-0.0952085	-0.079762	0.0154464	none	-0.153475	0.182028	0.335503	none	0.00964835	0.228559	0.218911	none
TMEM190	0.208962	-0.0720713	-0.281033	none	0.0479893	0.0144931	-0.0334962	none	0.46026	-0.134877	-0.595137	none	0.34202	0.295646	-0.0463744	none	0.135097	0.148863	0.013766	none	0.255382	0.140851	-0.114531	none
GC	-0.133699	0.073724	0.207423	none	-0.186603	-0.146906	0.0396973	none	0.00552534	-0.0487258	-0.0542511	none	-0.151682	0.0655373	0.217219	none	-0.00446891	0.0854095	0.0898784	none	-0.00476525	-0.0533082	-0.0485429	none
ANKH	0.219089	-0.0765484	-0.295638	none	0.0772756	0.0151093	-0.0621663	none	-0.0132495	0.0122749	0.0255244	none	-0.0458723	-0.119182	-0.0733098	none	0.095936	-0.126832	-0.222769	none	-0.0132647	-0.116884	-0.103619	none
OR4P4	-0.104279	0.00579286	0.110071	none	-0.0308812	0.0433853	0.0742665	none	0.0751289	0.0630437	-0.0120852	none	-0.0882463	0.0721658	0.160412	none	0.0518174	0.13788	0.0860629	none	0.0674582	0.147335	0.0798769	none
SAMSN1	0.392971	0.126006	-0.266965	none	0.0201754	0.0838669	0.0636915	none	-0.0393974	0.296666	0.336063	none	0.191988	0.0763571	-0.115631	none	0.0384894	0.252368	0.213879	none	-0.0320693	0.146684	0.178753	none
PTGER3	0.0610478	0.159502	0.0984543	none	0.168133	-0.133088	-0.301221	none	0.174444	0.188778	0.0143339	none	0.234534	-0.0473298	-0.281864	none	0.210172	0.0491074	-0.161064	none	0.209253	0.11072	-0.0985321	none
KDM5A	-0.00266254	0.0268713	0.0295339	none	-0.0283165	0.239717	0.268033	none	-0.0607555	-0.023747	0.0370085	none	-0.056061	-0.100544	-0.044483	none	-0.073814	0.0439376	0.117752	none	-0.159522	-0.0554227	0.104099	none
DACT3	0.0290863	0.205044	0.175957	none	0.274265	0.228282	-0.0459831	none	0.538985	0.24713	-0.291855	none	0.0638565	0.0109194	-0.052937	none	0.058645	-0.00802179	-0.0666668	none	0.0533351	0.0823038	0.0289687	none
PPIP5K2	-0.213365	-0.230306	-0.016941	none	-0.291467	0.172355	0.463822	none	-0.13372	0.00472156	0.138442	none	-0.0484113	0.0333508	0.0817621	none	0.0312761	0.144701	0.113425	none	-0.18285	-0.0745139	0.108336	none
CDCP2	-0.193517	0.00753262	0.20105	none	0.0656741	0.144759	0.0790849	none	0.347108	0.10444	-0.242668	none	0.140755	0.135012	-0.00574321	none	0.151425	0.219094	0.0676692	none	0.106592	0.0669236	-0.0396682	none
PIWIL2	0.243943	0.262873	0.0189296	none	0.254044	0.396663	0.142618	none	0.257724	0.467038	0.209314	none	-0.0925123	0.0528312	0.145344	none	0.0616631	0.12948	0.0678169	none	-0.0565628	0.0321128	0.0886757	none
HSBP1	0.0038423	-0.0575869	-0.0614292	none	0.0873419	0.0486373	-0.0387046	none	-0.0354373	-0.0400531	-0.00461588	none	-0.108527	-0.0120645	0.0964627	none	-0.0793499	0.0778351	0.157185	none	-0.0706003	0.0689071	0.139507	none
C20orf62	0.156106	0.031793	-0.124312	none	-0.425524	-0.187764	0.23776	none	0.056518	-0.316702	-0.37322	none	-0.174653	-0.241479	-0.0668267	none	-0.308724	-0.203274	0.10545	none	-0.147515	-0.149288	-0.00177293	none
CXCR3	0.0984189	0.181002	0.0825831	none	0.340809	0.370513	0.0297035	none	0.470893	0.31202	-0.158873	none	0.309837	0.12677	-0.183067	none	0.252739	0.0800479	-0.172692	none	0.207791	0.227439	0.0196485	none
CGA	0.0534056	0.187139	0.133733	none	-0.078402	0.183947	0.262349	none	-0.488635	-0.0777961	0.410839	none	-0.135648	0.0758758	0.211523	none	-0.030541	0.0095723	0.0401133	none	-0.0207737	0.00493481	0.0257085	none
TMEM140	-0.00714869	0.0266412	0.0337899	none	0.146161	-0.14868	-0.294841	none	0.420917	0.0547676	-0.366149	none	0.190646	0.308103	0.117457	none	0.25002	0.118258	-0.131762	none	0.147551	0.115321	-0.0322297	none
TPD52L2	0.232625	-0.0963624	-0.328988	none	0.115224	-0.174815	-0.29004	none	0.0249066	-0.140733	-0.16564	none	-0.022337	-0.102115	-0.0797782	none	0.139527	0.0532509	-0.0862758	none	0.0377733	0.0165582	-0.0212152	none
FRMD4A	0.117259	0.134233	0.0169744	none	0.350393	0.271134	-0.0792587	none	0.35014	0.108361	-0.241779	none	0.152268	0.210244	0.0579755	none	0.116665	0.0702127	-0.0464526	none	0.058211	0.157604	0.0993932	none
FUT3	-0.143137	-0.00590793	0.137229	none	-0.291054	-0.277869	0.0131854	none	-0.0463086	-0.0449912	0.00131734	none	0.0329546	0.0624053	0.0294507	none	0.0568826	0.131267	0.0743843	none	0.00966172	0.136424	0.126762	none
FBXL16	-0.210804	-0.156993	0.0538111	none	-0.167564	-0.31528	-0.147716	none	-0.281325	-0.0476557	0.233669	none	0.352956	0.244327	-0.108629	none	0.199718	0.18363	-0.0160887	none	0.180327	0.123056	-0.0572716	none
DPYSL2	-0.242313	0.0839771	0.32629	none	0.134455	0.0221737	-0.112282	none	0.188019	0.0866698	-0.101349	none	-0.00573019	0.102413	0.108144	none	0.00322259	0.0167243	0.0135017	none	-0.0276802	0.105443	0.133123	none
GYPC	0.277751	0.0496544	-0.228097	none	0.177931	0.0180036	-0.159927	none	0.458776	0.0781772	-0.380599	none	0.0423707	-0.075464	-0.117835	none	0.0919279	0.0310495	-0.0608784	none	0.0707162	-0.0250382	-0.0957544	none
TMTC3	-0.0537644	0.260868	0.314632	none	-0.00600877	0.0334695	0.0394783	none	0.369741	0.052127	-0.317614	none	0.143587	0.135434	-0.00815322	none	0.149311	0.148155	-0.00115621	none	0.0643402	0.251719	0.187379	none
KLRG2	0.112674	0.0173971	-0.0952771	none	0.0768455	-0.0820768	-0.158922	none	-0.0699481	-0.0485331	0.0214149	none	-0.0116354	0.184652	0.196287	none	0.0169378	0.110174	0.0932357	none	0.00437242	0.126832	0.122459	none
IL15	0.246634	0.159206	-0.0874286	none	0.480747	0.0002732	-0.480474	none	0.610187	0.237316	-0.372872	none	0.190417	0.318001	0.127584	none	0.208706	0.124762	-0.0839435	none	0.170406	0.206589	0.0361825	none
KDM1B	-0.0102444	0.0889371	0.0991815	none	0.142943	-0.00197764	-0.14492	none	0.26806	-0.0182816	-0.286342	none	0.0515347	0.0450604	-0.00647428	none	0.0531485	0.105468	0.0523193	none	0.152935	0.16487	0.0119349	none
GRTP1	0.116389	0.358569	0.24218	none	0.354679	0.249416	-0.105263	none	0.0834504	0.315338	0.231888	none	0.0523368	0.0201583	-0.0321785	none	0.020468	-0.0275804	-0.0480484	none	0.0401319	0.074	0.0338681	none
SLC35E2	0.0471383	0.0157264	-0.0314119	none	0.260395	0.174815	-0.0855798	none	0.215065	0.287723	0.0726579	none	0.151599	0.0902293	-0.0613692	none	0.031087	-0.0982235	-0.129311	none	0.077587	0.0133507	-0.0642363	none
CDC42SE2	0.275631	0.291291	0.0156598	none	0.425111	0.144874	-0.280237	none	0.490119	0.31815	-0.171969	none	0.207769	0.0672254	-0.140544	none	0.0535979	-0.0448833	-0.0984811	none	0.0121005	0.0614653	0.0493647	none
MAZ	-0.0989538	-0.237436	-0.138483	none	-0.0637489	-0.319775	-0.256026	none	0.00257312	-0.102397	-0.10497	none	0.157592	0.198719	0.0411271	none	0.129658	0.16124	0.0315822	none	0.142515	0.22651	0.0839958	none
POLB	-0.0376711	0.0444241	0.0820952	none	-0.0537865	-0.0669926	-0.0132062	none	0.353831	-0.054125	-0.407956	none	0.0302994	0.00852821	-0.0217712	none	0.100084	0.0687822	-0.0313023	none	0.0813282	0.127682	0.0463541	none
H2AFB3	-0.0741338	-0.198314	-0.12418	none	-0.0766447	-0.199293	-0.122649	none	-0.301855	0.0980505	0.399905	none	0.0263117	-0.129275	-0.155586	none	-0.134289	-0.119609	0.0146806	none	0.0459188	-0.112517	-0.158436	none
OR4A5	0.104169	0.0867718	-0.0173975	none	0.268299	-0.0475333	-0.315832	none	0.277402	0.0579355	-0.219467	none	-0.212517	-0.0557395	0.156777	none	-0.0775598	-0.0441075	0.0334523	none	-0.109649	-0.0530677	0.0565815	none
XCR1	-0.0780609	0.0288937	0.106955	none	0.343544	0.0957779	-0.247766	none	0.639582	0.0887353	-0.550847	none	-0.08206	-0.0889565	-0.00689648	none	0.015271	-0.000242998	-0.015514	none	-0.00229246	-0.179809	-0.177517	none
COLEC12	-0.029238	0.0340786	0.0633166	none	0.0610076	-0.165242	-0.22625	none	0.253776	0.092931	-0.160845	none	-0.00421825	0.0346932	0.0389114	none	0.0792638	0.062002	-0.0172618	none	0.0377225	0.0815911	0.0438686	none
SOST	-0.064652	-0.0315315	0.0331205	none	-0.165684	0.0237367	0.189421	none	-0.234008	0.16877	0.402777	none	0.0748113	0.244818	0.170007	none	0.0841165	0.019884	-0.0642326	none	0.148139	-0.0574418	-0.205581	none
KRTAP1-1	-0.125289	-0.0961096	0.0291793	none	0.291339	-0.151307	-0.442647	none	-0.111293	-0.0698336	0.041459	none	0.103143	-0.00234666	-0.10549	none	0.0099514	0.0330673	0.0231159	none	0.0763328	0.0709167	-0.00541618	none
HYPM	0.182183	0.174586	-0.00759674	none	0.175068	0.261876	0.0868079	none	0.365405	0.209279	-0.156127	none	0.00490857	0.127477	0.122568	none	-0.0206284	0.126822	0.14745	none	-0.0110728	0.146953	0.158026	none
ARIH2OS	0.188902	0.230498	0.0415956	none	0.35673	-0.0491247	-0.405855	none	0.470918	0.231227	-0.239691	none	0.0870218	0.120796	0.0337738	none	0.149279	0.210138	0.0608592	none	0.245371	0.223307	-0.0220642	none
HLA-DPB1	0.340294	0.236495	-0.103799	none	0.333917	0.12897	-0.204947	none	0.348579	0.0906279	-0.257951	none	0.0193413	0.0169449	-0.00239637	none	-0.103808	-0.123858	-0.0200501	none	-0.060394	-0.0224965	0.0378975	none
SCARB1	-0.305981	-0.0195106	0.286471	none	-0.0156471	0.0282711	0.0439182	none	-0.350076	0.102691	0.452766	none	-0.35731	-0.25175	0.10556	none	-0.10754	-0.150312	-0.042772	none	-0.17546	-0.127569	0.0478907	none
NDUFB2	0.151192	-0.0264163	-0.177608	none	0.236728	-0.464876	-0.701604	none	0.397781	0.0952974	-0.302483	none	-0.0371241	0.111703	0.148827	none	-0.094981	0.00758249	0.102564	none	-0.0745536	-0.082553	-0.00799931	none
SH2B2	-0.0542015	0.152766	0.206967	none	0.172833	0.117209	-0.055624	none	0.317055	0.128963	-0.188093	none	-0.0166304	0.0397505	0.0563809	none	0.0248681	0.0975654	0.0726973	none	-0.0550314	0.089809	0.14484	none
AGAP11	-0.255474	-0.411988	-0.156514	none	-0.146175	-0.554855	-0.408679	none	-0.0432169	-0.43176	-0.388543	none	-0.133159	-0.206091	-0.072932	none	-0.11708	-0.165021	-0.0479409	none	-0.150136	-0.187101	-0.0369648	none
GFRA3	0.020265	-0.111364	-0.13163	none	-0.14871	-0.362501	-0.213791	none	-0.0436633	-0.318924	-0.27526	none	-0.0688968	-0.208294	-0.139398	none	-0.0781324	-0.107441	-0.0293085	none	-0.094362	-0.153212	-0.0588498	none
ISLR	-0.224438	0.216202	0.44064	none	0.208376	-0.0745994	-0.282975	none	0.0642524	0.10709	0.0428377	none	-0.0139645	-0.121118	-0.107153	none	-0.117451	0.0324256	0.149877	none	0.0818853	0.0412127	-0.0406726	none
TMPRSS12	-0.160127	-0.0117371	0.14839	none	-0.123748	-0.124443	-0.000694962	none	-0.0538701	0.0653946	0.119265	none	0.0558973	0.175415	0.119517	none	-0.000946124	-0.0555912	-0.0546451	none	0.14378	0.0531163	-0.090664	none
RIF1	-0.036828	-0.372203	-0.335375	none	-0.0253859	0.0046005	0.0299864	none	0.413265	-0.134683	-0.547948	none	-0.430468	-0.359389	0.0710795	none	-0.351696	-0.307924	0.0437721	none	-0.411445	-0.406476	0.00496969	none
GRIK5	-0.15288	0.0286217	0.181501	none	0.0367325	-0.090958	-0.12769	none	0.128471	-0.0567952	-0.185266	none	-0.613682	-0.891277	-0.277595	none	-0.652729	-0.466342	0.186387	none	-0.441628	-0.528438	-0.0868098	none
EPAS1	0.0668211	0.199535	0.132713	none	-0.0127102	-0.044401	-0.0316908	none	0.345908	-0.00158548	-0.347493	none	-0.145226	-0.106247	0.0389785	none	-0.122508	-0.00919522	0.113313	none	0.0055946	0.0560625	0.0504679	none
SRSF4	0.208374	0.21329	0.00491565	none	0.243976	0.114524	-0.129452	none	0.209504	0.246778	0.0372748	none	-0.0750602	-0.170347	-0.0952871	none	-0.15543	-0.14408	0.0113501	none	-0.0932923	-0.205156	-0.111864	none
MAP7D1	0.550251	0.416538	-0.133713	none	0.510666	0.440903	-0.0697631	none	0.586264	0.504693	-0.0815713	none	0.0919394	0.0363626	-0.0555768	none	0.0462051	0.0267349	-0.0194701	none	0.0119909	0.102292	0.0903008	none
SCRIB	0.318082	-0.0292685	-0.347351	none	0.0711708	0.0681345	-0.00303632	none	0.083493	-0.0797056	-0.163199	none	-0.263133	-0.114335	0.148798	none	-0.194141	-0.204745	-0.0106037	none	-0.17973	-0.191727	-0.0119975	none
INSM1	-0.0736136	0.106207	0.179821	none	-0.156812	-0.209135	-0.0523226	none	-0.544482	-0.00607926	0.538403	none	0.101234	0.363015	0.261781	none	0.190211	0.151303	-0.0389073	none	0.189294	0.171892	-0.0174021	none
BAZ2B	-0.112578	-0.14598	-0.0334021	none	-0.0180095	-0.130919	-0.11291	none	-0.0420723	-0.140061	-0.0979886	none	-0.0762241	0.107939	0.184163	none	0.0486846	0.192967	0.144283	none	0.0733717	0.170217	0.0968454	none
C1orf100	-0.431524	0.171134	0.602659	none	0.148824	-0.164438	-0.313261	none	0.25326	-0.0364353	-0.289695	none	-0.0704422	-0.213532	-0.143089	none	-0.0760864	-0.228137	-0.152051	none	-0.114391	-0.274644	-0.160253	none
GLIPR1L1	0.160507	-0.00448373	-0.164991	none	0.430366	0.0778342	-0.352531	none	0.531024	0.108876	-0.422148	none	-0.125573	-0.0276071	0.0979663	none	0.0618309	-0.0875374	-0.149368	none	-0.0528074	-0.183498	-0.130691	none
PIP4K2C	-0.0865919	0.0955464	0.182138	none	0.244219	0.587739	0.34352	none	0.026588	0.190395	0.163807	none	-0.130524	-0.176008	-0.0454843	none	-0.0387348	-0.156729	-0.117994	none	-0.327816	-0.0822083	0.245607	midleft
TMEM192	0.0300453	-0.0583732	-0.0884185	none	0.0736458	0.0427481	-0.0308977	none	0.241388	0.121563	-0.119826	none	0.0432301	-0.0670779	-0.110308	none	0.0917632	-0.0353989	-0.127162	none	-0.04778	-0.146267	-0.0984874	none
RND3	0.0745317	0.148186	0.0736538	none	0.0875783	0.247508	0.15993	none	0.200548	0.122437	-0.0781111	none	0.00334719	-0.0655984	-0.0689456	none	0.0585536	-0.0393637	-0.0979173	none	0.018876	0.0582361	0.0393601	none
OR4F21	-0.832258	-0.314199	0.518059	midleft	-1.00658	-0.546259	0.46032	none	-1.251	-0.767107	0.483889	none	-0.117449	-0.170246	-0.0527967	none	-0.270215	-0.351821	-0.081606	none	0.0293506	-0.295616	-0.324967	none
C6orf62	-0.0358951	0.105167	0.141062	none	0.149194	-0.262649	-0.411843	none	0.327365	0.186768	-0.140598	none	-0.0148716	0.340356	0.355227	none	0.161899	0.290164	0.128265	none	0.169506	0.321406	0.151901	none
OR6Q1	0.457325	0.123861	-0.333463	none	0.234606	0.165116	-0.0694906	none	0.403484	0.11094	-0.292544	none	0.0329972	0.181211	0.148214	none	0.0676398	0.205126	0.137486	none	0.067222	0.119896	0.0526738	none
KDR	0.025717	-0.296015	-0.321732	none	-0.0123868	0.102454	0.114841	none	-0.0564754	-0.254666	-0.198191	none	-0.101246	0.0275732	0.128819	none	-0.0696741	-0.189698	-0.120024	none	-0.16061	-0.194627	-0.034017	none
SLC26A11	-0.00249178	0.169823	0.172315	none	-0.048885	0.103533	0.152418	none	0.0756153	0.106532	0.0309165	none	0.208015	0.121763	-0.0862515	none	0.222282	0.129164	-0.0931184	none	0.259384	0.169531	-0.0898528	none
PILRA	-0.263073	-0.0767663	0.186307	none	-0.0678771	0.0662182	0.134095	none	-0.0275454	-0.0559136	-0.0283682	none	-0.0479316	-0.0564395	-0.00850786	none	-0.026775	0.00816964	0.0349447	none	0.0351928	0.0638316	0.0286388	none
PLEKHG3	0.252424	0.0731487	-0.179275	none	0.14505	0.370229	0.225179	none	0.326527	0.221652	-0.104875	none	0.31681	0.347762	0.0309515	none	0.330492	0.212938	-0.117553	none	0.249017	0.115842	-0.133175	none
RINL	0.0636833	0.28484	0.221157	none	0.0371597	0.4671	0.42994	none	-0.135643	0.299168	0.434811	none	-0.274559	-0.335203	-0.0606441	none	-0.361554	-0.23413	0.127425	none	-0.361715	-0.258116	0.103599	none
FAM19A3	-0.0120835	-0.0285886	-0.0165051	none	-0.129666	0.152333	0.281999	none	-0.249105	-0.250954	-0.00184956	none	0.10351	-0.0310798	-0.13459	none	0.092868	-0.158364	-0.251232	none	-0.00536426	0.0110833	0.0164476	none
RPS6KA3	0.314462	-0.0354647	-0.349926	none	0.144409	0.0172939	-0.127115	none	0.474622	0.0240634	-0.450558	none	0.0118009	0.105369	0.0935683	none	-0.0206995	-0.00204756	0.018652	none	-0.0702224	-0.0406398	0.0295826	none
MTHFD1	-0.222628	-0.291901	-0.0692728	none	-0.414232	-0.222935	0.191296	none	-0.402039	-0.165508	0.236531	none	-0.132907	-0.0753606	0.0575466	none	-0.0577548	-0.0247934	0.0329614	none	-0.0428747	-0.00382318	0.0390515	none
XAGE1B	0.392841	0.114088	-0.278753	none	0.131515	0.200224	0.0687091	none	0.391496	0.111528	-0.279969	none	NA	NA	NA	NA	NA	NA	NA	NA	NA	NA	NA	NA
DIABLO	0.251184	0.0228702	-0.228314	none	0.0940462	-0.167939	-0.261985	none	-0.0737779	0.166844	0.240621	none	-0.16835	0.038537	0.206887	none	-0.0958436	-0.129785	-0.0339415	none	-0.0865544	-0.0991059	-0.0125516	none
QRICH2	-0.0988608	-0.128323	-0.0294619	none	0.132029	0.0297584	-0.102271	none	-0.236291	0.135457	0.371749	none	0.301554	0.143877	-0.157676	none	0.125164	0.263307	0.138143	none	0.197112	0.109063	-0.0880494	none
TALDO1	-0.216773	0.0028892	0.219663	none	-0.0738394	-0.000289351	0.0735501	none	-0.303313	-0.275406	0.0279072	none	-0.148755	0.0189465	0.167702	none	-0.0181935	0.058156	0.0763495	none	-0.0719187	0.0026145	0.0745332	none
GNB4	-0.213985	0.0482509	0.262236	none	0.0761834	0.106105	0.0299219	none	0.134959	-0.015814	-0.150773	none	-0.0173605	0.02287	0.0402305	none	-0.0463379	-0.125688	-0.0793506	none	-0.170771	-0.0669097	0.103862	none
MPPED1	-0.266841	-0.206194	0.0606463	none	-0.0234492	0.0362264	0.0596757	none	-0.308036	0.102489	0.410525	none	0.0290471	0.165481	0.136434	none	-0.0226702	0.100471	0.123141	none	0.0119811	0.0888108	0.0768297	none
C4orf33	0.340637	0.180496	-0.16014	none	0.671608	0.234496	-0.437112	none	0.381896	0.193995	-0.187901	none	0.137859	0.0431842	-0.0946749	none	0.00343771	0.00886912	0.00543141	none	0.0750582	-0.0485799	-0.123638	none
ZNF790	0.344306	0.110064	-0.234242	none	0.315918	0.489985	0.174067	none	0.533346	0.136932	-0.396414	none	-0.126271	-0.0924716	0.0337992	none	-0.0354171	0.0367379	0.072155	none	-0.119116	0.0802352	0.199351	none
MKRN2	-0.0141627	-0.0424575	-0.0282948	none	0.0114682	0.101801	0.090333	none	0.152611	0.0839702	-0.0686412	none	0.0335882	0.222226	0.188638	none	-0.0207442	-0.00138447	0.0193597	none	-0.000620867	-0.00965278	-0.00903191	none
RALGAPB	0.321246	0.619838	0.298592	none	0.608239	0.406867	-0.201372	none	0.527282	0.439367	-0.0879145	none	0.147079	0.162276	0.0151977	none	0.0128224	0.0674835	0.0546611	none	0.212533	-0.0472656	-0.259798	none
TBC1D22A	0.188641	0.234804	0.0461628	none	0.138001	0.217841	0.0798399	none	0.484764	0.292011	-0.192753	none	-0.0423642	0.00586038	0.0482245	none	0.012918	-0.0402005	-0.0531184	none	0.0588965	-0.0303785	-0.0892749	none
ZNF280C	-0.0418559	0.0679115	0.109767	none	0.108971	-0.0737461	-0.182717	none	0.310784	0.158435	-0.152349	none	0.130183	-0.13944	-0.269624	none	-0.0440677	-0.187258	-0.14319	none	0.174658	-0.0572101	-0.231868	none
SLC39A13	0.0054663	0.0309021	0.0254358	none	-0.00115408	-0.0681172	-0.0669631	none	0.174019	0.00919327	-0.164825	none	0.0788957	0.324339	0.245444	none	0.170557	0.194503	0.0239459	none	0.106743	0.138021	0.0312775	none
SCLY	-0.34398	-0.241499	0.102481	none	-0.749587	-0.182607	0.56698	midleft	-1.14575	-0.360192	0.785562	midleft	0.0272988	0.0199973	-0.00730148	none	-0.0741625	-0.128456	-0.0542934	none	-0.0583019	-0.103168	-0.0448665	none
ZNF583	0.182069	0.210762	0.0286934	none	0.342476	0.311069	-0.0314068	none	0.213839	0.141605	-0.0722344	none	0.112307	0.0198481	-0.0924589	none	0.0407489	-0.00255267	-0.0433016	none	0.0485823	0.0421927	-0.00638954	none
ARX	-0.0150176	0.117179	0.132196	none	-0.0282781	0.106865	0.135144	none	0.0696797	0.0070337	-0.062646	none	-0.17038	-0.0675305	0.102849	none	-0.0234659	0.0819274	0.105393	none	0.155484	0.0739036	-0.0815806	none
GSTP1	-0.149577	-0.215835	-0.0662583	none	-0.131092	-0.375103	-0.244011	none	-0.0453718	-0.246399	-0.201027	none	-0.000521191	0.0135908	0.014112	none	0.019361	0.0819917	0.0626307	none	0.000892187	0.0108924	0.0100002	none
CYP2R1	0.247124	0.108915	-0.138209	none	0.242538	0.15794	-0.0845986	none	0.433098	-0.0822337	-0.515332	none	0.000364889	0.0881294	0.0877645	none	0.0553475	0.0432533	-0.0120942	none	0.155689	0.140903	-0.0147865	none
SFT2D2	-0.103709	-0.158109	-0.0543997	none	-0.141239	-0.0853148	0.0559247	none	0.0833756	0.0479538	-0.0354218	none	0.0120412	0.0502788	0.0382376	none	0.0693416	0.129371	0.0600294	none	0.0802879	0.0618628	-0.0184251	none
MDGA1	0.077782	0.083135	0.00535298	none	0.156585	0.266876	0.110291	none	-0.0661828	0.188666	0.254848	none	0.124342	-0.00316306	-0.127505	none	0.0765134	0.0596998	-0.0168136	none	0.163596	0.0734557	-0.0901401	none
OR11H12	-0.0395222	0.131804	0.171327	none	0.110236	0.113627	0.00339108	none	-0.0572212	0.0901695	0.147391	none	0.0618855	-0.016357	-0.0782425	none	-0.0285693	0.067977	0.0965463	none	-0.125828	-0.060908	0.0649199	none
OR4D1	-0.196273	-0.102656	0.0936174	none	-0.014146	0.00618131	0.0203273	none	0.188496	0.0780436	-0.110453	none	-0.189353	-0.289833	-0.10048	none	-0.103132	-0.275488	-0.172356	none	-0.150056	-0.173299	-0.0232429	none
IL12B	0.280148	0.10256	-0.177588	none	0.0183612	0.128446	0.110085	none	-0.326204	-0.0109255	0.315279	none	-0.00452617	0.0665356	0.0710618	none	0.11181	0.0498853	-0.0619252	none	0.168338	0.0470339	-0.121304	none
APOA2	0.209141	-0.188673	-0.397814	none	0.0884313	0.0670794	-0.0213519	none	-0.0253931	0.0609838	0.0863769	none	0.0472228	-0.030551	-0.0777738	none	-0.00620285	-0.0721358	-0.0659329	none	0.00909391	-0.11441	-0.123504	none
GPNMB	0.301692	-0.0558522	-0.357544	none	0.384484	0.328828	-0.0556561	none	0.636885	0.0454693	-0.591416	none	0.205085	-0.0368371	-0.241922	none	0.142629	0.00512614	-0.137503	none	0.21239	-0.0044474	-0.216838	none
DLG5	-0.475965	-0.338136	0.137829	none	-0.333746	-0.247271	0.0864748	none	-0.33454	-0.347242	-0.0127018	none	-0.543913	-0.493534	0.0503786	none	-0.620402	-0.496565	0.123837	none	-0.592922	-0.456979	0.135943	none
OR52K1	0.0910213	-0.16134	-0.252361	none	-0.118504	0.264873	0.383377	none	-0.00767883	-0.183674	-0.175995	none	-0.0512269	0.0663475	0.117574	none	-0.0318105	-0.0234162	0.00839425	none	0.0127299	-0.0653915	-0.0781214	none
DYDC2	0.226346	0.0540304	-0.172316	none	0.123455	0.101967	-0.0214882	none	0.195593	0.022573	-0.17302	none	-0.0101814	-0.0053782	0.00480318	none	-0.0266624	0.0292997	0.0559621	none	0.0483095	0.0221806	-0.0261289	none
DHCR24	0.129462	0.269864	0.140402	none	0.192854	0.173538	-0.0193163	none	0.262563	0.146681	-0.115883	none	-0.0254751	0.0635968	0.0890719	none	0.10578	0.0762117	-0.0295679	none	0.118822	-0.00338611	-0.122208	none
AANAT	-0.00432209	0.240714	0.245036	none	-0.108332	0.212069	0.320401	none	-0.125728	0.284306	0.410034	none	-0.0819503	-0.0493314	0.0326189	none	0.0074699	0.0642835	0.0568136	none	0.0648661	0.0658212	0.000955111	none
CPE	0.253696	0.128624	-0.125072	none	0.364234	0.413065	0.048831	none	0.706771	0.139881	-0.56689	none	-0.0249709	0.125904	0.150875	none	0.220731	0.185515	-0.0352167	none	0.0309444	0.130226	0.0992813	none
CEBPA	0.016198	0.122238	0.10604	none	-0.170042	-0.264794	-0.0947524	none	-0.240808	0.0254371	0.266245	none	0.0993321	0.0290884	-0.0702437	none	-0.0861594	0.0405568	0.126716	none	-0.101368	-0.0390313	0.062337	none
HRH1	-0.0252701	0.29415	0.31942	none	0.0265906	-0.0304523	-0.057043	none	0.0412258	0.279751	0.238525	none	0.0503741	0.0213667	-0.0290073	none	-0.0904661	0.0265225	0.116989	none	-0.0251112	-0.0699627	-0.0448515	none
ARID4A	0.145241	0.185029	0.0397885	none	0.208817	-0.0227273	-0.231545	none	0.0786077	0.0447438	-0.0338639	none	-0.15941	-0.262139	-0.102729	none	-0.0149194	-0.222668	-0.207748	none	-0.0258582	-0.130538	-0.10468	none
PEX11B	-0.493122	-0.351892	0.14123	none	-0.241328	-0.425194	-0.183866	none	-0.0417575	-0.20537	-0.163612	none	-0.142125	-0.083328	0.0587972	none	-0.233299	-0.232931	0.000367693	none	-0.1451	-0.144262	0.000837459	none
MT1G	-0.229788	-0.0543633	0.175424	none	0.0302162	0.00471626	-0.0254999	none	0.0177335	0.0120013	-0.00573215	none	0.114483	0.0781757	-0.0363069	none	0.00852426	0.0814741	0.0729499	none	-0.0517048	-0.0429948	0.00870998	none
TRIM50	0.122306	0.124792	0.00248628	none	-0.109431	-0.0152205	0.0942108	none	-0.00958612	0.162443	0.172029	none	0.0776663	0.122843	0.0451766	none	0.0153815	0.0712565	0.055875	none	0.0894326	0.0832569	-0.00617569	none
HEATR9	0.0888148	-0.0507562	-0.139571	none	0.221819	-0.0516198	-0.273439	none	0.465757	0.121184	-0.344572	none	-0.0878419	0.0635036	0.151345	none	-0.122423	-0.0958135	0.0266097	none	-0.218104	-0.0741354	0.143969	none
TBC1D17	-0.07203	0.10915	0.18118	none	0.0531613	-0.0622721	-0.115433	none	0.0868093	-0.0521776	-0.138987	none	-0.0819094	0.0829246	0.164834	none	-0.0553358	0.0382382	0.0935741	none	-0.0115728	0.101771	0.113344	none
DOCK4	0.0712195	-0.135296	-0.206516	none	-0.14693	-0.0959135	0.0510163	none	0.298397	-0.0459755	-0.344372	none	-0.145781	-0.0912632	0.0545175	none	0.196691	-0.03484	-0.231531	none	0.136836	-0.00987153	-0.146708	none
DSC3	-0.267379	-0.050336	0.217043	none	0.0242738	0.127746	0.103472	none	-0.249763	-0.0844018	0.165361	none	-0.24506	0.00047623	0.245537	none	-0.0249584	-0.0516536	-0.0266952	none	-0.0908232	0.0466667	0.13749	none
PEAK1	-0.0175333	-0.152199	-0.134666	none	0.157254	0.16092	0.00366652	none	-0.0116593	-0.0907657	-0.0791063	none	0.0103456	-0.0161107	-0.0264563	none	-0.0250169	0.125688	0.150705	none	0.0989883	0.191736	0.0927478	none
BRMS1L	-0.227977	0.0142328	0.24221	none	-0.167478	0.0876175	0.255096	none	0.0987129	0.10355	0.00483675	none	-0.338599	-0.152116	0.186483	none	-0.0605136	-0.159976	-0.0994624	none	-0.0833792	-0.0179418	0.0654374	none
PTPN5	0.0961406	-0.143569	-0.23971	none	0.0655887	-0.0707653	-0.136354	none	0.000195761	0.171765	0.171569	none	0.0808306	0.169396	0.0885659	none	0.150129	0.085646	-0.0644829	none	0.0962428	0.107214	0.0109707	none
CASKIN1	0.0830546	0.0107454	-0.0723092	none	-0.069855	0.0925084	0.162363	none	0.0626149	0.0399618	-0.0226532	none	0.0452404	0.0442028	-0.00103756	none	0.0561336	0.0216501	-0.0344835	none	0.0700441	0.0421658	-0.0278783	none
SULT1C3	0.0963461	0.215469	0.119123	none	0.339058	0.404265	0.0652068	none	0.172728	0.125401	-0.0473269	none	0.263297	0.233107	-0.0301898	none	0.236018	0.219083	-0.0169352	none	0.178491	0.173741	-0.00474957	none
MTSS1	0.11455	-0.0513333	-0.165883	none	0.22639	-0.0633036	-0.289693	none	0.332927	0.153373	-0.179553	none	-0.0156753	-0.0762639	-0.0605886	none	-0.0385765	-0.0716694	-0.033093	none	-0.204796	0.00109609	0.205892	none
LDLRAP1	-0.533926	-0.279836	0.254089	none	-0.482855	0.2124	0.695255	none	-0.246679	-0.0841515	0.162527	none	-0.0948532	-0.0283765	0.0664767	none	0.106892	-0.172179	-0.279071	none	0.0344511	-0.202118	-0.236569	none
NRGN	-0.00783202	-0.0581971	-0.0503651	none	0.00298829	0.0565942	0.0536059	none	0.24273	0.162471	-0.0802597	none	0.132326	0.110594	-0.0217317	none	0.185345	0.168725	-0.0166202	none	0.260463	0.0989757	-0.161487	none
ARMCX5	0.112503	0.153153	0.0406496	none	0.329731	-0.0512507	-0.380981	none	-0.11597	0.202656	0.318626	none	-0.0591124	0.110537	0.169649	none	0.125525	0.167734	0.0422083	none	-0.0156037	0.144297	0.159901	none
C11orf87	0.071151	0.121952	0.0508013	none	-0.0967547	0.125983	0.222737	none	-0.0189387	-0.0224281	-0.00348946	none	0.158641	0.0540803	-0.104561	none	0.034683	0.102838	0.0681547	none	0.0704773	0.124453	0.0539758	none
CRYBB3	-0.558209	-0.080689	0.47752	midleft	0.108185	-0.0682828	-0.176468	none	0.296642	-0.188342	-0.484984	none	-0.191858	-0.130709	0.0611489	none	-0.187162	-0.182235	0.00492654	none	-0.146437	-0.150764	-0.0043272	none
DOK1	0.155792	0.0249065	-0.130886	none	-0.062799	0.106654	0.169453	none	0.216601	0.110392	-0.106209	none	0.0666247	0.123926	0.0573013	none	-0.03574	0.00743747	0.0431775	none	-0.0540643	0.017697	0.0717613	none
LRRC25	0.0430497	0.123659	0.0806094	none	0.0789388	-0.299445	-0.378384	none	-0.147024	0.146892	0.293916	none	0.146588	0.102017	-0.0445708	none	0.134343	0.0330194	-0.101323	none	-0.0200998	0.0329332	0.053033	none
FAM195B	0.199372	0.245177	0.0458051	none	0.158322	0.230884	0.0725625	none	0.53163	0.0938351	-0.437795	none	0.0525005	0.0828009	0.0303003	none	0.0233001	-0.021369	-0.0446691	none	0.016775	0.0111458	-0.00562914	none
OVOL1	0.0272549	-0.0106462	-0.0379011	none	0.105047	-0.213267	-0.318314	none	0.0270796	-0.0308027	-0.0578822	none	-0.0438899	-0.118309	-0.0744194	none	0.0509803	-0.047326	-0.0983063	none	0.0617382	0.00253307	-0.0592051	none
TAF5L	0.330036	0.164408	-0.165628	none	0.269082	0.307867	0.0387852	none	0.51101	0.219641	-0.291369	none	-0.0748244	0.0838381	0.158663	none	-0.0932738	0.0171035	0.110377	none	-0.202835	-0.10855	0.0942843	none
ATP13A1	-0.428442	-0.394031	0.0344116	none	-0.602159	-0.855829	-0.25367	none	-0.431795	-0.269992	0.161802	none	-0.294285	-0.340237	-0.0459517	none	-0.33097	-0.174336	0.156634	none	-0.287231	-0.260703	0.0265278	none
PRTFDC1	0.359392	0.202254	-0.157137	none	0.319919	0.273879	-0.0460405	none	0.310178	0.428934	0.118756	none	0.0212025	0.0608003	0.0395978	none	0.0499647	-0.0087715	-0.0587362	none	0.151313	0.0205911	-0.130721	none
SLC47A1	-0.259143	-0.0817839	0.177359	none	-0.0653281	-0.37586	-0.310531	none	-0.338204	0.0112561	0.349461	none	-0.167024	-0.219074	-0.0520495	none	-0.255162	-0.103184	0.151977	none	-0.292303	0.0275894	0.319892	none
ITGBL1	-0.148731	-0.0135753	0.135155	none	0.0767444	-0.00564002	-0.0823844	none	0.0560341	0.0995831	0.043549	none	0.0348356	0.0172093	-0.0176263	none	0.138454	0.150138	0.0116838	none	0.0580416	0.146962	0.0889202	none
C3	-0.226722	0.0363207	0.263042	none	-0.18928	0.243218	0.432498	none	0.0486261	0.0992892	0.0506631	none	-0.030635	-0.00317509	0.0274599	none	0.05643	-0.081485	-0.137915	none	0.0255489	0.0121345	-0.0134143	none
ZNF629	-0.0887039	-0.0809087	0.00779521	none	0.328292	-0.489401	-0.817694	none	0.171386	-0.00024062	-0.171627	none	0.137068	0.0866464	-0.050422	none	0.0485836	0.194176	0.145593	none	0.162624	0.188524	0.0259001	none
C2orf88	-0.04349	-0.219061	-0.175571	none	0.227686	-0.0874062	-0.315092	none	0.6002	0.069468	-0.530732	none	0.0479333	-0.0870735	-0.135007	none	-0.111895	-0.0230393	0.0888562	none	-0.022979	-0.0322613	-0.00928228	none
CDC34	0.100497	0.0985207	-0.00197589	none	-0.0131445	-0.0658239	-0.0526794	none	0.42773	0.0529271	-0.374803	none	0.109902	0.319696	0.209793	none	0.128393	0.238695	0.110301	none	0.128145	0.178967	0.0508215	none
HBA2	-0.278534	0.00402068	0.282555	none	-0.0900091	-0.0637326	0.0262765	none	0.134482	-0.0741291	-0.208611	none	0.105772	0.00143033	-0.104342	none	0.137062	-0.0192695	-0.156332	none	0.0311129	0.0150642	-0.0160487	none
NOTCH2	-0.167489	0.141184	0.308673	none	-0.15818	0.137083	0.295262	none	-0.115068	0.0978705	0.212939	none	0.152823	-0.0253784	-0.178201	none	-0.003228	0.150247	0.153475	none	0.0978117	0.174219	0.0764071	none
ARMC3	0.104929	0.157717	0.0527876	none	0.0148938	0.193474	0.17858	none	0.130791	0.300363	0.169572	none	-0.0398939	0.137171	0.177065	none	0.140058	0.0716117	-0.0684462	none	0.0725133	0.0999653	0.027452	none
WAS	0.324475	0.237698	-0.0867771	none	0.467718	0.138211	-0.329507	none	0.518133	0.169923	-0.34821	none	0.084969	0.0463671	-0.0386018	none	0.0256532	0.00910969	-0.0165435	none	0.0653973	0.0641181	-0.00127928	none
RHBDD3	-0.0113346	-0.188568	-0.177234	none	0.383658	0.0314775	-0.35218	none	0.0641079	-0.244697	-0.308805	none	0.044584	-0.0488416	-0.0934255	none	-0.154867	-0.0397668	0.1151	none	-0.148781	-0.0155642	0.133217	none
INPP5E	-0.406687	-0.18822	0.218467	none	-0.640194	-0.215901	0.424293	none	-0.612755	-0.188736	0.424019	none	0.0493165	-0.1378	-0.187116	none	0.0911014	-0.0344368	-0.125538	none	0.0589598	0.0967188	0.037759	none
STK40	-0.192082	-0.409111	-0.217029	none	-0.130054	-0.49407	-0.364016	none	0.00110094	-0.375729	-0.376829	none	0.0563295	-0.0420741	-0.0984036	none	-0.078211	-0.060079	0.018132	none	-0.140455	-0.11862	0.0218357	none
LZTS1	-0.0332254	-0.2563	-0.223075	none	-0.109888	-0.134335	-0.024447	none	-0.0125476	-0.0358518	-0.0233042	none	0.320837	0.0539651	-0.266872	none	0.177494	0.034938	-0.142556	none	0.128627	0.128715	8.8456e-05	none
S100B	-0.132921	0.110681	0.243602	none	0.300923	-0.0521813	-0.353104	none	0.511513	0.20672	-0.304794	none	-0.0570923	-0.110144	-0.0530512	none	0.111821	0.0569967	-0.0548244	none	0.031563	0.0718134	0.0402503	none
FAM174B	0.250956	-0.00947096	-0.260427	none	0.639283	0.00501435	-0.634269	midright	0.483796	-0.192307	-0.676104	none	0.129327	0.227904	0.0985766	none	-0.110536	0.0896554	0.200191	none	-0.0223657	0.164062	0.186428	none
GNG13	0.17623	0.00861337	-0.167617	none	0.139602	0.0534272	-0.0861746	none	0.258989	-0.0186528	-0.277642	none	0.0381669	0.0249936	-0.0131732	none	0.110982	0.162602	0.0516199	none	0.151375	0.114219	-0.0371562	none
C11orf65	0.223541	-0.313328	-0.536869	none	0.435692	-0.119549	-0.555241	none	0.605349	-0.1669	-0.772248	none	0.0519734	-0.0164754	-0.0684488	none	0.0706791	-0.0147762	-0.0854553	none	0.0719847	0.12204	0.0500553	none
RTBDN	-0.369862	0.0250163	0.394878	none	-0.15462	0.0694798	0.224099	none	-0.245156	0.0854831	0.330639	none	0.312849	0.158068	-0.154781	none	0.0316171	0.0644044	0.0327873	none	0.141311	0.244141	0.102829	none
THAP5	-0.149993	-0.218416	-0.0684227	none	-0.274536	-0.161236	0.1133	none	-0.353676	-0.287864	0.0658124	none	-0.00507195	-0.098473	-0.093401	none	0.0036984	-0.134644	-0.138343	none	0.0580693	-0.0351276	-0.0931969	none
UBALD1	0.186358	-0.117892	-0.30425	none	0.149778	-0.0486042	-0.198382	none	0.14185	-0.149633	-0.291483	none	0.0335079	0.0308933	-0.0026146	none	0.0471931	0.100053	0.0528598	none	-0.00251139	-0.0449809	-0.0424695	none
ALKBH8	0.114587	-0.126522	-0.241109	none	0.0252777	0.08778	0.0625023	none	0.263712	0.232549	-0.0311627	none	-0.053743	-0.040381	0.013362	none	0.00769352	0.173562	0.165869	none	0.00116076	0.151085	0.149924	none
ZBTB18	-0.325747	-0.418316	-0.0925692	none	-0.3704	-0.489906	-0.119506	none	-0.752321	-0.134511	0.61781	midleft	-0.263935	-0.181398	0.0825375	none	0.107274	-0.0490104	-0.156285	none	0.043324	-0.113733	-0.157057	none
CARD6	0.0918514	-0.0168381	-0.10869	none	0.0293432	0.0548514	0.0255082	none	0.513578	-0.0490295	-0.562607	none	0.156017	-0.210633	-0.36665	none	0.121892	-0.0528652	-0.174757	none	0.243589	0.0112127	-0.232376	none
SDC3	-0.193599	0.10883	0.302428	none	-0.0219056	0.125767	0.147672	none	-0.265118	-0.0478554	0.217263	none	-0.0754989	-0.123207	-0.0477084	none	-0.0458226	0.0126549	0.0584776	none	-0.13623	-0.1873	-0.05107	none
SH3TC1	0.366209	0.199691	-0.166517	none	0.134477	0.217447	0.08297	none	0.0691622	0.0086428	-0.0605194	none	-0.0761013	0.0193109	0.0954122	none	-0.0177144	0.0756026	0.093317	none	-0.100441	0.0905469	0.190988	none
POU5F1	-0.00744013	-0.0151362	-0.00769608	none	0.220309	-0.168491	-0.3888	none	0.149644	0.0415829	-0.108061	none	0.0686758	0.0778604	0.00918462	none	0.0148525	0.0664985	0.051646	none	-0.0359888	0.108828	0.144817	none
TRIM5	0.158611	-0.142472	-0.301083	none	0.239889	-0.231894	-0.471783	none	0.321326	-0.261176	-0.582503	none	-0.031316	0.0115398	0.0428557	none	-0.0165681	0.0227985	0.0393666	none	-0.0914293	0.048691	0.14012	none
MTIF3	0.186146	0.233549	0.0474028	none	0.0541909	0.0796227	0.0254319	none	0.360631	0.269908	-0.0907229	none	-0.126595	0.0559751	0.18257	none	0.0203107	-0.0442492	-0.0645599	none	-0.0124161	0.0654462	0.0778623	none
C7	-0.248412	-0.160079	0.0883328	none	0.0232029	0.0976705	0.0744676	none	-0.084413	-0.177516	-0.0931026	none	-0.386416	-0.553429	-0.167013	none	-0.318158	-0.465601	-0.147443	none	-0.271195	-0.0842144	0.18698	none
ZFAT	0.191821	0.00200232	-0.189819	none	0.144893	0.0197275	-0.125166	none	0.126874	0.174633	0.0477594	none	0.029016	-0.00373066	-0.0327467	none	-0.0668887	0.037724	0.104613	none	0.0384829	0.00350339	-0.0349795	none
KMT2B	-0.178383	-0.17619	0.0021929	none	-0.309453	-0.201186	0.108267	none	-0.563257	-0.0269964	0.53626	none	-0.630985	-0.677915	-0.0469294	none	-0.738948	-0.606455	0.132492	none	-0.790257	-0.706615	0.0836426	none
MAD1L1	-0.95741	-0.0847843	0.872626	midleft	-0.339627	-0.166598	0.173029	none	-0.343005	-0.116497	0.226508	none	0.210225	0.0388777	-0.171347	none	0.0866672	-0.138894	-0.225561	none	0.0345109	-0.265399	-0.29991	none
MOB3B	-0.0422212	0.139503	0.181725	none	0.171238	-0.303388	-0.474626	none	-0.193787	0.157535	0.351322	none	0.202695	0.185228	-0.0174666	none	0.116081	0.0718034	-0.0442776	none	0.15831	0.107292	-0.0510183	none
KRTAP5-11	0.137856	-0.2014	-0.339256	none	-0.123872	0.312062	0.435935	none	-0.287222	-0.194417	0.0928057	none	-0.0234911	0.0312526	0.0547437	none	-0.0624875	0.0309536	0.0934411	none	-0.00787806	0.0164957	0.0243737	none
AKAP9	0.126824	0.120035	-0.00678898	none	0.131123	0.193142	0.0620191	none	-0.091452	0.119794	0.211246	none	-0.113394	0.156345	0.269739	none	0.140334	0.0310473	-0.109287	none	0.172278	0.222248	0.0499703	none
RNF113B	0.153563	0.309876	0.156313	none	0.242097	-0.0177986	-0.259895	none	0.0680422	0.505072	0.43703	none	-0.0113929	0.16392	0.175313	none	0.0228412	0.0886977	0.0658565	none	0.156358	-0.0506155	-0.206973	none
OR4D5	0.0444376	0.17612	0.131683	none	0.163349	0.0123451	-0.151004	none	0.177657	0.0551824	-0.122475	none	0.0796552	-0.0123719	-0.0920272	none	0.159339	0.0951053	-0.064234	none	0.128645	0.106988	-0.0216568	none
PIGC	-0.103618	-0.330396	-0.226778	none	0.0153238	-0.205161	-0.220484	none	0.328694	-0.229681	-0.558375	none	0.0681585	0.183736	0.115578	none	0.0165851	-0.00338812	-0.0199733	none	-0.112974	-0.0964583	0.0165158	none
OGFOD3	0.0584124	0.0724932	0.0140808	none	0.173117	-0.0381033	-0.211221	none	0.583412	-0.000714196	-0.584127	none	0.183542	0.0344152	-0.149126	none	0.0516835	0.132422	0.0807382	none	0.0795739	0.137161	0.0575875	none
ZP4	-0.139727	-0.0428393	0.0968875	none	-0.204745	0.0187465	0.223491	none	-0.355753	0.156762	0.512516	none	0.0178663	0.0976001	0.0797338	none	0.0789058	0.00608188	-0.0728239	none	0.0493435	0.0961458	0.0468023	none
TFDP3	0.382534	0.310451	-0.0720826	none	0.256394	0.423901	0.167507	none	0.458828	0.416898	-0.0419296	none	0.1739	0.0821534	-0.0917461	none	0.0268696	0.0995026	0.0726331	none	0.0168668	0.0299826	0.0131159	none
GPHB5	0.271016	-0.0311706	-0.302186	none	-0.0165485	-0.169011	-0.152463	none	0.303623	0.144543	-0.159079	none	0.111009	0.282274	0.171265	none	0.145933	0.170054	0.0241216	none	0.169488	0.19987	0.0303819	none
FGD6	0.465756	0.0610999	-0.404656	none	0.429782	0.274226	-0.155556	none	0.671738	0.34263	-0.329108	none	0.0302634	0.204735	0.174472	none	0.11112	0.0282418	-0.0828782	none	0.157784	0.0917882	-0.0659958	none
DCAF8L2	0.308248	0.323457	0.0152088	none	0.230819	0.311242	0.0804237	none	0.298861	0.304975	0.00611411	none	0.00463225	-0.00683508	-0.0114673	none	0.0110939	0.0858944	0.0748004	none	0.0275991	0.0867318	0.0591327	none
INPP5K	-0.0588429	0.0249919	0.0838348	none	-0.204844	0.0381553	0.243	none	-0.116421	0.0286739	0.145094	none	0.107795	0.0232988	-0.0844966	none	0.0367248	0.0576101	0.0208853	none	0.00483567	0.0330773	0.0282416	none
SRSF12	0.550658	-0.0628834	-0.613542	midright	0.111456	-0.0733219	-0.184778	none	0.140456	-0.0440928	-0.184549	none	-0.158111	-0.0453621	0.112748	none	-0.0615643	0.183183	0.244747	none	0.024366	0.0893663	0.0650003	none
FMR1	0.287748	-0.0203335	-0.308082	none	0.218558	0.330657	0.1121	none	0.481538	-0.1508	-0.632339	none	0.157988	-0.194278	-0.352266	none	0.0978833	-0.0109367	-0.10882	none	0.165717	0.0341198	-0.131598	none
GRAPL	-0.230293	-0.239075	-0.00878214	none	-0.155559	-0.202858	-0.0472985	none	0.199387	-0.282239	-0.481626	none	0.0607936	-0.254733	-0.315526	none	0.04784	-0.0527508	-0.100591	none	0.0333396	-0.0276198	-0.0609594	none
STARD13	0.158648	0.114665	-0.0439832	none	0.0960113	0.152028	0.0560169	none	0.234059	0.00997884	-0.22408	none	0.101935	0.00465942	-0.0972755	none	0.0994269	0.106257	0.00682977	none	-0.111058	0.2098	0.320858	none
LYPD2	-0.16757	-0.231247	-0.0636769	none	-0.0225179	-0.384455	-0.361937	none	-0.260434	-0.415436	-0.155002	none	-0.520864	-0.403963	0.116901	none	-0.539081	-0.170446	0.368634	midleft	-0.366341	-0.241571	0.12477	none
MAP2K7	0.120938	0.244027	0.123089	none	0.269651	0.547994	0.278342	none	0.22784	0.434375	0.206536	none	-0.156803	-0.285426	-0.128624	none	-0.253749	-0.171939	0.0818096	none	-0.364505	-0.175946	0.188559	none
ABHD1	-0.174094	-0.250965	-0.0768716	none	-0.23341	0.0102574	0.243668	none	-0.236317	-0.263229	-0.026912	none	0.127004	-0.0048267	-0.131831	none	0.0612605	0.044296	-0.0169644	none	0.0718536	0.122535	0.0506811	none
CARD10	0.238757	0.430642	0.191885	none	0.29957	0.120794	-0.178776	none	0.169231	0.301066	0.131835	none	0.254277	-0.0588004	-0.313077	none	0.04288	-0.000814513	-0.0436945	none	0.128154	0.0949479	-0.0332065	none
CSDC2	0.250027	0.137636	-0.11239	none	0.231943	0.0862201	-0.145723	none	0.327972	0.251531	-0.076441	none	-0.0101665	-0.147813	-0.137646	none	-0.0635583	-0.0472171	0.0163412	none	-0.0671008	-0.13447	-0.0673697	none
FAM110D	-0.274277	-0.193293	0.0809843	none	-0.330144	-0.0250867	0.305057	none	-0.292397	-0.182746	0.10965	none	0.0193789	-0.0580191	-0.077398	none	0.052408	-0.0977169	-0.150125	none	-0.00395383	-0.129618	-0.125664	none
UNKL	-0.0479227	-0.225511	-0.177589	none	-0.0299356	-0.165447	-0.135511	none	-0.244808	-0.158801	0.086007	none	0.0613191	-0.0308272	-0.0921463	none	0.0467054	0.0299621	-0.0167433	none	0.0197861	0.0115599	-0.00822617	none
PNLIPRP2	0.356326	0.00251157	-0.353814	none	0.431434	-0.029394	-0.460828	none	0.305003	0.199338	-0.105666	none	-0.115722	-0.017972	0.0977499	none	-0.00180618	-0.0398725	-0.0380663	none	0.0762883	0.0900781	0.0137899	none
PPP5C	0.245362	0.310695	0.0653328	none	0.0820916	0.160006	0.0779141	none	0.189245	0.0678721	-0.121373	none	-0.0249333	-0.0769029	-0.0519696	none	-0.18185	0.02687	0.20872	none	-0.0897892	-0.0641745	0.0256147	none
HS3ST5	0.157329	0.356948	0.199619	none	0.0721619	0.312977	0.240815	none	-0.0739095	0.163483	0.237393	none	-0.0544011	0.0661102	0.120511	none	0.0534608	0.136355	0.0828942	none	0.0857263	0.0104453	-0.0752809	none
FOXD4L4	-0.179101	-0.291936	-0.112835	none	0.112071	0.0525913	-0.0594801	none	0.129643	-0.277262	-0.406905	none	-0.454909	-0.108294	0.346614	midleft	-0.228253	-0.128674	0.099579	none	-0.326969	-0.260894	0.0660747	none
LCE5A	0.136733	-0.131011	-0.267744	none	0.14431	0.0602139	-0.0840958	none	0.0427898	-0.00527021	-0.04806	none	0.0960777	-0.0151279	-0.111206	none	0.0739649	0.0577419	-0.0162229	none	0.125997	0.109957	-0.0160406	none
ISPD	-0.258246	-0.208182	0.0500641	none	-0.194022	0.0683679	0.26239	none	0.18007	-0.0604608	-0.240531	none	0.042356	0.288934	0.246578	none	0.117218	0.164933	0.0477157	none	0.0649953	0.129436	0.0644404	none
SPATA3	0.00251038	0.00756174	0.00505136	none	0.139996	0.133936	-0.00605995	none	0.232098	0.165592	-0.0665056	none	0.0754039	0.0381421	-0.0372618	none	0.0192144	-0.00750622	-0.0267206	none	-0.100165	-0.0053329	0.094832	none
CFAP45	0.324345	0.217352	-0.106992	none	0.0555821	0.225412	0.16983	none	0.461731	-0.0783192	-0.54005	none	-0.0407534	0.032478	0.0732314	none	0.0200345	-0.0553352	-0.0753697	none	-0.0226519	-0.0184236	0.00422826	none
TNFRSF10B	-0.0913181	0.0412546	0.132573	none	0.216849	-0.00925005	-0.226099	none	0.0647376	0.0103519	-0.0543857	none	0.157929	0.173449	0.01552	none	0.133408	0.136431	0.00302354	none	0.0942105	0.163811	0.0696003	none
RIN3	-0.292902	-0.162452	0.13045	none	0.0396588	-0.579254	-0.618912	bottomcenter	-0.00275209	-0.184799	-0.182047	none	0.000564343	-0.024231	-0.0247953	none	0.0139654	0.0685218	0.0545564	none	0.0840371	0.0140608	-0.0699763	none
RAPGEF3	0.244058	0.00882398	-0.235234	none	0.36301	-0.01128	-0.37429	none	0.210781	0.269233	0.0584522	none	0.0196212	-0.0980001	-0.117621	none	-0.00147356	-0.121962	-0.120489	none	0.0772777	-0.0201415	-0.0974192	none
RNF152	0.191397	0.139627	-0.0517702	none	0.119019	0.0194846	-0.0995346	none	0.236085	0.0430509	-0.193034	none	0.0418158	-0.0198515	-0.0616673	none	0.155642	0.00187193	-0.15377	none	0.100174	0.00605278	-0.094121	none
USP9Y	0.225645	0.14154	-0.0841056	none	0.219854	0.181156	-0.0386978	none	0.520352	0.116526	-0.403826	none	0.00982353	0.0299222	0.0200987	none	0.0905713	0.113976	0.0234047	none	0.0702295	0.18901	0.118781	none
SERINC4	-0.0044281	0.00411674	0.00854484	none	0.0778879	-0.0901126	-0.168001	none	-0.223246	0.0107464	0.233992	none	0.00669226	-0.05597	-0.0626623	none	0.00490192	0.0529807	0.0480788	none	0.136346	0.0440955	-0.0922507	none
GABRP	-0.0600709	0.00948996	0.0695609	none	0.160956	-0.0383793	-0.199336	none	-0.0462054	0.180609	0.226814	none	0.0188305	-0.0232107	-0.0420412	none	0.101896	0.205856	0.103961	none	0.121309	0.230885	0.109577	none
TNPO2	-0.0367823	-0.266796	-0.230013	none	-0.000436019	-0.0633777	-0.0629417	none	0.186187	-0.262147	-0.448333	none	-0.0218983	0.244767	0.266665	none	0.04063	0.0711857	0.0305557	none	0.0153595	0.00735556	-0.0080039	none
KIF13A	-0.234403	0.112139	0.346541	none	-0.146232	0.100872	0.247104	none	0.0249182	0.0450447	0.0201265	none	-0.0193904	-0.0188296	0.000560827	none	0.1285	0.0049674	-0.123532	none	0.138967	0.0720773	-0.0668896	none
TMEM43	-0.0641579	-0.088428	-0.0242702	none	-0.0786085	-0.0539903	0.0246182	none	0.0376051	-0.0153795	-0.0529846	none	-0.129577	0.0108842	0.140462	none	-0.00584655	0.116896	0.122742	none	0.0540562	-0.00024579	-0.054302	none
GLRX	0.243682	0.010407	-0.233275	none	-0.0121201	-0.2071	-0.19498	none	0.106877	0.0364761	-0.0704009	none	-0.0186979	0.0436927	0.0623906	none	0.0592123	0.0486585	-0.0105538	none	0.0560262	0.0315833	-0.0244429	none
SLC35E3	0.220394	0.233967	0.0135732	none	0.257348	0.293373	0.0360247	none	0.213181	0.282183	0.069002	none	-0.000966834	-0.208464	-0.207497	none	0.00918439	0.0352398	0.0260554	none	-0.0354825	-0.0514939	-0.0160115	none
VTI1A	0.0442957	-0.17381	-0.218106	none	-0.0287323	-0.0972809	-0.0685486	none	0.0721275	-0.0781322	-0.15026	none	0.120752	0.00706405	-0.113688	none	0.0722705	-0.187726	-0.259997	none	0.090636	-0.0690477	-0.159684	none
PPCDC	-0.0311624	0.0608715	0.0920339	none	0.0788847	0.111288	0.0324032	none	-0.250202	0.291758	0.54196	none	-0.0215791	-0.016357	0.00522209	none	0.027457	0.0207284	-0.00672869	none	0.0212497	-0.0330365	-0.0542862	none
LOC100130370	-0.0066141	-0.00417166	0.00244244	none	-0.120999	-0.0396347	0.0813638	none	-0.187103	0.042338	0.229441	none	0.084473	-0.188787	-0.27326	none	-0.183847	0.00404892	0.187896	none	0.0162205	0.0255408	0.00932027	none
RASA2	0.186863	0.0130832	-0.17378	none	0.110985	-0.0507555	-0.16174	none	0.374567	0.204245	-0.170322	none	0.0529311	0.0597173	0.00678624	none	0.160901	0.183325	0.0224239	none	0.0809253	0.121441	0.0405157	none
IER2	-0.194887	0.0940157	0.288903	none	0.0403338	-0.168254	-0.208588	none	0.0281557	0.0337976	0.00564182	none	0.311163	0.356168	0.0450056	none	0.256054	0.258099	0.00204534	none	0.301092	0.238602	-0.0624895	none
PPP1R14D	-0.12256	0.0453656	0.167926	none	0.0247722	-0.281086	-0.305859	none	-0.0573941	-0.0112091	0.046185	none	-0.219065	-0.105332	0.113733	none	-0.116984	-0.0942587	0.0227253	none	-0.24128	-0.136406	0.104874	none
SLC34A1	0.137042	0.263012	0.12597	none	0.342191	0.300076	-0.042115	none	0.523952	0.234644	-0.289308	none	0.193413	-0.00650425	-0.199917	none	-0.0408382	0.0832969	0.124135	none	0.027755	0.0222465	-0.00550852	none
C1QTNF9B-AS1	-0.596192	-0.267545	0.328647	none	-0.420953	-0.404107	0.016846	none	-0.0582767	-0.24862	-0.190344	none	-0.103074	-0.00758233	0.095492	none	-0.0466619	-0.131964	-0.0853023	none	-0.0406035	-0.0469696	-0.00636615	none
ZNF215	-0.216888	0.0380414	0.254929	none	-0.101572	0.0842281	0.1858	none	0.115713	0.105744	-0.00996893	none	-0.0116599	0.047645	0.059305	none	0.102274	0.101082	-0.00119147	none	0.101974	0.0574948	-0.0444796	none
CNDP2	0.132796	-0.0011667	-0.133962	none	0.115519	0.344631	0.229112	none	0.303674	0.0467713	-0.256903	none	0.0198586	0.137739	0.11788	none	0.0844342	0.108831	0.024397	none	0.094879	0.130564	0.0356852	none
TPRX1	0.208733	0.503308	0.294575	none	0.39851	0.04668	-0.35183	none	0.342037	0.373732	0.0316951	none	0.0972744	0.144667	0.0473928	none	0.126821	0.141018	0.0141969	none	0.129902	0.201163	0.0712617	none
PROKR1	0.206417	0.022049	-0.184368	none	0.00230192	-0.00584553	-0.00814745	none	0.0422156	0.123324	0.0811089	none	0.0244749	-0.148238	-0.172713	none	0.00376607	-0.184915	-0.188681	none	0.0884789	-0.0916406	-0.180119	none
C8orf34	0.256012	0.0863185	-0.169693	none	0.235447	0.128695	-0.106751	none	-0.262692	-0.0114686	0.251224	none	0.0148711	0.0128258	-0.0020453	none	0.0150256	0.0338354	0.0188098	none	0.0666364	0.0136806	-0.0529558	none
PGR	-0.118951	-0.2968	-0.177849	none	-0.0543845	0.230254	0.284638	none	-0.202342	-0.14519	0.0571518	none	-0.378002	-0.170279	0.207722	none	-0.25957	-0.134786	0.124784	none	-0.178018	-0.145885	0.032133	none
GCSAM	0.0691385	-0.0749165	-0.144055	none	0.104175	-0.197527	-0.301702	none	0.151721	-0.172482	-0.324203	none	0.0914777	-0.0441656	-0.135643	none	0.0682729	0.0676	-0.00067288	none	0.135089	0.114523	-0.0205668	none
KIF5B	0.409345	0.140591	-0.268754	none	0.556249	0.206817	-0.349432	none	0.654576	0.247988	-0.406588	none	0.00738913	0.114665	0.107276	none	-0.0579226	0.00961752	0.0675401	none	0.0174827	0.0431076	0.0256249	none
ALKBH3	-0.0934399	-0.194391	-0.100952	none	0.104866	-0.224292	-0.329158	none	0.411407	0.0149394	-0.396467	none	0.0964903	-0.0882921	-0.184782	none	0.164598	-0.0267437	-0.191341	none	0.111878	-0.0354661	-0.147344	none
ADAMTS13	-0.0237224	-0.142141	-0.118419	none	0.195574	0.116807	-0.0787677	none	0.227311	-0.170415	-0.397726	none	-0.0246812	0.0966358	0.121317	none	-0.107041	0.100208	0.207248	none	0.016586	0.156189	0.139603	none
HIST4H4	-0.285791	-0.183251	0.10254	none	-0.171992	-0.129307	0.0426852	none	-0.112404	0.00993975	0.122343	none	-0.110127	-0.353219	-0.243093	none	-0.111077	-0.12595	-0.0148725	none	-0.113812	-0.147422	-0.0336099	none
HTRA1	0.117666	0.125406	0.00773975	none	0.275404	0.260788	-0.0146165	none	0.3137	0.0160319	-0.297668	none	-0.00306137	0.249445	0.252506	none	0.138135	0.139122	0.000987306	none	0.124188	0.194748	0.0705605	none
CCDC152	0.108558	0.11619	0.00763236	none	0.270591	0.240852	-0.0297389	none	0.470441	0.24166	-0.228781	none	0.124691	0.065678	-0.059013	none	0.0345205	0.180383	0.145862	none	0.10414	0.0972396	-0.0069009	none
GLUD1	-0.118739	0.344657	0.463396	none	0.174271	0.464908	0.290637	none	-0.000576212	0.0935666	0.0941428	none	0.367983	0.274545	-0.093438	none	0.254769	0.281895	0.0271262	none	0.20821	0.137717	-0.0704926	none
APLP1	-0.0382599	-0.191951	-0.153691	none	-0.235304	-0.0230774	0.212227	none	-0.128951	0.204315	0.333266	none	-0.0447902	0.14132	0.18611	none	-0.00832274	0.0915643	0.099887	none	-0.0358675	0.00776207	0.0436296	none
S100A3	-0.197921	-0.0469259	0.150995	none	0.169472	-0.135706	-0.305178	none	0.223956	-0.104303	-0.328259	none	-0.060517	-0.0193533	0.0411637	none	0.04063	-0.115926	-0.156556	none	0.0396105	-0.161476	-0.201086	none
PCSK4	-0.270999	-0.0790415	0.191958	none	-0.120821	-0.097721	0.0230996	none	-0.288603	0.0181073	0.30671	none	0.0446691	-0.0118674	-0.0565364	none	0.0398417	0.0822608	0.0424191	none	0.0611722	0.0977778	0.0366056	none
KRTAP10-8	0.240144	0.00545429	-0.234689	none	0.183712	-0.0397041	-0.223416	none	0.313636	0.0760807	-0.237555	none	0.0676936	-0.050333	-0.118027	none	0.0336303	0.109465	0.0758351	none	0.0159442	0.125998	0.110054	none
OR7G3	-0.0442353	0.0998021	0.144037	none	-0.0751111	0.18472	0.259831	none	-0.197503	0.0752132	0.272716	none	0.00305089	0.0145615	0.0115106	none	-0.0670491	0.0808182	0.147867	none	-0.00771841	0.0448507	0.0525691	none
OPRM1	-0.00199176	-0.0778664	-0.0758746	none	0.10041	0.108596	0.00818556	none	0.0989374	0.0790124	-0.019925	none	-0.179596	0.248309	0.427906	none	0.186779	0.0640863	-0.122693	none	0.134635	0.158438	0.0238027	none
CLCN3	-0.096837	0.159499	0.256336	none	0.0597047	0.149902	0.0901976	none	0.15314	0.256747	0.103607	none	-0.0438702	-0.100086	-0.0562162	none	-0.0590678	0.0484308	0.107499	none	-0.0526487	-0.00188915	0.0507596	none
CLDN34	0.195165	0.140436	-0.0547285	none	0.0561446	0.272491	0.216346	none	0.0638421	0.381789	0.317947	none	-0.0669259	0.0639645	0.13089	none	-0.0461753	0.0113867	0.057562	none	0.0540384	0.102005	0.0479668	none
PPP1R1C	0.245884	0.137681	-0.108203	none	0.18693	0.26533	0.0783999	none	-0.101149	0.373198	0.474347	none	0.0666083	0.240073	0.173464	none	0.126959	0.122049	-0.00490993	none	0.144012	0.214583	0.0705712	none
PGAM5	0.105135	0.039145	-0.0659897	none	0.1562	0.131444	-0.0247558	none	0.280783	0.0698617	-0.210922	none	-0.0028903	-0.0673983	-0.064508	none	0.0748243	0.0726228	-0.00220154	none	-0.01515	0.0530668	0.0682168	none
PLAC8	0.344143	0.0337108	-0.310432	none	-0.0817854	-0.00994764	0.0718378	none	0.253531	0.0598351	-0.193696	none	0.0271203	0.00990255	-0.0172178	none	0.0910228	-0.000204505	-0.0912273	none	-0.0151526	0.0307222	0.0458749	none
MRC1	0.367481	0.0627108	-0.30477	none	0.0931263	0.052003	-0.0411233	none	0.225762	0.169782	-0.0559799	none	0.0709316	0.0475654	-0.0233662	none	0.110684	0.185547	0.0748629	none	0.159897	0.202326	0.0424298	none
AGER	0.114391	0.141294	0.0269023	none	0.348556	0.212211	-0.136345	none	0.265273	0.117719	-0.147555	none	-0.0332575	0.100237	0.133495	none	0.0959817	0.0637878	-0.032194	none	0.151036	0.0657326	-0.0853036	none
ATF6	0.0951865	-0.139709	-0.234896	none	-0.0269253	0.161062	0.187988	none	0.045244	-0.205342	-0.250586	none	0.00371814	0.0396658	0.0359476	none	0.12612	0.00361224	-0.122508	none	0.0117752	0.0413793	0.0296041	none
WDSUB1	-0.29556	-0.172661	0.122899	none	-0.428856	-0.213725	0.215132	none	-0.112487	-0.197904	-0.0854161	none	-0.0302699	-0.0775537	-0.0472837	none	0.0552009	-0.146488	-0.201689	none	0.0255712	0.00886719	-0.016704	none
CRIP2	0.333461	0.0150168	-0.318444	none	0.301905	0.0925462	-0.209359	none	0.277841	0.131544	-0.146297	none	0.226529	0.181313	-0.0452166	none	0.138709	0.125612	-0.0130966	none	0.0839791	0.0979948	0.0140157	none
SH3GLB1	0.0163885	0.17164	0.155251	none	0.00412651	0.222999	0.218872	none	0.21753	0.107806	-0.109724	none	-0.102387	0.0766283	0.179015	none	0.00869604	0.127029	0.118333	none	-0.0206703	0.133707	0.154377	none
SLC6A4	0.404126	-0.0891184	-0.493245	none	0.262303	0.1242	-0.138103	none	0.347134	-0.0454665	-0.3926	none	-0.150114	0.00628985	0.156404	none	-0.0106796	0.0666652	0.0773448	none	-0.0584499	0.0206866	0.0791365	none
FOXQ1	-0.0912252	0.0169089	0.108134	none	-0.0728711	-0.280329	-0.207458	none	-0.134133	0.0697394	0.203873	none	0.1803	0.323187	0.142887	none	0.207272	0.205431	-0.00184035	none	0.234532	0.22599	-0.00854266	none
C3orf79	0.032958	0.131747	0.0987889	none	0.152811	-0.228298	-0.381109	none	-0.0749508	-0.0729958	0.00195497	none	0.129825	-0.0488755	-0.1787	none	0.092885	-0.0764863	-0.169371	none	0.102277	0.0357717	-0.0665058	none
CPPED1	0.132059	0.139442	0.00738373	none	0.163562	0.0109927	-0.15257	none	0.335172	0.0585668	-0.276605	none	0.0207016	0.0336424	0.0129407	none	0.104347	0.116406	0.0120591	none	0.104292	0.18112	0.0768278	none
C4BPA	-0.105655	-0.0553623	0.0502927	none	0.0545426	-0.189231	-0.243774	none	0.27037	-0.00503118	-0.275401	none	-0.112043	-0.031695	0.0803485	none	-0.156875	0.0458758	0.20275	none	-0.160583	0.012342	0.172925	none
TMEM115	0.124818	0.224866	0.100049	none	-0.129713	0.143183	0.272897	none	0.199929	0.00190648	-0.198023	none	-0.110583	-0.16668	-0.0560964	none	-0.00427334	-0.208983	-0.20471	none	-0.105576	-0.155451	-0.0498758	none
CAND2	0.0254577	-0.165564	-0.191022	none	-0.0243592	0.073202	0.0975612	none	-0.423343	-0.0782405	0.345102	none	-0.0288425	0.00160883	0.0304513	none	-0.112459	-0.0974772	0.0149813	none	-0.00409707	0.0210087	0.0251058	none
ZNF532	0.18626	-0.0399871	-0.226247	none	-0.0201185	-0.103055	-0.0829365	none	0.168251	0.0478695	-0.120381	none	0.146485	0.123692	-0.0227925	none	0.0989594	0.135821	0.0368617	none	0.0604956	0.129852	0.0693568	none
LOC643802	0.299621	0.343663	0.0440423	none	0.309567	0.335894	0.0263271	none	0.22713	0.241941	0.0148116	none	0.00365659	-0.0161219	-0.0197785	none	0.0434313	0.196682	0.153251	none	-0.0326434	0.110234	0.142878	none
CPNE4	0.217051	0.0676168	-0.149434	none	0.221691	0.210365	-0.0113253	none	0.277093	0.0553933	-0.221699	none	0.084635	0.0472671	-0.0373679	none	-0.00179035	0.015795	0.0175853	none	0.0667175	0.00110148	-0.065616	none
SPTLC3	0.0537987	0.117336	0.063537	none	0.546978	0.037373	-0.509605	midright	0.592419	0.124042	-0.468378	none	-0.0536923	-0.153446	-0.0997542	none	0.0456134	-0.0642933	-0.109907	none	0.172715	0.00855	-0.164165	none
MED15	0.0109691	-0.274275	-0.285244	none	0.0209772	0.0245332	0.00355599	none	0.13283	0.218263	0.0854333	none	-0.192136	0.00297866	0.195114	none	-0.268568	-0.0871964	0.181372	none	-0.266381	-0.125651	0.14073	none
CTDSP1	-0.227162	-0.0442515	0.18291	none	-0.288078	-0.28689	0.00118773	none	-0.523823	-0.194796	0.329027	none	0.119983	0.0617647	-0.0582183	none	0.0314663	-0.139918	-0.171384	none	-0.0806498	-0.190964	-0.110314	none
ARSE	-0.000762898	0.171547	0.17231	none	0.0199291	0.0430399	0.0231108	none	0.182367	0.284939	0.102572	none	0.189451	-0.0189753	-0.208426	none	0.0616376	-0.0269245	-0.0885621	none	0.103722	0.0591363	-0.0445852	none
CXCL5	0.0520863	0.0331372	-0.0189491	none	-0.033537	0.242855	0.276392	none	-0.0409936	0.0184841	0.0594777	none	0.154475	0.0212887	-0.133186	none	0.159955	0.136388	-0.0235677	none	0.0426519	0.0681884	0.0255365	none
CCDC6	-0.298936	-0.478063	-0.179128	none	-0.688055	-0.0240789	0.663976	midleft	-0.689906	-0.131108	0.558798	none	0.0231228	0.0770588	0.053936	none	0.0950766	-0.193348	-0.288425	none	0.0925881	-0.0675009	-0.160089	none
ATP2C1	-0.232707	0.138525	0.371232	none	-0.0322055	0.0657671	0.0979727	none	-0.131849	0.143306	0.275155	none	-0.357523	-0.434402	-0.0768788	none	-0.197583	-0.256116	-0.0585332	none	-0.287837	-0.275365	0.0124725	none
SIRT7	0.179198	0.17626	-0.00293859	none	0.270591	0.00820169	-0.26239	none	0.297481	0.168123	-0.129357	none	-0.155342	-0.261326	-0.105983	none	-0.186025	-0.171754	0.0142711	none	-0.135696	-0.178568	-0.0428722	none
AHSA1	0.319175	0.343018	0.0238432	none	-0.134306	0.135993	0.270299	none	0.150947	0.118814	-0.032133	none	0.175045	-0.0363219	-0.211367	none	0.0744801	0.131191	0.0567105	none	0.084136	0.131198	0.0470619	none
ATE1	0.0527256	0.377154	0.324429	none	0.165243	0.166031	0.000787882	none	0.332204	0.179568	-0.152636	none	-0.0839704	-0.0504347	0.0335357	none	-0.0228072	0.126887	0.149694	none	-0.0255248	0.113481	0.139006	none
ABHD14B	0.0579606	0.0286775	-0.0292831	none	-0.0422035	0.0467526	0.0889561	none	0.0242821	0.0140705	-0.0102116	none	0.0111883	-0.0211616	-0.0323499	none	-0.00900157	0.0481541	0.0571556	none	-0.0685956	0.00890885	0.0775045	none
RAD18	0.150417	0.050955	-0.0994621	none	-0.0126579	-0.0765646	-0.0639066	none	-0.219284	0.062778	0.282062	none	-0.0225285	-0.0129931	0.00953546	none	0.100265	-0.00303522	-0.1033	none	0.121282	0.070553	-0.0507289	none
ARSK	-0.0389579	0.1029	0.141858	none	-0.120278	-0.016346	0.103932	none	0.319843	0.0961579	-0.223685	none	-0.0927726	0.00648323	0.0992558	none	0.0199347	-0.0581756	-0.0781102	none	0.0386852	0.00383411	-0.0348511	none
LPAR3	0.072229	-0.063994	-0.136223	none	0.263571	0.176125	-0.0874463	none	0.227427	-0.00962887	-0.237056	none	0.0885049	-0.158873	-0.247378	none	0.0704719	-0.0408847	-0.111357	none	0.0671498	0.0635851	-0.00356473	none
SLC35E1	0.200595	-0.0181839	-0.218779	none	0.219227	-0.000220901	-0.219448	none	0.573373	-0.0327261	-0.606099	none	0.0584281	0.0323153	-0.0261128	none	-0.0727623	0.0834887	0.156251	none	-0.191568	-0.0742604	0.117307	none
CDKN1C	0.0601394	0.0582738	-0.0018656	none	-0.0334586	-0.0756025	-0.0421438	none	-0.122368	0.0727132	0.195081	none	-0.0057793	0.0379981	0.0437774	none	-0.0148079	0.146041	0.160849	none	0.15527	0.128342	-0.0269283	none
PRLHR	-0.0964977	-0.0481324	0.0483654	none	-0.278153	0.175509	0.453662	none	-0.133346	-0.0125602	0.120786	none	-0.106671	-0.0815569	0.0251139	none	0.0130954	0.102548	0.0894525	none	0.0329545	0.0459497	0.0129952	none
GTF2A1L	0.0675924	-0.144191	-0.211784	none	0.169372	0.0796921	-0.0896802	none	0.26686	-0.264481	-0.531341	none	0.00498273	-0.319594	-0.324577	none	0.114137	-0.114292	-0.228429	none	0.0639114	-0.22013	-0.284042	none
IRF8	-0.19368	-0.26296	-0.0692797	none	-0.452139	-0.142609	0.30953	none	-0.562212	-0.074326	0.487886	none	-0.0947616	0.00552192	0.100283	none	0.0209364	0.119119	0.0981821	none	-0.121638	0.147682	0.269321	none
ZNF749	0.155815	-0.0689453	-0.224761	none	0.300766	-0.0360514	-0.336817	none	0.384116	0.04989	-0.334226	none	0.0354216	0.0139064	-0.0215152	none	0.0252176	0.00777065	-0.017447	none	0.050726	0.0807283	0.0300023	none
STARD5	-0.2019	-0.075708	0.126192	none	-0.22498	-0.578938	-0.353958	none	-0.61091	-0.100191	0.51072	none	-0.169103	-0.0303781	0.138725	none	-0.00471283	0.0920404	0.0967532	none	-0.0544288	0.068342	0.122771	none
CYP3A7	0.194463	0.111178	-0.0832853	none	0.355989	0.0877027	-0.268287	none	0.165863	0.156425	-0.00943876	none	-0.0991258	-0.185262	-0.0861359	none	-0.0529913	-0.0528979	9.33787e-05	none	-0.114097	0.0560929	0.17019	none
TEX13B	0.0921156	0.245317	0.153201	none	0.150946	0.332298	0.181352	none	-0.219014	0.256902	0.475916	none	0.135749	0.111291	-0.0244581	none	0.153985	0.0300057	-0.123979	none	0.211365	0.218915	0.00754977	none
UPF3B	0.251168	0.281179	0.0300108	none	0.242567	0.0933727	-0.149194	none	0.329714	0.392165	0.0624515	none	0.00409269	-0.0577682	-0.0618609	none	-0.0253897	-0.0281873	-0.00279755	none	-0.093016	-0.0186719	0.0743441	none
SPAG16	-0.115067	-0.31474	-0.199673	none	0.143213	-0.378683	-0.521896	none	0.0958444	0.00679692	-0.0890475	none	0.157839	0.137591	-0.0202475	none	0.124835	0.136682	0.0118472	none	0.116629	0.186432	0.0698035	none
ARHGAP35	0.493513	0.167789	-0.325725	none	0.219597	0.197385	-0.0222123	none	0.312771	0.316196	0.00342437	none	0.108914	-0.133154	-0.242068	none	-0.12493	-0.0396633	0.0852669	none	-0.0290538	-0.177292	-0.148238	none
CHRFAM7A	-0.273152	-0.266238	0.00691425	none	-0.277811	0.0294082	0.307219	none	-0.0364463	-0.12226	-0.0858138	none	0.0269026	-0.00179042	-0.028693	none	0.0218979	-0.021259	-0.0431568	none	-0.00260703	0.0618394	0.0644464	none
OR5T2	0.0962498	0.125265	0.0290149	none	-0.21712	0.138304	0.355423	none	0.150676	0.143672	-0.00700417	none	0.0248645	-0.0517347	-0.0765992	none	-0.00395315	0.00986811	0.0138213	none	0.0692009	0.0804054	0.0112045	none
KIF5C	-0.279708	-0.0120207	0.267687	none	-0.177333	-0.0201486	0.157184	none	-0.457589	0.0597296	0.517319	none	0.0328761	0.123953	0.091077	none	-0.0524856	0.0783722	0.130858	none	-0.100013	0.0809384	0.180952	none
KRTAP13-2	0.166021	0.143663	-0.022358	none	-0.06205	0.184089	0.246139	none	-0.21722	-0.0155764	0.201644	none	0.294121	0.125814	-0.168308	none	0.245558	0.209822	-0.035736	none	0.31604	0.160087	-0.155954	none
GBP5	0.10961	0.0206578	-0.088952	none	0.393014	-0.0676472	-0.460661	none	0.367276	0.0526402	-0.314636	none	0.0762159	-0.00755046	-0.0837664	none	0.0905362	-0.0758783	-0.166415	none	0.0526167	-0.116727	-0.169344	none
RPL3L	0.224585	0.0644595	-0.160126	none	-0.126982	-0.193836	-0.0668541	none	-0.191993	-0.058339	0.133654	none	-0.000487632	-4.98551e-05	0.000437777	none	0.158787	0.058095	-0.100692	none	0.0436315	0.104201	0.0605699	none
YIPF4	0.250271	0.195193	-0.0550777	none	0.431605	0.309365	-0.122239	none	-0.0612717	0.14609	0.207362	none	-0.227233	-0.0151987	0.212035	none	0.0324596	-0.0793942	-0.111854	none	-0.0133414	-0.0911024	-0.0777611	none
ALOX12B	0.154643	-0.104642	-0.259284	none	0.285415	-0.0134321	-0.298847	none	0.385238	0.0679706	-0.317268	none	-0.0736622	-0.0781028	-0.00444065	none	0.0566818	-0.0231624	-0.0798442	none	-0.0158105	-0.0128663	0.00294417	none
ACTRT3	0.237616	-0.116614	-0.35423	none	0.204432	-0.353069	-0.557501	none	0.0689003	0.209461	0.140561	none	-0.146275	-0.253801	-0.107526	none	-0.0782333	-0.0289053	0.049328	none	-0.0695788	-0.0456267	0.0239521	none
WWC3	0.40579	0.359598	-0.0461916	none	0.41772	0.437717	0.0199964	none	0.722694	0.346201	-0.376493	none	0.0815034	0.116525	0.0350212	none	0.119916	0.221818	0.101902	none	0.192468	0.150443	-0.0420251	none
TANK	0.37738	0.103481	-0.273899	none	0.413562	0.139122	-0.27444	none	0.520791	0.12389	-0.396901	none	0.0209717	0.0387574	0.0177856	none	-0.00169623	0.0438755	0.0455717	none	0.111325	0.120087	0.00876176	none
FRG1	-0.0283541	-0.0953268	-0.0669727	none	-0.173687	-0.288546	-0.114859	none	0.0997839	-0.0269121	-0.126696	none	-0.433808	-0.2969	0.136907	none	-0.374366	-0.309209	0.0651566	none	-0.2897	-0.280712	0.00898824	none
EMILIN2	-0.447898	-0.205201	0.242698	none	-0.182473	-0.20341	-0.0209367	none	-0.364696	-0.137087	0.227609	none	0.0769427	0.125904	0.048961	none	0.15185	0.170174	0.0183243	none	0.165566	0.111589	-0.0539773	none
SH3RF3	-0.123855	-0.0831158	0.0407395	none	-0.328819	-0.11928	0.20954	none	-0.279093	-0.107657	0.171436	none	0.00567862	0.10111	0.0954315	none	0.121063	-0.0205322	-0.141596	none	0.00535303	0.0204722	0.0151192	none
SYCP1	0.108804	-0.0275059	-0.13631	none	0.050863	-0.142683	-0.193546	none	0.320978	0.0349632	-0.286015	none	-0.0445152	-0.0445198	-4.57055e-06	none	-0.0738895	-0.0101268	0.0637627	none	-0.0542247	0.0565061	0.110731	none
DQX1	0.249195	-0.143292	-0.392487	none	0.187614	-0.0109145	-0.198528	none	0.339082	0.179751	-0.159331	none	-0.066366	-0.00824772	0.0581183	none	-0.0448835	0.0358402	0.0807237	none	0.0616348	0.0245859	-0.0370489	none
LACRT	0.0320757	-0.242144	-0.274219	none	0.133033	0.0853984	-0.0476345	none	-0.0854105	-0.156664	-0.0712532	none	-0.0680832	-0.155401	-0.0873173	none	0.0619573	0.0218538	-0.0401035	none	0.0403369	0.138446	0.0981092	none
PEG10	0.36841	-0.201679	-0.570089	none	0.14918	0.179941	0.0307616	none	0.0977593	0.0753608	-0.0223985	none	-0.00784389	0.0714642	0.0793081	none	0.0371275	0.00198807	-0.0351394	none	0.0425333	0.0930729	0.0505396	none
OXCT1	-0.295201	-0.199273	0.0959282	none	-0.135341	-0.0653318	0.0700094	none	-0.386258	-0.118963	0.267295	none	-0.181593	0.00107891	0.182672	none	-0.167392	0.00392918	0.171321	none	-0.139894	0.000236068	0.14013	none
SOX12	0.428866	0.0259456	-0.402921	none	0.322098	0.0847265	-0.237371	none	0.236937	0.143798	-0.0931385	none	0.117588	0.0415742	-0.0760139	none	-0.0377755	0.0684847	0.10626	none	-0.00828212	0.0529297	0.0612118	none
IVD	0.0192571	-0.0186075	-0.0378647	none	-0.243749	0.0530093	0.296758	none	-0.0897642	0.0762003	0.165964	none	0.0410742	0.0615748	0.0205006	none	0.151648	-0.208558	-0.360206	none	0.0914739	0.0273507	-0.0641232	none
ID3	-0.103209	0.122266	0.225475	none	0.0816687	-0.164185	-0.245854	none	0.261079	0.00850149	-0.252578	none	-0.141292	-0.0855279	0.0557641	none	0.019923	0.0214257	0.00150267	none	0.0149664	-0.0102917	-0.025258	none
COX7B2	-0.0220443	0.10153	0.123574	none	-0.0485803	-0.288263	-0.239682	none	0.179412	0.15156	-0.0278526	none	-0.0773405	-0.0373167	0.0400238	none	0.0742379	0.0164781	-0.0577598	none	0.118492	-0.0311476	-0.149639	none
RNF169	-0.303274	-0.20215	0.101124	none	0.00048136	-0.308593	-0.309074	none	-0.126403	-0.1571	-0.0306968	none	-0.0173981	-0.0378811	-0.020483	none	-0.00346373	-0.0448931	-0.0414294	none	0.085343	-0.00299427	-0.0883372	none
CCDC28A	-0.0859135	0.0683979	0.154311	none	0.0581781	0.121251	0.0630729	none	0.211607	0.116213	-0.0953942	none	-0.0616973	-0.24975	-0.188053	none	-0.0454816	-0.0953243	-0.0498426	none	-0.12294	-0.0650694	0.0578703	none
C21orf2	-0.336364	-0.175929	0.160435	none	-0.175752	-0.417623	-0.241872	none	-0.439898	-0.351544	0.0883539	none	0.0769836	0.112526	0.0355428	none	0.100755	0.0622842	-0.0384706	none	0.101128	0.123377	0.0222491	none
KCNA5	-0.15148	0.0878178	0.239298	none	-0.316758	-0.153394	0.163364	none	-0.486403	-0.16427	0.322132	none	0.0365937	0.0481399	0.0115462	none	-0.069995	-0.12887	-0.0588749	none	-0.142541	-0.149826	-0.00728505	none
KRTAP10-5	0.116963	0.250373	0.133409	none	0.434324	0.220507	-0.213818	none	0.250498	0.0728693	-0.177629	none	0.327091	0.174856	-0.152235	none	0.176475	0.144232	-0.0322424	none	0.169862	0.10072	-0.0691418	none
FABP5	0.45072	-0.125624	-0.576344	none	0.340396	0.331241	-0.00915551	none	0.0448853	-0.0248944	-0.0697797	none	-0.0561527	-0.0055604	0.0505923	none	-0.0859905	-0.0275401	0.0584504	none	0.0658956	-0.190929	-0.256824	none
ROPN1B	-0.327084	-0.345215	-0.0181303	none	-0.0270734	0.0161125	0.0431859	none	0.0160483	-0.15963	-0.175679	none	0.0219523	0.0205871	-0.00136521	none	0.0066519	0.0287201	0.0220682	none	0.0458475	0.0813516	0.0355041	none
COPZ2	-0.0137484	-0.352032	-0.338283	none	0.0506009	-0.21915	-0.269751	none	0.340088	-0.0690026	-0.409091	none	0.129705	0.011185	-0.11852	none	0.0657711	0.0426748	-0.0230963	none	0.128636	-0.0435391	-0.172175	none
ANXA2	-0.283231	-0.00198924	0.281241	none	-0.265294	-0.0347975	0.230496	none	-0.121828	-0.0360712	0.0857573	none	-0.27086	-0.0843889	0.186471	none	-0.127289	-0.151521	-0.0242326	none	0.0500103	-0.0688958	-0.118906	none
ACTN4	-0.0181987	0.0792873	0.097486	none	-0.316117	0.174216	0.490333	none	-0.349547	0.092505	0.442052	none	-0.0822073	0.00511127	0.0873186	none	-0.145561	-0.200049	-0.0544883	none	-0.228649	-0.0982552	0.130394	none
TUBB1	0.161378	0.0987003	-0.0626778	none	0.0546167	-0.228913	-0.28353	none	0.152637	-0.143798	-0.296435	none	0.0986004	0.11145	0.0128499	none	0.00372284	0.0929393	0.0892164	none	0.0964389	0.134236	0.0377972	none
EMP3	0.213055	0.0878178	-0.125237	none	-0.183342	0.425352	0.608694	none	-0.181606	0.112692	0.294298	none	-0.0368294	0.00839279	0.0452222	none	-0.0112841	-0.0251279	-0.0138438	none	-0.101056	-0.11072	-0.0096642	none
SPOPL	0.110608	0.0806053	-0.0300026	none	0.0466393	0.22896	0.182321	none	-0.0341469	0.185488	0.219635	none	-0.148036	0.113003	0.261039	none	0.0585366	-0.130221	-0.188758	none	-0.0508588	-0.195373	-0.144514	none
IL12RB1	-0.434493	-0.17816	0.256332	none	-0.480149	-0.261939	0.21821	none	-0.430517	-0.269683	0.160834	none	0.0874818	0.0669457	-0.020536	none	-0.0333657	0.028719	0.0620847	none	0.023554	-0.0315677	-0.0551217	none
NEK5	0.47789	0.410053	-0.0678371	none	0.515992	0.634282	0.11829	none	0.597271	0.575783	-0.0214875	none	-0.00205936	0.0906106	0.09267	none	0.0216833	-0.000760635	-0.0224439	none	0.00569274	-0.108828	-0.114521	none
SLC38A5	0.069406	-0.101368	-0.170774	none	0.0595537	0.264526	0.204972	none	0.228691	0.169782	-0.058909	none	-0.0268601	0.0533346	0.0801946	none	0.0584835	0.255343	0.196859	none	-0.00887418	0.185894	0.194768	none
C10orf32	0.0422881	-0.0779274	-0.120216	none	-0.0971833	-0.229481	-0.132297	none	-0.264486	-0.123187	0.141299	none	0.212156	0.0913716	-0.120785	none	-0.0100518	0.0378504	0.0479021	none	-0.0512216	-0.0283941	0.0228275	none
SFXN1	0.277506	0.059693	-0.217813	none	0.20446	0.0615829	-0.142877	none	0.636111	0.258955	-0.377156	none	-0.0974757	-0.109881	-0.0124051	none	0.122434	-0.0281513	-0.150585	none	0.02572	0.0297257	0.00400568	none
PDLIM2	0.10596	-0.0467097	-0.15267	none	0.0469654	-0.0597123	-0.106678	none	0.219904	-0.0110265	-0.23093	none	0.256307	0.170059	-0.0862474	none	0.0862603	0.0640416	-0.0222187	none	0.139011	0.13145	-0.0075618	none
DDIT4L	0.13077	0.0186302	-0.11214	none	0.41426	0.246846	-0.167414	none	0.376567	0.148888	-0.227679	none	0.35068	0.142291	-0.208389	none	0.218819	0.125754	-0.0930654	none	0.218737	0.195061	-0.0236761	none
NTSR1	-0.00446512	-0.0978547	-0.0933896	none	-0.199035	-0.115537	0.0834976	none	0.208497	-0.0310768	-0.239574	none	0.119158	0.15658	0.0374223	none	0.00455231	0.122006	0.117454	none	0.150599	0.0548524	-0.095747	none
EDEM2	-0.0211995	-0.129559	-0.108359	none	0.0689992	-0.401142	-0.470141	none	-0.337069	0.0268488	0.363918	none	-0.189697	-0.073198	0.116499	none	-0.163376	-0.145355	0.0180216	none	-0.201114	-0.129288	0.071826	none
BAGE2	-0.143923	0.039478	0.183401	none	-0.0603497	-0.141721	-0.0813716	none	-0.370864	-0.130169	0.240694	none	-0.0844697	-0.0501466	0.0343231	none	-0.199995	-0.0939024	0.106092	none	-0.273994	-0.151224	0.12277	none
EFCAB1	0.205553	0.48366	0.278107	none	0.156627	0.453489	0.296861	none	0.394671	0.369781	-0.0248899	none	0.047817	-0.0325966	-0.0804137	none	0.0277587	-0.0477684	-0.0755271	none	0.111218	0.0131189	-0.0980992	none
ZNF337	0.354956	0.309422	-0.0455334	none	0.39673	0.487572	0.0908413	none	-0.00985064	0.0736736	0.0835242	none	0.135296	0.136993	0.00169747	none	0.109537	0.171013	0.0614759	none	0.0922405	0.188385	0.0961449	none
CCDC177	0.276691	0.236948	-0.0397427	none	0.136318	0.416425	0.280107	none	-0.0836091	0.388439	0.472048	none	0.258762	0.321424	0.0626622	none	0.106818	0.133075	0.026258	none	0.153354	0.17309	0.0197364	none
HORMAD1	0.0428361	-0.0139451	-0.0567812	none	-0.0381793	-0.166724	-0.128545	none	0.167425	0.0242434	-0.143181	none	-0.0732856	-0.18677	-0.113485	none	-0.135564	-0.122311	0.0132533	none	-0.0501181	-0.173377	-0.123259	none
DCAF8	0.0170653	-0.15813	-0.175195	none	-0.0179611	0.212826	0.230787	none	0.134946	0.0265577	-0.108389	none	0.141289	0.0287172	-0.112571	none	0.10942	0.118955	0.00953491	none	0.233454	0.0742682	-0.159185	none
FCGR1A	-0.176181	-0.649564	-0.473382	bottomcenter	-0.197283	-0.742871	-0.545588	bottomcenter	0.0584367	-0.520638	-0.579074	bottomcenter	-0.0839295	-0.0458536	0.0380759	none	-0.122795	-0.0645995	0.0581955	none	-0.0319446	-0.218377	-0.186432	none
APPBP2	-0.0527957	0.126295	0.179091	none	0.0529192	0.0728109	0.0198916	none	0.0444453	0.0727329	0.0282876	none	-0.11675	-0.0935563	0.0231936	none	-0.0128553	0.041047	0.0539023	none	0.081814	0.0369123	-0.0449016	none
SLC6A7	0.303551	-0.0620605	-0.365612	none	0.131227	0.00103206	-0.130195	none	0.0452673	-0.00430382	-0.0495711	none	0.0362057	-0.00925834	-0.0454641	none	0.0700077	0.0706899	0.000682244	none	0.0271097	0.00986806	-0.0172416	none
FIS1	0.335255	-0.0646408	-0.399896	none	0.0303628	-0.129517	-0.15988	none	-0.044755	-0.00342152	0.0413335	none	-0.207164	-0.188482	0.0186816	none	-0.228178	-0.134187	0.0939916	none	-0.0915541	-0.108759	-0.0172046	none
SMARCA2	0.907636	0.844095	-0.0635419	none	1.05914	1.09682	0.0376842	none	1.38288	1.2094	-0.173485	none	0.00801971	-0.0326763	-0.040696	none	-0.00744695	0.11354	0.120987	none	0.0410447	-0.0377734	-0.0788181	none
IDE	0.336331	-0.0516018	-0.387933	none	0.226048	-0.0346003	-0.260648	none	0.294977	-0.225336	-0.520313	none	-0.104981	0.00168766	0.106669	none	-0.0255714	-0.135102	-0.109531	none	-0.0384731	0.0151528	0.0536258	none
KLHL18	0.177046	0.237977	0.0609312	none	0.0998092	0.119406	0.0195965	none	0.572599	0.252234	-0.320365	none	0.190417	0.158968	-0.0314488	none	0.107699	0.194275	0.0865753	none	0.138031	0.113203	-0.0248278	none
BEND4	0.283231	0.118364	-0.164866	none	0.0846534	-0.0633477	-0.148001	none	-0.0245531	-0.0188286	0.00572444	none	-0.10276	-0.0440266	0.0587334	none	-0.000978652	-0.0391709	-0.0381922	none	0.00327628	0.0116875	0.00841122	none
DNAH14	0.0647091	-0.198297	-0.263006	none	0.0796636	0.0549634	-0.0247002	none	0.137695	0.0249928	-0.112702	none	-0.11916	0.0809349	0.200094	none	-0.0357347	0.176254	0.211988	none	0.0376084	0.0192943	-0.0183141	none
SETBP1	0.142534	0.0288623	-0.113671	none	0.0530744	-0.125995	-0.17907	none	-0.214007	0.0896169	0.303624	none	0.180235	0.185889	0.00565411	none	0.0286065	-0.0107239	-0.0393304	none	0.118688	0.0162674	-0.102421	none
PXDN	-0.0116622	0.0110766	0.0227389	none	-0.120658	0.105009	0.225667	none	-0.0604639	0.00744202	0.0679059	none	0.012164	0.114543	0.102379	none	0.0967774	0.0671501	-0.0296274	none	0.119348	0.174653	0.0553053	none
FANCF	0.24714	0.281475	0.0343354	none	-0.0871767	-0.132247	-0.0450704	none	-0.0286783	-0.0918512	-0.0631728	none	0.121463	0.0958273	-0.0256355	none	0.0314918	-0.107345	-0.138837	none	0.0686304	-0.36849	-0.43712	bottomcenter
PLCB1	0.34199	-0.130436	-0.472426	none	-0.202552	-0.0356413	0.166911	none	-0.140934	-0.347284	-0.20635	none	-0.109336	-0.0678271	0.0415088	none	0.0972587	0.111688	0.0144293	none	0.0163025	0.00526128	-0.0110413	none
ADAM20	-0.0143801	-0.143918	-0.129538	none	0.129763	0.146469	0.0167053	none	0.185412	0.0425813	-0.142831	none	-0.0163865	0.147103	0.163489	none	0.019003	0.013788	-0.00521497	none	0.0262343	-0.014066	-0.0403003	none
CHFR	0.156516	0.00603311	-0.150483	none	-0.221762	-0.193332	0.0284301	none	-0.0227698	0.00888155	0.0316513	none	-0.0580778	-0.0571564	0.000921408	none	0.0384267	0.0796012	0.0411745	none	0.0199046	0.11592	0.0960155	none
PAPL	-0.20066	-0.450709	-0.250049	none	-0.315576	-0.0617122	0.253864	none	-0.281467	-0.222763	0.0587044	none	-0.143474	-0.245496	-0.102022	none	-0.137349	-0.176395	-0.0390463	none	-0.15133	-0.132717	0.0186134	none
CUEDC2	0.0593501	-0.142514	-0.201864	none	-0.0243293	-0.0111312	0.0131981	none	0.334501	-0.0521312	-0.386632	none	0.00436001	-0.0500534	-0.0544134	none	0.0380124	-0.107756	-0.145768	none	0.147667	0.00712812	-0.140539	none
LRRC18	0.267314	0.56119	0.293876	none	0.402996	0.510094	0.107098	none	0.438814	0.396637	-0.0421775	none	-0.00328515	-0.0387709	-0.0354858	none	0.00554761	-0.0356539	-0.0412015	none	0.0767652	0.0622387	-0.0145264	none
SAMHD1	-0.169267	0.0903109	0.259577	none	-0.114193	-0.121833	-0.00763985	none	0.0871809	-0.033754	-0.120935	none	-0.0870758	-0.316679	-0.229603	none	-0.224142	-0.392036	-0.167894	none	-0.166903	-0.285278	-0.118375	none
MKL1	-0.437999	0.0101251	0.448124	none	-0.0794387	-0.0769668	0.0024719	none	0.0225827	0.100804	0.0782209	none	0.211633	0.185109	-0.0265234	none	0.0858471	0.107486	0.0216386	none	0.0621723	0.0770382	0.0148659	none
SPATA31E1	0.197497	-0.26303	-0.460527	none	0.216151	0.145981	-0.0701698	none	0.404078	-0.0417587	-0.445836	none	-0.0343592	-0.135285	-0.100925	none	0.022241	-0.0525427	-0.0747837	none	-0.158292	-0.0282422	0.13005	none
CCL13	0.0463701	-0.0549561	-0.101326	none	-0.137034	-0.0429894	0.0940449	none	-0.0369715	-0.0973334	-0.0603619	none	0.0308904	0.0693304	0.03844	none	0.0817858	0.079878	-0.00190781	none	-0.0137327	0.0821875	0.0959202	none
PF4	-0.0732744	-0.0132197	0.0600547	none	-0.0555665	0.101639	0.157205	none	0.133927	-0.144431	-0.278358	none	0.0573575	0.0170279	-0.0403296	none	0.0254142	0.0111492	-0.014265	none	0.0808406	0.0440538	-0.0367868	none
FUBP1	-0.127161	-0.0159425	0.111219	none	-0.21665	0.0139769	0.230626	none	-0.301636	-0.131646	0.16999	none	-0.30139	-0.193888	0.107501	none	-0.350708	-0.29206	0.0586477	none	-0.311485	-0.337734	-0.0262489	none
SSB	-0.322697	-0.27818	0.0445172	none	-0.600535	-0.0843338	0.516202	midleft	-0.636666	-0.355762	0.280903	none	-0.304942	-0.36527	-0.0603274	none	-0.363934	-0.512658	-0.148724	none	-0.417239	-0.412083	0.00515605	none
ABCB4	-0.0144469	0.015377	0.0298239	none	-0.417094	0.24336	0.660454	none	-0.193335	-0.144993	0.0483419	none	0.0451274	0.402912	0.357784	topcenter	0.141726	0.17305	0.0313247	none	0.193136	0.07123	-0.121906	none
SLC4A3	0.0269548	0.0194949	-0.00745985	none	-0.0693182	-0.0811447	-0.0118265	none	0.0148392	-0.0949768	-0.109816	none	-0.0942836	-0.040303	0.0539805	none	-0.00854264	-0.10554	-0.0969971	none	-0.0838	-0.172674	-0.0888736	none
FAM209A	0.303828	-0.0529355	-0.356764	none	-0.124967	0.330579	0.455546	none	-0.0101468	0.00300996	0.0131567	none	0.0842487	0.0954172	0.0111685	none	0.0633129	0.0203732	-0.0429397	none	0.14321	0.0676042	-0.0756057	none
AKAP13	-0.508827	-0.380711	0.128116	none	-0.318652	-0.0606082	0.258044	none	-0.288035	-0.0525517	0.235483	none	0.0178942	0.0219752	0.004081	none	0.0281656	0.0762792	0.0481136	none	-0.0276882	0.0588116	0.0864998	none
HBE1	0.420174	0.12708	-0.293094	none	0.232855	0.117955	-0.1149	none	0.571644	0.166337	-0.405307	none	0.11823	0.067244	-0.0509857	none	0.165023	0.204189	0.0391665	none	0.161305	0.100903	-0.0604022	none
TRIM3	0.254609	0.163829	-0.09078	none	0.272514	0.144529	-0.127985	none	0.356747	0.0108325	-0.345915	none	0.191677	0.139323	-0.052354	none	0.0873365	0.125754	0.0384174	none	0.192468	0.0680365	-0.124431	none
C10orf91	0.026503	-0.113026	-0.139529	none	0.16688	-0.0941581	-0.261038	none	0.378064	-0.0811313	-0.459195	none	-0.0671681	0.0307273	0.0978954	none	0.126322	0.126538	0.000216344	none	0.0388769	0.153837	0.11496	none
ZNF425	-0.106037	-0.345128	-0.239091	none	-0.172648	-0.227241	-0.0545937	none	-0.566909	-0.346637	0.220272	none	0.0480561	-0.18438	-0.232437	none	0.0624949	-0.00556359	-0.0680585	none	0.051998	-0.0216892	-0.0736873	none
PTEN	1.65157	1.93188	0.280317	none	1.76834	2.04246	0.274117	none	1.92161	2.04175	0.120136	none	0.574378	0.463163	-0.111215	none	0.542916	0.552752	0.00983686	none	0.680751	0.523863	-0.156888	none
SSX2	-0.229869	-0.015465	0.214404	none	-0.0809324	0.105927	0.18686	none	0.0718294	0.0555873	-0.0162421	none	-0.24506	-0.277867	-0.0328069	none	-0.180065	-0.180198	-0.000132417	none	-0.164567	-0.0768012	0.0877662	none
DAOA	0.201965	0.200964	-0.00100107	none	0.330101	0.240206	-0.0898952	none	0.567296	0.24848	-0.318816	none	0.0405045	-0.148843	-0.189348	none	-0.0330927	0.0121657	0.0452584	none	-0.00275153	-0.00904514	-0.00629361	none
CALN1	0.182754	0.187453	0.0046989	none	0.227372	0.0947764	-0.132596	none	0.182651	-0.0528104	-0.235461	none	-0.0314781	-0.0681237	-0.0366456	none	-0.0391023	-0.0554409	-0.0163385	none	-0.0944155	-0.00602769	0.0883878	none
SNTB1	-0.0290977	0.0128734	0.0419711	none	-0.00885951	0.236215	0.245075	none	-0.188329	0.082813	0.271142	none	0.0800629	0.143032	0.0629688	none	-0.0505394	0.0867616	0.137301	none	-0.0212399	0.0365712	0.0578111	none
AIM1	-0.277033	0.117062	0.394095	none	-0.193581	-0.0398476	0.153733	none	0.0868712	0.0817612	-0.00510995	none	-0.0355722	-0.0267715	0.0088007	none	0.0405567	0.0271806	-0.0133761	none	0.04348	0.0289774	-0.0145025	none
PROX2	0.207477	-0.0114977	-0.218975	none	-0.0491855	0.362217	0.411402	none	-0.0938211	-0.101075	-0.00725385	none	0.0661532	0.0530566	-0.0130966	none	-0.04542	0.190025	0.235445	none	0.0122378	-0.0023224	-0.0145602	none
CALCR	-0.0672875	0.0466539	0.113941	none	-0.119422	0.0896111	0.209033	none	0.00801574	-0.0249155	-0.0329312	none	0.055899	-0.149655	-0.205554	none	0.0985377	0.0365582	-0.0619795	none	0.0129518	-0.0372422	-0.050194	none
C12orf10	-0.303437	-0.38615	-0.0827132	none	-0.0164986	-0.458709	-0.442211	none	-0.199658	-0.336865	-0.137207	none	0.0315386	-0.0200786	-0.0516173	none	0.079454	-0.0846469	-0.164101	none	0.0532335	-0.119384	-0.172617	none
KCNRG	0.0690097	-0.0356233	-0.104633	none	0.371611	0.070434	-0.301177	none	0.541088	0.19048	-0.350609	none	-0.052422	-0.0305544	0.0218676	none	-0.122285	0.146869	0.269154	none	0.0985426	0.0572483	-0.0412943	none
RASGRF1	0.0701708	-0.187958	-0.258129	none	0.165841	0.105023	-0.0608174	none	0.498274	0.00794511	-0.490329	none	0.00905741	-0.00493958	-0.013997	none	-0.0168008	-0.0623049	-0.0455041	none	0.0701662	0.0346988	-0.0354675	none
MMP26	0.10354	-0.11001	-0.21355	none	-0.0312215	-0.451722	-0.420501	none	0.236356	-0.219262	-0.455618	none	-0.0533501	0.0821873	0.135537	none	-3.99788e-05	-0.0160902	-0.0160502	none	0.100085	0.0453429	-0.0547418	none
C4orf46	-0.0495715	-0.159045	-0.109474	none	0.146688	-0.107324	-0.254012	none	-0.25166	-0.120245	0.131415	none	0.0604171	-0.243716	-0.304134	none	-0.118567	-0.0305015	0.0880655	none	-0.112903	-0.0188932	0.0940096	none
MACROD2	0.215142	0.208339	-0.00680371	none	0.246554	0.346335	0.0997807	none	0.34574	0.275406	-0.0703344	none	0.0171198	-0.0286189	-0.0457387	none	0.152519	0.0785117	-0.0740074	none	0.072975	0.0606771	-0.0122979	none
CTSC	-0.595915	-0.343994	0.25192	none	-0.489234	-0.276702	0.212533	none	-0.577657	-0.194754	0.382903	none	0.29769	0.0575462	-0.240144	none	-0.0584293	0.217852	0.276281	none	-0.0423336	0.237795	0.280129	none
WDR13	0.218192	0.0698379	-0.148354	none	0.159248	0.225285	0.0660379	none	0.0710526	0.116578	0.0455256	none	0.101879	0.293917	0.192038	none	0.253685	0.179468	-0.0742172	none	0.237866	0.195747	-0.0421195	none
OSGIN1	0.118932	0.0806123	-0.0383195	none	-0.0357841	-0.229654	-0.19387	none	0.0482157	-0.389142	-0.437358	none	0.135034	0.25675	0.121716	none	-0.115677	-0.0826062	0.0330712	none	-0.0849855	-0.0136632	0.0713223	none
CDR2	0.392449	0.458014	0.0655649	none	0.193054	0.411252	0.218198	none	0.0472209	0.271356	0.224135	none	-0.00352301	-0.121496	-0.117973	none	0.19191	-0.0672459	-0.259156	none	0.0395302	-0.066526	-0.106056	none
FAM21A	-0.199291	0.148381	0.347671	none	-0.0494304	0.455429	0.504859	none	-0.073685	0.22033	0.294015	none	-0.108899	-0.307171	-0.198272	none	-0.0192898	-0.128728	-0.109438	none	0.0150644	0.0101337	-0.00493072	none
OLIG1	0.0593044	-0.00268748	-0.0619919	none	0.0683086	-0.0775093	-0.145818	none	0.16336	0.0850163	-0.0783438	none	0.194608	0.24053	0.0459225	none	0.152253	0.107969	-0.0442841	none	0.0827749	0.133351	0.0505758	none
ADAM12	-0.0304676	-0.144041	-0.113574	none	0.00702096	-0.202511	-0.209532	none	0.275673	-0.18276	-0.458434	none	-0.133526	-0.0804213	0.0531046	none	-0.0352227	0.0246267	0.0598494	none	-0.0563899	0.000265243	0.0566551	none
AGAP3	-0.159229	-0.269864	-0.110635	none	-0.462178	-0.150661	0.311517	none	-0.101414	-0.179667	-0.0782533	none	0.0991357	0.121212	0.0220768	none	0.128255	0.0564672	-0.0717882	none	0.194206	-0.0479288	-0.242135	none
DKK3	-0.0498993	0.026439	0.0763383	none	0.0380753	0.030435	-0.00764031	none	-0.301855	0.125594	0.427449	none	0.215774	0.359236	0.143462	none	0.343718	0.276905	-0.066813	none	0.248206	0.256693	0.00848662	none
MUCL1	0.343263	0.160987	-0.182275	none	0.254899	0.306621	0.0517224	none	-0.134417	0.261261	0.395678	none	0.0940216	-0.0386997	-0.132721	none	0.139484	0.0586103	-0.0808739	none	0.074272	-0.0190694	-0.0933414	none
FOXM1	-0.091933	-0.175249	-0.0833157	none	0.0591422	-0.232525	-0.291667	none	0.379793	-0.201756	-0.581549	none	-0.476615	-0.399386	0.0772288	none	-0.554931	-0.519206	0.0357248	none	-0.397504	-0.567856	-0.170352	none
DPP10	0.0156598	0.0386342	0.0229744	none	-0.163206	-0.0301448	0.133062	none	0.0580328	0.0665982	0.0085654	none	-0.0350647	0.0972866	0.132351	none	-0.0236635	-0.000343878	0.0233196	none	0.12236	0.0442205	-0.0781399	none
DEFB124	0.0131382	-0.074261	-0.0873992	none	0.0144922	0.0454924	0.0310002	none	0.0862621	0.0466068	-0.0396553	none	-0.108192	-0.0796434	0.0285482	none	0.0017878	0.0192967	0.0175089	none	0.0844819	0.105095	0.0206136	none
DNMT3A	0.140257	0.200685	0.0604283	none	0.375612	0.0374093	-0.338203	none	0.0236601	0.0714998	0.0478397	none	0.307545	0.322306	0.0147607	none	0.189446	0.176036	-0.01341	none	0.173134	0.259627	0.0864931	none
DNAJC14	-0.381946	-0.252412	0.129534	none	-0.209743	-0.262271	-0.0525274	none	-0.325546	-0.209096	0.11645	none	-0.074258	0.186499	0.260757	none	-0.0484264	0.0558167	0.104243	none	0.0481455	-0.00218073	-0.0503262	none
FGFBP1	-0.0567701	-0.00191445	0.0548556	none	0.0358311	0.12856	0.0927287	none	-0.37116	0.0512932	0.422454	none	-0.0685072	-0.0235581	0.0449491	none	0.0967062	0.057876	-0.0388303	none	0.0702144	0.0782257	0.00801132	none
TMC8	-0.171142	0.0283132	0.199455	none	-0.0633501	0.405337	0.468687	none	0.0309571	0.00834513	-0.022612	none	0.10083	0.0680694	-0.0327605	none	-0.114743	-0.192411	-0.0776689	none	-0.0690627	-0.035842	0.0332207	none
N4BP1	0.34248	0.0890783	-0.253401	none	-0.0217419	0.0815264	0.103268	none	0.243376	0.0930604	-0.150315	none	-0.135176	-0.144147	-0.00897085	none	0.0283568	0.0199156	-0.00844128	none	0.0862236	0.0345755	-0.0516481	none
MS4A6A	-0.0743735	-0.0288432	0.0455304	none	-0.167094	-0.243313	-0.0762189	none	-0.462028	-0.145204	0.316824	none	-0.0553669	-0.058397	-0.00303009	none	-0.0955717	-0.213625	-0.118053	none	-0.0356821	-0.0652804	-0.0295982	none
ATG10	0.0533013	0.223507	0.170205	none	-0.141134	0.20229	0.343424	none	0.21242	0.266576	0.054156	none	-0.0703456	-0.00975544	0.0605901	none	0.0501485	0.0734334	0.0232849	none	-0.0538067	0.0546137	0.10842	none
AK1	-0.144676	-0.0052341	0.139442	none	0.0144139	-0.33203	-0.346443	none	-0.0150766	0.018096	0.0331727	none	0.191481	0.121931	-0.0695499	none	0.0195777	0.0530842	0.0335065	none	0.0109417	-0.0313238	-0.0422655	none
FAM175A	0.133278	0.275687	0.142409	none	0.243734	0.226721	-0.0170136	none	0.543721	0.126322	-0.417399	none	-0.256225	-0.0208667	0.235358	none	-0.00402964	-0.00341961	0.000610033	none	0.0182511	0.124332	0.10608	none
BCL2A1	-0.168794	0.0821012	0.250895	none	-0.14068	0.164201	0.304881	none	-0.0264563	0.0401713	0.0666276	none	-0.190892	-0.097212	0.0936797	none	0.0400531	0.0708665	0.0308133	none	0.145902	0.0764731	-0.0694288	none
LCE2C	0.13987	-0.0789003	-0.218771	none	-0.124852	-0.259526	-0.134674	none	-0.00545811	-0.0749053	-0.0694472	none	0.00658029	0.197075	0.190494	none	-0.0628433	-0.0713371	-0.0084938	none	-0.13517	-0.0899392	0.0452303	none
TMEM119	-0.210804	-0.392165	-0.181361	none	-0.667792	-0.31427	0.353521	none	-0.45155	-0.126671	0.324879	none	-0.0603091	-0.139164	-0.078855	none	-0.00851428	-0.152001	-0.143486	none	-0.0257806	-0.249948	-0.224167	none
C14orf1	-0.138942	-0.0508939	0.0880485	none	-0.264553	-0.126809	0.137744	none	-0.132314	0.00713071	0.139445	none	0.068684	0.195041	0.126357	none	-0.0347648	0.00374963	0.0385145	none	0.0477283	0.154991	0.107263	none
MOB2	0.0208538	0.117475	0.0966214	none	0.282282	0.0640023	-0.21828	none	0.364863	0.053273	-0.31159	none	0.0867713	0.0134475	-0.0733239	none	0.148907	0.211892	0.0629851	none	0.114703	0.245373	0.13067	none
IGFBP4	0.250059	-0.0413539	-0.291413	none	0.0475293	-0.124705	-0.172234	none	-0.0204716	0.0670538	0.0875254	none	-0.045391	0.000317391	0.0457084	none	0.156237	0.176341	0.0201036	none	0.143094	0.000634488	-0.14246	none
CDH1	-0.225841	-0.132425	0.0934159	none	-0.341294	-0.151225	0.190068	none	-0.552392	-0.376193	0.176199	none	-0.183951	-0.211193	-0.0272419	none	-0.244071	-0.233857	0.0102136	none	-0.237287	-0.175234	0.0620522	none
CCDC7	0.23331	0.167945	-0.0653648	none	0.263315	0.15969	-0.103624	none	0.396929	0.132648	-0.264281	none	0.221766	0.107323	-0.114442	none	0.10941	0.0994536	-0.00995601	none	0.213121	0.0854184	-0.127703	none
LCE3C	0.0846479	0.00745905	-0.0771889	none	0.308598	0.0942385	-0.21436	none	0.41871	0.0684528	-0.350257	none	-0.247336	-0.255326	-0.00799023	none	-0.129658	-0.129186	0.000471816	none	-0.18449	-0.185495	-0.00100489	none
FAM150A	0.159341	-0.0693951	-0.228736	none	0.249815	-0.0458646	-0.295679	none	0.0959437	0.0935047	-0.00243905	none	0.341726	0.425182	0.083456	none	0.252272	0.253273	0.00100062	none	0.308508	0.2898	-0.0187079	none
TIRAP	0.247825	0.194705	-0.0531196	none	0.361216	0.204814	-0.156402	none	0.662137	0.180131	-0.482007	none	0.299687	0.167936	-0.131752	none	0.194205	0.219563	0.0253576	none	0.186371	0.111997	-0.0743742	none
WNT9A	0.0742512	-0.042461	-0.116712	none	-0.114197	0.115729	0.229927	none	-0.20691	-0.139528	0.0673819	none	0.0662923	-0.00459061	-0.070883	none	0.068138	0.00513606	-0.0630019	none	-0.0227259	0.0690903	0.0918161	none
GPR75-ASB3	0.0561357	0.0687344	0.0125987	none	-0.0132596	0.226453	0.239712	none	-0.0906326	0.0461681	0.136801	none	-0.0750438	-0.046562	0.0284818	none	0.138146	0.0200855	-0.11806	none	0.037325	0.0178941	-0.0194309	none
C12orf60	0.176899	0.213081	0.036182	none	0.0627008	0.241641	0.17894	none	0.179128	0.0444513	-0.134677	none	-0.230884	-0.0253835	0.2055	none	-0.0183199	0.00888012	0.0272	none	-0.0247288	-0.0813438	-0.056615	none
JAG1	0.116203	-0.0825109	-0.198714	none	-0.201242	-0.0599079	0.141334	none	-0.0634524	-0.0112204	0.052232	none	0.110297	0.0594156	-0.0508812	none	0.0742496	0.229216	0.154966	none	0.0739787	0.171484	0.0975057	none
IFT140	-0.186048	-0.203475	-0.0174266	none	-0.0882732	0.0423664	0.13064	none	-0.207774	-0.152755	0.0550196	none	-0.0458297	0.0044174	0.0502471	none	-0.013652	0.0526429	0.066295	none	0.0165726	0.0361832	0.0196105	none
FBXO36	0.135133	0.159132	0.0239998	none	0.219925	0.339568	0.119644	none	0.306126	0.143095	-0.163031	none	0.0730466	0.185245	0.112198	none	0.0306122	0.0363141	0.00570194	none	0.00246735	0.1252	0.122732	none
FIGF	0.443919	0.0353949	-0.408524	none	0.372294	0.290865	-0.0814294	none	0.682125	0.432787	-0.249339	none	0.318644	0.276698	-0.0419461	none	0.200313	0.310462	0.110149	none	0.293069	0.248177	-0.0448924	none
OR51D1	0.103282	0.239529	0.136246	none	0.123724	0.224528	0.100804	none	0.336127	0.118541	-0.217586	none	0.0312554	-0.00915903	-0.0404144	none	0.00017265	-0.188304	-0.188477	none	-0.00524696	-0.051059	-0.0458121	none
SMCHD1	0.198981	-0.180322	-0.379303	none	-0.00844498	0.222052	0.230497	none	-0.0341817	-0.0147145	0.0194673	none	-0.0301848	-0.140573	-0.110388	none	0.0334975	0.0152208	-0.0182767	none	0.0473611	0.00856372	-0.0387973	none
ATP2B4	-0.278028	-0.233217	0.0448109	none	-0.105317	-0.149429	-0.0441118	none	-0.0122892	-0.0918793	-0.0795901	none	-0.148261	-0.012757	0.135504	none	0.0431116	-0.0566524	-0.099764	none	0.0721897	0.0217222	-0.0504675	none
CT47A7	0.246439	0.0226575	-0.223781	none	0.282382	0.148778	-0.133604	none	0.248098	0.183562	-0.0645366	none	0.253033	0.270037	0.0170046	none	0.235338	0.14871	-0.0866282	none	0.175014	0.142405	-0.03261	none
HSDL1	-0.300224	-0.124489	0.175735	none	-0.227016	0.231626	0.458642	none	-0.162805	-0.0885075	0.0742977	none	0.0948189	-0.0710116	-0.165831	none	0.0835376	0.0438787	-0.0396588	none	0.122663	0.00327622	-0.119387	none
TBC1D2	-0.00623297	0.0215905	0.0278235	none	-0.197895	-0.148417	0.0494788	none	0.0274641	-0.0203247	-0.0477888	none	-0.112179	-0.261444	-0.149265	none	-0.126864	-0.0489897	0.077874	none	-0.163649	-0.151675	0.011974	none
CCL14	-0.00945603	-0.011661	-0.00220502	none	0.210654	0.189531	-0.0211238	none	0.434672	-0.0441518	-0.478824	none	0.0168154	-0.0108783	-0.0276936	none	0.0765198	0.0787961	0.00227627	none	0.148335	0.122344	-0.0259916	none
GPC4	0.176622	-0.0584342	-0.235056	none	0.00517857	-0.114657	-0.119835	none	0.035125	-0.0622015	-0.0973265	none	0.0706926	-0.00496246	-0.0756551	none	0.0916347	0.0711486	-0.020486	none	0.0268993	0.018776	-0.00812328	none
CCDC13	-0.287699	0.00529163	0.292991	none	0.0882675	0.0661362	-0.0221313	none	-0.0138172	-0.0630128	-0.0491956	none	-0.177485	-0.0762724	0.101212	none	-0.0511088	-0.0125394	0.0385694	none	-0.0951197	0.075579	0.170699	none
ALDH8A1	0.205504	0.189301	-0.0162035	none	0.386606	0.2362	-0.150406	none	0.419923	0.0834316	-0.336492	none	-0.11548	0.00386116	0.119341	none	0.101715	0.087922	-0.0137931	none	-0.00163533	0.0744583	0.0760937	none
AMFR	0.0833302	0.301804	0.218473	none	0.368877	0.266119	-0.102758	none	0.55856	0.258069	-0.300491	none	0.0418796	0.00929682	-0.0325828	none	0.0993228	0.0489799	-0.0503428	none	0.129661	0.0252075	-0.104453	none
ZNF292	0.135524	0.157874	0.0223496	none	0.212734	-0.0139277	-0.226661	none	0.131695	-0.0366139	-0.168308	none	-0.132239	-0.0420267	0.0902126	none	-0.00506106	-0.0108233	-0.00576225	none	-0.0413825	0.108021	0.149403	none
POU6F1	0.248412	0.11898	-0.129432	none	0.216493	0.46833	0.251837	none	0.227052	0.31119	0.0841377	none	-0.149559	-0.162124	-0.0125651	none	-0.0684875	-0.108369	-0.0398817	none	-0.257173	-0.127578	0.129595	none
ECSCR	0.119002	-0.105822	-0.224824	none	-0.0401102	-0.0242398	0.0158704	none	0.31992	-0.0601781	-0.380098	none	0.0105405	-0.0690643	-0.0796048	none	0.037205	0.00717544	-0.0300296	none	0.0173134	0.0426571	0.0253438	none
ESPNL	-0.0476406	-0.0123005	0.03534	none	-0.0399764	-0.121838	-0.0818614	none	0.0534482	0.000297833	-0.0531503	none	-0.0265097	-0.0527041	-0.0261944	none	0.0826611	-0.0819045	-0.164566	none	-0.0339083	-0.125156	-0.091248	none
MTMR11	0.229184	-0.00682392	-0.236008	none	-0.0889525	0.0912845	0.180237	none	-0.0702397	0.0469401	0.11718	none	-0.037021	0.019977	0.0569979	none	0.0121924	0.0335641	0.0213717	none	0.0335642	-0.0403125	-0.0738767	none
C19orf67	0.183422	0.0591996	-0.124223	none	-0.057308	-0.0599994	-0.00269133	none	-0.00775819	0.218376	0.226134	none	0.0717125	-0.0110398	-0.0827523	none	0.108305	-0.0301702	-0.138475	none	-0.0506012	-0.0924045	-0.0418033	none
MOB3C	-0.0419114	-0.14803	-0.106119	none	0.0401245	0.345467	0.305343	none	0.174251	0.029855	-0.144396	none	0.163388	-0.154704	-0.318092	none	-0.0493188	-0.141367	-0.092048	none	0.0639934	-0.247335	-0.311328	none
LEPROTL1	0.0848975	0.0600486	-0.0248488	none	0.102421	0.24571	0.143289	none	0.316178	0.227839	-0.0883393	none	-0.0397711	-0.0512127	-0.0114415	none	0.00514307	-0.0101951	-0.0153382	none	0.0520453	0.0383151	-0.0137302	none
REM1	0.00752004	-0.0360888	-0.0436088	none	0.153124	-0.0441439	-0.197268	none	0.358102	-0.209968	-0.568069	none	-0.128238	-0.0958646	0.0323738	none	-0.089988	-0.0387797	0.0512083	none	-0.0740741	0.0140833	0.0881574	none
PREX2	0.038772	-0.16696	-0.205732	none	-0.0752748	0.0865844	0.161859	none	0.206652	0.0824966	-0.124155	none	-0.101115	0.0342762	0.135391	none	-0.0828077	0.008533	0.0913407	none	0.0132469	-0.026217	-0.0394639	none
COX20	-0.15628	0.168876	0.325156	none	-0.235233	-0.114308	0.120925	none	0.117777	-0.102184	-0.219961	none	-0.0413771	-0.0286104	0.0127666	none	-0.0714397	-0.0976777	-0.0262379	none	-0.0326282	-0.163802	-0.131174	none
TCAF2	0.166119	-0.0673082	-0.233427	none	-0.162096	-0.187259	-0.0251639	none	-0.25806	-0.116082	0.141978	none	0.0468414	0.171229	0.124387	none	0.152105	0.0496892	-0.102416	none	0.153898	-0.145877	-0.299774	none
SNCB	0.17429	-0.122317	-0.296606	none	0.05938	0.118196	0.058816	none	-0.303932	-0.0833107	0.220622	none	-0.0348732	-0.120335	-0.0854613	none	0.00315141	-0.140506	-0.143657	none	-0.0772617	-0.101033	-0.0237713	none
BATF	0.0556008	-0.0855793	-0.14118	none	0.132181	0.166614	0.0344328	none	0.366605	0.0877904	-0.278815	none	-0.126434	0.0609105	0.187345	none	-0.00411452	0.0415689	0.0456834	none	-0.0310033	0.0334757	0.0644789	none
HMBOX1	0.438765	0.299014	-0.139751	none	0.115233	0.417071	0.301839	none	0.347534	0.205595	-0.141939	none	0.0617267	-0.00655746	-0.0682842	none	0.138698	-0.0093386	-0.148037	none	0.0168071	0.00927083	-0.00753623	none
WFDC2	-0.349933	-0.105118	0.244815	none	0.0249573	-0.324806	-0.349763	none	-0.0467718	-0.161697	-0.114926	none	0.149132	-0.0554599	-0.204591	none	-0.0552615	-0.0282276	0.0270339	none	-0.146882	-0.013513	0.133369	none
EXTL2	0.232984	-0.139144	-0.372128	none	-0.0228127	-0.238187	-0.215374	none	0.0149644	0.157718	0.142754	none	-0.166304	-0.291578	-0.125275	none	-0.0513351	-0.282352	-0.231017	none	0.0732754	-0.0942882	-0.167564	none
BSPRY	0.152089	-0.139427	-0.291515	none	0.17917	0.0859725	-0.093197	none	0.0122434	0.00259475	-0.00964861	none	0.0167695	0.0162476	-0.000521877	none	0.129838	0.00959965	-0.120239	none	0.158738	0.0430443	-0.115694	none
SYCE1	-0.133981	0.0605734	0.194555	none	0.0342775	0.140893	0.106616	none	0.0392761	0.032452	-0.00682414	none	-0.0187896	0.0620138	0.0808034	none	-0.0438605	0.0525351	0.0963956	none	0.117583	0.146875	0.0292924	none
C16orf97	-0.0306829	-0.0991431	-0.0684602	none	0.135382	-0.0833007	-0.218683	none	0.40151	0.0668077	-0.334702	none	0.0417994	-0.0413081	-0.0831075	none	0.0164045	-0.108857	-0.125262	none	-0.00486848	-0.115903	-0.111034	none
NKX1-2	-0.133967	-0.0305691	0.103398	none	-0.321001	-0.184342	0.13666	none	-0.557876	-0.286626	0.27125	none	-0.0458641	-0.00641272	0.0394514	none	0.0611394	0.148667	0.0875273	none	-0.00279788	0.0816545	0.0844524	none
RNF26	-0.0241155	-0.0366676	-0.0125522	none	-0.0152597	0.0242997	0.0395595	none	0.0835175	-0.0849235	-0.168441	none	-0.141375	-0.00810094	0.133274	none	-0.0709224	0.0545387	0.125461	none	-0.0486598	0.0268316	0.0754914	none
KDM6B	0.0782941	-0.137868	-0.216162	none	-0.0720081	-0.0370813	0.0349269	none	0.114755	-0.169051	-0.283806	none	-0.206116	-0.0284257	0.17769	none	-0.165288	0.0396971	0.204985	none	-0.0663966	0.0653021	0.131699	none
CELF2	0.21175	0.116445	-0.0953055	none	0.123182	-0.448741	-0.571923	none	0.0749482	-0.000761243	-0.0757095	none	-0.0606479	0.0217226	0.0823706	none	-0.0712644	-0.12656	-0.0552956	none	-0.0870696	-0.124028	-0.0369582	none
EVC	-0.0273054	-0.0807779	-0.0534725	none	-0.0326199	0.299051	0.33167	none	0.308139	0.0108829	-0.297256	none	0.136564	0.136735	0.000171176	none	0.1418	0.171776	0.0299755	none	0.189063	0.112144	-0.0769186	none
ARHGDIB	-0.0283394	0.080166	0.108505	none	-0.136701	-0.0613132	0.075388	none	-0.0071881	0.0572802	0.0644684	none	0.0892989	0.0617274	-0.0275715	none	0.147324	0.0700591	-0.0772651	none	0.172724	0.0737457	-0.098978	none
JTB	0.0268341	-0.273822	-0.300656	none	-0.111703	-0.329112	-0.217409	none	0.130172	-0.2856	-0.415772	none	-0.75273	-0.58575	0.16698	none	-0.603352	-0.771498	-0.168146	none	-0.693854	-0.625564	0.0682897	none
CD53	0.268259	-0.0555506	-0.32381	none	0.333832	0.128123	-0.205709	none	0.379122	0.179315	-0.199807	none	0.0195279	0.141908	0.12238	none	-0.0213125	0.0568714	0.0781839	none	0.075273	0.010796	-0.064477	none
POLR2M	-0.0476226	-0.1196	-0.0719778	none	-0.190021	0.1577	0.34772	none	-0.23002	-0.110449	0.119571	none	0.0187945	0.173839	0.155044	none	0.0174594	0.0220042	0.00454476	none	0.0846272	-0.190043	-0.274671	none
SCN5A	0.409769	0.334406	-0.0753633	none	0.56532	0.362895	-0.202424	none	0.435098	0.22071	-0.214388	none	-0.00155313	-0.0863905	-0.0848374	none	-0.051913	-0.106673	-0.0547598	none	0.0387271	-0.0369262	-0.0756533	none
PIK3C2B	0.0346606	0.0305046	-0.00415594	none	0.0961082	0.0558782	-0.04023	none	0.228524	0.0130817	-0.215442	none	0.0528607	-0.0103308	-0.0631915	none	0.0509686	-0.0859576	-0.136926	none	-0.0104399	-0.0649297	-0.0544898	none
C1orf86	-0.434036	-0.112686	0.32135	none	-0.193652	-0.138234	0.0554176	none	-0.133127	-0.149366	-0.0162393	none	-0.168956	-0.123089	0.0458671	none	-0.0722779	-0.203612	-0.131334	none	-0.0747364	-0.111571	-0.0368348	none
TRIM4	0.00494247	-0.107923	-0.112865	none	0.073267	-0.0546606	-0.127928	none	0.310616	-0.117165	-0.427781	none	-0.0489679	-0.154075	-0.105107	none	-0.0341997	-0.0242094	0.00999026	none	0.0172599	-0.0403637	-0.0576236	none
FBXL20	0.0214767	-0.0642747	-0.0857514	none	0.0252877	-0.360561	-0.385848	none	0.122555	-0.327557	-0.450112	none	0.0753925	-0.0128497	-0.0882422	none	-0.0260176	0.0500771	0.0760947	none	0.00821821	0.182127	0.173909	none
PGAP1	0.124876	-0.0715012	-0.196377	none	-0.232741	-0.0891978	0.143543	none	0.255647	-0.230229	-0.485876	none	-0.0523008	-0.280647	-0.228346	none	0.0924803	-0.201694	-0.294175	none	0.151116	-0.090651	-0.241768	none
FABP1	0.0283394	0.179468	0.151128	none	0.118435	0.0290486	-0.0893867	none	0.250718	0.0326544	-0.218063	none	0.00486077	-0.00750623	-0.012367	none	-0.0487101	-0.105169	-0.0564592	none	-0.0648367	-0.0127613	0.0520754	none
HEXIM2	-0.090033	-0.0852829	0.00475011	none	-0.09955	-0.230869	-0.131319	none	-0.209813	-0.223396	-0.0135823	none	-0.156791	-0.190753	-0.0339619	none	-0.199984	-0.182802	0.0171823	none	-0.179569	-0.243142	-0.0635729	none
KIAA1429	-1.01485	-0.842421	0.172428	none	-0.800666	-0.890149	-0.0894824	none	-1.09134	-0.827933	0.263406	none	-0.464469	-0.780655	-0.316187	none	-0.51385	-0.627407	-0.113557	none	-0.474582	-0.625061	-0.150479	none
PSG9	-0.404501	-0.138286	0.266215	none	-0.217248	-0.342597	-0.125349	none	-0.281261	0.0928101	0.374071	none	0.00654362	-0.396082	-0.402625	bottomcenter	0.0304082	-0.140255	-0.170664	none	-0.0333191	-0.0446745	-0.0113554	none
FAM124A	-0.0401712	0.1225	0.162671	none	0.324277	-0.159548	-0.483825	none	0.34334	0.0973981	-0.245942	none	0.201041	0.0332102	-0.167831	none	0.249818	0.174445	-0.0753731	none	0.149539	-0.0498646	-0.199403	none
DIRC1	0.0515693	0.0714436	0.0198743	none	-0.0126051	0.109807	0.122412	none	0.0289996	0.0369837	0.00798407	none	-0.00593891	0.0691812	0.0751201	none	0.0935607	0.0394117	-0.054149	none	0.126282	0.0463542	-0.0799283	none
OR10P1	-0.258116	-0.187819	0.0702968	none	-0.123523	-0.131463	-0.00794002	none	-0.297055	-0.147285	0.14977	none	0.00799368	-0.155443	-0.163437	none	0.00724585	0.0400163	0.0327705	none	0.0696599	0.11125	0.0415901	none
SERPINA12	0.0234387	0.0168747	-0.00656392	none	-0.278139	-0.11126	0.166879	none	-0.284551	0.267813	0.552364	none	-0.15002	-0.0760487	0.0739718	none	-0.0681847	-0.0459902	0.0221945	none	-0.0260249	-0.0679132	-0.0418883	none
PRPSAP1	-0.00587924	0.0365177	0.0423969	none	0.0186745	-0.151371	-0.170045	none	-0.340024	-0.194177	0.145846	none	-0.261185	-0.402963	-0.141778	none	-0.189711	-0.332111	-0.1424	none	-0.312644	-0.171667	0.140978	none
POF1B	0.0488034	0.263396	0.214593	none	0.280887	0.348495	0.0676085	none	0.302836	0.152024	-0.150812	none	0.033526	0.0716065	0.0380806	none	0.0775832	0.178912	0.101329	none	0.0697402	0.263038	0.193298	none
TCTE3	-0.152068	0.0240749	0.176142	none	-0.0142544	0.130478	0.144732	none	0.0805032	-0.00612327	-0.0866265	none	-0.043258	0.124004	0.167262	none	-0.0294606	0.0873195	0.11678	none	0.00754049	0.122569	0.115029	none
FAM49B	0.377625	-0.0950443	-0.472669	none	-0.0588246	-0.404612	-0.345787	none	0.207555	-0.163877	-0.371432	none	0.196605	0.0942223	-0.102383	none	0.297379	0.27162	-0.0257583	none	0.272184	0.259036	-0.0131479	none
OR2A42	0.26384	-0.0843659	-0.348206	none	-0.0531955	-0.0516371	0.00155837	none	-0.490867	-0.0846071	0.40626	none	-0.0873214	-0.0832331	0.00408831	none	-0.000953879	0.188663	0.189617	none	0.0653439	0.154514	0.08917	none
GRIPAP1	0.0933926	-0.0107984	-0.104191	none	0.0439152	0.129378	0.0854631	none	0.341456	-0.0118637	-0.35332	none	0.120471	0.0297765	-0.0906944	none	0.189573	-0.107068	-0.296642	none	0.140215	0.00561727	-0.134598	none
CIART	0.13078	0.157035	0.0262552	none	0.459829	-0.114168	-0.573996	none	0.425214	0.255904	-0.16931	none	-0.0530833	-0.00742386	0.0456594	none	0.0569113	0.0879416	0.0310303	none	-0.185845	-0.014303	0.171542	none
GPR150	0.24745	0.248002	0.000551855	none	0.364092	0.378304	0.0142122	none	0.359986	0.223606	-0.136379	none	-0.00797911	0.0619901	0.0699692	none	0.150405	0.072407	-0.077998	none	0.107305	0.00272205	-0.104583	none
ESRRG	0.0148028	0.18754	0.172737	none	0.301435	-0.0126563	-0.314092	none	0.38387	0.0772393	-0.306631	none	-0.203284	-0.117394	0.0858898	none	0.0131857	0.0449301	0.0317445	none	-0.0613513	-0.0161788	0.0451725	none
NAT8B	-0.112824	-0.0521788	0.0606454	none	0.116227	0.0242351	-0.0919916	none	0.373483	0.0854423	-0.288041	none	0.011092	0.0306357	0.0195437	none	-0.0863591	-0.0655136	0.0208455	none	0.0262789	-0.00587049	-0.0321494	none
NCSTN	0.00620296	0.0317634	0.0255604	none	-0.0454417	0.254747	0.300189	none	0.25935	-0.00413552	-0.263486	none	-0.0474225	-0.0799841	-0.0325615	none	-0.203309	0.0169978	0.220307	none	-0.136943	-0.112491	0.0244521	none
CCL8	0.453786	0.55589	0.102104	none	0.441359	0.346997	-0.094362	none	-0.101765	0.261584	0.363349	none	-0.181463	0.0743945	0.255857	none	0.151425	0.275227	0.123802	none	0.114855	0.224609	0.109754	none
NETO2	0.0757451	0.287699	0.211954	none	-0.117823	0.381648	0.499471	none	-0.000459163	0.171188	0.171647	none	-0.492331	-0.426944	0.0653862	none	-0.0702042	-0.417465	-0.347261	bottomcenter	-0.130169	-0.362222	-0.232053	bottomcenter
CARD9	-0.2755	0.00894811	0.284449	none	-0.202993	-0.212069	-0.00907536	none	-0.0437575	-0.0627119	-0.0189543	none	0.0837609	0.167308	0.0835476	none	0.152328	0.211958	0.0596298	none	0.268592	0.084079	-0.184513	none
SLC30A7	-0.0373694	-0.28226	-0.24489	none	-0.0425396	0.014456	0.0569956	none	0.30632	-0.115701	-0.42202	none	-0.0870742	0.017655	0.104729	none	-0.0621953	-0.074341	-0.0121457	none	-0.0192325	0.0280391	0.0472716	none
SH2D3A	-0.413993	-0.100925	0.313068	none	-0.0406414	0.00265109	0.0432925	none	0.0488325	-0.120587	-0.169419	none	0.193642	0.0967002	-0.0969417	none	0.128521	0.0939111	-0.0346098	none	0.133521	0.127604	-0.00591636	none
FCAR	0.155456	0.358447	0.202991	none	0.537751	0.409485	-0.128265	none	0.714346	0.241506	-0.47284	none	-0.107324	0.0184075	0.125732	none	-0.0699036	-0.0573562	0.0125473	none	0.0136132	0.0346719	0.0210586	none
VKORC1	0.0230489	-0.0185238	-0.0415727	none	-0.0267216	-0.0223756	0.00434607	none	0.285609	-0.0383884	-0.323998	none	0.207966	0.106859	-0.101107	none	0.293129	0.192215	-0.100914	none	0.267353	0.241415	-0.0259381	none
SPSB1	0.12712	0.254034	0.126914	none	0.228512	0.016521	-0.211991	none	0.39129	0.227459	-0.163831	none	0.108399	0.0608511	-0.0475484	none	0.0359334	0.0284717	-0.00746173	none	-0.0309355	-0.0249905	0.00594506	none
ADD1	0.383903	0.135731	-0.248173	none	0.0738722	-0.0443899	-0.118262	none	0.051523	0.17379	0.122267	none	0.361763	0.248259	-0.113504	none	0.241022	0.1178	-0.123222	none	0.216098	0.104054	-0.112045	none
GET4	-0.413406	-0.280516	0.132889	none	-0.147229	-0.179531	-0.0323024	none	-0.262486	-0.40482	-0.142334	none	-0.461342	-0.512042	-0.0506997	none	-0.538263	-0.469763	0.0684998	none	-0.58941	-0.589253	0.000156877	none
C20orf85	-0.143258	0.206752	0.35001	none	-0.128227	0.0602691	0.188496	none	-0.155902	0.319823	0.475725	none	-0.0743628	0.00230514	0.0766679	none	0.0212201	-0.0691973	-0.0904174	none	0.044588	-0.00709036	-0.0516783	none
CD22	-0.729547	-0.402608	0.326939	none	0.0906642	-0.439452	-0.530116	none	-0.453369	-0.149774	0.303595	none	-0.186439	0.0207532	0.207192	none	-0.0348519	-0.0840759	-0.049224	none	-0.206757	-0.273316	-0.0665593	none
SYNDIG1	-0.178562	0.0751589	0.253721	none	-0.261107	0.00460428	0.265712	none	-0.0649066	-0.0604144	0.00449224	none	-0.015006	0.0449469	0.0599528	none	0.150968	-0.0331861	-0.184154	none	0.0520711	-0.0201233	-0.0721944	none
LRP4	-0.264949	-0.122118	0.142831	none	0.0797192	-0.172182	-0.251901	none	0.0537708	0.0102069	-0.0435639	none	0.112849	0.0696897	-0.0431592	none	0.225947	0.181767	-0.0441808	none	0.197923	0.158568	-0.0393554	none
HPX	0.217801	0.126497	-0.0913034	none	0.118088	-0.00430509	-0.122393	none	0.456815	0.0919229	-0.364892	none	0.0707663	0.0519753	-0.018791	none	0.133588	0.0781859	-0.0554024	none	0.120667	0.0195625	-0.101104	none
SEZ6	-0.310384	-0.150377	0.160007	none	-0.10225	0.00438017	0.10663	none	-0.0226898	0.14557	0.16826	none	-0.0146653	-0.0476705	-0.0330051	none	-0.00282687	-0.0361006	-0.0332737	none	0.105638	-0.0324523	-0.13809	none
UGGT1	-0.275631	-0.128521	0.147109	none	-0.22441	0.220617	0.445027	none	-0.324952	0.0708614	0.395814	none	-0.0163131	-0.240412	-0.224098	none	-0.182456	-0.129033	0.0534223	none	-0.181949	-0.145069	0.03688	none
FAM213B	-0.252065	-0.151046	0.101019	none	-0.362839	-0.115195	0.247644	none	-0.421252	-0.0855675	0.335685	none	0.0937892	0.269105	0.175316	none	0.185026	0.261597	0.0765703	none	0.269278	0.235582	-0.0336968	none
NAP1L2	0.124144	-0.00408884	-0.128233	none	0.202466	0.336903	0.134437	none	0.432801	0.0798026	-0.352998	none	-0.130524	-0.00423589	0.126288	none	-0.048998	0.0174903	0.0664882	none	-0.015191	0.111571	0.126762	none
MUC7	-0.307221	0.0274937	0.334714	none	-0.0765322	-0.198426	-0.121894	none	-0.246911	-0.0723884	0.174523	none	-0.0475748	-0.174923	-0.127349	none	-0.0855039	-0.0337809	0.051723	none	0.0821491	-0.0477639	-0.129913	none
PLEKHH3	0.330069	0.21676	-0.113309	none	0.283806	0.3963	0.112494	none	0.432582	0.260277	-0.172305	none	0.390329	0.330865	-0.059464	none	0.288317	0.223975	-0.0643418	none	0.334679	0.263767	-0.070912	none
TMEM184A	-0.164537	0.0840834	0.24862	none	0.120341	0.0699861	-0.0503545	none	0.209684	-0.039786	-0.24947	none	-0.146195	0.0242954	0.17049	none	-0.143734	-0.0129349	0.130799	none	-0.104328	0.0175451	0.121873	none
HELQ	0.261165	0.0924135	-0.168752	none	0.0826413	-0.0156831	-0.0983243	none	0.200936	-0.122305	-0.323241	none	0.151967	0.0219514	-0.130015	none	0.201131	0.0958091	-0.105322	none	0.214075	-0.15296	-0.367035	none
MUSK	-0.161484	0.0347656	0.19625	none	-0.0419543	0.0085064	0.0504607	none	0.431369	0.146793	-0.284576	none	-0.000128173	-0.0220633	-0.0219351	none	0.0216726	0.170327	0.148654	none	-0.0656844	0.0175226	0.0832069	none
SCARA3	0.0634321	0.0714646	0.00803242	none	0.239918	0.0503296	-0.189588	none	-0.171244	-0.0285262	0.142718	none	0.252967	0.195956	-0.0570109	none	0.241627	0.238618	-0.00300902	none	0.22462	0.194844	-0.0297763	none
CYLC1	0.465528	0.387458	-0.07807	none	0.458775	0.195477	-0.263298	none	0.815652	0.346848	-0.468804	none	0.178925	0.176262	-0.00266292	none	0.185165	0.145954	-0.0392108	none	0.193769	0.193385	-0.000383804	none
FPR3	-0.081701	-0.1601	-0.0783991	none	-0.144196	-0.304933	-0.160738	none	-0.206007	0.0209588	0.226965	none	-0.0557746	0.0294239	0.0851985	none	-0.0123687	0.123607	0.135976	none	-0.00626171	0.0398464	0.0461081	none
NEDD8-MDP1	0.0685922	-0.10362	-0.172212	none	-0.0832707	-0.0940051	-0.0107344	none	-0.19611	0.00737818	0.203488	none	-0.433431	-0.3029	0.130531	none	-0.330045	-0.271239	0.0588063	none	-0.308071	-0.242344	0.0657277	none
SLC25A27	-0.134079	0.149103	0.283182	none	-0.0458333	-0.0335326	0.0123007	none	-0.196368	-0.0188202	0.177547	none	-0.000545828	-0.0998763	-0.0993304	none	0.0291865	0.00235633	-0.0268302	none	0.0921603	0.074967	-0.0171933	none
VAV1	-0.307628	-0.0921485	0.21548	none	-0.154207	-0.154661	-0.00045405	none	0.0234033	0.0183449	-0.00505841	none	0.0372027	0.249106	0.211903	none	0.041329	0.10706	0.0657306	none	0.0212096	0.173003	0.151794	none
RFWD3	0.245183	-0.411116	-0.656299	none	0.0102721	-0.189688	-0.19996	none	-0.241517	-0.322129	-0.0806119	none	-0.0955146	-0.284731	-0.189217	none	-0.196053	-0.30849	-0.112437	none	-0.304435	-0.433116	-0.128682	none
CHRNA10	-0.0533779	0.10883	0.162207	none	-0.0913135	-0.023642	0.0676715	none	-0.114267	0.00814913	0.122416	none	0.178319	0.168641	-0.00967887	none	0.128818	0.0103426	-0.118476	none	0.12647	0.00250165	-0.123968	none
GHDC	-0.194104	-0.433536	-0.239432	none	-0.285273	-0.174027	0.111246	none	-0.400619	-0.574715	-0.174095	none	-0.00445971	-0.130954	-0.126495	none	-0.0371859	0.0809588	0.118145	none	-0.0511165	-0.00231276	0.0488037	none
ZNF423	-0.130651	-0.0609866	0.0696645	none	-0.117863	0.0643287	0.182192	none	-0.0519152	0.0617923	0.113708	none	0.0543176	-0.0910462	-0.145364	none	0.069212	0.0465383	-0.0226737	none	0.086836	-0.0701484	-0.156984	none
S1PR2	-0.218649	-0.131423	0.0872263	none	-0.0789801	0.0837565	0.162737	none	0.403884	-0.250476	-0.65436	none	0.109835	0.0936664	-0.0161687	none	-0.0263097	0.017098	0.0434078	none	0.036791	0.0658003	0.0290093	none
GALNT2	0.114292	0.264738	0.150446	none	0.0986258	0.344379	0.245753	none	0.420246	0.143264	-0.276982	none	-0.135232	0.0914987	0.22673	none	0.00392489	0.057901	0.0539761	none	-0.109061	-0.154019	-0.0449582	none
SYP	0.250108	0.175702	-0.0744061	none	0.315476	0.273516	-0.0419603	none	0.578664	0.213258	-0.365406	none	0.106889	-0.0350609	-0.141949	none	0.0342655	0.0393866	0.00512106	none	0.0647974	0.0752066	0.0104092	none
ZNRF2	-0.462201	-0.162412	0.299789	none	0.138162	-0.0625118	-0.200674	none	-0.0594729	-0.0478737	0.0115992	none	0.0542505	0.308832	0.254581	none	0.141481	0.23061	0.089129	none	0.139199	0.249358	0.110159	none
SEMA4A	-0.0992001	-0.384616	-0.285416	none	-0.164189	-0.589884	-0.425695	none	-0.661918	-0.310318	0.3516	none	-0.17809	-0.146218	0.0318723	none	-0.101657	-0.243445	-0.141788	none	7.64969e-05	-0.132665	-0.132741	none
FAM228B	-0.199649	-0.250617	-0.0509674	none	-0.267772	-0.0569885	0.210783	none	0.254795	0.0688901	-0.185905	none	0.000624372	-0.142072	-0.142697	none	-0.293884	0.00207338	0.295957	midleft	0.0423568	-0.223307	-0.265664	none
PITX2	0.0807812	0.0764699	-0.00431126	none	0.00155801	0.204309	0.202751	none	-0.10989	0.03909	0.14898	none	0.0063241	0.00391658	-0.00240751	none	0.0210852	0.010647	-0.0104382	none	0.0418532	-0.0170495	-0.0589027	none
ZFP41	-0.141873	-0.0308708	0.111002	none	0.103191	0.130216	0.0270245	none	0.227685	0.0973953	-0.130289	none	-0.152234	-0.000643577	0.15159	none	-0.160657	-0.0289619	0.131695	none	-0.141178	-0.0884809	0.0526966	none
SECTM1	-0.097579	-0.0889406	0.00863838	none	-0.242054	-0.196801	0.0452525	none	-0.332978	0.0573042	0.390283	none	-0.123576	0.105661	0.229237	none	0.0558277	-0.0116525	-0.0674802	none	0.0940946	0.0240226	-0.070072	none
KLF9	-0.0509398	-0.116794	-0.0658537	none	0.0957778	0.0197969	-0.0759809	none	0.542353	0.0857685	-0.456584	none	-0.0843207	0.0038859	0.0882066	none	-0.0349327	-0.0758227	-0.0408901	none	-0.161635	-0.0570738	0.104561	none
STRA6	0.237355	0.25236	0.0150054	none	-0.0969498	0.262318	0.359268	none	-0.065535	-0.0844538	-0.0189188	none	-0.0378673	0.210413	0.24828	none	-0.0211319	0.146847	0.167979	none	-0.0316139	0.0577622	0.089376	none
NAT2	-0.0284503	0.355239	0.38369	none	0.108906	0.348353	0.239448	none	0.359676	0.076788	-0.282888	none	0.0912878	0.0452587	-0.0460291	none	0.0351026	-0.00884025	-0.0439429	none	0.0112279	0.0494627	0.0382348	none
LIPT1	0.102746	-0.12785	-0.230596	none	-0.206226	0.271119	0.477344	none	-0.264396	-0.0285684	0.235827	none	-0.190613	0.0148659	0.205479	none	-0.160688	-0.136006	0.0246821	none	-0.213888	-0.202396	0.0114919	none
MYOT	0.424691	0.0255481	-0.399143	none	0.0190718	0.252192	0.23312	none	0.344811	0.0570468	-0.287764	none	-0.0101333	0.0618121	0.0719454	none	-0.0444172	0.0241157	0.0685329	none	0.0268146	0.156979	0.130165	none
ASTL	0.0402267	-0.214127	-0.254354	none	-0.464983	-0.169642	0.295341	none	-0.62553	-0.176939	0.448591	none	-0.154108	-0.0644221	0.0896859	none	-0.103044	0.0524065	0.155451	none	0.0391799	0.0814792	0.0422992	none
DTX3	0.0471774	-0.184192	-0.23137	none	-0.0491926	0.287442	0.336635	none	0.344476	0.136879	-0.207597	none	-0.0237203	-0.0322967	-0.0085764	none	-0.0705527	-0.0167875	0.0537652	none	-0.15347	-0.00879427	0.144675	none
TRAK2	0.0451421	-0.0252552	-0.0703973	none	-0.0289374	-0.0305738	-0.00163638	none	-0.330901	-0.0827891	0.248112	none	0.0534713	-0.0145115	-0.0679827	none	0.0256001	0.0272361	0.00163604	none	0.0671961	-0.0459679	-0.113164	none
HIST1H2AJ	0.434215	-0.123659	-0.557874	none	0.0296494	0.336193	0.306544	none	-0.48199	-0.10555	0.376439	none	-0.0344329	-0.1755	-0.141067	none	-0.130688	-0.0450402	0.0856479	none	-0.0609538	-0.0454644	0.0154894	none
SNX10	0.270037	-0.0644421	-0.334479	none	0.00387887	0.0722241	0.0683453	none	0.290242	0.259799	-0.0304431	none	0.317433	0.0840923	-0.23334	none	0.248681	0.0566415	-0.19204	none	0.0981415	0.0791484	-0.018993	none
PTPRN	-0.224357	-0.0702163	0.154141	none	-0.303557	-0.198836	0.104721	none	-0.655608	-0.143601	0.512007	none	-0.272513	0.0169856	0.289499	none	-0.199187	-0.0638128	0.135374	none	-0.0453278	-0.0356693	0.00965854	none
MAPK9	0.332744	0.070694	-0.26205	none	0.327452	0.443757	0.116305	none	0.377612	0.11117	-0.266442	none	0.130396	-0.0455129	-0.175909	none	0.133833	0.0995876	-0.034245	none	0.102117	0.166944	0.0648274	none
ERCC6-PGBD3	-0.108351	-0.149408	-0.0410569	none	-0.0898439	0.0796874	0.169531	none	0.0547553	0.00608784	-0.0486675	none	-0.0058659	-0.0332627	-0.0273968	none	0.0098884	0.0272143	0.0173259	none	0.119713	0.143064	0.0233513	none
DEFB112	0.173034	0.421577	0.248543	none	0.121241	0.329979	0.208739	none	0.110792	0.389986	0.279194	none	-0.212107	-0.172449	0.0396585	none	-0.047669	-0.053922	-0.00625307	none	0.0637411	0.0321623	-0.0315788	none
ZSWIM5	0.0710401	-0.0673257	-0.138366	none	0.0631052	-0.214703	-0.277808	none	-0.063402	-0.149746	-0.0863438	none	-0.474029	-0.479569	-0.00553999	none	-0.386572	-0.357225	0.0293472	none	-0.305932	-0.267943	0.0379895	none
CHD2	-0.173523	-0.365037	-0.191514	none	-0.35307	-0.191739	0.161331	none	-0.405058	-0.494499	-0.0894405	none	-0.406944	-0.553413	-0.146468	none	-0.262439	-0.368491	-0.106052	none	-0.619664	-0.566068	0.0535962	none
AVPR1B	-0.132832	0.0535457	0.186377	none	0.251381	-0.0879708	-0.339352	none	0.141695	-0.0335838	-0.175279	none	0.0270565	0.0831754	0.0561189	none	0.0931963	0.0302367	-0.0629596	none	0.0860373	0.0171441	-0.0688933	none
C3AR1	-0.00926522	-0.206072	-0.196807	none	-0.0519295	0.267428	0.319357	none	-0.0149114	-0.193517	-0.178605	none	-0.188403	-0.15715	0.0312538	none	0.00612212	-0.17268	-0.178802	none	0.0117351	-0.156033	-0.167768	none
HMOX2	0.0611913	-0.251802	-0.312994	none	-0.100271	-0.257886	-0.157615	none	-0.0838466	-0.0660808	0.0177658	none	-0.216265	-0.209447	0.00681835	none	-0.0231493	-0.0887555	-0.0656062	none	0.145759	-0.0363238	-0.182083	none
ERVV-1	-0.173963	-0.0759678	0.0979956	none	-0.176564	0.091163	0.267727	none	-0.190406	-0.0600291	0.130377	none	-0.334032	-0.0402149	0.293817	none	-0.0838446	-0.155019	-0.0711741	none	-0.0842394	-0.196172	-0.111932	none
GRAMD2	-0.0571729	-0.501443	-0.44427	none	-0.167493	-0.131818	0.0356744	none	0.0897152	-0.334011	-0.423726	none	-0.218099	-0.154402	0.0636965	none	-0.188468	0.0580971	0.246566	none	-0.204145	0.04675	0.250895	none
GABRG1	0.300697	0.0263187	-0.274379	none	0.254528	0.201013	-0.0535158	none	0.40782	0.133137	-0.274682	none	0.169561	-0.0440418	-0.213603	none	0.0514711	0.00382971	-0.0476414	none	0.0985961	0.0130747	-0.0855214	none
CSNK1E	-0.370791	0.129714	0.500505	none	-0.251566	-0.0526465	0.19892	none	-0.054243	0.180314	0.234557	none	0.0939332	-0.0862261	-0.180159	none	-0.0976411	-0.128194	-0.0305533	none	-0.0635575	-0.0244661	0.0390914	none
MARCH3	-0.301545	0.0150534	0.316599	none	-0.0428586	0.0750189	0.117877	none	-0.121114	-0.1624	-0.0412868	none	0.111464	0.265495	0.154031	none	0.117345	0.0621153	-0.0552299	none	0.14263	0.118073	-0.0245576	none
TGFBR3L	-0.135235	-0.166172	-0.030937	none	-0.380938	-0.144611	0.236327	none	-0.812026	-0.379905	0.432122	none	0.103773	0.171246	0.0674722	none	0.0335665	0.0487021	0.0151356	none	-0.0591273	0.0885156	0.147643	none
ZNHIT1	0.333298	-0.127599	-0.460897	none	0.278067	0.0662324	-0.211835	none	0.0980651	0.204456	0.106391	none	-0.149177	-0.0502229	0.0989545	none	-0.154134	-0.228638	-0.0745046	none	-0.353728	-0.40309	-0.0493621	none
PRMT9	0.0528381	-0.0242458	-0.0770838	none	-0.035663	-0.281354	-0.245691	none	0.0360889	-0.158449	-0.194538	none	-0.273086	0.21826	0.491346	none	-0.00942257	0.171373	0.180795	none	-0.0724865	0.181806	0.254292	none
PSMA8	0.357157	0.0317425	-0.325415	none	0.178173	0.045863	-0.13231	none	0.341972	0.115903	-0.226069	none	0.0290536	0.0285002	-0.000553399	none	0.0666051	0.0814513	0.0148462	none	0.0681401	0.100582	0.0324415	none
SKAP1	-0.0641921	-0.121403	-0.057211	none	0.0132287	-0.339663	-0.352892	none	0.318746	-0.188314	-0.50706	none	-0.0489286	-0.280342	-0.231413	none	-0.0347266	-0.2059	-0.171173	none	0.0171556	-0.188845	-0.206001	none
POM121L12	0.427904	0.130837	-0.297067	none	0.372508	0.221658	-0.15085	none	0.562108	0.197679	-0.36443	none	0.12173	0.203057	0.0813278	none	0.107795	0.168333	0.0605379	none	0.148558	0.138637	-0.00992103	none
TECR	-0.585216	-0.18883	0.396386	none	-0.841991	-0.298041	0.54395	midleft	-0.739805	-0.139289	0.600516	midleft	0.0118012	0.095568	0.0837668	none	0.100089	-0.0332765	-0.133365	none	0.000408941	-0.021638	-0.022047	none
COL4A3	-0.0236702	-0.189928	-0.166258	none	-0.330742	-0.250694	0.0800477	none	-0.152057	-0.417081	-0.265024	none	-0.0323997	-0.209922	-0.177522	none	-0.0318689	-0.168158	-0.13629	none	0.0400562	0.0284271	-0.0116291	none
SPATA16	0.0278501	-0.165086	-0.192936	none	0.143227	0.0400022	-0.103225	none	0.0701648	0.053138	-0.0170269	none	0.0552753	0.0818874	0.0266121	none	0.141226	0.164541	0.0233147	none	0.0994161	0.167318	0.0679016	none
SESN1	0.0912448	0.0836476	-0.00759717	none	0.42044	0.0381632	-0.382277	none	0.385032	-0.155244	-0.540275	none	-0.294613	-0.268647	0.0259652	none	-0.0659103	-0.0194896	0.0464207	none	-0.0931854	-0.11941	-0.0262244	none
METTL22	0.162686	0.456044	0.293358	none	0.247835	0.596902	0.349067	none	0.289945	0.377992	0.0880474	none	-8.42209e-06	-0.0854787	-0.0854703	none	0.0400414	0.0748073	0.0347659	none	0.107029	0.0369601	-0.0700685	none
GLIS1	-0.0171387	0.200092	0.217231	none	0.0491954	0.208063	0.158867	none	0.0187954	0.202417	0.183622	none	-0.151112	-0.119038	0.0320743	none	0.020315	-0.0180841	-0.038399	none	0.0123029	-0.0183568	-0.0306597	none
ZHX1-C8orf76	0.278778	0.288937	0.0101586	none	0.331753	0.184058	-0.147695	none	0.228511	0.233111	0.00460081	none	0.0372583	-0.0123228	-0.0495811	none	0.133981	0.0290448	-0.104937	none	0.0808183	0.172075	0.0912564	none
[truncated: 15,056 more rows]
