# Supplementary material for: Loss of the abasic site sensor HMCES is synthetic lethal with the activity of the APOBEC3A cytosine deaminase in cancer cells
Source: PLoS Biol. 2021 Mar 31;19(3):e3001176. doi: 10.1371/journal.pbio.3001176 (PMC8041192; doi:10.1371/journal.pbio.3001176)
Supplement: S5 Data — All numerical raw data associated with Fig 5A, 5C and 5D and S5A and S5B Fig. File contains multiple tabs with labels corresponding to the relevant figure. (XLSX) [file pbio.3001176.s025.xlsx]

## Sheet: Fig 5A
Fig 5A numerical data
	DNAPKi (1uM)
ctrl	100	100	100
dox	69	82	75
treat	82	75	77
treat +dox	37	40	35
Independence	57	51	53	68	61	63	61	56	57
	ATMi (5uM)
ctrl	100	100	100
dox	78	81	74
treat	83	85	75
treat +dox	46	43	36
Independence	65	67	59	67	69	60	61	63	55
	ATRi (0.5uM)
ctrl	100	100	100
dox	69.0287	82.4679	74.5266
treat	38.485	56.2004	47.0373
treat +dox	0	4.27611	0
Independence	27	39	32	32	46	39	29	42	35
	X-Ray (5 Gy)
ctrl	100	100	100
dox	69.0287	82.4679	74.5266
treat	76.9701	72.694	81.2462
treat +dox	40.9285	30.5437	25.0458
Independence	53	50	56	63	60	67	57	54	61
	KBrO3 (0.1mM)
ctrl	100	100	100
dox	69.0287	82.4679	74.5266
treat	66.5852	83.6897	75.7483
treat +dox	36.6524	39.7068	34.8198
Independence	46	58	52	55	69	62	50	62	56
	Rep1	Rep2	Rep3

## Sheet: Fig 5C
Fig 5C numerical data
	WT			HMCES KO
Dox-	100	100	100	41.5394	38.485	31.7654
Dox+	69.0287	82.4679	74.5266	2.44349	7.94136	3.05437
	Rep1	Rep2	Rep3	Rep1	Rep2	Rep3

## Sheet: Fig 5D
Fig 5D numerical data
	DNAPKi (1uM)
ctrl	100	100	100
HMCES KO	42	38	32
treat	82	75	77
treat +KO	5	10	2
Independence	34	31	54	32	29	30	26	24	24
	ATMi (5uM)
ctrl	100	100	100
HMCES KO	42	38	32
treat	92	101	95
treat +KO	13	26	14
Independence	38	42	40	35	39	37	29	32	30
	ATRi (0.5uM)
ctrl	100	100	100
HMCES KO	42	38	32
treat	38	56	47
treat +KO	0	0	1
Independence	16	23	20	15	22	18	12	18	15
	X-Ray (5 Gy)
ctrl	100	100	100
HMCES KO	42	38	32
treat	77	73	81
treat +KO	6	16	14
Independence	32	30	34	30	28	31	24	23	26
	KBrO3 (0.1mM)
ctrl	100	100	100
HMCES KO	42	38	32
treat	67	84	76
treat +KO	3	4	3
Independence	28	35	31	26	32	29	21	27	24
	Rep1	Rep2	Rep3

## Sheet: S5A Fig
S5A Fig numerical data
gene	A549_p53KO_mean	A549_p53wt_mean	mean_beta_score	expression_level
A1BG	0.0288881	0.102999	0.338789	0
A1CF	-0.00170347	-0.042098	0.707498	0.1
A2M	-0.0487567	0.0856147	0.368812	227.4
A2ML1	-0.035965	0.10842	0.104357	0.1
A3GALT2	0.103237	0.188553	0.444285	0.5
A4GALT	0.253687	-0.285035	0.814373	14
A4GNT	-0.0595683	0.00688633	0.405069	0.3
AAAS	0.00423233	0.008084	-0.147375	13.4
AACS	0.110123	-0.0657777	0.17281	4.9
AADAC	-0.043245	-0.0626447	0.345737	1.7
AADACL2	0.137867	0.309327	0.0991616	0.1
AADACL3	0.237049	0.343559	-0.15769	0
AADACL4	-0.048978	0.42057	-0.411957	0
AADAT	-0.108027	0.14953	0.324713	4.7
AAED1	0.171694	-0.136234	0.406028	13.1
AAGAB	-0.09493	-0.208733	0.0613057	15.2
AAK1	-0.313127	-0.162145	0.459883	7.5
AAMDC	0.176794	-0.090148	0.25851	11.8
AAMP	0.216443	0.20889	-1.96011	28.8
AANAT	0.3289	-0.00777	0.111958	0.3
AAR2	-0.036227	0.198018	0.081819	15.5
AARD	0.116178	0.037612	0.636976	2.9
AARS	-0.173271	0.490097	-3.19951	19.5
AARS2	0.331383	-0.0477133	-0.167653	10.9
AARSD1	0.229507	0.04321	-0.021565	8
AASDH	0.100287	0.15013	0.125607	8
AASDHPPT	0.364641	0.150392	-0.49387	10
AASS	-0.218278	0.010137	0.811071	9.1
AATF	0.48389	0.2921	-1.35553	6.8
AATK	0.0427367	0.188321	-0.492369	9.7
ABAT	0.367787	0.024692	0.175464	2.8
ABCA1	0.258797	-0.142133	0.263716	12.7
ABCA10	-0.113491	-0.0929947	0.162127	2.5
ABCA12	0.366883	0.0268824	0.0384997	0.1
ABCA13	-0.07533	0.0519193	-0.0187923	15.7
ABCA2	0.344093	0.325357	-0.0302018	4.1
ABCA3	-0.17091	0.197143	0.341381	75.8
ABCA4	0.135285	0.44843	-0.806861	0.4
ABCA5	0.237143	-0.0356563	0.0920159	4.9
ABCA6	0.191675	0.193366	0.107859	9.3
ABCA7	-0.09037	0.180077	0.396817	9.5
ABCA8	0.08307	0.31253	0.24187	15.2
ABCA9	0.0199827	0.23962	0.163387	5.6
ABCB1	0.35262	0.375243	0.304925	3.8
ABCB10	0.164668	0.155898	0.454963	9.8
ABCB11	-0.24867	0.063344	0.147539	0
ABCB4	0.344262	0.165486	0.301404	0.1
ABCB5	0.21754	0.0101473	0.29909	0.2
ABCB6	-0.0910833	-0.1134	0.279763	7.2
ABCB7	-0.0455177	0.47002	-2.60675	12.2
ABCB8	0.114407	0.257584	0.511628	11.7
ABCB9	0.21172	0.0332533	-0.41222	3.4
ABCC1	-0.059793	0.0460287	0.238939	10.9
ABCC10	-0.0165503	-0.007389	0.13326	15.9
ABCC11	0.0128949	0.126703	-0.243875	0.1
ABCC12	0.0627903	0.10461	-0.0391882	0.1
ABCC2	0.22848	0.0485133	0.38029	0.3
ABCC3	0.260268	0.248297	-0.128379	9
ABCC4	0.0327087	0.069562	0.757591	13.8
ABCC5	-0.111546	0.215199	0.228727	9.4
ABCC6	0.00581833	0.212872	-0.0617951	2.8
ABCC8	0.00318333	0.206847	0.29389	2.9
ABCC9	0.002909	0.209277	0.28883	6.2
ABCD1	-0.0733813	-0.271303	0.570909	7.5
ABCD2	0.021646	0.29722	0.0753949	1.4
ABCD3	-0.0439987	0.0275347	0.388441	11.2
ABCD4	0.199463	-0.002712	0.0876661	16.3
ABCE1	0.145504	0.722483	-3.04577	17.3
ABCF1	-0.0653923	0.504268	-3.22638	13.5
ABCF2	0.29679	0.130127	-0.179716	5.8
ABCF3	-0.1087	0.132971	-0.00609076	12.1
ABCG1	-0.267164	0.41692	0.540267	25.2
ABCG2	0.136667	0.136076	0.0611545	3
ABCG4	0.166577	0.057933	0.107333	0.5
ABCG5	0.063326	0.116463	-0.98025	0.1
ABCG8	0.0975077	0.0658067	-0.185038	0.1
ABHD1	0.11074	0.224561	-0.0503262	0.2
ABHD10	0.181639	-0.326387	0.36716	9.7
ABHD11	0.131113	-0.0502267	-0.212686	8.4
ABHD12	0.576977	-0.0570797	-0.133718	14
ABHD12B	-0.24198	0.394665	0.47737	0.8
ABHD13	-0.052459	0.0775627	0.384418	15.4
ABHD14A	-0.00398767	0.27054	0.331279	9.7
ABHD14B	0.089422	0.134273	0.211172	21.5
ABHD15	0.201043	-0.211397	-0.0424114	5.6
ABHD16A	0.161573	-0.0664833	0.241511	10.2
ABHD16B	0.0488487	-0.355867	1.03112	2.2
ABHD17A	0.106117	0.094515	-1.2828	13
ABHD17B	0.263723	-0.072422	0.284163	7.5
ABHD17C	0.351863	0.047962	0.292201	27.2
ABHD2	-0.0622623	-0.142364	0.820378	22.2
ABHD3	-0.008695	0.0485451	0.440739	12.8
ABHD4	0.30288	0.204542	0.351823	13.6
ABHD5	0.250809	0.091653	0.202099	14.1
ABHD6	0.0510567	0.0321663	0.588965	6.3
ABHD8	0.0674633	-0.147414	0.48179	7.3
ABI1	-0.259073	0.0806143	0.129326	22.5
ABI2	0.123186	0.17717	0.415741	13.4
ABI3	0.0355033	0.311343	0.366811	12
ABI3BP	-0.119191	-0.243123	0.407515	34.5
ABL1	-0.002336	0.119119	-0.333612	13.8
ABL2	0.190121	-0.034357	0.372301	11.5
ABLIM1	0.221849	-0.110435	0.0659386	15.7
ABLIM2	0.00575133	0.0949073	0.449194	1.8
ABLIM3	-0.17733	0.0418767	0.554258	9.1
ABO	-0.011594	0.36794	0.0704492	3.6
ABR	0.236406	0.287147	-0.158264	9.3
ABRA	0.225037	0.225906	-0.155086	0.1
ABRACL	0.183763	0.15482	0.240825	14
ABT1	0.517783	0.293893	-2.21752	11.4
ABTB1	0.250477	-0.0173033	-0.0537714	15.5
ABTB2	0.128115	-0.0660973	0.42765	2.9
ACAA1	0.08042	-0.00671	0.321552	8.2
ACAA2	0.301157	-0.187134	0.71695	7.9
ACACA	0.25852	0.242427	-1.89751	7.3
ACACB	0.126913	-0.0311733	0.376487	3.1
ACAD10	-0.328762	0.09578	-0.045966	9.6
ACAD11	-0.113019	0.127055	0.614427	4.9
ACAD8	0.155147	0.127903	0.22563	10.1
ACAD9	-0.0456737	0.0832677	0.035501	11.6
ACADL	-0.354264	0.29399	0.204407	29.5
ACADM	0.164437	-0.0860837	0.270613	6.3
ACADS	0.219052	-0.135914	-0.217623	5.6
ACADSB	-0.318373	0.18445	0.467795	4.3
ACADVL	0.220994	0.214703	-0.27586	17.3
ACAN	0.260062	0.122678	-0.0745727	4.2
ACAP1	0.221095	0.0356033	0.0631214	7.3
ACAP2	0.24047	0.166602	0.053474	18.2
ACAP3	-0.0165945	0.140526	0.187409	4.7
ACAT1	0.239283	0.531403	-0.183806	7.3
ACAT2	0.014681	0.308286	0.3586	1.8
ACBD3	-0.0256623	0.30435	-0.0224583	25.3
ACBD4	0.00958333	-0.113395	0.0121714	6.3
ACBD5	-0.210749	0.0229	0.71533	8.5
ACBD6	-0.139217	0.129813	0.536783	6.8
ACBD7	-0.157183	0.215813	0.492113	1.4
ACCS	-0.0450202	-0.0523643	0.549932	32.5
ACCSL	0.0596379	-0.00682833	0.399867	0
ACD	0.18269	0.30948	-0.117039	9.4
ACE	0.186277	0.210786	-0.129081	16.3
ACE2	0.0419417	0.293267	0.77542	0.8
ACER1	0.277211	0.11977	0.403715	0.1
ACER2	0.0321137	0.0801993	0.584775	1.5
ACER3	0.270751	0.13846	1.10814	11.3
ACHE	-0.271223	-0.24572	0.0845572	1.8
ACIN1	0.186787	0.142277	-0.663116	28.8
ACKR1	-0.017792	0.201043	0.57578	27.8
ACKR2	0.29716	-0.239984	0.427991	1.5
ACKR3	0.090185	-0.0668827	0.468637	10.9
ACKR4	0.0549028	-0.004471	0.685997	10
ACLY	0.09577	0.05032	-1.76124	23.3
ACMSD	-0.0447099	0.122141	-0.0176211	0.1
ACO1	-0.0369733	-0.0886123	0.465979	9.2
ACO2	0.198033	0.158612	-0.320706	10
ACOT1	0.224997	-0.030295	0.226601	9
ACOT11	0.207873	0.0691133	0.324942	1.7
ACOT12	0.205623	-0.022212	0.290236	0
ACOT13	0.404669	0.184733	0.230044	7
ACOT2	0.113324	0.112263	0.278066	6.2
ACOT4	0.386273	0.106139	-0.0597504	3.9
ACOT6	0.187548	0.0558159	0.216179	0
ACOT7	0.0501287	0.0571255	0.505887	8.6
ACOT8	0.140597	-0.0593697	0.195721	9.7
ACOT9	-0.11299	0.056665	0.47468	23.6
ACOX1	0.242443	-0.07967	-0.0673123	9.2
ACOX2	-0.068554	0.109667	0.263202	2.8
ACOX3	0.353667	-0.079515	0.104686	8.9
ACOXL	0.560807	0.247409	-0.435578	20.8
ACP1	-0.274627	0.27438	-0.0442213	24.7
ACP2	0.148982	0.123561	0.0757166	13.3
ACP5	0.189394	-0.0215959	0.170811	151.9
ACP6	-0.214599	-0.032339	0.0764564	7.6
ACPP	-0.101568	0.182101	0.504921	2
ACPT	0.0754933	0.45693	-0.0448856	NA
ACR	-0.23009	-0.133902	0.278927	0.6
ACRBP	0.0602163	0.12165	-0.10526	0.8
ACRC	-0.0451223	0.09025	0.561794	NA
ACRV1	0.0206773	0.0368213	0.629486	0.1
ACSBG1	0.149931	0.0270467	-0.34708	1.7
ACSBG2	-0.0911667	0.0324187	0.470126	0
ACSF2	0.102067	0.241494	-0.493639	9
ACSF3	0.124405	0.182994	0.548195	13.3
ACSL1	-0.0109712	-0.0211963	0.760746	20.7
ACSL3	0.198095	0.121953	-0.138653	15.6
ACSL4	0.0470733	-0.12099	0.538414	27.8
ACSL5	0.111465	-0.09182	0.23585	10.8
ACSL6	-0.0270483	0.203263	-0.021558	0.8
ACSM1	-0.125697	0.0747463	0.0589639	0.2
ACSM2A	-0.05764	0.20132	0.43811	0.1
ACSM2B	-0.0655683	0.328103	0.114295	0.2
ACSM3	-0.245202	0.328253	0.201561	6.4
ACSM4	0.123357	-0.172193	0.150554	0.1
ACSM5	0.188667	0.200495	0.481962	0.9
ACSM6	0.171833	0.0236847	0.524539	0
ACSS1	-0.0208367	0.42296	-0.0454108	10.8
ACSS2	0.0155797	-0.0636837	0.0402328	11.7
ACSS3	-0.0683333	0.165423	0.598492	8.8
ACTA1	0.110737	0.15646	0.0530864	0.2
ACTA2	0.0691573	0.03761	0.211592	36.5
ACTB	0.280917	0.451473	-1.61076	183
ACTBL2	0.24114	-0.273118	0.450759	0.2
ACTC1	0.0542003	-0.124702	0.404195	0
ACTG1	0.177477	0.127537	-1.04448	145.1
ACTG2	0.0678713	-0.00426	0.377026	7
ACTL10	-0.032937	-0.009291	1.04319	0.3
ACTL6A	0.237277	0.230333	-1.24199	14.6
ACTL6B	0.192822	0.04774	0.518943	1.1
ACTL7A	0.081117	-0.101957	0.34376	0
ACTL7B	-0.00272267	0.211081	0.263945	0
ACTL8	0.138527	0.139992	-0.0530381	0
ACTL9	0.16561	-0.108952	0.439982	0
ACTN1	-0.138693	-0.25039	0.737436	23.9
ACTN2	-0.287375	0.102805	0.105188	0.9
ACTN3	0.138303	0.249117	-0.218042	0
ACTN4	0.283028	0.70679	-0.662537	39.5
ACTR10	0.337217	0.594778	-2.95593	17.7
ACTR1A	0.145867	-0.0876867	-1.5974	28.1
ACTR1B	2.6e-05	0.179268	-0.89295	16.3
ACTR2	0.143143	0.183983	-3.34943	32
ACTR3	0.291873	0.0484767	-1.88503	38.6
ACTR3B	-0.038272	0.098078	0.296186	3.5
ACTR3C	-0.12315	0.416925	0.71555	8.4
ACTR5	0.23747	0.403517	-0.167918	11.8
ACTR6	-0.259987	-0.281063	1.30823	8.2
ACTR8	0.060519	0.117783	-0.00292793	12.4
ACTRT1	0.08679	-0.0724533	0.664129	0
ACTRT2	0.169693	0.2174	0.279869	0
ACTRT3	-0.14214	0.377691	0.189634	0.7
ACVR1	-0.12484	-0.564151	0.665042	22.5
ACVR1B	0.12598	0.02359	0.297394	10.3
ACVR1C	0.0454913	-0.256733	0.481928	0.8
ACVR2A	0.020649	0.113657	-0.0505789	7.5
ACVR2B	-0.0561957	-0.0612167	0.583331	6.9
ACVRL1	0.181733	0.0125333	0.524893	55
ACY1	0.240693	0.134283	0.308969	3.5
ACY3	0.33579	0.180844	-0.521649	0.2
ACYP1	0.00942333	0.189288	0.747917	10.9
ACYP2	-0.076615	0.157981	0.37485	7.2
ADA	0.189279	0.235893	-0.196964	2.8
ADAD1	0.150274	0.214173	0.504096	0
ADAD2	-0.282993	0.226777	0.165621	0.1
ADAL	-0.0476223	0.32959	0.148508	4.2
ADAM10	0.396116	-0.489337	0.493165	25
ADAM11	0.0482867	-0.0812373	-0.494097	0.7
ADAM12	-0.179555	-0.163804	0.159564	1.1
ADAM15	-0.1654	0.099214	0.295629	29.2
ADAM17	0.43576	0.140517	-0.449139	24.7
ADAM18	-0.05499	0.40231	0.39403	0
ADAM19	-0.0868283	0.109877	0.288385	9.1
ADAM2	0.366014	0.00388447	0.482687	0
ADAM20	-0.00226167	0.182217	0.330511	0.1
ADAM21	0.0895457	0.156769	0.144761	0.1
ADAM22	0.189617	0.144017	-0.11858	2
ADAM23	0.244453	0.115573	-0.194094	2
ADAM28	0.0598638	0.101923	0.687611	3.1
ADAM29	-0.058846	0.0295637	0.386766	0.1
ADAM30	0.275597	0.553387	0.122994	0
ADAM32	-0.145353	0.38971	0.833732	0.2
ADAM33	-0.108649	0.261587	-0.259841	3.6
ADAM7	0.176727	-0.152837	0.745629	0.1
ADAM8	0.476463	0.214907	0.179233	13
ADAM9	0.0191244	0.365413	0.0517668	39.2
ADAMDEC1	0.304248	0.0786543	0.455528	1.4
ADAMTS1	-0.0352533	-0.0152173	0.645146	25
ADAMTS10	0.165157	-0.312807	0.276096	8
ADAMTS12	0.128991	0.168071	-0.0415859	9.4
ADAMTS13	-0.0841567	0.173958	0.0253599	4.8
ADAMTS14	0.0684677	0.288042	-0.335868	2.7
ADAMTS15	-0.00993567	0.207173	0.500568	6.6
ADAMTS16	-0.0628847	0.128286	-0.132874	0.9
ADAMTS17	0.128469	0.188307	-0.243118	10.5
ADAMTS18	-0.0173003	0.138227	0.419186	0.5
ADAMTS19	0.0299767	0.104471	0.560871	0.2
ADAMTS2	0.11545	0.0653117	0.254109	13.1
ADAMTS20	-0.341757	0.0298433	0.373959	0.1
ADAMTS3	-0.045355	0.211205	0.696072	3.1
ADAMTS4	0.17204	0.0625987	0.245072	15.7
ADAMTS5	-0.016191	-0.190037	0.537858	1.2
ADAMTS6	-0.0870743	0.04563	0.626541	2.3
ADAMTS7	-0.358883	0.587443	-0.575825	5.3
ADAMTS8	0.236707	0.212827	0.412068	21
ADAMTS9	0.0711873	0.037657	0.620695	11.5
ADAMTSL1	0.0122347	0.0496577	0.103598	1.9
ADAMTSL2	0.175492	0.49738	-0.559788	11.3
ADAMTSL3	0.134027	0.243003	0.25397	10.6
ADAMTSL4	-0.0523603	0.25637	-0.37871	13.3
ADAMTSL5	0.375995	0.237003	-0.24687	1.4
ADAP1	0.148428	0.00299333	0.346309	5.8
ADAP2	0.256623	0.258927	-0.254649	10.4
ADAR	-0.000287333	-0.0719799	-0.941984	34.7
ADARB1	0.0578557	-0.0616833	0.313747	19.9
ADARB2	0.226537	0.197277	0.441194	1.7
ADAT1	0.204817	0.331361	0.386509	12.8
ADAT2	0.381093	0.522637	-0.979407	11.3
ADAT3	0.228017	0.210252	-0.538134	6.2
ADCK1	0.0984703	0.100991	0.512718	6.2
ADCK2	-0.0334583	0.209376	0.274461	12.8
ADCK3	-0.0464817	-0.00206083	0.997209	NA
ADCK4	-0.0223985	0.0919457	-0.0695423	NA
ADCK5	0.130726	0.269357	0.0926198	3.7
ADCY1	-0.0805537	0.204237	0.158864	1
ADCY10	0.188271	-0.110553	0.600137	0.1
ADCY2	0.029583	0.257307	0.0346065	1.3
ADCY3	0.45011	0.907393	-0.680663	15.3
ADCY4	-0.0830533	0.08548	0.0955885	14.7
ADCY5	0.363877	0.0479287	-0.531266	2.6
ADCY6	0.46355	0.365953	-0.820543	8.5
ADCY7	0.184007	-0.010026	0.351671	16.4
ADCY8	-0.02297	-0.122653	0.0888326	1.6
ADCY9	0.136501	0.0889664	0.439003	11.1
ADCYAP1	0.37343	0.120943	-0.197036	1.7
ADCYAP1R1	0.0901287	0.204237	0.252697	1.6
ADD1	0.0575617	0.177164	0.649375	38
ADD2	-0.00732895	0.062831	-0.328583	1.8
ADD3	-0.31238	-0.003112	0.545763	16.2
ADGB	-0.247127	0.121428	0.275606	4.8
ADGRA1	-0.296553	0.126696	0.190155	0.9
ADGRA2	0.2031	0.101527	-0.810804	8.1
ADGRA3	0.418843	-0.0242598	0.242176	3.5
ADGRB1	-0.005777	0.144096	0.368099	1.2
ADGRB2	0.0804837	-0.0824283	0.447617	1.3
ADGRB3	-0.146307	0.210982	-0.00978993	3.6
ADGRD1	-0.27373	0.263473	-0.252828	18.6
ADGRE1	0.29036	0.519337	0.0809045	4.6
ADGRE2	0.32556	0.146769	-0.113997	15.6
ADGRE3	0.38187	0.05007	0.10328	26.3
ADGRE5	0.473463	0.086708	-0.25121	30.3
ADGRF1	0.0689063	-0.139367	0.620769	5.4
ADGRF2	0.158314	-0.14139	0.403036	0.2
ADGRF3	0.241952	0.13276	0.186855	2.6
ADGRF4	-0.03398	-0.252718	0.330679	0.3
ADGRF5	-0.204727	-0.0156437	0.518204	54.6
ADGRG1	0.232067	0.364677	0.0216187	15.4
ADGRG2	0.314027	0.170038	0.0644775	1.7
ADGRG3	0.0641069	0.194641	0.255935	11
ADGRG4	0.232056	-0.089902	0.724748	0.2
ADGRG5	0.158543	0.227763	0.111287	2.9
ADGRG6	0.172683	-0.0462333	0.505817	12
ADGRG7	0.0282403	0.182906	0.0588764	0.2
ADGRL1	-0.106432	-0.104733	0.522485	5.4
ADGRL2	-0.258323	-0.164973	0.850581	32.7
ADGRL3	0.0211403	-0.241987	0.405854	3.4
ADGRL4	-0.0186213	-0.172952	0.88515	16.2
ADGRV1	-0.111738	0.295817	0.299914	5.5
ADH1A	0.00445867	-0.183383	0.551449	0
ADH1B	0.408167	-0.155749	0.730521	43.8
ADH1C	-0.0627913	0.112435	0.330347	1.1
ADH4	-0.113757	0.31345	0.251387	0.1
ADH5	0.316611	0.12255	-0.0994906	19.9
ADH6	-0.0585597	0.0178193	0.421181	0.1
ADH7	-0.276521	0.134584	0.656105	1.1
ADHFE1	0.249664	0.218492	0.287227	3.6
ADI1	0.206967	0.238095	-0.0827041	10.8
ADIG	0.01291	0.322385	0.0478275	0.1
ADIPOQ	0.084792	-0.25103	0.404907	0.1
ADIPOR1	0.101576	-0.286007	0.379278	41.5
ADIPOR2	0.184883	0.20443	0.181622	17.5
ADIRF	-0.11234	0.24193	0.957836	32.5
ADK	0.264373	0.134841	0.026803	15.1
ADM	0.11117	0.154067	0.455622	34.3
ADM2	0.00813195	0.083129	0.415643	0.8
ADM5	0.138117	0.00728567	-0.306368	3.5
ADNP	0.244833	0.0634613	0.179266	27.9
ADNP2	0.165603	0.145004	-0.103532	10.3
ADO	0.300987	0.00397033	0.306381	7.9
ADORA1	0.0732967	0.118888	-0.308319	2.8
ADORA2A	-0.0682807	-0.0409093	0.503135	5.1
ADORA2B	-0.210603	0.112127	0.472225	4.1
ADORA3	-0.0422987	-0.104973	0.533309	2.8
ADPGK	-0.158787	0.0838933	0.249143	18.7
ADPRH	0.201707	-0.323737	0.426792	17.4
ADPRHL1	0.230044	-0.03659	0.131844	0.5
ADPRHL2	-0.149003	-0.0937	0.125539	20.7
ADPRM	-0.0674133	0.23312	0.403238	6.9
ADRA1A	0.119154	0.169425	0.429872	3.9
ADRA1B	0.00808933	0.303404	0.770721	4.7
ADRA1D	0.299246	0.581997	-0.108201	2.9
ADRA2A	-0.150382	-0.0565993	0.98328	2.8
ADRA2B	0.039928	0.33957	-0.369958	0.3
ADRA2C	0.265435	-0.0132133	0.747952	2
ADRB1	-0.105259	0.040538	1.31222	18.3
ADRB2	-0.214785	0.0290141	0.9212	8.5
ADRB3	0.474003	0.153151	-0.240402	0.2
ADRBK1	-0.06388	-0.0861062	0.310212	NA
ADRBK2	-0.02116	0.109304	0.581436	NA
ADRM1	-0.0155778	0.348293	-0.38337	15.7
ADSL	0.374133	0.482557	-2.48627	6.8
ADSS	0.316463	0.0616967	-0.388366	19.2
ADSSL1	-0.160769	0.248328	-0.0619851	0.7
ADTRP	0.215019	0.07534	0.262693	3.9
AEBP1	0.119767	0.225953	-0.23839	35.5
AEBP2	-0.29696	-0.0513767	0.189682	16.3
AEN	0.0962848	-0.248865	0.228935	9.1
AES	0.254287	-0.130297	-0.0647319	53.9
AFAP1	0.116635	0.0443137	-0.0388233	8.7
AFAP1L1	-0.0277413	0.136237	0.69083	15.2
AFAP1L2	0.345867	-0.084283	-0.00733313	3.2
AFF1	-0.268885	-0.19215	1.10233	18.4
AFF2	-0.16187	0.203194	0.962291	3.6
AFF3	0.629803	-0.24936	-0.507562	7.6
AFF4	-0.294809	0.113273	0.333448	24.8
AFG3L2	0.274647	0.24947	-2.4734	16.3
AFM	0.200517	-0.0438407	0.0310241	0
AFMID	-0.0514433	-0.118356	0.221862	10.6
AFP	0.399813	-0.261227	0.179935	2.9
AFTPH	0.178546	0.0804327	-0.452083	18.7
AGA	0.374763	0.0130733	-0.228417	12.4
AGAP1	-0.12604	-0.143993	0.157304	6.9
AGAP11	-0.169929	0.419853	-0.35054	NA
AGAP2	-0.0658863	0.223005	0.00594212	2.2
AGAP3	0.0113667	0.043273	0.135403	21.4
AGAP4	-0.052929	0.67219	-2.71999	3.8
AGAP5	0.0987559	0.101045	-0.41782	2.9
AGAP6	0.155068	0.29162	-0.891184	5.3
AGAP9	0.441163	0.576953	-1.5817	3.2
AGBL1	-0.0250207	0.0514567	0.128708	2.9
AGBL2	0.0121677	0.0990964	0.445054	6.4
AGBL3	-0.028768	0.40044	0.0130611	3.6
AGBL4	0.0690651	0.0426865	0.651531	1.6
AGBL5	-0.192253	0.11394	-0.0781186	3.6
AGER	0.00828587	0.0313267	0.652403	178.6
AGFG1	-0.00815667	-0.405839	0.344628	35
AGFG2	0.052109	0.0633809	0.251418	4.7
AGGF1	-0.159657	0.29575	-0.350632	12.4
AGK	0.557741	0.21086	-0.50135	8.4
AGL	0.044002	0.01501	0.34439	4.2
AGMAT	-0.0696667	0.24111	0.339212	0.2
AGMO	0.225396	-0.0408053	0.159378	0.4
AGO1	0.058352	-0.0520587	-0.0520801	11.8
AGO2	0.357243	-0.184076	0.245738	13.2
AGO3	0.325073	0.269719	0.0403464	9.6
AGO4	-0.0841487	-0.112227	0.167016	14.4
AGPAT1	0.0290577	-0.0617273	0.442271	24.3
AGPAT2	-0.01042	0.673993	-1.19172	12.1
AGPAT3	0.03695	-0.0106633	0.322844	9.9
AGPAT4	0.181315	0.0986763	0.232745	6.1
AGPAT5	-0.0521207	0.131897	0.1935	5.1
AGPAT6	0.32147	0.0734473	-0.0466574	NA
AGPAT9	0.126623	0.0646943	-0.164176	NA
AGPS	0.39285	0.269327	-0.36899	15.2
AGR2	0.138351	-0.009359	0.0578841	19
AGR3	-0.32288	-0.25445	0.885615	26.3
AGRN	0.039898	-0.03653	0.32372	18.1
AGRP	0.134369	0.0746913	0.365521	2.1
AGT	0.0647687	-0.09558	0.369026	1.6
AGTPBP1	0.0835467	-0.0328763	0.474886	11.9
AGTR1	0.19395	0.10241	0.216022	2.6
AGTR2	0.079014	0.0406007	0.4387	26.7
AGTRAP	0.117307	0.297017	0.263111	26.4
AGXT	-0.20428	0.0667967	0.52134	0
AGXT2	0.22975	0.106227	0.0657344	0
AHCTF1	0.312734	0.83583	-1.86114	9.7
AHCY	0.343069	0.575187	-1.32193	19.1
AHCYL1	-0.02634	0.378587	-0.908101	16.5
AHCYL2	-0.18664	-0.283363	0.388703	26.1
AHDC1	-0.0526654	0.08459	0.539642	6.6
AHI1	0.016416	0.353117	0.368471	8.1
AHNAK	-0.21285	-0.167407	1.08144	54.9
AHNAK2	0.14127	0.162713	0.0342549	2.3
AHR	0.255043	-0.079612	0.239063	26.4
AHRR	0.261997	0.215407	0.0885335	6.2
AHSA1	0.154828	0.02237	0.550418	21.9
AHSA2	0.155436	-0.0803433	-0.0104418	NA
AHSG	0.0116083	0.45409	0.061198	0
AHSP	0.132824	0.174457	0.379156	20
AICDA	0.156937	-0.0539857	0.789635	0.5
AIDA	0.0331373	0.051532	0.245632	30.5
AIF1	0.286493	0.131658	-0.0555409	19.9
AIF1L	0.27824	0.30032	0.331886	7
AIFM1	0.200709	0.572367	-0.951094	5.8
AIFM2	0.57391	0.52447	-0.0895807	8.1
AIFM3	0.0610253	0.0125647	0.0591311	1.5
AIG1	0.112263	-0.18976	0.465696	8.6
AIM1	0.241847	0.10477	0.293885	NA
AIM1L	0.0214347	0.05355	0.178866	NA
AIM2	0.128694	0.199213	0.339446	2
AIMP1	-0.243908	-0.17838	0.593728	23.4
AIMP2	0.0277527	0.00931333	-0.81833	6.8
AIP	0.093061	0.0738697	0.102911	24.7
AIPL1	-0.0123067	-0.0936021	0.194582	0.2
AIRE	0.278048	0.07699	0.243221	0.6
AJAP1	0.29402	-0.0829663	0.219428	1.2
AJUBA	-0.18045	-0.252641	1.21118	8.5
AK1	0.00279833	0.03344	0.296645	18.7
AK2	0.0367743	0.0855803	-0.0840384	17.9
AK3	0.108599	0.0803923	0.0607045	16.4
AK4	0.060897	0.148663	0.0548598	1.6
AK5	-0.177007	0.37286	0.0263487	1.4
AK6	0.390185	0.352141	-1.73139	17
AK7	-0.340568	0.489083	0.398363	9.2
AK8	0.0258973	0.106023	0.379442	1.1
AK9	0.365463	-0.186291	0.534066	6.7
AKAP1	0.285163	-0.0435533	-0.0930969	8.3
AKAP10	-0.127646	-0.0867223	0.263778	18.5
AKAP11	0.142583	0.19434	-0.187638	10.2
AKAP12	0.262657	-0.172737	-0.0889192	18.2
AKAP13	0.413143	0.275727	-0.531971	54.9
AKAP14	-0.082919	0.272617	0.230932	7.5
AKAP17A	-0.12749	0.0707017	0.503787	12.2
AKAP2	0.174236	0.11733	0.305827	45.8
AKAP3	-0.268073	0.268386	0.638209	0.4
AKAP4	0.146983	0.299763	0.38169	0
AKAP5	0.593483	0.188867	0.0503187	3
AKAP6	0.100462	-0.0514553	0.562732	2.8
AKAP7	-0.289897	-0.0614273	1.11222	6.2
AKAP8	-0.171527	-0.064647	0.534789	11.7
AKAP8L	0.303471	-0.0145733	-0.00280418	17
AKAP9	0.168289	0.120212	0.486414	19.9
AKIP1	0.158226	0.191695	0.0513265	16.2
AKIRIN1	0.0678527	0.407567	-0.840199	19.8
AKIRIN2	0.65039	0.546467	-2.77694	21.9
AKNA	0.31612	0.049401	0.0014588	11.2
AKNAD1	0.0808297	0.04254	0.469601	0
AKR1A1	0.0598574	0.0210333	0.31557	26
AKR1B1	0.00839933	0.682427	0.0983601	6.9
AKR1B10	0.501097	-0.0856367	-0.444288	2
AKR1B15	0.193147	0.312087	-0.268301	0.1
AKR1C1	-0.166823	-0.0684143	-0.057593	11.2
AKR1C2	0.02625	-0.0842963	0.136589	5.9
AKR1C3	0.408587	0.189638	-0.323689	5.5
AKR1C4	0.0289327	-0.0572607	0.357527	0
AKR1D1	-0.119217	0.0789287	0.336201	0
AKR1E2	-0.0393036	0.00218767	0.456127	4.4
AKR7A2	0.15902	-0.0112267	0.0423461	14.4
AKR7A3	0.123811	0.0467123	0.408179	0.7
AKT1	0.270537	-0.0130647	-0.323791	31.3
AKT1S1	-0.0510567	-0.0197171	0.110769	11.7
AKT2	-0.054036	0.409162	-0.715847	14.6
AKT3	0.0297943	0.00298	-0.0376022	11.3
AKTIP	0.0624893	0.192983	0.116624	12.7
ALAD	-0.189077	-0.0943667	0.144449	8.4
ALAS1	0.0962733	-0.0424174	0.275827	13.5
ALAS2	0.0684397	0.339825	0.166078	17.3
ALB	-0.118799	0.0858333	0.600002	0.1
ALCAM	0.200039	-0.0377617	0.136287	29.6
ALDH16A1	0.157009	0.364763	-0.362207	8.7
ALDH18A1	0.276021	0.261107	0.0754926	6.6
ALDH1A1	-0.056368	0.0694332	0.981171	31.4
ALDH1A2	-0.042903	-0.0797367	-0.0240142	7
ALDH1A3	0.0755213	0.279409	0.0740328	4.2
ALDH1B1	0.0263977	0.52418	-0.166901	3.5
ALDH1L1	0.433557	-0.0250833	0.356174	1.3
ALDH1L2	0.331267	0.0310503	0.0953421	2.7
ALDH2	-0.00734576	0.189779	0.214665	38.1
ALDH3A1	0.16243	0.129733	-0.281796	26
ALDH3A2	0.617263	0.169349	0.133615	17.7
ALDH3B1	-0.0485516	-0.194612	0.515625	28.5
ALDH3B2	-0.0339873	0.200857	-0.088428	0.6
ALDH4A1	0.0237177	0.0856293	0.430629	2.4
ALDH5A1	0.28669	-0.296561	0.376285	5
ALDH6A1	-0.146443	0.319237	0.0462538	4.7
ALDH7A1	0.145843	0.221655	0.0817852	6.4
ALDH8A1	-0.199758	-0.024875	0.587922	0.3
ALDH9A1	0.06026	-0.116693	0.802217	20.7
ALDOA	0.374656	0.311783	-3.17263	2.3
ALDOB	0.163657	0.167817	-0.600121	0.1
ALDOC	-0.117338	0.0698542	0.0940762	4.6
ALG1	0.130581	0.493187	-2.97139	9.9
ALG10	-0.10885	0.212193	0.145462	5.4
ALG10B	-0.071677	-0.0268467	-0.998635	6.5
ALG11	0.22589	0.081342	-1.77325	11.5
ALG12	-0.127202	-0.02605	-0.312949	10.8
ALG13	0.14745	0.886647	-3.65393	19.7
ALG14	0.314733	0.22223	-2.70078	5.3
ALG1L	-0.016002	0.0504957	-0.0117284	0.7
ALG1L2	0.376901	0.30991	-1.79095	0
ALG2	0.18044	0.597383	-4.57304	16
ALG3	0.234873	0.225818	-0.773724	12.9
ALG5	0.197816	0.522763	-1.93223	19.1
ALG6	0.317205	0.0680827	-0.727805	10
ALG8	0.46824	0.550313	-1.21584	12.8
ALG9	0.194995	0.219003	-1.4601	12.3
ALK	0.08151	0.10565	0.705118	1.1
ALKBH1	0.130447	-0.268409	0.743851	5.9
ALKBH2	0.134667	0.045288	0.28898	9.8
ALKBH3	-0.115928	0.306227	0.320757	15.1
ALKBH4	-0.0658817	-0.031683	0.518663	6.4
ALKBH5	0.43972	-0.356481	0.0524625	14.7
ALKBH6	0.166774	0.044692	-0.900956	6.8
ALKBH7	-0.0329613	0.0657717	0.361213	20.2
ALKBH8	0.00705367	0.256814	0.456621	7.5
ALLC	0.087504	0.0228153	0.171172	0
ALMS1	0.275537	0.204507	-0.373446	2.7
ALOX12	-0.0437467	0.27084	0.632645	0.5
ALOX12B	-0.041891	0.120579	0.0423106	0.1
ALOX15	-0.311643	0.300892	0.33308	24.4
ALOX15B	-0.0240924	0.204977	-0.216279	44
ALOX5	0.398413	0.196629	0.178803	34.7
ALOX5AP	0.136263	0.0670977	0.350297	55.8
ALOXE3	0.0895643	0.0512397	-0.239374	0.1
ALPI	0.0971663	0.380476	0.244556	0.1
ALPK1	-0.135204	-0.0367733	0.582856	13.2
ALPK2	-0.203574	0.059001	0.774353	0.1
ALPK3	0.122495	0.307161	-0.296797	1
ALPL	0.277946	0.079628	0.0243775	45.1
ALPP	0.159934	0.107194	0.551825	9.2
ALPPL2	0.00378333	0.140727	0.373908	9.4
ALS2	0.20263	-0.0904273	0.374874	7.9
ALS2CL	0.00107533	0.44091	0.476307	9.3
ALS2CR11	0.038649	0.053891	0.511717	NA
ALS2CR12	0.0305917	0.102643	0.463518	3.7
ALX1	0.16075	0.19364	-0.332637	0.1
ALX3	0.02412	0.239943	0.373989	1
ALX4	-0.0556619	0.452527	0.242276	0.5
ALYREF	0.447107	0.215077	-0.4931	19
AMACR	0.0263913	-0.05917	0.267444	3.3
AMBN	-0.050636	0.103903	0.407486	0
AMBP	0.0966363	-0.145971	0.443205	0.1
AMBRA1	-0.19747	-0.077705	0.570287	14.7
AMD1	0.137763	-0.0489767	-0.488915	16.9
AMDHD1	0.129394	0.135887	0.083605	1.3
AMDHD2	0.17619	-0.074854	-0.0240726	20
AMELX	-0.0786697	0.06285	0.476284	0
AMELY	-0.211047	0.0348007	0.983838	0
AMER1	-0.10954	0.054142	1.03455	2.8
AMER2	0.0608507	-0.07948	0.505492	1.2
AMER3	0.0106343	0.123467	-0.0207817	0.5
AMFR	-0.0590013	-0.00884933	0.75312	13.3
AMH	0.0833763	0.01287	0.5212	0.4
AMHR2	0.080768	0.398003	0.360888	0.3
AMICA1	0.0457977	0.215523	0.0685709	NA
AMIGO1	0.0269183	-0.010105	0.261189	6.4
AMIGO2	-0.00853333	-0.0681503	0.220901	11.9
AMIGO3	-0.004637	0.233232	0.477521	1.6
AMMECR1	-0.36503	0.036426	0.865902	5.9
AMMECR1L	0.011968	-0.008238	0.331595	5.6
AMN	0.153227	0.017539	0.619041	1.8
AMN1	-0.136448	0.0667893	0.202106	6.5
AMOT	0.41155	0.234089	0.0112778	3
AMOTL1	0.40946	0.229348	-0.376041	10
AMOTL2	-0.3649	-0.292053	2.66292	20.4
AMPD1	0.046731	-0.0807233	0.190212	0.2
AMPD2	0.165613	0.12062	0.262364	8.2
AMPD3	0.00239	0.144947	-0.327832	4.5
AMPH	0.391373	-0.143612	0.508264	1.6
AMT	0.116629	0.166496	0.457035	5.6
AMTN	0.159021	-0.142754	0.788024	0.5
AMY1A	0.202017	0.0119733	-0.728535	0.5
AMY1B	0.0610367	0.12486	-0.482232	0.7
AMY1C	0.22126	0.200203	-0.571619	5.7
AMY2A	0.321693	-0.141071	-0.0706771	0.2
AMY2B	0.144448	-0.061152	0.133157	1
AMZ1	0.244915	0.171534	0.230573	2.8
AMZ2	-0.018662	0.289477	0.0582084	14.1
ANAPC1	0.433167	0.23624	-3.11183	4.1
ANAPC10	-0.0396487	0.0570967	-1.01053	15.8
ANAPC11	0.103223	0.81616	-5.37924	18.5
ANAPC13	-0.271853	0.300191	-0.0615947	22.1
ANAPC15	0.0984333	0.262218	-1.02435	12.2
ANAPC16	0.0470546	0.288217	0.463087	15.8
ANAPC2	0.230046	0.0782583	-3.53056	13.1
ANAPC4	0.148619	0.24505	-1.58816	13
ANAPC5	0.0675963	-0.189642	-2.29339	22.2
ANAPC7	-0.0100237	0.225649	0.323564	16.6
ANG	0.06528	-0.0266657	0.016346	6.9
ANGEL1	0.13907	-0.0632367	0.0703026	10.5
ANGEL2	0.0478167	0.273153	0.111855	11
ANGPT1	-0.128626	0.203031	0.71148	25.1
ANGPT2	0.0984147	0.189553	0.577535	4.6
ANGPT4	0.19518	0.330767	0.227967	2.6
ANGPTL1	0.286207	-0.155747	0.281562	12.4
ANGPTL2	0.18848	0.331119	-0.548408	8.3
ANGPTL3	0.23706	0.0289743	0.222076	0
ANGPTL4	0.177695	-0.154717	0.469533	9
ANGPTL5	0.292587	0.10434	-0.0471929	1
ANGPTL6	0.134377	0.55996	-0.278875	0.5
ANGPTL7	0.286842	0.23451	0.454935	2.1
ANHX	0.123883	0.239446	-0.0716413	0
ANK1	0.227978	0.381197	0.0326783	0.4
ANK2	0.147804	-0.229645	0.305369	4.6
ANK3	-0.0419407	0.0305323	0.136575	10.1
ANKAR	-0.0805793	-0.09012	0.469657	0.2
ANKDD1A	0.143213	0.0891267	-0.343053	4.4
ANKDD1B	0.43088	0.17169	0.129754	1.2
ANKEF1	-0.0601457	0.127414	0.268596	2.3
ANKFN1	-0.011287	0.235707	0.0169221	2
ANKFY1	0.156685	-0.121898	0.0123269	16.7
ANKH	0.0173263	0.18403	0.290136	6.3
ANKHD1	-0.209734	-0.02018	0.0682216	27.4
ANKHD1-EIF4EBP3	-0.190452	0.0404657	0.247017	14.7
ANKIB1	-0.0974797	0.216612	0.264618	10.6
ANKK1	0.0176283	0.315157	0.326836	0.6
ANKLE1	0.185735	-0.271244	0.5316	1.3
ANKLE2	0.0931573	0.347413	-2.02679	21.6
ANKMY1	-0.0172691	0.0834806	0.212891	6.3
ANKMY2	-0.0509567	0.168087	0.731005	9.4
ANKRA2	-0.0807827	-0.0890273	0.168609	20.7
ANKRD1	0.146912	0.169313	-0.119767	4.5
ANKRD10	0.163206	0.0417427	0.594967	30.8
ANKRD11	0.227093	0.254605	0.443284	32.3
ANKRD12	-0.0286167	-0.019878	0.648217	14.6
ANKRD13A	0.289133	0.305705	-0.127734	15.1
ANKRD13B	0.03853	0.696587	0.212559	3.9
ANKRD13C	-0.0944267	-0.0816579	0.213679	13.4
ANKRD13D	-0.0802367	0.201727	0.602437	12.4
ANKRD16	0.165849	0.0596413	-0.224317	4.9
ANKRD17	0.26739	-0.133271	-0.182565	18
ANKRD18A	-0.00516533	0.552087	0.244383	1.5
ANKRD18B	0.324716	0.28692	-0.158234	0.7
ANKRD2	0.069964	0.214665	-0.12935	0.1
ANKRD20A1	0.0543573	0.2529	-2.03166	0
ANKRD20A2	-0.119569	0.17824	-0.600411	1.2
ANKRD20A3	0.226042	0.128055	-1.48701	1.3
ANKRD20A4	0.144137	0.589393	-1.33497	1.1
ANKRD22	0.0382267	0.376317	0.144821	1.3
ANKRD23	-0.0235297	0.202251	-0.101966	0.1
ANKRD24	0.00831033	0.040013	0.45689	1.1
ANKRD26	-0.070955	-0.000191333	0.658096	5.5
ANKRD27	0.39066	0.169677	-0.330676	13.7
ANKRD28	-0.08354	0.2486	-0.127825	7.5
ANKRD30A	-0.29146	0.231417	0.908924	0
ANKRD30B	-0.0724533	0.00715967	0.730871	0.1
ANKRD31	0.23108	0.227623	-0.204452	0.4
ANKRD32	-0.24451	0.563137	-0.0968345	NA
ANKRD33	0.0945717	0.410597	-0.165928	0.1
ANKRD33B	0.255007	-0.13457	0.326043	3
ANKRD34A	-0.130219	0.190383	0.109595	0.7
ANKRD34B	-0.0752885	0.0207243	0.438955	0.2
ANKRD34C	0.437573	-0.252589	0.18118	0.3
ANKRD35	0.294877	0.223653	-0.315038	0.8
ANKRD36	0.35804	0.0107233	-0.90087	5
ANKRD36B	0.129008	-0.054863	0.513176	2.2
ANKRD37	-0.114131	0.099163	0.869164	12.4
ANKRD39	0.210472	-0.138597	0.230274	7.6
ANKRD40	-0.212917	0.0384381	0.565763	14.1
ANKRD42	-0.0411753	0.195033	0.513044	7.4
ANKRD44	0.0735467	0.0545273	-0.0370571	15.4
ANKRD45	-0.0307917	0.215724	0.519043	2.8
ANKRD46	-0.44192	-0.199533	0.177047	8
ANKRD49	0.72379	1.05866	-2.5479	10.4
ANKRD50	0.0871993	-0.103702	0.769382	13.4
ANKRD52	0.0995997	0.252387	0.13804	9.8
ANKRD53	0.0352193	0.373573	0.0953227	2
ANKRD54	0.144898	0.207809	-0.149529	9.3
ANKRD55	0.49146	0.136739	0.062918	0.6
ANKRD6	0.0352833	-0.171031	0.72322	5.7
ANKRD60	-0.23356	0.0394963	0.664698	0
ANKRD61	-0.0830403	-0.0792597	0.683963	0.5
ANKRD62	0.114692	-0.0158487	0.393378	0.2
ANKRD63	-0.123767	0.163792	0.682065	0.2
ANKRD65	-0.03562	0.124423	0.806043	9.9
ANKRD66	0.044961	0.0418483	0.318722	7.1
ANKRD7	0.22176	0.0693197	0.448706	0.1
ANKRD9	0.12845	0.13945	0.371343	3.8
ANKS1A	-0.212033	0.0699467	0.244628	14.5
ANKS1B	0.0470427	0.0371987	0.639225	2
ANKS3	-0.574033	-0.350358	2.37304	5.8
ANKS4B	-0.068573	0.117637	0.481497	0.1
ANKS6	0.0213867	0.00126233	0.669861	7.2
ANKUB1	0.155507	-0.0679383	-0.172457	11.9
ANKZF1	-0.164249	-0.0582867	0.340422	13.2
ANLN	0.273672	0.301837	-0.959632	3.3
ANO1	0.00320333	0.351393	-0.409406	4.4
ANO10	0.394933	-0.066281	-0.0214029	13.6
ANO2	0.115259	0.19361	-0.30521	4.7
ANO3	0.103247	-0.0704033	0.759815	0.8
ANO4	-0.317849	0.195292	0.733606	0.7
ANO5	0.076593	-0.09778	0.379873	1.4
ANO6	0.0134517	0.0165693	0.487395	25.6
ANO7	-0.132127	-0.02545	-0.0323367	0.2
ANO8	0.195083	0.100219	-0.126911	6.6
ANO9	0.0666533	8.36667e-05	0.407408	5.8
ANOS1	0.0485557	0.161812	0.245864	37.1
ANP32A	0.89225	-0.26712	-0.873132	27.2
ANP32B	-0.0629833	-0.032433	0.748823	35
ANP32C	0.0534333	-0.0123087	0.33876	NA
ANP32D	0.200458	0.10369	0.0549324	0.7
ANP32E	0.390563	0.110753	-0.344027	13.3
ANPEP	0.24774	-0.222067	0.459991	9.7
ANTXR1	0.2444	0.202397	0.0744345	20.1
ANTXR2	0.0603403	0.0320347	0.365259	9.8
ANTXRL	-0.332749	0.4204	-0.164791	0
ANXA1	0.0488627	-0.008487	0.405033	37.3
ANXA10	-0.002696	0.144464	0.566795	0.1
ANXA11	-0.0223293	0.238017	0.315806	35.1
ANXA13	-0.0326986	0.0771757	0.359503	0.1
ANXA2	0.340453	-0.0574593	0.0699873	62
ANXA2R	-0.041418	0.246887	-0.0298049	7.2
ANXA3	-0.361453	0.085982	0.640788	46
ANXA4	0.002307	0.0480917	-0.0501052	19.2
ANXA5	0.117229	-0.0407467	0.505008	68
ANXA6	-0.0746911	0.061483	0.272235	33.7
ANXA7	0.246413	0.105867	-0.387962	21.5
ANXA8	0.0989967	0.26821	0.25193	2.4
ANXA8L1	0.56071	-0.0767367	-0.226987	4.3
ANXA9	-0.191767	0.462783	-0.224175	1.2
AOAH	0.169196	0.148827	0.0739103	9.4
AOC1	0.341927	0.460593	-0.20902	0.3
AOC2	-0.035762	0.064051	0.17086	2.2
AOC3	0.028168	0.255517	-0.228115	48
AOX1	0.29813	-0.140843	-0.00941256	3.6
AP1AR	-0.0336357	0.0639697	0.365278	11.5
AP1B1	-0.124795	0.18497	-0.0602547	21.2
AP1G1	0.293337	0.23605	-0.805926	23.8
AP1G2	0.151827	-0.202993	0.0807975	12.4
AP1M1	0.344183	0.186133	-1.2113	22.1
AP1M2	-0.066142	-0.22361	0.694756	10.5
AP1S1	0.138157	0.483943	0.313858	6.7
AP1S2	-0.0569053	0.154177	0.0657971	8.9
AP1S3	0.393417	0.300424	-0.271046	5.2
AP2A1	-0.150585	0.25012	0.32264	15.3
AP2A2	-0.0583483	0.0972097	0.786636	13.3
AP2B1	-0.236797	-0.05892	0.193273	23.6
AP2M1	-0.32139	-0.111396	0.441239	35.8
AP2S1	-0.200084	0.2587	-0.636195	27.1
AP3B1	0.00530743	0.08826	-0.0428028	16.1
AP3B2	0.233347	0.398059	0.0205443	1.3
AP3D1	0.057744	0.387	0.00614911	23.5
AP3M1	0.052974	-0.00882	-0.0186007	18.9
AP3M2	-0.11513	0.08982	-0.0997877	9.3
AP3S1	0.140897	-0.0187233	0.709351	12.7
AP3S2	0.147815	0.389813	0.612282	11.6
AP4B1	0.215336	0.0920133	0.207272	9.5
AP4E1	-0.0840153	0.40016	0.280197	6.8
AP4M1	0.0591573	0.177168	0.26873	12.1
AP4S1	0.00332133	-0.0967217	0.592274	4.9
AP5B1	0.0380443	0.232151	-0.0720518	11.3
AP5M1	0.0336367	-0.06062	0.461863	11.2
AP5S1	-0.151604	0.111428	0.214313	7.9
AP5Z1	0.0248433	0.0321741	0.291851	12.6
APAF1	0.355831	-0.00739167	0.403765	11.8
APBA1	0.0576607	0.069138	0.257603	1.9
APBA2	-0.008618	-0.0243387	-0.0365169	2.1
APBA3	-0.20913	0.207637	0.528521	7
APBB1	0.0455833	-0.0030009	0.156209	9.4
APBB1IP	-0.0064853	-0.099662	0.805034	11.1
APBB2	-0.00880333	0.009378	0.821678	17.5
APBB3	0.0171173	0.0602007	0.312092	3.2
APC	-0.1314	0.226814	0.0707052	6.7
APC2	0.245954	0.135624	0.115591	1.4
APCDD1	0.22856	0.0199367	0.480578	7.3
APCDD1L	-0.268037	0.0890907	0.284486	0
APCS	0.0314763	0.117963	0.514059	0
APEH	0.181473	-0.060191	0.338048	15
APELA	0.26915	0.18192	0.229598	1.5
APEX1	0.450487	0.312043	0.136131	31.8
APEX2	-0.148401	0.141202	0.263255	10.3
APH1A	0.234991	0.0503303	-0.78581	68.6
APH1B	0.170424	0.0533457	0.137598	5.8
API5	0.0724833	-0.0936467	0.241584	26.4
APIP	0.480833	0.0333867	-0.141201	16.2
APITD1	0.206028	0.00482	0.0193989	NA
APITD1-CORT	0.285427	0.114214	0.280122	NA
APLF	-0.0929927	0.0910493	0.251516	3.4
APLN	0.186718	-0.031749	0.973824	13.6
APLNR	-0.161846	0.0979433	0.175224	3.5
APLP1	0.243337	0.208841	-0.137152	2.4
APLP2	0.206013	-0.00685333	0.171669	82.2
APMAP	-0.07271	0.163799	0.346538	14.4
APOA1	-0.103045	0.131103	0.970405	0.2
APOA1BP	-0.216609	0.38966	0.516207	NA
APOA2	-0.0628267	0.0220257	0.276034	0.1
APOA4	0.154207	0.157441	-0.126865	0
APOA5	0.179936	0.275221	-0.260342	0
APOB	-0.0454792	-4.56667e-05	0.441036	0.1
APOBEC1	0.1841	0.111633	-0.38513	0
APOBEC2	0.226879	0.0992367	0.0832804	0.1
APOBEC3A	0.5462	0.440923	0.0137268	16
APOBEC3B	0.260307	0.00518	0.235222	2.5
APOBEC3C	0.0763867	-0.271553	0.400113	11.7
APOBEC3D	0.141943	-0.158519	0.600779	3.8
APOBEC3F	0.125478	0.307543	0.213942	5.4
APOBEC3G	0.200524	-0.253463	-0.478541	5.1
APOBEC3H	0.124637	-0.0338217	0.274042	4.2
APOBEC4	0.0720533	0.14311	0.14757	4.1
APOBR	0.0884397	0.0354833	0.162329	18.9
APOC1	0.0483457	0.297117	-0.30553	12.6
APOC2	-0.197497	0.13357	-0.0965506	2.2
APOC3	0.116209	-0.0463177	0.293859	0.1
APOC4	0.0814043	0.0133823	-0.00943225	0.1
APOD	-0.009705	0.412367	0.496173	11.8
APOE	0.0384336	0.182413	0.08946	21.5
APOF	-0.00751367	-0.0608027	0.593245	0
APOH	-0.219554	-0.11365	0.366319	0.3
APOL1	-0.0196147	0.194574	0.427934	23.8
APOL2	-0.099186	0.34601	0.248313	23.6
APOL3	-0.13139	0.027447	0.507213	21.5
APOL4	0.0107767	-0.12251	0.554488	7.3
APOL5	0.237853	0.07432	0.0504322	0
APOL6	0.458277	-0.116238	0.246159	15.8
APOLD1	0.0102633	0.230466	0.105321	7.1
APOM	-0.0267647	0.0643333	0.531192	1
APOO	0.1416	-0.10963	0.311226	5.5
APOOL	0.0839487	0.135744	0.624595	6.7
APOPT1	0.0670233	0.260822	0.347909	10
APP	-0.0461713	0.16314	0.362761	50.2
APPBP2	0.187686	0.339875	0.0607176	16.4
APPL1	-0.0495217	0.0870127	0.372492	15.3
APPL2	0.110184	0.20939	0.0976036	13.1
APRT	-0.0141923	-0.087415	0.602963	30.6
APTX	0.253262	0.14249	-0.0319577	12.6
AQP1	-0.153254	-0.117387	0.189852	103.2
AQP10	-0.173941	0.0975533	-0.114118	2.2
AQP11	0.262536	-0.147452	0.498066	0.6
AQP12A	0.172737	0.125159	-0.606963	0
AQP12B	0.179967	0.18335	-0.160039	0
AQP2	0.0372493	0.00807767	0.757099	0.1
AQP3	0.081682	0.232326	0.296449	16.5
AQP4	0.286797	-0.0641847	0.273702	53.5
AQP5	0.267173	0.401229	-1.29943	2.3
AQP6	-0.08914	0.25357	-0.0772995	0.1
AQP7	0.357286	0.84207	-1.45089	0.6
AQP8	-0.0322833	-0.0881123	0.403099	0.2
AQP9	0.0195183	0.134223	0.186069	8.6
AQR	0.213476	0.325427	-2.22478	10.7
AR	0.002421	0.0410467	0.339651	1.5
ARAF	0.006824	0.0551603	0.142985	21.8
ARAP1	0.0504	0.0139591	-0.0189375	35.5
ARAP2	-0.161743	0.288663	0.305869	12.7
ARAP3	0.183613	-0.304399	0.56004	18.6
ARC	0.131599	0.178947	-0.0195014	2.7
ARCN1	0.296823	0.302161	-1.98399	34
AREG	0.252833	0.213637	0.152516	14.4
AREL1	0.18279	0.219947	0.0120618	12.1
ARF1	-0.186059	0.643517	-2.17034	77.4
ARF3	-0.0422107	-0.06046	-0.253396	22.6
ARF4	0.379423	0.468577	-1.76527	52.5
ARF5	0.0129417	0.05885	0.172693	28.6
ARF6	0.226934	0.02247	-0.137915	19.3
ARFGAP1	0.195593	0.24394	0.0921431	13.1
ARFGAP2	0.126505	0.023715	0.243236	20.5
ARFGAP3	-0.0707137	-0.047245	0.855305	18.6
ARFGEF1	0.168619	0.077281	0.148905	18.6
ARFGEF2	0.119136	-0.048146	0.147965	11.5
ARFGEF3	-0.0135527	0.216129	0.427867	8.4
ARFIP1	0.30996	0.0177955	0.430185	20.3
ARFIP2	-0.0610387	0.00484967	0.246583	17.5
ARFRP1	0.0939833	0.558647	-2.79764	17.2
ARG1	-0.31401	0.122671	1.00516	5.1
ARG2	-0.122274	-0.00896667	0.740755	1.7
ARGFX	0.110058	0.181143	-0.379014	0.1
ARGLU1	0.158678	-0.0834635	-0.965219	65.3
ARHGAP1	-0.124671	0.402153	-0.427744	17.9
ARHGAP10	0.199567	-0.086362	0.657734	11.8
ARHGAP11A	0.10166	-0.0556233	-0.351602	2
ARHGAP11B	-0.1241	0.35183	-0.120222	0.1
ARHGAP12	-0.0793283	-0.246497	1.31759	12.2
ARHGAP15	-0.0109813	-0.059942	0.508676	9.1
ARHGAP17	-0.0670333	-0.0543567	0.0518623	17.8
ARHGAP18	-0.0260237	0.102104	0.32949	38.8
ARHGAP19	0.2265	-0.0732593	-0.00193617	5.5
ARHGAP20	-0.101509	-0.103917	0.635707	7.6
ARHGAP21	-0.477237	-0.518107	1.58414	15.7
ARHGAP22	-0.138265	0.136425	-0.129667	2.9
ARHGAP23	-0.259513	0.270356	0.44506	5.7
ARHGAP24	-0.0697367	0.21202	0.112936	9.9
ARHGAP25	-0.0288992	-0.001261	-0.285615	12.9
ARHGAP26	-0.139165	0.0748982	0.410996	20
ARHGAP27	-0.122437	0.345873	-0.627894	10.5
ARHGAP28	-0.127508	0.110661	0.571659	9.3
ARHGAP29	0.301157	-0.148529	0.731732	23
ARHGAP30	0.0535197	0.228131	0.154915	11.3
ARHGAP31	0.018197	0.212227	0.494451	24.4
ARHGAP32	0.123528	0.281445	0.168252	5.2
ARHGAP33	0.229431	0.002117	-0.289691	4.7
ARHGAP35	-0.183674	0.0132923	0.31553	4.8
ARHGAP36	0.216726	0.0934347	0.186783	0.1
ARHGAP4	-0.0653403	0.215513	0.099162	13.4
ARHGAP40	-0.0625117	0.419755	0.141055	1.8
ARHGAP42	0.159294	0.021052	-0.0217214	13.7
ARHGAP44	0.103599	0.172845	-0.27682	12.3
ARHGAP5	0.435427	0.326174	0.23038	12.8
ARHGAP6	0.22371	-0.0215037	0.390667	8.7
ARHGAP8	0.0771033	0.374687	0.0343713	3.9
ARHGAP9	-0.103773	0.3161	-0.319105	11.2
ARHGDIA	0.37993	-0.0457333	-0.606558	56
ARHGDIB	0.167894	0.06124	0.558283	41.3
ARHGDIG	-0.072511	0.122398	-0.127144	1
ARHGEF1	0.133326	0.373613	-0.991838	23.7
ARHGEF10	0.0454407	-0.142125	0.448705	17.7
ARHGEF10L	0.128338	0.108764	0.301696	7.8
ARHGEF11	-0.156956	0.256237	0.0480716	12.7
ARHGEF12	-0.022698	0.119461	0.585095	24.1
ARHGEF15	0.0617267	0.34731	-0.00620298	19.4
ARHGEF16	0.166722	0.499705	-0.775109	3.1
ARHGEF17	0.320886	-0.0662267	-0.0577127	14.8
ARHGEF18	0.0443267	0.103726	0.0629174	12.2
ARHGEF19	0.229427	-0.351533	0.438247	5.2
ARHGEF2	-0.0886133	-0.0828407	0.502277	41.4
ARHGEF25	-0.0209293	0.182444	0.0693095	7.6
ARHGEF26	-0.00306267	0.0464987	0.139277	18.6
ARHGEF28	0.0450967	0.232563	0.282528	5.5
ARHGEF3	-0.0219393	-0.0594654	0.481788	18.1
ARHGEF33	0.354933	0.102797	-0.520083	1.2
ARHGEF35	0.152252	0.556267	-0.731675	2
ARHGEF37	0.07289	0.511553	-0.325495	4.3
ARHGEF38	0.122065	-0.0664039	0.478266	16.1
ARHGEF39	0.152637	0.12745	0.303737	1.4
ARHGEF4	0.15246	0.03806	0.7076	3.6
ARHGEF40	0.137633	0.0622033	0.131937	9.3
ARHGEF5	0.03099	0.0531367	-0.55186	4.8
ARHGEF6	-0.025532	0.332123	0.0583631	13.8
ARHGEF7	0.404623	-0.124563	-0.45492	17.3
ARHGEF9	0.0824707	0.02182	0.878168	4.3
ARID1A	-0.0461847	-0.435593	1.93487	18.8
ARID1B	-0.0113467	-0.18162	1.03942	17
ARID2	0.256173	-0.0812457	0.313334	10.2
ARID3A	0.0805733	0.342903	0.283347	6.1
ARID3B	0.293448	0.168384	-0.318009	6.7
ARID3C	0.210473	0.390157	0.312381	0
ARID4A	-0.0506367	0.34555	0.214181	12
ARID4B	0.260651	0.234631	-0.133399	15.5
ARID5A	0.241693	0.222926	-0.154078	26
ARID5B	0.177512	0.20738	-0.232572	14.6
ARIH1	0.161416	0.158483	-1.43376	13.7
ARIH2	-0.03958	-0.083355	1.36867	14.5
ARIH2OS	-0.151944	0.123588	0.973713	2.1
ARL1	0.06714	-0.162322	0.699826	22.5
ARL10	-0.261291	0.37465	0.221461	3.5
ARL11	-0.192853	0.100289	0.681192	6.1
ARL13A	-0.041704	-0.34242	0.951728	0.2
ARL13B	-0.0331033	0.237219	-0.294571	10.7
ARL14	0.0205767	0.0935207	0.144438	0.2
ARL14EP	0.134009	0.163712	0.611535	10.3
ARL14EPL	-0.218248	-0.035936	0.648404	1.4
ARL15	0.307108	-0.283358	0.679128	14.4
ARL16	0.121972	0.10383	0.211185	10.8
ARL17A	0.0520647	0.193383	-1.07568	4.3
ARL17B	-0.0987997	0.137017	0.304946	2.3
ARL2	0.168599	0.538581	-2.71164	23.1
ARL2BP	-0.0919007	-0.104145	0.409109	28.8
ARL3	0.046966	0.46457	-0.227483	9.6
ARL4A	-0.136238	0.559937	-0.634657	8.6
ARL4C	0.0184417	0.137687	-0.159951	9.9
ARL4D	0.162132	0.10982	0.11283	6
ARL5A	0.54286	0.0121863	-0.0624425	22.8
ARL5B	0.0601347	0.137817	0.548608	13.8
ARL5C	-0.101183	0.0314483	-0.115758	0.1
ARL6	-0.143633	0.204576	0.383271	8.4
ARL6IP1	-0.0707097	-0.154447	0.163056	18
ARL6IP4	0.030452	-0.0284467	0.266275	33.9
ARL6IP5	0.0311233	0.078421	0.525439	44.9
ARL6IP6	0.228693	0.189137	-0.200784	7.2
ARL8A	-0.01269	-0.0653207	-0.0338312	20.7
ARL8B	0.138989	0.063803	0.436556	26.3
ARL9	0.234513	-0.115032	0.206443	0.6
ARMC1	-0.0639033	-0.0872653	0.332782	12.6
ARMC10	0.11446	-0.3435	-0.551793	15
ARMC12	-0.177297	0.00762133	0.461718	0.5
ARMC2	-0.0654403	-0.151016	0.557786	8.8
ARMC3	0.153907	-0.0529301	0.480673	4.1
ARMC4	0.136787	0.578773	0.269208	2.3
ARMC5	0.0666933	0.124486	-0.430135	8.4
ARMC6	0.12137	0.30175	0.0467246	8
ARMC7	0.324168	0.871943	-3.34838	15.8
ARMC8	0.065503	0.163517	-0.0805296	13.9
ARMC9	0.0255617	0.264388	-0.517121	7.5
ARMCX1	0.338082	0.37778	-0.400426	11.6
ARMCX2	-0.408467	-0.0476687	0.720731	8.3
ARMCX3	0.077752	0.302843	0.41631	19.1
ARMCX4	0.16929	-0.1934	0.519487	1.5
ARMCX5	0.13945	0.413237	0.0631707	8.3
ARMCX5-GPRASP2	0.103159	-0.137761	0.801184	NA
ARMCX6	-0.0475433	0.114455	0.277662	11.2
ARMS2	-0.0349537	0.179871	0.290552	0.2
ARMT1	-0.0205257	-0.0358553	0.00996101	15.4
ARNT	-0.0904737	0.084019	-0.299982	21.6
ARNT2	-0.122403	0.343489	0.0971304	4.4
ARNTL	-0.189933	0.152687	0.500445	12.1
ARNTL2	0.243825	0.151856	0.431874	2.7
ARPC1A	0.203734	0.0554139	-0.0644362	29.6
ARPC1B	0.393993	0.0309063	0.0495096	40
ARPC2	-0.037179	0.314385	-0.872495	71.8
ARPC3	0.36855	0.649193	-2.25481	86
ARPC4	-0.0158047	0.360463	-3.55595	34.3
ARPC4-TTLL3	-0.256434	0.267553	0.481367	8.8
ARPC5	0.135954	0.17245	-0.0803638	52.3
ARPC5L	0.278006	0.3014	-0.126013	19
ARPIN	0.126455	-0.0880233	0.119258	12.1
ARPP19	0.223859	0.122351	-0.0852377	12.7
ARPP21	-0.199143	0.119607	0.576493	1.2
ARR3	-0.18773	0.068809	0.70292	0.3
ARRB1	-0.145563	0.14527	0.364368	37.3
ARRB2	0.148793	0.481141	-0.00869618	35
ARRDC1	0.19852	0.0879573	0.119671	19.6
ARRDC2	0.31948	-0.023738	0.0863992	22.6
ARRDC3	0.0446501	-0.087177	1.63491	32.3
ARRDC4	-0.26127	0.066184	0.716288	14.1
ARRDC5	0.074559	0.120223	0.100617	0.5
ARSA	0.193773	0.166043	-0.0101041	15.7
ARSB	0.141127	0.26286	-0.207052	10.8
ARSD	0.169486	-0.0410655	0.30145	13.1
ARSE	0.129013	0.147581	0.466141	0.8
ARSF	0.167525	-0.10315	0.592568	0
ARSG	0.0136463	0.11477	0.307188	3.4
ARSH	0.086211	-0.03667	0.507894	0
ARSI	0.0849327	-0.001107	0.377794	6.2
ARSJ	0.582268	0.322367	-0.2458	6.9
ARSK	0.066628	0.18407	0.151862	7.4
ART1	0.19734	0.16459	0.470659	0.3
ART3	0.088741	0.152927	0.20791	0.6
ART4	0.145444	0.05669	0.306944	2.1
ART5	0.203607	0.16321	0.555873	0.9
ARTN	0.0168767	-0.00112033	0.427958	2.1
ARV1	0.391097	0.0895233	-0.141166	12.5
ARVCF	0.0294981	-0.019204	0.224671	3.9
ARX	0.0773487	0.169347	0.490351	0.8
AS3MT	-0.0695618	0.236323	0.370985	1.7
ASAH1	-0.147123	0.148282	0.549626	57.2
ASAH2	0.03424	0.00446633	0.40389	0.4
ASAH2B	-0.241056	0.60842	-0.274588	3.7
ASAP1	0.039847	-0.0944667	-0.519685	26.2
ASAP2	0.169862	0.348877	0.271377	9
ASAP3	0.002794	0.0825977	-0.0924497	7.9
ASB1	0.0999773	0.278211	-0.137446	7.6
ASB10	0.288447	0.139651	-0.136496	0
ASB11	-0.0540203	0.186363	0.526243	0.1
ASB12	-0.0255503	0.107623	0.601521	0
ASB13	0.342383	-0.0227487	0.461689	5.4
ASB14	0.104197	0.209963	0.156907	0.6
ASB15	0.07876	0.1695	0.327166	0
ASB16	0.241283	0.0255553	-0.292397	0.7
ASB17	0.0106933	-0.0796766	0.715723	0
ASB18	0.422427	0.06777	0.384158	0
ASB2	0.061781	0.102683	0.408712	0.8
ASB3	0.0247323	0.108293	0.365224	12.4
ASB4	0.037093	-0.20413	0.63976	0.4
ASB5	-0.0681567	0.186587	0.58173	0.1
ASB6	-0.0725987	0.0244163	0.187711	9.4
ASB7	-0.255947	-0.0691963	0.254818	8.8
ASB8	0.16045	0.250337	-0.0814863	7.5
ASB9	-0.306493	0.401933	0.417688	3.6
ASCC1	-0.0371333	0.272327	0.798203	12.7
ASCC2	0.0593217	0.12902	0.185249	19.2
ASCC3	-0.0690133	0.248573	-1.28735	12.6
ASCL1	0.147451	0.161538	0.187482	1.7
ASCL2	0.19959	0.193656	0.704585	0.9
ASCL3	-0.161634	0.142993	0.26234	0
ASCL4	0.135827	-0.0319603	0.344577	0
ASCL5	0.105337	-0.0309743	0.341134	0.6
ASF1A	-0.24252	0.4236	-0.357121	15
ASF1B	0.0741403	0.00273167	-0.0118131	3.1
ASGR1	0.0218813	0.072935	0.054136	0.7
ASGR2	0.236773	0.12079	-0.229944	0.5
ASH1L	0.175707	0.298417	-0.0286784	10.6
ASH2L	0.00783767	0.491402	-2.24786	16
ASIC1	0.27438	0.233354	0.01662	1.3
ASIC2	0.00532333	-0.0616807	0.119016	0.5
ASIC3	0.0965923	0.416657	0.286437	2.7
ASIC4	0.180687	0.144618	-0.0411673	0.9
ASIC5	0.207168	-0.252273	0.968096	0
ASIP	0.289443	-0.038507	0.148437	0.3
ASL	0.361313	-0.179693	-0.294841	8.1
ASMT	-0.160304	0.111297	0.963464	0.8
ASMTL	-0.128113	0.199443	0.234566	7
ASNA1	0.303364	0.314073	-2.08394	21.2
ASNS	-0.194895	-0.0471204	-0.173294	9.6
ASNSD1	0.0595825	0.11701	0.127556	16.9
ASPA	0.0744863	0.35878	-0.159722	3.2
ASPDH	0.029242	0.0369433	0.0356117	1.1
ASPG	-0.20694	-0.00279467	0.418872	1.3
ASPH	0.0279567	0.196055	0.25135	22.5
ASPHD1	0.00145067	0.0593933	0.347621	2
ASPHD2	0.266797	0.041977	-0.390308	1.5
ASPM	0.36136	0.38192	-0.402479	1.9
ASPN	0.148503	-0.0303467	0.152293	10.3
ASPRV1	0.108905	0.22236	0.0541248	0.1
ASPSCR1	0.567883	0.465699	-0.685824	14.1
ASRGL1	0.318997	0.215093	-0.224326	6.6
ASS1	0.149497	0.11166	-1.08626	8
ASTE1	-0.0932	0.401123	0.308914	7.4
ASTL	0.225683	0.183286	-0.499524	0.5
ASTN1	-0.0487243	0.081056	-0.0955896	1.4
ASTN2	0.579523	0.0449263	-0.452276	3
ASUN	0.201784	0.261553	-0.972406	NA
ASXL1	0.0325243	0.25014	0.361412	27.3
ASXL2	0.688037	-0.227243	0.337443	13.1
ASXL3	0.041306	-0.111427	0.388147	0.9
ASZ1	0.17161	0.159781	0.222822	0
ATAD1	0.19512	0.4111	-0.171056	14.1
ATAD2	-0.346967	-0.0909674	0.620841	9.8
ATAD2B	0.0867143	0.409093	0.0967861	13.9
ATAD3A	0.0196597	0.181989	-0.0639495	9.7
ATAD3B	-0.09814	-0.468155	1.14222	9.8
ATAD3C	0.209772	0.0132133	-0.437615	2.2
ATAD5	0.153743	-0.0160874	0.399876	2.3
ATAT1	0.219695	-0.160628	0.178462	3.9
ATCAY	0.258183	0.105774	0.654356	1.3
ATE1	0.156253	-0.25938	0.585078	14
ATF1	0.455433	0.00115333	0.0749268	15.1
ATF2	0.175813	-0.155802	0.32224	15.2
ATF3	0.154817	0.306883	-0.0748874	42.8
ATF4	0.318602	0.09639	-0.402164	53
ATF5	0.19198	0.297963	-0.450167	2.8
ATF6	0.0379333	0.135919	0.0424032	18.5
ATF6B	0.0392397	-0.00401001	0.306116	15.6
ATF7	0.21001	0.186043	-0.644278	18
ATF7IP	-0.04753	-0.119736	0.438947	16.2
ATF7IP2	0.0446687	-0.0655807	0.557334	3.6
ATG10	0.238647	0.122107	0.197438	7.1
ATG101	0.139497	0.13547	0.412914	21.4
ATG12	0.186857	0.538207	0.513926	14.2
ATG13	-0.122565	0.41396	0.146279	11.5
ATG14	0.0430877	0.223962	0.816063	9
ATG16L1	-0.069299	-0.0638427	0.694424	8
ATG16L2	0.003575	0.0750527	0.213102	16.3
ATG2A	0.227076	0.0674533	0.192607	9.3
ATG2B	-0.19993	0.152013	0.0476652	3.4
ATG3	0.13705	0.110157	0.383131	23.2
ATG4A	-0.15328	0.19715	0.866511	10.8
ATG4B	0.273196	0.117545	0.319954	15.8
ATG4C	0.0910123	0.0340067	0.0809519	9.2
ATG4D	-0.163037	0.0915933	0.510395	7.3
ATG5	0.295695	-0.0461353	0.184921	15.4
ATG7	0.15351	0.00726933	0.43763	18.4
ATG9A	0.115719	0.293526	0.189594	13.6
ATG9B	0.0732033	0.224787	0.104687	0.1
ATHL1	0.293973	-0.0208611	0.175405	NA
ATIC	0.030223	0.433901	0.0904748	17.3
ATL1	-0.276167	0.261807	0.596574	4.3
ATL2	0.432659	0.102733	-1.29184	15
ATL3	0.0690513	-0.0593633	-0.165418	15.9
ATM	0.19576	0.11516	-0.0490694	10.1
ATMIN	0.375991	0.0705767	-0.781319	9.8
ATN1	0.0862733	-0.0178883	-0.256777	26.3
ATOH1	0.0004251	0.0371533	0.795928	0
ATOH7	0.0413273	-0.00572333	0.381524	0.2
ATOH8	0.113142	0.257557	0.205607	21.1
ATOX1	0.0703267	-0.131883	0.666907	21.3
ATP10A	0.167383	0.051022	-0.0980068	12.2
ATP10B	-0.200895	0.047879	0.533338	0.5
ATP10D	-0.013656	-0.106416	0.502262	9.4
ATP11A	-0.177828	0.132954	0.290171	36.9
ATP11AUN	0.245803	-0.0521233	0.2425	NA
ATP11B	0.00273167	0.0957111	0.118832	19.4
ATP11C	0.0993233	0.107488	0.550077	6.7
ATP12A	-0.0659217	-0.066518	0.567771	6.1
ATP13A1	0.187173	0.419995	-0.880493	15.6
ATP13A2	0.192677	0.0434837	-0.0599423	9.6
ATP13A3	0.241853	0.36768	-0.62326	22.1
ATP13A4	0.0673113	0.176138	0.359235	22
ATP13A5	-0.10663	0.1981	0.28146	0.4
ATP1A1	0.103317	0.607399	-4.10731	35.1
ATP1A2	0.0649003	0.210433	-0.120476	3.8
ATP1A3	0.115674	0.073033	0.555124	1.9
ATP1A4	0.0674713	0.236115	0.250487	0.3
ATP1B1	-0.00530033	0.29293	0.47784	16.9
ATP1B2	-0.0612667	0.123793	-0.357684	3.9
ATP1B3	-0.027499	0.256302	-0.0733382	44.9
ATP1B4	-0.0382583	-0.049706	0.473465	0
ATP2A1	0.170186	-0.133757	0.107283	0.1
ATP2A2	1.378	0.441678	-3.70815	8.9
ATP2A3	0.287007	0.41851	-0.317864	7.8
ATP2B1	0.140585	0.298309	-0.393608	9.2
ATP2B2	-0.110738	0.34498	0.255054	1
ATP2B3	-0.23978	-0.54426	0.463598	0.8
ATP2B4	0.0786947	0.0679577	0.111761	16.1
ATP2C1	0.256067	0.00488333	-0.281039	30.7
ATP2C2	0.0618233	0.236647	0.025025	21.9
ATP4A	-0.0120343	0.172592	-0.204032	0.1
ATP4B	-0.228774	-0.11008	0.873886	0.1
ATP5A1	0.315457	0.617723	-2.57112	NA
ATP5B	-0.12487	0.297453	-1.72606	NA
ATP5C1	0.149253	0.4868	-1.11672	NA
ATP5D	0.0118277	0.454847	-1.2692	NA
ATP5E	0.0945717	0.280217	-1.40185	NA
ATP5F1	-0.0354173	-0.273318	-0.181639	NA
ATP5G1	0.00420667	0.78843	-0.573107	NA
ATP5G2	-0.191734	0.22516	-0.529907	NA
ATP5G3	-0.211223	0.511793	0.318721	NA
ATP5H	-0.210658	0.0994233	-1.99236	NA
ATP5I	-0.206477	0.190773	-0.905119	NA
ATP5J	-0.0275733	0.232019	-0.264186	NA
ATP5J2	0.395183	0.911297	-2.24116	NA
ATP5J2-PTCD1	-0.192333	0.300402	-0.192776	NA
ATP5L	-0.282393	0.42736	0.111303	NA
ATP5L2	0.180138	0.14259	0.0158104	NA
ATP5O	0.229347	0.136755	-1.29266	NA
ATP5S	0.45336	0.0762223	-0.0347987	5.4
ATP5SL	0.26413	0.188846	-0.515512	NA
ATP6AP1	0.630418	0.277477	-3.16896	37.9
ATP6AP1L	0.098367	-0.192318	0.495511	1.5
ATP6AP2	0.471733	0.38314	-2.35014	30.2
ATP6V0A1	0.253183	0.163196	-0.55338	12.7
ATP6V0A2	-0.229337	0.105456	0.771228	13.1
ATP6V0A4	0.122454	-0.10665	0.135848	0.2
ATP6V0B	0.460402	0.476983	-4.1496	25.8
ATP6V0C	0.300907	0.372514	-4.2167	40.5
ATP6V0D1	0.22825	0.967583	-3.53179	34.5
ATP6V0D2	-0.07276	-0.224167	0.750595	12.2
ATP6V0E1	0.054427	0.165397	-0.117504	54.4
ATP6V0E2	0.00540667	0.0247233	0.263796	6.8
ATP6V1A	0.37236	0.69087	-3.9664	12.3
ATP6V1B1	0.166596	0.0315173	0.443385	2.1
ATP6V1B2	0.577117	0.36643	-4.64445	22.8
ATP6V1C1	0.10397	0.202803	-2.79807	12.9
ATP6V1C2	0.390687	0.343393	-0.329797	0.8
ATP6V1D	0.28172	0.083272	-2.5919	14.5
ATP6V1E1	0.202991	0.444377	-1.50901	31.7
ATP6V1E2	0.0404587	-0.310124	0.26796	2.4
ATP6V1F	0.388003	0.218023	-2.37961	38.9
ATP6V1G1	0.113006	0.435117	-2.69062	45.3
ATP6V1G2	0.00406333	0.0251367	0.459972	2
ATP6V1G3	0.181524	-0.00246167	0.32418	0
ATP6V1H	0.414403	0.576607	-1.52201	13.8
ATP7A	-0.223623	0.148367	0.142707	9.3
ATP7B	-0.0904	0.212773	0.415665	1.2
ATP8A1	0.0363363	-0.234009	0.216292	10.6
ATP8A2	0.50328	0.201033	-0.0975493	2.3
ATP8B1	0.20597	0.210572	0.226935	3.6
ATP8B2	-0.113143	-0.24469	0.31092	12.2
ATP8B3	0.414583	0.308457	0.208296	1.9
ATP8B4	0.12804	-0.140047	0.263816	3.2
ATP9A	0.23632	0.158978	-0.341544	6.7
ATP9B	-0.16454	-0.0950267	0.768039	13.9
ATPAF1	-0.235764	0.0813417	0.27532	7.5
ATPAF2	-0.149154	-0.103037	0.228715	9.8
ATPIF1	0.194462	0.0210097	0.405754	NA
ATR	-0.0035	-0.17868	-1.25073	10.3
ATRAID	0.174531	0.3264	0.262286	41.6
ATRIP	-0.0748963	0.265953	-1.70311	6
ATRN	0.303337	0.312189	-0.591535	10.6
ATRNL1	0.220933	-0.156268	0.583426	0.6
ATRX	0.0052	0.08442	0.0306576	15.9
ATXN1	0.141154	0.21621	-0.0821915	14.8
ATXN10	0.174344	0.234716	-2.54772	30.5
ATXN1L	0.0248864	0.200393	0.0442436	14.9
ATXN2	-0.0646267	-0.011944	0.872497	30.2
ATXN2L	0.00177033	-0.377717	0.266949	37.1
ATXN3	0.203233	-0.1274	0.491888	12.3
ATXN3L	-0.137937	0.0591567	0.535029	0
ATXN7	0.0759567	0.199647	0.37152	10.2
ATXN7L1	0.28929	0.183767	-0.0136718	7.8
ATXN7L2	0.22239	0.04183	-0.317495	3.4
ATXN7L3	-0.880763	0.27619	-0.643072	14.3
ATXN7L3B	-0.0267427	0.287246	0.670271	15.3
AUH	0.0942833	-0.08143	0.690405	9.7
AUNIP	0.209093	0.00113867	0.588721	0.6
AUP1	0.481503	0.349507	-0.771806	14.4
AURKA	0.0743033	0.6245	-3.03033	2.9
AURKAIP1	-0.0440067	0.0677933	-0.438137	14.4
AURKB	0.219913	0.387096	-2.16054	2.4
AURKC	0.0192677	0.117994	0.273979	1.3
AUTS2	-0.0772913	0.02966	0.332391	14.7
AVEN	-0.06657	0.10917	0.128081	8
AVIL	0.262895	-0.0353933	0.0630282	2.2
AVL9	0.0734467	-0.08608	-0.343195	12
AVP	0.244728	0.1685	-0.254725	0
AVPI1	0.138325	0.162454	0.412386	17.1
AVPR1A	-0.0171943	-0.0807183	0.557841	0.7
AVPR1B	-0.105579	0.41349	0.182757	0
AVPR2	-0.15107	0.150768	0.723867	1.9
AWAT1	-0.0407133	-0.0204023	0.394262	0
AWAT2	-0.014146	-0.0384843	0.601346	0.4
AXDND1	0.022861	0.104384	0.587043	0.3
AXIN1	0.0568405	-0.34068	0.377737	13.6
AXIN2	-0.106703	0.005667	0.639508	15.2
AXL	0.12363	0.173802	-0.409412	20
AZGP1	0.159794	0.246023	0.146006	3
AZI2	0.0122933	0.07183	0.433366	15.3
AZIN1	0.170746	0.0531433	-0.498988	39.3
AZIN2	0.0327317	0.0484162	0.270879	2.5
AZU1	0.139812	0.0837467	0.381809	15.3
B2M	0.057772	-0.193883	1.09283	191.2
B3GALNT1	0.183393	-0.192083	0.639135	10.8
B3GALNT2	0.10877	-0.00822	0.305248	3.7
B3GALT1	-0.150327	0.0281143	0.417912	0
B3GALT2	0.369567	0.0913767	-0.183	2.6
B3GALT4	0.196371	0.547367	-0.237826	6.7
B3GALT5	0.130742	-0.0344733	0.286273	0.2
B3GALT6	0.108604	0.0706567	-0.348732	10.1
B3GALTL	0.197057	0.023453	0.725935	NA
B3GAT1	0.103308	-0.085662	0.562227	1.8
B3GAT2	0.1188	0.120753	0.802028	1.2
B3GAT3	-0.3365	0.166003	-1.53705	12.8
B3GNT2	0.090708	0.59331	-0.8093	23.9
B3GNT3	-0.26616	0.211448	0.268809	1
B3GNT4	0.284717	0.278433	0.0932777	1.1
B3GNT5	0.0803677	0.149876	0.0329461	11.2
B3GNT6	0.452467	0.165303	0.150253	1.4
B3GNT7	0.0510561	-0.0900007	0.663943	17.7
B3GNT8	0.2945	0.484847	-1.05597	4.6
B3GNT9	0.224533	0.0407257	0.197917	7.3
B3GNTL1	-0.169258	-0.0981237	0.773462	4.4
B4GALNT1	-0.0949743	0.344723	0.288723	1.7
B4GALNT2	-0.156575	-0.0122533	-0.734723	1.1
B4GALNT3	-0.233632	-0.1658	0.375905	6.2
B4GALNT4	0.134074	0.191625	0.0678758	1.3
B4GALT1	-0.28777	0.030597	0.591821	34.9
B4GALT2	0.113171	0.180198	-0.629184	7.7
B4GALT3	-0.23622	0.75869	-0.959963	20.8
B4GALT4	0.100511	0.229677	-0.00744101	8.9
B4GALT5	0.300863	-0.079682	0.530743	20.1
B4GALT6	0.202123	0.065752	0.0910734	1.8
B4GALT7	-0.685164	0.428176	-1.55528	12
B4GAT1	0.10363	0.0510433	0.0724611	9.7
B9D1	-0.130499	0.0290737	-0.0736913	7.3
B9D2	0.144982	0.14992	-0.359261	11.2
BAALC	0.132643	0.0521303	0.593858	4.9
BAAT	0.167006	-0.554837	0.169082	0.2
BABAM1	-0.040724	0.174653	0.539662	21.6
BACE1	0.0101563	0.191577	0.534168	7.3
BACE2	-0.205838	0.209633	0.505038	4.9
BACH1	-0.414837	-0.320863	1.93926	25.2
BACH2	0.14083	-0.00406667	0.624882	5.8
BAD	0.135877	0.603363	-0.766713	17.7
BAG1	0.358847	-0.0120767	0.267089	21.2
BAG2	-0.182403	-0.155515	0.769412	4.1
BAG3	-0.0399417	0.0426583	0.374495	14.3
BAG4	0.129874	0.0682677	-0.0860165	6.9
BAG5	0.0385273	0.26598	0.319537	8.8
BAG6	0.0426373	0.29319	-0.629408	25.7
BAGE2	0.253899	0.302551	-0.938002	NA
BAHCC1	0.208234	0.0929167	-0.503602	4.4
BAHD1	-0.04344	0.0922543	0.409887	14.8
BAIAP2	0.285053	0.0144193	-0.163093	20
BAIAP2L1	0.00683967	-0.0756633	0.469055	15.4
BAIAP2L2	0.17394	0.297655	-0.0891696	0.3
BAIAP3	0.0479618	0.24363	-0.100208	3.1
BAK1	0.081709	0.0192347	0.127117	9.6
BAMBI	0.0896163	-0.142126	0.122345	5.7
BANF1	0.112624	0.446213	-3.23091	24.6
BANF2	0.191207	0.0752087	0.0707243	0.1
BANK1	-0.03673	0.037195	0.696623	4.9
BANP	0.535217	0.377367	-3.13082	13.4
BAP1	0.24236	-0.006225	-0.612809	14.9
BARD1	-0.166312	0.19364	-0.532433	5.3
BARHL1	-0.0310433	0.139513	0.176691	0
BARHL2	-0.00211742	0.08886	0.363375	0
BARX1	0.194535	-0.224727	0.582633	0
BARX2	0.246503	-0.00856467	0.626055	0.5
BASP1	-0.293036	0.148203	0.272379	9.1
BATF	-0.026992	0.706353	-0.232028	7.9
BATF2	-0.123552	0.048488	0.158577	7.8
BATF3	0.117723	-0.160307	0.210545	7.2
BAX	0.04748	0.277042	0.0487181	26.6
BAZ1A	0.0433793	-0.033041	0.454274	23.7
BAZ1B	0.103659	-0.174207	-0.161308	19.4
BAZ2A	0.0125887	0.209633	-0.0869524	31.5
BAZ2B	-0.129034	0.117661	-0.138729	18.1
BBC3	0.34904	0.0449697	0.278289	19
BBIP1	0.298593	-0.145753	0.731382	9.5
BBOX1	-0.27044	0.153671	0.618757	0.6
BBS1	0.223829	-0.027858	-0.101263	11.5
BBS10	-0.136716	0.0493606	0.604712	10.2
BBS12	0.199651	0.0405712	0.207062	4.1
BBS2	0.0424767	-0.271295	0.331826	12.6
BBS4	0.406603	0.0472867	0.0111559	11.4
BBS5	0.138957	-0.00719667	0.145427	5.7
BBS7	0.00431633	0.0470153	-0.010177	7.7
BBS9	0.13158	0.29083	0.239678	10.3
BBX	0.12174	0.29333	-0.378039	10.8
BCAM	-0.0174591	-0.401198	0.272304	41.6
BCAN	-0.0964867	-0.00527333	0.498717	1.5
BCAP29	0.315817	-0.0255367	1.06294	17.3
BCAP31	0.529113	0.175627	-0.618521	42.2
BCAR1	0.48196	0.389667	-0.446078	15.9
BCAR3	0.114043	0.0226489	0.220187	12.8
BCAS1	-0.248466	-0.09893	0.601232	2.4
BCAS2	0.299293	0.416263	-1.67499	17.5
BCAS3	0.05333	0.406157	0.681027	13.6
BCAS4	0.0359633	0.2142	0.0417705	3.8
BCAT1	0.183489	0.0614933	-0.179654	13.8
BCAT2	0.170452	-0.109839	0.0125521	19.9
BCCIP	-0.12659	0.41392	-0.409198	19
BCDIN3D	0.54183	0.35326	0.231457	4.5
BCHE	-0.053877	-0.10169	0.328117	3.7
BCKDHA	0.355487	0.55114	-1.24335	12.3
BCKDHB	0.0743835	0.0894537	0.219643	6.4
BCKDK	0.107447	0.294258	0.103878	18.2
BCL10	-0.305957	0.0144197	0.663981	20.4
BCL11A	0.0516993	0.258714	-0.371198	3
BCL11B	-0.0289793	-0.0289671	0.266311	1.1
BCL2	0.175345	0.0821867	0.522359	5
BCL2A1	0.189217	0.0793407	0.0979427	45.6
BCL2L1	0.0339108	0.204078	-1.03568	40.6
BCL2L10	0.256553	-0.187926	0.206131	0.1
BCL2L11	-0.00692333	0.205293	0.475885	9.7
BCL2L12	-0.0289677	-0.10675	0.217169	12
BCL2L13	-0.17072	0.176719	0.134621	10.6
BCL2L14	-0.04869	0.06401	0.323564	1.3
BCL2L15	0.006197	0.0434433	0.447318	0.7
BCL2L2	0.277165	0.345227	-0.150523	18.6
BCL2L2-PABPN1	0.03643	0.249485	-2.36414	10.3
BCL3	-0.129937	0.206817	-0.0902888	36.4
BCL6	-0.0305427	0.112925	0.542633	26.3
BCL6B	0.101408	0.547327	0.182286	26.2
BCL7A	0.0416443	-0.033426	0.37541	5.1
BCL7B	-0.126193	-0.0625257	0.614026	15.9
BCL7C	0.0658035	0.168943	0.372915	13.2
BCL9	-0.001534	0.13974	0.43206	5
BCL9L	-0.017317	0.198771	-0.220719	17.1
BCLAF1	-0.122909	0.235357	-0.495656	19.9
BCO1	0.072702	0.159502	0.410698	0.3
BCO2	0.122043	0.257565	0.315276	1.8
BCOR	0.0582833	0.196792	0.84154	11.4
BCORL1	-0.095394	0.105694	0.605479	6.7
BCR	-0.314672	0.448921	-0.199993	11.3
BCS1L	-0.191356	0.128727	-0.82088	10.7
BDH1	0.251123	0.0876433	-0.127824	2
BDH2	-0.14562	0.0429793	0.190893	13.8
BDKRB1	0.128593	0.247493	0.264016	3.7
BDKRB2	0.0202447	0.245723	0.42652	2.2
BDP1	-0.0886457	0.0810101	0.126683	3.7
BEAN1	0.347953	0.133392	0.204516	1.4
BECN1	0.241214	0.362303	-0.859127	24.1
BECN2	-0.0402303	0.218807	0.196598	0
BEGAIN	0.0103887	0.099922	0.194313	1
BEND2	0.128444	0.182028	0.35076	0.1
BEND3	0.301773	0.0509446	-1.04139	2
BEND4	-0.0435683	0.152833	0.395289	1
BEND5	0.170074	-0.016629	0.533205	3
BEND6	0.07964	-0.049461	0.673838	1
BEND7	0.127161	0.340497	-0.207259	3.3
BEST1	-0.155803	0.344413	-0.237174	4.7
BEST2	0.39961	-0.193863	0.5749	0.2
BEST3	0.344135	0.0445833	-0.263072	0.1
BEST4	-0.124243	0.188056	0.0412582	1.1
BET1	-0.115536	0.145789	-0.20098	10.6
BET1L	0.136207	0.2505	0.11644	20.4
BEX1	0.24562	0.192937	0.092424	2.1
BEX2	0.13168	0.251717	0.472145	6.6
BEX4	0.0730494	0.130122	0.699896	15.8
BEX5	0.0789103	0.211615	-0.00596005	5.7
BFAR	0.42494	0.78057	-0.599718	28.2
BFSP1	0.247983	0.10982	-0.114425	4.1
BFSP2	-0.028442	0.0379601	0.150684	0
BGLAP	-0.136339	-0.129245	0.720048	1.4
BGN	-0.024116	0.317647	0.409873	77.6
BHLHA15	-0.172337	0.128527	0.619336	0.5
BHLHA9	0.146334	-0.106233	0.862863	0
BHLHB9	0.187814	0.253667	0.477534	2.6
BHLHE22	0.389953	-0.0102447	0.184503	1.4
BHLHE23	0.249328	-0.0991973	0.581642	0
BHLHE40	0.03405	0.154263	0.358178	30.2
BHLHE41	0.194934	0.0384083	-0.0258938	9.1
BHMT	0.062835	0.170628	0.0691495	0
BHMT2	0.158555	0.0633203	0.128418	0.6
BICC1	0.183099	0.211917	0.538669	5.8
BICD1	0.141991	0.237497	-0.460279	6.6
BICD2	-0.160027	0.041647	0.00590451	9.1
BID	-0.056794	0.329367	0.201009	13.7
BIK	0.230386	0.376497	0.101509	2.8
BIN1	-0.127072	-0.0179507	-0.691482	4.6
BIN2	-0.127566	-0.0795253	0.0973293	7.7
BIN3	-0.156682	-0.143473	0.102285	11.4
BIRC2	0.0741797	-0.00161033	0.336734	34
BIRC3	0.03963	0.107097	0.816066	21.8
BIRC5	0.102123	0.253239	-1.85014	2.4
BIRC6	-0.234783	0.11059	-0.207859	12.5
BIRC7	-0.0352733	0.187753	0.510525	2.3
BIRC8	0.42421	0.0106587	-0.23348	0
BIVM	0.59847	-0.152583	-0.101271	6.4
BIVM-ERCC5	0.115704	0.226637	0.123925	2.3
BLCAP	0.120212	-0.23048	-0.00404142	12.2
BLID	0.048245	0.25982	0.433095	0.2
BLK	0.309447	-0.08258	0.306323	0.6
BLM	0.130906	0.249117	-0.486261	2
BLMH	0.0397303	0.318189	-0.215614	13.6
BLNK	0.024691	0.260066	-0.176975	3.2
BLOC1S1	-0.14414	0.0169463	0.414889	27.6
BLOC1S2	0.5967	0.092791	-0.232393	16.4
BLOC1S3	0.322407	0.166332	0.268609	11.1
BLOC1S4	0.162644	0.076683	0.867349	8.7
BLOC1S5	-0.0779833	0.0569983	0.25225	8
BLOC1S6	0.040586	0.0492683	0.708067	18
BLVRA	0.406156	0.318137	0.138057	27.7
BLVRB	-0.275479	0.010255	-0.448983	37.3
BLZF1	0.213733	0.106893	0.525627	11.3
BMF	0.24785	-0.103113	0.210854	7.7
BMI1	0.199262	0.2441	0.419112	16.7
BMP1	0.167867	0.185436	0.321685	72.2
BMP10	0.100223	0.260523	-0.201246	0
BMP15	-0.0514561	0.185727	0.488739	0.4
BMP2	0.180901	-0.0610017	0.480644	12.8
BMP2K	0.0886717	0.198107	0.370129	14.1
BMP3	0.102298	0.0243407	0.517674	21
BMP4	0.0557063	0.148053	0.36473	8.2
BMP5	0.00329	-0.0306293	0.634648	14.3
BMP6	0.10453	-0.16051	0.928824	5.8
BMP7	0.0373213	-0.0306083	0.600838	1.8
BMP8A	0.129281	0.178676	0.273156	0.7
BMP8B	-0.00604867	0.111926	0.266446	3.1
BMPER	0.34708	0.418426	0.0689655	5.7
BMPR1A	0.0140563	0.005338	0.239013	7.4
BMPR1B	0.208777	0.223713	0.341884	2.4
BMPR2	-0.0412257	0.0475333	0.523128	24.9
BMS1	0.446437	0.314263	-1.56694	14.1
BMX	-0.0104053	0.123664	0.670642	3.7
BNC1	0.033841	-0.0294033	0.0247249	0.7
BNC2	0.032005	0.0555693	0.152491	2.6
BNIP1	0.0156623	-0.0486367	-1.37263	10.1
BNIP2	0.0620533	0.776617	-0.291823	26.2
BNIP3	0.28765	-0.0343904	0.39116	6.7
BNIP3L	0.262733	0.137518	0.340935	31.3
BNIPL	0.118079	0.13552	-0.34018	6.5
BOC	0.0928113	0.0535393	-0.133187	3.6
BOD1	-0.0228967	-0.246352	0.741034	16.8
BOD1L1	-0.112985	-0.071732	0.412741	22.8
BOD1L2	0.028355	0.0893646	0.301139	0
BOK	0.214037	0.116387	-0.0201988	13.8
BOLA1	0.0923833	0.14989	-0.315926	9.3
BOLA2	0.249173	-0.20652	0.199014	2.7
BOLA2B	0.103043	0.0130297	-0.266312	4.9
BOLA3	-0.0365233	-0.458047	0.474203	14.1
BOLL	0.010657	0.0261333	0.472017	0
BOP1	0.322442	0.565123	-2.16262	2.3
BORA	0.129094	0.130473	-0.697549	7.7
BPGM	-0.047873	0.303157	0.266473	8
BPHL	-0.0402623	0.0737773	0.471905	3.8
BPI	-0.12882	-0.0710677	0.674549	6
BPIFA1	-0.0324957	0.0859053	0.629489	20.2
BPIFA2	0.193497	0.12778	0.0961209	0.7
BPIFA3	-0.0293413	-0.160336	0.436956	0
BPIFB1	0.292994	0.225693	-0.277672	101
BPIFB2	0.0327197	0.145913	0.0834164	2.1
BPIFB3	-0.0806073	-0.0324633	0.382128	0
BPIFB4	0.301941	0.0571557	0.0174533	0
BPIFB6	0.138564	0.467013	-0.0724286	0
BPIFC	-0.108827	-0.35932	0.159808	0
BPNT1	0.00368567	0.0428021	-0.0852848	11.5
BPTF	0.571697	0.457832	-2.24588	24.1
BPY2	0.136774	0.172553	0.565093	0
BPY2B	0.129305	0.0104	0.654407	0
BPY2C	0.119804	-0.11342	0.836796	0
BRAF	0.194691	-0.0262003	0.427041	15.9
BRAP	0.169544	0.293327	-0.839547	7.9
BRAT1	0.23134	0.302117	-0.647136	15.9
BRCA1	-0.169948	0.45636	-0.376533	4.9
BRCA2	-0.109497	0.256573	-0.794863	3.5
BRCC3	0.0241443	-0.246965	0.955911	9.4
BRD1	0.219463	0.231506	-0.15308	11.3
BRD2	-0.252015	-0.110046	0.880179	28.1
BRD3	-0.01642	-0.127973	0.180769	14.6
BRD4	0.239527	0.50112	-0.788649	22.5
BRD7	-0.250213	-0.193366	0.380671	27.9
BRD8	-0.0134467	0.529083	-0.771488	14
BRD9	0.306892	0.185583	-0.447222	11.9
BRDT	0.451138	0.179992	0.136654	0
BRE	0.133886	0.13828	0.73706	NA
BRF1	0.132678	0.30205	-1.95653	11.3
BRF2	-0.0799517	0.441066	-0.303473	9
BRI3	0.203574	0.25433	0.130774	56.6
BRI3BP	0.216337	-0.0136933	0.219354	3.4
BRICD5	-0.0595173	0.06359	0.258096	2.1
BRINP1	0.158687	0.0913613	0.207484	1.1
BRINP2	-0.0451571	0.08623	0.286801	0.3
BRINP3	0.0808567	0.126606	0.328675	1.6
BRIP1	-0.03558	-0.818067	0.269673	1.3
BRIX1	-0.235357	0.24773	-2.5372	14
BRK1	0.0940733	-0.276067	-0.402564	49.3
BRMS1	0.00477467	-0.09431	0.326075	16.7
BRMS1L	0.188209	-0.212263	0.0447845	6.7
BROX	0.17245	0.32552	0.210158	18.5
BRPF1	-0.151123	0.177928	0.165969	10.7
BRPF3	0.0614095	0.10803	0.721014	9.6
BRS3	0.224304	-0.00788033	0.426528	0.1
BRSK1	0.274938	0.561057	-0.0226709	1.7
BRSK2	0.0231723	0.30792	0.0426705	1.4
BRWD1	-0.059725	0.148629	0.431664	10
BRWD3	-0.36441	0.01396	1.05288	12.7
BSCL2	0.197087	0.436538	-0.492106	11.5
BSDC1	0.119454	0.220137	-0.26324	19.6
BSG	0.209164	0.116057	0.378632	36.1
BSN	0.078778	-0.0631927	0.0221283	1.3
BSND	0.20241	-0.239327	0.39395	0
BSPH1	0.0479847	0.079875	0.543875	0
BSPRY	-0.0198398	-0.0156867	0.339376	4.1
BST1	0.188118	0.0616442	0.543121	9.4
BST2	0.346715	0.239103	-0.00741662	44.9
BSX	-0.055974	-0.273897	0.911719	0
BTAF1	-0.0367977	-0.011162	0.175329	20.1
BTBD1	-0.15727	0.144057	0.462445	8.1
BTBD10	-0.322823	0.194157	0.533937	10.2
BTBD11	-0.0366347	0.17151	0.270357	1
BTBD16	0.14424	0.45031	-0.31826	0.3
BTBD17	-0.180403	0.0738836	0.341591	0.4
BTBD18	0.13928	0.19202	-0.177232	0
BTBD19	-0.207117	-0.167695	0.645516	4.1
BTBD2	0.199355	0.12863	0.304877	14.6
BTBD3	0.207274	0.204817	0.245313	10
BTBD6	0.219136	0.03964	0.167951	17.7
BTBD7	0.0661433	0.597513	-0.521277	10.6
BTBD8	0.027007	0.09689	0.262194	2.5
BTBD9	0.0282087	-0.11744	0.853633	12.5
BTC	-0.128966	-0.33151	0.642268	3.4
BTD	-0.32702	0.131	0.693429	8.2
BTF3	0.0921633	0.499223	-1.70897	66.6
BTF3L4	0.282238	0.0205133	-1.37325	19.6
BTG1	0.197427	0.312021	-0.206618	85.6
BTG2	0.128186	-0.151992	0.492752	40.7
BTG3	0.154247	0.235971	0.179121	32.9
BTG4	0.285058	-0.109047	0.0846698	0.4
BTK	-0.0792003	0.0815733	0.290558	10.7
BTLA	-0.39087	0.169577	0.513047	1.2
BTN1A1	0.0953673	-0.028893	0.556762	0
BTN2A1	0.307907	-0.0374287	-0.149111	17.2
BTN2A2	0.0704983	0.223967	0.261927	15.6
BTN3A1	-0.0181477	0.076467	0.508335	29.9
BTN3A2	0.0274007	0.055791	0.797479	21.3
BTN3A3	0.0465177	-0.0236763	0.319941	19.5
BTNL10	0.688359	0.157017	-0.0733115	NA
BTNL2	0.239697	0.00272033	0.371242	0
BTNL3	-0.103882	-0.0541533	0.25205	0.4
BTNL8	0.177495	0.18498	-0.231651	1.9
BTNL9	0.121399	0.240633	-0.124713	25.4
BTRC	-0.195611	0.237557	0.32498	6.8
BUB1	0.232921	0.0491293	-0.930379	2.1
BUB1B	0.0454827	0.224377	-2.30752	1.8
BUB3	0.764727	0.676742	-5.18359	22.4
BUD13	0.635373	0.279403	-1.29952	14.4
BUD31	0.47399	0.770203	-3.62663	26.2
BVES	-0.152377	0.233595	0.457557	2.3
BYSL	0.224727	0.228544	-0.977096	7.1
BZRAP1	0.448053	0.43797	-0.666869	NA
BZW1	0.0421533	0.177277	0.0485295	29.5
BZW2	-0.05861	-0.128649	0.328709	8.1
C10orf10	0.159823	0.248543	0.672188	NA
C10orf105	-0.106126	0.26533	0.422377	1.1
C10orf107	0.052628	0.0790107	0.23221	NA
C10orf111	0.0344853	0.0787633	0.327762	NA
C10orf113	0.030561	-0.307353	0.692277	0.2
C10orf12	0.140219	0.405793	0.00553831	NA
C10orf120	0.0301933	0.0225757	0.237848	0
C10orf126	0.166865	-0.105819	0.378954	NA
C10orf128	0.0131113	-0.0360533	0.174672	21.1
C10orf131	0.01655	0.254054	0.801237	NA
C10orf142	0.3334	0.0941733	-0.000911637	0.1
C10orf2	0.223235	0.392717	-0.776547	NA
C10orf25	0.21879	0.0477447	0.356205	NA
C10orf32	0.009315	0.230067	-0.0166306	NA
C10orf35	-0.014072	0.159921	0.441748	NA
C10orf53	-0.0395494	0.279513	0.317532	0.1
C10orf54	0.0883541	-0.011307	0.290505	NA
C10orf55	0.235355	-0.184457	0.249682	0.7
C10orf62	0.002816	0.131586	0.618031	0
C10orf67	0.248207	0.193101	0.208564	4
C10orf71	0.194279	0.266792	0.0934893	0.1
C10orf76	0.212218	0.058171	-0.25233	18.1
C10orf82	-0.13473	0.0445127	0.630373	0.2
C10orf88	0.018782	-0.205472	0.738224	7.5
C10orf90	-0.147203	0.175323	0.650364	0.8
C10orf91	-0.0698383	0.224818	0.282522	NA
C10orf95	0.0914107	-0.0304807	0.577731	9.8
C10orf99	0.07932	0.13859	0.541714	0
C11orf1	0.0255753	0.1545	0.549948	15.8
C11orf16	-0.015369	0.268825	0.115597	5.2
C11orf21	-0.138817	-0.0608063	0.503066	5.2
C11orf24	0.24781	-0.0263463	0.260942	12.6
C11orf30	0.110163	0.0119167	-0.137776	NA
C11orf31	-0.158018	0.157807	0.189737	NA
C11orf40	0.173051	0.119859	0.511413	0
C11orf42	0.334699	-0.042985	0.476027	0.1
C11orf44	-0.0825067	-0.137457	0.424416	NA
C11orf45	0.0476387	-0.123131	0.516185	2.8
C11orf49	-0.0576033	0.109418	0.464329	11.2
C11orf52	-0.0222427	0.120647	0.219375	12.7
C11orf53	-0.0765933	-0.190737	0.586987	0.1
C11orf54	0.240387	-0.171033	0.921064	8
C11orf57	0.302227	-0.100092	-1.07895	NA
C11orf58	-0.215788	-0.499819	0.533198	41.6
C11orf63	0.381609	-0.0981667	0.517273	NA
C11orf65	-0.52436	0.223918	0.646062	1.6
C11orf68	-0.0697567	0.123845	0.424662	15.4
C11orf70	0.0639467	0.207738	0.144211	7.2
C11orf71	0.0329293	0.0832933	0.354263	3.9
C11orf73	0.472473	0.41741	-0.149391	NA
C11orf74	-0.200513	0.00168967	0.632017	8.1
C11orf80	-0.0458717	0.645277	-0.322634	4.4
C11orf84	0.0788068	0.00407	0.140361	NA
C11orf85	0.0709067	-0.0255158	0.0973875	NA
C11orf86	-0.080128	0.112007	0.56821	0.1
C11orf87	0.137402	0.0355493	0.299524	0.7
C11orf88	0.12181	0.0860317	0.127681	13.9
C11orf91	0.161637	0.0124547	0.292621	1.4
C11orf94	-0.24293	0.0304174	0.562232	0
C11orf95	0.00284767	0.04859	-0.136518	3.5
C11orf96	0.302813	0.00777667	0.243738	61.9
C11orf97	-0.00076	0.017702	1.08032	5.5
C11orf98	0.277392	0.181214	-0.429016	8.7
C12orf10	-0.116132	0.126173	-0.10667	13
C12orf29	0.153205	0.047464	0.60943	7.2
C12orf4	0.386347	0.00790567	-0.196616	10.7
C12orf40	0.160455	0.118249	0.0125616	0
C12orf42	0.186894	-0.0437863	0.051489	0
C12orf43	0.00458267	0.110537	0.232806	7.8
C12orf45	0.102296	0.201676	-1.84491	7.7
C12orf49	-0.093833	0.31121	-0.203117	20.4
C12orf50	-0.0704997	0.0350627	0.586391	0
C12orf54	0.466973	-0.087067	0.17267	0.1
C12orf56	0.0721313	0.185564	0.355197	0.1
C12orf57	-0.147118	0.159452	0.259608	34.2
C12orf60	0.115021	-0.176979	0.494066	2
C12orf65	-0.0153687	0.201883	-0.721031	10.6
C12orf66	0.0621315	0.11757	0.429422	5.2
C12orf71	0.0131529	0.0689467	0.329443	0.3
C12orf73	-0.10267	0.161084	0.397886	5.8
C12orf74	0.249655	0.150098	0.045342	6.6
C12orf75	0.243517	-0.391618	0.568069	8.1
C12orf76	0.053368	0.291078	-0.464483	9.7
C12orf77	-0.207258	0.290308	0.58396	NA
C12orf79	0.0966173	-0.0474533	0.482753	NA
C12orf80	0.128936	0.22	0.0208162	NA
C14orf1	0.171787	0.0776973	0.231806	NA
C14orf105	-0.266497	0.119074	0.640405	NA
C14orf119	0.0549	0.331873	0.0904657	30.4
C14orf132	0.0497133	0.128275	0.337074	12.5
C14orf142	-0.161057	0.0297233	0.376961	NA
C14orf159	-0.0289267	0.05261	-0.288766	NA
C14orf166	-0.199093	0.248197	0.825432	NA
C14orf169	0.0887327	0.141883	0.565421	NA
C14orf177	0.137245	0.125637	0.697403	0
C14orf178	-0.00969	0.046584	-1.17927	0.7
C14orf180	0.0329583	-0.0322087	0.710808	0.2
C14orf2	0.197834	-0.282762	0.549058	NA
C14orf28	0.096346	0.406027	0.145472	5.1
C14orf37	0.275	0.425687	-0.237092	1.8
C14orf39	0.48175	-0.153775	0.480033	0
C14orf79	-0.0763133	0.232634	0.437906	NA
C14orf80	0.252426	0.42246	-1.36939	NA
C14orf93	0.246482	0.314136	-0.2231	8.7
C15orf26	0.158392	0.127813	0.26376	NA
C15orf27	0.132013	0.209248	0.117149	NA
C15orf32	-0.0630983	0.35048	0.31697	NA
C15orf38-AP3S2	0.00599767	0.145781	0.118436	13.1
C15orf39	0.007317	0.153444	-0.166035	11.7
C15orf40	0.168762	-0.0563147	0.304263	9.2
C15orf41	0.135707	0.1774	-0.0573988	2.9
C15orf43	0.214407	-0.00585667	-0.0540752	NA
C15orf48	0.20527	0.221773	0.0684195	11.2
C15orf52	-0.115081	0.19198	0.0925446	NA
C15orf53	0.1636	-0.0296337	0.427463	2.3
C15orf54	-0.00959967	0.188887	0.592871	NA
C15orf56	-0.0905323	0.0880957	0.418631	NA
C15orf57	0.0638233	0.175365	0.414774	NA
C15orf59	0.023195	0.185167	0.216482	1.7
C15orf61	0.154656	0.054	0.234928	7.2
C15orf62	-0.207407	0.122233	0.648628	1.6
C15orf65	-0.151286	0.15428	0.147273	3.8
C16orf13	-0.128377	-0.156007	0.394487	NA
C16orf45	-0.25469	0.0309743	0.271149	6
C16orf46	0.162287	0.165044	0.453136	2.2
C16orf47	-0.112323	0.086316	0.0702573	NA
C16orf52	-0.0324933	0.121506	0.206324	NA
C16orf54	0.0982433	-0.128162	0.548654	7.1
C16orf58	-0.276293	0.008127	0.569255	13.9
C16orf59	-0.0811413	0.53094	-1.09205	NA
C16orf62	0.201547	0.611697	-1.44308	NA
C16orf70	0.0535533	0.0261367	0.198858	7.9
C16orf71	0.00238067	-0.0571733	0.539255	1.7
C16orf72	0.31192	0.539543	-0.35839	19.3
C16orf74	-0.103095	0.169873	0.554851	2
C16orf78	0.0498493	-0.0456867	0.183599	0
C16orf82	0.016157	0.427937	0.274522	NA
C16orf86	-0.019114	0.0367933	0.182061	2.4
C16orf87	0.0157943	0.0251267	0.243754	6.1
C16orf89	0.128229	0.24766	-0.0323946	35.8
C16orf90	-0.279953	-0.197608	0.819008	0
C16orf91	0.33287	0.207113	0.317578	6.4
C16orf92	0.159235	0.0651538	0.211324	0.1
C16orf93	0.0650667	-0.0359067	0.314467	NA
C16orf95	-0.135313	0.217258	0.507433	0.7
C16orf96	0.0383663	-0.0249383	0.397709	0.1
C16orf97	-0.065489	0.0296833	0.468239	NA
C17orf100	-0.06969	0.37456	0.20952	1.2
C17orf102	-0.0872177	0.104083	-0.00542082	NA
C17orf104	0.28331	0.147004	-0.425537	NA
C17orf105	0.0847533	0.0340243	0.161971	NA
C17orf107	0.146747	0.41165	0.169347	2.9
C17orf112	0.0748933	0.05841	0.432063	NA
C17orf47	0.377223	0.07874	-0.315762	0.3
C17orf49	0.441457	-0.0151533	-0.164694	30.4
C17orf50	0.296435	0.0800827	0.0194305	0
C17orf51	0.14718	0.207726	-0.174246	3
C17orf53	-0.399195	0.270663	-1.02483	1.3
C17orf58	-0.0760683	0.112116	-0.575566	6.2
C17orf59	0.229247	0.353948	-0.502425	NA
C17orf62	-0.209197	0.309133	0.167835	20.2
C17orf64	-0.096242	-0.0611233	0.369221	0
C17orf67	-0.228937	0.300078	0.345404	3.1
C17orf70	-0.123377	0.396213	-0.363176	NA
C17orf74	0.0191492	0.442977	-0.163651	NA
C17orf75	0.28526	0.129043	-0.26937	8
C17orf77	0.0122197	0.13695	0.63719	NA
C17orf78	-0.124956	0.269119	0.390968	0
C17orf80	0.236177	0.0213013	0.485445	10.2
C17orf82	0.183002	0.0732213	-0.0466349	NA
C17orf85	-0.0606467	-0.062942	0.0712854	NA
C17orf89	0.13767	0.29002	-0.397995	NA
C17orf96	-0.290243	0.122817	0.315946	NA
C17orf97	0.0709727	0.0419967	0.670945	3.8
C17orf98	-0.000613333	0.222723	0.0968294	0
C17orf99	-0.03437	0.185063	-0.417158	1.6
C18orf21	0.0495633	0.122183	-0.869607	11.3
C18orf25	-0.0708167	0.094108	0.445967	5.9
C18orf32	0.230024	0.00681	0.41964	19.6
C18orf42	0.394367	-0.100352	0.681832	NA
C18orf54	-0.0368167	-0.100377	0.705233	2.5
C18orf63	-0.22725	0.061394	0.58005	0.1
C18orf65	0.0512697	0.114146	0.397299	NA
C18orf8	0.409037	-0.144152	0.505273	NA
C19orf12	0.121193	0.05623	-0.730528	5.6
C19orf18	0.18563	0.433497	0.161053	1.1
C19orf24	0.0411427	0.0862623	0.644677	17
C19orf25	0.321057	0.222477	-0.661775	13
C19orf26	0.296988	0.0427583	0.449786	NA
C19orf33	0.0286879	0.147477	-0.342427	34.8
C19orf35	0.131716	0.25424	0.0758421	NA
C19orf38	0.278713	0.0669147	0.255157	12.8
C19orf40	-0.20772	0.05653	-0.696631	NA
C19orf43	0.406527	-0.0746333	-0.180731	NA
C19orf44	0.031973	-0.133063	0.272517	4.5
C19orf45	0.141927	0.154376	0.131259	NA
C19orf47	-0.0198533	0.11635	-0.294746	3.4
C19orf48	0.0357603	0.123967	0.194013	8
C19orf52	0.328633	0.62163	-2.56974	NA
C19orf53	0.121193	0.43485	-1.6467	35.5
C19orf54	0.230467	0.270413	-0.37742	13.4
C19orf57	0.334965	-0.204456	0.639121	1.6
C19orf60	0.0103533	0.0149437	0.417969	NA
C19orf66	0.402523	-0.000866	0.0455371	11.6
C19orf67	0.29818	0.111479	0.341572	0
C19orf68	0.044744	0.195134	0.1987	NA
C19orf70	0.0218023	0.119214	-0.403748	12.7
C19orf71	0.28257	0.0443493	0.133306	2.1
C19orf73	0.393348	0.269616	-0.129689	1.5
C19orf80	0.0466167	0.107213	0.375077	NA
C19orf81	0.0906487	0.199827	0.261365	0
C19orf84	0.39573	0.261507	-0.107028	0.1
C1D	-0.04718	-0.0986173	0.336449	14.4
C1GALT1	0.467687	0.0152667	0.34086	10.9
C1GALT1C1	-0.32192	0.360275	0.75883	12.4
C1GALT1C1L	0.0660593	-0.0934727	0.239334	0.3
C1orf100	0.122461	0.122203	0.105941	0
C1orf101	-0.0555787	0.0544153	0.0291136	NA
C1orf105	0.082389	0.123805	0.126726	0
C1orf106	-0.169752	-0.200195	-0.121022	NA
C1orf109	-0.09883	0.633263	-2.82275	8.8
C1orf110	-0.054488	0.145327	0.683167	NA
C1orf111	-0.094735	0.262133	0.302942	NA
C1orf112	0.0655167	0.097653	0.197546	2.6
C1orf115	0.259973	0.230513	0.40623	6.2
C1orf116	-0.226843	-0.011666	0.564664	42.8
C1orf122	-0.181457	-0.0962448	1.1027	9.3
C1orf123	-0.083223	0.223808	-0.117511	20.3
C1orf127	0.294967	-0.113239	0.0400667	0.3
C1orf131	0.369793	0.177117	-2.02242	9.8
C1orf137	-0.30541	0.179173	0.313186	NA
C1orf141	-0.0585483	0.0244757	0.786943	2
C1orf146	0.285023	0.129108	0.425421	0.1
C1orf158	0.0390613	-0.0490751	0.526482	2.8
C1orf159	0.62564	0.200307	-0.472401	5.6
C1orf162	0.0885333	0.0207597	-0.195876	40.1
C1orf167	0.154239	0.0122683	0.42282	0.5
C1orf168	0.256957	-0.0733667	0.356881	NA
C1orf174	0.130768	0.0615971	0.779756	14.5
C1orf177	-0.05911	0.17976	0.0972341	NA
C1orf185	0.252701	-0.278683	0.57109	0
C1orf186	0.08464	0.0500477	-0.000332743	NA
C1orf189	0.150178	0.179859	0.0988796	5.6
C1orf194	0.16133	0.131108	0.290709	7.5
C1orf195	0.101756	-0.167697	0.597828	NA
C1orf198	0.0342609	-0.121053	0.307675	41.9
C1orf204	0.082219	0.016805	0.207743	NA
C1orf21	0.099959	-0.00843233	0.165343	12.2
C1orf210	0.268605	-0.0544462	0.212181	13.5
C1orf216	0.301578	0.0571677	-0.0571689	3.1
C1orf226	0.0891397	0.05324	0.47776	3
C1orf228	0.0100487	0.28524	0.121401	2
C1orf229	0.366457	-0.259357	-0.168406	NA
C1orf233	0.0729567	-0.0336699	0.670397	NA
C1orf234	0.145201	0.22391	-0.0301598	NA
C1orf27	-0.110813	0.334207	-0.982384	NA
C1orf43	0.07893	0.132943	-0.0790496	30.5
C1orf50	0.0291963	0.145158	0.407731	7.3
C1orf52	-0.110166	-0.0513443	0.648381	14.6
C1orf53	0.178046	0.0576367	0.230188	5
C1orf54	-0.00807833	0.09168	0.0633887	11.8
C1orf56	0.27345	0.269173	-0.712256	2.6
C1orf61	0.156268	0.0104867	0.120615	1.9
C1orf64	0.204577	0.106168	0.224665	NA
C1orf68	0.107141	-0.0657097	0.428394	0
C1orf86	0.183624	0.0383373	-0.21101	NA
C1orf87	0.072128	-0.29864	0.161855	6.8
C1orf94	0.213463	0.014753	0.254026	0
C1orf95	0.084295	0.191907	0.382806	NA
C1QA	-0.118745	0.185782	0.591853	60.7
C1QB	-0.0291723	0.363	0.328175	87.9
C1QBP	0.0831593	0.418543	-0.569163	26.6
C1QC	-0.018508	0.173	0.437701	48.2
C1QL1	0.0877133	-0.0513267	0.445823	1.3
C1QL2	0.01061	0.328617	-0.470651	0.7
C1QL3	-0.0242607	-0.0102503	0.69114	0.9
C1QL4	-0.0669343	0.0454667	0.264514	0.1
C1QTNF1	0.184896	-0.109297	0.0684378	9.7
C1QTNF2	-0.168206	0.199583	0.433093	5
C1QTNF3	-0.0987233	0.129416	0.374795	2.6
C1QTNF4	0.136373	0.0741933	-0.0512698	1.4
C1QTNF5	0.337938	0.360033	-0.0507618	8.9
C1QTNF6	-0.253013	0.321757	0.601724	9.2
C1QTNF7	-0.102763	0.32121	0.368989	7.9
C1QTNF8	0.147752	-0.0852933	0.36085	0.3
C1QTNF9	0.103252	-0.0470622	0.153028	0.4
C1QTNF9B	-0.0576183	0.09336	-0.129816	0.1
C1QTNF9B-AS1	0.113794	-0.00828667	-0.375282	NA
C1RL	0.217098	0.101814	0.818813	14.2
C1S	0.0225717	0.0739433	0.0794228	31.4
C2	0.149147	0.165302	-0.0916112	19.4
[truncated: 17,116 more rows]

## Sheet: S5B Fig
S5B Fig numerical data
gene	A549_p53KO_mean	LXF289_mean	mean_beta_score	expression_level
A1BG	0.0288807	-0.125366	0.338789	0
A1CF	-0.00170347	-0.011418	0.707498	0.1
A2M	-0.0487567	0.118199	0.368812	227.4
A2ML1	-0.035965	0.041036	0.104357	0.1
A3GALT2	0.103237	-0.0947537	0.444285	0.5
A4GALT	0.253687	0.01225	0.814373	14
A4GNT	-0.0595683	0.181836	0.405069	0.3
AAAS	0.00423233	-0.11656	-0.147375	13.4
AACS	0.110123	0.057761	0.17281	4.9
AADAC	-0.043245	-0.106757	0.345737	1.7
AADACL2	0.137867	-0.0287872	0.0991616	0.1
AADACL3	0.237049	-0.016316	-0.15769	0
AADACL4	-0.048978	0.0371187	-0.411957	0
AADAT	-0.108027	0.178805	0.324713	4.7
AAED1	0.171694	0.02694	0.406028	13.1
AAGAB	-0.09493	-0.144084	0.0613057	15.2
AAK1	-0.313127	-0.069274	0.459883	7.5
AAMDC	0.176794	0.0195463	0.25851	11.8
AAMP	0.216443	-0.0121533	-1.96011	28.8
AANAT	0.3289	-0.0266677	0.111958	0.3
AAR2	-0.036227	-0.0831747	0.081819	15.5
AARD	0.116178	0.0872937	0.636976	2.9
AARS	-0.173271	-0.0715773	-3.19951	19.5
AARS2	0.331383	-0.1917	-0.167653	10.9
AARSD1	0.229507	-0.139267	-0.021565	8
AASDH	0.100287	0.0647137	0.125607	8
AASDHPPT	0.364641	0.04972	-0.49387	10
AASS	-0.218278	-0.042713	0.811071	9.1
AATF	0.48389	0.0843487	-1.35553	6.8
AATK	0.0427367	0.0211047	-0.492369	9.7
ABAT	0.367787	0.084188	0.175464	2.8
ABCA1	0.258797	0.086427	0.263716	12.7
ABCA10	-0.113491	0.13592	0.162127	2.5
ABCA12	0.366883	0.0489067	0.0384997	0.1
ABCA13	-0.07533	-0.0229287	-0.0187923	15.7
ABCA2	0.344093	-0.109286	-0.0302018	4.1
ABCA3	-0.17091	0.075428	0.341381	75.8
ABCA4	0.135285	-0.136087	-0.806861	0.4
ABCA5	0.237143	0.0553407	0.0920159	4.9
ABCA6	0.191675	0.078621	0.107859	9.3
ABCA7	-0.09037	-0.0404393	0.396817	9.5
ABCA8	0.08307	0.02954	0.24187	15.2
ABCA9	0.0199827	0.00340633	0.163387	5.6
ABCB1	0.35262	0.0289367	0.304925	3.8
ABCB10	0.164668	0.0175606	0.454963	9.8
ABCB11	-0.24867	0.0139537	0.147539	0
ABCB4	0.344262	-0.04293	0.301404	0.1
ABCB5	0.21754	-0.0591937	0.29909	0.2
ABCB6	-0.0910833	0.0175947	0.279763	7.2
ABCB7	-0.0455177	0.116689	-2.60675	12.2
ABCB8	0.114407	-0.0650345	0.511628	11.7
ABCB9	0.21172	-0.0348643	-0.41222	3.4
ABCC1	-0.059793	-0.14567	0.238939	10.9
ABCC10	-0.0165503	-0.0228486	0.13326	15.9
ABCC11	0.0128949	-0.00560933	-0.243875	0.1
ABCC12	0.0627903	0.0445607	-0.0391882	0.1
ABCC2	0.22848	0.157954	0.38029	0.3
ABCC3	0.260268	0.12703	-0.128379	9
ABCC4	0.0327087	0.0844593	0.757591	13.8
ABCC5	-0.111546	-0.063133	0.228727	9.4
ABCC6	0.00581833	0.0717187	-0.0617951	2.8
ABCC8	0.00318333	0.175392	0.29389	2.9
ABCC9	0.002909	-0.01698	0.28883	6.2
ABCD1	-0.0733813	0.0616738	0.570909	7.5
ABCD2	0.021646	-0.137275	0.0753949	1.4
ABCD3	-0.0439987	0.0467157	0.388441	11.2
ABCD4	0.199463	0.124958	0.0876661	16.3
ABCE1	0.145504	0.21215	-3.04577	17.3
ABCF1	-0.0653923	0.0580037	-3.22638	13.5
ABCF2	0.29679	-0.032616	-0.179716	5.8
ABCF3	-0.1087	-0.037866	-0.00609076	12.1
ABCG1	-0.267164	-0.0493127	0.540267	25.2
ABCG2	0.136667	-0.00303967	0.0611545	3
ABCG4	0.166577	0.0963447	0.107333	0.5
ABCG5	0.063326	0.0960817	-0.98025	0.1
ABCG8	0.0975077	0.109268	-0.185038	0.1
ABHD1	0.11074	-0.0973453	-0.0503262	0.2
ABHD10	0.181639	-0.029135	0.36716	9.7
ABHD11	0.131113	0.0299823	-0.212686	8.4
ABHD12	0.576977	-0.00240497	-0.133718	14
ABHD12B	-0.24198	-0.0872093	0.47737	0.8
ABHD13	-0.052459	-0.0841219	0.384418	15.4
ABHD14A	-0.00398767	0.033354	0.331279	9.7
ABHD14B	0.089422	0.0886223	0.211172	21.5
ABHD15	0.201043	0.149083	-0.0424114	5.6
ABHD16A	0.161573	-0.0688003	0.241511	10.2
ABHD16B	0.0488487	-0.0167433	1.03112	2.2
ABHD17A	0.106117	-0.0562925	-1.2828	13
ABHD17B	0.263723	0.0446113	0.284163	7.5
ABHD17C	0.351863	-0.045351	0.292201	27.2
ABHD2	-0.0622623	0.117781	0.820378	22.2
ABHD3	-0.008695	0.0668863	0.440739	12.8
ABHD4	0.30288	-0.106366	0.351823	13.6
ABHD5	0.250809	0.000119667	0.202099	14.1
ABHD6	0.0510567	-0.105131	0.588965	6.3
ABHD8	0.0674633	-0.164552	0.48179	7.3
ABI1	-0.259073	0.098286	0.129326	22.5
ABI2	0.123186	-0.0405442	0.415741	13.4
ABI3	0.0355033	-0.0668043	0.366811	12
ABI3BP	-0.119191	0.111597	0.407515	34.5
ABL1	-0.002336	0.0338813	-0.333612	13.8
ABL2	0.190121	-0.109835	0.372301	11.5
ABLIM1	0.221849	0.132571	0.0659386	15.7
ABLIM2	0.00575133	0.0349557	0.449194	1.8
ABLIM3	-0.17733	-0.132528	0.554258	9.1
ABO	-0.011594	-0.0864853	0.0704492	3.6
ABR	0.236406	0.00424067	-0.158264	9.3
ABRA	0.225037	0.111357	-0.155086	0.1
ABRACL	0.183763	-0.146652	0.240825	14
ABT1	0.517783	-0.12497	-2.21752	11.4
ABTB1	0.250477	-0.185107	-0.0537714	15.5
ABTB2	0.128115	-0.0536725	0.42765	2.9
ACAA1	0.08042	0.0725483	0.321552	8.2
ACAA2	0.301157	0.0999767	0.71695	7.9
ACACA	0.25852	0.132423	-1.89751	7.3
ACACB	0.126913	-0.072661	0.376487	3.1
ACAD10	-0.328762	0.128099	-0.045966	9.6
ACAD11	-0.113019	-0.00969267	0.614427	4.9
ACAD8	0.155147	-0.0390077	0.22563	10.1
ACAD9	-0.0456737	0.126259	0.035501	11.6
ACADL	-0.354264	0.0208647	0.204407	29.5
ACADM	0.164437	-0.0653954	0.270613	6.3
ACADS	0.219052	0.014095	-0.217623	5.6
ACADSB	-0.318373	0.114353	0.467795	4.3
ACADVL	0.220994	0.104332	-0.27586	17.3
ACAN	0.260062	-0.2303	-0.0745727	4.2
ACAP1	0.221095	0.057781	0.0631214	7.3
ACAP2	0.24047	-0.0408033	0.053474	18.2
ACAP3	-0.0165945	-0.0215893	0.187409	4.7
ACAT1	0.239283	0.138425	-0.183806	7.3
ACAT2	0.014681	0.0737473	0.3586	1.8
ACBD3	-0.0256623	0.10208	-0.0224583	25.3
ACBD4	0.00958333	-0.107301	0.0121714	6.3
ACBD5	-0.210749	-0.0952847	0.71533	8.5
ACBD6	-0.139217	-0.0623497	0.536783	6.8
ACBD7	-0.157183	-0.0182281	0.492113	1.4
ACCS	-0.0450202	0.102053	0.549932	32.5
ACCSL	0.0596379	0.029825	0.399867	0
ACD	0.18269	0.126236	-0.117039	9.4
ACE	0.186277	-0.0822327	-0.129081	16.3
ACE2	0.0419417	-0.00835167	0.77542	0.8
ACER1	0.277211	-0.0043697	0.403715	0.1
ACER2	0.0321137	-0.177435	0.584775	1.5
ACER3	0.270751	-0.30073	1.10814	11.3
ACHE	-0.271223	-0.0122368	0.0845572	1.8
ACIN1	0.186787	0.124366	-0.663116	28.8
ACKR1	-0.017792	-0.0875083	0.57578	27.8
ACKR2	0.29716	0.0844343	0.427991	1.5
ACKR3	0.090185	-0.137125	0.468637	10.9
ACKR4	0.0549028	-0.0160803	0.685997	10
ACLY	0.09577	-0.0307873	-1.76124	23.3
ACMSD	-0.0447099	-0.047222	-0.0176211	0.1
ACO1	-0.0369733	-0.204417	0.465979	9.2
ACO2	0.198033	-0.10853	-0.320706	10
ACOT1	0.224997	0.0533633	0.226601	9
ACOT11	0.207873	-0.0452213	0.324942	1.7
ACOT12	0.205623	0.0074003	0.290236	0
ACOT13	0.404669	-0.02382	0.230044	7
ACOT2	0.113324	0.0415717	0.278066	6.2
ACOT4	0.386273	-0.00520833	-0.0597504	3.9
ACOT6	0.187548	0.0194897	0.216179	0
ACOT7	0.0501287	-0.093008	0.505887	8.6
ACOT8	0.140597	-0.17618	0.195721	9.7
ACOT9	-0.11299	-0.0152827	0.47468	23.6
ACOX1	0.242443	0.134079	-0.0673123	9.2
ACOX2	-0.068554	0.0422887	0.263202	2.8
ACOX3	0.353667	0.100148	0.104686	8.9
ACOXL	0.560807	-0.0301077	-0.435578	20.8
ACP1	-0.274627	0.267533	-0.0442213	24.7
ACP2	0.148982	0.210276	0.0757166	13.3
ACP5	0.189394	0.0687507	0.170811	151.9
ACP6	-0.214599	0.157703	0.0764564	7.6
ACPP	-0.101568	-0.0338367	0.504921	2
ACPT	0.0754933	-0.0562912	-0.0448856	NA
ACR	-0.23009	-0.133737	0.278927	0.6
ACRBP	0.0602163	0.127019	-0.10526	0.8
ACRC	-0.0451223	-0.0526527	0.561794	NA
ACRV1	0.0206773	0.140073	0.629486	0.1
ACSBG1	0.149931	-0.0819767	-0.34708	1.7
ACSBG2	-0.0911667	0.00396367	0.470126	0
ACSF2	0.102067	-0.0231233	-0.493639	9
ACSF3	0.124405	-0.132046	0.548195	13.3
ACSL1	-0.0109712	0.30551	0.760746	20.7
ACSL3	0.198095	0.1795	-0.138653	15.6
ACSL4	0.0470733	0.018921	0.538414	27.8
ACSL5	0.111465	0.0876763	0.23585	10.8
ACSL6	-0.0270483	0.0544977	-0.021558	0.8
ACSM1	-0.125697	-0.0302547	0.0589639	0.2
ACSM2A	-0.05764	0.185388	0.43811	0.1
ACSM2B	-0.0655683	0.23039	0.114295	0.2
ACSM3	-0.245202	-0.0224665	0.201561	6.4
ACSM4	0.123357	0.0999673	0.150554	0.1
ACSM5	0.188667	-0.0237597	0.481962	0.9
ACSM6	0.171833	-0.0366703	0.524539	0
ACSS1	-0.0208367	-0.0391997	-0.0454108	10.8
ACSS2	0.0155797	0.0420387	0.0402328	11.7
ACSS3	-0.0683333	-0.0648903	0.598492	8.8
ACTA1	0.110737	-0.1035	0.0530864	0.2
ACTA2	0.0691573	-0.0750133	0.211592	36.5
ACTB	0.280917	-0.091218	-1.61076	183
ACTBL2	0.24114	-0.268317	0.450759	0.2
ACTC1	0.0542003	0.0349127	0.404195	0
ACTG1	0.177477	0.070161	-1.04448	145.1
ACTG2	0.0678713	0.0304433	0.377026	7
ACTL10	-0.032937	-0.0671938	1.04319	0.3
ACTL6A	0.237277	0.024193	-1.24199	14.6
ACTL6B	0.192822	-0.0162667	0.518943	1.1
ACTL7A	0.081117	0.140677	0.34376	0
ACTL7B	-0.00272267	0.006791	0.263945	0
ACTL8	0.138527	-0.031971	-0.0530381	0
ACTL9	0.16561	0.0172783	0.439982	0
ACTN1	-0.138693	-0.0322229	0.737436	23.9
ACTN2	-0.287375	0.227013	0.105188	0.9
ACTN3	0.138303	0.00856033	-0.218042	0
ACTN4	0.283028	0.0963423	-0.662537	39.5
ACTR10	0.337217	-0.298315	-2.95593	17.7
ACTR1A	0.145867	0.0365267	-1.5974	28.1
ACTR1B	2.6e-05	-0.0590577	-0.89295	16.3
ACTR2	0.143143	-0.0250707	-3.34943	32
ACTR3	0.291873	0.176188	-1.88503	38.6
ACTR3B	-0.038272	0.0756057	0.296186	3.5
ACTR3C	-0.12315	-0.0301907	0.71555	8.4
ACTR5	0.23747	0.0442383	-0.167918	11.8
ACTR6	-0.259987	0.023013	1.30823	8.2
ACTR8	0.060519	0.0104337	-0.00292793	12.4
ACTRT1	0.08679	0.014568	0.664129	0
ACTRT2	0.169693	0.067775	0.279869	0
ACTRT3	-0.14214	0.00759633	0.189634	0.7
ACVR1	-0.12484	0.141909	0.665042	22.5
ACVR1B	0.12598	-0.169909	0.297394	10.3
ACVR1C	0.0454913	-0.192893	0.481928	0.8
ACVR2A	0.020649	-0.108897	-0.0505789	7.5
ACVR2B	-0.0561957	0.198333	0.583331	6.9
ACVRL1	0.181733	0.089269	0.524893	55
ACY1	0.240693	0.0925487	0.308969	3.5
ACY3	0.33579	-0.0297597	-0.521649	0.2
ACYP1	0.00942333	0.08752	0.747917	10.9
ACYP2	-0.076615	0.110206	0.37485	7.2
ADA	0.189279	0.127803	-0.196964	2.8
ADAD1	0.150274	0.0426567	0.504096	0
ADAD2	-0.282993	0.00948567	0.165621	0.1
ADAL	-0.0476223	0.0530357	0.148508	4.2
ADAM10	0.396116	0.0778433	0.493165	25
ADAM11	0.0482867	-0.0737223	-0.494097	0.7
ADAM12	-0.179555	0.108628	0.159564	1.1
ADAM15	-0.1654	0.03345	0.295629	29.2
ADAM17	0.43576	0.16408	-0.449139	24.7
ADAM18	-0.05499	-0.147565	0.39403	0
ADAM19	-0.0868283	0.0623271	0.288385	9.1
ADAM2	0.366014	-0.0941321	0.482687	0
ADAM20	-0.00226167	-0.007358	0.330511	0.1
ADAM21	0.0895457	-0.0427801	0.144761	0.1
ADAM22	0.189617	0.107023	-0.11858	2
ADAM23	0.244453	0.032036	-0.194094	2
ADAM28	0.0598638	-0.0684053	0.687611	3.1
ADAM29	-0.058846	-0.0584013	0.386766	0.1
ADAM30	0.275597	-0.159222	0.122994	0
ADAM32	-0.145353	-0.271457	0.833732	0.2
ADAM33	-0.108649	-0.200103	-0.259841	3.6
ADAM7	0.176727	-0.0134038	0.745629	0.1
ADAM8	0.476463	-0.0146097	0.179233	13
ADAM9	0.0191244	-0.000274333	0.0517668	39.2
ADAMDEC1	0.304248	-0.0746708	0.455528	1.4
ADAMTS1	-0.0352533	0.144824	0.645146	25
ADAMTS10	0.165157	0.0657033	0.276096	8
ADAMTS12	0.128991	-0.112043	-0.0415859	9.4
ADAMTS13	-0.0841567	0.1371	0.0253599	4.8
ADAMTS14	0.0684677	0.199482	-0.335868	2.7
ADAMTS15	-0.00993567	-0.00707267	0.500568	6.6
ADAMTS16	-0.0628847	-0.025088	-0.132874	0.9
ADAMTS17	0.128469	0.0535797	-0.243118	10.5
ADAMTS18	-0.0173003	-0.0287507	0.419186	0.5
ADAMTS19	0.0299767	-0.0443413	0.560871	0.2
ADAMTS2	0.11545	-0.0440737	0.254109	13.1
ADAMTS20	-0.341757	-0.0365473	0.373959	0.1
ADAMTS3	-0.045355	-0.00212333	0.696072	3.1
ADAMTS4	0.17204	-0.0997013	0.245072	15.7
ADAMTS5	-0.016191	-0.120877	0.537858	1.2
ADAMTS6	-0.0870743	0.0098207	0.626541	2.3
ADAMTS7	-0.358883	0.0574947	-0.575825	5.3
ADAMTS8	0.236707	-0.0760947	0.412068	21
ADAMTS9	0.0711873	-0.00705433	0.620695	11.5
ADAMTSL1	0.0122347	0.059409	0.103598	1.9
ADAMTSL2	0.175492	0.151178	-0.559788	11.3
ADAMTSL3	0.134027	0.11232	0.25397	10.6
ADAMTSL4	-0.0523603	-0.053365	-0.37871	13.3
ADAMTSL5	0.375995	0.127539	-0.24687	1.4
ADAP1	0.148428	-0.169093	0.346309	5.8
ADAP2	0.256623	0.071362	-0.254649	10.4
ADAR	-0.000287333	0.103967	-0.941984	34.7
ADARB1	0.0578557	0.0949138	0.313747	19.9
ADARB2	0.226537	-0.0473947	0.441194	1.7
ADAT1	0.204817	-0.0405667	0.386509	12.8
ADAT2	0.381093	-0.105951	-0.979407	11.3
ADAT3	0.228017	0.03812	-0.538134	6.2
ADCK1	0.0984703	-0.12881	0.512718	6.2
ADCK2	-0.0334583	0.0762997	0.274461	12.8
ADCK3	-0.0464817	-0.151863	0.997209	NA
ADCK4	-0.0223985	0.016251	-0.0695423	NA
ADCK5	0.130726	-0.0232543	0.0926198	3.7
ADCY1	-0.0805537	-0.0414926	0.158864	1
ADCY10	0.188271	-0.110783	0.600137	0.1
ADCY2	0.029583	0.0143563	0.0346065	1.3
ADCY3	0.45011	-0.057353	-0.680663	15.3
ADCY4	-0.0830533	0.043904	0.0955885	14.7
ADCY5	0.363877	0.010068	-0.531266	2.6
ADCY6	0.46355	-0.116653	-0.820543	8.5
ADCY7	0.184007	0.118757	0.351671	16.4
ADCY8	-0.02297	-0.00388733	0.0888326	1.6
ADCY9	0.136501	-0.041399	0.439003	11.1
ADCYAP1	0.37343	0.184498	-0.197036	1.7
ADCYAP1R1	0.0901287	-0.0205523	0.252697	1.6
ADD1	0.0575617	-0.153277	0.649375	38
ADD2	-0.00732895	-0.118741	-0.328583	1.8
ADD3	-0.31238	-0.0688047	0.545763	16.2
ADGB	-0.247127	0.175587	0.275606	4.8
ADGRA1	-0.296553	0.103349	0.190155	0.9
ADGRA2	0.2031	0.027232	-0.810804	8.1
ADGRA3	0.418843	-0.001331	0.242176	3.5
ADGRB1	-0.005777	-0.0955547	0.368099	1.2
ADGRB2	0.0804837	-0.173981	0.447617	1.3
ADGRB3	-0.146307	-0.00386367	-0.00978993	3.6
ADGRD1	-0.27373	0.053836	-0.252828	18.6
ADGRE1	0.29036	-0.0828073	0.0809045	4.6
ADGRE2	0.32556	0.0658827	-0.113997	15.6
ADGRE3	0.38187	0.134397	0.10328	26.3
ADGRE5	0.473463	-0.154314	-0.25121	30.3
ADGRF1	0.0689063	-0.08401	0.620769	5.4
ADGRF2	0.158314	0.142923	0.403036	0.2
ADGRF3	0.241952	-0.144223	0.186855	2.6
ADGRF4	-0.03398	-0.278607	0.330679	0.3
ADGRF5	-0.204727	-0.070137	0.518204	54.6
ADGRG1	0.232067	-0.0946377	0.0216187	15.4
ADGRG2	0.314027	-0.0580383	0.0644775	1.7
ADGRG3	0.0641069	0.045794	0.255935	11
ADGRG4	0.232056	-0.200394	0.724748	0.2
ADGRG5	0.158543	-0.101869	0.111287	2.9
ADGRG6	0.172683	0.15966	0.505817	12
ADGRG7	0.0282403	0.0349853	0.0588764	0.2
ADGRL1	-0.106432	0.0477827	0.522485	5.4
ADGRL2	-0.258323	0.0984233	0.850581	32.7
ADGRL3	0.0211403	-0.0544	0.405854	3.4
ADGRL4	-0.0186213	-0.0385677	0.88515	16.2
ADGRV1	-0.111738	-0.0137467	0.299914	5.5
ADH1A	0.00445867	0.0631888	0.551449	0
ADH1B	0.408167	-0.0132123	0.730521	43.8
ADH1C	-0.0627913	-0.0589867	0.330347	1.1
ADH4	-0.113757	-0.0670357	0.251387	0.1
ADH5	0.316611	-0.0455333	-0.0994906	19.9
ADH6	-0.0585597	-0.00830773	0.421181	0.1
ADH7	-0.276521	0.0125583	0.656105	1.1
ADHFE1	0.249664	-0.208468	0.287227	3.6
ADI1	0.206967	-0.00418467	-0.0827041	10.8
ADIG	0.01291	0.0454217	0.0478275	0.1
ADIPOQ	0.084792	0.0652047	0.404907	0.1
ADIPOR1	0.101576	0.143399	0.379278	41.5
ADIPOR2	0.184883	0.139993	0.181622	17.5
ADIRF	-0.11234	-0.0164277	0.957836	32.5
ADK	0.264373	-0.045961	0.026803	15.1
ADM	0.11117	-0.076215	0.455622	34.3
ADM2	0.00813195	-0.080764	0.415643	0.8
ADM5	0.138117	0.28657	-0.306368	3.5
ADNP	0.244833	-0.10998	0.179266	27.9
ADNP2	0.165603	0.0983027	-0.103532	10.3
ADO	0.300987	0.164044	0.306381	7.9
ADORA1	0.0732967	-0.0412337	-0.308319	2.8
ADORA2A	-0.0682807	-0.143952	0.503135	5.1
ADORA2B	-0.210603	0.01287	0.472225	4.1
ADORA3	-0.0422987	0.0235283	0.533309	2.8
ADPGK	-0.158787	-0.0557497	0.249143	18.7
ADPRH	0.201707	-0.047998	0.426792	17.4
ADPRHL1	0.230044	0.029793	0.131844	0.5
ADPRHL2	-0.149003	0.0194973	0.125539	20.7
ADPRM	-0.0674133	-0.0859317	0.403238	6.9
ADRA1A	0.119154	0.00622467	0.429872	3.9
ADRA1B	0.00808933	-0.23131	0.770721	4.7
ADRA1D	0.299246	-0.103719	-0.108201	2.9
ADRA2A	-0.150382	0.0654195	0.98328	2.8
ADRA2B	0.039928	0.0970463	-0.369958	0.3
ADRA2C	0.265435	-0.0904193	0.747952	2
ADRB1	-0.105259	0.070309	1.31222	18.3
ADRB2	-0.214785	-0.0768917	0.9212	8.5
ADRB3	0.474003	0.161162	-0.240402	0.2
ADRBK1	-0.06388	0.183675	0.310212	NA
ADRBK2	-0.02116	-0.148677	0.581436	NA
ADRM1	-0.0155778	0.174564	-0.38337	15.7
ADSL	0.374133	-0.0682083	-2.48627	6.8
ADSS	0.316463	0.0659601	-0.388366	19.2
ADSSL1	-0.160769	0.0527763	-0.0619851	0.7
ADTRP	0.215019	0.0343833	0.262693	3.9
AEBP1	0.119767	0.00945133	-0.23839	35.5
AEBP2	-0.29696	-0.040458	0.189682	16.3
AEN	0.0962848	-0.0752193	0.228935	9.1
AES	0.254287	0.0321467	-0.0647319	53.9
AFAP1	0.116635	0.0218133	-0.0388233	8.7
AFAP1L1	-0.0277413	0.053281	0.69083	15.2
AFAP1L2	0.345867	0.021414	-0.00733313	3.2
AFF1	-0.268885	-0.025332	1.10233	18.4
AFF2	-0.16187	-0.139255	0.962291	3.6
AFF3	0.629803	0.0946833	-0.507562	7.6
AFF4	-0.294809	0.187927	0.333448	24.8
AFG3L2	0.274647	0.0481836	-2.4734	16.3
AFM	0.200517	-0.0127453	0.0310241	0
AFMID	-0.0514433	0.170128	0.221862	10.6
AFP	0.399813	0.427517	0.179935	2.9
AFTPH	0.178546	0.00078	-0.452083	18.7
AGA	0.374763	-0.00501733	-0.228417	12.4
AGAP1	-0.12604	0.212423	0.157304	6.9
AGAP11	-0.169929	-0.0198607	-0.35054	NA
AGAP2	-0.0658863	-0.0555203	0.00594212	2.2
AGAP3	0.0113667	-0.154675	0.135403	21.4
AGAP4	-0.052929	-0.117835	-2.71999	3.8
AGAP5	0.0987559	-0.043503	-0.41782	2.9
AGAP6	0.155068	-0.055506	-0.891184	5.3
AGAP9	0.441163	0.0518347	-1.5817	3.2
AGBL1	-0.0250207	-0.018445	0.128708	2.9
AGBL2	0.0121677	-0.028763	0.445054	6.4
AGBL3	-0.028768	-0.021561	0.0130611	3.6
AGBL4	0.0690651	0.108232	0.651531	1.6
AGBL5	-0.192253	0.0226329	-0.0781186	3.6
AGER	0.00828587	-0.0607567	0.652403	178.6
AGFG1	-0.00815667	-0.0148267	0.344628	35
AGFG2	0.052109	0.0841343	0.251418	4.7
AGGF1	-0.159657	-0.248013	-0.350632	12.4
AGK	0.557741	0.137919	-0.50135	8.4
AGL	0.044002	-0.0942625	0.34439	4.2
AGMAT	-0.0696667	0.0870807	0.339212	0.2
AGMO	0.225396	-0.0159483	0.159378	0.4
AGO1	0.058352	0.207227	-0.0520801	11.8
AGO2	0.357243	-0.0601157	0.245738	13.2
AGO3	0.325073	0.112782	0.0403464	9.6
AGO4	-0.0841487	-0.060167	0.167016	14.4
AGPAT1	0.0290577	0.116101	0.442271	24.3
AGPAT2	-0.01042	0.0797647	-1.19172	12.1
AGPAT3	0.03695	0.064909	0.322844	9.9
AGPAT4	0.181315	-0.0288283	0.232745	6.1
AGPAT5	-0.0521207	-0.145341	0.1935	5.1
AGPAT6	0.32147	0.2018	-0.0466574	NA
AGPAT9	0.126623	-0.031703	-0.164176	NA
AGPS	0.39285	-0.086294	-0.36899	15.2
AGR2	0.138351	0.042295	0.0578841	19
AGR3	-0.32288	0.0584617	0.885615	26.3
AGRN	0.039898	-0.190727	0.32372	18.1
AGRP	0.134369	0.0125203	0.365521	2.1
AGT	0.0647687	-0.198288	0.369026	1.6
AGTPBP1	0.0835467	0.043511	0.474886	11.9
AGTR1	0.19395	-0.033473	0.216022	2.6
AGTR2	0.079014	-0.00972557	0.4387	26.7
AGTRAP	0.117307	-0.0283002	0.263111	26.4
AGXT	-0.20428	-0.0196452	0.52134	0
AGXT2	0.22975	-0.046653	0.0657344	0
AHCTF1	0.312734	0.00895313	-1.86114	9.7
AHCY	0.343069	-0.227284	-1.32193	19.1
AHCYL1	-0.02634	-0.0325573	-0.908101	16.5
AHCYL2	-0.18664	0.0288627	0.388703	26.1
AHDC1	-0.0526654	-0.172824	0.539642	6.6
AHI1	0.016416	-0.190925	0.368471	8.1
AHNAK	-0.21285	0.070935	1.08144	54.9
AHNAK2	0.14127	0.0226047	0.0342549	2.3
AHR	0.255043	-0.0168257	0.239063	26.4
AHRR	0.261997	0.044838	0.0885335	6.2
AHSA1	0.154828	0.016049	0.550418	21.9
AHSA2	0.155436	-0.082657	-0.0104418	NA
AHSG	0.0116083	0.0273405	0.061198	0
AHSP	0.132824	-9.3e-05	0.379156	20
AICDA	0.156937	-0.121411	0.789635	0.5
AIDA	0.0331373	0.085816	0.245632	30.5
AIF1	0.286493	0.166739	-0.0555409	19.9
AIF1L	0.27824	-0.15683	0.331886	7
AIFM1	0.200709	0.0265403	-0.951094	5.8
AIFM2	0.57391	-0.0947698	-0.0895807	8.1
AIFM3	0.0610253	0.086046	0.0591311	1.5
AIG1	0.112263	-0.04672	0.465696	8.6
AIM1	0.241847	-0.0578713	0.293885	NA
AIM1L	0.0214347	-0.0182007	0.178866	NA
AIM2	0.128694	-0.0447743	0.339446	2
AIMP1	-0.243908	0.097741	0.593728	23.4
AIMP2	0.0277527	6e-06	-0.81833	6.8
AIP	0.093061	-0.056611	0.102911	24.7
AIPL1	-0.0123067	-0.09636	0.194582	0.2
AIRE	0.278048	0.120535	0.243221	0.6
AJAP1	0.29402	0.184847	0.219428	1.2
AJUBA	-0.18045	0.0116423	1.21118	8.5
AK1	0.00279833	0.00332167	0.296645	18.7
AK2	0.0367743	0.012914	-0.0840384	17.9
AK3	0.108599	0.02104	0.0607045	16.4
AK4	0.060897	-0.0717888	0.0548598	1.6
AK5	-0.177007	0.0393427	0.0263487	1.4
AK6	0.390185	0.0991571	-1.73139	17
AK7	-0.340568	-0.192384	0.398363	9.2
AK8	0.0258973	0.042634	0.379442	1.1
AK9	0.365463	0.0953437	0.534066	6.7
AKAP1	0.285163	-0.183913	-0.0930969	8.3
AKAP10	-0.127646	-0.0377689	0.263778	18.5
AKAP11	0.142583	-0.05366	-0.187638	10.2
AKAP12	0.262657	0.136502	-0.0889192	18.2
AKAP13	0.413143	0.0695873	-0.531971	54.9
AKAP14	-0.082919	0.117434	0.230932	7.5
AKAP17A	-0.12749	0.0318647	0.503787	12.2
AKAP2	0.174236	0.015472	0.305827	45.8
AKAP3	-0.268073	0.134276	0.638209	0.4
AKAP4	0.146983	-0.132995	0.38169	0
AKAP5	0.593483	-0.348617	0.0503187	3
AKAP6	0.100462	0.0656993	0.562732	2.8
AKAP7	-0.289897	-0.081951	1.11222	6.2
AKAP8	-0.171527	-0.0145677	0.534789	11.7
AKAP8L	0.303471	0.0956433	-0.00280418	17
AKAP9	0.168289	0.0321233	0.486414	19.9
AKIP1	0.158226	0.123223	0.0513265	16.2
AKIRIN1	0.0678527	0.345322	-0.840199	19.8
AKIRIN2	0.65039	0.059269	-2.77694	21.9
AKNA	0.31612	-0.183431	0.0014588	11.2
AKNAD1	0.0808297	-0.0872991	0.469601	0
AKR1A1	0.0598574	0.00428133	0.31557	26
AKR1B1	0.00839933	0.0165003	0.0983601	6.9
AKR1B10	0.501097	0.048894	-0.444288	2
AKR1B15	0.193147	0.0101103	-0.268301	0.1
AKR1C1	-0.166823	0.04048	-0.057593	11.2
AKR1C2	0.02625	0.100443	0.136589	5.9
AKR1C3	0.408587	0.032209	-0.323689	5.5
AKR1C4	0.0289327	-0.0412927	0.357527	0
AKR1D1	-0.119217	-0.0281305	0.336201	0
AKR1E2	-0.0393036	-0.0393833	0.456127	4.4
AKR7A2	0.15902	0.0741267	0.0423461	14.4
AKR7A3	0.123811	0.0287349	0.408179	0.7
AKT1	0.270537	0.0373077	-0.323791	31.3
AKT1S1	-0.0510567	0.099714	0.110769	11.7
AKT2	-0.054036	-0.151784	-0.715847	14.6
AKT3	0.0297943	0.0535047	-0.0376022	11.3
AKTIP	0.0624893	0.0596563	0.116624	12.7
ALAD	-0.189077	0.039216	0.144449	8.4
ALAS1	0.0962733	0.13277	0.275827	13.5
ALAS2	0.0684397	0.03401	0.166078	17.3
ALB	-0.118799	0.0399437	0.600002	0.1
ALCAM	0.200039	0.0265647	0.136287	29.6
ALDH16A1	0.157009	0.149601	-0.362207	8.7
ALDH18A1	0.276021	-0.0434446	0.0754926	6.6
ALDH1A1	-0.056368	0.0283848	0.981171	31.4
ALDH1A2	-0.042903	0.151803	-0.0240142	7
ALDH1A3	0.0755213	-0.0508667	0.0740328	4.2
ALDH1B1	0.0263977	0.024153	-0.166901	3.5
ALDH1L1	0.433557	-0.0242027	0.356174	1.3
ALDH1L2	0.331267	0.0939637	0.0953421	2.7
ALDH2	-0.00734576	-0.0170477	0.214665	38.1
ALDH3A1	0.16243	-0.0133297	-0.281796	26
ALDH3A2	0.617263	-0.0429333	0.133615	17.7
ALDH3B1	-0.0485516	0.277013	0.515625	28.5
ALDH3B2	-0.0339873	0.0302913	-0.088428	0.6
ALDH4A1	0.0237177	-0.152501	0.430629	2.4
ALDH5A1	0.28669	-0.13488	0.376285	5
ALDH6A1	-0.146443	-0.0175147	0.0462538	4.7
ALDH7A1	0.145843	0.0994223	0.0817852	6.4
ALDH8A1	-0.199758	0.0404553	0.587922	0.3
ALDH9A1	0.06026	0.0183173	0.802217	20.7
ALDOA	0.374656	-0.0252533	-3.17263	2.3
ALDOB	0.163657	0.276207	-0.600121	0.1
ALDOC	-0.117338	0.0357047	0.0940762	4.6
ALG1	0.130581	0.194432	-2.97139	9.9
ALG10	-0.10885	-0.0756113	0.145462	5.4
ALG10B	-0.071677	0.0408543	-0.998635	6.5
ALG11	0.22589	-0.0552637	-1.77325	11.5
ALG12	-0.127202	-0.0886472	-0.312949	10.8
ALG13	0.14745	-0.00633667	-3.65393	19.7
ALG14	0.314733	0.222408	-2.70078	5.3
ALG1L	-0.016002	-0.0957117	-0.0117284	0.7
ALG1L2	0.376901	-0.0663543	-1.79095	0
ALG2	0.18044	0.0874013	-4.57304	16
ALG3	0.234873	0.243387	-0.773724	12.9
ALG5	0.197816	-0.0765373	-1.93223	19.1
ALG6	0.317205	-0.0368097	-0.727805	10
ALG8	0.46824	0.0486496	-1.21584	12.8
ALG9	0.194995	0.0367357	-1.4601	12.3
ALK	0.08151	-0.17197	0.705118	1.1
ALKBH1	0.130447	-0.15066	0.743851	5.9
ALKBH2	0.134667	-0.100864	0.28898	9.8
ALKBH3	-0.115928	-0.229387	0.320757	15.1
ALKBH4	-0.0658817	0.15876	0.518663	6.4
ALKBH5	0.43972	0.161109	0.0524625	14.7
ALKBH6	0.166774	0.153012	-0.900956	6.8
ALKBH7	-0.0329613	-0.0362187	0.361213	20.2
ALKBH8	0.00705367	0.112385	0.456621	7.5
ALLC	0.087504	0.0481877	0.171172	0
ALMS1	0.275537	0.0525223	-0.373446	2.7
ALOX12	-0.0437467	-0.0600224	0.632645	0.5
ALOX12B	-0.041891	-0.0475398	0.0423106	0.1
ALOX15	-0.311643	0.095415	0.33308	24.4
ALOX15B	-0.0240924	0.0340923	-0.216279	44
ALOX5	0.398413	-0.0282117	0.178803	34.7
ALOX5AP	0.136263	-0.050703	0.350297	55.8
ALOXE3	0.0895643	0.0374227	-0.239374	0.1
ALPI	0.0971663	0.064648	0.244556	0.1
ALPK1	-0.135204	0.0606577	0.582856	13.2
ALPK2	-0.203574	0.010205	0.774353	0.1
ALPK3	0.122495	0.044562	-0.296797	1
ALPL	0.277946	-0.044237	0.0243775	45.1
ALPP	0.159934	-0.0996347	0.551825	9.2
ALPPL2	0.00378333	0.105333	0.373908	9.4
ALS2	0.20263	0.110639	0.374874	7.9
ALS2CL	0.00107533	-0.141024	0.476307	9.3
ALS2CR11	0.038649	-0.162449	0.511717	NA
ALS2CR12	0.0305917	0.0130937	0.463518	3.7
ALX1	0.16075	0.100515	-0.332637	0.1
ALX3	0.02412	-0.107728	0.373989	1
ALX4	-0.0556619	0.0206007	0.242276	0.5
ALYREF	0.447107	0.0460093	-0.4931	19
AMACR	0.0263913	-0.00556943	0.267444	3.3
AMBN	-0.050636	0.00672567	0.407486	0
AMBP	0.0966363	-0.108044	0.443205	0.1
AMBRA1	-0.19747	-0.120469	0.570287	14.7
AMD1	0.137763	-0.0755077	-0.488915	16.9
AMDHD1	0.129394	-0.262313	0.083605	1.3
AMDHD2	0.17619	0.0433559	-0.0240726	20
AMELX	-0.0786697	0.0672883	0.476284	0
AMELY	-0.211047	-0.0245795	0.983838	0
AMER1	-0.10954	0.173958	1.03455	2.8
AMER2	0.0608507	-0.118406	0.505492	1.2
AMER3	0.0106343	0.016197	-0.0207817	0.5
AMFR	-0.0590013	-0.0435763	0.75312	13.3
AMH	0.0833763	-0.0149405	0.5212	0.4
AMHR2	0.080768	0.0693633	0.360888	0.3
AMICA1	0.0457977	0.0651038	0.0685709	NA
AMIGO1	0.0269183	0.112573	0.261189	6.4
AMIGO2	-0.00853333	-0.0848277	0.220901	11.9
AMIGO3	-0.004637	-0.13183	0.477521	1.6
AMMECR1	-0.36503	-0.123952	0.865902	5.9
AMMECR1L	0.011968	0.0281687	0.331595	5.6
AMN	0.153227	0.0160467	0.619041	1.8
AMN1	-0.136448	0.0493773	0.202106	6.5
AMOT	0.41155	0.0784863	0.0112778	3
AMOTL1	0.40946	-0.061765	-0.376041	10
AMOTL2	-0.3649	-0.300904	2.66292	20.4
AMPD1	0.046731	0.126192	0.190212	0.2
AMPD2	0.165613	-0.121143	0.262364	8.2
AMPD3	0.00239	0.05765	-0.327832	4.5
AMPH	0.391373	-0.107955	0.508264	1.6
AMT	0.116629	-0.028402	0.457035	5.6
AMTN	0.159021	-0.128514	0.788024	0.5
AMY1A	0.202017	0.0419783	-0.728535	0.5
AMY1B	0.0610367	0.0598486	-0.482232	0.7
AMY1C	0.22126	0.149477	-0.571619	5.7
AMY2A	0.321693	-0.066729	-0.0706771	0.2
AMY2B	0.144448	-0.0692729	0.133157	1
AMZ1	0.244915	-0.0926833	0.230573	2.8
AMZ2	-0.018662	-0.113039	0.0582084	14.1
ANAPC1	0.433167	-0.069645	-3.11183	4.1
ANAPC10	-0.0396487	-0.0444327	-1.01053	15.8
ANAPC11	0.103223	-0.228204	-5.37924	18.5
ANAPC13	-0.271853	0.186547	-0.0615947	22.1
ANAPC15	0.0984333	0.00717467	-1.02435	12.2
ANAPC16	0.0470546	-0.0311803	0.463087	15.8
ANAPC2	0.230046	0.0401633	-3.53056	13.1
ANAPC4	0.148619	-0.0774493	-1.58816	13
ANAPC5	0.0675963	-0.0213483	-2.29339	22.2
ANAPC7	-0.0100237	0.0672751	0.323564	16.6
ANG	0.06528	0.0560723	0.016346	6.9
ANGEL1	0.13907	0.114078	0.0703026	10.5
ANGEL2	0.0478167	0.0250483	0.111855	11
ANGPT1	-0.128626	-0.0128157	0.71148	25.1
ANGPT2	0.0984147	0.0145673	0.577535	4.6
ANGPT4	0.19518	-0.0875883	0.227967	2.6
ANGPTL1	0.286207	0.06996	0.281562	12.4
ANGPTL2	0.18848	-0.135017	-0.548408	8.3
ANGPTL3	0.23706	-0.0848957	0.222076	0
ANGPTL4	0.177695	-0.0299539	0.469533	9
ANGPTL5	0.292587	0.268707	-0.0471929	1
ANGPTL6	0.134377	0.22331	-0.278875	0.5
ANGPTL7	0.286842	0.148118	0.454935	2.1
ANHX	0.123883	-0.165403	-0.0716413	0
ANK1	0.227978	-0.054045	0.0326783	0.4
ANK2	0.147804	0.0207433	0.305369	4.6
ANK3	-0.0419407	-0.0490503	0.136575	10.1
ANKAR	-0.0805793	0.091029	0.469657	0.2
ANKDD1A	0.143213	0.0121733	-0.343053	4.4
ANKDD1B	0.43088	-0.113382	0.129754	1.2
ANKEF1	-0.0601457	-0.195937	0.268596	2.3
ANKFN1	-0.011287	0.098866	0.0169221	2
ANKFY1	0.156685	0.198019	0.0123269	16.7
ANKH	0.0173263	-0.177084	0.290136	6.3
ANKHD1	-0.209734	0.00141667	0.0682216	27.4
ANKHD1-EIF4EBP3	-0.190452	0.100094	0.247017	14.7
ANKIB1	-0.0974797	-0.178988	0.264618	10.6
ANKK1	0.0176283	0.0777833	0.326836	0.6
ANKLE1	0.185735	0.0519227	0.5316	1.3
ANKLE2	0.0931573	-0.128585	-2.02679	21.6
ANKMY1	-0.0172691	0.0217447	0.212891	6.3
ANKMY2	-0.0509567	0.032504	0.731005	9.4
ANKRA2	-0.0807827	-0.003454	0.168609	20.7
ANKRD1	0.146912	-0.0666677	-0.119767	4.5
ANKRD10	0.163206	0.18548	0.594967	30.8
ANKRD11	0.227093	0.0160443	0.443284	32.3
ANKRD12	-0.0286167	-0.0442727	0.648217	14.6
ANKRD13A	0.289133	0.145934	-0.127734	15.1
ANKRD13B	0.03853	0.167988	0.212559	3.9
ANKRD13C	-0.0944267	0.160498	0.213679	13.4
ANKRD13D	-0.0802367	0.0377343	0.602437	12.4
ANKRD16	0.165849	-0.0308462	-0.224317	4.9
ANKRD17	0.26739	-0.0768665	-0.182565	18
ANKRD18A	-0.00516533	0.100298	0.244383	1.5
ANKRD18B	0.324716	0.0210284	-0.158234	0.7
ANKRD2	0.069964	-0.002447	-0.12935	0.1
ANKRD20A1	0.0543573	-0.0424247	-2.03166	0
ANKRD20A2	-0.119569	-0.110329	-0.600411	1.2
ANKRD20A3	0.226042	0.088582	-1.48701	1.3
ANKRD20A4	0.144137	0.112225	-1.33497	1.1
ANKRD22	0.0382267	0.109109	0.144821	1.3
ANKRD23	-0.0235297	0.0042543	-0.101966	0.1
ANKRD24	0.00831033	-0.18973	0.45689	1.1
ANKRD26	-0.070955	0.0475717	0.658096	5.5
ANKRD27	0.39066	0.153556	-0.330676	13.7
ANKRD28	-0.08354	0.0272396	-0.127825	7.5
ANKRD30A	-0.29146	-0.028051	0.908924	0
ANKRD30B	-0.0724533	-0.012409	0.730871	0.1
ANKRD31	0.23108	0.038362	-0.204452	0.4
ANKRD32	-0.24451	-2.33333e-05	-0.0968345	NA
ANKRD33	0.0945717	-0.188462	-0.165928	0.1
ANKRD33B	0.255007	0.00238667	0.326043	3
ANKRD34A	-0.130219	0.17767	0.109595	0.7
ANKRD34B	-0.0752885	-0.136354	0.438955	0.2
ANKRD34C	0.437573	-0.0152697	0.18118	0.3
ANKRD35	0.294877	-0.10528	-0.315038	0.8
ANKRD36	0.35804	-0.217213	-0.90087	5
ANKRD36B	0.129008	-0.0315917	0.513176	2.2
ANKRD37	-0.114131	-0.044433	0.869164	12.4
ANKRD39	0.210472	0.119166	0.230274	7.6
ANKRD40	-0.212917	0.00866967	0.565763	14.1
ANKRD42	-0.0411753	0.09409	0.513044	7.4
ANKRD44	0.0735467	0.135875	-0.0370571	15.4
ANKRD45	-0.0307917	-0.066189	0.519043	2.8
ANKRD46	-0.44192	0.0682133	0.177047	8
ANKRD49	0.72379	0.0699937	-2.5479	10.4
ANKRD50	0.0871993	0.071795	0.769382	13.4
ANKRD52	0.0995997	0.139713	0.13804	9.8
ANKRD53	0.0352193	0.034857	0.0953227	2
ANKRD54	0.144898	0.0495408	-0.149529	9.3
ANKRD55	0.49146	-0.123083	0.062918	0.6
ANKRD6	0.0352833	-0.0477797	0.72322	5.7
ANKRD60	-0.23356	-0.0449103	0.664698	0
ANKRD61	-0.0830403	0.0409291	0.683963	0.5
ANKRD62	0.114692	0.0735473	0.393378	0.2
ANKRD63	-0.123767	0.0352727	0.682065	0.2
ANKRD65	-0.03562	0.0131067	0.806043	9.9
ANKRD66	0.044961	-0.217097	0.318722	7.1
ANKRD7	0.22176	0.026144	0.448706	0.1
ANKRD9	0.12845	0.0216583	0.371343	3.8
ANKS1A	-0.212033	0.127231	0.244628	14.5
ANKS1B	0.0470427	-0.153027	0.639225	2
ANKS3	-0.574033	-0.0746397	2.37304	5.8
ANKS4B	-0.068573	-0.0218553	0.481497	0.1
ANKS6	0.0213867	-0.00187567	0.669861	7.2
ANKUB1	0.155507	0.0945419	-0.172457	11.9
ANKZF1	-0.164249	-0.087735	0.340422	13.2
ANLN	0.273672	-0.017235	-0.959632	3.3
ANO1	0.00320333	0.0844333	-0.409406	4.4
ANO10	0.394933	-0.0326023	-0.0214029	13.6
ANO2	0.115259	-0.044362	-0.30521	4.7
ANO3	0.103247	0.00346567	0.759815	0.8
ANO4	-0.317849	-0.0596243	0.733606	0.7
ANO5	0.076593	0.0256275	0.379873	1.4
ANO6	0.0134517	0.0893477	0.487395	25.6
ANO7	-0.132127	0.0191956	-0.0323367	0.2
ANO8	0.195083	0.0447896	-0.126911	6.6
ANO9	0.0666533	0.099645	0.407408	5.8
ANOS1	0.0485557	-0.0308873	0.245864	37.1
ANP32A	0.89225	0.00129	-0.873132	27.2
ANP32B	-0.0629833	-0.100738	0.748823	35
ANP32C	0.0534333	-0.0388189	0.33876	NA
ANP32D	0.200458	-0.074718	0.0549324	0.7
ANP32E	0.390563	0.185802	-0.344027	13.3
ANPEP	0.24774	-0.005769	0.459991	9.7
ANTXR1	0.2444	-0.0431508	0.0744345	20.1
ANTXR2	0.0603403	0.119618	0.365259	9.8
ANTXRL	-0.332749	-0.018865	-0.164791	0
ANXA1	0.0488627	-0.0519413	0.405033	37.3
ANXA10	-0.002696	0.068513	0.566795	0.1
ANXA11	-0.0223293	0.1374	0.315806	35.1
ANXA13	-0.0326986	0.198883	0.359503	0.1
ANXA2	0.340453	0.034364	0.0699873	62
ANXA2R	-0.041418	-0.043063	-0.0298049	7.2
ANXA3	-0.361453	-0.13723	0.640788	46
ANXA4	0.002307	-0.0598153	-0.0501052	19.2
ANXA5	0.117229	-0.000806	0.505008	68
ANXA6	-0.0746911	0.0160073	0.272235	33.7
ANXA7	0.246413	-0.121452	-0.387962	21.5
ANXA8	0.0989967	0.0567039	0.25193	2.4
ANXA8L1	0.56071	0.00691333	-0.226987	4.3
ANXA9	-0.191767	-0.143071	-0.224175	1.2
AOAH	0.169196	-0.092213	0.0739103	9.4
AOC1	0.341927	0.117895	-0.20902	0.3
AOC2	-0.035762	-0.0365783	0.17086	2.2
AOC3	0.028168	0.006574	-0.228115	48
AOX1	0.29813	-0.0204643	-0.00941256	3.6
AP1AR	-0.0336357	-0.0166754	0.365278	11.5
AP1B1	-0.124795	0.283377	-0.0602547	21.2
AP1G1	0.293337	0.0824113	-0.805926	23.8
AP1G2	0.151827	0.0625827	0.0807975	12.4
AP1M1	0.344183	0.0533474	-1.2113	22.1
AP1M2	-0.066142	-0.098569	0.694756	10.5
AP1S1	0.138157	0.0149903	0.313858	6.7
AP1S2	-0.0569053	-0.00906333	0.0657971	8.9
AP1S3	0.393417	0.008605	-0.271046	5.2
AP2A1	-0.150585	-0.0714743	0.32264	15.3
AP2A2	-0.0583483	0.182343	0.786636	13.3
AP2B1	-0.236797	-0.0788848	0.193273	23.6
AP2M1	-0.32139	-0.193462	0.441239	35.8
AP2S1	-0.200084	-0.09227	-0.636195	27.1
AP3B1	0.00530743	0.229767	-0.0428028	16.1
AP3B2	0.233347	-0.0734027	0.0205443	1.3
AP3D1	0.057744	0.26617	0.00614911	23.5
AP3M1	0.052974	-0.036952	-0.0186007	18.9
AP3M2	-0.11513	0.231856	-0.0997877	9.3
AP3S1	0.140897	-0.0811463	0.709351	12.7
AP3S2	0.147815	-0.06565	0.612282	11.6
AP4B1	0.215336	0.0191177	0.207272	9.5
AP4E1	-0.0840153	-0.0890138	0.280197	6.8
AP4M1	0.0591573	0.23137	0.26873	12.1
AP4S1	0.00332133	0.212139	0.592274	4.9
AP5B1	0.0380443	-0.0814977	-0.0720518	11.3
AP5M1	0.0336367	0.101678	0.461863	11.2
AP5S1	-0.151604	0.035356	0.214313	7.9
AP5Z1	0.0248433	-0.194299	0.291851	12.6
APAF1	0.355831	0.000574333	0.403765	11.8
APBA1	0.0576607	0.00869567	0.257603	1.9
APBA2	-0.008618	0.0755271	-0.0365169	2.1
APBA3	-0.20913	-0.2093	0.528521	7
APBB1	0.0455833	0.133005	0.156209	9.4
APBB1IP	-0.0064853	-0.151863	0.805034	11.1
APBB2	-0.00880333	-0.150279	0.821678	17.5
APBB3	0.0171173	-0.036676	0.312092	3.2
APC	-0.1314	0.082837	0.0707052	6.7
APC2	0.245954	0.0171851	0.115591	1.4
APCDD1	0.22856	0.0296366	0.480578	7.3
APCDD1L	-0.268037	0.170983	0.284486	0
APCS	0.0314763	-0.0184007	0.514059	0
APEH	0.181473	-0.0974232	0.338048	15
APELA	0.26915	0.0938469	0.229598	1.5
APEX1	0.450487	0.0174627	0.136131	31.8
APEX2	-0.148401	-0.209565	0.263255	10.3
APH1A	0.234991	-0.24377	-0.78581	68.6
APH1B	0.170424	-0.0816997	0.137598	5.8
API5	0.0724833	-0.0406113	0.241584	26.4
APIP	0.480833	0.133496	-0.141201	16.2
APITD1	0.206028	0.00219667	0.0193989	NA
APITD1-CORT	0.285427	0.117075	0.280122	NA
APLF	-0.0929927	-0.2077	0.251516	3.4
APLN	0.186718	-0.189907	0.973824	13.6
APLNR	-0.161846	0.243	0.175224	3.5
APLP1	0.243337	0.0910733	-0.137152	2.4
APLP2	0.206013	-0.103196	0.171669	82.2
APMAP	-0.07271	0.155508	0.346538	14.4
APOA1	-0.103045	0.0256873	0.970405	0.2
APOA1BP	-0.216609	0.083123	0.516207	NA
APOA2	-0.0628267	-0.0764033	0.276034	0.1
APOA4	0.154207	-0.0217503	-0.126865	0
APOA5	0.179936	0.00612767	-0.260342	0
APOB	-0.0454792	-0.03414	0.441036	0.1
APOBEC1	0.1841	0.0041012	-0.38513	0
APOBEC2	0.226879	-0.0653925	0.0832804	0.1
APOBEC3A	0.5462	0.189443	0.0137268	16
APOBEC3B	0.260307	-0.0689687	0.235222	2.5
APOBEC3C	0.0763867	-0.0970283	0.400113	11.7
APOBEC3D	0.141943	-0.0917773	0.600779	3.8
APOBEC3F	0.125478	-0.073515	0.213942	5.4
APOBEC3G	0.200524	0.01795	-0.478541	5.1
APOBEC3H	0.124637	0.0929227	0.274042	4.2
APOBEC4	0.0720533	0.0708363	0.14757	4.1
APOBR	0.0884397	-0.00214967	0.162329	18.9
APOC1	0.0483457	-0.065977	-0.30553	12.6
APOC2	-0.197497	-0.030915	-0.0965506	2.2
APOC3	0.116209	0.0532698	0.293859	0.1
APOC4	0.0814043	-0.004822	-0.00943225	0.1
APOD	-0.009705	-0.016008	0.496173	11.8
APOE	0.0384336	0.0951559	0.08946	21.5
APOF	-0.00751367	0.0912367	0.593245	0
APOH	-0.219554	0.0265153	0.366319	0.3
APOL1	-0.0196147	-0.063489	0.427934	23.8
APOL2	-0.099186	0.153422	0.248313	23.6
APOL3	-0.13139	0.00801267	0.507213	21.5
APOL4	0.0107767	0.0486313	0.554488	7.3
APOL5	0.237853	0.0548097	0.0504322	0
APOL6	0.458277	-0.010984	0.246159	15.8
APOLD1	0.0102633	-0.124176	0.105321	7.1
APOM	-0.0267647	-0.00722163	0.531192	1
APOO	0.1416	0.0959796	0.311226	5.5
APOOL	0.0839487	-0.0118723	0.624595	6.7
APOPT1	0.0670233	0.0629767	0.347909	10
APP	-0.0461713	-0.0879707	0.362761	50.2
APPBP2	0.187686	0.0205627	0.0607176	16.4
APPL1	-0.0495217	0.17736	0.372492	15.3
APPL2	0.110184	0.128304	0.0976036	13.1
APRT	-0.0141923	0.0716893	0.602963	30.6
APTX	0.253262	-0.0336733	-0.0319577	12.6
AQP1	-0.153254	0.0677687	0.189852	103.2
AQP10	-0.173941	-0.065597	-0.114118	2.2
AQP11	0.262536	0.0257533	0.498066	0.6
AQP12A	0.172737	-0.0648317	-0.606963	0
AQP12B	0.179967	0.00182067	-0.160039	0
AQP2	0.0372493	-0.199011	0.757099	0.1
AQP3	0.081682	0.006057	0.296449	16.5
AQP4	0.286797	-0.0447893	0.273702	53.5
AQP5	0.267173	-0.0616567	-1.29943	2.3
AQP6	-0.08914	0.0135893	-0.0772995	0.1
AQP7	0.357286	0.0770553	-1.45089	0.6
AQP8	-0.0322833	0.151854	0.403099	0.2
AQP9	0.0195183	-0.0691657	0.186069	8.6
AQR	0.213476	-0.02161	-2.22478	10.7
AR	0.002421	0.0509166	0.339651	1.5
ARAF	0.006824	-0.127854	0.142985	21.8
ARAP1	0.0504	0.0640823	-0.0189375	35.5
ARAP2	-0.161743	0.038203	0.305869	12.7
ARAP3	0.183613	0.134636	0.56004	18.6
ARC	0.131599	0.0504433	-0.0195014	2.7
ARCN1	0.296823	-0.0846556	-1.98399	34
AREG	0.252833	0.141303	0.152516	14.4
AREL1	0.18279	0.146282	0.0120618	12.1
ARF1	-0.186059	0.155612	-2.17034	77.4
ARF3	-0.0422107	0.15407	-0.253396	22.6
ARF4	0.379423	-0.141127	-1.76527	52.5
ARF5	0.0129417	-0.0178827	0.172693	28.6
ARF6	0.226934	0.271513	-0.137915	19.3
ARFGAP1	0.195593	0.0401033	0.0921431	13.1
ARFGAP2	0.126505	0.19884	0.243236	20.5
ARFGAP3	-0.0707137	0.043696	0.855305	18.6
ARFGEF1	0.168619	-0.28559	0.148905	18.6
ARFGEF2	0.119136	0.0771853	0.147965	11.5
ARFGEF3	-0.0135527	-0.0675147	0.427867	8.4
ARFIP1	0.30996	0.0456447	0.430185	20.3
ARFIP2	-0.0610387	-0.131866	0.246583	17.5
ARFRP1	0.0939833	-0.0977023	-2.79764	17.2
ARG1	-0.31401	-0.0398733	1.00516	5.1
ARG2	-0.122274	-0.209573	0.740755	1.7
ARGFX	0.110058	0.098733	-0.379014	0.1
ARGLU1	0.158678	-0.316827	-0.965219	65.3
ARHGAP1	-0.124671	0.190534	-0.427744	17.9
ARHGAP10	0.199567	0.0605118	0.657734	11.8
ARHGAP11A	0.10166	-0.038971	-0.351602	2
ARHGAP11B	-0.1241	0.0149737	-0.120222	0.1
ARHGAP12	-0.0793283	-0.0174543	1.31759	12.2
ARHGAP15	-0.0109813	-0.0279423	0.508676	9.1
ARHGAP17	-0.0670333	0.15217	0.0518623	17.8
ARHGAP18	-0.0260237	0.147059	0.32949	38.8
ARHGAP19	0.2265	-0.0962873	-0.00193617	5.5
ARHGAP20	-0.101509	0.146099	0.635707	7.6
ARHGAP21	-0.477237	0.10175	1.58414	15.7
ARHGAP22	-0.138265	0.0377211	-0.129667	2.9
ARHGAP23	-0.259513	0.0743533	0.44506	5.7
ARHGAP24	-0.0697367	0.0549017	0.112936	9.9
ARHGAP25	-0.0288992	0.0179567	-0.285615	12.9
ARHGAP26	-0.139165	0.040654	0.410996	20
ARHGAP27	-0.122437	0.24649	-0.627894	10.5
ARHGAP28	-0.127508	0.029917	0.571659	9.3
ARHGAP29	0.301157	-0.166059	0.731732	23
ARHGAP30	0.0535197	0.00417233	0.154915	11.3
ARHGAP31	0.018197	-0.068134	0.494451	24.4
ARHGAP32	0.123528	0.131387	0.168252	5.2
ARHGAP33	0.229431	-0.0764503	-0.289691	4.7
ARHGAP35	-0.183674	-0.0793723	0.31553	4.8
ARHGAP36	0.216726	-0.20609	0.186783	0.1
ARHGAP4	-0.0653403	-0.0479848	0.099162	13.4
ARHGAP40	-0.0625117	0.0662873	0.141055	1.8
ARHGAP42	0.159294	0.267263	-0.0217214	13.7
ARHGAP44	0.103599	-0.15429	-0.27682	12.3
ARHGAP5	0.435427	-0.0222297	0.23038	12.8
ARHGAP6	0.22371	-0.00430992	0.390667	8.7
ARHGAP8	0.0771033	0.081253	0.0343713	3.9
ARHGAP9	-0.103773	-0.0996933	-0.319105	11.2
ARHGDIA	0.37993	0.28022	-0.606558	56
ARHGDIB	0.167894	-0.114727	0.558283	41.3
ARHGDIG	-0.072511	0.0632421	-0.127144	1
ARHGEF1	0.133326	-0.0897093	-0.991838	23.7
ARHGEF10	0.0454407	-0.0378477	0.448705	17.7
ARHGEF10L	0.128338	-0.0473054	0.301696	7.8
ARHGEF11	-0.156956	0.22001	0.0480716	12.7
ARHGEF12	-0.022698	-0.0699487	0.585095	24.1
ARHGEF15	0.0617267	-0.0658083	-0.00620298	19.4
ARHGEF16	0.166722	-0.0514377	-0.775109	3.1
ARHGEF17	0.320886	0.0433933	-0.0577127	14.8
ARHGEF18	0.0443267	0.0357353	0.0629174	12.2
ARHGEF19	0.229427	0.114406	0.438247	5.2
ARHGEF2	-0.0886133	-0.069832	0.502277	41.4
ARHGEF25	-0.0209293	0.0491076	0.0693095	7.6
ARHGEF26	-0.00306267	0.0553027	0.139277	18.6
ARHGEF28	0.0450967	-0.0884033	0.282528	5.5
ARHGEF3	-0.0219393	-0.09994	0.481788	18.1
ARHGEF33	0.354933	-0.0696427	-0.520083	1.2
ARHGEF35	0.152252	0.0212153	-0.731675	2
ARHGEF37	0.07289	-0.189467	-0.325495	4.3
ARHGEF38	0.122065	0.0614347	0.478266	16.1
ARHGEF39	0.152637	0.226883	0.303737	1.4
ARHGEF4	0.15246	-0.239183	0.7076	3.6
ARHGEF40	0.137633	0.0217137	0.131937	9.3
ARHGEF5	0.03099	-0.148436	-0.55186	4.8
ARHGEF6	-0.025532	0.069999	0.0583631	13.8
ARHGEF7	0.404623	-0.105378	-0.45492	17.3
ARHGEF9	0.0824707	-0.0527433	0.878168	4.3
ARID1A	-0.0461847	0.113857	1.93487	18.8
ARID1B	-0.0113467	-0.100496	1.03942	17
ARID2	0.256173	0.0189287	0.313334	10.2
ARID3A	0.0805733	0.178075	0.283347	6.1
ARID3B	0.293448	0.0316493	-0.318009	6.7
ARID3C	0.210473	0.0236777	0.312381	0
ARID4A	-0.0506367	-0.164161	0.214181	12
ARID4B	0.260651	-0.19488	-0.133399	15.5
ARID5A	0.241693	-0.0823623	-0.154078	26
ARID5B	0.177512	0.18226	-0.232572	14.6
ARIH1	0.161416	-0.0233067	-1.43376	13.7
ARIH2	-0.03958	-0.0309177	1.36867	14.5
ARIH2OS	-0.151944	-0.0951777	0.973713	2.1
ARL1	0.06714	0.0553353	0.699826	22.5
ARL10	-0.261291	0.0798317	0.221461	3.5
ARL11	-0.192853	-0.114788	0.681192	6.1
ARL13A	-0.041704	0.081369	0.951728	0.2
ARL13B	-0.0331033	0.0681268	-0.294571	10.7
ARL14	0.0205767	-0.097892	0.144438	0.2
ARL14EP	0.134009	-0.185325	0.611535	10.3
ARL14EPL	-0.218248	-0.021946	0.648404	1.4
ARL15	0.307108	-0.22844	0.679128	14.4
ARL16	0.121972	0.125109	0.211185	10.8
ARL17A	0.0520647	-0.012885	-1.07568	4.3
ARL17B	-0.0987997	-0.131183	0.304946	2.3
ARL2	0.168599	-0.090157	-2.71164	23.1
ARL2BP	-0.0919007	-0.0602497	0.409109	28.8
ARL3	0.046966	0.043482	-0.227483	9.6
ARL4A	-0.136238	0.101713	-0.634657	8.6
ARL4C	0.0184417	0.130775	-0.159951	9.9
ARL4D	0.162132	-0.131003	0.11283	6
ARL5A	0.54286	-0.189593	-0.0624425	22.8
ARL5B	0.0601347	0.103457	0.548608	13.8
ARL5C	-0.101183	0.0789727	-0.115758	0.1
ARL6	-0.143633	-0.0723013	0.383271	8.4
ARL6IP1	-0.0707097	-0.119841	0.163056	18
ARL6IP4	0.030452	-0.158298	0.266275	33.9
ARL6IP5	0.0311233	-0.0678203	0.525439	44.9
ARL6IP6	0.228693	0.0514227	-0.200784	7.2
ARL8A	-0.01269	0.254192	-0.0338312	20.7
ARL8B	0.138989	-0.013686	0.436556	26.3
ARL9	0.234513	0.129726	0.206443	0.6
ARMC1	-0.0639033	0.0626517	0.332782	12.6
ARMC10	0.11446	0.247233	-0.551793	15
ARMC12	-0.177297	-0.0100587	0.461718	0.5
ARMC2	-0.0654403	0.057702	0.557786	8.8
ARMC3	0.153907	0.0518197	0.480673	4.1
ARMC4	0.136787	-0.0623277	0.269208	2.3
ARMC5	0.0666933	-0.0147533	-0.430135	8.4
ARMC6	0.12137	0.177407	0.0467246	8
ARMC7	0.324168	0.124958	-3.34838	15.8
ARMC8	0.065503	0.0830062	-0.0805296	13.9
ARMC9	0.0255617	0.091782	-0.517121	7.5
ARMCX1	0.338082	0.0350357	-0.400426	11.6
ARMCX2	-0.408467	0.160131	0.720731	8.3
ARMCX3	0.077752	-0.00140957	0.41631	19.1
ARMCX4	0.16929	0.0538407	0.519487	1.5
ARMCX5	0.13945	-0.069236	0.0631707	8.3
ARMCX5-GPRASP2	0.103159	-0.04785	0.801184	NA
ARMCX6	-0.0475433	-0.0336911	0.277662	11.2
ARMS2	-0.0349537	-0.085899	0.290552	0.2
ARMT1	-0.0205257	-0.114832	0.00996101	15.4
ARNT	-0.0904737	-0.007082	-0.299982	21.6
ARNT2	-0.122403	-0.144864	0.0971304	4.4
ARNTL	-0.189933	-0.000694333	0.500445	12.1
ARNTL2	0.243825	-0.1966	0.431874	2.7
ARPC1A	0.203734	-0.013656	-0.0644362	29.6
ARPC1B	0.393993	-0.180912	0.0495096	40
ARPC2	-0.037179	-0.0348853	-0.872495	71.8
ARPC3	0.36855	-0.040465	-2.25481	86
ARPC4	-0.0158047	0.23481	-3.55595	34.3
ARPC4-TTLL3	-0.256434	-0.18169	0.481367	8.8
ARPC5	0.135954	0.0715428	-0.0803638	52.3
ARPC5L	0.278006	0.125003	-0.126013	19
ARPIN	0.126455	0.0299113	0.119258	12.1
ARPP19	0.223859	-0.0204667	-0.0852377	12.7
ARPP21	-0.199143	-0.0835023	0.576493	1.2
ARR3	-0.18773	0.0655273	0.70292	0.3
ARRB1	-0.145563	-0.0297582	0.364368	37.3
ARRB2	0.148793	-0.0322963	-0.00869618	35
ARRDC1	0.19852	-0.0665383	0.119671	19.6
ARRDC2	0.31948	0.0329655	0.0863992	22.6
ARRDC3	0.0446501	-0.0744923	1.63491	32.3
ARRDC4	-0.26127	-0.0266557	0.716288	14.1
ARRDC5	0.074559	0.170323	0.100617	0.5
ARSA	0.193773	-0.052362	-0.0101041	15.7
ARSB	0.141127	-0.004237	-0.207052	10.8
ARSD	0.169486	-0.110614	0.30145	13.1
ARSE	0.129013	-0.118199	0.466141	0.8
ARSF	0.167525	-0.0558457	0.592568	0
ARSG	0.0136463	0.002558	0.307188	3.4
ARSH	0.086211	0.0401707	0.507894	0
ARSI	0.0849327	-0.103381	0.377794	6.2
ARSJ	0.582268	0.164075	-0.2458	6.9
ARSK	0.066628	-0.0819667	0.151862	7.4
ART1	0.19734	-0.033444	0.470659	0.3
ART3	0.088741	-0.10243	0.20791	0.6
ART4	0.145444	0.0481457	0.306944	2.1
ART5	0.203607	0.0717283	0.555873	0.9
ARTN	0.0168767	0.0236273	0.427958	2.1
ARV1	0.391097	-0.0544837	-0.141166	12.5
ARVCF	0.0294981	0.0361357	0.224671	3.9
ARX	0.0773487	0.00494633	0.490351	0.8
AS3MT	-0.0695618	-0.0738137	0.370985	1.7
ASAH1	-0.147123	0.190837	0.549626	57.2
ASAH2	0.03424	-0.00658	0.40389	0.4
ASAH2B	-0.241056	0.061029	-0.274588	3.7
ASAP1	0.039847	0.129628	-0.519685	26.2
ASAP2	0.169862	-0.088085	0.271377	9
ASAP3	0.002794	0.031138	-0.0924497	7.9
ASB1	0.0999773	-0.030723	-0.137446	7.6
ASB10	0.288447	0.195753	-0.136496	0
ASB11	-0.0540203	-0.100517	0.526243	0.1
ASB12	-0.0255503	0.082331	0.601521	0
ASB13	0.342383	0.027629	0.461689	5.4
ASB14	0.104197	0.023219	0.156907	0.6
ASB15	0.07876	0.0286038	0.327166	0
ASB16	0.241283	0.122187	-0.292397	0.7
ASB17	0.0106933	-0.00356533	0.715723	0
ASB18	0.422427	0.0272057	0.384158	0
ASB2	0.061781	0.017313	0.408712	0.8
ASB3	0.0247323	-0.156659	0.365224	12.4
ASB4	0.037093	0.087504	0.63976	0.4
ASB5	-0.0681567	0.0352	0.58173	0.1
ASB6	-0.0725987	0.0448533	0.187711	9.4
ASB7	-0.255947	-0.15059	0.254818	8.8
ASB8	0.16045	-0.0383476	-0.0814863	7.5
ASB9	-0.306493	-0.070344	0.417688	3.6
ASCC1	-0.0371333	0.0083453	0.798203	12.7
ASCC2	0.0593217	-0.0302923	0.185249	19.2
ASCC3	-0.0690133	-0.202039	-1.28735	12.6
ASCL1	0.147451	-0.131653	0.187482	1.7
ASCL2	0.19959	0.0980083	0.704585	0.9
ASCL3	-0.161634	0.14214	0.26234	0
ASCL4	0.135827	-0.0141453	0.344577	0
ASCL5	0.105337	-0.00510967	0.341134	0.6
ASF1A	-0.24252	0.141221	-0.357121	15
ASF1B	0.0741403	0.0115333	-0.0118131	3.1
ASGR1	0.0218813	-0.0969067	0.054136	0.7
ASGR2	0.236773	0.0643957	-0.229944	0.5
ASH1L	0.175707	0.0543889	-0.0286784	10.6
ASH2L	0.00783767	-0.029657	-2.24786	16
ASIC1	0.27438	-0.0571593	0.01662	1.3
ASIC2	0.00532333	0.026219	0.119016	0.5
ASIC3	0.0965923	-0.0382106	0.286437	2.7
ASIC4	0.180687	0.0210257	-0.0411673	0.9
ASIC5	0.207168	-0.054706	0.968096	0
ASIP	0.289443	-0.0775067	0.148437	0.3
ASL	0.361313	-0.0380927	-0.294841	8.1
ASMT	-0.160304	-0.0721077	0.963464	0.8
ASMTL	-0.128113	0.0467947	0.234566	7
ASNA1	0.303364	0.138696	-2.08394	21.2
ASNS	-0.194895	0.0812954	-0.173294	9.6
ASNSD1	0.0595825	-0.00282933	0.127556	16.9
ASPA	0.0744863	-0.085255	-0.159722	3.2
ASPDH	0.029242	-0.069847	0.0356117	1.1
ASPG	-0.20694	0.105713	0.418872	1.3
ASPH	0.0279567	-0.0297797	0.25135	22.5
ASPHD1	0.00145067	-0.097363	0.347621	2
ASPHD2	0.266797	0.284983	-0.390308	1.5
ASPM	0.36136	-0.22737	-0.402479	1.9
ASPN	0.148503	0.144389	0.152293	10.3
ASPRV1	0.108905	0.009148	0.0541248	0.1
ASPSCR1	0.567883	0.030427	-0.685824	14.1
ASRGL1	0.318997	0.0735143	-0.224326	6.6
ASS1	0.149497	-0.038431	-1.08626	8
ASTE1	-0.0932	0.0343876	0.308914	7.4
ASTL	0.225683	0.0702454	-0.499524	0.5
ASTN1	-0.0487243	0.221573	-0.0955896	1.4
ASTN2	0.579523	-0.171696	-0.452276	3
ASUN	0.201784	-0.0240733	-0.972406	NA
ASXL1	0.0325243	-0.0264973	0.361412	27.3
ASXL2	0.688037	-0.0677287	0.337443	13.1
ASXL3	0.041306	0.270013	0.388147	0.9
ASZ1	0.17161	-0.0526943	0.222822	0
ATAD1	0.19512	0.11074	-0.171056	14.1
ATAD2	-0.346967	0.044732	0.620841	9.8
ATAD2B	0.0867143	0.123163	0.0967861	13.9
ATAD3A	0.0196597	0.0811103	-0.0639495	9.7
ATAD3B	-0.09814	-0.099391	1.14222	9.8
ATAD3C	0.209772	0.0640134	-0.437615	2.2
ATAD5	0.153743	0.0240767	0.399876	2.3
ATAT1	0.219695	0.118899	0.178462	3.9
ATCAY	0.258183	-0.0886986	0.654356	1.3
ATE1	0.156253	0.146708	0.585078	14
ATF1	0.455433	-0.0749963	0.0749268	15.1
ATF2	0.175813	-0.054091	0.32224	15.2
ATF3	0.154817	-0.29202	-0.0748874	42.8
ATF4	0.318602	0.137237	-0.402164	53
ATF5	0.19198	0.0798053	-0.450167	2.8
ATF6	0.0379333	0.00901333	0.0424032	18.5
ATF6B	0.0392397	0.0495863	0.306116	15.6
ATF7	0.21001	0.0435193	-0.644278	18
ATF7IP	-0.04753	-0.09988	0.438947	16.2
ATF7IP2	0.0446687	0.186953	0.557334	3.6
ATG10	0.238647	0.08219	0.197438	7.1
ATG101	0.139497	-0.0172237	0.412914	21.4
ATG12	0.186857	1.53067e-05	0.513926	14.2
ATG13	-0.122565	0.0871615	0.146279	11.5
ATG14	0.0430877	0.118846	0.816063	9
ATG16L1	-0.069299	0.0215207	0.694424	8
ATG16L2	0.003575	0.122389	0.213102	16.3
ATG2A	0.227076	0.126791	0.192607	9.3
ATG2B	-0.19993	-0.017346	0.0476652	3.4
ATG3	0.13705	0.146501	0.383131	23.2
ATG4A	-0.15328	-0.0106037	0.866511	10.8
ATG4B	0.273196	0.033796	0.319954	15.8
ATG4C	0.0910123	-0.0413243	0.0809519	9.2
ATG4D	-0.163037	0.00270933	0.510395	7.3
ATG5	0.295695	0.00512767	0.184921	15.4
ATG7	0.15351	0.0851662	0.43763	18.4
ATG9A	0.115719	0.118887	0.189594	13.6
ATG9B	0.0732033	-0.0625967	0.104687	0.1
ATHL1	0.293973	-0.00254833	0.175405	NA
ATIC	0.030223	0.100082	0.0904748	17.3
ATL1	-0.276167	-0.05591	0.596574	4.3
ATL2	0.432659	-0.184899	-1.29184	15
ATL3	0.0690513	0.215707	-0.165418	15.9
ATM	0.19576	-0.00434533	-0.0490694	10.1
ATMIN	0.375991	0.139286	-0.781319	9.8
ATN1	0.0862733	0.135201	-0.256777	26.3
ATOH1	0.0004251	-0.0493023	0.795928	0
ATOH7	0.0413273	-0.0310619	0.381524	0.2
ATOH8	0.113142	-0.0855317	0.205607	21.1
ATOX1	0.0703267	-0.111653	0.666907	21.3
ATP10A	0.167383	0.0088375	-0.0980068	12.2
ATP10B	-0.200895	-0.0766577	0.533338	0.5
ATP10D	-0.013656	0.059308	0.502262	9.4
ATP11A	-0.177828	-0.176238	0.290171	36.9
ATP11AUN	0.245803	0.0108637	0.2425	NA
ATP11B	0.00273167	0.060558	0.118832	19.4
ATP11C	0.0993233	-0.00898767	0.550077	6.7
ATP12A	-0.0659217	0.0644937	0.567771	6.1
ATP13A1	0.187173	0.0610809	-0.880493	15.6
ATP13A2	0.192677	-0.0282465	-0.0599423	9.6
ATP13A3	0.241853	0.0036989	-0.62326	22.1
ATP13A4	0.0673113	0.00542727	0.359235	22
ATP13A5	-0.10663	-0.113618	0.28146	0.4
ATP1A1	0.103317	-0.122843	-4.10731	35.1
ATP1A2	0.0649003	0.147528	-0.120476	3.8
ATP1A3	0.115674	0.206877	0.555124	1.9
ATP1A4	0.0674713	-0.110518	0.250487	0.3
ATP1B1	-0.00530033	0.0601903	0.47784	16.9
ATP1B2	-0.0612667	-0.0225683	-0.357684	3.9
ATP1B3	-0.027499	-0.040928	-0.0733382	44.9
ATP1B4	-0.0382583	-0.0860724	0.473465	0
ATP2A1	0.170186	0.117268	0.107283	0.1
ATP2A2	1.378	-0.694793	-3.70815	8.9
ATP2A3	0.287007	-0.133738	-0.317864	7.8
ATP2B1	0.140585	-0.0696653	-0.393608	9.2
ATP2B2	-0.110738	0.04899	0.255054	1
ATP2B3	-0.23978	0.147062	0.463598	0.8
ATP2B4	0.0786947	0.027249	0.111761	16.1
ATP2C1	0.256067	-0.035045	-0.281039	30.7
ATP2C2	0.0618233	0.011077	0.025025	21.9
ATP4A	-0.0120343	-0.0676013	-0.204032	0.1
ATP4B	-0.228774	-0.116684	0.873886	0.1
ATP5A1	0.315457	0.0365713	-2.57112	NA
ATP5B	-0.12487	-0.0641647	-1.72606	NA
ATP5C1	0.149253	0.190959	-1.11672	NA
ATP5D	0.0118277	-0.092038	-1.2692	NA
ATP5E	0.0945717	-0.11897	-1.40185	NA
ATP5F1	-0.0354173	-0.0201227	-0.181639	NA
ATP5G1	0.00420667	-0.0151523	-0.573107	NA
ATP5G2	-0.191734	0.0316033	-0.529907	NA
ATP5G3	-0.211223	-0.130419	0.318721	NA
ATP5H	-0.210658	0.139197	-1.99236	NA
ATP5I	-0.206477	-0.180616	-0.905119	NA
ATP5J	-0.0275733	-0.132176	-0.264186	NA
ATP5J2	0.395183	-0.324107	-2.24116	NA
ATP5J2-PTCD1	-0.192333	-0.0677967	-0.192776	NA
ATP5L	-0.282393	-0.0713313	0.111303	NA
ATP5L2	0.180138	-0.190898	0.0158104	NA
ATP5O	0.229347	-0.00300033	-1.29266	NA
ATP5S	0.45336	0.0276453	-0.0347987	5.4
ATP5SL	0.26413	0.149269	-0.515512	NA
ATP6AP1	0.630418	-0.282169	-3.16896	37.9
ATP6AP1L	0.098367	0.0247243	0.495511	1.5
ATP6AP2	0.471733	-0.120557	-2.35014	30.2
ATP6V0A1	0.253183	-0.0849127	-0.55338	12.7
ATP6V0A2	-0.229337	-0.0740327	0.771228	13.1
ATP6V0A4	0.122454	-0.111016	0.135848	0.2
ATP6V0B	0.460402	-0.345123	-4.1496	25.8
ATP6V0C	0.300907	-0.173583	-4.2167	40.5
ATP6V0D1	0.22825	-0.149699	-3.53179	34.5
ATP6V0D2	-0.07276	0.031517	0.750595	12.2
ATP6V0E1	0.054427	0.051588	-0.117504	54.4
ATP6V0E2	0.00540667	0.02426	0.263796	6.8
ATP6V1A	0.37236	0.418839	-3.9664	12.3
ATP6V1B1	0.166596	0.161487	0.443385	2.1
ATP6V1B2	0.577117	-0.0903467	-4.64445	22.8
ATP6V1C1	0.10397	-0.0917067	-2.79807	12.9
ATP6V1C2	0.390687	-0.127468	-0.329797	0.8
ATP6V1D	0.28172	-0.0339373	-2.5919	14.5
ATP6V1E1	0.202991	0.000242667	-1.50901	31.7
ATP6V1E2	0.0404587	-0.078654	0.26796	2.4
ATP6V1F	0.388003	-0.0597847	-2.37961	38.9
ATP6V1G1	0.113006	0.330513	-2.69062	45.3
ATP6V1G2	0.00406333	-0.110335	0.459972	2
ATP6V1G3	0.181524	0.00918413	0.32418	0
ATP6V1H	0.414403	-0.0617567	-1.52201	13.8
ATP7A	-0.223623	-0.108642	0.142707	9.3
ATP7B	-0.0904	0.0256707	0.415665	1.2
ATP8A1	0.0363363	0.0538337	0.216292	10.6
ATP8A2	0.50328	0.103949	-0.0975493	2.3
ATP8B1	0.20597	-0.0543967	0.226935	3.6
ATP8B2	-0.113143	-0.0311287	0.31092	12.2
ATP8B3	0.414583	0.12592	0.208296	1.9
ATP8B4	0.12804	0.168824	0.263816	3.2
ATP9A	0.23632	0.00853767	-0.341544	6.7
ATP9B	-0.16454	-0.0626187	0.768039	13.9
ATPAF1	-0.235764	-0.0141483	0.27532	7.5
ATPAF2	-0.149154	-0.0799217	0.228715	9.8
ATPIF1	0.194462	-0.0980845	0.405754	NA
ATR	-0.0035	-0.18967	-1.25073	10.3
ATRAID	0.174531	0.1371	0.262286	41.6
ATRIP	-0.0748963	-0.324544	-1.70311	6
ATRN	0.303337	-0.0900533	-0.591535	10.6
ATRNL1	0.220933	0.135597	0.583426	0.6
ATRX	0.0052	-0.117045	0.0306576	15.9
ATXN1	0.141154	0.115582	-0.0821915	14.8
ATXN10	0.174344	0.178927	-2.54772	30.5
ATXN1L	0.0248864	0.0136023	0.0442436	14.9
ATXN2	-0.0646267	-0.15167	0.872497	30.2
ATXN2L	0.00177033	-0.039875	0.266949	37.1
ATXN3	0.203233	0.02485	0.491888	12.3
ATXN3L	-0.137937	-0.0184327	0.535029	0
ATXN7	0.0759567	0.0535197	0.37152	10.2
ATXN7L1	0.28929	0.0645016	-0.0136718	7.8
ATXN7L2	0.22239	-0.102272	-0.317495	3.4
ATXN7L3	-0.880763	-0.19821	-0.643072	14.3
ATXN7L3B	-0.0267427	-0.0587567	0.670271	15.3
AUH	0.0942833	-0.0946854	0.690405	9.7
AUNIP	0.209093	-0.146395	0.588721	0.6
AUP1	0.481503	-0.102092	-0.771806	14.4
AURKA	0.0743033	0.438516	-3.03033	2.9
AURKAIP1	-0.0440067	0.0752493	-0.438137	14.4
AURKB	0.219913	0.00660827	-2.16054	2.4
AURKC	0.0192677	-0.0643213	0.273979	1.3
AUTS2	-0.0772913	-0.0824633	0.332391	14.7
AVEN	-0.06657	-0.27917	0.128081	8
AVIL	0.262895	-0.135047	0.0630282	2.2
AVL9	0.0734467	-0.10619	-0.343195	12
AVP	0.244728	0.132776	-0.254725	0
AVPI1	0.138325	0.0802203	0.412386	17.1
AVPR1A	-0.0171943	-0.0666573	0.557841	0.7
AVPR1B	-0.105579	-0.0360907	0.182757	0
AVPR2	-0.15107	-0.0359207	0.723867	1.9
AWAT1	-0.0407133	-0.130282	0.394262	0
AWAT2	-0.014146	-0.146376	0.601346	0.4
AXDND1	0.022861	-0.0274333	0.587043	0.3
AXIN1	0.0568405	0.157972	0.377737	13.6
AXIN2	-0.106703	-0.0134541	0.639508	15.2
AXL	0.12363	0.270317	-0.409412	20
AZGP1	0.159794	-0.146916	0.146006	3
AZI2	0.0122933	0.184943	0.433366	15.3
AZIN1	0.170746	-0.130616	-0.498988	39.3
AZIN2	0.0327317	0.0389373	0.270879	2.5
AZU1	0.139812	-0.0746183	0.381809	15.3
B2M	0.057772	-0.0818323	1.09283	191.2
B3GALNT1	0.183393	-0.0494119	0.639135	10.8
B3GALNT2	0.10877	0.022706	0.305248	3.7
B3GALT1	-0.150327	-0.093797	0.417912	0
B3GALT2	0.369567	0.227227	-0.183	2.6
B3GALT4	0.196371	0.0127087	-0.237826	6.7
B3GALT5	0.130742	0.239065	0.286273	0.2
B3GALT6	0.108604	0.117478	-0.348732	10.1
B3GALTL	0.197057	-0.128084	0.725935	NA
B3GAT1	0.103308	-0.0875433	0.562227	1.8
B3GAT2	0.1188	0.0626397	0.802028	1.2
B3GAT3	-0.3365	0.0547203	-1.53705	12.8
B3GNT2	0.090708	0.031448	-0.8093	23.9
B3GNT3	-0.26616	0.0551543	0.268809	1
B3GNT4	0.284717	0.017888	0.0932777	1.1
B3GNT5	0.0803677	0.120308	0.0329461	11.2
B3GNT6	0.452467	-0.0786523	0.150253	1.4
B3GNT7	0.0510561	-0.0314133	0.663943	17.7
B3GNT8	0.2945	0.00686333	-1.05597	4.6
B3GNT9	0.224533	0.16091	0.197917	7.3
B3GNTL1	-0.169258	0.057663	0.773462	4.4
B4GALNT1	-0.0949743	0.0886963	0.288723	1.7
B4GALNT2	-0.156575	0.287607	-0.734723	1.1
B4GALNT3	-0.233632	0.051466	0.375905	6.2
B4GALNT4	0.134074	0.214287	0.0678758	1.3
B4GALT1	-0.28777	0.107373	0.591821	34.9
B4GALT2	0.113171	0.0150565	-0.629184	7.7
B4GALT3	-0.23622	-0.0875262	-0.959963	20.8
B4GALT4	0.100511	0.0372533	-0.00744101	8.9
B4GALT5	0.300863	-0.375517	0.530743	20.1
B4GALT6	0.202123	-0.00489467	0.0910734	1.8
B4GALT7	-0.685164	0.124977	-1.55528	12
B4GAT1	0.10363	-0.117783	0.0724611	9.7
B9D1	-0.130499	0.0326023	-0.0736913	7.3
B9D2	0.144982	-0.0134823	-0.359261	11.2
BAALC	0.132643	-0.0438517	0.593858	4.9
BAAT	0.167006	-0.031366	0.169082	0.2
BABAM1	-0.040724	-0.192482	0.539662	21.6
BACE1	0.0101563	0.0618423	0.534168	7.3
BACE2	-0.205838	0.0376873	0.505038	4.9
BACH1	-0.414837	0.021346	1.93926	25.2
BACH2	0.14083	-0.099181	0.624882	5.8
BAD	0.135877	0.248977	-0.766713	17.7
BAG1	0.358847	0.0463773	0.267089	21.2
BAG2	-0.182403	-0.00222667	0.769412	4.1
BAG3	-0.0399417	-0.0344203	0.374495	14.3
BAG4	0.129874	-0.0284837	-0.0860165	6.9
BAG5	0.0385273	0.00353967	0.319537	8.8
BAG6	0.0426373	0.0514277	-0.629408	25.7
BAGE2	0.253899	0.089168	-0.938002	NA
BAHCC1	0.208234	0.0727368	-0.503602	4.4
BAHD1	-0.04344	-0.090341	0.409887	14.8
BAIAP2	0.285053	0.055755	-0.163093	20
BAIAP2L1	0.00683967	0.0454707	0.469055	15.4
BAIAP2L2	0.17394	0.0660097	-0.0891696	0.3
BAIAP3	0.0479618	0.003294	-0.100208	3.1
BAK1	0.081709	0.117607	0.127117	9.6
BAMBI	0.0896163	0.143287	0.122345	5.7
BANF1	0.112624	-0.0730968	-3.23091	24.6
BANF2	0.191207	-0.0120607	0.0707243	0.1
BANK1	-0.03673	-0.0278173	0.696623	4.9
BANP	0.535217	-0.314497	-3.13082	13.4
BAP1	0.24236	0.0143767	-0.612809	14.9
BARD1	-0.166312	0.039559	-0.532433	5.3
BARHL1	-0.0310433	0.000616	0.176691	0
BARHL2	-0.00211742	-0.101983	0.363375	0
BARX1	0.194535	0.0213393	0.582633	0
BARX2	0.246503	-0.0967793	0.626055	0.5
BASP1	-0.293036	0.104451	0.272379	9.1
BATF	-0.026992	0.0625763	-0.232028	7.9
BATF2	-0.123552	-0.0714391	0.158577	7.8
BATF3	0.117723	0.011124	0.210545	7.2
BAX	0.04748	-0.0103383	0.0487181	26.6
BAZ1A	0.0433793	-0.168542	0.454274	23.7
BAZ1B	0.103659	0.188952	-0.161308	19.4
BAZ2A	0.0125887	-0.0199107	-0.0869524	31.5
BAZ2B	-0.129034	0.145433	-0.138729	18.1
BBC3	0.34904	0.0265293	0.278289	19
BBIP1	0.298593	0.209036	0.731382	9.5
BBOX1	-0.27044	0.124283	0.618757	0.6
BBS1	0.223829	0.189189	-0.101263	11.5
BBS10	-0.136716	0.01613	0.604712	10.2
BBS12	0.199651	-0.22178	0.207062	4.1
BBS2	0.0424767	0.0391487	0.331826	12.6
BBS4	0.406603	0.187381	0.0111559	11.4
BBS5	0.138957	0.0257643	0.145427	5.7
BBS7	0.00431633	0.107232	-0.010177	7.7
BBS9	0.13158	-0.147624	0.239678	10.3
BBX	0.12174	0.00270567	-0.378039	10.8
BCAM	-0.0174591	0.07382	0.272304	41.6
BCAN	-0.0964867	0.147057	0.498717	1.5
BCAP29	0.315817	0.13663	1.06294	17.3
BCAP31	0.529113	0.0318616	-0.618521	42.2
BCAR1	0.48196	0.010843	-0.446078	15.9
BCAR3	0.114043	0.134673	0.220187	12.8
BCAS1	-0.248466	-0.212138	0.601232	2.4
BCAS2	0.299293	-0.141792	-1.67499	17.5
BCAS3	0.05333	0.112399	0.681027	13.6
BCAS4	0.0359633	-0.05775	0.0417705	3.8
BCAT1	0.183489	0.0690667	-0.179654	13.8
BCAT2	0.170452	0.0263028	0.0125521	19.9
BCCIP	-0.12659	-0.050866	-0.409198	19
BCDIN3D	0.54183	0.303837	0.231457	4.5
BCHE	-0.053877	-0.0882947	0.328117	3.7
BCKDHA	0.355487	-0.013693	-1.24335	12.3
BCKDHB	0.0743835	-0.0892483	0.219643	6.4
BCKDK	0.107447	-0.077909	0.103878	18.2
BCL10	-0.305957	0.0484067	0.663981	20.4
BCL11A	0.0516993	0.0296396	-0.371198	3
BCL11B	-0.0289793	-0.0201824	0.266311	1.1
BCL2	0.175345	0.0830953	0.522359	5
BCL2A1	0.189217	0.00288483	0.0979427	45.6
BCL2L1	0.0339108	-0.153985	-1.03568	40.6
BCL2L10	0.256553	0.00353597	0.206131	0.1
BCL2L11	-0.00692333	-0.056225	0.475885	9.7
BCL2L12	-0.0289677	0.00908367	0.217169	12
BCL2L13	-0.17072	0.115577	0.134621	10.6
BCL2L14	-0.04869	-0.023288	0.323564	1.3
BCL2L15	0.006197	0.0413767	0.447318	0.7
BCL2L2	0.277165	-0.0504247	-0.150523	18.6
BCL2L2-PABPN1	0.03643	0.0729273	-2.36414	10.3
BCL3	-0.129937	0.116113	-0.0902888	36.4
BCL6	-0.0305427	0.068951	0.542633	26.3
BCL6B	0.101408	-0.0221193	0.182286	26.2
BCL7A	0.0416443	0.0474063	0.37541	5.1
BCL7B	-0.126193	-0.138248	0.614026	15.9
BCL7C	0.0658035	0.0454493	0.372915	13.2
BCL9	-0.001534	-0.196996	0.43206	5
BCL9L	-0.017317	-0.0596337	-0.220719	17.1
BCLAF1	-0.122909	0.102023	-0.495656	19.9
BCO1	0.072702	0.052756	0.410698	0.3
BCO2	0.122043	0.0559816	0.315276	1.8
BCOR	0.0582833	-0.170759	0.84154	11.4
BCORL1	-0.095394	0.0247097	0.605479	6.7
BCR	-0.314672	0.275875	-0.199993	11.3
BCS1L	-0.191356	-0.0176033	-0.82088	10.7
BDH1	0.251123	0.0960343	-0.127824	2
BDH2	-0.14562	0.039583	0.190893	13.8
BDKRB1	0.128593	0.0875917	0.264016	3.7
BDKRB2	0.0202447	-0.14954	0.42652	2.2
BDP1	-0.0886457	0.044813	0.126683	3.7
BEAN1	0.347953	0.097587	0.204516	1.4
BECN1	0.241214	-0.00894157	-0.859127	24.1
BECN2	-0.0402303	-0.013943	0.196598	0
BEGAIN	0.0103887	-0.0206283	0.194313	1
BEND2	0.128444	0.0175646	0.35076	0.1
BEND3	0.301773	0.115808	-1.04139	2
BEND4	-0.0435683	0.00132877	0.395289	1
BEND5	0.170074	-0.00784033	0.533205	3
BEND6	0.07964	-0.043003	0.673838	1
BEND7	0.127161	0.0463307	-0.207259	3.3
BEST1	-0.155803	0.259357	-0.237174	4.7
BEST2	0.39961	-0.065159	0.5749	0.2
BEST3	0.344135	0.0462807	-0.263072	0.1
BEST4	-0.124243	-0.179572	0.0412582	1.1
BET1	-0.115536	0.0389247	-0.20098	10.6
BET1L	0.136207	-0.069017	0.11644	20.4
BEX1	0.24562	-0.0200553	0.092424	2.1
BEX2	0.13168	-0.0149973	0.472145	6.6
BEX4	0.0730494	0.087767	0.699896	15.8
BEX5	0.0789103	0.171282	-0.00596005	5.7
BFAR	0.42494	0.095692	-0.599718	28.2
BFSP1	0.247983	0.295957	-0.114425	4.1
BFSP2	-0.028442	0.111749	0.150684	0
BGLAP	-0.136339	0.057103	0.720048	1.4
BGN	-0.024116	-0.133883	0.409873	77.6
BHLHA15	-0.172337	0.0819423	0.619336	0.5
BHLHA9	0.146334	-0.0613539	0.862863	0
BHLHB9	0.187814	0.00939433	0.477534	2.6
BHLHE22	0.389953	0.0539583	0.184503	1.4
BHLHE23	0.249328	-0.0801183	0.581642	0
BHLHE40	0.03405	0.078887	0.358178	30.2
BHLHE41	0.194934	0.156026	-0.0258938	9.1
BHMT	0.062835	0.126723	0.0691495	0
BHMT2	0.158555	-0.032134	0.128418	0.6
BICC1	0.183099	-0.0432437	0.538669	5.8
BICD1	0.141991	0.145184	-0.460279	6.6
BICD2	-0.160027	-0.0256983	0.00590451	9.1
BID	-0.056794	0.018981	0.201009	13.7
BIK	0.230386	0.085664	0.101509	2.8
BIN1	-0.127072	0.0833307	-0.691482	4.6
BIN2	-0.127566	-0.0517113	0.0973293	7.7
BIN3	-0.156682	-0.132836	0.102285	11.4
BIRC2	0.0741797	-0.108147	0.336734	34
BIRC3	0.03963	-0.13758	0.816066	21.8
BIRC5	0.102123	-0.092976	-1.85014	2.4
BIRC6	-0.234783	-0.228882	-0.207859	12.5
BIRC7	-0.0352733	-0.094206	0.510525	2.3
BIRC8	0.42421	0.087711	-0.23348	0
BIVM	0.59847	0.142147	-0.101271	6.4
BIVM-ERCC5	0.115704	0.167737	0.123925	2.3
BLCAP	0.120212	-0.0344	-0.00404142	12.2
BLID	0.048245	0.0156167	0.433095	0.2
BLK	0.309447	0.23866	0.306323	0.6
BLM	0.130906	-0.0857537	-0.486261	2
BLMH	0.0397303	0.0346953	-0.215614	13.6
BLNK	0.024691	-0.031152	-0.176975	3.2
BLOC1S1	-0.14414	0.171477	0.414889	27.6
BLOC1S2	0.5967	0.201185	-0.232393	16.4
BLOC1S3	0.322407	0.064764	0.268609	11.1
BLOC1S4	0.162644	-0.0603833	0.867349	8.7
BLOC1S5	-0.0779833	-0.0677873	0.25225	8
BLOC1S6	0.040586	-0.080964	0.708067	18
BLVRA	0.406156	-0.008039	0.138057	27.7
BLVRB	-0.275479	-0.106732	-0.448983	37.3
BLZF1	0.213733	-0.165921	0.525627	11.3
BMF	0.24785	-0.0649187	0.210854	7.7
BMI1	0.199262	0.130996	0.419112	16.7
BMP1	0.167867	-0.0436133	0.321685	72.2
BMP10	0.100223	-0.057879	-0.201246	0
BMP15	-0.0514561	0.00122	0.488739	0.4
BMP2	0.180901	-0.123134	0.480644	12.8
BMP2K	0.0886717	-0.112992	0.370129	14.1
BMP3	0.102298	0.024364	0.517674	21
BMP4	0.0557063	-0.109504	0.36473	8.2
BMP5	0.00329	-0.0349311	0.634648	14.3
BMP6	0.10453	0.0166515	0.928824	5.8
BMP7	0.0373213	-0.257457	0.600838	1.8
BMP8A	0.129281	-0.0785787	0.273156	0.7
BMP8B	-0.00604867	-0.0331165	0.266446	3.1
BMPER	0.34708	0.0502573	0.0689655	5.7
BMPR1A	0.0140563	-0.08654	0.239013	7.4
BMPR1B	0.208777	-0.0931005	0.341884	2.4
BMPR2	-0.0412257	-0.000606667	0.523128	24.9
BMS1	0.446437	0.006141	-1.56694	14.1
BMX	-0.0104053	0.08121	0.670642	3.7
BNC1	0.033841	0.0272281	0.0247249	0.7
BNC2	0.032005	-0.043968	0.152491	2.6
BNIP1	0.0156623	-0.0230533	-1.37263	10.1
BNIP2	0.0620533	0.0429667	-0.291823	26.2
BNIP3	0.28765	0.0628773	0.39116	6.7
BNIP3L	0.262733	-0.169343	0.340935	31.3
BNIPL	0.118079	-0.039104	-0.34018	6.5
BOC	0.0928113	-0.0526124	-0.133187	3.6
BOD1	-0.0228967	0.196627	0.741034	16.8
BOD1L1	-0.112985	-0.0146742	0.412741	22.8
BOD1L2	0.028355	0.116141	0.301139	0
BOK	0.214037	0.084453	-0.0201988	13.8
BOLA1	0.0923833	-0.0955447	-0.315926	9.3
BOLA2	0.249173	-0.173972	0.199014	2.7
BOLA2B	0.103043	-0.0308173	-0.266312	4.9
BOLA3	-0.0365233	0.0491033	0.474203	14.1
BOLL	0.010657	-0.045646	0.472017	0
BOP1	0.322442	-0.184	-2.16262	2.3
BORA	0.129094	0.117322	-0.697549	7.7
BPGM	-0.047873	0.00189833	0.266473	8
BPHL	-0.0402623	0.0686843	0.471905	3.8
BPI	-0.12882	-0.022282	0.674549	6
BPIFA1	-0.0324957	0.0178187	0.629489	20.2
BPIFA2	0.193497	0.001851	0.0961209	0.7
BPIFA3	-0.0293413	0.00465713	0.436956	0
BPIFB1	0.292994	-0.009145	-0.277672	101
BPIFB2	0.0327197	0.260223	0.0834164	2.1
BPIFB3	-0.0806073	-0.0877613	0.382128	0
BPIFB4	0.301941	0.0927827	0.0174533	0
BPIFB6	0.138564	-0.0228327	-0.0724286	0
BPIFC	-0.108827	0.0140663	0.159808	0
BPNT1	0.00368567	0.101494	-0.0852848	11.5
BPTF	0.571697	0.105724	-2.24588	24.1
BPY2	0.136774	-0.10391	0.565093	0
BPY2B	0.129305	-0.0744273	0.654407	0
BPY2C	0.119804	-0.0530917	0.836796	0
BRAF	0.194691	0.033846	0.427041	15.9
BRAP	0.169544	-0.00421467	-0.839547	7.9
BRAT1	0.23134	-0.130347	-0.647136	15.9
BRCA1	-0.169948	-0.212277	-0.376533	4.9
BRCA2	-0.109497	-0.171482	-0.794863	3.5
BRCC3	0.0241443	-0.108204	0.955911	9.4
BRD1	0.219463	0.0042221	-0.15308	11.3
BRD2	-0.252015	-0.34655	0.880179	28.1
BRD3	-0.01642	0.0485023	0.180769	14.6
BRD4	0.239527	-0.030829	-0.788649	22.5
BRD7	-0.250213	0.215263	0.380671	27.9
BRD8	-0.0134467	-0.0555833	-0.771488	14
BRD9	0.306892	-0.110504	-0.447222	11.9
BRDT	0.451138	0.13005	0.136654	0
BRE	0.133886	-0.184697	0.73706	NA
BRF1	0.132678	0.114474	-1.95653	11.3
BRF2	-0.0799517	-0.0157263	-0.303473	9
BRI3	0.203574	0.0876766	0.130774	56.6
BRI3BP	0.216337	-0.0440303	0.219354	3.4
BRICD5	-0.0595173	0.0110997	0.258096	2.1
BRINP1	0.158687	-0.0858155	0.207484	1.1
BRINP2	-0.0451571	-0.170028	0.286801	0.3
BRINP3	0.0808567	0.020002	0.328675	1.6
BRIP1	-0.03558	0.110556	0.269673	1.3
BRIX1	-0.235357	-0.01625	-2.5372	14
BRK1	0.0940733	-0.0855283	-0.402564	49.3
BRMS1	0.00477467	-0.229493	0.326075	16.7
BRMS1L	0.188209	0.0298023	0.0447845	6.7
BROX	0.17245	0.072426	0.210158	18.5
BRPF1	-0.151123	0.0943453	0.165969	10.7
BRPF3	0.0614095	0.0251697	0.721014	9.6
BRS3	0.224304	-0.11407	0.426528	0.1
BRSK1	0.274938	0.12745	-0.0226709	1.7
BRSK2	0.0231723	0.0071112	0.0426705	1.4
BRWD1	-0.059725	0.0842903	0.431664	10
BRWD3	-0.36441	0.0934653	1.05288	12.7
BSCL2	0.197087	0.0958597	-0.492106	11.5
BSDC1	0.119454	-0.029652	-0.26324	19.6
BSG	0.209164	-0.032975	0.378632	36.1
BSN	0.078778	-0.0555957	0.0221283	1.3
BSND	0.20241	-0.0350613	0.39395	0
BSPH1	0.0479847	0.172576	0.543875	0
BSPRY	-0.0198398	-0.113962	0.339376	4.1
BST1	0.188118	-0.159257	0.543121	9.4
BST2	0.346715	0.0858193	-0.00741662	44.9
BSX	-0.055974	0.0874007	0.911719	0
BTAF1	-0.0367977	0.00376767	0.175329	20.1
BTBD1	-0.15727	-0.0275093	0.462445	8.1
BTBD10	-0.322823	0.0376643	0.533937	10.2
BTBD11	-0.0366347	-0.0902068	0.270357	1
BTBD16	0.14424	0.19558	-0.31826	0.3
BTBD17	-0.180403	-0.102504	0.341591	0.4
BTBD18	0.13928	-0.0591187	-0.177232	0
BTBD19	-0.207117	-0.0894893	0.645516	4.1
BTBD2	0.199355	0.149563	0.304877	14.6
BTBD3	0.207274	0.128815	0.245313	10
BTBD6	0.219136	-0.001509	0.167951	17.7
BTBD7	0.0661433	-0.185022	-0.521277	10.6
BTBD8	0.027007	-0.303827	0.262194	2.5
BTBD9	0.0282087	-0.0356667	0.853633	12.5
BTC	-0.128966	0.243578	0.642268	3.4
BTD	-0.32702	-0.132312	0.693429	8.2
BTF3	0.0921633	-0.00159453	-1.70897	66.6
BTF3L4	0.282238	-0.023082	-1.37325	19.6
BTG1	0.197427	0.0153109	-0.206618	85.6
BTG2	0.128186	0.0309113	0.492752	40.7
BTG3	0.154247	0.0461443	0.179121	32.9
BTG4	0.285058	-0.028982	0.0846698	0.4
BTK	-0.0792003	-0.0721904	0.290558	10.7
BTLA	-0.39087	0.08068	0.513047	1.2
BTN1A1	0.0953673	0.13543	0.556762	0
BTN2A1	0.307907	0.02772	-0.149111	17.2
BTN2A2	0.0704983	0.102497	0.261927	15.6
BTN3A1	-0.0181477	-0.008573	0.508335	29.9
BTN3A2	0.0274007	0.054291	0.797479	21.3
BTN3A3	0.0465177	-0.148262	0.319941	19.5
BTNL10	0.688359	-0.0675037	-0.0733115	NA
BTNL2	0.239697	-0.0812347	0.371242	0
BTNL3	-0.103882	-0.0174903	0.25205	0.4
BTNL8	0.177495	-0.00345563	-0.231651	1.9
BTNL9	0.121399	0.0362243	-0.124713	25.4
BTRC	-0.195611	-0.143567	0.32498	6.8
BUB1	0.232921	0.130604	-0.930379	2.1
BUB1B	0.0454827	0.108678	-2.30752	1.8
BUB3	0.764727	0.144775	-5.18359	22.4
BUD13	0.635373	-0.0441383	-1.29952	14.4
BUD31	0.47399	-0.13166	-3.62663	26.2
BVES	-0.152377	0.138999	0.457557	2.3
BYSL	0.224727	0.0102533	-0.977096	7.1
BZRAP1	0.448053	-0.012682	-0.666869	NA
BZW1	0.0421533	-0.18083	0.0485295	29.5
BZW2	-0.05861	-0.046282	0.328709	8.1
C10orf10	0.159823	-0.124542	0.672188	NA
C10orf105	-0.106126	0.0534373	0.422377	1.1
C10orf107	0.052628	0.0419487	0.23221	NA
C10orf111	0.0344853	0.0146483	0.327762	NA
C10orf113	0.030561	-0.089658	0.692277	0.2
C10orf12	0.140219	-0.044741	0.00553831	NA
C10orf120	0.0301933	0.152372	0.237848	0
C10orf126	0.166865	-0.0688222	0.378954	NA
C10orf128	0.0131113	-0.108803	0.174672	21.1
C10orf131	0.01655	-0.096319	0.801237	NA
C10orf142	0.3334	-0.133853	-0.000911637	0.1
C10orf2	0.223235	0.0409587	-0.776547	NA
C10orf25	0.21879	-0.092317	0.356205	NA
C10orf32	0.009315	0.008758	-0.0166306	NA
C10orf35	-0.014072	0.077375	0.441748	NA
C10orf53	-0.0395494	0.0555293	0.317532	0.1
C10orf54	0.0883541	0.0705513	0.290505	NA
C10orf55	0.235355	-0.065952	0.249682	0.7
C10orf62	0.002816	0.059191	0.618031	0
C10orf67	0.248207	-0.0147267	0.208564	4
C10orf71	0.194279	0.027711	0.0934893	0.1
C10orf76	0.212218	0.00661767	-0.25233	18.1
C10orf82	-0.13473	0.0884157	0.630373	0.2
C10orf88	0.018782	0.076599	0.738224	7.5
C10orf90	-0.147203	0.0683043	0.650364	0.8
C10orf91	-0.0698383	0.070728	0.282522	NA
C10orf95	0.0914107	-0.0387367	0.577731	9.8
C10orf99	0.07932	0.00127	0.541714	0
C11orf1	0.0255753	0.00841153	0.549948	15.8
C11orf16	-0.015369	0.16338	0.115597	5.2
C11orf21	-0.138817	-0.0636244	0.503066	5.2
C11orf24	0.24781	-0.009795	0.260942	12.6
C11orf30	0.110163	0.076245	-0.137776	NA
C11orf31	-0.158018	-0.168142	0.189737	NA
C11orf40	0.173051	0.0728527	0.511413	0
C11orf42	0.334699	0.00755867	0.476027	0.1
C11orf44	-0.0825067	0.0182985	0.424416	NA
C11orf45	0.0476387	0.063696	0.516185	2.8
C11orf49	-0.0576033	0.084722	0.464329	11.2
C11orf52	-0.0222427	-0.0303647	0.219375	12.7
C11orf53	-0.0765933	-0.163909	0.586987	0.1
C11orf54	0.240387	0.000854667	0.921064	8
C11orf57	0.302227	-0.124676	-1.07895	NA
C11orf58	-0.215788	-0.352818	0.533198	41.6
C11orf63	0.381609	0.230738	0.517273	NA
C11orf65	-0.52436	-0.0664367	0.646062	1.6
C11orf68	-0.0697567	-0.0106	0.424662	15.4
C11orf70	0.0639467	0.0090927	0.144211	7.2
C11orf71	0.0329293	-0.0205657	0.354263	3.9
C11orf73	0.472473	-0.16454	-0.149391	NA
C11orf74	-0.200513	-0.015375	0.632017	8.1
C11orf80	-0.0458717	-0.102807	-0.322634	4.4
C11orf84	0.0788068	-0.0424183	0.140361	NA
C11orf85	0.0709067	0.108904	0.0973875	NA
C11orf86	-0.080128	-0.0365927	0.56821	0.1
C11orf87	0.137402	0.0329577	0.299524	0.7
C11orf88	0.12181	0.0804547	0.127681	13.9
C11orf91	0.161637	0.104037	0.292621	1.4
C11orf94	-0.24293	-0.005358	0.562232	0
C11orf95	0.00284767	0.0217087	-0.136518	3.5
C11orf96	0.302813	-0.099223	0.243738	61.9
C11orf97	-0.00076	-0.060419	1.08032	5.5
C11orf98	0.277392	-0.0129113	-0.429016	8.7
C12orf10	-0.116132	-0.179835	-0.10667	13
C12orf29	0.153205	-0.166587	0.60943	7.2
C12orf4	0.386347	0.111561	-0.196616	10.7
C12orf40	0.160455	-0.0416727	0.0125616	0
C12orf42	0.186894	0.030978	0.051489	0
C12orf43	0.00458267	0.108024	0.232806	7.8
C12orf45	0.102296	0.19409	-1.84491	7.7
C12orf49	-0.093833	-0.0276027	-0.203117	20.4
C12orf50	-0.0704997	-0.00616	0.586391	0
C12orf54	0.466973	0.0341323	0.17267	0.1
C12orf56	0.0721313	-0.0470595	0.355197	0.1
C12orf57	-0.147118	-0.00626833	0.259608	34.2
C12orf60	0.115021	0.139441	0.494066	2
C12orf65	-0.0153687	0.169407	-0.721031	10.6
C12orf66	0.0621315	-0.0936474	0.429422	5.2
C12orf71	0.0131529	-0.0829057	0.329443	0.3
C12orf73	-0.10267	0.033671	0.397886	5.8
C12orf74	0.249655	-0.116281	0.045342	6.6
C12orf75	0.243517	0.13563	0.568069	8.1
C12orf76	0.053368	-0.00744233	-0.464483	9.7
C12orf77	-0.207258	0.0371819	0.58396	NA
C12orf79	0.0966173	0.0774427	0.482753	NA
C12orf80	0.128936	0.0362243	0.0208162	NA
C14orf1	0.171787	0.0779313	0.231806	NA
C14orf105	-0.266497	0.23374	0.640405	NA
C14orf119	0.0549	-0.0185293	0.0904657	30.4
C14orf132	0.0497133	-0.003974	0.337074	12.5
C14orf142	-0.161057	0.125034	0.376961	NA
C14orf159	-0.0289267	0.0735983	-0.288766	NA
C14orf166	-0.199093	-0.10923	0.825432	NA
C14orf169	0.0887327	-0.00321567	0.565421	NA
C14orf177	0.137245	-0.001091	0.697403	0
C14orf178	-0.00969	0.0338903	-1.17927	0.7
C14orf180	0.0329583	-0.0715537	0.710808	0.2
C14orf2	0.197834	0.200816	0.549058	NA
C14orf28	0.096346	-0.0300427	0.145472	5.1
C14orf37	0.275	0.24326	-0.237092	1.8
C14orf39	0.48175	0.0411867	0.480033	0
C14orf79	-0.0763133	-0.0819497	0.437906	NA
C14orf80	0.252426	0.0167457	-1.36939	NA
C14orf93	0.246482	-0.009231	-0.2231	8.7
C15orf26	0.158392	-0.09887	0.26376	NA
C15orf27	0.132013	-0.0175643	0.117149	NA
C15orf32	-0.0630983	0.0122067	0.31697	NA
C15orf38-AP3S2	0.00599767	0.177226	0.118436	13.1
C15orf39	0.007317	0.018265	-0.166035	11.7
C15orf40	0.168762	0.213692	0.304263	9.2
C15orf41	0.135707	0.0468077	-0.0573988	2.9
C15orf43	0.214407	-0.0429697	-0.0540752	NA
C15orf48	0.20527	-0.07389	0.0684195	11.2
C15orf52	-0.115081	-0.0660677	0.0925446	NA
C15orf53	0.1636	-0.0976483	0.427463	2.3
C15orf54	-0.00959967	0.0173433	0.592871	NA
C15orf56	-0.0905323	0.0316803	0.418631	NA
C15orf57	0.0638233	0.0949862	0.414774	NA
C15orf59	0.023195	-0.065687	0.216482	1.7
C15orf61	0.154656	0.0484073	0.234928	7.2
C15orf62	-0.207407	0.0529493	0.648628	1.6
C15orf65	-0.151286	0.0780697	0.147273	3.8
C16orf13	-0.128377	0.023045	0.394487	NA
C16orf45	-0.25469	-0.054911	0.271149	6
C16orf46	0.162287	-0.0116927	0.453136	2.2
C16orf47	-0.112323	0.08347	0.0702573	NA
C16orf52	-0.0324933	0.127155	0.206324	NA
C16orf54	0.0982433	0.0127217	0.548654	7.1
C16orf58	-0.276293	0.0526067	0.569255	13.9
C16orf59	-0.0811413	0.152242	-1.09205	NA
C16orf62	0.201547	-0.10508	-1.44308	NA
C16orf70	0.0535533	0.131795	0.198858	7.9
C16orf71	0.00238067	0.00402297	0.539255	1.7
C16orf72	0.31192	-0.109046	-0.35839	19.3
C16orf74	-0.103095	-0.0511543	0.554851	2
C16orf78	0.0498493	-0.16965	0.183599	0
C16orf82	0.016157	0.193616	0.274522	NA
C16orf86	-0.019114	-0.0354273	0.182061	2.4
C16orf87	0.0157943	0.0106133	0.243754	6.1
C16orf89	0.128229	0.120051	-0.0323946	35.8
C16orf90	-0.279953	0.076919	0.819008	0
C16orf91	0.33287	-0.104376	0.317578	6.4
C16orf92	0.159235	-0.0146217	0.211324	0.1
C16orf93	0.0650667	-0.0845687	0.314467	NA
C16orf95	-0.135313	0.00310767	0.507433	0.7
C16orf96	0.0383663	-0.0779733	0.397709	0.1
C16orf97	-0.065489	-0.162946	0.468239	NA
C17orf100	-0.06969	-0.041036	0.20952	1.2
C17orf102	-0.0872177	-0.076268	-0.00542082	NA
C17orf104	0.28331	0.16172	-0.425537	NA
C17orf105	0.0847533	0.0849853	0.161971	NA
C17orf107	0.146747	-0.0701575	0.169347	2.9
C17orf112	0.0748933	-0.00966563	0.432063	NA
C17orf47	0.377223	-0.142688	-0.315762	0.3
C17orf49	0.441457	0.0868607	-0.164694	30.4
C17orf50	0.296435	0.0859913	0.0194305	0
C17orf51	0.14718	0.0595433	-0.174246	3
C17orf53	-0.399195	-0.494341	-1.02483	1.3
C17orf58	-0.0760683	0.0752183	-0.575566	6.2
C17orf59	0.229247	0.046014	-0.502425	NA
C17orf62	-0.209197	-0.173123	0.167835	20.2
C17orf64	-0.096242	-0.0738397	0.369221	0
C17orf67	-0.228937	-0.20996	0.345404	3.1
C17orf70	-0.123377	-0.125374	-0.363176	NA
C17orf74	0.0191492	-0.140599	-0.163651	NA
C17orf75	0.28526	-0.057326	-0.26937	8
C17orf77	0.0122197	0.0476157	0.63719	NA
C17orf78	-0.124956	-0.039004	0.390968	0
C17orf80	0.236177	0.271097	0.485445	10.2
C17orf82	0.183002	-0.110305	-0.0466349	NA
C17orf85	-0.0606467	-0.115164	0.0712854	NA
C17orf89	0.13767	0.119826	-0.397995	NA
C17orf96	-0.290243	0.0834061	0.315946	NA
C17orf97	0.0709727	-0.0783477	0.670945	3.8
C17orf98	-0.000613333	-0.03347	0.0968294	0
C17orf99	-0.03437	0.0722848	-0.417158	1.6
C18orf21	0.0495633	-0.282109	-0.869607	11.3
C18orf25	-0.0708167	-0.013527	0.445967	5.9
C18orf32	0.230024	0.0214507	0.41964	19.6
C18orf42	0.394367	0.0191934	0.681832	NA
C18orf54	-0.0368167	-0.0738473	0.705233	2.5
C18orf63	-0.22725	-0.115562	0.58005	0.1
C18orf65	0.0512697	-0.113519	0.397299	NA
C18orf8	0.409037	0.0405297	0.505273	NA
C19orf12	0.121193	-0.01077	-0.730528	5.6
C19orf18	0.18563	-0.131799	0.161053	1.1
C19orf24	0.0411427	-0.0132715	0.644677	17
C19orf25	0.321057	0.130205	-0.661775	13
C19orf26	0.296988	0.0875463	0.449786	NA
C19orf33	0.0286879	-0.0601437	-0.342427	34.8
C19orf35	0.131716	0.1533	0.0758421	NA
C19orf38	0.278713	0.164972	0.255157	12.8
C19orf40	-0.20772	-0.131853	-0.696631	NA
C19orf43	0.406527	-0.201044	-0.180731	NA
C19orf44	0.031973	-0.0246322	0.272517	4.5
C19orf45	0.141927	0.0330697	0.131259	NA
C19orf47	-0.0198533	0.068761	-0.294746	3.4
C19orf48	0.0357603	0.22483	0.194013	8
C19orf52	0.328633	-0.24191	-2.56974	NA
C19orf53	0.121193	-0.100334	-1.6467	35.5
C19orf54	0.230467	-0.0163193	-0.37742	13.4
C19orf57	0.334965	-0.0592703	0.639121	1.6
C19orf60	0.0103533	-0.093753	0.417969	NA
C19orf66	0.402523	-0.037473	0.0455371	11.6
C19orf67	0.29818	-0.101013	0.341572	0
C19orf68	0.044744	-0.056378	0.1987	NA
C19orf70	0.0218023	-0.00876724	-0.403748	12.7
C19orf71	0.28257	-0.0242537	0.133306	2.1
C19orf73	0.393348	-0.023676	-0.129689	1.5
C19orf80	0.0466167	-0.0845413	0.375077	NA
C19orf81	0.0906487	-0.059775	0.261365	0
C19orf84	0.39573	0.100122	-0.107028	0.1
C1D	-0.04718	-0.113869	0.336449	14.4
C1GALT1	0.467687	0.0201057	0.34086	10.9
C1GALT1C1	-0.32192	-0.241997	0.75883	12.4
C1GALT1C1L	0.0660593	0.109573	0.239334	0.3
C1orf100	0.122461	-0.241843	0.105941	0
C1orf101	-0.0555787	0.0727799	0.0291136	NA
C1orf105	0.082389	0.141367	0.126726	0
C1orf106	-0.169752	0.0173587	-0.121022	NA
C1orf109	-0.09883	0.196243	-2.82275	8.8
C1orf110	-0.054488	0.053483	0.683167	NA
C1orf111	-0.094735	0.035613	0.302942	NA
C1orf112	0.0655167	-0.342731	0.197546	2.6
C1orf115	0.259973	0.0373078	0.40623	6.2
C1orf116	-0.226843	0.00503667	0.564664	42.8
C1orf122	-0.181457	-0.153447	1.1027	9.3
C1orf123	-0.083223	-0.0458823	-0.117511	20.3
C1orf127	0.294967	0.0313583	0.0400667	0.3
C1orf131	0.369793	-0.038662	-2.02242	9.8
C1orf137	-0.30541	0.132546	0.313186	NA
C1orf141	-0.0585483	-0.0429577	0.786943	2
C1orf146	0.285023	-0.0183027	0.425421	0.1
C1orf158	0.0390613	0.010134	0.526482	2.8
C1orf159	0.62564	-0.202292	-0.472401	5.6
C1orf162	0.0885333	-0.0332513	-0.195876	40.1
C1orf167	0.154239	0.0596622	0.42282	0.5
C1orf168	0.256957	-0.148693	0.356881	NA
C1orf174	0.130768	-0.176763	0.779756	14.5
C1orf177	-0.05911	0.00166233	0.0972341	NA
C1orf185	0.252701	0.0828333	0.57109	0
C1orf186	0.08464	0.0625627	-0.000332743	NA
C1orf189	0.150178	-0.109427	0.0988796	5.6
C1orf194	0.16133	-0.01866	0.290709	7.5
C1orf195	0.101756	0.01164	0.597828	NA
C1orf198	0.0342609	0.0481997	0.307675	41.9
C1orf204	0.082219	-0.102137	0.207743	NA
C1orf21	0.099959	0.12136	0.165343	12.2
C1orf210	0.268605	0.0781927	0.212181	13.5
C1orf216	0.301578	-0.0770088	-0.0571689	3.1
C1orf226	0.0891397	-0.0102785	0.47776	3
C1orf228	0.0100487	-0.009163	0.121401	2
C1orf229	0.366457	0.00952933	-0.168406	NA
C1orf233	0.0729567	0.0715687	0.670397	NA
C1orf234	0.145201	-0.0381543	-0.0301598	NA
C1orf27	-0.110813	-0.0531733	-0.982384	NA
C1orf43	0.07893	0.0931167	-0.0790496	30.5
C1orf50	0.0291963	0.231605	0.407731	7.3
C1orf52	-0.110166	-0.0236467	0.648381	14.6
C1orf53	0.178046	-0.0891203	0.230188	5
C1orf54	-0.00807833	-0.122115	0.0633887	11.8
C1orf56	0.27345	0.077456	-0.712256	2.6
C1orf61	0.156268	0.0329617	0.120615	1.9
C1orf64	0.204577	0.044701	0.224665	NA
C1orf68	0.107141	0.0407993	0.428394	0
C1orf86	0.183624	-0.111767	-0.21101	NA
C1orf87	0.072128	0.126663	0.161855	6.8
C1orf94	0.213463	0.123352	0.254026	0
C1orf95	0.084295	0.00513	0.382806	NA
C1QA	-0.118745	-0.0154034	0.591853	60.7
C1QB	-0.0291723	0.047504	0.328175	87.9
C1QBP	0.0831593	-0.076433	-0.569163	26.6
C1QC	-0.018508	0.000928333	0.437701	48.2
C1QL1	0.0877133	0.0719867	0.445823	1.3
C1QL2	0.01061	0.0587102	-0.470651	0.7
C1QL3	-0.0242607	-0.0454133	0.69114	0.9
C1QL4	-0.0669343	0.0718633	0.264514	0.1
C1QTNF1	0.184896	0.0584173	0.0684378	9.7
C1QTNF2	-0.168206	0.108369	0.433093	5
C1QTNF3	-0.0987233	-0.001384	0.374795	2.6
C1QTNF4	0.136373	0.0133037	-0.0512698	1.4
C1QTNF5	0.337938	0.00133967	-0.0507618	8.9
C1QTNF6	-0.253013	-0.0862773	0.601724	9.2
C1QTNF7	-0.102763	0.00464433	0.368989	7.9
C1QTNF8	0.147752	-0.167276	0.36085	0.3
C1QTNF9	0.103252	-0.0313017	0.153028	0.4
C1QTNF9B	-0.0576183	-0.151652	-0.129816	0.1
C1QTNF9B-AS1	0.113794	-0.0214643	-0.375282	NA
C1RL	0.217098	0.055018	0.818813	14.2
C1S	0.0225717	-0.037737	0.0794228	31.4
C2	0.149147	-0.0518367	-0.0916112	19.4
[truncated: 17,116 more rows]
