# Supplementary material for: Loss of the abasic site sensor HMCES is synthetic lethal with the activity of the APOBEC3A cytosine deaminase in cancer cells
Source: PLoS Biol. 2021 Mar 31;19(3):e3001176. doi: 10.1371/journal.pbio.3001176 (PMC8041192; doi:10.1371/journal.pbio.3001176)
Supplement: S6 Data — All numerical raw data associated with Fig 6B and 6C and S6 Fig. File contains multiple tabs with labels corresponding to the relevant figure. (XLSX) [file pbio.3001176.s026.xlsx]

## Sheet: Fig 6B
gene	LXF289.IC25.t5	LXF289.IC25.t10	LXF289.IC25.t15	LXF289.IC50.t5	LXF289.IC50.t10	LXF289.IC50.t15	LXF289.HMCES.KO.IC25.t12	LXF289.HMCES.KO.IC25.t17	LXF289.HMCES.KO.IC50.t12	LXF289.HMCES.KO.IC50.t17	Genes	pc1	pc2
A1BG	-0.07502	-0.073809	-0.22727	0.051521	0.041967	-0.069046	0.6087	0.33574	0.63617	0.5294	Other (outliers labelled)	1.60423	-1.3814
A1CF	-0.0064161	-0.084975	0.057137	-0.1384	-0.14075	0.1142	0.1033	0.42349	1.2167	2.5599	Other (outliers labelled)	2.62712	-1.4346
A2M	0.084314	0.28355	-0.013266	-0.15669	0.0010223	-0.51692	0.10158	-0.31347	-0.4164	-0.40186	Other (outliers labelled)	-0.934748	-0.287497
A2ML1	-0.1096	-0.022392	0.2551	-0.19769	0.051254	0.24108	0.34223	0.20115	-0.36555	-0.96008	Other (outliers labelled)	0.0515431	0.605781
A3GALT2	-0.089243	-0.023538	-0.17148	-0.1837	-0.069794	-0.13972	0.50763	0.02637	1.0429	1.2461	Other (outliers labelled)	1.66612	-2.19156
A4GALT	-0.22779	0.10711	0.15743	-0.028476	-0.01239	-0.2166	-0.4702	-0.091428	-1.1573	-1.9635	Other (outliers labelled)	-2.74052	0.374993
A4GNT	0.0078288	0.2541	0.28358	-0.057654	0.10609	0.15515	0.015719	0.28028	0.22813	0.49634	Other (outliers labelled)	1.30305	1.61381
AAAS	-0.011844	-0.34891	0.011074	-0.095835	-0.25964	-0.14949	0.59369	0.50519	0.34151	0.91903	Other (outliers labelled)	1.25658	-2.75259
AACS	0.024298	-0.090265	0.23925	0.0038947	-0.030683	0.0038235	-0.23904	-0.59731	-0.6325	-0.95426	Other (outliers labelled)	-1.80042	0.89995
AADAC	-0.00633	-0.20585	-0.10809	0.038769	-0.076992	-0.21247	0.070831	-0.064299	-0.52569	-0.9471	Other (outliers labelled)	-1.35711	-1.10191
AADACL2	0.11106	-0.19775	0.00032837	0.14933	-0.13166	-0.002977	-0.80055	-0.72936	-0.83803	-2.8634	Other (outliers labelled)	-3.94612	0.865959
AADACL3	-0.15158	0.023522	0.07911	0.038248	0.089326	0.1124	0.39178	0.38737	0.27045	-1.4717	Other (outliers labelled)	0.556566	0.369669
AADACL4	0.070176	-0.2078	0.24898	0.032698	0.10494	0.29044	0.40917	-0.38141	0.62725	0.43625	Other (outliers labelled)	1.25458	0.922319
AADAT	0.10705	0.031185	0.39818	0.26261	0.011092	0.09513	-0.28118	-0.91786	0.15135	-0.89768	Other (outliers labelled)	-0.940275	2.51516
AAED1	0.12238	-0.23343	0.19187	0.04402	-0.19395	0.10369	0.40244	0.38398	-0.031278	0.18584	Other (outliers labelled)	0.857006	-0.38655
AAGAB	-0.18088	-0.17363	-0.077743	0.11089	0.033894	-0.070578	0.096614	-0.17901	-0.28831	-1.3528	Other (outliers labelled)	-1.22992	-0.558408
AAK1	-0.043235	0.043243	-0.20783	0.11381	0.22397	0.0145	0.59214	0.48225	0.93563	0.97288	Other (outliers labelled)	2.58405	-0.33823
AAMDC	-0.039231	-0.11384	0.21171	0.018239	-0.013145	-0.13886	-0.16884	0.057852	-0.50712	-0.14395	Other (outliers labelled)	-0.744373	0.00102589
AAMP	0.02481	-0.14353	0.08226	0.026576	-0.097778	-0.1481	0.2628	-0.032007	1.433	1.41	Other (outliers labelled)	1.96633	-1.35464
AANAT	-0.0085752	-0.021065	-0.050363	0.064407	-0.058468	0.064147	0.6187	0.77481	0.82024	0.6806	Other (outliers labelled)	2.49866	-0.864737
AAR2	0.05597	-0.097624	-0.20787	0.067	0.034372	-0.01949	-0.040079	-0.37431	0.60708	1.2399	Other (outliers labelled)	0.525205	-0.635948
AARD	-0.048059	0.16376	0.14618	-0.19339	-0.070036	-0.41082	-0.23694	-0.47623	-0.67675	-1.4384	Other (outliers labelled)	-2.29228	-0.179981
AARS	0.036478	-0.13361	-0.1176	0.057079	0.14032	-0.36015	0.68635	-0.21921	-0.46387	-1.8267	Other (outliers labelled)	-0.91599	-0.556822
AARS2	-0.09325	-0.13608	-0.34577	-0.22238	-0.17689	-0.40258	0.90929	0.84796	0.47627	-1.527	Other (outliers labelled)	0.628605	-3.65041
AARSD1	-0.12771	-0.1226	-0.16749	-0.26281	0.092219	-0.12578	0.67302	-0.094623	0.51109	0.32877	Other (outliers labelled)	0.876811	-1.9448
AASDH	0.13194	-0.01371	0.075911	0.014257	-0.10595	-0.097223	-0.68103	-0.70727	-0.44088	-0.38246	Other (outliers labelled)	-2.15839	0.61078
AASDHPPT	0.13823	0.17184	-0.16091	-0.054336	0.036234	-0.36464	0.63676	0.0012669	-0.32369	-0.73563	Other (outliers labelled)	-0.014208	-0.41192
AASS	0.19649	-0.24812	-0.076509	-0.082803	-0.086916	-0.060982	-0.26203	0.11303	0.0060789	0.27728	Other (outliers labelled)	-0.420915	-0.907097
AATF	-0.014756	0.061922	0.20588	0.055161	0.16289	0.097677	1.0851	0.47845	0.46974	0.33126	Other (outliers labelled)	2.80788	0.678149
AATK	-0.083668	0.14663	0.0003522	-0.046809	-0.045003	-0.13335	-0.096622	-0.037465	0.076105	0.26052	Other (outliers labelled)	-0.0836108	-0.328776
ABAT	-0.077571	0.063115	0.26702	-0.16196	0.26224	0.079436	-0.23351	-0.24659	-1.1732	-1.7204	Other (outliers labelled)	-1.967	1.91484
ABCA1	-0.066598	0.078459	0.24742	-0.1399	0.076028	0.19013	0.02081	0.40945	0.62355	0.33989	Other (outliers labelled)	1.44435	0.595711
ABCA10	0.020241	0.11893	0.26859	0.014938	0.20068	0.1749	-0.042747	-0.48062	0.072861	0.47032	Other (outliers labelled)	0.373946	2.01776
ABCA12	0.15988	-0.074175	0.061015	0.1543	0.19241	0.13243	0.46517	0.30409	0.71349	1.0803	Other (outliers labelled)	2.41568	0.832651
ABCA13	-0.016005	-0.019274	-0.033507	0.021313	-0.0051688	0.069798	0.24917	-0.1008	-0.41936	-1.0891	Other (outliers labelled)	-0.682963	0.255797
ABCA2	-0.060115	-0.17723	-0.090514	0.060092	-0.030147	-0.07626	0.051879	0.055286	-0.10171	-0.95216	Other (outliers labelled)	-0.741011	-0.788114
ABCA3	0.044356	-0.037892	0.21982	0.098401	-0.047429	0.067147	0.013293	-0.10017	-0.50011	-0.067625	Other (outliers labelled)	-0.352143	0.90416
ABCA4	-0.16671	-0.11222	-0.12933	0.12455	0.46756	0.08268	0.62166	0.056066	-0.62534	-0.15822	Other (outliers labelled)	0.455731	0.723363
ABCA5	0.086547	0.030184	0.049291	-0.11597	0.12105	-0.11916	-0.093694	-0.72339	-0.056794	-0.30406	Other (outliers labelled)	-0.956147	0.55874
ABCA6	0.00087296	0.12592	0.10907	0.14241	0.15288	0.19947	0.21944	0.31132	0.87788	1.0445	Other (outliers labelled)	2.35349	1.15696
ABCA7	-0.10629	0.030234	-0.045262	0.0097712	-0.13815	-0.12658	0.0067499	-0.22933	-1.0931	-1.1411	Other (outliers labelled)	-2.01207	-0.349236
ABCA8	0.13822	0.14001	-0.18961	-0.093799	0.18363	-0.16014	0.36286	0.32107	0.50108	0.16638	Other (outliers labelled)	1.30803	-0.170064
ABCA9	-0.078489	0.038311	0.050397	0.028624	0.14519	0.26854	0.20184	0.10859	0.51854	0.74005	Other (outliers labelled)	1.49716	0.721355
ABCB1	-0.18776	0.10081	0.17376	-0.044928	-0.00891	0.12021	-0.59828	-0.67873	-0.80034	-1.5475	Other (outliers labelled)	-2.69584	1.26379
ABCB10	0.00013453	0.0079764	0.044571	0.042708	-0.040497	0.16666	0.44482	0.66901	0.92917	1.2991	Other (outliers labelled)	2.74427	-0.357835
ABCB11	-0.008726	-0.040408	0.090995	0.0050398	0.11621	0.064591	0.19339	0.16653	-0.10888	0.85875	Other (outliers labelled)	0.874361	0.333449
ABCB4	0.21018	-0.13495	-0.20402	0.029009	-0.11768	-0.22479	0.065721	0.18184	-0.36595	0.072001	Other (outliers labelled)	-0.447877	-1.07966
ABCB5	0.063499	-0.12816	-0.11292	-0.094531	-0.26062	0.03054	0.30069	0.36243	0.64684	0.84361	Other (outliers labelled)	1.23969	-1.82015
ABCB6	-0.064734	0.087824	0.029694	0.032433	0.031962	-0.022046	-0.43764	0.36811	-0.18897	-0.44605	Other (outliers labelled)	-0.50346	0.413648
ABCB7	0.0088936	-0.085897	0.42707	-0.13153	-0.268	0.5738	0.023804	-0.15587	0.2281	-1.2101	Other (outliers labelled)	-0.163164	1.18428
ABCB8	-0.097996	-0.10206	0.0049525	-0.1687	-0.11667	0.053556	-0.029755	0.42377	0.039256	-0.49294	Other (outliers labelled)	-0.14723	-1.08982
ABCB9	-0.099263	0.1414	-0.14673	0.010894	0.075048	0.038605	0.17519	-0.18875	0.19323	-0.64736	Other (outliers labelled)	-0.0767889	0.17532
ABCC1	-0.13444	-0.12383	-0.17874	-0.040832	-0.18691	-0.32214	-0.077707	-0.33431	0.5666	1.078	Other (outliers labelled)	-0.182129	-2.5278
ABCC10	-0.017321	-0.0028277	-0.048397	-0.0112	0.087025	-0.086305	-0.15769	0.084162	0.51192	0.59738	Other (outliers labelled)	0.550359	-0.331597
ABCC11	0.046403	-0.12225	0.059019	0.10345	-0.16726	0.1292	0.14475	0.12468	-0.37997	-0.47897	Other (outliers labelled)	-0.313266	0.0487115
ABCC12	-0.067747	0.22944	-0.028011	-0.025395	0.12885	0.0030376	-0.01346	0.011444	0.19608	0.012989	Other (outliers labelled)	0.379232	0.641756
ABCC2	0.097828	0.098233	0.2778	0.030763	0.21358	0.20818	0.1849	-0.35692	-0.30647	-0.76088	Other (outliers labelled)	-0.0526861	2.48352
ABCC3	0.12173	0.12111	0.13825	0.10561	-0.29288	0.11554	0.046578	-0.24625	0.043991	-1.1867	Other (outliers labelled)	-0.579142	0.818861
ABCC4	0.01293	0.015358	0.22509	0.086091	-0.13953	0.15996	-0.05644	-0.39788	0.052102	0.66703	Other (outliers labelled)	0.104243	0.759084
ABCC5	-0.016693	-0.14452	-0.028186	0.056185	0.28572	0.14181	0.02665	0.21618	-0.96244	-2.1796	Other (outliers labelled)	-1.4023	1.26107
ABCC6	0.066502	0.082965	0.065689	0.06492	0.18386	-0.017011	-0.41858	-1.4474	-0.96657	-1.4722	Other (outliers labelled)	-3.13253	2.23276
ABCC8	-0.00028455	0.31274	0.21372	0.21877	0.24184	0.017848	-0.024149	0.64873	0.33674	0.091331	Other (outliers labelled)	1.67931	2.1651
ABCC9	0.047338	-0.036364	-0.061914	0.077282	0.061828	0.048527	0.17516	0.026584	0.12581	-1.3464	Other (outliers labelled)	-0.219881	0.420951
ABCD1	-0.0081616	0.045143	0.14804	0.014737	0.12921	0.17776	0.2378	0.19578	1.0016	1.5182	Other (outliers labelled)	2.44833	0.560063
ABCD2	-0.082454	0.099528	-0.4289	-0.20434	-0.046096	-0.28837	0.12815	-0.86485	0.36363	0.54517	Other (outliers labelled)	-0.779197	-2.03194
ABCD3	0.42737	-0.010893	-0.27633	-0.09689	-0.00082488	-0.31033	-0.065289	-0.36217	0.51108	1.1415	Other (outliers labelled)	0.282235	-0.733702
ABCD4	0.11514	0.2448	0.014934	0.01348	0.047137	0.27872	0.61445	0.78963	0.39143	0.68682	Other (outliers labelled)	2.69703	1.03096
ABCE1	0.1714	0.17571	0.28934	0.023161	0.061689	0.24511	0.25899	0.0025543	-0.15216	-1.2314	Other (outliers labelled)	0.297301	2.41916
ABCF1	-0.094307	0.27938	-0.011062	-0.033855	0.34621	0.28092	0.90924	-0.36984	0.42449	-0.12986	Other (outliers labelled)	1.7278	1.70561
ABCF2	0.023504	-0.051008	-0.070344	-0.073029	-0.052268	0.016382	0.32111	0.249	0.89878	0.7494	Other (outliers labelled)	1.59636	-1.04828
ABCF3	-0.079417	-0.10052	0.066339	0.11185	-0.041077	0.13937	-0.083636	0.082632	0.36304	0.62335	Other (outliers labelled)	0.605214	-0.0644756
ABCG1	-0.014148	0.02984	-0.16363	0.029892	0.023159	0.044581	0.1211	0.4716	0.84986	0.86089	Other (outliers labelled)	1.68853	-0.662712
ABCG2	0.025596	-0.023501	-0.011214	0.027086	0.08093	-0.061417	0.21216	0.56889	0.13081	0.35008	Other (outliers labelled)	1.10138	-0.22414
ABCG4	0.057339	0.087375	0.14432	0.082137	0.083511	0.17007	-0.10878	0.10853	-0.24249	0.25425	Other (outliers labelled)	0.309467	1.49347
ABCG5	0.21236	0.16618	-0.090295	0.020591	0.15001	-0.089773	0.49306	0.93488	0.36967	-0.017867	Other (outliers labelled)	2.0836	0.416049
ABCG8	0.15349	-0.025615	0.19993	0.047303	0.12702	-0.014217	0.61027	0.30594	-0.1233	-0.093503	Other (outliers labelled)	1.23619	0.90798
ABHD1	-0.09752	-0.098799	-0.095717	-0.03868	-0.2117	-0.18686	-0.1264	0.016782	0.25549	-1.4238	Other (outliers labelled)	-1.17267	-1.57488
ABHD10	-0.068741	-0.10347	0.084806	-0.24411	-0.13848	-0.058933	-0.073295	-0.40379	-0.086386	-0.37782	Other (outliers labelled)	-1.11995	-1.00614
ABHD11	0.052214	0.016878	0.020855	-0.049634	-0.1776	-0.15789	-0.0026801	0.0199	-0.19105	0.10408	Other (outliers labelled)	-0.368906	-0.687843
ABHD12	0.024908	-0.036358	0.0042351	-0.066728	-0.077406	0.096745	0.16355	0.053311	0.27619	0.765	Other (outliers labelled)	0.781956	-0.433554
ABHD12B	-0.025157	-0.048031	-0.18844	-0.052953	0.22783	0.094732	0.24961	0.42574	0.6001	0.47631	Other (outliers labelled)	1.4966	-0.347508
ABHD13	0.0085163	-0.16794	-0.092942	-0.017617	-0.024478	0.052974	0.2535	-0.026591	0.43673	0.27984	Other (outliers labelled)	0.582284	-0.859235
ABHD14A	-0.031079	0.056568	0.074573	-0.14399	0.057454	-0.079439	-0.066488	-0.22474	0.25505	-0.10385	Other (outliers labelled)	-0.147745	-0.0171576
ABHD14B	0.061834	0.058873	0.14516	-0.058206	-0.02744	0.15439	-0.14739	0.034327	-0.42114	-0.84822	Other (outliers labelled)	-0.694128	1.06054
ABHD15	0.17134	0.20968	0.06623	-0.041129	-0.2392	0.039465	0.61521	0.18957	0.90191	0.34142	Other (outliers labelled)	1.98164	-0.128068
ABHD16A	0.032045	-0.097486	-0.14096	0.1072	-0.096969	0.010045	0.37429	0.056662	0.17068	0.87305	Other (outliers labelled)	0.865231	-0.854039
ABHD16B	0.11735	-0.087739	-0.079841	0.019959	-0.049798	-0.045162	-0.019386	0.24084	-0.11794	0.73446	Other (outliers labelled)	0.295347	-0.487903
ABHD17A	-0.11883	-0.0087274	-0.04132	0.10966	-0.14478	0.20998	-0.056265	0.14985	0.48843	0.60012	Other (outliers labelled)	0.725615	-0.359333
ABHD17B	-0.041693	0.10435	0.071177	0.059196	0.083324	0.14392	0.082981	0.053083	-0.3564	-0.15266	Other (outliers labelled)	0.0736591	1.08652
ABHD17C	-0.007319	-0.039682	-0.089052	-0.24689	-0.25176	-0.36266	0.16281	0.20501	0.20958	0.16425	Other (outliers labelled)	-0.090952	-2.51565
ABHD2	0.2051	0.12463	0.023614	0.18866	0.13933	-0.19942	0.20435	-0.18025	-0.22829	-0.24607	Other (outliers labelled)	0.0692892	1.2871
ABHD3	0.16045	0.10677	-0.066561	0.17457	0.26264	0.23742	-0.28723	0.30643	0.19638	0.094968	Other (outliers labelled)	0.762675	2.03024
ABHD4	0.034672	-0.06691	-0.28686	0.06273	-0.16533	-0.17576	-0.25477	-0.67647	-0.33351	-1.6532	Other (outliers labelled)	-2.56196	-0.801287
ABHD5	-0.31901	0.015229	0.30414	-0.033296	0.2997	0.28049	0.046701	0.46853	-0.78251	-1.0407	Other (outliers labelled)	-0.169925	1.58701
ABHD6	-0.091005	0.038232	-0.26262	0.16397	0.17377	-0.25216	0.47794	-0.051285	0.67044	1.2555	Other (outliers labelled)	1.54517	-0.961829
ABHD8	-0.016386	-0.1498	-0.32747	-0.063678	-0.20573	-0.20913	-0.38921	-0.66713	-0.59465	-1.3784	Other (outliers labelled)	-3.07701	-1.60339
ABI1	0.051685	0.082953	0.16022	0.018043	0.15202	0.15244	0.36174	0.22149	0.74575	0.59155	Other (outliers labelled)	2.04859	1.00476
ABI2	-0.11689	0.0014162	-0.0061587	-0.14135	0.11544	0.058269	0.0051857	-0.33254	-0.3144	-0.069241	Other (outliers labelled)	-0.64657	0.0807128
ABI3	0.021152	-0.13542	-0.086145	0.014205	-0.046741	-0.023943	0.1447	0.12114	0.19167	0.43942	Other (outliers labelled)	0.43123	-0.860762
ABI3BP	0.18957	0.17412	-0.028899	0.039594	0.18071	0.13762	0.037736	0.17913	-0.11845	0.031381	Other (outliers labelled)	0.622581	1.66578
ABL1	-0.05994	0.12483	0.036754	0.065179	0.14242	-0.24551	0.15977	0.44302	0.010086	0.38163	Other (outliers labelled)	0.877429	0.0137657
ABL2	-0.0066255	-0.17173	-0.15115	-0.11236	-0.10884	0.089893	0.017733	0.27509	0.47021	-0.013813	Other (outliers labelled)	0.310779	-1.36552
ABLIM1	0.10225	0.28718	0.0082844	0.04861	-0.059696	-0.21465	0.51191	0.81027	0.89158	0.58339	Other (outliers labelled)	2.56787	-0.287502
ABLIM2	0.015286	0.13169	-0.042109	-0.15452	-0.0007805	0.00095435	0.18554	0.1047	0.41586	0.37237	Other (outliers labelled)	0.846488	-0.299184
ABLIM3	0.0012862	-0.10239	-0.29648	0.072786	-0.1283	-0.23395	0.34645	0.36114	0.21572	0.15722	Other (outliers labelled)	0.464862	-1.96918
ABO	0.045933	-0.067599	-0.23779	-0.059301	-0.11694	-0.11357	-0.34406	-0.73843	-0.36805	-1.3446	Other (outliers labelled)	-2.55199	-0.63746
ABR	-0.028338	-0.10688	0.14794	0.11943	-0.111	0.16035	0.060359	-0.57369	0.36021	-0.90451	Other (outliers labelled)	-0.528117	0.49535
ABRA	0.13384	0.048742	0.15149	0.074486	-0.072547	0.085226	-0.053232	0.28835	-0.77934	-1.4724	Other (outliers labelled)	-0.917662	1.29577
ABRACL	-0.15382	-0.077346	-0.20879	0.1607	0.10451	0.25248	0.12946	0.015976	-0.69329	-0.76058	Other (outliers labelled)	-0.759651	0.39808
ABT1	0.17252	-0.14171	-0.40572	-0.077502	0.026111	-0.2222	0.5205	0.072111	0.12016	-1.051	Other (outliers labelled)	-0.19496	-1.53905
ABTB1	0.17472	-0.25994	-0.4701	-0.081186	-0.2783	-0.23998	-0.23523	-0.51166	-1.0345	-0.70877	Other (outliers labelled)	-2.9883	-2.17175
ABTB2	-0.0070404	-0.015657	-0.13832	0.12595	0.075714	-0.1448	0.044498	-0.16453	-0.36058	-0.30278	Other (outliers labelled)	-0.67274	-0.031203
ACAA1	-0.015788	0.17064	0.062793	0.043848	0.25432	-0.2222	0.47477	0.62931	0.60263	0.61026	Other (outliers labelled)	2.26647	0.245436
ACAA2	0.11921	0.14702	0.0337	0.011724	-0.027747	0.095967	-0.096138	-0.28481	-0.21222	-1.2242	Other (outliers labelled)	-0.917054	1.27226
ACACA	0.0080983	0.10545	0.28372	0.1543	0.17532	0.18013	0.89976	0.55141	1.2151	1.273	Other (outliers labelled)	3.97196	1.12882
ACACB	-0.059338	0.073975	-0.23262	0.14164	0.069228	-0.38079	-0.068402	-0.049934	-1.4492	-2.344	Other (outliers labelled)	-2.8086	-0.00975433
ACAD10	0.2667	0.12422	-0.0066224	0.34013	0.16714	-0.21044	0.38194	0.67899	1.1634	1.384	Other (outliers labelled)	3.21407	0.750288
ACAD11	-0.036473	0.024557	-0.017162	-0.20607	-0.087246	-0.1204	-0.10264	-0.59751	-0.32974	-0.4948	Other (outliers labelled)	-1.54215	-0.586361
ACAD8	-0.011682	-0.09162	-0.013721	-0.13596	-0.07063	0.091593	-0.064417	0.0081469	-0.039598	0.37193	Other (outliers labelled)	-0.121932	-0.599331
ACAD9	0.088226	0.11934	0.17121	0.10338	0.24593	0.14413	0.23024	0.40134	0.081127	0.16786	Other (outliers labelled)	1.46468	1.86121
ACADL	0.080609	0.02196	-0.039975	0.097566	0.17458	0.21827	0.14621	-0.091942	0.55027	0.45865	Other (outliers labelled)	1.16825	1.06954
ACADM	-0.067573	0.0012968	-0.12991	0.030494	0.13908	0.20496	0.088786	-0.16965	-0.038407	-0.75719	Other (outliers labelled)	-0.314698	0.600544
ACADS	0.056615	-0.10373	0.0894	0.21281	0.00042118	0.0074219	0.28606	0.11686	0.32641	0.82264	Other (outliers labelled)	1.25558	0.170892
ACADSB	0.22943	-0.085121	0.19875	-0.011501	0.097338	0.1809	0.051227	-0.040093	-0.97907	-4.2448	Other (outliers labelled)	-2.42195	2.33166
ACADVL	0.0079049	0.19571	0.10938	0.21281	-0.016795	0.013651	-0.54123	-0.47688	-0.2837	-1.7682	Other (outliers labelled)	-1.88445	1.90292
ACAN	-0.11398	-0.23498	-0.34194	-0.12321	-0.069807	-0.072422	0.44914	-0.35115	0.32316	-0.53096	Other (outliers labelled)	-0.471632	-2.30549
ACAP1	-0.096277	0.12878	0.14084	0.071813	-0.22173	0.27174	-0.48123	-0.43984	-0.42642	-0.35982	Other (outliers labelled)	-1.40777	1.04948
ACAP2	-0.19154	0.020124	0.049006	-0.031421	-0.098059	0.029647	0.026756	-0.049341	-0.36032	-0.86111	Other (outliers labelled)	-0.902395	-0.299587
ACAP3	0.062161	-0.080244	-0.046685	-0.07481	-0.0078623	-0.072493	0.021664	-0.018956	0.032476	0.04315	Other (outliers labelled)	-0.131128	-0.520858
ACAT1	0.083055	0.2099	0.12232	-0.0016396	-0.19793	0.091637	0.0085986	0.14233	0.59422	0.38654	Other (outliers labelled)	1.01858	0.404781
ACAT2	0.087123	0.049838	0.084281	-0.029579	-0.09389	-0.017055	-0.018016	-0.50037	-0.26909	0.012549	Other (outliers labelled)	-0.717764	0.410302
ACBD3	0.013391	0.12439	0.16846	0.16607	0.21967	0.58983	0.041712	-0.36756	-0.33987	-0.62729	Other (outliers labelled)	0.0304287	3.27246
ACBD4	-0.13379	-0.14663	-0.041483	-0.067937	-0.14785	-0.15046	0.42816	0.3575	0.85298	1.2013	Other (outliers labelled)	1.65631	-2.3388
ACBD5	-0.015862	-0.17924	-0.090752	0.10367	-0.054445	0.077797	0.18427	0.43764	0.077828	-0.20889	Other (outliers labelled)	0.434847	-0.668935
ACBD6	0.023918	-0.077887	-0.13308	-0.038091	0.015535	-0.18024	0.095303	0.1149	0.18041	-0.5103	Other (outliers labelled)	-0.163005	-0.915289
ACBD7	0.011078	-0.07551	0.0097476	-0.016638	-0.0081433	0.13666	0.54591	0.65892	0.62631	0.79891	Other (outliers labelled)	2.24957	-0.599793
ACCS	0.014121	0.038377	0.25366	0.010373	0.04771	0.042292	0.20683	0.16368	0.082064	0.048494	Other (outliers labelled)	0.799486	0.811258
ACCSL	-0.027196	0.06132	0.055351	0.099552	-0.050669	-0.020475	-0.034811	-0.48925	0.18675	-0.30973	Other (outliers labelled)	-0.454377	0.418676
ACD	0.078037	0.1851	0.11557	-0.019628	0.09778	-0.026687	0.41823	0.17174	0.94134	1.125	Other (outliers labelled)	2.3593	0.474329
ACE	-0.1499	-0.068327	-0.028471	-0.011671	-0.052733	0.14965	0.56079	0.24988	0.38577	0.57511	Other (outliers labelled)	1.41166	-0.894795
ACE2	-0.16365	-0.039315	0.17791	0.12593	0.082394	0.092019	0.48765	0.67438	0.78302	0.65286	Other (outliers labelled)	2.44442	-0.0779893
ACER1	-0.050292	0.04241	-0.0052271	0.055116	-0.041285	-0.21573	-0.3255	0.15266	0.85233	0.40877	Other (outliers labelled)	0.491162	-0.715481
ACER2	-0.31985	-0.1752	-0.037254	-0.30786	-0.16662	0.14808	-0.009622	-0.14123	0.34716	-0.086574	Other (outliers labelled)	-0.482925	-2.08054
ACER3	-0.093421	-0.63667	-0.1721	-0.13131	-0.11198	0.20879	0.20254	0.24682	0.73309	0.92635	Other (outliers labelled)	0.8132	-2.89611
ACHE	-0.0089314	-0.011722	-0.016057	0.03807	0.16353	0.28685	0.49748	0.75985	1.2987	1.9351	Other (outliers labelled)	3.7225	-0.00389878
ACIN1	0.093532	0.26919	0.010375	0.21947	0.10814	0.0021973	0.45986	0.3745	0.71089	0.83496	Other (outliers labelled)	2.42589	1.10379
ACKR1	0.20307	-0.022515	-0.44308	0.10946	-0.34037	-0.19608	0.13554	-0.46324	-0.035609	-3.5326	Other (outliers labelled)	-2.62814	-1.07285
ACKR2	0.060789	0.073224	0.11929	0.062551	0.064921	0.10218	0.10973	-0.10813	-0.68165	-1.0977	Other (outliers labelled)	-0.750465	1.49628
ACKR3	-0.019124	-0.21259	-0.17966	-0.043734	-0.12172	-0.091359	0.078845	0.029706	-0.40877	-0.076169	Other (outliers labelled)	-0.811826	-1.54589
ACKR4	-0.051584	0.072233	-0.06889	-0.0043923	-0.16131	-0.085958	0.087042	0.017742	0.0085833	-0.1867	Other (outliers labelled)	-0.215137	-0.730387
ACLY	0.093448	0.17305	-0.35886	0.19723	0.30431	-0.022349	0.71048	0.88955	0.76556	-0.42818	Other (outliers labelled)	2.4801	0.37941
ACMSD	-0.05208	-0.070371	-0.019215	0.045568	0.062889	0.077282	0.43913	0.61735	0.90862	0.60219	Other (outliers labelled)	2.23157	-0.598775
ACO1	-0.11528	-0.20987	-0.2881	-0.11724	0.085223	0.24537	-0.093257	-0.058103	-0.36582	-0.92771	Other (outliers labelled)	-1.2216	-0.649688
ACO2	-0.0059887	0.11572	-0.43532	0.014128	-0.0027877	0.12959	0.225	0.34938	-0.15737	-0.1989	Other (outliers labelled)	0.217847	-0.515034
ACOT1	-0.045217	0.018737	0.18657	-0.088399	-0.25005	-0.085423	-0.043152	-1.2711	-1.0623	-1.8664	Other (outliers labelled)	-3.31781	0.328314
ACOT11	0.052987	-0.066861	-0.12179	-0.14614	-0.12483	-0.28992	0.23411	0.24582	0.23348	0.54044	Other (outliers labelled)	0.446566	-1.91096
ACOT12	0.050228	0.0051149	-0.033142	-0.079406	-0.019908	-0.048926	-0.0089108	0.23132	-0.21165	-0.20536	Other (outliers labelled)	-0.18165	-0.249056
ACOT13	0.20174	-0.16778	-0.10542	-0.32079	-0.15623	-0.09659	-0.69791	-0.52554	-2.6162	-2.7239	Other (outliers labelled)	-5.45364	0.031387
ACOT2	0.10429	-0.036685	0.05711	0.10576	0.099042	-0.096005	0.12451	0.18825	0.24725	0.31095	Other (outliers labelled)	0.829573	0.342336
ACOT4	-0.074207	-0.030014	0.088596	0.15941	-0.12016	-0.087575	-0.24421	-0.19134	-0.49352	-0.13571	Other (outliers labelled)	-1.09556	0.0672558
ACOT6	0.075299	0.068109	-0.084939	-0.17109	0.00039451	0.026029	0.25714	0.19932	0.74196	0.10709	Other (outliers labelled)	1.14752	-0.505133
ACOT7	-0.075873	-0.099251	-0.1039	-0.1674	-0.087405	-0.1481	0.076716	-0.76211	-0.0001259	-0.67253	Other (outliers labelled)	-1.46187	-1.25109
ACOT8	-0.21864	-0.18357	-0.12633	-0.18986	-0.027155	-0.18039	0.34206	0.3834	0.9328	1.5525	Other (outliers labelled)	1.68795	-2.86539
ACOT9	-0.092017	0.043833	0.002336	-0.13358	-0.0056262	-0.12193	-0.26924	0.13377	0.49447	1.3088	Other (outliers labelled)	0.634695	-0.935039
ACOX1	0.14395	0.25483	0.0034565	-0.15095	0.28697	0.1331	0.38321	0.26824	0.22216	-0.35628	Other (outliers labelled)	1.3104	1.55889
ACOX2	0.067814	-0.072968	0.13202	-0.18192	-0.05676	0.099508	-0.23928	-0.42566	-0.11938	-0.35635	Other (outliers labelled)	-1.00506	0.261914
ACOX3	0.18261	-0.045625	0.16346	-0.082182	0.055219	0.19217	-0.33142	-0.38608	0.36929	0.037245	Other (outliers labelled)	-0.134357	1.20794
ACOXL	0.14209	-0.19097	-0.041443	-0.0013021	-0.22016	-0.18206	-0.63023	-0.59705	-0.6292	-2.3583	Other (outliers labelled)	-3.4843	-0.32142
ACP1	0.22226	0.29712	0.28322	0.075414	0.24689	0.045422	0.53446	0.20256	0.35996	-0.45865	Other (outliers labelled)	1.82539	2.60617
ACP2	-0.040723	0.44478	0.22677	0.10344	0.43508	0.29836	0.28419	0.05277	-0.10848	-0.90472	Other (outliers labelled)	1.04101	3.71768
ACP5	-0.01361	0.23061	-0.010748	0.055719	0.075408	-0.14474	-0.25953	-0.28195	-0.47714	-0.63515	Other (outliers labelled)	-1.16859	0.971789
ACP6	-0.10016	0.22337	0.3499	0.067891	0.01559	0.028649	-0.043472	-1.0075	0.019357	-0.89257	Other (outliers labelled)	-0.992581	1.88296
ACPP	-0.07889	0.064093	-0.086713	0.091774	0.20101	0.058911	-0.26873	0.11815	0.20807	0.51853	Other (outliers labelled)	0.395254	0.579057
ACPT	-0.0012685	-0.096228	-0.071377	-0.031704	-0.20996	-0.22625	-0.22979	-0.47529	-0.9264	-1.3445	Other (outliers labelled)	-2.71642	-0.854214
ACR	0.0037881	-0.26958	-0.13542	0.2696	-0.079427	0.20816	0.25434	-0.51251	-1.1413	-2.8532	Other (outliers labelled)	-2.63929	0.624722
ACRBP	0.25558	0.041623	0.083853	0.27352	0.053152	0.32454	-0.077899	0.16484	0.42744	0.90795	Other (outliers labelled)	1.51217	2.02203
ACRC	-0.072099	-0.073287	-0.012572	0.050647	-0.068632	-0.12079	-0.051767	-0.66041	0.79984	0.81378	Other (outliers labelled)	0.120755	-0.845129
ACRV1	-0.14177	0.18838	0.37361	0.065299	0.078044	0.35139	-0.24212	-0.54334	0.58313	1.0674	Other (outliers labelled)	0.872436	2.07269
ACSBG1	-0.24056	-0.11377	0.1084	0.0079044	0.028418	0.12409	-0.077504	0.091389	-0.40745	-0.82274	Other (outliers labelled)	-0.807022	0.00434007
ACSBG2	-0.19851	0.16604	0.044361	-0.1311	0.088486	-0.069943	0.5213	0.33623	0.032194	-0.07289	Other (outliers labelled)	0.959229	-0.374133
ACSF2	0.072204	-0.094931	-0.046643	0.13222	-0.19052	-0.073734	0.49453	0.33235	0.16751	0.32358	Other (outliers labelled)	0.985895	-0.968997
ACSF3	-0.094619	-0.14317	-0.15835	-0.0090071	-0.079472	-0.24762	-0.19598	-0.37553	0.06373	0.19034	Other (outliers labelled)	-1.03391	-1.58647
ACSL1	0.39201	0.28044	0.24408	0.05074	0.079446	0.072274	-0.36385	-0.24759	-0.49515	-0.68897	Other (outliers labelled)	-0.679251	3.12692
ACSL3	0.22402	0.10212	0.21236	0.026165	0.041585	0.21761	0.46565	0.7356	-0.26033	-0.61244	Other (outliers labelled)	1.33586	1.6875
ACSL4	-0.031163	0.10422	-0.016294	-0.19611	0.052545	0.016311	0.59126	0.616	0.85373	0.99267	Other (outliers labelled)	2.529	-0.843512
ACSL5	0.12809	0.046168	0.088771	0.16776	0.067577	0.049086	-0.080006	-0.63123	-0.3509	-0.76297	Other (outliers labelled)	-1.03115	1.70869
ACSL6	0.1033	0.092359	-0.032166	0.082217	0.057399	-0.022093	0.33078	0.3876	0.43211	1.0278	Other (outliers labelled)	1.81598	0.173724
ACSM1	-0.12505	-0.003883	0.038169	-0.0077145	0.081581	0.064212	-0.12678	0.3921	-0.16447	-2.497	Other (outliers labelled)	-1.05335	0.498249
ACSM2A	0.081027	0.099408	0.37573	-0.11487	0.043863	-0.13012	0.39449	-0.59153	-0.30537	-1.0104	Other (outliers labelled)	-0.543222	1.21323
ACSM2B	0.50962	0.10578	0.075771	0.064379	0.1954	0.061891	-0.172	-0.30459	-0.22261	-0.94869	Other (outliers labelled)	-0.474305	2.7974
ACSM3	-0.0067364	-0.027424	-0.033239	0.035089	0.10116	0.056212	0.044399	-0.31792	-0.21344	-0.51041	Other (outliers labelled)	-0.602006	0.540179
ACSM4	0.1544	0.06211	0.083392	-0.049938	0.076439	0.26031	0.26677	1.0641	-1.2523	0.07	Other (outliers labelled)	0.709704	1.28369
ACSM5	-0.10827	0.00027199	0.036719	-0.1279	0.06769	-0.081355	0.29975	0.45198	0.37151	-0.34547	Other (outliers labelled)	0.848335	-0.707108
ACSM6	0.061972	0.035187	-0.20717	0.13855	0.12648	-0.16439	0.22046	0.2241	-0.49221	-1.2278	Other (outliers labelled)	-0.559162	0.223051
ACSS1	-0.073949	-0.089231	0.045581	-0.1459	0.13906	-0.011071	0.11861	0.0476	0.094453	0.019187	Other (outliers labelled)	0.22142	-0.321197
ACSS2	-0.09816	-0.032774	0.25705	-0.053046	-0.088495	0.011774	0.24681	0.077413	-0.031987	-0.47865	Other (outliers labelled)	0.116526	-0.0695483
ACSS3	-0.060783	-0.054035	-0.079853	-0.027363	-0.035037	-0.048746	-0.17185	-0.40305	-0.44101	-1.0552	Other (outliers labelled)	-1.73202	-0.244094
ACTA1	-0.13928	0.09131	-0.26253	0.19856	-0.012191	-0.28794	-0.57	-0.58397	-0.34204	-0.43	Other (outliers labelled)	-2.11832	-0.383387
ACTA2	-0.056391	-0.13412	-0.034529	0.12448	0.16864	0.26163	-0.028892	0.20465	-0.50003	-0.5524	Other (outliers labelled)	-0.318912	0.901283
ACTB	-0.098221	-0.15107	-0.024363	0.052403	-0.13934	-0.0022363	0.59574	0.32193	0.91017	1.252	Other (outliers labelled)	2.11384	-1.70479
ACTBL2	-0.12029	-0.2726	-0.41206	-0.041751	0.012568	-0.14487	0.074036	0.14456	0.48046	0.60142	Other (outliers labelled)	0.188545	-2.59511
ACTC1	0.076936	-0.01837	0.046172	-0.093136	-0.10431	-0.043345	-0.49197	-0.075372	-1.0181	-1.7176	Other (outliers labelled)	-2.52064	0.404264
ACTG1	-0.045247	0.29543	-0.0397	-0.085456	0.14693	-0.10354	0.38031	0.088286	0.2804	0.28346	Other (outliers labelled)	1.11263	0.310448
ACTG2	0.11072	0.12508	-0.14447	0.044242	0.10475	0.043853	0.23385	0.43659	0.16387	0.083185	Other (outliers labelled)	1.07857	0.4534
ACTL10	-0.13383	-0.0097875	-0.057964	-0.089182	0.21832	-0.11725	0.34432	-0.042372	-0.25471	-0.56252	Other (outliers labelled)	-0.183144	-0.242919
ACTL6A	0.10775	-0.077457	0.042286	0.094685	0.029858	0.15458	0.39815	-0.50189	-0.037018	-1.3669	Other (outliers labelled)	-0.465997	1.01079
ACTL6B	0.034975	-0.08277	-0.001005	-0.094139	-0.075846	-0.30159	0.46693	1.1581	0.45049	0.17634	Other (outliers labelled)	1.77024	-1.87439
ACTL7A	0.13013	0.15934	0.13256	-0.037247	0.033421	-0.0068477	0.21374	0.67327	0.38424	1.0278	Other (outliers labelled)	2.02401	0.469808
ACTL7B	0.10306	-0.058237	-0.02445	0.11731	0.15626	-0.077217	0.12502	0.18062	0.44515	0.4787	Other (outliers labelled)	1.06605	0.240104
ACTL8	-0.014151	-0.026753	-0.055009	0.030994	-0.058624	0.037968	0.30019	0.49231	0.72817	0.98839	Other (outliers labelled)	1.844	-0.853881
ACTL9	0.16874	-0.029723	-0.087182	-0.032415	-0.010226	-0.023655	-0.45175	-0.2309	-0.54147	-0.23424	Other (outliers labelled)	-1.43098	0.379466
ACTN1	-0.073186	-0.024355	0.00087229	0.1094	0.0017042	0.023944	-0.45703	0.11258	-0.49176	-0.65032	Other (outliers labelled)	-1.20629	0.412788
ACTN2	0.31926	0.26425	0.097529	0.12363	0.50462	-0.034225	0.088827	-0.58525	0.69942	1.6258	Other (outliers labelled)	1.87909	2.93725
ACTN3	0.095432	-0.14142	0.071669	0.0017168	0.063873	0.20487	-0.090178	0.48762	0.79549	-0.019492	Other (outliers labelled)	1.21926	0.300461
ACTN4	0.037008	0.055389	0.19663	-0.4694	-0.2138	-0.0081004	0.26306	0.16874	-0.14159	-2.3023	Other (outliers labelled)	-0.979107	-0.632884
ACTR10	0.093165	-0.74673	-0.24138	0.06747	-0.21394	-0.13313	0.4816	-2.155	0.69536	0.41527	Other (outliers labelled)	-1.6934	-2.75924
ACTR1A	0.15938	-0.161	0.1112	-0.067737	0.14889	0.506	1.0223	1.3382	2.1312	2.3523	Other (outliers labelled)	6.01898	-0.158007
ACTR1B	0.060185	-0.18772	-0.049638	0.1017	-0.143	-0.07164	0.26384	0.29818	0.057235	0.12129	Other (outliers labelled)	0.417144	-1.0234
ACTR2	0.19191	0.012818	-0.27994	0.23558	0.034874	0.10156	-0.061551	0.02019	-0.29081	0.74981	Other (outliers labelled)	0.157095	0.615574
ACTR3	-0.073926	0.23656	0.36593	-0.070557	0.37694	0.53567	0.42437	0.087756	0.26562	-0.28891	Other (outliers labelled)	1.80526	3.15161
ACTR3B	0.13837	0.077972	0.010475	-0.029888	-0.026228	-0.083168	-0.31862	0.020348	0.45936	0.48699	Other (outliers labelled)	0.279241	0.135524
ACTR3C	-0.18391	0.15101	-0.057672	-0.080444	0.026585	0.024967	0.27866	0.56646	0.49368	0.43523	Other (outliers labelled)	1.47606	-0.671859
ACTR5	-0.199	0.055965	0.27575	-0.22914	0.069515	0.10918	0.09799	-0.065136	-0.024612	-1.5678	Other (outliers labelled)	-0.566195	0.523825
ACTR6	0.23464	-0.039971	-0.12563	0.082463	0.000518	-0.46302	0.19	0.53272	-0.039418	-1.7156	Other (outliers labelled)	-0.390489	-0.638125
ACTR8	0.094544	-0.022236	-0.041007	0.0050245	0.055037	0.11755	-0.69297	-1.032	-0.72891	-1.1606	Other (outliers labelled)	-2.9265	1.43501
ACTRT1	0.20605	-0.062885	-0.099461	0.19561	0.11259	0.14513	0.41148	-0.44749	0.17382	0.92009	Other (outliers labelled)	0.94804	0.925805
ACTRT2	0.041396	0.059309	0.10262	0.00014137	0.094104	-0.0889	0.0053087	0.3119	-0.18477	0.064347	Other (outliers labelled)	0.326547	0.495396
ACTRT3	-0.07436	0.17514	-0.077991	-0.12642	0.013	0.13093	-0.70004	-1.2277	-0.44224	-2.1459	Other (outliers labelled)	-3.40461	1.26472
ACVR1	0.19306	0.17047	0.062196	0.12488	0.15231	0.23181	0.3789	0.3405	0.27826	0.66175	Other (outliers labelled)	2.00333	1.80029
ACVR1B	0.096734	-0.29082	-0.31564	-0.061879	0.044922	0.086353	0.31427	-0.39332	-0.92253	-2.4707	Other (outliers labelled)	-2.33091	-0.416034
ACVR1C	-0.3082	-0.12354	-0.14694	-0.085937	-0.33441	-0.2019	-0.25141	-1.0233	-0.51897	-0.77522	Other (outliers labelled)	-3.03491	-2.22264
ACVR2A	0.035428	-0.15271	-0.20941	0.076971	0.31687	0.25332	0.37274	0.55021	0.073888	0.63347	Other (outliers labelled)	1.58493	0.363774
ACVR2B	0.04444	0.24095	0.30961	0.057441	-0.052333	0.41167	0.1325	-0.72353	-0.076116	-0.4342	Other (outliers labelled)	-0.0938153	2.59392
ACVRL1	0.014004	-0.045207	0.29901	-0.027169	-0.0072647	0.31779	-0.14364	-0.46504	-0.12702	-0.54102	Other (outliers labelled)	-0.613606	1.53547
ACY1	0.037232	0.092634	0.14778	-0.018254	-0.1956	-0.34436	0.30109	0.28139	-0.11098	-0.56521	Other (outliers labelled)	0.0358583	-0.725427
ACY3	0.020103	-0.090901	-0.018481	-0.22175	0.020922	-0.016765	0.24516	0.60562	0.44963	1.6961	Other (outliers labelled)	1.86802	-1.33478
ACYP1	0.17651	-0.14251	0.22856	0.14332	-0.052701	0.029563	-0.21084	-0.36838	-0.53143	-0.20037	Other (outliers labelled)	-0.989562	1.14116
ACYP2	0.026147	0.20574	0.09873	-0.109	0.080288	-0.019636	0.32223	0.162	-0.18545	-0.92934	Other (outliers labelled)	0.194457	0.82016
ADA	0.18433	0.0325	0.16658	-0.048678	0.015289	0.24475	-0.20206	-0.6358	0.16063	0.61221	Other (outliers labelled)	-0.0395383	1.50035
ADAD1	-0.1691	0.14496	0.15211	0.1081	0.024301	0.1362	0.43257	0.53141	0.092344	0.30983	Other (outliers labelled)	1.56878	0.540269
ADAD2	0.087399	0.054248	-0.11319	0.30852	0.1605	0.086189	0.056575	-0.22853	-0.80623	-0.18132	Other (outliers labelled)	-0.578754	1.65775
ADAL	0.10348	0.043557	0.01207	0.16816	0.12601	-0.11457	-0.03899	-0.19412	0.064399	0.50251	Other (outliers labelled)	0.262284	0.80895
ADAM10	0.28968	-0.17542	0.11927	0.22718	-0.04052	0.29814	0.92794	0.78543	-0.50102	-0.87156	Other (outliers labelled)	1.46202	1.19381
ADAM11	-0.13475	0.095073	-0.18149	-0.14653	-0.14913	-0.27517	0.90424	1.1988	0.87826	1.2592	Other (outliers labelled)	3.06931	-2.91219
ADAM12	0.08005	0.090084	0.15575	-0.025571	0.061695	0.34246	-0.020116	0.23091	0.2396	-0.11605	Other (outliers labelled)	0.85326	1.52771
ADAM15	-0.097322	0.15367	0.044002	0.05122	0.093473	0.062919	0.41744	0.69179	0.89571	1.6584	Other (outliers labelled)	2.98708	-0.084179
ADAM17	0.11544	0.0046113	0.37219	-0.019237	-0.23259	0.44435	0.021939	-0.32873	-0.41698	0.0084795	Other (outliers labelled)	-0.226716	1.62951
ADAM18	-0.076429	-0.26704	-0.099226	-0.31151	-0.2238	-0.2234	-0.35826	-0.88092	-0.86785	-2.0349	Other (outliers labelled)	-3.90848	-1.88198
ADAM19	0.1084	-0.0048987	0.08348	0.18021	0.34877	0.066145	-0.28817	0.29403	-0.27226	0.14283	Other (outliers labelled)	0.317383	1.96373
ADAM2	-0.10933	-0.17453	0.0014637	-0.020036	0.014676	-0.04757	-0.41143	-0.27718	-0.25958	-0.51117	Other (outliers labelled)	-1.5092	-0.425131
ADAM20	0.1144	-0.060004	-0.07647	0.046032	0.10573	0.021465	0.1101	-0.28932	-0.046987	-0.065949	Other (outliers labelled)	-0.141371	0.44632
ADAM21	-0.00048336	-0.2109	0.083043	0.14358	-0.1618	-0.1329	0.40678	0.368	0.42432	-0.44543	Other (outliers labelled)	0.725814	-1.09937
ADAM22	0.13606	0.12003	0.064979	0.050447	0.1237	0.25026	0.024304	0.78552	-0.34015	-0.70185	Other (outliers labelled)	0.683019	1.7115
ADAM23	-0.11482	0.050398	0.16053	-0.2416	-0.053119	-0.015121	0.17178	0.49026	0.087358	0.81572	Other (outliers labelled)	1.02996	-0.804951
ADAM28	0.069084	-0.11658	-0.15772	-0.045227	-0.034663	-0.074331	-0.034162	-0.069229	0.36898	0.6474	Other (outliers labelled)	0.208012	-1.0236
ADAM29	0.061576	-0.12874	-0.10804	0.050091	-0.064353	-0.078145	-0.087596	-0.10032	-0.27349	0.66641	Other (outliers labelled)	-0.395017	-0.651507
ADAM30	-0.09216	0.041105	-0.42661	-0.18126	-0.16325	-0.31014	0.33201	0.12144	0.020955	-0.62976	Other (outliers labelled)	-0.586117	-2.6326
ADAM32	-0.30224	-0.17895	-0.33318	-0.27113	-0.19612	-0.12043	-0.12251	0.26973	0.66653	0.14881	Other (outliers labelled)	-0.255434	-3.53495
ADAM33	-0.13704	-0.33552	-0.12775	-0.17991	-0.041466	-0.37099	0.25444	0.55858	0.02333	0.032519	Other (outliers labelled)	0.0186171	-3.05187
ADAM7	-0.044281	0.0073304	-0.0032608	0.031382	-0.059497	0.033801	0.14071	-0.20894	0.24323	0.22529	Other (outliers labelled)	0.231637	-0.193288
ADAM8	-0.13085	-0.098449	0.18547	-0.15953	-0.2631	0.24013	-0.13668	-0.088282	-0.16079	0.31154	Other (outliers labelled)	-0.446372	-0.592536
ADAM9	-0.037293	0.34074	-0.30427	0.065366	0.085399	0.052314	-0.049704	-0.23652	-0.61713	-0.7977	Other (outliers labelled)	-1.05532	0.986819
ADAMDEC1	-0.056018	-0.17135	0.0033555	-0.11208	-0.0096328	0.022533	0.12899	-0.11418	0.10649	-1.1607	Other (outliers labelled)	-0.649717	-0.628352
ADAMTS1	0.13807	0.22544	0.070961	0.014062	-0.18328	-0.19564	-0.013837	0.052273	0.56383	1.6076	Other (outliers labelled)	1.27468	-0.244099
ADAMTS10	0.18014	0.15194	-0.13497	0.05592	0.050843	-0.055755	0.078225	0.15001	1.147	0.9969	Other (outliers labelled)	1.85034	0.0969295
ADAMTS12	0.22972	-0.32131	-0.24454	0.18748	-0.081811	-0.12765	-0.090627	-0.024402	0.046283	-0.0040324	Other (outliers labelled)	-0.501826	-0.96109
ADAMTS13	0.064741	0.11639	0.23017	-0.043599	0.01798	0.084927	0.34834	0.3042	-0.20278	-0.58074	Other (outliers labelled)	0.616229	1.06111
ADAMTS14	-0.040717	0.045784	0.59338	0.027515	0.36461	0.52129	-0.25151	0.12696	-0.35224	-0.22829	Other (outliers labelled)	0.557622	3.76149
ADAMTS15	0.069693	-0.027429	-0.063482	0.074541	-0.14939	-0.11011	-0.16603	-0.23407	-0.47914	-0.45805	Other (outliers labelled)	-1.29734	-0.215204
ADAMTS16	0.024008	-0.18387	0.084598	0.11488	0.046316	-0.042736	0.7443	0.30931	0.39531	0.092074	Other (outliers labelled)	1.59629	-0.430917
ADAMTS17	0.015738	0.022681	0.12232	0.014126	0.14438	0.18459	0.19233	0.36223	0.31285	0.20488	Other (outliers labelled)	1.32789	0.909044
ADAMTS18	-0.067474	-0.076092	0.057314	-0.024981	-0.025706	0.26862	0.31312	-0.021899	0.60281	0.40415	Other (outliers labelled)	1.15828	-0.085155
ADAMTS19	-0.086164	0.11227	-0.15913	-0.036978	-0.033885	-0.025402	-0.4933	-0.48087	0.10267	0.049492	Other (outliers labelled)	-1.14277	-0.202027
ADAMTS2	-0.14878	-0.037179	0.053738	-0.081362	-0.24531	-0.11924	-0.15947	-0.076003	-0.04863	-0.12935	Other (outliers labelled)	-0.831143	-1.30182
ADAMTS20	-0.048312	-0.16144	0.10011	-0.043344	-0.31849	-0.23518	0.27933	0.49854	0.62803	1.2633	Other (outliers labelled)	1.38156	-2.40358
ADAMTS3	-0.10551	0.21057	-0.11143	-0.18094	0.015283	-0.20637	0.28692	-0.0054865	-0.28363	0.35369	Other (outliers labelled)	0.0414226	-0.793461
ADAMTS4	-0.015614	-0.10597	-0.17752	-0.023452	-0.26507	-0.17108	0.22899	0.051697	0.041227	0.17292	Other (outliers labelled)	-0.180493	-1.99931
ADAMTS5	0.16945	-0.23224	-0.29984	0.11582	-0.15606	-0.038617	0.15296	-0.55593	0.33035	0.2894	Other (outliers labelled)	-0.373472	-1.18703
ADAMTS6	0.054648	-0.0086459	-0.01654	0.16928	-0.17097	-0.27812	-0.45042	0.0079239	-0.36565	-0.77298	Other (outliers labelled)	-1.51417	-0.284129
ADAMTS7	0.13405	0.1076	-0.069166	0.20514	-0.11053	-0.17153	0.61693	0.40275	0.44525	0.071715	Other (outliers labelled)	1.55753	-0.288663
ADAMTS8	0.054534	-0.22586	-0.056958	-0.11243	-0.10016	-0.10256	0.053289	0.415	0.36021	0.71281	Other (outliers labelled)	0.671072	-1.68673
ADAMTS9	-0.06423	0.12705	-0.083983	-0.049076	0.04138	-0.13052	0.19418	-0.4053	-0.41851	-1.4338	Other (outliers labelled)	-1.29278	0.132255
ADAMTSL1	-0.010725	0.15676	0.032192	0.22482	-0.062864	-0.15947	-0.083111	-0.11972	-1.2389	-1.8255	Other (outliers labelled)	-2.08777	1.10274
ADAMTSL2	0.18265	0.090135	0.18075	0.28799	0.28419	0.3157	0.25659	0.27555	-0.25144	-0.82387	Other (outliers labelled)	0.915207	3.16073
ADAMTSL3	0.16023	0.12364	0.053089	0.012837	-0.018073	0.10711	-0.1656	0.27269	-0.89307	-1.9029	Other (outliers labelled)	-1.34171	1.53952
ADAMTSL4	-0.012902	-0.10982	-0.037373	-0.14866	-0.064909	-0.22941	0.52703	0.59915	1.6209	1.8951	Other (outliers labelled)	3.08965	-2.49515
ADAMTSL5	0.03531	0.092638	0.25467	-0.10127	-0.049278	0.033634	0.43567	0.42936	0.45549	0.64154	Other (outliers labelled)	1.8483	0.129535
ADAP1	-0.04589	-0.31956	-0.14183	-0.10144	-0.11084	-0.10501	0.4677	0.57986	1.6138	0.23132	Other (outliers labelled)	2.00992	-2.82963
ADAP2	0.095053	0.020364	0.098669	0.20862	-0.057303	0.020265	0.14002	0.38684	-0.52155	-0.29907	Other (outliers labelled)	0.150264	0.836957
ADAR	0.28199	0.24113	-0.21122	0.049763	0.11397	0.045814	-0.24385	0.76292	0.22392	-1.279	Other (outliers labelled)	0.363892	1.29391
ADARB1	-0.0020105	0.021312	0.26544	-0.038544	-0.10007	0.015721	0.049997	0.60473	-0.01696	0.10463	Other (outliers labelled)	0.773667	0.119913
ADARB2	-0.083397	0.073733	-0.13252	-0.0033405	0.010777	-0.050661	2.2843e-06	0.4237	-0.011346	-0.53194	Other (outliers labelled)	0.00616697	-0.433612
ADAT1	-0.11234	-0.17773	0.16837	-0.23769	-0.089804	-0.041143	0.19022	-0.041533	0.36192	0.79327	Other (outliers labelled)	0.540432	-1.43614
ADAT2	0.02983	0.021457	-0.36914	-0.038937	0.056651	-0.15445	0.66913	0.78757	0.5735	0.49661	Other (outliers labelled)	1.97978	-1.69143
ADAT3	0.015285	0.10971	-0.010635	-0.045223	0.011026	-0.047325	0.47994	-0.28997	0.29324	-0.17469	Other (outliers labelled)	0.51093	0.0156592
ADCK1	-0.17051	0.025971	-0.24189	0.085246	0.021233	-0.26907	-0.26401	-0.13433	0.51462	0.59036	Other (outliers labelled)	-0.146903	-1.32315
ADCK2	0.1038	-0.052251	0.17735	-0.028186	-0.0028416	0.012718	0.10175	0.24744	0.38741	0.74784	Other (outliers labelled)	1.17633	0.136158
ADCK3	-0.15437	0.12054	-0.42176	-0.14845	0.021823	-0.365	-0.27097	-0.87716	-1.1542	-1.9762	Other (outliers labelled)	-3.78173	-1.03843
ADCK4	0.030183	0.17354	-0.15497	-0.084137	-0.23279	-0.26854	-0.068233	0.10348	-0.81489	-1.6634	Other (outliers labelled)	-1.91432	-0.749865
ADCK5	0.044921	-0.09126	-0.023424	-0.044259	-0.08896	-0.027038	-0.37199	-0.55291	-0.87393	-0.50775	Other (outliers labelled)	-2.21563	0.0417206
ADCY1	-0.0075598	-0.14882	0.031902	0.061078	-0.18096	-0.097498	0.64969	0.76835	1.0112	0.75428	Other (outliers labelled)	2.4626	-1.77658
ADCY10	0.040362	-0.16425	-0.20846	0.083356	0.084007	-0.016413	0.030553	0.30335	0.16224	-0.27841	Other (outliers labelled)	0.158274	-0.552174
ADCY2	0.043204	0.059495	-0.05963	0.060269	0.10909	-0.36328	0.070198	0.087839	-0.20204	0.08976	Other (outliers labelled)	-0.0836097	-0.251184
ADCY3	-0.16167	0.040342	-0.050731	-0.22081	-0.1803	-0.31699	0.14204	0.35847	0.53723	0.93259	Other (outliers labelled)	0.795245	-2.4747
ADCY4	0.2469	-0.021522	-0.093666	-0.0019626	0.24051	-0.2647	0.44018	0.68466	-0.2902	-0.90267	Other (outliers labelled)	0.595621	0.235958
ADCY5	0.061954	0.15585	-0.1876	0.10364	0.17534	-0.095303	0.69476	0.78894	1.0262	0.67809	Other (outliers labelled)	2.98871	-0.26009
ADCY6	-0.15672	0.0089102	-0.20215	0.042743	0.039293	-0.12772	0.26122	0.042872	-0.073836	-0.40871	Other (outliers labelled)	-0.183891	-0.893404
ADCY7	0.04686	-0.045269	0.35468	-0.10068	-0.27279	0.069857	-0.2265	-0.093414	0.63461	0.92918	Other (outliers labelled)	0.599019	-0.214383
ADCY8	0.10674	-0.05043	-0.067972	0.092639	-0.2124	-0.40293	0.085854	-0.71226	0.018585	-0.73961	Other (outliers labelled)	-1.39951	-0.995757
ADCY9	-0.037514	-0.062304	-0.024379	-0.11783	-0.012543	0.17589	0.22351	0.3046	0.14058	-0.09633	Other (outliers labelled)	0.584872	-0.393999
ADCYAP1	0.23599	0.021015	0.29649	0.17282	0.19147	-0.016556	-0.28212	-0.44733	-0.20729	-0.34453	Other (outliers labelled)	-0.512579	2.48006
ADCYAP1R1	-0.021917	0.014527	-0.054267	-0.072061	0.068737	-0.14851	-0.45095	-0.61427	-0.31359	-0.64168	Other (outliers labelled)	-1.8808	0.12344
ADD1	-0.099822	-0.18285	-0.17716	-0.062451	0.003973	-0.034637	0.032442	-0.12573	-0.53417	-0.7288	Other (outliers labelled)	-1.31151	-1.01363
ADD2	-0.19078	-0.16258	-0.0028637	0.044472	0.043337	-0.05993	0.18617	0.031198	0.41733	-0.22259	Other (outliers labelled)	0.273188	-0.937123
ADD3	0.0535	-0.16516	-0.094754	-0.018485	-0.058852	0.1269	-0.050352	-0.043042	-0.058026	-0.63681	Other (outliers labelled)	-0.628744	-0.301278
ADGB	0.11148	0.23038	0.1849	0.10958	0.37158	0.31186	0.31852	-1.1621	0.091585	-0.3785	Other (outliers labelled)	0.170195	3.51688
ADGRA1	0.14329	0.011106	0.15565	0.14577	-0.062707	-0.006031	0.20954	-0.047266	0.44887	-0.14328	Other (outliers labelled)	0.744411	0.678793
ADGRA2	0.080684	0.04329	-0.042278	0.08	-0.13237	-0.3218	-0.56454	-0.65468	-0.74625	-0.85317	Other (outliers labelled)	-2.67243	0.0484818
ADGRA3	-0.049476	0.027729	0.017754	0.097395	0.16271	0.21722	-0.0048419	-0.11586	-0.54804	-1.5105	Other (outliers labelled)	-0.967172	1.55211
ADGRB1	-0.010954	-0.12801	-0.1477	-0.056196	-0.19069	-0.18922	0.21368	0.36477	0.08614	0.15608	Other (outliers labelled)	0.179341	-1.98529
ADGRB2	-0.044514	-0.18402	-0.29341	0.045017	-0.041543	-0.21707	0.45172	0.66347	0.85893	0.73531	Other (outliers labelled)	1.70757	-2.46271
ADGRB3	0.062829	0.11212	-0.18654	0.10576	0.17255	0.0011834	0.24198	0.17139	-0.42407	-0.60113	Other (outliers labelled)	-0.00755627	0.785238
ADGRD1	-0.052159	-0.076183	0.28985	-0.38702	-0.076053	0.31262	-0.18263	0.013842	0.82993	1.438	Other (outliers labelled)	1.23361	-0.376529
ADGRE1	-0.069372	-0.03581	-0.14324	-0.1381	0.081449	-0.26398	-0.25835	0.034052	-0.12963	-1.1542	Other (outliers labelled)	-1.33765	-0.916948
ADGRE2	0.20792	-0.033152	0.02288	0.17172	0.0114	0.0070652	-0.060118	-0.24205	-0.35717	-0.72109	Other (outliers labelled)	-0.764039	1.15786
ADGRE3	0.16043	0.12225	0.12051	0.22037	0.075969	0.14086	0.087361	-0.40834	-0.515	-1.0548	Other (outliers labelled)	-0.680745	2.34867
ADGRE5	-0.0016923	-0.2694	-0.19185	-0.035125	-0.28821	-0.16952	-0.014108	-0.41388	0.054641	-0.12349	Other (outliers labelled)	-1.22381	-2.2385
ADGRF1	0.1301	-0.10192	-0.28021	-0.021288	-0.27696	-0.010224	-0.12956	-0.55268	-0.61083	-1.3822	Other (outliers labelled)	-2.39837	-0.83012
ADGRF2	-0.038311	0.33785	0.12923	0.10362	0.15861	0.07895	-0.12705	-0.3963	0.81781	1.1247	Other (outliers labelled)	1.2858	1.6925
ADGRF3	-0.2524	-0.052078	-0.12819	-0.10997	0.032509	-0.09709	-0.22911	-0.57371	0.14702	0.68538	Other (outliers labelled)	-0.800502	-1.23911
ADGRF4	-0.17778	-0.1496	-0.50844	0.041523	0.084167	-0.067635	0.30185	-0.5235	0.88618	0.12779	Other (outliers labelled)	0.117912	-1.98659
ADGRF5	0.011078	0.025141	-0.24663	0.049299	-0.082685	-0.089904	0.21085	0.34345	0.38575	0.43397	Other (outliers labelled)	0.836066	-1.14621
ADGRG1	-0.066973	-0.08904	-0.1279	-0.091662	0.0819	0.056841	0.123	0.49212	-0.3569	0.73134	Other (outliers labelled)	0.494028	-0.733951
ADGRG2	-0.010673	-0.21859	0.055148	-0.14786	-0.24318	-0.053532	0.28102	0.54767	0.26449	0.42901	Other (outliers labelled)	0.804536	-1.97015
ADGRG3	-0.078458	0.12703	0.08881	-0.18306	0.087018	-0.093747	-0.10124	0.1066	0.3643	0.73107	Other (outliers labelled)	0.653292	-0.194689
ADGRG4	0.040717	-0.38383	-0.25807	0.046133	-0.045861	-0.054051	-0.3574	-1.1033	-1.5258	-2.3586	Other (outliers labelled)	-4.51875	-0.385381
ADGRG5	-0.11051	-0.17537	-0.019727	-0.12629	0.031961	0.051979	0.037171	0.23814	-0.33344	-1.0147	Other (outliers labelled)	-0.740581	-0.652772
ADGRG6	0.15143	0.03039	0.29716	0.09128	0.28858	-0.087129	-0.079412	-0.41334	-0.24444	-0.093936	Other (outliers labelled)	-0.187015	2.14929
ADGRG7	0.036511	-0.089895	0.15834	0.12034	-0.13667	0.079382	-0.037618	-0.36346	0.21286	-0.34087	Other (outliers labelled)	-0.332063	0.384972
ADGRL1	-0.020137	-0.019195	0.18268	0.11011	-0.036187	0.14656	0.2808	0.36035	0.38334	0.13736	Other (outliers labelled)	1.3163	0.435338
ADGRL2	0.16402	0.25012	-0.11887	0.27657	0.10446	-0.35594	-0.79953	-1.2316	-1.3296	-2.7023	Synthetic lethal with A3A only in HMCES-/-	-4.44412	2.30727
ADGRL3	-0.12433	-0.02102	-0.01785	-0.30015	0.016782	-0.11896	0.73473	0.77447	0.59339	0.71728	Other (outliers labelled)	2.1619	-1.98177
ADGRL4	-0.15434	0.0078819	0.030755	-0.23958	-0.011757	-0.024363	0.27461	-0.088418	-0.030917	0.0046896	Other (outliers labelled)	-0.00933252	-0.895285
ADGRV1	0.23238	-0.12294	-0.15068	0.081916	0.19052	0.011216	-0.2188	-0.079701	-0.27047	-1.2221	Other (outliers labelled)	-1.03806	0.954261
ADH1A	0.11611	0.081244	-0.0077875	0.10004	-0.0028583	-0.11326	-0.23978	-0.47691	-0.80859	-1.5693	Other (outliers labelled)	-2.12989	1.12194
ADH1B	-0.0028168	-0.25106	0.21424	-0.15387	-0.37534	-0.13755	-0.14697	-0.75761	0.032792	-1.1076	Other (outliers labelled)	-2.00062	-1.36133
ADH1C	0.21712	-0.26051	-0.13357	0.14932	-0.078914	-0.10949	0.15349	0.1176	0.89798	-0.83388	Other (outliers labelled)	0.414786	-0.837697
ADH4	0.1729	-0.033827	-0.34018	0.2307	0.16913	0.088183	0.32123	0.55338	-1.266	-1.2048	Other (outliers labelled)	-0.603754	0.915078
ADH5	-0.16445	0.03811	-0.01026	0.18253	0.12919	0.24589	-0.33127	0.0095619	0.55548	0.53489	Other (outliers labelled)	0.626467	0.843942
ADH6	-0.0050412	-0.033032	0.01315	0.02549	0.044022	0.087056	-0.28723	-0.060779	-0.86198	-0.1762	Other (outliers labelled)	-1.18067	0.679445
ADH7	0.1543	-0.079792	-0.036833	0.068849	0.034916	-0.32625	0.17157	0.055423	-0.015172	-0.012647	Other (outliers labelled)	0.0584571	-0.474782
ADHFE1	-0.082484	-0.18551	-0.35741	-0.1394	-0.1135	-0.50369	-0.54697	-0.13512	0.071708	-0.29916	Other (outliers labelled)	-1.92762	-2.9286
ADI1	0.19116	-0.14225	-0.061464	0.31514	0.1773	0.01176	0.25053	0.33646	1.0999	1.5698	Other (outliers labelled)	2.60248	0.353326
ADIG	0.11974	-0.047823	0.064348	-0.007892	0.12243	-0.41122	-0.41373	0.066899	-0.71933	-1.3482	Other (outliers labelled)	-1.84306	0.257267
ADIPOQ	0.06235	0.12643	0.006834	0.042758	-0.00078532	0.25424	0.42525	0.061469	0.55522	-0.85081	Other (outliers labelled)	0.997937	0.951683
ADIPOR1	0.089523	0.028175	0.3125	0.29739	0.46594	0.21991	0.085999	0.14078	0.67458	0.4848	Other (outliers labelled)	2.09572	3.04117
ADIPOR2	0.16253	0.11736	0.14009	0.1746	0.054995	0.17184	0.0015639	0.1863	0.1253	0.13155	Other (outliers labelled)	0.893126	1.77653
ADIRF	0.037908	-0.12635	0.039159	-0.13808	-0.079165	0.0038562	0.16038	-0.02773	-0.32414	-0.859	Other (outliers labelled)	-0.733247	-0.466923
ADK	-0.11873	0.036438	-0.055591	-0.064894	0.056897	-0.00017157	0.28946	0.42492	0.40735	0.44186	Other (outliers labelled)	1.24567	-0.692779
ADM	0.036857	-0.19062	-0.074882	-0.0069271	-0.24902	-0.32845	-0.25008	-0.46591	-0.42953	-0.93232	Other (outliers labelled)	-2.25774	-1.49755
ADM2	0.051461	-0.087723	-0.20603	0.06382	0.044053	0.051102	-0.47131	0.25712	0.21027	0.36588	Other (outliers labelled)	-0.0974281	-0.253834
ADM5	0.35096	0.31453	0.19422	-0.20597	0.12315	-0.16762	-0.21559	-0.3257	0.76373	1.5017	Other (outliers labelled)	1.25594	1.3636
ADNP	0.14812	-0.19844	-0.27962	-0.037616	-0.22619	-0.05718	-0.046723	0.18939	0.40834	0.51997	Other (outliers labelled)	0.142778	-1.88115
ADNP2	0.088398	0.33643	-0.12992	0.024107	0.15171	-0.059957	0.74793	0.89811	1.2395	1.5902	Other (outliers labelled)	3.94254	-0.000901105
ADO	0.12957	0.016811	0.34575	0.12122	-0.061555	0.021124	-0.23986	-0.24494	0.0035813	0.59017	Other (outliers labelled)	0.0976632	1.33152
ADORA1	0.10362	-0.24861	0.021289	0.024621	-0.30432	0.072252	0.13603	-0.064159	-0.40921	-1.0882	Other (outliers labelled)	-1.12612	-0.73472
ADORA2A	-0.15529	0.095673	-0.37224	-0.10549	0.1569	-0.20235	0.24444	0.52279	-0.077153	-0.30305	Other (outliers labelled)	0.221454	-1.36091
ADORA2B	-0.022628	-0.0097741	0.071012	-0.094134	0.0040708	0.09543	0.49803	-0.27192	-0.85633	-0.87295	Other (outliers labelled)	-0.768419	0.40381
ADORA3	0.061436	0.032474	-0.023325	0.069722	0.057668	0.1343	0.24683	0.37624	0.39677	0.4097	Other (outliers labelled)	1.41682	0.394234
ADPGK	0.16306	-0.28797	-0.042339	0.017038	-0.11638	0.10696	-0.042009	-0.29478	-0.073445	-0.22945	Other (outliers labelled)	-0.726787	-0.362313
ADPRH	0.031432	-0.12947	-0.045956	0.068571	-0.016865	-0.15746	0.76368	0.70799	0.9973	1.1149	Other (outliers labelled)	2.7957	-1.54949
ADPRHL1	0.15358	0.049749	-0.11395	0.083377	0.13165	-0.17343	0.22105	-0.082312	-0.13766	-0.0027338	Other (outliers labelled)	0.136596	0.374498
ADPRHL2	0.070782	0.12282	-0.13511	0.0072471	-0.11078	-0.164	-0.0232	0.0057806	0.75805	1.5166	Other (outliers labelled)	1.1499	-0.906456
ADPRM	-0.10962	0.047735	-0.19591	0.2306	0.17667	0.063763	-0.21082	-0.69854	0.22422	0.07926	Other (outliers labelled)	-0.572097	0.753406
ADRA1A	-0.025118	0.060141	-0.016349	-0.015683	-0.070959	0.12613	0.23169	0.11898	0.011085	0.037719	Other (outliers labelled)	0.444971	-0.012549
ADRA1B	-0.25287	-0.31145	-0.12961	-0.66142	-0.1361	-0.23465	-0.28712	-0.34854	-0.21807	-0.53229	Other (outliers labelled)	-2.31053	-3.58794
ADRA1D	-0.2014	-0.053641	-0.056117	0.050761	-0.13349	0.057652	-0.23562	-0.78158	0.050682	-0.26397	Other (outliers labelled)	-1.41219	-0.505674
ADRA2A	0.095783	0.091122	0.0093535	0.10128	-0.14639	-0.094758	-0.16976	-0.41931	-0.49091	-0.61052	Other (outliers labelled)	-1.36743	0.507724
ADRA2B	0.10816	0.061699	0.12128	0.088976	0.014752	0.082565	0.28721	0.23883	0.39818	0.11502	Other (outliers labelled)	1.29296	0.795434
ADRA2C	-0.10494	-0.15058	-0.015738	-0.24168	0.030456	0.12783	-0.11518	-0.31164	-0.15442	-2.7547	Other (outliers labelled)	-2.10784	-0.190008
ADRB1	0.083006	-0.051779	0.1797	-0.068336	0.05324	0.057801	-0.091589	0.26705	-0.96333	-2.8057	Other (outliers labelled)	-1.84486	1.25213
ADRB2	-0.18968	0.070625	-0.11162	-0.066934	-0.18935	0.029517	0.2837	-0.04739	-0.46658	-0.49894	Other (outliers labelled)	-0.685662	-0.971977
ADRB3	0.016417	0.28576	0.18131	-0.11122	0.036636	0.0088024	-0.26177	0.3497	0.028216	0.38309	Other (outliers labelled)	0.550989	1.00654
ADRBK1	0.10319	0.35925	0.088584	0.13864	0.30629	0.15737	0.51903	0.2674	0.52428	0.28086	Other (outliers labelled)	2.36062	2.41017
ADRBK2	-0.18606	-0.12852	-0.13145	-0.31852	-0.035124	-0.012954	-0.038493	0.17882	-0.49677	-0.086925	Other (outliers labelled)	-0.901744	-1.73894
ADRM1	0.076511	0.21474	0.23244	0.14158	0.27097	0.12657	0.92768	1.3062	1.6344	2.424	Other (outliers labelled)	5.77551	1.02806
ADSL	0.076215	0.19994	-0.48078	-0.028147	-0.096904	-0.40289	1.0026	0.64537	0.35364	-2.3497	Other (outliers labelled)	0.502637	-1.87165
ADSS	0.099215	0.0064872	0.092178	0.095835	0.16574	0.22707	-0.22193	0.7087	0.4196	1.0683	Other (outliers labelled)	1.75053	1.17256
ADSSL1	0.15435	0.00071302	0.0032658	0.07468	0.1082	-0.068878	-0.12968	-0.19727	-0.054065	-1.0302	Other (outliers labelled)	-0.725015	0.955445
ADTRP	0.11366	-0.038014	0.027504	0.017189	0.30295	0.2021	0.24267	0.34515	0.34381	-0.18798	Other (outliers labelled)	1.31179	1.28016
AEBP1	-0.052463	-0.026913	0.10773	-0.15614	-0.12931	-0.065357	-0.42619	-0.74426	-0.61572	0.31815	Other (outliers labelled)	-1.88335	-0.258181
AEBP2	-0.051975	-0.006929	-0.06247	0.044464	-0.34989	-0.19751	-0.5883	-0.34496	0.34465	0.57656	Other (outliers labelled)	-1.04336	-1.45165
AEN	-0.148	-0.020715	-0.056943	-0.022354	-0.26584	-0.24767	-0.11442	-0.033081	-0.76628	-1.3578	Other (outliers labelled)	-2.08667	-1.36372
AES	-0.18579	0.0844	0.19783	-0.16844	0.16487	0.12384	-0.50471	-0.13188	-0.13775	-1.0811	Other (outliers labelled)	-1.15152	1.05006
AFAP1	-0.17056	0.18519	0.05081	0.20082	0.039401	-0.11747	-0.60047	-0.35034	0.34127	0.54977	Other (outliers labelled)	-0.405976	0.620826
AFAP1L1	-0.0762	0.17761	0.058433	0.018499	0.040524	0.0092837	0.10801	0.10185	-0.11465	-0.26851	Other (outliers labelled)	0.180845	0.604248
AFAP1L2	0.1175	-0.036784	-0.016474	-0.028082	0.15109	0.12916	-0.049037	0.13572	0.14698	0.49982	Other (outliers labelled)	0.650352	0.632706
AFF1	0.048637	-0.18315	0.058517	-0.0049822	-0.0069496	-0.066032	0.46391	0.41093	0.40482	0.082625	Other (outliers labelled)	1.21232	-0.81607
AFF2	-0.26732	-0.17697	0.026526	-0.14515	-0.19393	0.0023897	-0.079917	-0.061701	0.30984	-0.19553	Other (outliers labelled)	-0.540606	-1.84826
AFF3	0.29329	0.11448	-0.12372	-0.031437	0.22094	-0.20843	-0.32196	0.37991	0.39526	0.19237	Other (outliers labelled)	0.58255	0.634483
AFF4	0.10234	0.30747	0.15397	-0.086383	0.34327	0.26226	0.28863	0.68684	1.0176	1.997	Other (outliers labelled)	3.70985	1.82516
AFG3L2	0.0098063	-0.0078656	0.14261	0.0018265	0.36938	0.10018	0.92186	0.98887	1.0027	0.40094	Other (outliers labelled)	3.66648	0.605162
AFM	-0.028866	0.054688	-0.064058	-0.17214	0.43694	0.094888	-0.017973	-0.55399	-1.137	-0.80643	Other (outliers labelled)	-1.59817	1.61141
AFMID	-0.086305	0.25156	0.34513	-0.028125	0.10253	0.25205	0.37606	0.17077	0.29815	-0.32178	Other (outliers labelled)	1.39561	1.81666
AFP	0.28218	0.17873	0.82164	0.11736	0.11839	0.70809	-0.1623	-0.58275	-0.49798	-0.56475	Other (outliers labelled)	0.124516	5.57793
AFTPH	-0.1164	0.22614	-0.1074	0.067093	0.39689	0.44173	-0.027712	-0.33794	0.27748	-0.26035	Other (outliers labelled)	0.483474	2.35944
AGA	-0.048353	0.042874	-0.009573	0.13997	0.14835	-0.033448	-0.41604	-0.68267	-1.3402	-2.2797	Other (outliers labelled)	-3.2579	1.69522
AGAP1	0.20623	0.30377	0.12727	0.10589	0.080021	0.1259	-0.36908	-0.24317	0.060533	-0.09605	Other (outliers labelled)	-0.0281048	2.4813
AGAP11	-0.013677	-0.025135	-0.02077	-0.053988	0.0037371	-0.024663	0.4842	0.48588	0.11261	-0.085276	Other (outliers labelled)	1.02028	-0.63281
AGAP2	-0.13656	-0.054938	0.024937	-0.072502	-0.16868	0.015351	-0.52303	-0.92007	0.41624	0.6568	Other (outliers labelled)	-1.18337	-0.720756
AGAP3	0.021253	-0.098748	-0.38653	-0.0018825	0.029593	-0.19131	0.074793	-0.87189	-0.11558	-0.93423	Other (outliers labelled)	-1.78683	-0.995703
AGAP4	0.23929	-0.094364	-0.49843	-0.023513	-0.31773	-0.30623	-0.68022	-0.69602	-1.8461	-2.8413	Other (outliers labelled)	-5.33571	-1.0198
AGAP5	-0.084097	-0.025996	-0.020416	-0.056352	-0.056321	-0.16181	0.08261	-0.24187	-0.1395	-0.38715	Other (outliers labelled)	-0.741991	-0.777259
AGAP6	0.045256	-0.068374	-0.1434	0.046549	0.015017	0.0079302	0.32542	-0.074402	0.056578	-0.07117	Other (outliers labelled)	0.23199	-0.335599
AGAP9	-0.094266	-0.23184	0.48161	0.2728	0.026525	0.71785	0.3766	0.094352	0.31879	-0.29208	Other (outliers labelled)	1.48571	2.27975
AGBL1	-0.048883	-0.083917	0.077465	-0.21587	0.10555	0.060127	0.11708	-0.31834	-0.6063	-0.47124	Other (outliers labelled)	-0.950535	0.127839
AGBL2	-0.065089	0.023039	-0.044239	-0.069252	0.12975	-0.06644	0.1296	-0.56086	-0.17099	-0.1057	Other (outliers labelled)	-0.621437	0.0845717
AGBL3	0.009958	-0.08895	0.014309	0.0219	-0.024237	-0.075136	-0.035671	0.028244	0.31157	0.90741	Other (outliers labelled)	0.537407	-0.582775
AGBL4	0.15203	0.040427	0.13224	0.1251	0.075796	0.069442	0.31083	0.2409	0.41315	0.19602	Other (outliers labelled)	1.45874	1.05422
AGBL5	-0.0010384	0.0367	0.032237	0.087043	0.020611	-0.12201	-0.57148	-0.90365	-0.074945	-0.32873	Other (outliers labelled)	-1.79841	0.700925
AGER	0.1406	-0.13183	-0.19104	0.061046	-0.06712	-0.11406	0.39198	0.40429	0.058473	0.19095	Other (outliers labelled)	0.715447	-1.07222
AGFG1	-0.25216	0.01943	0.18825	-0.075823	-0.12969	0.068667	-0.32264	-0.026563	-0.17601	0.25918	Other (outliers labelled)	-0.583995	-0.33109
AGFG2	0.011538	0.023295	0.21757	0.12392	0.058922	0.16292	0.47827	0.38469	1.0132	1.7052	Other (outliers labelled)	3.0602	0.53206
AGGF1	-0.021999	-0.42513	-0.29691	-0.29643	-0.29975	-0.23175	0.82885	0.90464	0.39409	-1.5888	Other (outliers labelled)	0.294522	-4.21319
AGK	-0.00075287	0.20439	0.21012	0.080235	-0.11988	-0.097159	0.35416	-0.27121	-0.63054	-1.752	Other (outliers labelled)	-1.02782	1.06093
AGL	-0.0097206	-0.060467	-0.2126	0.081649	-0.053276	-0.06782	0.17889	0.23543	-0.1531	-0.31343	Other (outliers labelled)	-0.125314	-0.834386
AGMAT	0.19394	0.024862	0.04244	0.31975	-0.011288	0.023189	0.1117	0.39179	1.4157	1.5358	Other (outliers labelled)	2.79583	0.499529
AGMO	0.073055	0.01134	-0.13224	0.040776	0.095428	-0.062114	-0.1221	0.0070024	0.33347	0.3593	Other (outliers labelled)	0.30582	0.00269862
AGO1	0.22556	0.1177	0.27842	0.094229	-0.23216	-0.080508	0.54401	0.13278	-0.10667	-0.6743	Other (outliers labelled)	0.593632	0.75772
AGO2	-0.047681	-0.10284	-0.029826	-0.01953	-0.15735	0.28159	-0.2773	-0.10409	-0.85291	-2.0489	Other (outliers labelled)	-2.26913	0.377132
AGO3	0.029237	0.15641	0.1527	-0.18947	-0.11849	-0.07462	0.61325	0.47518	-0.054471	-0.57828	Other (outliers labelled)	0.877518	-0.30229
AGO4	0.078739	-0.1329	-0.12634	0.0043041	-0.010215	0.20469	0.36732	0.69193	0.24863	0.90188	Other (outliers labelled)	1.72374	-0.585213
AGPAT1	0.11066	0.096592	0.14105	-0.087566	0.078961	0.23506	-0.48254	-0.25783	-0.98734	-2.513	Other (outliers labelled)	-2.47703	2.29413
AGPAT2	0.033142	0.088052	0.1181	-0.028482	-0.073764	0.0026189	0.11477	-0.058915	-0.4625	-1.8789	Other (outliers labelled)	-1.12579	0.728346
AGPAT3	-0.19392	0.29852	0.090127	0.00067034	0.082688	-0.15262	-0.0056887	-0.32267	-0.19599	-1.1347	Other (outliers labelled)	-0.881943	0.785906
AGPAT4	-0.068794	0.018108	-0.035799	0.07967	0.11192	0.14964	0.25065	0.65406	0.065682	1.1531	Other (outliers labelled)	1.71984	0.115177
AGPAT5	0.0063881	-0.26043	-0.18198	0.096216	-0.13052	-0.17063	-0.083166	0.05148	0.24775	0.69441	Other (outliers labelled)	-0.0725956	-1.77818
AGPAT6	0.18731	0.20509	0.213	0.12556	0.21795	-0.042069	0.20949	0.019383	0.509	-0.14741	Other (outliers labelled)	1.3081	2.03672
AGPAT9	-0.065559	-0.15078	0.12123	-0.016048	-0.081502	0.087194	0.2375	0.43686	-0.30093	0.6758	Other (outliers labelled)	0.659897	-0.577362
AGPS	-0.099272	0.23303	-0.39264	-0.14346	0.21656	-0.28007	-0.019635	-0.1965	0.20514	0.073388	Other (outliers labelled)	-0.271971	-0.816774
AGR2	0.0028551	-0.11757	0.2416	-0.039276	0.13353	0.091904	-0.079364	-0.18477	0.33269	0.4851	Other (outliers labelled)	0.47427	0.66199
AGR3	0.089397	0.16985	-0.083862	-0.088061	-0.11173	-0.17655	-0.39115	-0.69666	-1.096	-1.7762	Other (outliers labelled)	-3.12811	0.525909
AGRN	-0.11579	-0.26852	-0.18787	-0.054419	-0.076793	-0.21686	0.16144	0.42885	0.9643	1.2564	Other (outliers labelled)	1.33972	-2.84509
AGRP	0.14031	-0.036203	-0.066546	0.070027	0.0083366	0.13102	-0.042143	-0.087171	0.020001	0.18016	Other (outliers labelled)	0.0810843	0.539432
AGT	-0.039605	-0.19718	-0.35808	0.04263	-0.15467	0.14653	-0.029136	-0.10985	0.023634	-0.82337	Other (outliers labelled)	-1.00626	-1.27648
AGTPBP1	0.059106	-0.0004879	0.071915	0.12106	0.025408	0.076061	0.20593	0.16728	-0.24092	-0.29734	Other (outliers labelled)	0.276346	0.778017
AGTR1	-0.13518	0.093047	-0.058286	0.0045225	-0.014272	-0.11223	0.4026	0.40944	0.37348	-0.2935	Other (outliers labelled)	0.923238	-0.79239
AGTR2	-0.043713	0.023068	-0.0085317	-0.084663	0.10997	-0.14369	0.0036056	0.69332	0.36576	0.58054	Other (outliers labelled)	1.18139	-0.653945
AGTRAP	-0.016739	-0.070282	0.0021203	0.25762	-0.1445	-0.086032	0.61217	0.60385	1.217	0.55825	Other (outliers labelled)	2.52785	-1.08811
AGXT	0.017039	-0.077964	0.0019895	0.11998	-0.22454	0.044204	-0.17846	-1.1756	-0.17785	-0.76223	Other (outliers labelled)	-2.05871	0.175969
AGXT2	-0.058749	0.18508	-0.26629	-0.024772	-0.17852	-0.18224	0.2934	0.038173	0.052042	-0.24335	Other (outliers labelled)	-0.085078	-1.28117
AHCTF1	0.20932	-0.0011006	-0.18136	-0.0012896	0.048178	-0.29682	-0.31868	0.1592	-0.69636	-0.79695	Other (outliers labelled)	-1.4368	-0.0756103
AHCY	-0.04951	-0.031241	-0.6011	0.036168	-0.14089	-0.18026	0.98256	0.88015	-0.093916	-0.908	Other (outliers labelled)	0.791698	-2.72145
AHCYL1	0.14854	-0.27371	0.027498	0.33519	0.048104	0.16503	0.95892	1.5292	0.86745	0.46225	Other (outliers labelled)	3.85303	-0.253448
AHCYL2	0.15997	0.074898	-0.14828	0.038814	0.11896	-0.29212	0.048204	0.030607	-0.016659	-0.50332	Other (outliers labelled)	-0.222797	0.0598397
AHDC1	-0.016343	-0.16878	-0.33335	0.00046123	-0.25333	0.034051	0.32351	-0.1997	-0.15788	-0.74925	Other (outliers labelled)	-0.913683	-1.7477
AHI1	-0.015284	-0.35555	-0.20194	-0.13532	-0.11728	-0.0058035	0.1267	-0.076831	0.52062	0.56649	Other (outliers labelled)	0.142712	-2.29154
AHNAK	0.088059	0.17185	-0.047104	0.027409	0.082588	-0.15183	-0.0086136	-0.46867	0.063759	-0.46986	Other (outliers labelled)	-0.515564	0.714701
AHNAK2	0.012254	0.16932	-0.11376	-0.083168	0.058497	-0.091813	-0.10001	-0.73798	-1.3336	-1.1186	Other (outliers labelled)	-2.5506	0.818117
AHR	-0.027527	0.015231	-0.038181	-0.072776	-0.20155	-0.2779	0.13365	0.33152	0.024431	0.34277	Other (outliers labelled)	0.189678	-1.62763
AHRR	0.016483	0.029822	0.088209	-0.13486	0.19747	0.021347	0.04995	0.35069	-0.20652	0.54378	Other (outliers labelled)	0.67745	0.475932
AHSA1	-0.095511	0.079385	0.064273	-0.18341	-0.030992	-0.1506	-0.2301	-0.074955	0.065345	-0.049067	Other (outliers labelled)	-0.527647	-0.557909
AHSA2	-0.10339	-0.073661	-0.07092	-0.14147	-0.046476	0.066661	0.37834	-0.46254	-0.31416	-0.77342	Other (outliers labelled)	-0.882535	-0.635905
AHSG	0.0063435	0.12381	-0.048132	-0.058749	0.0023599	0.20404	-0.13539	0.050932	0.76341	1.476	Other (outliers labelled)	1.39885	0.150455
AHSP	0.15027	-0.098902	-0.051647	0.013254	-0.054841	0.01287	0.045609	0.3738	0.15994	0.092685	Other (outliers labelled)	0.510098	-0.318452
AICDA	0.043518	-0.22479	-0.18296	-0.10654	0.0062874	-0.063744	0.57928	0.50498	0.94772	0.47511	Other (outliers labelled)	1.84291	-1.93849
AIDA	0.014749	0.15751	0.085189	-0.011448	0.11095	0.02853	-0.065785	0.13673	-0.17661	0.44889	Other (outliers labelled)	0.400318	0.947097
AIF1	0.0032255	0.075392	0.4216	0.096423	0.051789	0.1537	-0.20096	-0.62871	-0.3713	-0.42379	Other (outliers labelled)	-0.811255	2.29057
AIF1L	0.12878	-0.22136	-0.37791	-0.076181	-0.48284	-0.53699	0.74273	0.93498	0.28159	-0.66432	Other (outliers labelled)	0.47812	-4.32574
AIFM1	0.16276	-0.038037	-0.045102	0.035959	-0.040453	-0.16689	0.51616	-0.43919	0.15942	-0.13638	Other (outliers labelled)	0.164537	-0.280291
AIFM2	0.0079005	-0.12924	-0.16297	0.018935	-0.01642	-0.035153	-0.12006	-0.65433	0.53658	-0.27679	Other (outliers labelled)	-0.723606	-0.624239
AIFM3	0.076035	0.13787	0.044233	0.090739	-0.024551	-0.068675	-0.023066	0.024686	0.13273	0.24392	Other (outliers labelled)	0.368821	0.538304
AIG1	-0.13628	0.1485	-0.15238	0.054662	0.31141	0.082871	0.63458	0.40539	1.1437	2.3982	Other (outliers labelled)	3.58588	-0.151984
AIM1	-0.018452	-0.085974	-0.069188	0.109	0.11245	0.29415	0.13845	-0.24127	0.33958	0.24378	Other (outliers labelled)	0.564611	0.65114
AIM1L	-0.023923	-0.014335	-0.016344	-0.038572	-0.0041029	-0.0027065	0.19393	0.4946	0.59416	0.84261	Other (outliers labelled)	1.54545	-0.741968
AIM2	0.11552	-0.19806	-0.051783	0.057047	0.088545	0.03633	-0.22956	0.38801	0.075989	0.12218	Other (outliers labelled)	0.191851	-0.0152691
AIMP1	0.078171	0.15092	0.064132	-0.03268	0.17277	0.16567	0.20162	-0.32954	0.2834	-0.49879	Other (outliers labelled)	0.398272	1.53424
AIMP2	-0.006578	0.05683	-0.050234	0.39847	-0.10543	0.50074	-0.065141	-1.1626	-0.71363	-1.1109	Other (outliers labelled)	-1.89507	2.40889
AIP	0.016947	-0.12345	-0.06333	0.021953	0.019018	-0.072406	-0.098244	0.13371	0.46594	0.54179	Other (outliers labelled)	0.482037	-0.707372
AIPL1	-0.22921	-0.17482	0.11495	0.066259	-0.063019	0.13596	0.36213	-0.39809	-0.59057	-1.1504	Other (outliers labelled)	-1.12605	-0.110405
AIRE	0.21873	0.13448	0.0083943	-0.14731	-0.22214	0.047176	-0.32363	-1.3522	0.12827	-1.1009	Other (outliers labelled)	-2.14804	0.747664
AJAP1	0.26766	0.082012	0.20487	0.24992	0.043854	0.19755	-0.10175	-0.23315	-0.40172	0.25499	Other (outliers labelled)	0.0883431	2.54857
AJUBA	-0.011493	-0.13432	0.18074	-0.0056812	0.02832	0.099275	0.30296	-0.61392	0.33196	0.25948	Other (outliers labelled)	0.289116	0.285286
AK1	-0.029119	0.10249	-0.063406	-0.0056126	0.059017	0.12987	0.35865	-0.021852	0.4167	0.4398	Other (outliers labelled)	1.13453	0.196885
AK2	0.11237	-0.019252	-0.054376	0.00057676	-0.065092	0.062204	-0.20932	-0.6411	0.012628	-0.61426	Other (outliers labelled)	-1.19029	0.414542
AK3	0.052317	-0.02172	0.032523	0.13355	0.13181	0.038134	-0.15863	-0.050839	0.0050964	0.36284	Other (outliers labelled)	0.161618	0.875693
AK4	0.0078467	-0.16835	-0.054863	0.065518	-0.065573	-0.073949	0.17562	-0.32644	-0.41791	-1.194	Other (outliers labelled)	-1.29836	-0.403246
AK5	0.22705	-0.14847	0.039448	0.30259	-0.042622	0.27676	-0.50181	-0.52921	-0.54773	-0.42072	Other (outliers labelled)	-1.47522	1.89068
AK6	0.11132	0.18869	-0.0025387	0.053646	0.091102	0.13011	0.18599	-0.42868	0.26708	-2.4149	Other (outliers labelled)	-0.687615	1.77601
AK7	0.060157	-0.21109	-0.42622	-0.043531	0.00048749	-0.56678	0.16094	0.39262	-0.42795	-0.63698	Other (outliers labelled)	-1.0063	-2.67111
AK8	0.0022871	0.045134	0.080481	-0.12365	0.035008	0.0011425	-0.06277	0.3587	0.1288	-0.10554	Other (outliers labelled)	0.371658	0.043723
AK9	0.022551	0.14477	0.11871	-0.080907	-0.074923	0.0050464	0.081008	0.11886	-0.28377	-0.60508	Other (outliers labelled)	-0.228349	0.452955
AKAP1	-0.16307	-0.16179	-0.22688	-0.002005	-0.11129	-0.24387	0.45027	0.4071	0.57934	0.56888	Other (outliers labelled)	1.02713	-2.68578
AKAP10	-0.0441	-0.074783	0.0055763	0.14742	-0.10478	-0.038949	0.30874	0.39411	0.19674	0.42033	Other (outliers labelled)	0.98462	-0.700145
AKAP11	0.11561	-0.14535	-0.13124	-0.013931	0.043598	-0.0097548	-0.52638	0.22235	-0.52851	-1.7972	Other (outliers labelled)	-1.9001	0.191779
AKAP12	0.061378	0.081118	0.26701	0.20351	-0.068879	-0.14005	0.21224	-0.087819	-0.40339	-1.1755	Other (outliers labelled)	-0.496038	1.14872
AKAP13	0.009104	0.070308	0.12935	-0.017668	-0.035053	0.22292	0.25164	0.47007	0.11081	0.60263	Other (outliers labelled)	1.40224	0.495716
AKAP14	0.13405	0.045843	0.17241	0.12672	0.068281	0.04134	-0.0072558	-0.15972	0.038061	-0.30796	Other (outliers labelled)	0.10858	1.4594
AKAP17A	-0.026071	-0.024775	0.14644	0.060138	0.047026	0.37324	0.37797	0.63937	0.81683	0.81183	Other (outliers labelled)	2.57779	0.594822
AKAP2	-0.042694	0.076075	0.013035	0.01006	0.27944	0.22447	0.2979	-0.32914	-0.27022	-0.1283	Other (outliers labelled)	0.203097	1.51331
AKAP3	-0.032303	0.15773	0.2774	-0.063142	-0.057697	0.064131	-0.26747	-0.77736	0.00073546	-0.025166	Other (outliers labelled)	-0.840755	1.17484
AKAP4	-0.091074	-0.17821	-0.1297	-0.0017144	-0.12746	-0.20316	-0.22319	-0.4123	-0.1831	-0.41339	Other (outliers labelled)	-1.6159	-1.44179
AKAP5	-0.1238	-0.47145	-0.4506	-0.11674	-0.39952	-0.57213	0.44411	0.4347	0.99768	-0.25799	Other (outliers labelled)	0.0611625	-5.65604
AKAP6	0.028248	0.10391	0.06494	0.069235	0.24049	0.1032	-0.12863	-0.2273	0.17457	0.18352	Other (outliers labelled)	0.316562	1.56101
AKAP7	-0.2279	0.099207	-0.11716	-0.15719	-0.091057	-0.057257	0.18588	0.22517	0.071129	-0.082826	Other (outliers labelled)	0.0966378	-1.36813
AKAP8	-0.016175	0.013668	-0.041196	0.04221	-0.067837	-0.074361	-0.16702	-0.0019003	-0.48971	-0.95538	Other (outliers labelled)	-1.23434	-0.0108387
AKAP8L	0.11945	0.18111	-0.01363	0.25229	0.29897	0.033171	-0.07861	-0.26183	-0.30093	-1.3584	Other (outliers labelled)	-0.635762	2.54681
AKAP9	0.0535	-0.12453	0.1674	-0.044709	-0.087666	0.012423	0.0079161	0.26107	0.64485	0.72126	Other (outliers labelled)	1.10134	-0.498995
AKIP1	0.039689	0.15172	0.17826	-0.0080259	0.038341	0.24496	-0.027718	0.11871	-0.8477	-0.46638	Other (outliers labelled)	-0.415502	1.79949
AKIRIN1	0.095536	0.61379	0.32664	-0.12758	-0.11003	-0.097473	0.68472	-0.027618	0.56482	0.75198	Other (outliers labelled)	2.21605	1.30968
AKIRIN2	0.048307	0.30859	-0.17909	-0.67954	0.050854	0.057856	0.035549	-1.2735	-1.6656	-1.7262	Other (outliers labelled)	-3.6126	0.501202
AKNA	-0.069553	-0.098929	-0.38181	-0.10218	-0.094183	-0.2746	0.14492	0.60569	-0.44723	0.37275	Other (outliers labelled)	-0.223817	-2.5372
AKNAD1	-0.09245	-0.0075074	-0.16194	-0.0057416	0.048255	-0.24986	0.48519	0.48221	0.64132	0.45579	Other (outliers labelled)	1.50095	-1.58608
AKR1A1	0.015802	-0.021407	0.018449	-0.076741	-0.18834	-0.028471	0.14461	-0.073497	-0.067448	-0.045485	Other (outliers labelled)	-0.224179	-0.712122
AKR1B1	0.018571	-0.21131	0.24224	0.23547	-0.0062133	0.075829	-0.22236	-0.078556	0.034807	-0.26884	Other (outliers labelled)	-0.2745	0.81532
AKR1B10	-0.046384	-0.014244	0.20731	-0.073896	0.059856	0.18246	0.1678	0.76059	0.057232	0.10344	Other (outliers labelled)	1.28299	0.410991
AKR1B15	0.11197	-0.074459	-0.0071802	-0.048262	0.040092	0.088484	0.30644	0.23482	0.68688	0.82995	Other (outliers labelled)	1.64798	-0.245169
AKR1C1	0.24627	-0.075412	-0.049418	0.16319	-0.027171	0.10872	-0.043478	-0.65968	-1.0367	-0.85726	Other (outliers labelled)	-1.83834	1.40161
AKR1C2	0.11566	-0.11699	0.30266	0.11865	-0.14248	-0.1819	-0.016765	-0.24602	0.41662	0.030426	Other (outliers labelled)	0.102284	0.0807468
AKR1C3	0.082686	0.061244	-0.047303	-0.19981	0.023476	-0.30072	-0.54056	-0.40344	-0.18552	-0.52475	Other (outliers labelled)	-1.73724	-0.30785
AKR1C4	-0.082056	0.085158	-0.12698	-0.20907	0.12895	0.19954	0.20271	0.12666	-0.23598	-1.2065	Other (outliers labelled)	-0.350801	0.250368
AKR1D1	0.024738	-0.0004695	-0.10866	0.071885	0.04463	-0.086107	0.069912	-0.035852	0.031883	-0.30606	Other (outliers labelled)	-0.138439	-0.0770432
AKR1E2	-0.12921	-0.18536	0.19642	-0.035917	-0.044063	-0.021304	-0.019721	-0.1849	-0.60195	-0.20153	Other (outliers labelled)	-0.998578	-0.307548
AKR7A2	0.064049	0.092636	0.065695	0.027159	0.088027	-0.011722	0.38608	0.37065	-0.21241	-0.80389	Other (outliers labelled)	0.502574	0.753092
AKR7A3	-0.0094943	-0.094911	0.19061	0.06128	-0.17223	-0.030864	-0.14453	-0.23257	-0.42585	-0.97907	Other (outliers labelled)	-1.34615	0.149972
AKT1	0.13248	0.051167	-0.071724	0.075276	0.086771	-0.18569	0.1538	0.39736	-0.4073	-0.62202	Other (outliers labelled)	-0.0442422	0.299187
AKT1S1	0.19014	0.054343	0.054659	0.14702	-0.42605	-0.63659	-0.26922	-0.41576	0.24066	0.55611	Other (outliers labelled)	-0.859487	-1.47164
AKT2	-0.076863	-0.31673	-0.061759	0.046106	-0.0089005	0.22347	0.39846	0.90166	0.67664	0.27741	Other (outliers labelled)	1.89107	-1.24245
AKT3	-0.058448	0.021882	0.19708	-0.10195	0.068352	0.22258	0.15977	0.52193	0.15639	-0.44258	Other (outliers labelled)	0.907762	0.645648
AKTIP	0.29501	0.019489	-0.13553	0.037903	0.1631	0.2417	0.6229	0.61437	-0.19976	-0.19931	Other (outliers labelled)	1.50605	1.15139
ALAD	-0.069307	0.14049	0.046465	-0.15217	0.12664	-0.21312	0.20256	-0.41334	-0.097413	-0.81021	Other (outliers labelled)	-0.64484	0.111576
ALAS1	0.050671	0.24296	0.10468	-0.0624	0.13078	0.10505	-0.14693	-0.27877	0.63763	0.44295	Other (outliers labelled)	0.755641	1.35377
ALAS2	-0.0043871	0.091423	0.014994	-0.058528	-0.11362	-0.1485	0.1065	-0.8559	-0.83039	-1.3154	Other (outliers labelled)	-2.21984	0.185765
ALB	0.031266	0.039017	0.049548	-0.061886	-0.12497	-0.070979	0.081002	-0.55785	-0.51867	-0.29221	Other (outliers labelled)	-1.16301	0.00577478
ALCAM	0.12161	0.044574	-0.08649	0.14195	0.047035	-0.053029	-0.29795	-0.52983	-0.68361	-0.8705	Other (outliers labelled)	-1.79122	1.10524
ALDH16A1	0.094264	0.11025	0.24429	0.0022745	0.10297	-0.027811	0.055865	0.044471	-0.66141	-0.3647	Other (outliers labelled)	-0.252703	1.50326
ALDH18A1	-0.0035796	-0.0071142	-0.11964	0.10255	0.096652	0.1664	-0.79629	-0.40744	-1.209	-0.85628	Other (outliers labelled)	-2.70758	1.40869
ALDH1A1	0.035332	-0.0025097	0.052332	-0.014414	-0.022033	0.060265	0.26955	0.097698	-0.15362	-0.40575	Other (outliers labelled)	0.155161	0.222471
ALDH1A2	0.12975	0.14464	0.18102	0.19014	0.075594	-0.077099	0.43081	0.54472	0.32215	-0.014335	Other (outliers labelled)	1.76343	1.12377
ALDH1A3	-0.11933	0.13054	-0.16381	0.04384	0.071732	-0.27344	0.19012	0.16733	-0.69995	-1.944	Other (outliers labelled)	-1.34448	-0.228337
ALDH1B1	0.031704	-0.047292	0.088047	0.089925	0.065337	-0.12248	0.3666	0.03492	0.96983	1.7148	Other (outliers labelled)	2.18936	-0.415202
ALDH1L1	0.14415	-0.090208	-0.12655	0.030531	0.044736	0.18811	0.4318	0.13059	-0.25519	-0.28759	Other (outliers labelled)	0.388836	0.329687
ALDH1L2	-0.077249	0.25271	0.10643	-0.056365	0.094196	-0.037166	0.4177	-0.21276	0.14021	0.22697	Other (outliers labelled)	0.792693	0.650143
ALDH2	-0.12273	0.053573	0.018014	0.070349	0.016276	-0.14681	-0.30372	-0.3901	0.17866	-0.29671	Other (outliers labelled)	-0.830432	0.00290956
ALDH3A1	-0.015969	-0.095088	0.071068	-0.059476	-0.02073	-0.13814	-0.33141	-1.3068	-1.0469	-1.1068	Other (outliers labelled)	-3.31638	0.394476
ALDH3A2	-0.065864	-0.038874	-0.024062	0.03331	-0.076317	-0.027987	-0.47573	-0.51257	-0.28754	-0.84102	Other (outliers labelled)	-1.92133	0.0311621
ALDH3B1	0.14516	0.20979	0.47609	0.086382	0.30871	0.38205	0.5405	0.38057	0.41764	-0.023312	Other (outliers labelled)	2.59392	3.42233
ALDH3B2	0.068139	0.058845	-0.03611	0.041469	0.19295	0.15043	0.16218	0.66784	0.16726	0.13889	Other (outliers labelled)	1.40114	0.83915
ALDH4A1	-0.013034	-0.16196	-0.28251	-0.068343	-0.087899	-0.03569	-0.18829	-0.14209	0.26535	0.23771	Other (outliers labelled)	-0.552468	-1.55932
ALDH5A1	-0.12087	-0.12332	-0.16045	-0.30941	-0.29905	-0.32802	0.48603	0.43258	0.80679	0.84355	Other (outliers labelled)	1.13188	-3.79644
ALDH6A1	-0.17582	0.090259	0.033017	-0.0176	0.18903	-0.19222	0.14605	0.25994	0.87452	0.93948	Other (outliers labelled)	1.63753	-0.538567
ALDH7A1	0.11149	-0.012963	0.19974	0.29837	-0.3116	-0.16715	0.40856	0.78438	1.2033	1.8517	Other (outliers labelled)	3.12749	-0.931829
ALDH8A1	0.10463	-0.015966	0.032702	0.15793	0.021897	0.082837	0.22961	0.36345	0.12837	0.17877	Other (outliers labelled)	1.04704	0.586162
ALDH9A1	0.077503	-0.046159	0.023608	0.075861	0.057348	0.20614	0.071224	-0.068283	0.021294	0.53189	Other (outliers labelled)	0.53362	0.785854
ALDOA	0.12978	-0.06315	-0.14239	0.037167	0.12245	-0.085629	1.1072	0.87511	0.47431	0.85984	Other (outliers labelled)	3.01007	-0.88314
ALDOB	0.12045	0.33595	0.37222	-0.33403	0.16322	0.48856	0.61459	-0.082958	1.1709	0.36978	Other (outliers labelled)	2.80418	2.27691
ALDOC	-0.053615	0.11723	0.043499	-0.030505	0.017387	0.074016	0.20163	0.2441	-0.071063	-0.0068398	Other (outliers labelled)	0.547321	0.30825
ALG1	0.039715	0.25169	0.29189	0.0014288	0.35961	0.8324	0.54889	-0.25593	-0.72724	-2.29	Other (outliers labelled)	0.0774525	4.68185
ALG10	-0.064317	-0.13116	-0.031357	-0.12079	-0.1683	0.010909	-0.10743	-0.040569	-0.46349	-0.22238	Other (outliers labelled)	-1.08758	-1.03768
ALG10B	-0.13425	0.060933	0.19588	-0.14677	-0.13074	0.26713	-0.22669	-0.41069	0.026429	-0.36057	Other (outliers labelled)	-0.739723	0.480557
ALG11	0.25885	-0.057981	-0.36666	0.23831	0.29848	0.1937	-0.424	-0.77123	-0.2608	0.10152	Other (outliers labelled)	-1.11418	1.78794
ALG12	-0.035124	-0.22263	-0.0081877	0.12868	0.12011	0.21948	-0.36555	-0.63723	-0.7901	-1.8388	Other (outliers labelled)	-2.52268	1.22833
ALG13	0.44374	-0.23159	-0.23116	0.19424	0.12788	-0.53811	0.34515	0.56101	0.56233	0.16062	Other (outliers labelled)	1.24838	-1.00586
ALG14	0.15707	0.51429	-0.0041367	0.17322	0.36536	-0.38416	0.32352	-0.18422	-0.16166	-0.6448	Other (outliers labelled)	0.420499	2.33158
ALG1L	-0.063354	-0.070881	-0.1529	0.30901	0.1999	-0.11596	0.065298	0.6926	1.3648	1.5201	Other (outliers labelled)	2.68857	-0.596792
ALG1L2	-0.17817	0.087637	-0.10853	-0.16576	-0.085523	-0.10979	0.23406	0.39239	0.56685	-0.16245	Other (outliers labelled)	0.702569	-1.57405
ALG2	0.059594	-0.30272	0.50533	0.029294	0.011968	-0.17576	-0.091068	-1.228	-2.673	-2.326	Other (outliers labelled)	-4.67305	1.7395
ALG3	0.17852	0.23592	0.31572	-0.043929	-0.06398	0.46909	0.076506	0.19829	0.34818	-0.12523	Other (outliers labelled)	1.29583	2.3433
ALG5	-0.12035	0.049198	-0.15846	-0.0065518	0.11779	-0.012231	0.2915	0.255	0.97588	0.54298	Other (outliers labelled)	1.63741	-0.753877
ALG6	-0.25256	0.093676	0.048455	-0.13849	0.30617	0.023142	-0.34877	0.25256	-0.89272	-2.9407	Other (outliers labelled)	-2.19018	1.13388
ALG8	-0.0087341	0.018133	0.13655	-0.019133	0.13565	0.11005	0.62214	0.0029174	-0.16646	0.24458	Other (outliers labelled)	1.03271	0.71364
ALG9	0.082066	0.063898	-0.035757	-0.022459	0.072684	0.29648	0.25238	0.020592	0.3445	0.56359	Other (outliers labelled)	1.21462	0.801115
ALK	-0.12505	-0.1191	-0.27176	-0.053824	-0.09039	0.033641	0.5503	0.81339	0.10023	-0.36502	Other (outliers labelled)	0.898238	-1.92327
ALKBH1	-0.10383	-0.18324	-0.16491	0.011065	-0.070589	-0.18757	0.022518	-0.42316	-0.78784	-2.0175	Other (outliers labelled)	-2.56972	-1.01007
ALKBH2	-0.071567	-0.082935	-0.14809	0.022723	-0.062643	-0.044895	0.17217	-0.19894	0.054083	-0.13006	Other (outliers labelled)	-0.315246	-0.928509
ALKBH3	-0.16444	-0.35427	-0.16945	-0.15651	-0.17287	0.20392	0.16068	0.021043	-0.14956	0.067571	Other (outliers labelled)	-0.514237	-2.07909
ALKBH4	0.24026	0.10487	0.13115	0.15907	-0.00469	0.084045	-0.085745	-0.12039	-0.3853	-0.73479	Other (outliers labelled)	-0.462609	1.91855
ALKBH5	-0.0090439	0.3254	0.16697	0.13653	0.12428	-0.058359	0.32335	-0.027266	0.25635	-0.54318	Other (outliers labelled)	0.854873	1.63341
ALKBH6	0.027326	0.22885	0.20286	0.20568	0.23628	0.37402	0.21871	-0.19434	-0.10918	-0.24946	Other (outliers labelled)	0.800455	3.07846
ALKBH7	-0.27297	0.023514	0.1408	-0.089791	-0.04547	0.19513	-0.46274	-0.46944	0.062336	-1.1787	Other (outliers labelled)	-1.54063	0.352151
ALKBH8	-0.014016	0.19664	0.15453	0.14108	0.14765	0.11841	0.3966	0.12488	-0.14608	-0.039821	Other (outliers labelled)	1.01185	1.66984
ALLC	0.051139	0.039678	0.053746	0.052633	-0.083948	-0.093006	0.52077	0.42209	0.302	-0.16446	Other (outliers labelled)	1.20821	-0.344007
ALMS1	-0.074154	-0.018729	0.25045	0.066035	-0.28226	-0.24199	-0.29981	-0.74585	-0.28739	-0.58916	Other (outliers labelled)	-1.91051	-0.294287
ALOX12	-0.11367	-0.063225	-0.0031722	-0.073031	-0.023345	0.15572	-0.15411	-0.30946	-0.19635	-0.972	Other (outliers labelled)	-1.21504	0.0519182
ALOX12B	0.024737	-0.17378	0.0064235	0.10967	-0.093154	-0.1425	0.16476	0.15937	0.062754	-0.087883	Other (outliers labelled)	0.0989506	-0.829893
ALOX15	0.050655	0.11095	0.12464	-0.16857	0.17842	0.041301	0.10626	0.56635	0.16489	0.025304	Other (outliers labelled)	1.12824	0.66373
ALOX15B	-0.12324	0.14931	0.076207	-0.011203	-0.012092	-0.036716	-0.10362	-0.38877	0.0094281	-1.0465	Other (outliers labelled)	-0.949317	0.474814
ALOX5	0.049375	-0.24599	0.11198	0.045205	-0.13096	-0.079069	-0.2746	-0.19633	-0.48026	-0.49542	Other (outliers labelled)	-1.44722	-0.344791
ALOX5AP	-0.077432	-0.012481	-0.062196	-0.087834	-0.070065	-0.070968	-0.1415	-0.019911	0.27379	0.90359	Other (outliers labelled)	0.177908	-1.0396
ALOXE3	0.063948	0.10596	-0.05764	0.00089112	-0.042478	-0.19818	0.12077	-0.41239	-0.3649	-0.35705	Other (outliers labelled)	-0.858409	-0.000429907
ALPI	0.075153	0.063088	0.055703	-0.023294	0.31748	0.0722	0.22046	0.12882	0.095085	-1.5871	Other (outliers labelled)	0.180125	1.56168
ALPK1	-0.00049228	0.0031453	0.17932	0.033736	-0.10339	0.19042	0.12097	0.13924	-0.036966	0.28079	Other (outliers labelled)	0.558985	0.501055
ALPK2	-0.055245	0.17174	-0.08588	-0.12182	0.065228	-0.039027	0.13959	0.40723	0.22753	-0.62604	Other (outliers labelled)	0.454908	-0.166681
ALPK3	-0.065625	0.063821	0.13549	-0.003754	-0.17257	0.11015	0.065921	0.21443	0.27596	0.28085	Other (outliers labelled)	0.672466	-0.122907
ALPL	0.037861	-0.068692	-0.10188	0.12785	0.033822	0.062689	0.35212	0.50175	0.43628	0.68151	Other (outliers labelled)	1.63447	-0.336221
ALPP	-0.051764	-0.1238	-0.12334	-0.052013	0.035555	-0.22306	-0.23632	-0.01465	0.38952	0.32793	Other (outliers labelled)	-0.219384	-1.28865
ALPPL2	0.073741	0.15981	0.082447	0.088523	-0.11571	0.093601	0.1339	-0.0472	-0.34962	-0.79459	Other (outliers labelled)	-0.337708	1.03984
ALS2	0.11585	-0.042612	0.25868	0.037279	-0.033992	0.10589	0.26248	0.25082	0.2963	0.1684	Other (outliers labelled)	1.1785	0.68775
ALS2CL	-0.004602	-0.22465	-0.19382	0.1095	-0.050029	-0.18072	-0.024295	-0.22832	-0.048613	0.34649	Other (outliers labelled)	-0.603703	-1.30347
ALS2CR11	-0.046568	-0.16449	-0.27629	-0.15294	-0.10872	-0.33869	0.0051944	0.12019	-0.40109	-0.75242	Other (outliers labelled)	-1.402	-2.3305
ALS2CR12	0.021156	0.059132	-0.041007	0.19768	0.095849	-0.17373	0.16502	-0.089455	0.33286	-0.60374	Other (outliers labelled)	0.202104	0.38682
ALX1	0.093921	0.045435	0.16219	0.17614	0.10465	0.048023	0.063102	-0.30823	-0.40663	-0.98189	Other (outliers labelled)	-0.618502	1.81114
ALX3	-0.034085	-0.1651	-0.124	0.037308	-0.20955	-0.16397	0.42994	0.58537	0.69233	0.95098	Other (outliers labelled)	1.59119	-2.32035
ALX4	0.26022	-0.063378	-0.13504	0.060421	-0.06119	-0.099605	-0.31391	-0.02173	-0.033463	0.44102	Other (outliers labelled)	-0.357128	-0.0813193
ALYREF	0.065394	0.12822	-0.055586	-0.18909	-0.08557	-0.34236	0.38857	0.1652	0.4128	0.56378	Other (outliers labelled)	0.921224	-1.39205
AMACR	0.0032817	0.17073	-0.19072	-0.1065	-0.25419	-0.32995	-0.30974	-0.65131	0.16697	-0.78188	Other (outliers labelled)	-1.79447	-1.22158
AMBN	0.063132	0.037616	-0.080571	0.11323	0.023617	0.024524	0.20721	-0.26197	0.7204	0.96703	Other (outliers labelled)	1.17114	0.0807913
AMBP	-0.058579	-0.035184	-0.23037	0.024597	-0.18479	-0.21294	-0.96517	-1.6254	-0.84671	-1.4115	Other (outliers labelled)	-4.75053	-0.367394
AMBRA1	-0.023126	-0.10351	-0.23477	-0.092524	0.18433	-0.30435	0.19974	0.36552	-0.037231	0.2417	Other (outliers labelled)	0.285039	-1.41528
AMD1	-0.12341	0.0085369	-0.11165	-0.24859	-0.074327	0.038765	-0.26025	-0.28437	0.071926	-0.73289	Other (outliers labelled)	-1.23242	-0.870783
AMDHD1	-0.23841	-0.24264	-0.30589	-0.0706	-0.10849	-0.24561	0.090772	0.26525	0.60463	0.6485	Other (outliers labelled)	0.294421	-3.24172
AMDHD2	0.0089906	0.19398	-0.072903	0.036875	0.088023	-0.004617	0.080133	-0.34523	-0.058924	-0.4416	Other (outliers labelled)	-0.3122	0.845561
AMELX	0.048952	0.10003	0.052883	-0.043855	0.00046066	-0.062623	0.076901	-0.16839	0.18298	0.36022	Other (outliers labelled)	0.320523	0.196946
AMELY	-0.0047595	-0.080921	0.011942	0.054062	0.05897	-0.032896	0.14237	-0.23579	0.25084	0.30248	Other (outliers labelled)	0.287564	-0.0769983
AMER1	0.080754	0.31899	0.12213	0.23805	0.18389	0.27538	-0.075236	-0.12195	0.66572	0.074824	Other (outliers labelled)	1.27321	2.77458
AMER2	0.0015115	-0.19291	-0.16382	-0.085303	0.075908	-0.057536	-0.52294	-0.48554	0.96765	1.319	Other (outliers labelled)	0.0192145	-1.1042
AMER3	-0.092603	0.022764	0.11843	-0.12596	-0.094292	-0.12343	0.27988	0.41196	0.5873	0.68929	Other (outliers labelled)	1.37201	-1.16075
AMFR	0.018016	-0.034185	-0.11456	-0.10378	-0.19122	-0.1535	0.22076	0.53727	1.3102	1.7566	Other (outliers labelled)	2.29334	-2.26296
AMH	-0.025111	0.0096396	-0.02935	-0.017672	0.11089	-0.11461	0.15035	0.17646	-0.011992	-0.041414	Other (outliers labelled)	0.285418	-0.172549
AMHR2	-0.050512	0.19026	0.068342	-0.075868	0.10821	0.067061	0.1494	-0.05195	-0.29614	-0.74043	Other (outliers labelled)	-0.211085	0.995441
AMICA1	0.1043	-0.0029787	0.09399	0.046783	0.046392	0.10625	0.33478	0.34173	0.40987	0.57276	Other (outliers labelled)	1.62483	0.481195
AMIGO1	0.10418	0.11501	0.11853	0.017711	-0.078396	0.1027	0.45002	0.16464	0.11531	-0.056469	Other (outliers labelled)	1.02637	0.632662
AMIGO2	-0.0050772	0.050434	-0.29984	0.16038	-0.053725	0.04229	0.14172	0.5822	0.33594	0.83629	Other (outliers labelled)	1.27723	-0.745837
AMIGO3	-0.035879	-0.12461	-0.235	-0.27303	-0.26546	-0.20919	-0.15799	-0.79886	-0.30037	-0.53525	Other (outliers labelled)	-2.35009	-2.21625
AMMECR1	-0.078297	-0.23036	-0.0632	0.12607	0.016018	0.15005	0.38307	-0.33616	-0.082087	-0.21178	Other (outliers labelled)	-0.133105	-0.260149
AMMECR1L	0.006775	0.099006	-0.021275	-0.06717	0.11207	-0.13908	0.070134	-0.15807	0.84355	1.1903	Other (outliers labelled)	1.24237	-0.291156
AMN	0.15062	-0.071682	-0.030798	0.059889	-0.066332	0.057681	-0.069392	0.18436	0.78258	1.7711	Other (outliers labelled)	1.60119	-0.370854
AMN1	0.21595	0.036722	-0.10454	0.023834	0.22159	0.081879	0.004717	-0.22207	-0.74857	-1.2824	Other (outliers labelled)	-1.13862	1.67056
AMOT	0.053926	-0.040307	0.22184	0.0060986	-0.048341	-0.076399	0.14837	0.68201	-0.16258	-0.50872	Other (outliers labelled)	0.511026	0.0995066
AMOTL1	-0.30326	0.078973	0.038992	-0.28977	0.12354	0.090387	0.45911	0.56591	-0.67996	-0.60194	Other (outliers labelled)	0.157586	-0.513507
AMOTL2	0.048919	-0.37351	-0.57812	-0.1213	-0.38644	-0.38039	0.42316	-0.021551	-0.57004	-0.27891	Other (outliers labelled)	-1.5541	-4.26705
AMPD1	0.20474	0.062777	0.11106	0.19225	-0.0090811	0.052665	0.29105	0.34644	0.33939	-1.082	Other (outliers labelled)	0.849171	1.24776
AMPD2	-0.18794	-0.12684	-0.048649	0.0065418	-0.31303	-0.074294	0.42808	0.82073	0.079243	-0.48767	Other (outliers labelled)	0.555209	-2.23537
AMPD3	0.00043506	0.063355	0.10916	-0.058686	0.077961	-0.066067	0.086209	0.089483	0.91624	1.2536	Other (outliers labelled)	1.68694	-0.133139
AMPH	0.073357	-0.045751	-0.35147	-0.052123	-0.051183	-0.25612	0.37378	-0.2444	-0.53476	-0.8821	Other (outliers labelled)	-1.19569	-1.32072
AMT	-0.0066281	-0.081472	0.0028942	0.18963	0.16587	-0.032383	0.26965	0.3179	0.59026	0.25205	Other (outliers labelled)	1.4172	0.166248
AMTN	-0.015702	-0.1647	-0.20514	-0.074505	-0.14855	-0.25511	0.27549	0.15272	-0.55241	-0.55283	Other (outliers labelled)	-0.933261	-1.95562
AMY1A	0.057735	0.14531	-0.07711	0.017385	0.036517	0.023187	0.0029567	0.19202	0.43419	-0.47872	Other (outliers labelled)	0.470227	0.422619
AMY1B	0.0020809	0.1876	-0.010135	0.060129	0.062972	-0.087136	-0.17618	-0.37485	-0.27405	-0.53509	Other (outliers labelled)	-0.923238	0.926608
AMY1C	-0.075818	0.28012	0.24413	0.21113	0.18276	0.30176	-0.21718	-0.024597	0.42798	-0.047639	Other (outliers labelled)	0.898307	2.69259
AMY2A	-0.20625	-0.041378	0.047441	-0.080952	0.073709	0.18438	0.038441	-0.081491	0.22068	-0.058543	Other (outliers labelled)	0.147255	-0.0700749
AMY2B	-0.19923	-0.0050198	-0.003569	-0.17231	0.13726	0.12054	0.39934	0.38147	-0.038322	-0.043684	Other (outliers labelled)	0.784706	-0.430511
AMZ1	-0.35753	-0.23974	0.31922	0.11342	-0.17763	-0.14125	-0.02545	-0.64468	0.36509	0.31424	Other (outliers labelled)	-0.574338	-1.20785
AMZ2	-0.13439	0.033174	-0.2379	0.024692	0.14387	0.082527	-0.0013066	-0.043489	-0.22035	-0.60454	Other (outliers labelled)	-0.57395	0.0343853
ANAPC1	-0.10556	-0.15649	0.053115	0.016266	0.078745	0.17309	0.30523	0.60477	-0.22805	-0.34879	Other (outliers labelled)	0.634071	-0.0810197
ANAPC10	0.066046	-0.13267	-0.066674	0.15957	0.0076496	0.12736	0.12421	-0.15397	0.3782	0.28991	Other (outliers labelled)	0.512024	0.140734
ANAPC11	-0.083012	-0.20642	-0.39518	0.10771	-0.093035	-0.13961	0.054358	0.30922	-0.10459	0.80295	Other (outliers labelled)	-0.0167354	-2.18637
ANAPC13	-0.06642	0.12505	0.50101	-0.071693	-0.23188	0.27499	0.49136	0.51385	1.4302	0.34039	Other (outliers labelled)	2.88317	0.362985
ANAPC15	-0.058046	0.034376	0.045194	0.056837	-0.25669	-0.1156	-0.30893	-0.14261	-0.52932	-0.86742	Other (outliers labelled)	-1.67748	-0.343892
ANAPC16	0.011014	-0.083563	-0.020992	0.088739	0.020707	0.00471	0.0009337	-0.58269	-0.62168	-1.4031	Other (outliers labelled)	-1.7957	0.590906
ANAPC2	0.082237	0.01712	0.021133	0.24224	0.11373	-0.22168	0.52466	0.66412	0.14852	-1.1292	Other (outliers labelled)	1.02667	0.365124
ANAPC4	-0.092641	-0.12675	-0.012957	0.097623	0.23348	-0.048961	-0.74064	-1.049	-1.9691	-4.1661	Other (outliers labelled)	-5.5755	1.95073
ANAPC5	0.018907	-0.088508	0.0055561	0.15596	0.016416	-0.0027833	-0.18851	-0.12952	0.3174	0.053372	Other (outliers labelled)	-0.0424821	0.200286
ANAPC7	0.061544	-0.0080188	0.1483	0.056234	0.015157	-0.1407	0.33645	0.38553	0.11141	-0.81219	Other (outliers labelled)	0.570314	0.176755
ANG	0.054372	0.074553	0.039292	-0.077584	0.0057724	0.11782	-0.42383	-0.66903	-0.72333	-1.5535	Other (outliers labelled)	-2.39281	1.32754
ANGEL1	0.022835	0.19659	0.12281	-0.1402	0.19809	0.094723	0.17918	0.42016	0.32703	0.43317	Other (outliers labelled)	1.53502	0.963094
ANGEL2	-0.027649	-0.037436	0.14023	-0.13447	-0.21845	-0.038678	0.041874	0.15403	-0.12784	0.50919	Other (outliers labelled)	0.0639949	-0.908294
ANGPT1	0.016775	0.071798	-0.12702	0.096506	0.20158	-0.12036	0.086094	0.013286	0.27665	0.73906	Other (outliers labelled)	0.80795	0.208626
ANGPT2	-0.043214	0.015968	0.070948	-0.11776	0.024111	0.038065	-0.24238	-0.41569	-0.44368	-0.99264	Other (outliers labelled)	-1.55546	0.509244
ANGPT4	-0.068614	-0.17276	-0.021391	-0.053051	-0.21404	-0.042954	-0.31385	-0.76093	-0.13647	-0.17204	Other (outliers labelled)	-1.80463	-1.03239
ANGPTL1	-0.15142	0.13275	0.22855	-0.18843	0.17598	0.29756	0.021631	0.41929	0.70909	1.3259	Other (outliers labelled)	2.11582	0.726681
ANGPTL2	-0.11969	-0.10996	-0.1754	0.036419	-0.10275	-0.099155	-0.055226	0.26796	-0.1943	-0.89766	Other (outliers labelled)	-0.865649	-1.25696
ANGPTL3	0.015196	-0.086253	-0.18363	0.041141	0.047596	-0.14015	-0.052306	-0.36224	-0.4351	-0.87888	Other (outliers labelled)	-1.46823	-0.304471
ANGPTL4	-0.0070878	-0.10465	0.021876	-0.106	0.010807	0.066952	-0.062933	-1.0305	-1.3032	-1.8392	Other (outliers labelled)	-3.17266	0.718359
ANGPTL5	0.27847	0.18428	0.34337	0.28064	0.086145	0.44005	-0.093467	-0.16467	-1.3217	-1.5918	Other (outliers labelled)	-1.08328	4.38286
ANGPTL6	0.01902	0.44016	0.21075	0.16636	0.38197	0.11198	-0.12308	-0.10574	-0.96476	-1.1375	Other (outliers labelled)	-0.606225	3.84441
ANGPTL7	-0.034017	0.20807	0.2703	-0.024816	-0.32351	-0.15185	0.071621	-0.082115	0.055599	0.35172	Other (outliers labelled)	0.136512	-0.248342
ANHX	0.12987	-0.25423	-0.37185	-0.1039	-0.15078	-0.19781	-0.19928	-0.38841	-0.35194	-2.1024	Other (outliers labelled)	-2.69605	-1.65711
ANK1	-0.10094	-0.07304	0.011845	-0.15274	-0.065131	-0.018191	-0.043355	0.27752	0.019105	-0.42878	Other (outliers labelled)	-0.260668	-0.938261
ANK2	0.12391	0.10421	-0.16589	0.011567	0.22177	-0.072473	0.41392	0.95401	0.97744	0.86892	Other (outliers labelled)	2.86425	-0.191095
ANK3	-0.046989	-0.073372	-0.02679	-0.13878	0.16649	0.088214	0.63065	0.25819	1.1078	0.73535	Other (outliers labelled)	2.35877	-0.70858
ANKAR	-0.037583	0.15288	0.15779	-0.029006	0.061154	-0.016041	-0.45181	0.033929	-0.54739	-0.69928	Other (outliers labelled)	-1.11101	1.15703
ANKDD1A	-0.10088	-0.23604	0.37344	0.20191	0.23635	0.49584	0.080395	0.22072	0.80719	0.95926	Other (outliers labelled)	2.15905	1.6848
ANKDD1B	-0.026435	-0.19417	-0.11954	0.10816	0.20315	-0.21462	0.66605	0.57789	0.26805	0.86314	Other (outliers labelled)	1.83401	-1.14303
ANKEF1	-0.14746	-0.31978	-0.12057	-0.19067	0.064028	0.11028	0.18053	-0.08788	0.27187	0.22056	Other (outliers labelled)	0.053256	-1.56932
ANKFN1	0.017488	0.12452	0.15459	-0.21138	0.19575	-0.0025143	0.012329	0.26094	0.48142	1.0635	Other (outliers labelled)	1.4568	0.436349
ANKFY1	-0.0036743	0.34576	0.25197	-0.084636	-0.06652	0.08907	0.32999	0.78012	0.96287	1.5695	Other (outliers labelled)	3.14755	0.443748
ANKH	-0.089642	-0.28112	-0.16049	0.037623	-0.23189	-0.14095	-0.065611	0.067154	0.11916	0.64695	Other (outliers labelled)	-0.330292	-2.3079
ANKHD1	-0.22623	0.10415	0.12633	0.15935	-0.11009	0.18699	-0.37055	-0.76545	-1.3582	-3.5603	Other (outliers labelled)	-3.91979	1.78363
ANKHD1-EIF4EBP3	-0.014567	0.19727	0.11758	0.032518	0.15737	0.13387	-0.02119	0.56302	0.26625	0.1393	Other (outliers labelled)	1.2897	1.2814
ANKIB1	-0.226	-0.29581	-0.015154	0.030347	-0.14926	0.097238	-0.060083	0.12578	-0.35245	0.69036	Other (outliers labelled)	-0.39648	-1.49518
ANKK1	-0.10417	0.13612	0.2014	-0.012387	0.074004	0.043164	0.032733	-0.14386	-0.4058	-0.76109	Other (outliers labelled)	-0.53869	1.12261
ANKLE1	0.061598	0.035924	0.058246	-0.039154	0.11776	-0.027385	0.044744	-0.38399	-0.86138	-1.3124	Other (outliers labelled)	-1.53097	1.10826
ANKLE2	-0.049186	-0.22247	-0.1141	-0.066848	-0.26218	-0.46555	0.15025	0.96059	-0.56098	-1.1067	Other (outliers labelled)	-0.824931	-2.85738
ANKMY1	-0.10253	0.081953	0.085811	0.010575	-0.10875	0.14089	0.20174	0.35809	0.47323	0.92087	Other (outliers labelled)	1.49774	-0.248573
ANKMY2	-0.078212	0.027864	0.14786	0.072338	-0.028113	-0.13649	0.33279	0.59313	-0.018149	-0.14197	Other (outliers labelled)	0.887691	-0.263247
ANKRA2	-0.12564	0.10054	0.014738	-0.27263	-0.14776	-0.064385	-0.17559	-0.31538	-0.71161	-0.1033	Other (outliers labelled)	-1.52756	-0.724462
ANKRD1	-0.10741	0.036097	-0.12869	0.052741	0.063162	-0.025783	0.063978	-0.28865	-0.30963	-1.8133	Other (outliers labelled)	-1.4102	0.226256
ANKRD10	0.10345	0.16074	0.29225	0.18471	-0.022801	-0.23163	0.38578	0.35098	-0.61504	-0.67388	Other (outliers labelled)	0.271612	1.18027
ANKRD11	0.073523	-0.14911	0.12372	0.17394	-0.22904	-0.24057	0.34021	0.7576	-0.40144	-0.73949	Other (outliers labelled)	0.162513	-0.861469
ANKRD12	-0.039055	-0.08255	-0.011213	0.0035892	0.10906	0.031777	0.22368	0.12372	0.3627	-0.55275	Other (outliers labelled)	0.457194	-0.0779884
ANKRD13A	0.27305	0.11494	0.049812	-0.096334	-0.11293	0.20955	0.16328	0.46345	-0.29539	-0.27473	Other (outliers labelled)	0.523923	0.911018
ANKRD13B	0.20327	0.21943	0.081264	-0.020547	0.089523	0.47863	0.35998	0.6282	1.2851	1.1104	Other (outliers labelled)	3.44635	1.62651
ANKRD13C	0.23734	0.15307	0.091084	0.27394	0.085786	0.043794	-0.047386	0.033789	0.63607	0.89725	Other (outliers labelled)	1.51669	1.74728
ANKRD13D	0.21362	-0.11717	0.016753	-0.057476	-0.0098108	-0.12423	-0.4729	-1.0816	-0.6093	-1.3342	Other (outliers labelled)	-2.9056	0.6949
ANKRD16	-0.070907	-0.016572	-0.0050595	0.059564	0.0078815	0.14252	-0.072004	-0.027698	0.30212	0.37659	Other (outliers labelled)	0.381542	0.132498
ANKRD17	0.0051165	0.030944	-0.26666	0.081004	0.036016	0.056435	0.076112	0.14443	0.11453	-1.1499	Other (outliers labelled)	-0.29001	-0.0471739
ANKRD18A	0.15331	0.0019931	0.14559	0.085115	-0.052904	-0.026883	0.3283	0.23981	0.1199	0.035052	Other (outliers labelled)	0.919113	0.440388
ANKRD18B	-0.022105	0.08632	-0.0011297	0.1481	0.3217	0.30891	-0.04464	0.049012	0.1411	0.11714	Other (outliers labelled)	0.79742	1.98327
ANKRD2	0.041113	-0.080929	0.032475	0.1069	-0.14202	-0.077676	-0.37859	-0.63279	-0.38476	-0.49068	Other (outliers labelled)	-1.82041	0.136054
ANKRD20A1	0.031836	-0.02293	-0.13618	-0.1416	-0.12295	-0.054528	0.34186	0.25684	-0.965	-2.7792	Other (outliers labelled)	-1.83164	-0.541779
ANKRD20A2	-0.072766	-0.14616	-0.11206	0.0093985	-0.17551	-0.036526	0.1553	-0.21556	0.39291	-0.616	Other (outliers labelled)	-0.415113	-1.33994
ANKRD20A3	-0.057279	0.064845	0.25818	-0.00053054	0.0067899	-0.014278	0.53472	0.57075	0.82436	1.2938	Other (outliers labelled)	2.7354	-0.171645
ANKRD20A4	0.13963	0.067894	0.12915	0.033286	0.098081	-0.0094889	0.71954	0.41394	0.44315	0.28124	Other (outliers labelled)	2.13041	0.575445
ANKRD22	0.18166	0.071969	0.073697	-0.064729	0.26504	0.19833	-0.47215	-0.50676	-0.12952	-0.82092	Other (outliers labelled)	-1.03251	2.29412
ANKRD23	0.0094209	-0.027021	0.030363	0.19411	-0.032479	0.061107	-0.042381	-0.33146	0.17957	0.55588	Other (outliers labelled)	0.145964	0.453487
ANKRD24	-0.12432	-0.30898	-0.13589	-0.0057099	-0.21303	-0.24673	-0.10317	0.15289	0.1826	-0.010569	Other (outliers labelled)	-0.653935	-2.59995
ANKRD26	-0.098884	0.096839	0.14476	-0.084791	-0.092655	-0.070059	0.14195	0.054692	-0.30612	-0.17059	Other (outliers labelled)	-0.190898	-0.173932
ANKRD27	0.075209	0.075559	0.3099	-0.12326	-0.067484	0.16101	-0.32569	-0.2382	-0.35099	-0.75944	Other (outliers labelled)	-0.997084	1.39734
ANKRD28	0.018083	0.053642	0.0099939	-0.21379	-0.095043	0.21533	-0.86668	-1.1345	-0.8071	-2.6523	Other (outliers labelled)	-4.1436	1.27042
ANKRD30A	0.11197	-0.094133	-0.10199	-0.22832	0.15801	-0.11203	0.45233	0.1225	0.76939	0.89895	Other (outliers labelled)	1.60628	-1.04305
ANKRD30B	-0.048595	-0.03381	0.045178	0.024436	-0.084371	-0.081861	0.28554	0.094462	-0.24625	-0.78335	Other (outliers labelled)	-0.303823	-0.388277
ANKRD31	-0.044326	0.17604	-0.016628	0.18062	0.21727	0.37135	-0.34367	-0.10451	-0.33154	-0.8381	Other (outliers labelled)	-0.572411	2.47735
ANKRD32	0.14544	-0.262	0.11649	0.017805	0.053535	-0.21322	-0.4132	-0.64376	-0.88736	-2.2158	Other (outliers labelled)	-3.11112	0.577572
ANKRD33	0.042095	-0.27182	-0.33566	0.11155	-0.26502	-0.11343	0.45347	0.35213	0.2162	-0.31093	Other (outliers labelled)	0.207133	-2.40501
ANKRD33B	-0.11189	0.11777	0.00128	0.010549	-0.27548	-0.073345	-0.032647	-0.22937	0.37218	0.016033	Other (outliers labelled)	-0.223281	-0.855856
ANKRD34A	0.15199	0.061761	0.31926	-0.051865	0.022277	-0.042977	0.055248	0.0047762	0.39899	0.34541	Other (outliers labelled)	0.904667	0.9248
ANKRD34B	-0.18684	-0.17995	-0.042271	-0.2851	0.10358	0.11868	0.22785	0.78359	0.51625	-0.092174	Other (outliers labelled)	1.16165	-1.49488
ANKRD34C	-0.068142	-0.042051	0.064384	-0.24347	0.13151	-0.023142	-0.61468	-0.47429	-1.156	-1.3559	Other (outliers labelled)	-2.94918	0.584885
ANKRD35	-0.20292	-0.11021	-0.0027094	0.025432	-0.29943	-0.049926	-0.066404	0.10744	-0.0095069	0.17034	Other (outliers labelled)	-0.439391	-1.67367
ANKRD36	-0.17604	-0.27102	-0.20458	-0.0045855	-0.13338	-0.11862	-0.03993	0.33446	-0.4674	-0.28801	Other (outliers labelled)	-0.983971	-2.13525
ANKRD36B	0.016086	-0.088438	-0.022423	0.069208	-0.15219	0.084992	-0.018236	-0.011153	-0.010672	0.39771	Other (outliers labelled)	-0.00211525	-0.383917
ANKRD37	0.010796	-0.14279	-0.0013049	-0.041534	-0.17131	-0.1419	0.084165	0.3318	0.94212	1.8427	Other (outliers labelled)	1.69808	-1.89695
ANKRD39	0.1432	0.13745	0.076848	0.085235	0.24661	0.04438	0.35536	0.97646	0.93257	1.0162	Other (outliers labelled)	3.21272	0.972878
ANKRD40	0.030084	0.018788	-0.022863	-0.011745	-0.09571	-0.15289	0.26565	-0.0024197	0.41083	0.15883	Other (outliers labelled)	0.550365	-0.775739
ANKRD42	-0.010067	0.042867	0.24947	0.20669	0.16483	0.36323	-0.21537	0.0746	-0.34204	0.20281	Other (outliers labelled)	0.317003	2.44606
ANKRD44	-0.025445	0.23954	0.19353	-0.22315	-0.227	0.048693	-0.51463	-0.12543	-0.27226	0.135	Other (outliers labelled)	-0.93009	0.305706
ANKRD45	0.055794	-0.071861	-0.1825	0.095249	-0.12632	-0.1711	0.18653	0.034079	-0.386	-1.0047	Other (outliers labelled)	-0.919953	-0.807717
ANKRD46	-0.18527	0.27181	0.1181	0.065687	0.15921	-0.25626	-0.075652	0.14698	-0.40986	-1.3519	Other (outliers labelled)	-0.768143	0.885197
ANKRD49	0.174	-0.025664	0.061645	0.089264	0.054196	-0.0087001	0.67294	0.6074	0.37506	-0.39281	Other (outliers labelled)	1.76519	0.328627
ANKRD50	-0.052567	0.050472	0.21748	0.0025598	0.19502	0.28601	-0.37923	-0.69562	-0.53115	-1.5788	Other (outliers labelled)	-1.81547	2.42465
ANKRD52	0.099379	0.17831	0.14145	0.082186	0.1446	-0.062437	-0.19557	-0.0338	-0.85074	-1.9155	Other (outliers labelled)	-1.501	2.06877
ANKRD53	-0.054735	0.029726	0.12958	0.14764	0.012855	0.28387	-0.024931	-0.13463	-0.25819	0.065063	Other (outliers labelled)	0.00465166	1.32275
ANKRD54	-0.0066635	0.039696	0.11559	0.12975	0.27755	0.30756	0.42569	0.70794	0.43073	0.98334	Other (outliers labelled)	2.69072	1.41454
ANKRD55	-0.21125	-0.054488	-0.10351	0.17762	0.068051	0.16596	-0.15065	-0.38617	-0.24576	-0.87895	Other (outliers labelled)	-1.18374	0.43515
ANKRD6	-0.020486	-0.04408	-0.078773	-0.21695	-0.064495	-0.11391	0.31669	0.41828	-0.11493	-0.84719	Other (outliers labelled)	-0.0895907	-1.2889
ANKRD60	-0.17549	-0.017125	0.057884	-0.063872	-0.066199	0.020496	0.20785	0.27517	0.32674	0.82309	Other (outliers labelled)	1.0203	-0.957859
ANKRD61	0.00027831	0.027998	0.094511	0.047609	-0.065622	0.04026	0.026687	-0.35097	-0.42723	-0.023499	Other (outliers labelled)	-0.624606	0.524586
ANKRD62	0.10126	0.030258	0.089124	0.067796	0.041831	0.023561	0.35422	0.42172	0.93067	0.83234	Other (outliers labelled)	2.27265	0.18626
ANKRD63	0.0597	0.092133	-0.046015	0.15869	-0.077064	-0.21182	0.12943	0.18184	0.50099	0.95989	Other (outliers labelled)	1.14016	-0.45672
ANKRD65	0.13051	-0.060463	-0.030727	0.079611	-0.19196	-0.4836	0.57367	0.66319	1.2031	1.1862	Other (outliers labelled)	2.46633	-2.2624
ANKRD66	-0.15179	-0.19589	-0.30361	0.060845	-0.013399	-0.36218	-0.30911	-0.58865	-0.22425	-0.7044	Other (outliers labelled)	-2.22361	-1.78489
ANKRD7	0.11245	0.022404	-0.056422	0.098192	0.099912	0.24052	0.080349	-0.076521	-0.93137	-0.88217	Other (outliers labelled)	-0.868769	1.58289
ANKRD9	0.036587	0.075696	-0.047308	0.01362	0.11743	-0.0099957	0.056736	-0.070645	-1.1025	-1.8079	Synthetic lethal with A3A only in HMCES-/-	-1.67937	1.09808
ANKS1A	0.055952	0.12625	0.19949	0.039664	0.34206	0.41934	0.072937	0.57307	-0.12722	-0.40087	Other (outliers labelled)	1.2427	2.74529
ANKS1B	-0.10589	-0.11068	-0.24251	-0.14603	-0.089713	-0.010298	0.11724	0.7911	0.034775	0.41209	Other (outliers labelled)	0.603831	-2.0247
ANKS3	-0.021075	-0.055444	-0.1474	0.11438	0.047272	-0.071802	0.7895	0.49009	-0.39334	-1.0556	Other (outliers labelled)	0.479805	-0.468083
ANKS4B	-0.037066	0.06921	-0.09771	-0.16622	-0.026109	-0.10425	0.57271	0.43387	0.7417	1.0085	Other (outliers labelled)	2.00351	-1.45932
ANKS6	-0.11503	0.030904	0.078499	-0.03081	-0.060369	-0.030561	0.0046302	0.13131	0.29772	1.0183	Other (outliers labelled)	0.770914	-0.579952
ANKUB1	0.026217	0.0051186	0.25229	0.010637	0.011791	0.37454	0.11089	0.20604	0.43314	0.56932	Other (outliers labelled)	1.45425	1.21228
ANKZF1	0.022735	-0.16409	-0.12185	0.05494	0.18241	-0.044337	-0.30898	-0.5437	-0.03559	-0.6212	Other (outliers labelled)	-1.30643	0.253865
ANLN	0.011694	-0.0379	-0.025499	-0.06499	0.12431	0.24204	0.076739	0.31376	-0.98964	-1.385	Other (outliers labelled)	-0.932793	0.968559
ANO1	-0.17894	0.06363	0.36861	-0.036238	0.37854	0.23437	-0.080659	0.037848	0.039556	-0.1965	Other (outliers labelled)	0.577943	2.11863
ANO10	-0.10946	0.0087494	0.0029038	0.038664	-0.022167	0.12968	0.18633	-0.26027	-0.44136	-1.5693	Other (outliers labelled)	-1.1282	0.471638
ANO2	-0.056044	-0.091066	0.014024	0.15781	0.053011	0.10153	0.31586	-0.060826	0.44978	1.3206	Other (outliers labelled)	1.43569	-0.0565738
ANO3	0.089328	-0.058678	-0.020253	-0.066165	-0.063639	-0.16471	0.039461	0.099826	-0.35019	-0.0092869	Other (outliers labelled)	-0.411338	-0.608849
ANO4	-0.087745	0.061182	-0.15231	0.057431	0.17901	-0.0033806	-0.084916	-0.42885	-0.28424	-0.35578	Other (outliers labelled)	-0.884811	0.519752
ANO5	0.00061443	0.034321	0.041947	-0.10716	0.01308	0.10758	0.099789	-0.1623	0.060266	0.18723	Other (outliers labelled)	0.175067	0.212981
ANO6	0.063055	0.10825	0.096738	-0.010311	0.054218	-0.036902	0.070694	-0.88534	-1.653	-0.95041	Other (outliers labelled)	-2.46334	1.56517
ANO7	0.0056318	-0.026572	0.078527	0.095773	-0.044744	-0.0055564	-0.0054693	-0.09743	-0.34774	-0.79841	Other (outliers labelled)	-0.756108	0.444201
ANO8	-0.0073613	-0.02944	0.17117	-0.0032257	0.11318	0.0060775	-0.25323	-0.04761	-0.085424	-0.4405	Other (outliers labelled)	-0.459463	0.815188
ANO9	0.1884	0.08513	0.025405	0.079372	0.025571	-0.21098	0.19334	0.40423	0.075662	-0.64702	Other (outliers labelled)	0.483797	0.380677
ANOS1	-0.10789	0.049599	-0.034371	-0.041265	-0.081796	-0.049937	0.042377	0.095075	-0.31478	-0.11171	Other (outliers labelled)	-0.389078	-0.55194
ANP32A	0.24382	-0.1249	-0.11505	0.18978	-0.14785	-0.19105	0.21549	-0.27996	-0.4955	0.44735	Other (outliers labelled)	-0.463816	-0.375823
ANP32B	-0.035366	-0.080867	-0.18598	-0.15655	0.046641	-0.089482	0.73067	1.3046	0.71867	1.7295	Other (outliers labelled)	3.25502	-2.24015
ANP32C	-0.0016098	0.054583	-0.16943	-0.053735	-0.064237	-0.16088	0.18372	0.40794	0.6032	0.59981	Other (outliers labelled)	1.11847	-1.33412
ANP32D	0.0018391	-0.17147	-0.054523	-0.16414	-0.068773	0.10607	0.0046705	-0.023981	-0.57103	-1.81	Other (outliers labelled)	-1.64835	-0.417505
ANP32E	-0.081173	0.34655	0.29203	0.069626	0.24177	0.41324	0.49703	-0.45795	0.8245	0.27233	Other (outliers labelled)	2.01378	2.81556
ANPEP	0.053216	0.042417	-0.11294	-0.038208	0.038277	0.17377	-0.18798	0.090783	-1.1442	-1.4613	Other (outliers labelled)	-1.74039	0.959857
ANTXR1	-0.1331	-0.0098183	0.013466	0.030605	0.19515	-0.14519	-0.32097	-0.59849	-0.49225	-1.0256	Other (outliers labelled)	-1.8982	0.587541
ANTXR2	0.19522	0.2372	-0.073567	0.13433	0.096134	0.24928	-0.059004	-0.32171	0.1426	0.11256	Other (outliers labelled)	0.357253	2.05674
ANTXRL	-0.017515	-0.13721	0.09813	0.013096	-0.064785	0.27265	-0.06884	-0.79422	0.099002	-0.41915	Other (outliers labelled)	-0.893528	0.587462
ANXA1	-0.09802	-0.098314	0.04051	-0.014726	0.12483	-0.0005125	-0.048723	-0.71105	-0.40127	-0.28032	Other (outliers labelled)	-1.25352	0.326104
ANXA10	-0.038429	0.17486	0.069108	0.24294	-0.059804	0.11276	0.1107	-0.35175	0.5718	0.40318	Other (outliers labelled)	0.791813	0.971717
ANXA11	0.098036	0.008313	0.30585	0.091499	0.17249	0.18203	-0.26328	-0.66798	-1.088	-0.99985	Other (outliers labelled)	-1.78251	2.77073
ANXA13	0.24567	0.16475	0.18623	0.18887	0.17907	0.22183	0.24048	0.20188	0.58836	1.3073	Other (outliers labelled)	2.44383	2.2798
ANXA2	0.28631	0.071162	-0.25438	0.0049773	0.014815	-0.1863	0.27021	-0.49684	-0.079997	-0.748	Other (outliers labelled)	-0.674231	0.119698
ANXA2R	0.027741	0.13645	-0.29338	-0.13469	0.091904	-0.1013	-0.72553	-0.52866	-0.69655	-3.4928	Other (outliers labelled)	-3.85096	0.665113
ANXA3	0.027	-0.17726	-0.26143	0.080638	-0.16469	-0.36681	0.037017	0.32012	-0.56856	-0.68647	Other (outliers labelled)	-1.18549	-1.93374
ANXA4	-0.036482	-0.20937	0.066406	-0.13454	-0.17711	0.11178	-0.042518	-0.079986	0.15241	0.24467	Other (outliers labelled)	-0.203745	-1.03972
ANXA5	0.087743	0.016209	-0.10637	0.047935	-0.29189	-0.28185	-0.017796	-0.046829	0.49183	-0.11653	Other (outliers labelled)	-0.178106	-1.40739
ANXA6	0.12912	-0.012301	-0.068797	-0.028062	0.1012	-0.1317	0.30194	0.22499	-0.21386	-0.37022	Other (outliers labelled)	0.206256	-0.012109
ANXA7	-0.0072445	0.01669	-0.3738	-0.038053	-0.39178	0.17787	0.13413	0.29627	-0.093656	-0.10309	Other (outliers labelled)	-0.232331	-1.6964
ANXA8	0.12772	-0.0082174	0.050609	0.059366	0.11315	0.086728	0.26338	0.077312	-0.23607	-0.91977	Other (outliers labelled)	0.045058	1.10998
ANXA8L1	-0.12801	-0.13886	0.28761	0.29211	-0.12251	0.18894	0.26803	0.21283	-0.078733	0.26917	Other (outliers labelled)	0.786123	0.501598
ANXA9	-0.018708	0.0016239	-0.41213	0.048582	-0.016947	-0.5109	0.30207	-0.30258	-0.19164	-0.3165	Other (outliers labelled)	-0.932989	-1.93701
AOAH	-0.017959	-0.10377	-0.15491	-0.010766	-0.26729	-0.17771	-0.03459	-0.18652	-0.21622	-0.37274	Other (outliers labelled)	-1.20351	-1.6192
AOC1	0.15442	0.028884	0.17038	-0.11891	0.05344	-0.32124	-0.38321	-0.081232	-1.234	-2.6455	Other (outliers labelled)	-2.90316	0.939251
AOC2	-0.04532	0.099175	-0.16359	-0.038701	-0.090235	-0.33312	0.24942	0.51658	-0.065248	0.12715	Other (outliers labelled)	0.376833	-1.51868
AOC3	-0.01426	0.10408	-0.070098	0.074513	0.0048222	-0.063473	0.070208	-0.35895	0.21794	-0.015645	Other (outliers labelled)	-0.0784582	0.148504
AOX1	-0.036445	-0.051864	0.026916	0.036147	0.079641	0.078264	-0.35961	-0.84445	-0.78637	-1.8313	Other (outliers labelled)	-2.73146	1.20729
AP1AR	-0.011261	-0.043913	0.0051477	-0.0070192	0.10368	0.059291	-0.14312	0.15334	-0.13769	-0.10619	Other (outliers labelled)	-0.130076	0.328746
AP1B1	0.40364	0.059742	0.38675	0.29247	0.21113	0.13548	0.24086	0.5547	0.1975	0.36064	Other (outliers labelled)	2.18291	3.08338
AP1G1	0.11905	0.046067	0.082117	0.13512	0.14646	0.38003	0.55906	1.1552	1.258	1.623	Other (outliers labelled)	4.29866	0.934325
AP1G2	-0.017628	0.030336	0.17504	0.073827	-0.046938	0.065571	0.13854	0.1428	-0.13703	0.5283	Other (outliers labelled)	0.607194	0.471952
AP1M1	0.10716	0.043766	0.0091163	-0.0037469	0.17042	0.17135	0.40139	0.70933	0.68596	0.23831	Other (outliers labelled)	2.2543	0.631009
AP1M2	-0.11203	-0.16595	-0.017727	0.026375	0.024718	0.10153	-0.046494	0.05233	-0.38068	-1.0742	Other (outliers labelled)	-0.974306	-0.113602
AP1S1	0.19835	-0.20278	0.049401	-0.018697	-0.18345	0.045509	0.17787	0.43999	-0.22673	0.38104	Other (outliers labelled)	0.446289	-0.604659
AP1S2	0.15359	-0.19133	0.01055	0.048736	-0.077712	0.23265	0.19715	0.18194	0.82422	0.98589	Other (outliers labelled)	1.64301	-0.235182
AP1S3	0.044075	0.11638	-0.13464	-0.16538	-0.027709	0.0060091	0.14853	0.32966	0.20989	0.40852	Other (outliers labelled)	0.761262	-0.580447
AP2A1	0.0038151	-0.13603	-0.082208	0.05326	-0.34782	-0.099987	-0.14053	-0.59085	-1.1762	-1.8525	Other (outliers labelled)	-3.20209	-0.747084
AP2A2	0.17079	0.13639	0.23985	0.020207	0.098297	0.10737	-0.080237	0.37417	-0.070229	0.6502	Other (outliers labelled)	1.05283	1.67362
AP2B1	0.0082776	-0.15794	-0.086992	-0.03978	-0.062069	-0.074308	0.17355	0.31231	0.16034	-0.32839	Other (outliers labelled)	0.157628	-1.15625
AP2M1	-0.089889	-0.079916	-0.41058	0.064985	-0.089031	-0.12657	-0.32053	-0.81446	-0.64677	-1.3884	Other (outliers labelled)	-2.99754	-0.972621
AP2S1	0.10124	-0.1373	-0.24075	0.017375	0.032077	-0.06177	-0.031251	-0.19946	-0.32397	-0.74768	Other (outliers labelled)	-1.13241	-0.40428
AP3B1	0.0868	0.23778	0.36472	-0.18217	0.044837	0.031502	0.11672	0.45137	-0.43991	-0.20789	Other (outliers labelled)	0.563585	1.4478
AP3B2	0.071482	-0.057	-0.23469	-0.025403	0.15214	0.09228	0.40051	0.38229	0.094495	0.50011	Other (outliers labelled)	1.17067	-0.315244
AP3D1	0.10981	0.31684	0.37186	0.10995	0.2513	0.55211	0.1108	-0.11349	0.24242	0.36604	Other (outliers labelled)	1.67765	3.93393
AP3M1	0.042682	-0.030438	-0.1231	-0.012303	0.099494	0.091341	-0.10885	0.093533	0.17405	-0.061806	Other (outliers labelled)	0.108239	0.156462
AP3M2	0.17031	0.071668	0.45359	0.19833	0.27	0.12096	0.093965	-0.64249	-0.036651	-0.79677	Other (outliers labelled)	0.0121151	3.3501
AP3S1	-0.093059	-0.085822	-0.064558	0.049059	-0.11878	-0.11042	-0.19568	-0.41193	-0.16918	0.071792	Other (outliers labelled)	-1.11551	-0.814044
AP3S2	0.069855	-0.086945	-0.17986	-0.15713	-0.08497	-0.24087	0.065422	0.46101	0.53189	0.38953	Other (outliers labelled)	0.647473	-1.93431
AP4B1	0.019558	0.12494	-0.087145	-0.1078	-0.013971	0.012998	-0.073778	0.54422	0.038179	0.67638	Other (outliers labelled)	0.74452	-0.322364
AP4E1	-0.0038455	-0.063046	-0.20015	-0.085672	-0.25329	-0.014436	-0.16858	0.36051	-0.12901	0.55947	Other (outliers labelled)	-0.232868	-1.64664
AP4M1	0.11542	0.31199	0.2667	-0.064789	0.2098	0.15337	-0.22418	-0.57614	0.073533	0.10668	Other (outliers labelled)	0.0453128	2.70152
AP4S1	0.095606	0.35962	0.18119	-0.10374	0.17044	0.10703	0.046847	-0.11629	0.2635	0.40002	Other (outliers labelled)	1.0033	1.95765
AP5B1	-0.32557	-0.073233	0.15431	-0.012488	0.066062	0.26864	0.057963	-0.34521	0.53046	0.31771	Other (outliers labelled)	0.440516	0.0552534
AP5M1	-0.037356	0.13624	0.20615	-0.0071698	0.18224	0.11212	-0.31176	-0.40796	-0.81471	-0.79905	Other (outliers labelled)	-1.40467	2.06516
AP5S1	-0.014326	0.026754	0.09364	-0.18592	-0.17045	-0.23802	0.03586	0.49981	-0.38644	-0.023141	Other (outliers labelled)	-0.186959	-1.17752
AP5Z1	-0.20452	-0.050047	-0.32833	-0.11222	0.26671	-0.060885	0.1275	0.32041	0.29931	-0.66418	Other (outliers labelled)	0.12285	-1.10106
APAF1	-0.031417	-0.18742	0.22056	-0.057051	-0.21047	0.090586	0.1101	-0.08059	0.56461	0.22054	Other (outliers labelled)	0.469541	-0.755196
APBA1	-0.030013	-0.11365	0.16975	0.078552	-0.068822	0.011786	0.45005	0.40069	0.61739	0.036378	Other (outliers labelled)	1.48807	-0.430873
APBA2	-0.00057577	0.25075	-0.023593	-0.095696	0.068513	-0.42073	0.32346	0.10705	-0.14517	-0.15865	Other (outliers labelled)	0.17911	-0.394094
APBA3	-0.066651	-0.2248	-0.33645	-0.00932	-0.1212	-0.12784	-0.075213	0.5126	-0.36256	-0.41215	Other (outliers labelled)	-0.820465	-2.116
APBB1	0.087362	-0.016387	0.32804	0.23635	0.085196	0.26075	-0.32599	-0.13345	-0.17164	0.015934	Other (outliers labelled)	-0.022775	2.40088
APBB1IP	-0.2655	0.1529	-0.34299	-0.03369	0.042535	-0.57818	-0.37748	-0.52392	-1.2758	-2.5736	Other (outliers labelled)	-4.00985	-1.14671
APBB2	-0.18299	0.020442	-0.28829	0.10623	-0.085461	-0.15048	-0.43842	-0.39177	0.055458	0.29061	Other (outliers labelled)	-1.2048	-1.15146
APBB3	0.10853	-0.18066	-0.037898	-0.040109	-0.027989	0.04304	-0.19343	-0.60632	-0.87197	-0.89922	Other (outliers labelled)	-2.16487	0.266299
APC	0.018321	0.06699	0.1632	0.14135	0.032306	-0.15608	-0.11122	-0.13409	-0.20784	-0.98173	Other (outliers labelled)	-0.751251	0.931095
APC2	0.0053412	-0.016766	0.06298	0.075733	0.014708	0.12462	0.19094	-0.27082	-0.69462	-0.72056	Other (outliers labelled)	-0.811542	0.910315
APCDD1	0.0004997	0.10704	-0.01863	-0.012101	0.092379	0.039069	0.22381	0.37432	0.38109	0.72156	Other (outliers labelled)	1.46781	0.144459
APCDD1L	0.10525	0.20877	0.19893	0.14283	-0.16787	-0.098133	-0.034248	-0.7429	-0.234	-0.80811	Other (outliers labelled)	-1.13284	1.31137
APCS	0.033662	-0.15926	0.070396	-0.073558	-0.017846	-0.13909	-0.0055166	0.0043725	-0.091654	-0.18241	Other (outliers labelled)	-0.404156	-0.623559
APEH	0.0054753	-0.23315	-0.064595	-0.019815	-0.067	0.011416	0.11618	-0.0068024	0.71386	0.63283	Other (outliers labelled)	0.734613	-1.2754
APELA	0.055985	0.23266	-0.0071044	0.038504	0.0063688	-0.15162	0.36204	0.10183	-0.088965	-0.84975	Other (outliers labelled)	0.183914	0.498119
APEX1	0.13091	0.051938	-0.13046	0.098165	0.3911	0.12623	0.678	0.51328	1.2183	0.69226	Other (outliers labelled)	3.22859	0.860194
APEX2	0.014946	-0.24287	-0.40077	0.047639	-0.39245	-0.45026	0.2251	-0.092416	-0.020701	-0.54925	Other (outliers labelled)	-1.25997	-3.43223
APH1A	-0.35198	-0.15495	-0.22438	-0.12104	0.084411	0.11241	-0.24565	-0.29047	0.3558	-0.8293	Other (outliers labelled)	-1.10283	-1.28725
APH1B	-0.080689	-0.12582	-0.03859	-0.03476	0.023667	-0.062158	-0.078882	-0.24805	0.40586	0.95271	Other (outliers labelled)	0.219536	-0.894971
API5	0.042775	-0.079156	-0.085453	-0.094498	-0.029161	-0.12471	0.48916	0.84403	1.2424	1.8655	Other (outliers labelled)	3.09195	-1.91748
APIP	-0.015213	0.069992	0.34571	-0.10031	0.28042	0.37992	-0.27668	-0.89191	0.38012	0.48284	Other (outliers labelled)	0.113798	2.53722
APITD1	-0.14032	-0.14275	0.28966	0.016282	0.051116	0.18931	0.1953	-0.11111	-0.041018	-0.31645	Other (outliers labelled)	0.141841	0.588177
APITD1-CORT	0.20667	0.068356	0.076198	0.032511	-0.1338	-0.09141	-0.46575	-0.35217	-0.8157	-1.1823	Other (outliers labelled)	-2.15087	1.01293
APLF	-0.24122	-0.20168	-0.1802	-0.0079311	-0.36748	-0.15762	0.03503	0.57553	0.0040672	-1.2686	Other (outliers labelled)	-0.91571	-2.86088
APLN	-0.10016	-0.28793	-0.18163	-0.0024968	-0.090051	-0.12535	0.38144	0.25312	0.8763	0.83551	Other (outliers labelled)	1.24937	-2.50424
APLNR	0.18835	0.25166	0.28899	0.09697	0.18218	0.18939	0.29032	-0.034108	0.29494	0.2525	Other (outliers labelled)	1.57185	2.66561
APLP1	0.099412	0.073538	0.10027	-0.0028457	-0.1547	-0.11196	0.096722	0.26827	-0.4202	-0.6141	Other (outliers labelled)	-0.329284	0.0727352
APLP2	-0.10762	-0.16819	-0.033777	-0.073317	-0.17079	-0.20594	0.091462	0.35875	1.3293	1.9822	Other (outliers labelled)	1.95973	-2.65177
APMAP	0.0031456	0.028029	0.43535	0.063238	-0.14638	0.11249	0.40847	0.11054	0.34383	0.35787	Other (outliers labelled)	1.3983	0.73075
APOA1	0.073438	-0.030449	0.034073	0.047375	-0.20519	-0.10749	-0.18407	0.34048	-0.93717	-1.6824	Other (outliers labelled)	-1.73067	-0.0559806
APOA1BP	0.074652	0.063987	0.11073	-0.076792	-0.25569	-0.21759	0.035651	-0.096891	-0.62271	-1.5286	Other (outliers labelled)	-1.58746	-0.307994
APOA2	-0.061085	-0.031145	-0.13698	0.042188	-0.12431	0.082212	0.076537	-0.25473	-0.0037685	-0.54756	Other (outliers labelled)	-0.634667	-0.465012
APOA4	0.035355	-0.10166	0.0010542	0.1534	-0.0016945	-0.059709	-0.0669	-0.43172	-0.085612	-0.44792	Other (outliers labelled)	-0.832755	0.25943
APOA5	-0.11959	-0.011247	0.14922	0.028434	-0.095584	-0.12386	0.09016	-0.27013	0.18705	0.02773	Other (outliers labelled)	-0.121961	-0.42969
APOB	0.076774	-0.073904	-0.10529	0.19714	-0.10666	-0.26518	0.20958	0.29481	-0.091008	-0.070229	Other (outliers labelled)	0.133572	-0.846877
APOBEC1	-0.0030544	-0.046696	0.062054	0.1446	0.20359	0.0050075	-0.42148	0.13709	-0.25623	0.72957	Other (outliers labelled)	-0.0224637	0.94176
APOBEC2	-0.16995	-0.0064676	-0.01976	0.066141	0.040409	0.068402	0.29388	0.14511	0.73363	0.89868	Other (outliers labelled)	1.54778	-0.539161
APOBEC3A	0.05828	0.17148	0.33857	-0.040623	0.4441	0.58443	1.7725	2.7072	4.5523	6.2664	Other (outliers labelled)	12.9596	0.0717259
APOBEC3B	-0.024481	-0.17181	-0.010615	-0.16595	-0.23349	-0.18838	0.092056	0.080324	-0.63992	-1.1774	Other (outliers labelled)	-1.54492	-1.61886
APOBEC3C	0.091115	-0.17555	-0.20665	0.13914	-0.024582	-0.24673	-0.47787	-0.52246	-0.30971	-1.2667	Other (outliers labelled)	-2.36314	-0.422695
APOBEC3D	-0.12344	-0.046512	-0.10538	-0.052467	0.13715	0.081143	0.69533	0.93267	0.34616	0.58724	Other (outliers labelled)	2.28848	-0.919226
APOBEC3F	-0.091872	0.070217	-0.19889	-0.16005	0.21927	-0.033505	0.090773	0.22467	0.098319	0.17625	Other (outliers labelled)	0.417113	-0.434517
APOBEC3G	0.12991	0.0482	-0.12426	-0.030748	-0.039095	-0.075037	-0.50551	-1.0866	-0.42425	-1.6129	Other (outliers labelled)	-2.92078	0.70091
APOBEC3H	0.22236	-0.026992	0.0834	0.10898	-0.15497	0.012093	-0.11241	-0.021874	0.46534	0.58702	Other (outliers labelled)	0.592482	0.285043
APOBEC4	0.043382	0.20652	-0.037393	0.12347	0.11873	-0.31992	0.0097396	0.10932	0.13648	0.46482	Other (outliers labelled)	0.543832	0.299428
APOBR	0.052612	-0.038639	-0.020422	-0.025079	0.012976	-0.13628	-0.44377	-0.3371	-0.42443	-0.4926	Other (outliers labelled)	-1.62177	0.117559
APOC1	-0.067774	-0.18998	0.059823	-0.020101	0.092082	0.32175	-0.34851	-0.41774	-0.53789	-1.1234	Other (outliers labelled)	-1.70681	0.974552
APOC2	-0.018422	-0.089727	0.015404	-0.034711	0.029077	0.3797	-0.39757	-0.86554	-0.48882	-0.62601	Other (outliers labelled)	-1.87199	1.24003
APOC3	0.033367	0.0071424	0.1193	0.032394	-0.090565	0.010743	-0.03647	0.20857	-0.2984	-0.10921	Other (outliers labelled)	-0.122143	0.25803
APOC4	0.064045	-0.10362	0.025109	0.088899	-0.23256	-0.22019	-0.099385	-0.19728	-0.17813	0.44983	Other (outliers labelled)	-0.633235	-0.923073
APOD	0.03096	-0.14044	0.061456	0.11584	-0.10041	0.26674	0.4702	0.88057	0.8051	1.5256	Other (outliers labelled)	2.94455	-0.513252
APOE	-0.021864	0.30119	0.0061416	-0.099021	0.34873	-0.0024912	-0.096083	-0.90514	-0.16297	-0.57674	Other (outliers labelled)	-0.92991	1.96935
APOF	0.011669	0.30479	-0.042749	0.085549	0.0027126	-0.12001	0.37375	0.54091	0.046444	-0.41328	Other (outliers labelled)	0.996031	0.408812
APOH	-0.067622	-0.059912	0.20708	-0.14554	0.020937	0.019635	0.71874	0.73708	0.35871	0.78871	Other (outliers labelled)	2.29436	-0.736129
APOL1	-0.14054	0.092593	-0.14252	-0.065893	0.21814	0.025842	0.10708	0.19171	0.24254	0.85654	Other (outliers labelled)	0.976629	-0.17942
APOL2	0.085287	0.15632	0.21866	0.041957	-0.075798	0.24057	-0.057397	-0.22589	-0.57603	-2.3123	Other (outliers labelled)	-1.43682	2.1254
APOL3	0.039005	0.069782	-0.084749	0.019612	-0.03468	-0.044078	0.37128	-0.023075	0.34053	0.19776	Other (outliers labelled)	0.769301	-0.310259
APOL4	0.039196	0.083868	0.02283	-0.18188	0.089998	-0.25916	-0.44032	-0.54085	-1.2445	-3.4429	Other (outliers labelled)	-3.89439	0.882038
APOL5	0.17866	0.063687	-0.077918	0.08543	0.12391	-0.003234	-0.34235	-0.26928	-0.83271	-0.92962	Other (outliers labelled)	-1.62206	1.49035
APOL6	0.1841	-0.079752	-0.1373	-0.012622	0.008545	-0.2105	0.30451	-0.53068	0.34999	0.0074299	Other (outliers labelled)	-0.0586695	-0.585711
APOLD1	-0.21573	-0.065077	-0.091721	-0.15728	0.083044	0.2572	0.88031	-0.20318	-0.0033984	-1.0678	Other (outliers labelled)	0.299636	-0.472979
APOM	-0.1093	0.083704	0.0039311	0.13051	0.16767	0.16089	0.22607	0.16577	0.33202	-0.27802	Other (outliers labelled)	0.923436	0.886672
APOO	0.0076188	0.11248	0.16784	0.25874	0.097009	0.16148	0.16631	-0.45983	0.76677	1.0201	Other (outliers labelled)	1.4566	1.57608
APOOL	0.10744	-0.15602	0.012963	-0.057961	-0.059877	0.077141	-0.20329	-0.81033	-0.30448	-0.22546	Other (outliers labelled)	-1.51852	0.202287
APOPT1	0.014281	0.029469	0.14518	0.12172	-0.07803	0.061707	1.3402	0.57253	1.2302	0.51877	Other (outliers labelled)	3.70204	-0.437998
APP	-0.14081	-0.043194	-0.079908	-0.17488	-0.24373	-0.31404	0.024954	-0.24345	0.38912	-0.88659	Other (outliers labelled)	-1.02697	-2.22628
APPBP2	-0.036946	0.10081	-0.0021759	0.058114	-0.069435	-0.048403	0.20622	0.20352	0.47623	0.29786	Other (outliers labelled)	0.977044	-0.309168
APPL1	0.16614	0.16545	0.20049	0.10115	0.25007	0.13895	0.10233	-0.33151	-0.1226	-0.37754	Other (outliers labelled)	0.267134	2.64433
APPL2	0.020203	0.12188	0.24283	0.044364	0.1301	0.14179	0.21599	0.18619	-0.14371	-0.37143	Other (outliers labelled)	0.666236	1.65021
APRT	0.064943	-0.015435	0.16556	0.00090744	0.08279	0.0021455	-0.16585	-0.010907	-0.46865	-0.48918	Other (outliers labelled)	-0.651237	0.992094
APTX	-0.062831	-0.060892	0.022703	-0.058476	0.09682	0.19376	0.46159	0.33326	0.89287	-0.076676	Other (outliers labelled)	1.74349	-0.176042
AQP1	0.082035	-0.054129	0.1754	0.24922	-0.07319	-0.088021	0.23532	0.42414	0.049993	-0.34429	Other (outliers labelled)	0.703566	0.399309
AQP10	-0.037196	-0.17716	0.017565	0.026646	0.024843	0.26859	0.29566	0.5222	-0.2236	-0.024504	Other (outliers labelled)	0.718729	-0.00223931
AQP11	-0.0399	0.23925	-0.12209	-0.055797	-0.011121	0.020009	0.15236	0.53269	0.12478	0.13259	Other (outliers labelled)	0.902923	-0.119292
AQP12A	-0.010021	-0.10206	-0.082414	-0.28677	0.131	-0.051612	0.14305	-0.37404	-0.34764	-1.285	Other (outliers labelled)	-1.33797	-0.449401
AQP12B	0.048667	0.013749	-0.056954	0.073923	0.046476	-0.023127	0.48533	0.96044	0.94334	1.8192	Other (outliers labelled)	3.25061	-0.765153
AQP2	-0.085206	-0.0035858	-0.50824	-0.21508	-0.03823	-0.56761	0.21878	-0.4904	0.036445	-0.046569	Other (outliers labelled)	-1.21159	-3.06609
AQP3	0.025516	-0.055568	0.048223	-0.048773	-0.061643	-0.024291	0.13476	0.3317	-0.14358	0.35008	Other (outliers labelled)	0.409829	-0.463777
AQP4	-0.040123	0.093615	-0.18786	-0.075894	-0.075695	0.10202	0.22809	0.33269	-0.57945	0.019977	Other (outliers labelled)	-0.0435369	-0.445609
AQP5	0.25032	-0.20397	-0.23132	0.10583	-0.31187	-0.072502	0.72755	0.67052	1.1927	1.7443	Other (outliers labelled)	2.91548	-2.34768
AQP6	0.1477	-0.12046	0.013528	0.089202	0.52628	-0.25176	-0.16033	-0.030378	-0.4583	-0.30187	Other (outliers labelled)	-0.444116	1.38327
AQP7	0.016096	0.37378	-0.15871	-0.083564	0.013082	0.061534	0.1853	-0.5659	-0.40505	-1.4408	Other (outliers labelled)	-1.16835	1.11255
AQP8	0.097622	0.13064	0.2273	-0.055922	0.094895	0.040592	0.30592	0.46228	0.44949	0.67602	Other (outliers labelled)	1.93734	0.845156
AQP9	-0.15285	-0.028758	-0.025889	-0.03175	-0.090986	-0.14732	-0.057587	-0.026414	0.12612	0.17625	Other (outliers labelled)	-0.267249	-1.15111
AQR	0.13106	-0.12384	-0.07205	-0.17523	-0.38568	-0.09544	-0.68617	-2.6796	-0.16072	-3.6278	Other (outliers labelled)	-5.91368	-0.107062
AR	0.11354	0.034788	0.0044218	0.17988	0.0044049	0.12752	-0.21764	-0.30036	-0.59853	-0.024911	Other (outliers labelled)	-0.830506	1.36479
ARAF	-0.12461	-0.024332	-0.23462	-0.12826	0.2076	0.077274	0.17387	-0.081264	-0.30159	0.18008	Other (outliers labelled)	-0.15942	-0.386885
ARAP1	0.01875	0.15128	0.022217	0.093998	0.11698	0.11714	0.43586	0.24871	0.58155	0.80117	Other (outliers labelled)	2.03737	0.753805
ARAP2	-0.050451	0.03054	0.13452	-0.091814	-0.19352	0.15339	0.19456	0.453	-0.1017	-0.9455	Other (outliers labelled)	0.102017	-0.147586
ARAP3	0.080817	0.28635	0.036741	0.21211	0.17667	0.11573	-0.008509	-0.55266	0.22779	-0.30302	Other (outliers labelled)	0.154889	2.36833
ARC	0.031741	0.018139	0.10145	-0.074479	0.10676	-0.15153	0.14474	0.19989	0.34934	0.68082	Other (outliers labelled)	1.03544	-0.14681
ARCN1	-0.13519	-0.11221	-0.0065668	-0.24491	0.060523	0.21513	0.63378	0.90075	0.88812	1.1498	Other (outliers labelled)	2.85428	-1.41538
AREG	0.25133	0.30317	-0.13059	0.34595	0.20023	0.053193	0.16045	0.18358	-0.21419	-0.72724	Other (outliers labelled)	0.526485	2.51898
AREL1	0.040777	0.15125	0.24682	-0.084349	0.012494	-0.057858	0.053641	0.13438	0.25897	0.60893	Other (outliers labelled)	0.944881	0.567687
ARF1	0.14113	0.42267	-0.096964	0.46482	0.31478	0.16222	0.95311	0.62306	1.5701	0.3325	Other (outliers labelled)	4.30262	2.39073
ARF3	0.13127	0.21175	0.11919	0.066664	0.12356	0.15952	0.27466	0.25167	0.4901	0.95688	Other (outliers labelled)	2.04264	1.50077
ARF4	-0.23293	0.11121	-0.30166	-0.10173	0.19027	-0.091631	0.55997	-0.054875	0.13555	-1.6426	Other (outliers labelled)	-0.253798	-0.764554
ARF5	0.17458	0.055712	-0.28394	-0.038174	0.11921	-0.017193	-0.44267	-0.46626	0.233	0.030297	Other (outliers labelled)	-0.803925	0.344367
ARF6	0.19663	0.30336	0.31455	0.22299	0.26367	0.37312	-0.22757	-0.50806	-1.0564	-2.2941	Other (outliers labelled)	-1.57	4.86055
ARFGAP1	0.26884	0.07516	-0.22369	0.31349	0.031996	-0.11055	0.73225	0.68488	-0.10078	0.11184	Other (outliers labelled)	1.68388	0.34299
ARFGAP2	0.1308	0.26066	0.20506	-0.021703	0.088942	0.10065	0.060962	0.364	0.14043	-0.53754	Other (outliers labelled)	0.859334	1.78629
ARFGAP3	0.038278	-0.0602	0.15301	-0.06033	0.030887	0.15272	0.45238	-0.29086	0.088003	-0.80495	Other (outliers labelled)	0.153005	0.620266
ARFGEF1	-0.22942	-0.1734	-0.45395	-0.027938	0.27579	0.015488	-0.61532	-0.14965	-0.6993	-1.0777	Other (outliers labelled)	-2.42785	-0.664345
ARFGEF2	0.088583	0.018693	0.12428	0.20903	-0.033514	-0.078881	0.13882	0.055024	0.032513	0.49831	Other (outliers labelled)	0.65297	0.55799
ARFGEF3	-0.1169	-0.051303	-0.034341	-0.091542	-0.19484	-0.16894	0.040982	-0.0018881	-0.26235	-0.69208	Other (outliers labelled)	-1.01492	-1.40232
ARFIP1	0.046339	-0.056005	0.1466	0.1009	-0.2614	-0.26818	0.11483	0.64785	0.12079	0.81223	Other (outliers labelled)	0.94891	-1.20223
ARFIP2	0.047943	-0.13606	-0.30748	-0.034439	-0.23082	-0.27515	0.23814	0.12411	0.24388	0.30952	Other (outliers labelled)	0.00664737	-2.48789
ARFRP1	-0.21692	0.047973	-0.12416	-0.15334	-0.36191	0.37324	-0.59597	-2.3277	0.43876	-2.014	Other (outliers labelled)	-3.91499	-0.00747032
ARG1	-0.20204	0.37886	-0.29644	0.047321	0.10676	-0.018888	0.014638	-1.073	-0.60672	-2.0344	Other (outliers labelled)	-2.4553	1.03318
ARG2	0.023	-0.32082	-0.3309	0.093459	-0.34707	-0.28642	-0.6513	-0.65946	-0.67256	-1.6994	Other (outliers labelled)	-3.83492	-2.04431
ARGFX	0.18292	0.038737	0.074542	0.13939	0.00010134	-0.14727	0.12164	0.10857	-0.16336	0.19949	Other (outliers labelled)	0.349607	0.602458
ARGLU1	-0.21214	-0.37763	-0.36071	-0.0074558	-0.41663	-0.19981	-0.68673	-0.43278	-0.41521	-0.41844	Other (outliers labelled)	-3.09626	-3.34628
ARHGAP1	0.040491	0.21391	0.3172	0.10638	0.18075	0.53922	0.44195	-0.086343	0.65224	0.47222	Other (outliers labelled)	2.28334	2.90008
ARHGAP10	0.12748	0.00095447	0.053101	0.0084854	-0.031422	-0.039905	0.23113	0.50213	0.24418	0.77377	Other (outliers labelled)	1.3893	-0.162739
ARHGAP11A	-0.089448	-0.073204	0.045739	-0.36917	-0.030886	-0.20491	-0.3853	-0.43014	-0.13705	-1.7046	Other (outliers labelled)	-2.29383	-1.00547
ARHGAP11B	0.2873	0.018371	-0.26075	-0.0053604	0.012437	-0.22177	-0.30235	-0.72829	-1.1361	-0.53452	Other (outliers labelled)	-2.51444	0.387139
ARHGAP12	-0.20224	0.19904	-0.049163	-0.0041468	0.070756	-0.12165	0.8075	0.76627	0.92368	0.76751	Other (outliers labelled)	2.87396	-1.02046
ARHGAP15	0.050247	-0.10174	-0.032334	0.10988	0.033258	0.06582	-0.19464	-0.58432	-0.15821	-0.70524	Other (outliers labelled)	-1.24317	0.64845
ARHGAP17	0.04072	0.22612	0.18967	-0.050229	-0.026497	0.057556	0.57063	0.15368	-0.43697	-1.3339	Other (outliers labelled)	0.170259	1.16113
ARHGAP18	0.035336	0.10734	0.2985	-0.066788	0.31568	0.42808	0.12491	0.095697	0.40257	0.065656	Other (outliers labelled)	1.50117	2.51962
ARHGAP19	0.14042	-0.036832	-0.39245	0.016411	0.07883	-0.17372	-0.24823	0.79035	0.09455	1.2138	Other (outliers labelled)	0.791355	-1.18275
ARHGAP20	0.13611	0.26445	0.037738	0.20234	0.12255	-0.0618	0.52433	0.42296	0.85514	1.2186	Other (outliers labelled)	2.86002	0.979944
ARHGAP21	0.17518	0.049926	0.080144	-0.081635	0.15658	0.26387	-0.06688	-0.10101	-1.2603	-1.9882	Other (outliers labelled)	-1.7489	2.26929
ARHGAP22	0.11763	-0.012845	0.0083782	0.22963	0.076402	0.085731	-0.033426	0.20623	0.38138	-0.19453	Other (outliers labelled)	0.693983	1.00242
ARHGAP23	-0.24881	0.22607	0.2458	-0.32913	-0.016843	0.24774	0.47582	-0.52543	-0.088605	-0.94118	Other (outliers labelled)	-0.24796	0.582466
ARHGAP24	0.095625	0.13801	-0.06893	0.20332	0.054265	-0.063386	0.2542	-0.073646	-0.38464	-0.85427	Other (outliers labelled)	-0.285439	1.03728
ARHGAP25	0.093843	-0.12934	0.089367	0.01626	0.10893	-0.0030421	0.29406	-0.047362	0.099832	-0.33604	Other (outliers labelled)	0.351126	0.353774
ARHGAP26	-0.042688	0.28043	-0.11578	0.30457	0.1411	0.048064	0.088387	0.34464	0.60173	1.2396	Other (outliers labelled)	1.96999	0.99929
ARHGAP27	0.20452	0.077999	0.45695	-0.12405	0.049025	0.0374	0.61195	0.22894	0.40288	-2.0298	Other (outliers labelled)	0.894671	1.61487
ARHGAP28	-0.064358	0.052719	0.10139	-0.0053463	-0.012322	0.0055694	-0.015554	0.18705	0.048717	-0.39266	Other (outliers labelled)	0.0668452	0.188539
ARHGAP29	-0.19448	-0.032858	-0.27084	-0.087335	-0.11389	-0.18618	-0.34001	-0.61918	-0.62304	0.12848	Other (outliers labelled)	-2.16242	-1.58276
ARHGAP30	-0.066949	0.093032	-0.013566	-0.082839	0.032898	0.010896	0.34665	-0.23977	-0.043369	-0.72908	Other (outliers labelled)	-0.184312	0.0936755
ARHGAP31	-0.12601	-0.10597	0.027578	0.20329	-0.066944	-0.019666	-0.15806	-0.40832	-0.68663	-1.4294	Other (outliers labelled)	-1.99219	0.29091
ARHGAP32	-0.06545	0.13828	0.32133	-0.1813	-0.059425	0.055068	-0.49384	-0.59487	-1.3297	-1.2164	Other (outliers labelled)	-2.74214	1.4488
ARHGAP33	0.098669	-0.16975	-0.15827	0.0058903	-0.010732	0.14563	0.60479	-0.02237	-0.043815	0.060449	Other (outliers labelled)	0.595526	-0.474037
ARHGAP35	-0.23213	0.050042	-0.056029	-0.11677	0.11358	0.046139	0.35176	0.34627	1.1943	0.57478	Other (outliers labelled)	1.99822	-1.00026
ARHGAP36	-0.19908	-0.31868	-0.10051	-0.10972	-0.25584	-0.19194	0.37128	0.77842	-0.22583	-0.36596	Other (outliers labelled)	-0.0615215	-3.12427
ARHGAP4	0.03443	-0.17034	-0.0080445	0.063886	0.014877	-0.14106	-0.24677	-0.38129	-0.020037	-0.055349	Other (outliers labelled)	-0.921345	-0.294628
ARHGAP40	-0.045832	0.014124	0.23057	-0.16398	0.016808	0.15422	-0.26724	-0.15906	-0.76471	-1.458	Other (outliers labelled)	-1.66776	1.08767
ARHGAP42	0.19281	0.26478	0.3442	-0.010136	0.37548	0.14642	-0.42044	-0.053658	-0.70621	-0.19524	Other (outliers labelled)	-0.274655	3.64606
ARHGAP44	-0.11858	-0.18597	-0.15832	-0.075191	0.02625	-0.0036143	0.13958	-0.056948	0.24493	-0.015676	Other (outliers labelled)	-0.0593705	-1.3027
ARHGAP5	0.069621	0.16841	-0.30472	0.098986	0.036123	-0.08024	0.60948	1.2259	0.77864	1.1829	Other (outliers labelled)	3.13074	-0.962244
ARHGAP6	-0.022057	0.0085595	0.00056774	-0.044106	-0.035079	-0.083986	0.39271	0.42341	0.66401	0.96932	Other (outliers labelled)	1.78907	-0.995509
ARHGAP8	0.13607	0.1094	-0.001711	0.18591	0.040851	-0.098598	-0.59853	-0.027605	-1.4049	-0.56345	Other (outliers labelled)	-2.05513	1.56664
ARHGAP9	-0.22214	-0.0198	-0.05714	-0.16503	-0.10462	0.15749	-0.35322	-0.99727	-0.6622	-1.8471	Other (outliers labelled)	-3.13877	-0.0630698
ARHGDIA	0.31349	0.31178	0.21539	0.080309	-0.16988	0.075454	0.61486	-0.029704	0.76599	-0.2099	Other (outliers labelled)	1.82663	1.52261
ARHGDIB	-0.047562	-0.090848	-0.20577	-0.05339	-0.12406	-0.20506	0.23493	0.65185	0.60134	0.92082	Other (outliers labelled)	1.30832	-2.3105
ARHGDIG	0.066794	-0.0092277	0.13216	0.044012	-0.18373	-0.0031334	0.07123	-0.29979	-0.16932	-0.28385	Other (outliers labelled)	-0.521179	0.177698
ARHGEF1	0.028417	-0.24952	-0.048025	0.20904	-0.069423	0.12763	0.62832	1.1499	1.2168	1.634	Other (outliers labelled)	3.61845	-1.35016
ARHGEF10	-0.010742	-0.041254	-0.061547	0.025695	-0.020777	0.078726	-0.010585	-0.035056	0.067891	0.35719	Other (outliers labelled)	0.119521	-0.162615
ARHGEF10L	0.027798	-0.1661	-0.0036141	-0.036619	-0.10512	-0.13475	0.44084	0.67227	0.74132	0.63853	Other (outliers labelled)	1.78873	-1.70231
ARHGEF11	0.13195	0.35915	0.16893	0.094849	-0.032947	0.099245	0.31888	0.31925	0.22029	0.65687	Other (outliers labelled)	1.7732	1.58352
ARHGEF12	-0.085279	-0.085642	-0.038925	0.11381	0.14395	0.27041	0.25376	-0.33593	-0.084623	-0.10762	Other (outliers labelled)	0.0810974	0.775854
ARHGEF15	-0.029121	-0.028924	-0.13938	0.086245	-0.097343	-0.26358	0.25242	0.064787	0.46197	-0.077016	Other (outliers labelled)	0.342615	-1.34025
ARHGEF16	0.15009	-0.28137	-0.023033	0.16626	0.21025	0.43991	-0.28521	-0.539	-1.4023	-2.4183	Other (outliers labelled)	-2.82502	2.46907
ARHGEF17	-0.2081	0.21633	0.12195	0.0027695	-0.15975	0.011166	-0.41882	-0.51186	0.10253	0.059059	Other (outliers labelled)	-0.915049	0.233694
ARHGEF18	0.20647	-0.063351	-0.035913	0.011524	0.095746	-0.35319	0.12036	0.026879	-0.10027	-0.48168	Other (outliers labelled)	-0.27775	-0.195453
ARHGEF19	0.21288	0.064169	0.06617	0.15838	0.31441	0.23324	0.11329	-0.27621	0.2188	-1.1028	Other (outliers labelled)	0.290204	2.67742
ARHGEF2	0.03137	-0.079036	-0.16183	0.019759	0.084075	0.018767	0.020588	0.20089	0.34907	1.2135	Other (outliers labelled)	1.00228	-0.546642
ARHGEF25	-0.0059321	0.051685	0.10157	0.16994	0.071614	0.082163	0.020922	-0.39997	-0.33265	0.16358	Other (outliers labelled)	-0.265288	1.27298
ARHGEF26	0.14348	-0.066577	0.089005	0.16528	0.030306	-0.10111	0.12418	-0.262	0.12367	-0.4319	Other (outliers labelled)	-0.0746133	0.645055
ARHGEF28	-0.19668	-0.014106	-0.054424	-0.085167	-0.21984	-0.26042	0.0069247	-0.068275	0.042083	-0.13249	Other (outliers labelled)	-0.709054	-1.92638
ARHGEF3	-0.10635	-0.01693	-0.17654	0.1208	-0.083316	-0.22934	-0.057579	-0.72024	-1.6172	-4.0229	Other (outliers labelled)	-4.48111	0.159914
ARHGEF33	-0.20425	0.050748	-0.055426	-0.28573	-0.056116	-0.18486	-0.55246	-1.019	-1.6396	-1.4078	Other (outliers labelled)	-4.24984	-0.419446
ARHGEF35	0.020736	0.021673	0.021237	-0.02699	0.07154	0.069296	0.22988	0.52778	0.17148	0.09511	Other (outliers labelled)	1.11315	0.140085
ARHGEF37	-0.23465	-0.32359	-0.010162	-0.004658	0.14894	0.093251	0.021134	-0.341	0.21183	0.33055	Other (outliers labelled)	-0.193866	-0.810393
ARHGEF38	0.031469	-0.086705	0.23954	-0.043383	0.31101	0.53453	0.4763	0.00085686	0.61541	-0.20036	Other (outliers labelled)	1.78841	2.02799
ARHGEF39	0.080238	0.20577	0.39464	0.18818	0.24537	0.40459	0.1737	-0.39764	-0.080349	-0.1502	Other (outliers labelled)	0.799274	3.69139
ARHGEF4	-0.01035	-0.404	-0.3032	-0.3153	-0.23372	-0.26575	-0.24234	0.047529	-0.12543	-0.75166	Other (outliers labelled)	-1.88581	-3.42744
ARHGEF40	0.032204	0.058197	-0.02526	-0.071896	-0.093694	-0.0021317	-0.083004	0.33892	0.33645	0.93243	Other (outliers labelled)	0.851233	-0.557606
ARHGEF5	-0.045509	-0.20421	-0.19559	0.00040433	-0.090987	0.0012262	0.31618	0.11175	-0.049505	-0.16757	Other (outliers labelled)	-0.0682924	-1.43464
ARHGEF6	0.041749	0.069928	0.09832	0.037907	0.10012	0.0077033	0.097216	-0.37964	-0.12925	-1.5317	Other (outliers labelled)	-0.828602	1.24603
ARHGEF7	-0.19577	-0.030781	-0.089583	-0.10301	0.12309	0.25402	0.37401	-0.33829	0.65398	1.4526	Other (outliers labelled)	1.40082	-0.478045
ARHGEF9	0.018913	-0.17314	-0.0040028	0.049465	0.049079	-0.45737	-0.22697	-0.699	-0.39178	-1.1515	Other (outliers labelled)	-2.25304	-0.580759
ARID1A	0.12954	0.023721	0.18831	0.04163	-0.2412	0.14936	0.6874	0.66837	1.1524	1.3321	Other (outliers labelled)	3.25786	-0.431113
ARID1B	-0.057522	-0.090525	-0.15344	0.0046326	-0.22637	-0.13619	0.38564	0.64222	-0.070329	0.98208	Other (outliers labelled)	0.951068	-2.09936
ARID2	0.12874	0.077916	-0.14987	0.11784	0.049593	-0.45785	0.61324	0.11916	0.18421	-1.3189	Other (outliers labelled)	0.204481	-0.541548
ARID3A	0.029355	0.23489	0.26998	-0.14521	0.27061	-0.06543	0.11898	0.48089	0.62226	0.84439	Other (outliers labelled)	2.06705	1.11339
ARID3B	0.012038	0.10633	-0.02342	-0.043548	0.16384	0.084322	0.21343	0.23953	0.91048	1.3592	Other (outliers labelled)	2.16999	0.190219
ARID3C	0.059379	0.068261	-0.056607	-0.012271	0.033543	0.092315	-0.35285	-0.29063	0.06972	-0.75458	Other (outliers labelled)	-0.903846	0.770575
ARID4A	-0.075685	-0.32213	-0.094667	0.21535	0.036103	0.077951	0.72424	1.829	1.1195	1.8073	Synthetic advantage with A3A only in HMCES-/-	4.30042	-1.94221
ARID4B	-0.236	-0.32655	-0.02209	-0.32365	-0.33861	-0.36572	0.43778	0.64533	0.77313	0.11126	Other (outliers labelled)	0.705611	-4.42463
ARID5A	-0.1069	-0.14922	0.0090332	-0.02358	0.0088894	-0.27156	-0.38903	0.2139	-1.2271	-1.2831	Other (outliers labelled)	-2.35313	-0.625084
ARID5B	0.074551	0.23383	0.2384	-0.12655	0.18831	0.13264	-0.38	-0.33926	-0.48754	-0.036493	Other (outliers labelled)	-0.654521	2.25825
ARIH1	0.18638	-0.13646	-0.11984	-0.014824	0.045852	-0.012753	0.4445	1.1197	-0.32741	-1.145	Other (outliers labelled)	0.718982	-0.373872
ARIH2	0.03524	-0.057185	-0.070808	0.010489	0.0045125	-0.10969	-0.1788	-0.40402	-0.80439	-1.1688	Other (outliers labelled)	-2.03817	0.163337
ARIH2OS	-0.046467	-0.090336	-0.14873	-0.0024266	-0.11735	-0.096378	-0.29233	-1.0138	-0.52336	-1.503	Other (outliers labelled)	-2.92484	-0.412825
ARL1	-0.038673	0.029819	0.17486	0.065709	0.24509	0.15861	0.11988	0.4873	0.35558	1.7712	Other (outliers labelled)	2.24875	0.977119
ARL10	-0.011124	0.15421	0.096409	0.014633	-0.11791	-0.1387	-0.036362	0.23627	0.0585	0.32652	Other (outliers labelled)	0.35603	-0.121927
ARL11	-0.11723	-0.23803	0.010895	-0.030154	-0.19523	-0.035272	-0.07396	0.19333	-0.61557	-0.0085937	Other (outliers labelled)	-0.945987	-1.40867
ARL13A	0.10517	0.040745	0.098192	-0.16356	-0.025006	0.14775	-0.3265	-0.70924	0.15166	0.56047	Other (outliers labelled)	-0.558233	0.701094
ARL13B	0.0061192	0.19533	0.0029311	0.039573	0.1778	0.053851	-0.004427	0.17767	0.29253	0.55099	Other (outliers labelled)	1.04372	1.00441
ARL14	-0.16944	0.045254	-0.16949	-0.016192	0.023265	-0.24964	0.26617	0.063425	-0.46449	-0.64901	Other (outliers labelled)	-0.697982	-1.04663
ARL14EP	-0.073209	-0.042297	-0.44047	0.11686	-0.069673	-0.29195	-0.22144	-0.45798	-0.15672	-0.83539	Other (outliers labelled)	-1.89615	-1.47177
ARL14EPL	-0.014435	0.051167	-0.10257	-0.098439	-0.055946	-0.12124	-0.14919	-0.51643	-0.34021	-0.23052	Other (outliers labelled)	-1.35127	-0.404089
ARL15	-0.12789	-0.16987	-0.38756	-0.1291	-0.3054	-0.42004	-0.51606	-0.65293	-0.49207	-2.3793	Other (outliers labelled)	-4.00791	-2.74922
ARL16	-0.016844	0.13231	0.25986	-0.13501	-0.016953	-0.099386	-0.022675	0.55575	0.29827	0.46941	Other (outliers labelled)	1.10184	0.0412623
ARL17A	-0.015319	-0.0051071	-0.018229	-0.055555	-0.14187	0.1123	0.48884	0.14157	1.16	1.2778	Other (outliers labelled)	2.22859	-1.07682
ARL17B	-0.00775	-0.11763	-0.26817	0.0045014	-0.11688	-0.20226	0.74851	-0.12041	-0.31602	0.65038	Other (outliers labelled)	0.270895	-1.91956
ARL2	-0.18785	-0.056079	-0.026542	-0.13609	-0.11002	0.070028	0.54672	1.5308	0.82349	-0.089582	Other (outliers labelled)	2.51243	-1.95523
ARL2BP	0.044153	-0.28229	0.057388	0.18395	0.12599	0.25007	-0.74243	-1.3173	-0.59315	-1.3131	Other (outliers labelled)	-3.1262	1.8107
ARL3	0.10028	0.04348	-0.013314	-0.1037	-0.099738	0.11683	0.18037	0.32127	0.32925	0.1665	Other (outliers labelled)	0.895516	-0.19781
ARL4A	0.12898	0.089349	0.086811	-0.11664	0.16551	0.21053	0.5973	0.23492	0.38082	0.41491	Other (outliers labelled)	1.92961	0.958932
ARL4C	0.1936	0.091996	0.10673	0.16437	-0.06758	0.02613	0.21373	0.30776	0.59213	0.63716	Other (outliers labelled)	1.67075	0.711494
ARL4D	-0.14858	-0.1067	-0.13773	0.0058976	0.03872	-0.034722	-0.06458	-0.27135	-0.19019	0.12233	Other (outliers labelled)	-0.740342	-0.746662
ARL5A	0.036322	-0.23133	-0.37377	0.21163	-0.287	-0.18435	-0.31048	-0.66504	-0.39674	-0.15799	Other (outliers labelled)	-2.20881	-1.67769
ARL5B	0.1379	0.087058	0.085412	-0.23292	0.11068	0.20936	-0.20192	0.34626	0.94043	1.1905	Other (outliers labelled)	1.77922	0.536401
ARL5C	0.15842	0.0095382	0.06896	0.17506	0.15903	-0.047448	0.075574	0.19574	0.51205	0.58819	Other (outliers labelled)	1.34253	0.927083
ARL6	-0.037734	-0.15533	-0.02384	-0.050991	-0.25235	-0.099787	0.088526	0.010316	0.18287	0.49253	Other (outliers labelled)	-0.00998314	-1.72245
ARL6IP1	-0.10799	-0.28801	0.036477	-0.14099	-0.14819	-0.13033	0.26694	0.075258	-0.86063	-2.9166	Other (outliers labelled)	-2.31595	-1.31834
ARL6IP4	0.049047	-0.20645	-0.31749	-0.041469	-0.22369	-0.025204	0.28803	0.56905	0.4109	0.36557	Other (outliers labelled)	0.787044	-2.35993
ARL6IP5	-0.059429	-0.075889	-0.068143	0.096582	-0.041026	0.013598	-0.18599	-0.2657	-0.17406	-0.20339	Other (outliers labelled)	-0.885511	-0.143088
ARL6IP6	-0.063337	0.044525	0.17308	-0.30323	0.026823	0.0050829	0.020163	-0.83427	-0.35033	-0.97962	Other (outliers labelled)	-1.57552	0.343157
ARL8A	0.15391	0.083836	0.52483	-0.012409	0.12851	0.3612	-0.16402	0.0073077	0.2203	0.18369	Other (outliers labelled)	0.984052	2.85774
ARL8B	-0.075189	0.042103	-0.007972	-0.24864	0.17714	0.075107	-0.014211	0.18972	0.19903	-0.40128	Other (outliers labelled)	0.19177	0.0145953
ARL9	0.18978	0.12263	0.076769	0.24177	0.19793	0.45061	0.5194	-0.023462	0.18311	0.37821	Other (outliers labelled)	1.84239	2.68283
ARMC1	0.14128	-0.013114	0.059789	-0.13065	-0.17714	-0.3016	-0.32679	-0.17507	-0.34717	-0.24557	Other (outliers labelled)	-1.35128	-0.680732
ARMC10	0.3186	0.14294	0.28016	-0.010267	0.061454	0.14072	-0.018719	-0.15337	-0.63649	-0.66435	Other (outliers labelled)	-0.396369	2.54074
ARMC12	-0.091033	0.10565	-0.044793	0.063943	0.032328	-0.1342	0.016642	-0.18713	0.31116	0.76572	Other (outliers labelled)	0.414576	-0.250652
ARMC2	0.034434	0.10152	0.037152	0.13962	0.010129	-0.095512	-0.24148	-0.037787	0.12224	0.12935	Other (outliers labelled)	-0.0475693	0.584535
ARMC3	0.18948	-0.12152	0.087499	0.12253	0.024644	0.078331	0.065085	-0.081313	0.40117	0.71526	Other (outliers labelled)	0.888229	0.593959
ARMC4	0.049486	-0.046239	-0.19023	-0.040493	0.19218	0.15228	0.80711	-0.38685	-0.60179	-0.37773	Other (outliers labelled)	0.0172053	0.411939
ARMC5	0.19779	-0.08655	-0.1555	0.2074	-0.093508	-0.34016	0.22885	0.51927	0.0040144	0.55903	Other (outliers labelled)	0.739604	-1.02666
ARMC6	0.18183	0.18314	0.16725	0.19258	0.20492	-0.085256	0.20555	0.56877	0.3712	0.98853	Other (outliers labelled)	2.18542	1.55374
ARMC7	0.145	0.029335	0.20054	0.068628	0.064328	-0.28596	0.19028	0.29024	-0.14794	-1.4786	Other (outliers labelled)	-0.176608	0.687794
ARMC8	0.097359	0.14593	0.0057295	0.10578	-0.031183	-0.15154	0.093978	0.020942	0.14745	0.6374	Other (outliers labelled)	0.642128	0.248599
ARMC9	-0.068584	0.20504	0.13889	-0.14687	0.022656	0.14919	0.26834	0.1799	-0.048118	-0.29841	Other (outliers labelled)	0.582539	0.698116
ARMCX1	0.010907	0.20232	-0.10812	0.23233	0.31724	-0.47516	0.5511	-0.03036	0.44971	0.28445	Other (outliers labelled)	1.3287	0.291111
ARMCX2	0.15043	0.087554	0.24241	-0.18392	0.20232	0.1078	-0.19817	0.30106	-0.27467	-0.46614	Other (outliers labelled)	0.0671807	1.66565
ARMCX3	-0.15431	-0.0087987	0.15888	-0.21588	0.38087	0.06802	-0.29308	-0.45357	-0.26144	-0.11359	Other (outliers labelled)	-0.803932	1.07769
ARMCX4	0.16062	0.051931	-0.051029	0.24358	0.087367	-0.14162	0.090497	-0.49506	-0.060203	0.1491	Other (outliers labelled)	-0.163531	0.950556
ARMCX5	0.012601	-0.14977	-0.070539	-0.072858	-0.14154	0.04982	-0.14961	-0.047891	0.16875	0.44204	Other (outliers labelled)	-0.205196	-1.00329
ARMCX5-GPRASP2	-0.124	-0.13457	0.11502	0.075388	0.16077	0.27218	0.12778	0.12012	0.50932	0.60173	Other (outliers labelled)	1.2672	0.504461
ARMCX6	-0.058968	0.0054027	-0.047508	0.020273	-0.00047267	0.074583	0.56323	0.38526	0.33742	0.58677	Other (outliers labelled)	1.6191	-0.522263
ARMS2	0.047575	-0.26066	-0.044612	0.19237	-0.13233	-0.16509	0.24377	0.76201	0.70885	1.2496	Other (outliers labelled)	1.86882	-1.71643
ARMT1	-0.10494	-0.020535	-0.21902	0.016121	-0.071517	0.18353	0.31862	0.72259	0.63433	0.071329	Other (outliers labelled)	1.48621	-1.0825
ARNT	0.10357	-0.043545	-0.081271	-0.076653	-0.38661	-0.34494	0.099472	-0.37552	-0.53063	-2.3941	Other (outliers labelled)	-2.53206	-1.42186
ARNT2	-0.098821	-0.15077	-0.185	-0.15481	-0.20702	-0.26895	0.49118	0.52672	0.095532	0.24471	Other (outliers labelled)	0.509091	-2.91655
ARNTL	0.24155	-0.057203	-0.18643	0.14146	0.21129	-0.012043	-0.237	-0.22826	-0.1472	-0.023369	Other (outliers labelled)	-0.466442	1.02718
ARNTL2	0.046311	-0.27326	-0.36285	0.17047	-0.012405	-0.31447	0.013399	0.099327	-0.54596	-0.82808	Other (outliers labelled)	-1.39348	-1.55993
ARPC1A	-0.081628	-0.12132	0.16198	0.22924	0.16492	0.31202	0.029698	0.21442	0.60434	0.38943	Other (outliers labelled)	1.40543	1.1702
ARPC1B	-0.10888	-0.062995	-0.37086	-0.13148	0.068054	-0.66806	-0.28864	-0.79126	-1.0773	-2.0028	Other (outliers labelled)	-3.91387	-1.8329
ARPC2	-0.08222	0.013965	-0.036401	-0.040278	0.026307	0.22241	0.21863	0.011944	0.45057	0.52984	Other (outliers labelled)	0.998766	-0.0431219
ARPC3	-0.048284	0.018163	-0.091274	-0.25294	0.17836	0.46195	0.019313	-0.56917	0.40643	0.10382	Other (outliers labelled)	0.126135	0.753276
ARPC4	0.13311	0.4085	0.16282	0.085738	0.50042	0.26154	0.70902	-0.54223	0.27262	-1.1085	Other (outliers labelled)	1.28156	3.91373
ARPC4-TTLL3	-0.37769	0.14149	-0.30887	-0.0026858	-0.11928	-0.12158	0.60496	0.75394	-0.73152	-0.95375	Other (outliers labelled)	-0.16685	-1.89441
ARPC5	0.15971	-0.0015626	0.056481	0.14712	-0.059486	0.018956	0.34893	0.37042	0.26887	0.52406	Other (outliers labelled)	1.42382	0.284172
ARPC5L	-0.05111	0.38347	0.042648	-0.059938	0.10313	-0.19326	0.7587	0.35154	-0.72431	0.024764	Other (outliers labelled)	0.882447	0.556292
ARPIN	-0.022957	0.05964	0.053051	0.03055	-0.0078682	-0.027909	0.24409	0.48927	0.26842	0.3397	Other (outliers labelled)	1.21198	-0.155927
ARPP19	-0.058671	0.037	-0.039729	-0.027954	0.1643	-0.049301	-0.24359	-0.3727	-0.18047	-0.71427	Other (outliers labelled)	-1.11607	0.528331
ARPP21	0.010263	-0.13323	-0.12754	-0.066373	-0.15828	-0.23836	0.54362	0.38394	0.75602	0.77332	Other (outliers labelled)	1.49802	-2.34053
ARR3	0.076172	0.19205	-0.07164	-0.068741	0.010692	-0.1196	0.094688	0.13993	0.55649	0.50688	Other (outliers labelled)	0.986063	-0.161771
ARRB1	0.0041204	-0.10828	0.014885	-0.10627	0.14401	0.13539	0.28912	-0.13868	-0.39809	-0.93597	Other (outliers labelled)	-0.487599	0.437972
ARRB2	0.055115	0.069426	-0.22143	-0.042372	-0.028696	-0.0099749	0.21364	0.44001	-1.0303	-0.80579	Other (outliers labelled)	-0.747909	-0.188405
ARRDC1	-0.19697	-0.04545	0.042805	-0.10193	-0.093681	-0.1826	-0.006209	-0.13795	0.1711	0.3999	Other (outliers labelled)	-0.218523	-1.39663
ARRDC2	0.025521	0.079305	-0.0059296	-0.084601	0.058245	-0.076291	-0.0063714	-0.050429	-0.018381	-0.52405	Other (outliers labelled)	-0.315546	0.18385
ARRDC3	-0.18431	-0.055784	0.016617	-0.065135	-0.053654	0.038081	0.34365	0.15106	-0.16872	0.38747	Other (outliers labelled)	0.388291	-0.90625
ARRDC4	-0.027437	-0.0076222	-0.044908	-0.020605	0.0026608	-0.046316	0.14934	0.096559	0.12033	0.6166	Other (outliers labelled)	0.552199	-0.528648
ARRDC5	0.24501	0.12409	0.14187	-0.01676	0.18831	-0.071036	-0.39847	-0.19078	-0.8754	-0.83788	Other (outliers labelled)	-1.39878	2.11522
ARSA	0.1232	-0.18794	-0.092346	0.096163	-0.16392	-0.14055	0.13772	-0.26671	0.373	-0.07194	Other (outliers labelled)	-0.168745	-1.02728
ARSB	0.23012	-0.084381	-0.15845	0.14296	-0.11714	0.033256	0.23217	-0.15049	0.011648	-0.12525	Other (outliers labelled)	0.00923078	-0.0212496
ARSD	-0.082172	-0.13512	-0.11455	-0.20655	-0.14144	-0.011617	0.28935	0.49592	0.27499	-0.11236	Other (outliers labelled)	0.507358	-1.95783
ARSE	-0.1798	-0.080846	-0.093952	-0.17988	-0.065291	-0.26045	0.1997	-0.15851	-0.39489	-1.5338	Other (outliers labelled)	-1.57943	-1.61957
ARSF	-0.065277	-0.15971	0.05745	0.043036	-0.057346	-0.019991	0.1916	0.078105	-0.32455	-0.14844	Other (outliers labelled)	-0.230282	-0.523184
ARSG	-0.1075	0.053164	0.06201	-0.13409	-0.01383	0.065151	0.29385	0.083962	-0.37446	-0.88515	Other (outliers labelled)	-0.330371	-0.018899
ARSH	-0.03513	0.044402	0.11124	-0.17847	0.0038762	-0.021959	-0.020603	-0.13878	-0.1983	-0.28186	Other (outliers labelled)	-0.497871	0.0401755
ARSI	-0.070114	-0.20681	-0.03322	0.14406	-0.021124	0.019878	-0.042237	-0.12259	0.15527	0.28822	Other (outliers labelled)	-0.086462	-0.52671
ARSJ	0.45461	0.12728	-0.089665	0.20278	0.43148	0.009891	-0.71626	-0.79567	-1.0925	-1.5834	Other (outliers labelled)	-2.57239	3.85186
ARSK	0.030102	-0.092732	-0.18327	0.085173	-0.034163	-0.023973	0.27884	0.087998	-0.0078608	-0.70895	Other (outliers labelled)	-0.131981	-0.569153
ART1	-0.090844	0.027117	-0.036605	0.036571	0.08067	0.098252	-0.37815	-1.1108	-1.5664	-1.6655	Other (outliers labelled)	-3.61496	1.47012
ART3	0.12912	-0.26638	-0.17003	-0.038645	-0.36798	-0.067156	0.1014	0.0092309	-0.33039	-0.90247	Other (outliers labelled)	-1.28033	-1.83287
ART4	-0.09639	0.057357	0.18347	-0.023213	0.094213	-0.020817	0.19049	-0.70259	0.79952	0.84775	Other (outliers labelled)	0.821594	0.330954
ART5	0.13097	0.086187	-0.0019722	-0.051815	0.13792	-0.022547	-0.069859	0.050605	0.28796	-0.38698	Other (outliers labelled)	0.23381	0.740619
ARTN	-0.14896	0.3075	-0.087658	-0.16186	-0.1671	-0.27862	-0.17979	-0.33571	-0.31158	-0.65704	Other (outliers labelled)	-1.49815	-0.773058
ARV1	0.093995	-0.29565	0.038204	0.012114	-0.10766	-0.38213	-0.024593	-0.15661	0.074451	-1.5333	Other (outliers labelled)	-1.3837	-1.28939
ARVCF	0.013252	0.041341	0.053814	-0.040356	-0.034613	-0.10955	-0.25737	-1.1513	-0.97458	-1.7376	Other (outliers labelled)	-3.17482	0.847795
ARX	-0.044675	0.13633	-0.076816	0.22196	0.055004	-0.034932	-0.4584	-0.2851	-0.80263	-0.33915	Other (outliers labelled)	-1.56089	1.13775
AS3MT	0.17507	-0.31398	-0.082531	0.1187	-0.052523	-0.032797	-0.18853	-0.32012	-1.189	-1.6645	Other (outliers labelled)	-2.61337	0.175825
ASAH1	0.099811	0.16148	0.31122	-0.029668	0.039673	0.043984	0.12812	0.14447	-0.1502	-0.56029	Other (outliers labelled)	0.359695	1.55387
ASAH2	-0.028091	-0.010308	0.018659	0.070228	0.094626	0.022295	0.038319	-0.10248	-0.23355	-2.1137	Other (outliers labelled)	-1.14359	0.826758
ASAH2B	0.025728	0.22635	-0.068991	-0.011233	0.41216	0.29479	-0.46072	-0.62428	-0.80268	-0.50233	Other (outliers labelled)	-1.41074	2.90736
ASAP1	0.13639	0.17777	0.074724	0.19567	0.20554	0.24755	-0.49683	-0.26762	-0.11953	-0.84674	Other (outliers labelled)	-0.654455	2.88383
ASAP2	-0.026356	0.056061	-0.29396	0.13472	0.12394	0.053007	-0.10851	-0.020704	-0.73149	-1.8151	Other (outliers labelled)	-1.64257	0.681226
ASAP3	-0.050855	0.013689	0.13058	0.092584	-0.035909	0.20407	-0.013932	0.3031	-0.013255	-0.66312	Other (outliers labelled)	0.170585	0.773746
ASB1	-0.1404	-0.078739	0.12697	-0.059467	0.030914	0.22779	0.30966	0.0068347	-0.26235	-0.59779	Other (outliers labelled)	-0.0314798	0.282409
ASB10	0.1113	0.22575	0.25021	0.1169	0.18875	0.19859	-0.18575	0.11464	-0.082013	0.10036	Other (outliers labelled)	0.647607	2.65151
ASB11	-0.029398	-0.2982	0.026048	0.098302	0.031522	-0.10415	0.062135	-0.23194	-1.4154	-1.9794	Other (outliers labelled)	-2.56844	0.0298253
ASB12	0.2072	0.034544	0.0052489	-0.10843	0.10703	0.029781	0.01035	0.013305	0.47959	0.56063	Other (outliers labelled)	0.89737	0.491287
ASB13	-0.02093	-0.052053	0.15587	-0.21275	0.041225	0.22052	-0.35183	-0.39687	0.0056991	0.31083	Other (outliers labelled)	-0.551855	0.526577
ASB14	0.051047	-0.029829	0.048439	0.10201	-0.050214	0.16879	-0.016829	0.005764	0.22412	-0.45383	Other (outliers labelled)	0.113532	0.607323
ASB15	-0.0068642	0.0069085	0.085767	0.11063	0.10049	0.19947	0.34062	0.31949	0.22015	0.68183	Other (outliers labelled)	1.584	0.756383
ASB16	-0.06026	0.27654	0.15028	0.0076002	0.27312	-0.2857	-0.34182	-0.64994	-0.59542	-0.92752	Other (outliers labelled)	-1.67857	1.71867
ASB17	-0.10894	0.035216	0.063028	0.0021197	0.050857	-0.11617	0.12169	0.72594	0.34357	0.30783	Other (outliers labelled)	1.2515	-0.533048
ASB18	0.11816	0.020937	-0.05748	0.080657	-0.10004	-0.24859	-0.21964	-0.68955	-0.29463	-1.6635	Other (outliers labelled)	-2.18804	0.188924
ASB2	0.043668	0.049044	-0.040773	0.05198	0.074123	-0.089338	0.13933	0.15864	0.79654	0.85319	Other (outliers labelled)	1.46594	-0.192291
ASB3	-0.013937	-0.18993	-0.26611	-0.065698	0.1018	0.13187	0.05498	-0.35825	0.64631	-0.33807	Other (outliers labelled)	-0.111176	-0.731501
ASB4	0.21564	-0.020735	0.067607	0.12928	-0.048941	-0.11233	0.0038055	-0.062329	0.28943	0.38901	Other (outliers labelled)	0.461182	0.366764
ASB5	-0.015482	0.068395	0.052687	0.12973	0.16126	0.080271	-0.15323	-0.096623	-0.25641	-0.40819	Other (outliers labelled)	-0.362667	1.37336
ASB6	-0.1218	0.12278	0.13358	-0.2388	0.043862	-0.12819	-0.18477	-0.69659	-0.85303	-2.144	Other (outliers labelled)	-2.73025	0.560404
ASB7	-0.11915	-0.18044	-0.15218	-0.043148	0.076723	-0.32748	-0.69594	-0.98206	-1.3257	-2.5623	Synthetic lethal with A3A only in HMCES-/-	-4.72324	-0.36243
ASB8	-0.0098119	-0.11285	0.0076192	0.0029862	-0.035849	-0.14507	0.067118	-0.084996	-0.20164	-0.72947	Other (outliers labelled)	-0.768119	-0.52957
ASB9	-0.1529	-0.13337	0.075238	-0.0023455	-0.042811	0.33554	0.041511	-0.42674	-0.41585	-1.1117	Other (outliers labelled)	-1.21258	0.493629
ASCC1	-0.11924	0.13858	0.0056959	-0.37921	-0.055467	-0.053166	-0.16256	-0.07724	-0.56094	-1.025	Other (outliers labelled)	-1.52065	-0.549167
ASCC2	-0.061891	-0.016131	-0.012855	0.037817	-0.19397	0.031764	0.15055	-0.35892	-0.44152	-0.85683	Other (outliers labelled)	-1.16578	-0.276694
ASCC3	-0.081666	-0.17333	-0.35112	0.1587	-0.1025	-0.43187	0.47833	-0.42788	-1.0046	-0.8381	Other (outliers labelled)	-1.88338	-1.95285
ASCL1	0.032532	-0.16679	-0.2607	0.0050441	-0.21705	-0.46398	-0.075312	0.077727	-0.67849	0.36447	Other (outliers labelled)	-1.30721	-2.42266
ASCL2	0.042617	-0.031862	0.28327	0.094646	-0.10363	-0.053037	0.15284	0.39972	0.46398	0.74743	Other (outliers labelled)	1.44263	0.0382557
ASCL3	0.10753	0.21127	0.10762	0.19457	0.46059	0.49096	0.036897	-0.21692	0.007546	-0.094357	Other (outliers labelled)	0.969441	3.85956
ASCL4	-0.1657	0.064097	0.059167	-0.22371	-0.17543	-0.035057	0.3173	0.22682	-0.44473	-1.1945	Other (outliers labelled)	-0.665736	-0.964223
ASCL5	0.048898	0.029201	-0.093428	-0.13607	-0.086173	-0.044527	-0.12561	-0.25177	0.37677	0.43241	Other (outliers labelled)	-0.0963781	-0.683328
ASF1A	0.11726	0.38107	-0.074666	0.21358	0.20502	0.0024012	0.45674	0.32134	0.55524	-1.7126	Other (outliers labelled)	1.1619	1.97398
ASF1B	0.24118	-0.05072	-0.15586	0.084647	0.17849	0.033872	0.36732	-0.39899	0.56636	-0.21402	Other (outliers labelled)	0.6571	0.690696
ASGR1	-0.16608	0.04632	-0.17096	0.029456	0.093589	-0.25455	0.24678	0.24818	0.35587	-0.28867	Other (outliers labelled)	0.42894	-1.09567
ASGR2	0.05799	0.10436	0.030837	-0.016499	0.17028	0.14694	-0.40888	-0.47797	0.14936	-0.14597	Other (outliers labelled)	-0.541061	1.51097
ASH1L	0.0083156	-0.011469	0.16632	-0.038224	0.17183	0.28021	0.33349	0.42877	0.95188	1.2686	Other (outliers labelled)	2.69314	0.667091
ASH2L	-0.015217	-0.087274	0.01352	-0.074184	-0.0014093	0.093766	0.035759	-0.58371	-0.41125	-0.48401	Other (outliers labelled)	-1.17413	0.182268
ASIC1	-0.13544	-0.12704	0.091002	-0.010651	-0.017279	0.053871	0.47336	0.40368	-0.2041	0.31261	Other (outliers labelled)	0.829959	-0.667351
ASIC2	-0.090432	0.062999	0.10609	-0.14998	0.079842	0.030766	0.32322	0.46261	0.75368	0.21401	Other (outliers labelled)	1.67805	-0.315076
ASIC3	-0.0004379	-0.07155	-0.042644	0.0077278	0.025601	0.26378	0.017895	-0.1923	-0.13124	-0.034313	Other (outliers labelled)	-0.194139	0.474167
ASIC4	-0.049943	0.056443	0.056577	-0.22082	-0.06189	-0.023643	0.25147	-0.083146	0.33208	-0.4607	Other (outliers labelled)	0.149145	-0.586658
ASIC5	0.033831	0.092351	-0.2903	0.062984	0.054916	-0.27159	0.012556	0.2997	0.029107	0.15356	Other (outliers labelled)	0.142125	-0.78179
ASIP	0.15124	-0.28231	-0.10145	-0.087917	-0.28454	-0.25838	-0.57617	-0.012518	-0.70094	-0.49004	Other (outliers labelled)	-2.31099	-1.68075
ASL	0.038817	-0.062863	-0.090232	0.17854	-0.18019	0.22005	0.25458	0.40921	0.68025	1.5068	Other (outliers labelled)	1.98101	-0.569294
ASMT	-0.032687	-0.026156	-0.15748	-0.053481	0.037773	-0.048661	0.35645	-0.0069131	0.73227	0.35739	Other (outliers labelled)	1.03163	-0.986828
ASMTL	0.066134	0.10275	-0.0285	0.091336	0.01873	-0.012684	0.31105	1.02	1.0184	1.5066	Other (outliers labelled)	3.10422	-0.375448
ASNA1	-0.014443	0.03675	0.39378	0.099061	0.10348	-0.11968	0.36008	-0.95052	-0.92355	-2.7584	Other (outliers labelled)	-2.20944	2.07121
ASNS	0.11277	0.12543	0.0056863	0.070912	0.11803	0.11657	-0.11381	-0.048732	-0.58647	-1.2466	Other (outliers labelled)	-0.910133	1.74105
ASNSD1	-0.037575	-0.017158	0.046245	0.085847	0.053271	0.013046	-0.038869	0.16705	-0.22272	-1.2564	Other (outliers labelled)	-0.593172	0.549963
ASPA	0.067805	-0.17669	-0.14688	0.13222	-0.065425	-0.00065963	0.29758	0.21391	0.23299	-0.24566	Other (outliers labelled)	0.436005	-0.743547
ASPDH	-0.043087	-0.14134	-0.025114	-0.02857	-0.042697	-0.045121	0.39381	0.6051	1.0866	1.3725	Other (outliers labelled)	2.39953	-1.63834
ASPG	0.21779	-0.12434	0.22369	0.17048	-0.10015	0.14394	0.050894	0.64968	0.26305	1.4175	Other (outliers labelled)	1.86242	0.558019
ASPH	0.071389	-0.08284	-0.077888	-0.046429	0.058096	0.13199	0.31727	0.24858	0.24449	0.50846	Other (outliers labelled)	1.10155	-0.211228
ASPHD1	-0.06515	-0.14554	-0.081399	-0.067137	-0.078348	-0.22172	-0.011714	-0.70668	-1.3261	-2.055	Other (outliers labelled)	-3.33006	-0.632252
ASPHD2	0.19082	0.20223	0.4619	0.040408	0.061091	-0.035606	-0.72984	-0.73414	-0.99183	-1.1095	Other (outliers labelled)	-2.35121	3.13583
ASPM	-0.12518	-0.2881	-0.26883	-0.095703	-0.035478	-0.42262	-0.20805	-0.44467	-0.3011	-0.23404	Other (outliers labelled)	-1.98475	-2.53519
ASPN	0.15874	0.19677	0.077657	-0.0011531	0.038948	0.11137	0.22224	0.48088	-0.47752	-1.368	Other (outliers labelled)	0.0836071	1.52577
ASPRV1	0.072814	0.024012	-0.069382	0.031224	0.135	0.28983	0.049875	0.11593	-0.13434	0.18632	Other (outliers labelled)	0.476405	1.09439
ASPSCR1	0.059399	0.10856	-0.076678	0.011343	-0.026426	-0.13525	0.24711	0.59544	0.89766	1.6642	Other (outliers labelled)	2.37513	-0.87539
ASRGL1	-0.11408	0.048373	0.28625	0.078084	0.09008	0.12874	-0.22881	0.18851	-0.015686	0.17966	Other (outliers labelled)	0.350692	1.20804
ASS1	-0.032912	-0.10979	0.027409	-0.21702	-0.055841	0.060559	0.039144	-0.31266	-0.035249	-0.0926	Other (outliers labelled)	-0.565005	-0.655373
ASTE1	0.0050409	-0.018878	0.117	0.016532	0.013895	-0.010176	-0.14497	-0.42709	-0.43456	-1.4873	Other (outliers labelled)	-1.60552	0.824669
ASTL	0.1466	0.060231	0.0039052	-0.21583	-0.053558	-0.012308	-0.0052523	-0.12455	-0.47443	-1.1332	Other (outliers labelled)	-1.13583	0.237701
ASTN1	0.086479	0.22131	0.35693	0.072418	0.043325	0.077611	0.23479	-0.118	-0.138	-0.00063298	Other (outliers labelled)	0.671947	2.0359
ASTN2	0.0050906	-0.17356	-0.34662	0.043933	-0.005055	-0.14322	0.4526	0.69501	0.89094	0.67556	Other (outliers labelled)	1.8212	-2.19463
ASUN	-0.040679	-0.057028	0.025487	-0.11483	0.19447	0.13032	0.1062	0.089687	-0.12616	0.081761	Other (outliers labelled)	0.282149	0.358399
ASXL1	0.1194	-0.10689	-0.092002	0.004654	0.21348	0.074593	-0.12957	-0.6689	-0.97305	-0.61783	Other (outliers labelled)	-1.80745	1.16901
ASXL2	-0.017258	-0.0959	-0.090028	-0.31543	-0.57413	-0.39701	-0.47987	-0.46217	-0.56097	-1.3371	Other (outliers labelled)	-3.32754	-2.91354
ASXL3	0.29786	0.28136	0.23082	0.383	0.25898	0.20184	0.37317	-0.22556	-0.84921	-2.6989	Other (outliers labelled)	-0.618524	4.50161
ASZ1	-0.12482	0.026947	-0.06021	-0.13529	-0.058624	-0.069727	0.013658	-0.078655	0.14675	0.1102	Other (outliers labelled)	-0.177363	-0.978122
ATAD1	-0.078205	0.090455	0.31997	-0.36605	0.35795	-0.079626	0.38068	-0.56499	-0.51033	-1.2198	Other (outliers labelled)	-0.765953	1.238
ATAD2	0.012666	-0.18264	0.30417	-0.049008	-0.048194	-0.18442	-0.4098	-0.082668	-0.5116	-0.48545	Other (outliers labelled)	-1.40179	-0.00103741
ATAD2B	0.053214	0.083345	0.23293	-0.050525	0.00029207	0.20389	0.12853	0.12711	-0.66949	-0.64194	Other (outliers labelled)	-0.23229	1.41795
ATAD3A	0.086443	-0.042702	0.19959	-0.054905	-0.13582	-0.15014	0.11093	-0.0062644	-0.26863	-0.54807	Other (outliers labelled)	-0.477274	-0.141037
ATAD3B	-0.047266	-0.16551	-0.085397	0.011163	-0.18794	-0.042015	0.19058	0.076264	0.81931	-1.1063	Other (outliers labelled)	0.0571404	-1.4587
ATAD3C	-0.0078461	0.0035662	0.19632	-0.0055465	-0.15064	-0.23377	-0.035589	0.23235	-0.39623	-0.78111	Other (outliers labelled)	-0.717399	-0.319397
ATAD5	-0.01614	0.31025	-0.22188	0.093301	0.27057	-0.044848	-0.5768	-0.56352	-0.28456	0.82024	Other (outliers labelled)	-0.811508	1.43959
ATAT1	0.038839	0.044467	0.27339	0.096129	0.084806	0.40536	-0.10344	0.035552	0.15351	-0.51212	Other (outliers labelled)	0.459749	2.21173
ATCAY	-0.0023568	-0.21626	-0.047479	-0.021022	0.0095172	0.15959	0.22637	0.82145	0.68508	0.55306	Other (outliers labelled)	1.80681	-0.963226
ATE1	0.047065	0.18549	0.20757	0.058072	-0.03818	0.065112	0.083666	-0.20037	-0.035425	-0.25019	Other (outliers labelled)	0.117503	1.31664
ATF1	-0.26292	0.10021	-0.062279	-0.20207	-0.019527	-0.083311	-0.70493	-0.41134	-0.07182	0.03658	Other (outliers labelled)	-1.65461	-0.745247
ATF2	-0.080065	-0.082232	2.4e-05	-0.11708	-0.1389	-0.25474	0.65188	1.101	1.0703	2.2262	Synthetic advantage with A3A only in HMCES-/-	3.34857	-2.79031
ATF3	-0.22611	-0.34701	-0.30294	-0.17246	0.074771	-0.13541	0.19169	-0.37304	0.088135	0.48623	Other (outliers labelled)	-0.605999	-2.60909
ATF4	0.094929	-0.099427	0.41621	0.036926	0.015231	0.41682	-0.2324	-0.59944	-0.47696	-1.4785	Other (outliers labelled)	-1.38206	2.57335
ATF5	0.16857	0.030879	0.039967	0.29708	0.3441	0.088465	-0.24414	-0.30148	0.097232	-0.5474	Other (outliers labelled)	-0.0993238	2.55739
ATF6	0.085081	-0.097415	0.039374	0.15154	0.1251	0.016795	0.34586	0.6092	0.54867	0.91667	Other (outliers labelled)	2.11553	0.121277
ATF6B	0.095536	-0.054227	0.10745	-0.047707	0.15094	0.18598	-0.31964	-0.15618	-0.0031781	-0.072268	Other (outliers labelled)	-0.272438	1.21974
ATF7	0.029731	0.079209	0.021618	0.17545	0.15246	-0.07857	0.27116	0.17144	-0.3489	0.2396	Other (outliers labelled)	0.565832	0.852849
ATF7IP	0.12199	-0.22298	-0.19865	-0.023417	-0.30119	-0.27162	-0.90445	-1.4894	-1.5426	-2.8722	Synthetic lethal with A3A only in HMCES-/-	-6.0355	-0.564991
ATF7IP2	0.18237	0.24743	0.13106	-0.061285	-0.05379	-0.038053	0.33775	-0.34246	-0.67995	-0.2323	Other (outliers labelled)	-0.337433	1.23351
ATG10	0.049966	0.040754	0.15585	0.084625	-0.088159	0.13814	0.51094	0.65784	0.46065	0.0561	Other (outliers labelled)	1.92191	0.29583
ATG101	-0.09634	0.023556	0.021113	0.030732	-0.071294	0.11043	0.35857	0.30918	0.72715	0.87323	Other (outliers labelled)	1.77601	-0.556474
ATG12	-0.040599	-0.00090208	0.041547	0.018432	-0.013573	-0.19295	1.0104	1.3811	1.0963	1.3281	Other (outliers labelled)	4.02072	-1.70898
ATG13	0.0014255	0.17804	0.082019	0.093021	0.23401	0.17581	0.15681	0.51914	0.42589	0.88849	Other (outliers labelled)	2.06124	1.40555
ATG14	0.076334	-0.0025956	0.2828	0.095397	-0.043979	0.14818	0.37083	0.36067	0.18592	0.27877	Other (outliers labelled)	1.45591	0.882447
ATG16L1	-0.014343	-0.017263	0.096168	0.076728	0.0041612	0.056522	0.13045	0.059179	-0.05596	0.048682	Other (outliers labelled)	0.306418	0.383929
ATG16L2	0.069496	0.12042	0.17725	0.083858	0.12861	0.11855	0.3963	0.43531	-0.066245	0.10683	Other (outliers labelled)	1.40564	1.39841
ATG2A	0.026982	0.15413	0.19926	0.01689	0.13039	0.080489	0.2746	0.25673	-0.074258	0.28371	Other (outliers labelled)	1.1151	1.29682
ATG2B	-0.04687	0.027558	-0.032726	0.16438	0.19658	0.15451	-0.036831	-0.19517	-0.42532	-1.1182	Other (outliers labelled)	-0.806539	1.47858
ATG3	0.047762	0.38997	0.0017704	0.1525	0.14572	0.086348	0.16484	0.09473	0.14006	-0.026302	Other (outliers labelled)	1.00684	1.92543
ATG4A	-0.042884	-0.073209	0.084282	-0.021894	-0.095288	-0.10504	0.35642	0.59042	0.52956	1.0615	Other (outliers labelled)	1.75813	-1.25097
ATG4B	0.061008	0.15823	-0.11785	0.032724	0.11051	0.11932	0.44131	-0.07493	0.33511	0.054405	Other (outliers labelled)	1.05094	0.695354
ATG4C	0.031885	-0.012158	-0.1437	-0.072461	0.046948	0.069295	0.27504	0.28105	-0.11197	-0.94878	Other (outliers labelled)	-0.00148892	-0.157137
ATG4D	0.23986	-0.18533	-0.046402	0.24128	-0.0068535	-0.20374	-0.42675	-0.75764	-0.22827	-0.13065	Other (outliers labelled)	-1.61706	0.470653
ATG5	0.043603	0.041271	-0.069491	-0.28301	0.013664	0.15	0.081658	0.067494	-0.65558	-1.7361	Other (outliers labelled)	-1.27416	0.235302
ATG7	-0.006624	0.26054	0.0015826	-0.144	0.18742	-0.055648	-0.27723	0.0086943	0.19939	-0.43452	Other (outliers labelled)	-0.129279	0.880324
ATG9A	0.053542	0.15399	0.14913	-0.11705	0.25403	0.20823	0.68573	0.33225	-0.10168	-0.34576	Other (outliers labelled)	1.49108	1.52677
ATG9B	-0.06299	-0.02438	-0.10042	0.042451	-0.15195	-0.078335	-0.10954	0.059618	-0.096744	-0.16573	Other (outliers labelled)	-0.572374	-0.864733
ATHL1	-0.084884	0.10883	-0.031591	0.29251	0.12198	-0.047156	0.32783	0.26463	0.24266	0.10728	Other (outliers labelled)	1.1545	0.58178
ATIC	0.036775	0.14857	0.1149	-0.11134	0.062942	-0.30114	-0.66519	-0.11706	0.32911	-0.65191	Other (outliers labelled)	-0.975324	0.308115
ATL1	-0.038597	-0.079428	-0.049705	0.054415	-0.027927	-0.21614	-0.2641	-0.43104	-0.64861	-0.51151	Other (outliers labelled)	-1.85256	-0.3542
ATL2	-0.055586	-0.25543	-0.24368	-0.31806	-0.2007	-0.10752	-0.11868	0.19513	-0.38591	-0.92241	Other (outliers labelled)	-1.61494	-2.56744
ATL3	0.13881	0.19003	0.31828	0.17365	0.30577	0.12125	0.54955	0.69795	0.9169	0.97728	Other (outliers labelled)	3.53644	2.2011
ATM	0.11138	-0.082845	-0.041571	0.12246	-0.038471	-0.12529	-0.3517	-0.61532	-0.04708	-0.44917	Other (outliers labelled)	-1.40321	0.223146
ATMIN	0.098075	0.37226	-0.052477	0.010965	0.16077	-0.21098	0.32175	0.43098	0.53533	0.20776	Other (outliers labelled)	1.68178	0.667606
ATN1	0.27747	-0.010976	0.13911	-0.11772	0.16465	0.069749	-0.040771	-0.49083	-0.1948	-0.367	Other (outliers labelled)	-0.495179	1.57603
ATOH1	-0.13896	0.023679	-0.032626	-0.0087284	-0.018745	0.00022531	0.37944	0.26405	0.7901	1.5009	Other (outliers labelled)	1.99151	-1.0616
ATOH7	-0.031111	-0.068907	0.0068323	0.050226	0.014659	0.16872	0.28882	0.48762	0.68259	0.72718	Other (outliers labelled)	1.83662	-0.277225
ATOH8	-0.10097	-0.098934	-0.056691	0.035743	0.17757	0.048102	-0.046014	0.11061	0.092387	0.067723	Other (outliers labelled)	0.171385	-0.0049361
ATOX1	0.13486	-0.13444	-0.33538	0.16159	-0.085462	-0.04606	0.10894	-0.030271	0.25055	-0.24065	Other (outliers labelled)	-0.123503	-0.86719
ATP10A	0.027928	0.002127	-0.0035425	0.11043	0.18281	0.14534	0.23141	0.36756	1.0599	0.92257	Other (outliers labelled)	2.32491	0.482187
ATP10B	-0.044836	-0.010037	-0.1751	-0.13113	-0.17349	-0.38059	-0.5742	-0.70838	-1.6776	-2.3775	Other (outliers labelled)	-4.67816	-0.846129
ATP10D	-0.031341	0.22603	-0.016765	-0.033153	0.22195	0.079129	-0.84978	-1.3528	-0.79176	-1.3216	Other (outliers labelled)	-3.3104	2.35005
ATP11A	-0.028854	-0.23625	-0.26361	-0.02413	0.041603	-0.48281	-0.16332	-0.97281	-1.6382	-2.048	Other (outliers labelled)	-4.28953	-1.13101
ATP11AUN	0.041701	0.10554	-0.11465	-0.015973	0.062155	-0.15478	-0.049662	0.34922	-0.070592	-0.7615	Other (outliers labelled)	-0.208641	-0.0395447
ATP11B	0.12731	0.10899	-0.054626	0.0057253	0.11976	0.10125	0.19989	0.25823	-0.06451	-1.2561	Other (outliers labelled)	0.133635	1.08375
ATP11C	0.038727	0.11774	-0.18343	0.13608	0.22789	-0.018813	-0.12527	-0.12576	0.57546	0.83428	Other (outliers labelled)	0.839793	0.644678
ATP12A	0.03305	0.036031	0.1244	-0.016138	0.014822	-0.10182	0.16271	0.082984	0.60216	0.85168	Other (outliers labelled)	1.26116	-0.133596
ATP13A1	-0.045555	0.2285	0.0002977	0.30903	0.055093	-0.23519	0.058972	-0.011715	-0.2763	-1.5655	Other (outliers labelled)	-0.730063	1.08602
ATP13A2	-0.0061296	0.03996	-0.11857	0.025773	0.01293	-0.30997	0.45061	0.34099	0.98313	1.1486	Other (outliers labelled)	2.00946	-1.47201
ATP13A3	-0.091816	0.11223	-0.0093173	-0.057759	-0.15201	-0.10017	0.47047	1.1154	0.84546	1.4006	Other (outliers labelled)	2.82507	-1.65814
ATP13A4	0.0020678	-0.018551	0.032765	-0.10985	-0.096614	0.056006	-0.014759	-0.30203	-0.68344	-2.835	Other (outliers labelled)	-2.36217	0.399427
ATP13A5	-0.16901	-0.025515	-0.14633	0.039283	-0.088145	-0.14326	-0.17424	-0.36858	0.0055316	-0.12806	Other (outliers labelled)	-1.04684	-1.06197
ATP1A1	0.02946	-0.25101	-0.14698	0.12708	-0.2689	-0.44573	0.21935	-0.11657	-0.80719	-1.2019	Other (outliers labelled)	-1.92773	-1.99677
ATP1A2	0.056334	0.18576	0.20049	0.06653	0.0738	0.082601	0.43285	0.044335	0.67946	0.74338	Other (outliers labelled)	2.00169	1.13771
ATP1A3	0.30422	0.13211	0.1843	0.26945	0.096758	0.35732	0.28766	-0.22816	-0.52127	-1.4817	Other (outliers labelled)	-0.122328	3.42225
ATP1A4	0.070565	-0.17422	-0.2279	-0.059867	-0.13028	-0.10998	-0.24296	-0.18933	-0.79212	-0.85058	Other (outliers labelled)	-2.10764	-1.04122
ATP1B1	0.01612	0.084774	0.079677	0.15815	0.021987	0.066356	0.10125	0.20414	0.053021	-0.26109	Other (outliers labelled)	0.514684	0.904757
ATP1B2	-0.096055	0.088846	-0.060496	-0.075222	0.060543	0.095163	0.44026	0.62093	0.96893	1.3837	Other (outliers labelled)	2.67416	-0.734624
ATP1B3	0.10061	-0.047504	-0.17589	0.081591	-0.028411	0.12314	-0.045384	-0.35232	-0.22982	-0.40787	Other (outliers labelled)	-0.822772	0.320732
ATP1B4	-0.17059	-0.080858	-0.0067692	-0.35	-0.067732	-0.15307	0.24453	0.37182	0.39021	0.87846	Other (outliers labelled)	0.86282	-2.3037
ATP2A1	0.1924	0.12091	0.038493	-0.0051468	0.0044552	-0.34078	-0.26112	0.20923	-0.67976	-0.52535	Other (outliers labelled)	-0.990369	0.403111
ATP2A2	-0.22454	-1.1162	-0.74364	-0.3148	-0.002783	-0.18539	0.73037	0.38122	-0.37179	-2.3115	Other (outliers labelled)	-2.06733	-6.11018
ATP2A3	-0.15311	0.059957	-0.30806	-0.25445	0.080123	-0.27099	0.8418	1.0882	0.042779	-0.46858	Other (outliers labelled)	1.36211	-2.3618
ATP2B1	0.049147	-0.083613	-0.17453	-0.037655	0.047722	-0.056433	0.46984	0.56057	1.1131	1.4709	Other (outliers labelled)	2.57766	-1.4461
ATP2B2	-0.031054	0.064024	0.114	0.020652	-0.040836	0.074208	-0.22735	-0.30684	0.62175	0.93704	Other (outliers labelled)	0.525747	0.312468
ATP2B3	0.047337	0.20824	0.18561	0.20922	0.18153	0.33041	-0.20801	-0.19982	-0.52195	-0.57948	Other (outliers labelled)	-0.351395	3.10352
ATP2B4	0.029398	0.021975	0.030374	-0.078144	0.093176	0.089295	-0.10506	-0.070521	-0.29368	-0.42774	Other (outliers labelled)	-0.516233	0.694418
ATP2C1	-0.029744	-0.13168	0.056289	-0.068457	-0.23698	-0.11659	0.02847	-0.165	0.093598	-0.033066	Other (outliers labelled)	-0.501593	-1.30462
ATP2C2	0.028796	-0.065268	0.069703	-0.12463	0.035581	0.19801	-0.10942	0.081691	-0.26567	0.21505	Other (outliers labelled)	-0.0897639	0.379068
ATP4A	0.045668	-0.037042	-0.21143	-0.062024	0.024075	0.016494	0.30616	0.018555	0.027469	0.36911	Other (outliers labelled)	0.408801	-0.673879
ATP4B	-0.10823	-0.013033	-0.22879	-0.20708	0.10411	-0.19104	0.41505	0.75175	0.55199	0.95447	Other (outliers labelled)	1.74975	-2.04145
ATP5A1	-0.015991	-0.090815	0.21652	0.0042422	-0.13933	-0.39922	0.30191	0.44667	-0.29727	-3.0025	Other (outliers labelled)	-1.21557	-0.707765
ATP5B	-0.052464	-0.05008	-0.08995	0.26788	-0.13736	-0.37039	0.55264	0.59396	-0.31408	-3.4003	Other (outliers labelled)	-1.01953	-0.839716
ATP5C1	0.070236	0.26815	0.23449	0.032235	0.26313	0.13102	0.88106	0.51438	0.75584	-0.51766	Other (outliers labelled)	2.78023	1.89442
ATP5D	-0.10346	-0.11314	-0.059514	-0.013533	-0.22279	-0.3706	0.44392	0.4988	0.077957	-1.2163	Other (outliers labelled)	-0.166316	-2.25312
ATP5E	-0.08291	-0.13912	-0.13488	0.064624	-0.094183	0.15832	0.89005	0.84625	0.84099	-2.3049	Other (outliers labelled)	1.35035	-1.08297
ATP5F1	0.055831	-0.17766	0.061461	-0.013838	-0.34323	-0.46424	0.54502	0.12487	-0.22371	-1.5292	Other (outliers labelled)	-0.855871	-2.09777
ATP5G1	-0.010277	-0.15103	0.11585	0.0098849	-0.32314	0.21544	-0.31446	-0.7596	-1.1255	-1.8158	Other (outliers labelled)	-3.16615	0.391978
ATP5G2	-0.008597	0.029133	0.074274	0.099444	0.12432	0.33059	0.01274	0.352	0.0065763	0.16997	Other (outliers labelled)	0.89577	1.35111
ATP5G3	-0.16849	-0.062367	-0.1604	0.074074	0.10379	-0.12537	0.2401	0.81714	-0.68788	-1.0088	Other (outliers labelled)	-0.235646	-0.74403
ATP5H	-0.1049	0.34077	0.18172	-0.2031	0.14562	0.038476	0.96155	1.2077	1.1158	0.24939	Other (outliers labelled)	3.84034	0.0820062
ATP5I	-0.078758	-0.12427	-0.33882	-0.070237	-0.33856	-0.58946	0.056413	0.3992	0.09907	-0.88212	Other (outliers labelled)	-1.07248	-3.67229
ATP5J	-0.14197	-0.041019	-0.21354	-0.18257	-0.082954	-0.14762	-0.37123	0.79145	-0.026792	-0.83261	Other (outliers labelled)	-0.699414	-1.8349
ATP5J2	-0.028112	-0.39438	-0.54983	0.15563	-0.2	-0.4667	1.261	0.79898	1.6969	-1.9693	Other (outliers labelled)	1.68718	-4.4359
ATP5J2-PTCD1	-0.14864	-0.23614	0.18139	-0.15163	-0.12968	-0.53902	0.34588	0.50085	0.86898	-0.66108	Other (outliers labelled)	0.61355	-2.79234
ATP5L	0.061951	-0.21099	-0.064955	-0.07498	-0.34342	-0.12438	0.16982	0.11911	-0.055146	0.48509	Other (outliers labelled)	-0.147236	-2.08442
ATP5L2	-0.13578	-0.032263	-0.40465	-0.28242	-0.39594	-0.5346	0.55129	0.50105	0.35978	-0.17449	Other (outliers labelled)	0.0674793	-4.57296
ATP5O	0.082988	-0.17603	0.084041	0.18496	0.063283	0.063851	0.78152	1.1048	0.43462	-1.0225	Other (outliers labelled)	2.09038	0.0427505
ATP5S	-0.019096	0.10062	0.0014118	0.10005	0.10676	-0.010053	0.29707	0.049681	-0.38434	-0.93124	Other (outliers labelled)	-0.161853	0.842174
ATP5SL	0.11223	0.26961	0.065968	0.016947	-0.12257	0.04221	0.12557	-0.20844	-0.13663	-1.1881	Other (outliers labelled)	-0.485693	1.15877
ATP6AP1	-0.070127	-0.45594	-0.32044	-0.062149	-0.34873	-0.12941	0.21425	-0.73779	-0.32363	0.18869	Other (outliers labelled)	-1.76581	-3.23451
ATP6AP1L	-0.022733	-0.040674	0.13758	-0.1498	0.016698	0.03049	0.10664	0.16942	0.19163	-0.19205	Other (outliers labelled)	0.364034	-0.148797
ATP6AP2	-0.1511	-0.27503	0.06446	0.24448	-0.10866	0.016746	-0.16862	0.25487	-1.1332	0.1515	Other (outliers labelled)	-1.12472	-0.413501
ATP6V0A1	0.050556	-0.031094	-0.2742	-0.14033	-0.071045	-0.31223	0.44566	0.44152	0.15923	-0.62256	Other (outliers labelled)	0.235723	-1.99154
ATP6V0A2	-0.25993	0.12928	-0.091448	-0.20536	-0.082762	-0.28677	0.035028	-0.21555	-0.11486	-0.52065	Other (outliers labelled)	-1.04201	-1.56587
ATP6V0A4	-0.070008	-0.061831	-0.20121	-0.011112	-0.08742	-0.30462	-0.21681	-0.73954	0.49019	0.56505	Other (outliers labelled)	-0.864406	-1.61601
ATP6V0B	-0.14689	-0.77558	-0.1129	0.25694	-0.12849	0.50454	0.78759	-0.27292	1.2463	-0.17228	Other (outliers labelled)	1.27991	-1.84737
ATP6V0C	-0.11576	-0.01663	-0.38836	-0.14511	0.32791	-0.509	0.86665	0.27087	0.76579	-1.1785	Other (outliers labelled)	0.916629	-2.10017
ATP6V0D1	0.0031288	0.013223	-0.46545	0.14456	-0.17935	-0.1701	0.58125	-0.57868	-0.83235	-0.20827	Other (outliers labelled)	-1.23221	-1.33618
ATP6V0D2	-0.21283	0.24776	0.059621	-0.19489	0.19692	0.22958	-0.061112	-0.26251	0.75665	0.79189	Other (outliers labelled)	1.0401	0.715701
ATP6V0E1	0.07118	0.035065	0.048519	0.12915	-0.17498	0.098569	0.20186	0.20587	-0.24546	-0.73488	Other (outliers labelled)	-0.0473147	0.417813
ATP6V0E2	-0.24147	0.10778	0.20647	-0.022285	-0.12442	0.17702	0.55251	0.68835	0.58235	1.4665	Other (outliers labelled)	2.63277	-0.596363
ATP6V1A	0.59583	-0.098453	0.75914	0.73434	0.012522	0.74301	-0.22514	0.20007	-1.2594	-0.5064	Other (outliers labelled)	0.336151	6.45324
ATP6V1B1	0.29359	-0.039679	0.23055	0.013871	-0.22485	-0.19474	0.10343	-0.28359	-1.0462	-2.3378	Other (outliers labelled)	-2.2043	0.798911
ATP6V1B2	0.20813	-0.19212	-0.28705	0.061606	1.0317	-1.024	-0.23391	-1.5706	-0.078177	-0.10347	Other (outliers labelled)	-1.95042	0.68988
ATP6V1C1	0.13495	-0.20455	-0.20552	0.05995	0.15384	0.48659	-0.27113	-0.53541	-0.17324	-2.3019	Other (outliers labelled)	-1.8393	1.584
ATP6V1C2	0.029836	-0.28955	-0.12269	-0.23003	-0.33762	0.041677	0.10963	0.018884	-0.045712	-0.363	Other (outliers labelled)	-0.797232	-2.25692
ATP6V1D	0.19729	0.047308	-0.34641	0.56197	0.3737	0.14651	-0.10094	-0.0067822	0.42411	0.96246	Other (outliers labelled)	1.30614	2.06491
ATP6V1E1	0.23631	-0.096442	-0.13914	0.071111	-0.14092	-0.25382	-0.15341	-0.92579	0.22296	0.15845	Other (outliers labelled)	-1.1599	-0.553727
ATP6V1E2	0.038484	-0.080346	-0.1941	0.13626	0.006103	-0.052563	-0.18637	-0.42951	-0.81427	-0.71939	Other (outliers labelled)	-1.87051	0.158181
ATP6V1F	-0.075134	-0.23789	0.13367	0.073327	-0.022091	0.42825	-0.61225	0.07146	0.40546	-0.33705	Other (outliers labelled)	-0.336752	0.661286
ATP6V1G1	0.19953	-0.090072	0.88208	0.060077	0.25457	0.86074	0.65593	1.0413	1.2495	-0.24437	Other (outliers labelled)	4.37298	4.08224
ATP6V1G2	-0.018683	-0.050473	-0.26185	0.027629	0.086759	-0.14042	0.10593	0.13935	0.21936	0.5783	Other (outliers labelled)	0.448435	-1.01136
ATP6V1G3	-0.088311	0.11127	0.0045934	-0.041117	-0.06652	-0.14075	-0.08552	0.088602	0.63448	0.52516	Other (outliers labelled)	0.613403	-0.724576
ATP6V1H	-0.032711	-0.0018392	-0.15072	-0.14446	0.14757	0.20654	0.2815	0.031564	0.99315	1.4403	Other (outliers labelled)	1.97056	-0.467727
ATP7A	-0.032536	-0.16271	-0.13068	0.15576	0.095584	0.030694	0.77894	1.3316	0.84839	0.67909	Other (outliers labelled)	3.23723	-1.1759
ATP7B	0.086572	-0.27726	0.2677	0.054683	-0.14789	0.096616	-0.17949	-0.20284	-0.13737	-0.94432	Other (outliers labelled)	-1.01675	0.316667
ATP8A1	0.062206	0.081261	0.018034	0.16714	0.13209	-0.024923	0.30332	0.097533	0.098358	-0.3713	Other (outliers labelled)	0.670163	0.954615
ATP8A2	0.084047	0.08071	0.14709	0.09725	0.121	0.065423	0.68546	0.78799	0.33467	0.53947	Other (outliers labelled)	2.57652	0.760735
ATP8B1	-0.04269	0.12042	-0.24092	0.079715	0.15401	-0.029435	0.15349	-0.25174	-0.061259	0.33751	Other (outliers labelled)	0.0821025	0.188193
ATP8B2	-0.067186	-0.24225	0.21605	0.040963	0.18976	0.13721	-0.1264	-1.5919	-0.48687	-3.6824	Other (outliers labelled)	-3.65344	1.88325
ATP8B3	0.21991	-0.12765	0.2855	-0.057559	-0.25222	0.25193	-0.10501	-0.24733	0.74296	1.1688	Other (outliers labelled)	0.962475	0.289757
ATP8B4	0.26938	0.19316	0.043931	0.3044	0.49602	0.32797	0.23019	0.15944	0.12116	0.097822	Other (outliers labelled)	1.77103	3.76016
ATP9A	0.085546	0.035508	-0.095441	0.23119	0.15362	0.36164	-0.39948	-0.66229	0.15661	-0.037909	Other (outliers labelled)	-0.515175	2.0728
ATP9B	-0.025439	0.065713	-0.22813	0.17159	-0.059771	0.058523	-0.083512	0.86894	1.0742	1.1985	Other (outliers labelled)	2.15439	-0.820862
ATPAF1	0.10908	-0.097594	-0.053931	0.29364	0.12609	0.097066	0.37894	0.46179	-0.39676	-1.2322	Other (outliers labelled)	0.256024	1.06516
ATPAF2	-0.058216	0.098441	-0.27999	0.11915	0.11937	0.0018756	-0.099045	-0.043673	-0.3155	-1.3783	Other (outliers labelled)	-1.10697	0.417486
ATPIF1	-0.082531	-0.21302	0.0012975	0.088	-0.083312	-0.14735	0.41341	0.43885	0.086924	0.09036	Other (outliers labelled)	0.680052	-1.42774
ATR	-0.012071	-0.1281	-0.42884	-0.0398	-0.20253	-0.62574	-0.13712	-0.39783	-0.27588	-2.244	Other (outliers labelled)	-2.9691	-2.73787
ATRAID	0.16781	0.11094	0.13255	-0.022996	-0.22697	0.059307	-0.25745	-0.36443	-1.1418	-1.3034	Other (outliers labelled)	-2.19725	1.16194
ATRIP	-0.065203	-0.26097	-0.64746	-0.13227	-0.17142	-0.52054	-0.55721	-0.09679	-0.15367	-0.48698	Other (outliers labelled)	-2.52298	-3.85125
ATRN	-0.13719	-0.34247	0.2095	0.1582	-0.017935	0.34464	0.00041971	-0.39505	-0.16583	0.07628	Other (outliers labelled)	-0.39804	0.45699
ATRNL1	-0.15412	0.24759	0.31332	-0.025925	0.15126	0.27518	0.067692	-0.32146	-0.56908	-0.93991	Other (outliers labelled)	-0.517122	2.36378
ATRX	-0.019326	-0.1627	-0.16911	0.21002	-0.13504	-0.058391	-0.47717	-2.0092	-1.2378	-2.6488	Other (outliers labelled)	-5.21222	0.643735
ATXN1	0.046567	0.1025	0.19768	-0.14981	0.061108	0.1285	0.23797	0.46709	0.013645	-0.011111	Other (outliers labelled)	1.05885	0.738695
ATXN10	-0.075307	-0.090443	0.70253	0.099938	0.013192	0.37197	1.0074	0.52856	-0.47527	-0.46769	Other (outliers labelled)	1.8613	1.94735
ATXN1L	-0.049923	0.021686	0.069044	-0.093846	0.053625	-0.085529	0.38917	0.47171	0.88683	0.54282	Other (outliers labelled)	1.92537	-0.737643
ATXN2	-0.01335	-0.22019	-0.22147	-0.039199	0.038549	-0.065219	-0.19296	-0.22098	-0.70674	-1.0332	Other (outliers labelled)	-1.97017	-0.735839
ATXN2L	-0.032425	0.17011	-0.25731	-0.0051145	0.12015	-0.0036501	-0.40683	-0.14368	-0.96264	-1.985	Other (outliers labelled)	-2.41806	0.858942
ATXN3	-0.29054	0.1308	0.23429	-0.21818	-0.051034	0.040989	0.65484	1.2808	1.189	1.5375	Other (outliers labelled)	3.77143	-1.48452
ATXN3L	-0.023208	-0.020563	-0.011527	-0.16919	0.22653	0.080886	-0.089603	0.1776	0.50246	0.86471	Other (outliers labelled)	1.01547	0.021226
ATXN7	0.098039	-0.12639	0.18891	-0.094426	-0.075135	-0.22662	-0.83149	-0.19757	-2.1817	-1.7493	Other (outliers labelled)	-4.16348	0.653424
ATXN7L1	0.047539	0.15583	-0.0098643	0.020841	-0.039296	0.034785	0.22612	0.42983	-0.052845	-0.33168	Other (outliers labelled)	0.617553	0.362089
ATXN7L2	-0.028063	-0.20577	-0.072983	-0.22432	-0.16594	0.090458	0.48216	0.30275	-0.093288	-0.60162	Other (outliers labelled)	0.0568443	-1.63209
ATXN7L3	0.04441	-0.45608	-0.18296	0.0036891	-0.066933	0.016876	0.19439	0.88976	1.0228	1.1646	Other (outliers labelled)	1.98538	-2.46509
ATXN7L3B	-0.095441	-0.14612	0.065291	0.00032579	-0.114	0.098874	0.13357	0.16427	0.13086	-0.52401	Other (outliers labelled)	0.00966705	-0.598362
AUH	-0.0078162	-0.10063	-0.17561	0.22549	-0.1601	-0.36775	-0.19045	-0.22102	0.063082	-0.16063	Other (outliers labelled)	-1.00435	-1.30996
AUNIP	-0.054455	-0.10471	-0.28002	-0.18553	-0.02855	-0.20105	1.3872	1.276	0.97427	1.3955	Synthetic advantage with A3A only in HMCES-/-	3.8472	-3.30183
AUP1	-0.13815	0.023834	-0.19196	-0.1808	-0.032336	0.020264	-0.77248	-0.977	-1.2958	-2.4638	Synthetic lethal with A3A only in HMCES-/-	-4.54453	0.209466
AURKA	0.35295	-0.030501	0.9931	0.1626	0.48341	0.52728	-0.36505	-1.3997	-0.20166	0.092482	Other (outliers labelled)	-0.115735	6.43834
AURKAIP1	0.12714	0.1807	-0.082092	0.31186	-0.047013	-0.50935	0.97624	0.93539	0.9232	-3.1983	Other (outliers labelled)	1.3204	-0.388753
AURKB	0.0048878	0.045053	-0.030116	0.14505	0.22383	0.28245	-0.33224	-0.83322	0.26437	-1.5025	Other (outliers labelled)	-1.219	2.13968
AURKC	-0.072422	0.033248	-0.15379	0.024268	-0.07288	0.090602	0.25709	0.2075	0.42595	0.86941	Other (outliers labelled)	1.15539	-0.787987
AUTS2	0.11566	-0.58267	0.21962	0.12506	0.035399	0.62206	-0.33807	-0.66785	-1.0555	-0.98354	Other (outliers labelled)	-2.17069	1.72273
AVEN	-0.16727	-0.51388	-0.15636	-0.19239	-0.11669	0.060897	0.37176	-0.11612	0.081021	-0.35736	Other (outliers labelled)	-0.572422	-2.72766
AVIL	-0.0019305	-0.16276	-0.24045	-0.2768	-0.3096	-0.22881	-0.042091	-0.042712	0.0241	0.45203	Other (outliers labelled)	-0.799516	-2.94965
AVL9	-0.23678	-0.27201	0.19022	-0.12916	0.042273	0.048977	0.43209	0.072275	-1.0541	-0.63981	Other (outliers labelled)	-0.845044	-0.64148
AVP	0.24737	0.12303	0.027927	0.051986	0.084331	0.077319	0.011242	0.055196	0.42097	0.16247	Other (outliers labelled)	0.912834	1.3046
AVPI1	0.13912	0.14096	-0.039419	-0.038331	0.015591	-0.12694	-0.66155	-0.791	-1.4881	-1.7432	Other (outliers labelled)	-3.66481	1.45117
AVPR1A	-0.020729	-0.089347	-0.089896	-0.065161	-0.09667	-0.011701	-0.063301	-0.10203	-0.36486	-0.38492	Other (outliers labelled)	-0.987665	-0.695423
AVPR1B	0.10315	-0.094972	-0.11645	0.052553	-0.08742	0.054687	0.46727	-0.093248	-0.80464	-1.5198	Other (outliers labelled)	-1.06676	0.0420352
AVPR2	-0.023187	-0.097883	0.013308	-0.01159	-0.14732	-0.058096	0.031072	0.21235	0.46091	0.13741	Other (outliers labelled)	0.419902	-1.05733
AWAT1	0.0080425	-0.16976	-0.22913	0.016842	-0.016249	-0.16525	-0.0040167	0.01616	0.11626	-0.076328	Other (outliers labelled)	-0.380519	-1.34005
AWAT2	-0.02315	-0.086887	-0.32909	-0.17739	0.14318	-0.13934	0.28562	0.4125	1.0716	0.84074	Other (outliers labelled)	1.66184	-1.95981
AXDND1	0.054389	-0.027569	-0.10912	0.11739	-0.0055576	-0.077958	0.047296	-0.0224	-0.1513	-0.61107	Other (outliers labelled)	-0.477884	-0.00645117
AXIN1	0.18167	0.028296	0.26395	0.17716	-0.14236	-0.055095	0.13305	-0.13922	-0.70642	-0.81423	Other (outliers labelled)	-0.735483	1.2757
AXIN2	-0.068605	0.0016646	0.026578	-0.046474	0.011421	-0.16848	0.086026	0.52209	0.088467	-0.7536	Other (outliers labelled)	0.156692	-0.620275
AXL	0.31223	0.24334	0.25538	0.1532	0.15393	0.20939	0.48798	-0.39516	0.16406	-0.50421	Other (outliers labelled)	1.05857	3.1367
AZGP1	-0.10689	-0.077258	-0.2566	-0.032273	-0.0039737	-0.046705	-0.041241	-0.10786	0.2433	0.058627	Other (outliers labelled)	-0.316317	-1.23764
AZI2	0.05767	0.14152	0.35564	0.10093	-0.053564	0.020151	-0.012165	0.0013056	0.28734	1.3074	Other (outliers labelled)	1.26771	1.14778
AZIN1	-0.16217	-0.14935	-0.080327	-0.24856	-0.11119	-0.26881	-0.027758	-0.35387	-0.30056	-1.0532	Other (outliers labelled)	-1.86423	-1.97569
AZIN2	-0.0087062	0.10753	0.017988	0.090592	-0.16095	0.027627	0.35914	0.66402	0.6365	0.513	Other (outliers labelled)	1.87867	-0.478238
AZU1	0.072185	-0.11376	-0.18228	0.039072	0.062203	-0.052938	0.09473	0.28249	0.057908	-0.49439	Other (outliers labelled)	0.0353423	-0.47
B2M	0.01671	-0.26653	0.0043231	0.14797	0.10678	-0.050847	0.066623	0.79913	0.17299	0.13805	Other (outliers labelled)	0.984675	-0.50581
B3GALNT1	-0.18236	0.0073843	0.02674	-0.19473	-0.26033	-0.15715	0.17943	0.58196	0.85675	1.7936	Synthetic advantage with A3A only in HMCES-/-	1.81625	-2.5582
B3GALNT2	-0.069307	0.18138	-0.043955	-0.018832	-0.044588	-0.099771	0.31218	-0.057941	0.68073	0.087245	Other (outliers labelled)	0.895662	-0.444127
B3GALT1	-0.015881	-0.12275	-0.14276	-0.13967	0.092099	-0.096701	-0.71094	-0.67985	0.14992	-1.2668	Other (outliers labelled)	-2.31291	-0.30767
B3GALT2	0.17502	0.39531	0.11135	0.071097	0.1663	-0.0044206	-0.21823	0.55565	0.63587	1.4709	Other (outliers labelled)	2.18278	1.78453
B3GALT4	-0.071567	0.13727	-0.027577	0.15714	0.2678	0.10082	-0.41531	-1.0488	-0.35194	-1.7367	Other (outliers labelled)	-2.22877	2.26675
B3GALT5	-0.064256	0.41984	0.36161	0.047364	0.15727	-0.11739	-0.61387	-1.2024	0.12513	-1.2174	Other (outliers labelled)	-1.74946	2.8172
B3GALT6	0.1304	0.057405	0.16463	0.10601	-0.13972	0.021914	0.73738	0.78179	1.1276	1.5363	Other (outliers labelled)	3.55159	-0.337805
B3GALTL	0.042548	-0.27027	-0.15653	0.012325	0.019131	0.066658	1.1834	1.3302	0.83053	1.3182	Other (outliers labelled)	3.84094	-2.00652
B3GAT1	0.03806	-0.14781	-0.15288	0.022989	-0.1638	-0.25656	0.27129	-0.031733	-0.19702	-0.029328	Other (outliers labelled)	-0.437491	-1.63061
B3GAT2	-0.087386	0.066805	0.2085	-0.15134	-0.19231	-0.51182	-0.11429	0.20488	-0.069197	-0.53473	Other (outliers labelled)	-0.741841	-1.42004
B3GAT3	0.10414	-0.026023	0.086044	0.051986	-0.14256	0.067408	0.31821	0.7531	1.2602	1.2952	Other (outliers labelled)	2.85939	-0.664853
B3GNT2	-0.12597	0.18336	0.036954	-0.20286	-0.082705	-0.13856	0.051251	-0.11093	0.38269	-1.6658	Other (outliers labelled)	-0.698358	-0.489896
B3GNT3	0.042243	0.2962	-0.17298	-0.19175	-0.036407	-0.74571	-0.025011	-0.96964	0.17275	0.046407	Other (outliers labelled)	-1.35432	-1.36657
B3GNT4	0.12847	-0.10167	0.026864	0.087351	-0.2034	0.10601	0.16066	0.21451	-0.010628	-0.039347	Other (outliers labelled)	0.303952	-0.17028
B3GNT5	0.15879	0.21274	-0.010607	0.061466	0.13404	-0.010557	0.030142	0.1335	-0.75069	-0.8343	Other (outliers labelled)	-0.498965	1.65962
B3GNT6	-0.14129	-0.1467	0.052033	-0.064993	-0.013832	-0.14663	-0.06994	-0.54471	-0.53977	-0.58406	Other (outliers labelled)	-1.6977	-0.637547
B3GNT7	-0.016599	-0.14791	0.070269	0.0041955	-0.12876	0.027081	-0.15466	-0.47152	-0.63232	-0.86235	Other (outliers labelled)	-1.80363	-0.0353818
B3GNT8	0.058208	-0.10168	0.064062	0.0071338	-0.30407	-0.013742	0.54151	0.42737	0.017284	-0.43559	Other (outliers labelled)	0.589663	-1.09203
B3GNT9	0.25328	0.071059	0.15839	0.10152	0.057035	0.099512	-0.074542	0.36454	-0.51344	-0.21796	Other (outliers labelled)	0.188653	1.8007
B3GNTL1	0.035165	0.036124	0.1017	0.087211	-0.023735	-0.00017249	0.24439	0.13991	0.25024	0.049018	Other (outliers labelled)	0.810222	0.323792
B4GALNT1	-0.14213	-0.020141	0.42836	-0.20901	0.0096744	0.43585	0.1675	-0.68798	0.87319	1.2782	Other (outliers labelled)	1.31811	0.873701
B4GALNT2	0.38365	0.27136	0.20781	0.12081	0.15898	0.31385	0.3555	0.028241	-0.014152	-0.97328	Other (outliers labelled)	1.01506	3.46994
B4GALNT3	0.090744	-0.029014	0.092668	0.043506	-0.11993	0.14113	0.13449	0.22514	0.62119	0.80686	Other (outliers labelled)	1.39629	0.000126086
B4GALNT4	0.14015	0.064182	0.43853	0.0011629	-0.053269	0.24331	-0.48862	-0.57401	0.38335	0.50808	Other (outliers labelled)	-0.0219443	2.04936
B4GALT1	0.068324	0.026334	0.22746	0.02347	-0.184	0.18045	0.31751	0.34452	0.12183	-0.44964	Other (outliers labelled)	0.806681	0.504175
B4GALT2	0.011728	0.028735	0.0047066	0.14369	0.075601	-0.074385	0.34624	0.10111	0.082886	-0.31534	Other (outliers labelled)	0.55791	0.338636
B4GALT3	-0.221	-0.0097136	-0.031865	-0.11445	-0.034477	0.24842	0.38608	0.25283	0.2949	0.053324	Other (outliers labelled)	0.906329	-0.694226
B4GALT4	-0.26019	0.25209	0.11986	-0.18348	0.0096165	0.18839	0.04836	-0.039428	1.2746	1.6211	Other (outliers labelled)	2.06081	-0.206358
B4GALT5	-0.41816	-0.13277	-0.57562	-0.36572	-0.35223	-0.49248	0.16685	0.43993	1.1281	2.387	Other (outliers labelled)	1.05131	-6.29995
B4GALT6	-0.041695	0.092516	-0.065505	0.0050304	0.19146	0.063544	0.0067461	0.31355	0.050905	-0.49856	Other (outliers labelled)	0.321189	0.639021
B4GALT7	-0.21049	-0.12144	0.70686	-0.1979	0.19879	0.79016	0.41027	-0.096409	0.86753	0.71032	Other (outliers labelled)	2.44359	2.22103
B4GAT1	-0.072768	-0.17313	-0.10745	-0.046662	0.018528	-0.091554	0.32627	0.62244	0.16372	0.24121	Other (outliers labelled)	0.90183	-1.50064
B9D1	-0.075432	0.15692	0.016319	-0.07466	0.048384	-0.078787	0.053103	-0.034689	-0.21905	-0.0080461	Other (outliers labelled)	-0.142527	0.143249
B9D2	-0.092753	0.10278	-0.050474	-0.051813	0.0035983	0.096795	0.17363	0.0050672	-0.12165	0.06646	Other (outliers labelled)	0.157413	0.0211795
BAALC	-0.071895	-0.017621	-0.042039	0.015214	0.088796	0.3671	-0.22567	0.033783	0.29436	0.58882	Other (outliers labelled)	0.522441	0.662508
BAAT	0.048543	-0.096857	-0.045784	0.09843	0.21011	-0.19018	0.67517	0.56167	0.29225	1.0352	Other (outliers labelled)	2.12962	-0.525938
BABAM1	-0.049247	-0.26019	-0.26801	-0.19004	-0.37655	-0.33499	-0.81233	-1.4012	0.051861	-1.2791	Other (outliers labelled)	-4.08247	-2.64974
BACE1	-0.077432	0.015579	0.24738	-0.038352	-0.078171	0.057034	0.24033	0.4661	0.32318	0.36	Other (outliers labelled)	1.28179	-0.11212
BACE2	-0.032175	0.1028	0.042437	-0.030833	-0.14911	-0.038687	0.20727	-0.13805	0.29046	0.10021	Other (outliers labelled)	0.31754	-0.381532
BACH1	0.020114	-0.040216	0.08414	-0.018667	0.1597	0.084759	-0.40717	-0.34951	0.19994	-0.13345	Other (outliers labelled)	-0.518837	0.940519
BACH2	0.12978	-0.087193	-0.34013	0.16842	-0.12715	-0.2294	-0.19669	-0.57638	-0.98548	-1.3153	Other (outliers labelled)	-2.75004	-0.478442
BAD	0.27761	0.31244	0.15688	0.16269	0.11324	0.34861	-0.19186	0.10217	-0.14744	-0.24188	Other (outliers labelled)	0.567921	3.33654
BAG1	0.071254	-0.049502	0.11738	0.049098	-0.066136	-0.30392	-0.14861	-0.19659	0.1838	-0.45021	Other (outliers labelled)	-0.611092	-0.29888
BAG2	-0.29607	0.11025	0.17914	-0.32994	0.039451	0.28937	-0.30303	-0.14178	-0.65996	-1.4195	Other (outliers labelled)	-1.66637	0.632828
BAG3	0.08924	-0.12202	-0.070481	-0.016974	-0.096681	-0.049658	0.06062	0.09213	-0.096459	-0.71679	Other (outliers labelled)	-0.515807	-0.592762
BAG4	0.13567	-0.15717	-0.063951	-0.065111	0.022479	0.073565	-0.56897	-0.67977	-0.28664	-0.80661	Other (outliers labelled)	-2.08144	0.460658
BAG5	-0.038361	-0.10064	0.14962	-0.023002	-0.15111	-0.13745	0.47028	0.97817	0.028203	0.62082	Other (outliers labelled)	1.58543	-1.34632
BAG6	0.045117	0.1937	-0.084534	0.15573	-0.11524	-0.14388	-0.010819	0.058129	0.21798	0.067189	Other (outliers labelled)	0.234611	0.0294159
BAGE2	0.023199	0.21281	0.031495	-0.12431	-0.00065949	0.01092	0.61197	0.32563	-0.37693	-0.20047	Other (outliers labelled)	0.782141	0.276097
BAHCC1	-0.0092126	-0.038427	0.26585	0.047736	0.01665	0.12283	0.145	0.15098	-0.28216	-1.7944	Other (outliers labelled)	-0.49276	1.16516
BAHD1	-0.17157	-0.14195	0.042497	0.13355	-0.022811	0.20173	0.10104	-0.278	-1.2422	-0.97822	Other (outliers labelled)	-1.69879	0.535185
BAIAP2	-0.065327	0.082732	0.14986	0.14307	2.8972e-05	-0.032334	0.35901	0.34533	-0.021909	-0.095403	Other (outliers labelled)	0.891754	0.42919
BAIAP2L1	-0.10122	0.065152	0.17248	-0.11945	0.055546	0.18303	0.13411	0.05328	0.2572	0.17059	Other (outliers labelled)	0.741677	0.482828
BAIAP2L2	-0.057331	0.1166	0.13876	0.085883	0.19436	-0.093434	-0.53292	-0.78367	-0.8225	-1.4662	Other (outliers labelled)	-2.52855	1.89575
BAIAP3	0.10382	-0.12969	0.035752	0.11564	0.03874	0.057096	-0.40196	-0.47345	-0.7906	-1.3028	Other (outliers labelled)	-2.16552	1.1635
BAK1	0.10163	0.064422	0.18677	-0.087609	0.1828	-0.01914	0.26924	0.34835	0.67849	1.3803	Other (outliers labelled)	2.25143	0.510433
BAMBI	0.13525	0.11075	0.18386	0.05184	0.1577	0.22291	0.54798	-0.10264	-0.55527	-0.94747	Other (outliers labelled)	0.272456	2.20082
BANF1	-0.075568	0.0038577	-0.14758	0.010047	0.1073	-0.14112	0.41408	0.21592	0.29527	0.16891	Other (outliers labelled)	0.888423	-0.803802
BANF2	-0.16092	0.015538	0.1092	0.067169	0.033187	-0.08354	-0.034652	0.42976	-0.033361	0.56624	Other (outliers labelled)	0.594044	-0.231081
BANK1	-0.044555	-0.092117	0.05322	0.0020789	0.053486	0.046657	0.26598	0.15383	0.079008	-0.083246	Other (outliers labelled)	0.509554	-0.112458
BANP	-0.38549	-0.32995	-0.22805	-0.014933	-0.10224	0.27106	0.58369	0.38818	0.085756	-2.6643	Other (outliers labelled)	-0.675968	-1.91944
BAP1	0.11133	-0.16904	0.10084	-0.10242	-0.284	-0.45704	-0.2171	-0.50953	-1.9748	-3.1924	Other (outliers labelled)	-4.64998	-0.659256
BARD1	0.19124	-0.020078	-0.052485	0.028793	-0.21943	-0.59337	0.13574	-0.63799	0.16137	-0.39282	Other (outliers labelled)	-1.06838	-1.38574
BARHL1	-0.046303	0.037755	0.010396	-0.20281	-0.064689	-0.042487	0.27176	0.48516	-0.62531	-0.28238	Other (outliers labelled)	-0.0826684	-0.701063
BARHL2	0.289	-0.13858	-0.45637	0.084395	-0.10346	-0.1492	-0.26575	0.11595	-0.88025	-0.029988	Other (outliers labelled)	-1.47568	-0.87927
BARX1	0.042681	-0.055963	0.0773	-0.010927	-0.21409	-0.12896	0.38636	0.56983	0.94119	1.2353	Other (outliers labelled)	2.15472	-1.52536
BARX2	-0.10982	-0.10607	-0.074448	-0.026441	-0.11217	0.0076086	-0.046475	0.42684	-0.35885	0.22265	Other (outliers labelled)	-0.198217	-1.10229
BASP1	0.10563	0.16494	0.042784	0.083576	0.086753	-0.037937	0.46026	0.29592	0.047077	0.46587	Other (outliers labelled)	1.4232	0.769974
BATF	0.16027	-0.01248	0.039939	-0.052751	0.030231	0.064856	-0.022191	0.13791	0.71156	1.1116	Other (outliers labelled)	1.38395	0.140065
BATF2	-0.15582	-0.058527	2.96e-05	-0.10584	-0.05692	-0.038737	0.2358	0.20202	-0.18787	0.11434	Other (outliers labelled)	0.0794663	-1.07755
BATF3	-0.15527	0.070182	0.11846	-0.0041816	0.20095	0.47808	-0.13477	-0.22502	0.66002	0.97524	Other (outliers labelled)	1.20418	1.47137
BAX	0.068687	0.030528	-0.13023	-0.062909	0.027815	0.097083	0.10968	0.099338	-0.14766	-0.43877	Other (outliers labelled)	-0.10098	0.141468
BAZ1A	-0.093256	-0.093229	-0.31914	-0.16201	0.04535	0.012764	0.13184	0.27883	-0.32707	-0.30172	Other (outliers labelled)	-0.429062	-1.36525
BAZ1B	0.082798	-0.020613	0.50467	0.19195	-0.10878	0.43188	0.67041	0.26147	0.33099	0.50248	Other (outliers labelled)	2.31978	1.85088
BAZ2A	-0.053295	0.089555	-0.095992	-0.070207	-0.20877	-0.28241	0.53315	-0.17201	0.51253	-0.4331	Other (outliers labelled)	0.256275	-1.63303
BAZ2B	0.16972	0.14133	0.12525	0.11657	0.038136	0.10646	0.14303	0.34214	-0.40305	-0.65159	Other (outliers labelled)	0.309926	1.68318
BBC3	0.028599	0.031616	0.019373	0.17224	-0.095424	0.12653	0.19134	-0.0011539	-0.19405	-1.2444	Other (outliers labelled)	-0.388801	0.74957
BBIP1	0.086549	0.1735	0.36706	0.14661	0.30793	0.30432	-0.35935	-0.65229	-0.76071	-1.246	Other (outliers labelled)	-1.30197	4.04772
BBOX1	0.040962	0.013616	0.31827	-0.057757	0.12805	0.39774	-0.26024	-0.47067	-0.79858	-1.0117	Other (outliers labelled)	-1.32897	2.57793
BBS1	0.45946	-0.050354	0.15846	0.30561	-0.11155	0.072174	-0.30612	-0.45218	-0.90025	-1.294	Other (outliers labelled)	-1.77561	2.46914
BBS10	0.024742	-0.011369	0.035017	-0.17846	-0.10347	0.062489	-0.012261	-0.46962	0.091616	-0.0021184	Other (outliers labelled)	-0.52972	-0.275718
BBS12	-0.031701	-0.17062	-0.46302	-0.11795	-4.6034e-05	-0.050259	0.23111	-0.25447	-0.88053	-1.1215	Other (outliers labelled)	-1.88824	-1.50977
BBS2	0.027905	0.028404	0.061137	0.27684	-0.10223	0.21222	0.32078	0.34137	0.96178	1.1675	Other (outliers labelled)	2.38713	0.369139
BBS4	0.065254	0.30414	0.19275	-0.09992	0.062282	-0.091765	0.41711	-0.44152	-0.32399	-1.8064	Other (outliers labelled)	-0.691446	1.53427
BBS5	0.16327	-0.039719	-0.046258	0.13123	0.0322	0.0035367	0.20558	-0.0074692	0.0057248	-0.39324	Other (outliers labelled)	0.175857	0.529479
BBS7	0.10391	0.27723	-0.059445	-0.18567	0.01853	0.078722	0.13709	0.15465	-0.15923	-1.8667	Other (outliers labelled)	-0.50817	0.914002
BBS9	0.058489	-0.10638	-0.39498	-0.09259	-0.001509	-0.29719	-0.0139	-0.099287	-0.38959	-0.98623	Other (outliers labelled)	-1.55922	-1.58812
BBX	0.11641	0.062227	-0.17052	0.33568	0.15148	0.03031	-0.5473	-0.31654	-0.60825	-1.3224	Other (outliers labelled)	-1.83669	1.88233
BCAM	0.23471	0.10225	-0.1155	0.1393	0.01665	0.16549	-0.62078	-0.67813	-0.50778	-0.81084	Other (outliers labelled)	-1.93975	1.93436
BCAN	0.18388	0.090302	0.16699	0.010333	-0.020976	0.20176	-0.44383	-0.28886	-0.8782	-1.0426	Other (outliers labelled)	-1.67671	2.09513
BCAP29	0.13688	0.10578	0.16723	0.13686	-0.09071	-0.1889	0.16646	0.50343	0.83604	0.43507	Other (outliers labelled)	1.75348	0.0872546
BCAP31	0.012308	0.0029837	0.080293	0.033563	0.16549	0.26308	-0.03518	-0.39442	-0.076501	-0.45975	Other (outliers labelled)	-0.303806	1.55333
BCAR1	0.034059	-0.17089	0.16936	-0.023511	0.17032	0.23939	0.23737	0.37412	0.90816	1.0528	Other (outliers labelled)	2.24587	0.348381
BCAR3	0.14411	0.25048	0.0094297	0.052058	0.066706	-0.099156	-0.17242	-0.41674	0.36523	0.8987	Other (outliers labelled)	0.412831	1.04174
BCAS1	-0.17808	-0.013373	-0.44496	-0.048012	0.055185	-0.22432	0.57817	0.17933	-0.17565	-0.80603	Other (outliers labelled)	-0.251256	-1.97188
BCAS2	0.0010039	-0.25587	-0.17051	0.40877	-0.32064	-0.44729	0.59594	-0.25136	-0.7117	-0.74955	Other (outliers labelled)	-1.22586	-1.8744
BCAS3	0.096712	0.17742	0.063066	0.066974	0.083878	0.06462	0.46085	-0.029446	0.64786	0.71709	Other (outliers labelled)	1.83388	0.910052
BCAS4	0.12962	-0.16809	-0.13478	0.15417	-0.16428	-0.081526	0.067166	0.0091344	-0.17668	0.13579	Other (outliers labelled)	-0.311912	-0.758275
BCAT1	0.01564	-0.13722	0.32878	0.10564	-0.039801	0.4494	0.18122	0.069194	-0.03243	-1.1869	Other (outliers labelled)	0.171368	1.6302
BCAT2	0.076049	0.0020665	0.00079288	0.031408	-0.14335	-0.11449	0.041847	-0.51127	-0.018985	-1.4813	Other (outliers labelled)	-1.32925	-0.00355502
BCCIP	0.070085	-0.058323	-0.16436	0.22869	0.13952	0.17185	0.35216	-0.1329	-0.053536	-1.0924	Other (outliers labelled)	-0.0313317	0.975463
BCDIN3D	-0.11341	0.51921	0.50571	-0.293	0.34564	0.12447	-0.61984	-0.58709	-1.9746	-3.5022	Other (outliers labelled)	-3.74597	4.37379
BCHE	-0.086704	-0.11692	-0.06126	-0.27887	0.018449	-0.35093	0.30529	0.023502	0.014931	-0.22999	Other (outliers labelled)	-0.291515	-2.00737
BCKDHA	0.050971	0.14512	-0.23717	0.11352	0.29445	0.10625	0.059941	0.47235	0.49928	0.31699	Other (outliers labelled)	1.46522	0.876742
BCKDHB	0.038403	-0.055648	-0.2505	0.14322	0.0083591	0.047641	0.022755	-0.13379	0.088436	-0.67932	Other (outliers labelled)	-0.463277	-0.0872072
BCKDK	0.08897	-0.077427	-0.24527	0.14037	0.068061	-0.23198	-0.16149	-0.34939	-0.28989	-0.77237	Other (outliers labelled)	-1.4053	-0.214892
BCL10	0.22759	-0.21098	0.12861	0.064678	-0.16996	0.28664	-0.28472	-0.19628	0.0068439	0.15818	Other (outliers labelled)	-0.347333	0.688077
BCL11A	-0.087585	0.16931	0.0071938	-0.077453	0.043112	-0.043977	-0.30096	-0.26973	0.43687	0.58468	Other (outliers labelled)	0.0534182	0.105399
BCL11B	0.0019069	-0.04374	-0.018714	-0.049701	-0.18681	-0.12589	1.0096	0.06128	0.57759	-0.10036	Other (outliers labelled)	1.41613	-1.54315
BCL2	0.015966	0.35995	-0.12663	0.18678	0.183	0.0088241	-0.58217	-0.69221	-0.17668	-0.30581	Other (outliers labelled)	-1.23808	2.12142
BCL2A1	0.094065	-0.0032065	-0.082204	0.12396	-0.062922	-0.11191	-0.42726	-0.055389	-0.2512	-0.51322	Other (outliers labelled)	-1.15391	0.175303
BCL2L1	-0.21177	0.061346	-0.31153	-0.08247	-0.0066864	-0.26247	0.27202	0.61071	-0.26414	-0.12275	Other (outliers labelled)	0.0672842	-1.99012
BCL2L10	0.027172	0.0084429	-0.025007	0.088533	0.027526	-0.070254	0.027179	0.29329	0.32544	0.84185	Other (outliers labelled)	0.999374	-0.18695
BCL2L11	-0.17135	-0.030003	0.032678	0.0087089	0.087891	-0.17143	-0.22035	-0.98087	-1.6204	-2.997	Other (outliers labelled)	-4.20661	0.800495
BCL2L12	-0.18229	0.015301	0.19424	0.16689	-0.060675	0.086068	0.41972	0.023741	0.59643	-0.342	Other (outliers labelled)	1.03267	0.177436
BCL2L13	0.36324	0.053143	-0.069651	0.19629	-0.1435	-0.09863	-0.11604	-0.13374	0.35442	0.050738	Other (outliers labelled)	0.140058	0.591254
BCL2L14	0.081281	-0.024875	-0.12627	-0.0061522	0.042714	-0.083281	-0.52714	-0.75008	-0.27679	-0.1085	Other (outliers labelled)	-1.79294	0.273196
BCL2L15	-0.2334	0.11087	0.24666	-0.27109	0.13845	0.12595	0.45853	0.17973	1.1873	1.3876	Other (outliers labelled)	2.62376	-0.335196
BCL2L2	-0.1198	-0.015647	-0.015827	0.00016377	0.013399	0.12546	-0.17059	0.043096	0.30126	0.27196	Other (outliers labelled)	0.201455	-0.119112
BCL2L2-PABPN1	0.092279	0.1959	-0.069397	0.14123	0.39054	-0.37966	-0.12621	-0.18018	-1.0678	-2.8549	Synthetic lethal with A3A only in HMCES-/-	-2.30563	1.95723
BCL3	0.061388	0.13402	0.15293	0.044377	0.2576	0.091091	0.30591	0.955	0.31055	0.1489	Other (outliers labelled)	2.2084	1.32798
BCL6	0.14525	0.081319	-0.019716	0.12221	0.089306	-0.0046428	0.18297	0.21437	0.35927	0.032492	Other (outliers labelled)	1.02051	0.760389
BCL6B	-0.22647	-0.018098	0.17821	-0.022108	-0.15272	-0.22649	0.2261	-0.35348	0.16038	-0.61234	Other (outliers labelled)	-0.555655	-1.02219
BCL7A	0.19502	-0.10646	0.053659	0.10083	-0.0024104	-0.096669	0.31358	0.46234	-0.072635	-0.39394	Other (outliers labelled)	0.616928	0.114287
BCL7B	-0.024854	-0.09171	-0.29818	0.075366	-0.029024	-0.11824	-0.26667	-0.18388	-0.11157	-0.32453	Other (outliers labelled)	-1.17278	-0.926593
BCL7C	0.051349	0.044455	0.040544	0.088139	0.31214	-0.12409	-0.28747	-2.2475	-1.836	-1.8467	Other (outliers labelled)	-4.6807	2.71772
BCL9	0.0034924	-0.13658	-0.4579	0.093378	0.070933	0.09631	-0.15248	-0.15115	0.30421	0.42298	Other (outliers labelled)	-0.171741	-0.847639
BCL9L	-0.019211	-0.04296	-0.11673	-0.05023	-0.08413	-0.11269	-0.279	0.30618	0.75769	0.87145	Other (outliers labelled)	0.673036	-1.34811
BCLAF1	0.22502	-0.11997	0.20102	0.10546	0.25181	-0.21179	-0.42803	-0.5506	-0.63799	-2.0252	Other (outliers labelled)	-2.27508	1.93427
BCO1	0.058152	-0.017174	0.11729	-0.12256	-0.0072408	0.085448	-0.14017	0.02086	-0.41403	-0.90835	Other (outliers labelled)	-0.870738	0.571103
BCO2	0.18073	0.0090719	-0.021857	-0.16324	0.0036278	0.13033	0.63347	0.38169	0.29529	0.42572	Other (outliers labelled)	1.69759	-0.136496
BCOR	-0.24934	-0.18589	-0.077046	-0.05894	0.031206	0.01524	0.31285	0.16027	0.34739	-0.063582	Other (outliers labelled)	0.44649	-1.47701
BCORL1	0.045675	0.012266	0.016188	0.057618	-0.039994	0.18433	0.3117	0.32819	0.33146	0.23937	Other (outliers labelled)	1.25819	0.248207
BCR	0.25587	0.037025	0.53473	0.25319	0.24996	0.48607	-0.076484	-0.97689	-1.1368	-2.7812	Other (outliers labelled)	-2.06242	5.27028
BCS1L	0.01951	-0.035901	-0.036419	0.0525	-0.080475	-0.2727	0.84746	0.91864	0.71501	-2.8154	Other (outliers labelled)	0.935243	-1.16821
BDH1	0.036713	-0.1039	0.35529	0.01654	0.022843	0.29559	-0.23898	-0.71088	-0.60603	-1.5649	Other (outliers labelled)	-1.82562	2.09105
BDH2	0.044114	0.085287	-0.010652	0.11818	0.15331	-0.018384	0.02488	-0.1755	0.010053	0.023847	Other (outliers labelled)	0.135859	0.973539
BDKRB1	0.10431	0.1017	0.056765	0.076633	-0.032374	0.29942	0.14759	0.0041556	-0.37337	-0.36224	Other (outliers labelled)	0.0793881	1.46763
BDKRB2	-0.16783	0.0094105	-0.2902	-0.23024	0.023516	-0.01809	-0.078959	0.27584	0.0070075	0.18196	Other (outliers labelled)	-0.193367	-1.56364
BDP1	0.043113	0.11207	-0.020744	0.082167	0.18082	0.16366	0.29267	-0.57762	-0.08564	-0.63762	Other (outliers labelled)	-0.163539	1.58389
BEAN1	-0.004289	0.14115	0.1559	-0.023925	0.143	-0.093587	-0.13789	0.1832	0.80907	1.6033	Other (outliers labelled)	1.72365	0.378667
BECN1	0.0069503	-0.054577	0.020802	0.18153	-0.10195	0.094639	0.44906	1.0542	0.66791	0.34852	Other (outliers labelled)	2.34851	-0.504165
BECN2	-0.26761	0.081551	0.14423	0.0030213	0.10706	0.040829	0.23714	-0.30784	-0.41845	-1.2859	Other (outliers labelled)	-0.845849	0.660807
BEGAIN	0.015228	-0.094495	0.017382	-0.028782	-0.075546	-0.010288	-0.15707	0.28384	-0.0062322	-0.43984	Other (outliers labelled)	-0.306343	-0.425719
BEND2	0.0074417	0.033475	0.011777	0.033302	0.001424	-0.034236	0.00058458	-0.22253	0.23845	0.45272	Other (outliers labelled)	0.217825	0.0699981
BEND3	0.015515	0.25405	0.07786	0.013593	0.054267	-0.15028	0.24751	0.1162	0.024902	-0.078664	Other (outliers labelled)	0.607119	0.621349
BEND4	0.084036	-0.087031	0.0069813	0.070878	0.033042	0.059132	-0.14838	-0.14156	-0.6196	-0.54995	Other (outliers labelled)	-1.05157	0.702421
BEND5	-0.10408	-0.096071	0.17663	0.03084	0.082789	0.012196	0.29137	0.29683	0.032014	0.27238	Other (outliers labelled)	0.880186	-0.0088601
BEND6	-0.1258	-0.021269	0.01806	0.060218	-0.061268	-0.029021	-0.40484	-0.021063	-1.1043	-1.3462	Other (outliers labelled)	-2.26914	0.251645
BEND7	0.13721	0.044035	-0.042253	0.13475	0.014453	-0.13144	0.7745	0.61858	0.96132	1.2684	Other (outliers labelled)	3.05243	-0.552688
BEST1	0.24162	0.31389	0.22256	0.068173	0.10305	0.055029	0.037181	0.23528	-0.35078	-0.74263	Other (outliers labelled)	0.330788	2.56177
BEST2	0.061515	-0.23016	-0.026832	0.017599	-0.11499	-0.14632	0.38481	-0.21891	-0.15506	-1.2269	Other (outliers labelled)	-0.839583	-0.942419
BEST3	-0.14605	0.26612	0.018772	0.16049	-0.059576	-0.27795	-0.4755	-0.30134	-0.28089	-0.23314	Other (outliers labelled)	-1.2851	0.34667
BEST4	-0.23932	0.033863	-0.33326	-0.10451	-0.30896	-0.55852	0.22188	0.34536	0.74155	0.89876	Other (outliers labelled)	0.550617	-4.02948
BET1	0.21283	0.059844	-0.1559	0.09431	0.18185	0.24789	0.56449	0.19107	-0.74004	-1.7948	Other (outliers labelled)	-0.176318	1.75847
BET1L	-0.036841	-0.10634	-0.06387	-0.226	-0.14163	0.11427	-0.3641	-0.049413	0.086705	0.25875	Other (outliers labelled)	-0.658136	-1.03969
BEX1	-0.099365	0.017916	0.021283	-0.15244	0.0018523	0.12199	-0.18869	-0.64017	-0.22374	0.24256	Other (outliers labelled)	-0.980691	0.120336
BEX2	-0.11365	0.050245	0.018413	-0.014571	0.24193	4.6001e-05	0.30881	-0.075944	0.3016	0.34361	Other (outliers labelled)	0.916258	0.338089
BEX4	0.13899	0.023731	0.10058	0.10033	0.098631	-0.11227	-0.46706	-0.70888	-0.44151	-0.20044	Other (outliers labelled)	-1.52984	1.39025
BEX5	0.19633	0.029377	0.28814	0.033584	0.13387	0.15297	-0.13164	-0.39234	-0.0088954	-0.29869	Other (outliers labelled)	-0.107181	2.18342
BFAR	0.14916	-0.028114	0.16603	-0.090537	-0.0050437	0.17627	-0.027126	-0.18162	-0.632	-2.0391	Other (outliers labelled)	-1.48167	1.39667
BFSP1	0.21574	0.27381	0.39832	0.11438	0.4577	0.32175	0.22992	-0.58427	0.2541	0.044579	Other (outliers labelled)	1.30648	4.36118
BFSP2	0.033948	0.18169	0.11961	0.18995	0.025649	-0.089257	-0.012459	-0.12821	0.024016	-0.66521	Other (outliers labelled)	-0.134243	1.24664
BGLAP	0.18585	0.077202	-0.091743	0.1061	0.035389	-0.22183	-0.236	-0.46253	-0.46047	-0.7235	Other (outliers labelled)	-1.4752	0.726957
BGN	-0.08199	-0.15303	-0.16663	0.18463	-0.14927	0.15281	0.42284	1.0516	0.95701	1.2995	Other (outliers labelled)	2.73711	-1.61306
BHLHA15	0.028602	0.25738	-0.040155	0.096591	0.12863	-0.044554	-0.027333	0.045563	-0.47175	-0.41296	Other (outliers labelled)	-0.286602	1.2995
BHLHA9	-0.091933	-0.00046485	-0.091664	-0.028437	-0.11894	-0.24233	-0.106	-0.12235	-0.25922	-1.3147	Other (outliers labelled)	-1.54144	-0.977052
BHLHB9	0.020583	0.042725	-0.035125	0.13229	0.00041544	0.13148	0.13486	0.13816	-0.082909	-0.48698	Other (outliers labelled)	0.161224	0.652427
BHLHE22	0.088098	0.077561	-0.0037842	0.12304	-0.071548	-0.23242	0.22886	-0.0086286	0.21894	0.79524	Other (outliers labelled)	0.765233	-0.305613
BHLHE23	0.025719	-0.18615	-0.079924	-0.066221	-0.015565	-0.065842	0.13216	0.5006	-0.16522	-0.096125	Other (outliers labelled)	0.140163	-1.0764
BHLHE40	0.10573	-0.073869	0.2048	-0.057869	0.08703	0.23988	-0.066547	0.098294	-0.24488	-0.04739	Other (outliers labelled)	0.12902	1.22908
BHLHE41	0.058128	0.13895	0.271	0.37371	0.01698	0.43841	-0.11038	0.13317	-0.48049	0.29767	Other (outliers labelled)	0.570786	2.97323
BHMT	0.13268	0.11366	0.13383	0.083491	0.15141	0.20473	0.27248	-0.70565	-0.67133	-1.3262	Other (outliers labelled)	-0.97261	2.47515
BHMT2	-0.084226	-0.032237	0.020061	0.0721	0.0049305	-0.064436	-0.6578	-1.1895	-0.71564	-1.0815	Other (outliers labelled)	-3.19084	0.766812
BICC1	-0.037207	-0.013991	-0.078533	0.089163	0.084617	0.058299	0.094664	0.36128	0.3538	0.66603	Other (outliers labelled)	1.13897	-0.103388
BICD1	0.11542	0.022772	0.29736	-0.073828	-0.087205	0.17858	0.21581	0.6145	0.53743	0.18137	Other (outliers labelled)	1.71286	0.559593
BICD2	0.10496	-0.23771	0.055655	0.085752	-0.14851	-0.18269	-0.071863	-0.72002	-0.092123	-0.39558	Other (outliers labelled)	-1.38571	-0.536089
BID	-0.013189	0.16984	-0.099708	0.064275	0.17251	0.059321	-0.19289	-0.34547	0.16826	-0.16287	Other (outliers labelled)	-0.239406	1.08474
BIK	0.04573	0.11671	0.094552	0.0003462	0.3053	0.13571	-0.35319	0.013974	0.092753	0.38513	Other (outliers labelled)	0.381058	1.79852
BIN1	0.18421	0.010887	0.054895	0.18618	-0.03791	-0.26448	-0.088084	-0.38049	-0.13027	-0.32609	Other (outliers labelled)	-0.733174	0.526922
BIN2	0.023141	-0.15062	-0.027655	0.064668	-0.19292	0.010692	0.57037	0.64036	0.49634	-0.034037	Other (outliers labelled)	1.4586	-1.30537
BIN3	-0.043529	-0.10551	-0.24947	0.13306	0.057474	-0.1212	0.39591	0.22682	0.40718	-0.03664	Other (outliers labelled)	0.763855	-1.08649
BIRC2	-0.18368	-0.15927	0.018508	-0.22557	-0.13623	0.030903	0.49854	0.79943	0.44373	0.8153	Other (outliers labelled)	1.69332	-2.24235
BIRC3	-0.074569	-0.19331	-0.14486	-0.012203	-0.36839	-0.36544	0.32499	0.4441	-0.41652	-0.61038	Other (outliers labelled)	-0.75719	-2.88275
BIRC5	-0.022432	-0.035386	-0.22111	0.048113	-0.016945	-0.61982	-0.01722	0.395	-0.68466	-2.4709	Other (outliers labelled)	-2.06633	-1.48452
BIRC6	-0.045127	-0.18757	-0.45395	0.045487	-0.1385	-0.79219	-0.61675	-1.8345	-1.2006	-3.2438	Other (outliers labelled)	-6.33306	-2.00129
BIRC7	-0.15278	0.092292	-0.22213	-0.13132	-0.054178	-0.021318	0.098335	0.27777	-0.20781	-0.37639	Other (outliers labelled)	-0.312073	-1.08642
BIRC8	0.23276	0.019992	0.010381	-0.075937	0.33863	0.0099895	0.17538	0.13209	-0.16567	-0.58741	Other (outliers labelled)	0.338898	1.44874
BIVM	0.1318	0.13033	0.16431	0.17332	-0.079775	-0.2396	0.58365	1.3497	1.631	2.5834	Other (outliers labelled)	4.8049	-0.840273
BIVM-ERCC5	0.17674	0.10892	0.21755	-0.063786	-0.1126	-0.111	-0.14867	-0.2151	-0.0042955	-0.36653	Other (outliers labelled)	-0.453358	0.690262
BLCAP	0.10287	-0.10579	-0.10028	0.24777	0.018786	-0.0029871	0.46352	0.27348	0.39022	0.043675	Other (outliers labelled)	1.22633	-0.0683485
BLID	-0.12916	0.21173	-0.03572	-0.16576	0.034595	-0.096635	-0.35665	-0.52326	0.11786	0.88894	Other (outliers labelled)	-0.511772	-0.157559
BLK	0.15764	0.33763	0.22071	-0.10978	0.29822	0.36551	-0.015767	0.059076	0.15142	0.60982	Other (outliers labelled)	1.44209	2.99591
BLM	-0.086508	-0.039693	-0.13106	0.102	0.069138	-0.06529	0.064749	-0.15199	-1.0765	-1.2429	Other (outliers labelled)	-1.725	0.177649
BLMH	0.064102	0.078771	-0.038787	0.10417	0.11257	0.023657	-0.060497	-0.28382	-0.3102	-0.39816	Other (outliers labelled)	-0.583705	1.1055
BLNK	0.013174	-0.11361	0.0069801	-0.02773	-0.048053	-0.13516	-0.53411	-0.81742	-0.47173	-0.5671	Other (outliers labelled)	-2.39452	-0.0682912
BLOC1S1	0.080433	0.057329	0.37667	-0.067045	0.12415	0.47269	-0.31181	0.85896	0.47127	0.65775	Other (outliers labelled)	1.93153	2.02989
BLOC1S2	0.0001345	0.2513	0.35212	0.20167	0.31394	0.60502	-0.6452	-0.74377	-0.44127	-1.0756	Other (outliers labelled)	-1.13818	4.81464
BLOC1S3	0.060001	0.10702	0.027271	0.10749	-0.018216	-0.11932	0.036543	-0.048014	-0.605	-0.62045	Other (outliers labelled)	-0.745672	0.664529
BLOC1S4	-0.1646	-0.03977	0.02322	-0.040569	-0.11326	-0.070731	-0.1843	0.24721	-0.31325	-0.52873	Other (outliers labelled)	-0.825486	-0.821868
BLOC1S5	-0.10024	-0.021835	-0.081287	-0.091773	0.010768	0.0099249	0.35122	0.20271	0.64742	0.13288	Other (outliers labelled)	1.06633	-0.989284
BLOC1S6	-0.061163	-0.061389	-0.12034	0.23434	0.05879	-0.0012474	-0.017948	0.49971	-0.28652	0.28283	Other (outliers labelled)	0.32088	-0.0503513
BLVRA	-0.11744	-0.026997	0.12032	-0.066991	-0.19574	-0.080353	0.1351	0.16928	-0.43402	-1.6626	Other (outliers labelled)	-1.1252	-0.631924
BLVRB	0.095016	-0.080443	-0.33477	0.037897	0.44827	-0.010681	-0.23378	-0.81939	-0.7735	0.028747	Other (outliers labelled)	-1.60981	1.08395
BLZF1	-0.089172	-0.18514	-0.22345	-0.11551	-0.1247	-0.19854	-0.29752	-0.50274	-1.136	-1.7782	Other (outliers labelled)	-3.40157	-1.35861
BMF	-0.11146	-0.021421	-0.061875	-0.11757	-0.035635	-0.13376	-0.065194	-0.090847	0.045165	-0.15766	Other (outliers labelled)	-0.549966	-1.01671
BMI1	-0.038592	0.10029	0.33129	-0.0052931	-0.11714	0.25078	-0.53179	-0.46604	-0.035504	-1.2399	Other (outliers labelled)	-1.37355	1.68457
BMP1	-0.18596	0.025531	0.029589	0.027388	-0.11814	0.041242	-0.36615	-0.76501	-0.22491	-3.043	Other (outliers labelled)	-2.97876	0.444213
BMP10	-0.0707	-0.11477	0.011833	-0.23729	-0.018514	0.1509	0.28585	0.10568	0.13741	-0.012036	Other (outliers labelled)	0.385466	-0.811798
BMP15	-0.02392	0.011747	0.015833	-0.0087019	-0.052008	-0.1268	-0.31212	-0.31582	-0.20207	-0.094652	Other (outliers labelled)	-1.0756	-0.142153
BMP2	-0.16726	-0.073022	-0.12912	-0.14898	-0.0022732	0.03654	-0.35906	0.0395	0.084113	-0.28651	Other (outliers labelled)	-0.8092	-0.970354
BMP2K	0.022625	-0.14943	-0.21217	0.057098	-0.32469	-0.2836	-0.057229	-0.33167	-0.25849	-0.074887	Other (outliers labelled)	-1.41734	-2.00605
BMP3	0.030276	-0.026423	0.069239	0.011445	0.2415	0.10594	0.0097435	0.050478	0.43467	0.90579	Other (outliers labelled)	1.19468	0.801761
BMP4	-0.051769	-0.2551	-0.021643	-0.11149	-0.18527	0.017676	0.29398	0.76625	0.42344	0.83994	Other (outliers labelled)	1.37502	-2.12988
BMP5	-0.070903	-0.0077053	-0.026185	-0.07501	-0.11207	-0.046331	-0.12853	-0.68744	0.16524	-0.42554	Other (outliers labelled)	-1.14944	-0.515985
BMP6	-0.039469	-0.0046216	0.094045	-0.024363	-0.061404	-0.3996	0.10044	-0.65089	0.18769	-0.71535	Other (outliers labelled)	-1.0092	-0.732485
BMP7	-0.16989	-0.19383	-0.40865	-0.014989	-0.061585	-0.1141	0.23849	0.34789	-0.56115	-0.78821	Other (outliers labelled)	-0.966281	-2.19454
BMP8A	0.025872	-0.021858	-0.23975	0.21467	-0.11047	-0.10711	0.46778	0.37296	0.16847	-0.26737	Other (outliers labelled)	0.693523	-0.918967
BMP8B	-0.015913	-0.077085	-0.0063514	0.1902	0.1612	0.093072	0.50558	0.41357	0.7116	0.90072	Other (outliers labelled)	2.29194	0.149868
BMPER	0.026111	0.093116	0.031545	0.047852	0.064646	-0.11616	0.17469	-0.59802	0.81833	0.25269	Other (outliers labelled)	0.566895	0.276156
BMPR1A	-0.1268	-0.072732	-0.060088	-0.15246	-0.098205	0.1084	-0.19049	-0.89459	-1.0359	-1.8893	Other (outliers labelled)	-3.1939	-0.0324501
BMPR1B	0.045861	0.0016576	-0.32682	0.08503	-0.043249	0.016562	0.045604	-0.28434	0.20119	0.53687	Other (outliers labelled)	-0.0179649	-0.606145
BMPR2	0.11878	-0.098313	-0.022287	-0.0063301	-0.0081898	-0.12784	-0.091303	-0.24901	-0.098708	-0.13532	Other (outliers labelled)	-0.658487	-0.18581
BMS1	0.2041	0.047753	-0.23343	0.42174	0.15086	-0.13166	-0.35423	-1.3579	-1.8603	-1.5976	Other (outliers labelled)	-3.90041	2.38063
BMX	-0.013263	0.16854	0.088353	-0.029525	0.062366	-0.012387	-0.092114	-0.10409	0.13896	-0.26409	Other (outliers labelled)	-0.0138954	0.771515
BNC1	-0.0043357	0.19382	-0.1078	0.14143	0.013143	-0.21701	0.091356	0.50367	0.51764	0.95746	Other (outliers labelled)	1.48464	-0.371514
BNC2	-0.25454	0.010636	0.112	-0.4432	-0.12979	0.3322	0.5566	0.71907	0.93267	-0.051084	Other (outliers labelled)	1.97795	-1.51332
BNIP1	0.19908	-0.31254	0.0443	0.17335	-0.1096	0.24843	-0.052559	0.58693	-0.047216	0.86897	Other (outliers labelled)	0.909845	0.0428387
BNIP2	-0.058251	0.20634	-0.019189	0.045861	-0.15913	-0.18843	0.24762	-0.16065	-1.0174	-3.0014	Other (outliers labelled)	-2.30672	0.334016
BNIP3	0.020346	0.13749	0.030796	-0.24295	0.06493	-0.15834	-0.055079	-0.13343	0.33846	0.073249	Other (outliers labelled)	0.0702575	-0.22613
BNIP3L	-0.029479	-0.18953	-0.28902	-0.045005	-0.10987	-0.10386	0.20516	0.12434	-0.25052	-0.43311	Other (outliers labelled)	-0.662132	-1.81721
BNIPL	-0.010989	-0.12467	0.018347	-0.038675	-0.21414	0.10946	-0.055978	0.18773	-0.2694	0.015799	Other (outliers labelled)	-0.374686	-0.708544
BOC	0.0090238	0.080709	-0.24757	0.0045276	0.13376	-0.03121	0.079319	0.18686	0.49746	0.58762	Other (outliers labelled)	0.950165	-0.335554
BOD1	0.19965	0.21133	0.1789	0.021576	0.3446	0.0020089	0.31237	0.23508	0.52155	0.1484	Other (outliers labelled)	1.87295	2.07886
BOD1L1	-0.10047	0.062825	-0.0063777	-0.00083293	0.28711	0.19409	-0.3546	-0.34854	-0.55867	-0.58085	Other (outliers labelled)	-1.17567	1.61154
BOD1L2	0.067603	0.01485	0.26597	-0.070686	-0.13768	-0.18031	0.14921	0.1802	0.041716	-0.10718	Other (outliers labelled)	0.283639	-0.211346
BOK	0.10255	0.030419	0.12039	0.19234	-0.15557	-0.090286	0.19164	0.4824	0.27387	0.42949	Other (outliers labelled)	1.19502	0.0058097
BOLA1	0.012296	-0.27411	-0.02482	-0.16201	-0.31223	-0.039917	0.078242	0.437	-0.041304	-0.85766	Other (outliers labelled)	-0.582419	-2.04608
BOLA2	-0.093656	-0.20681	-0.22145	-0.092332	0.0079049	-0.013171	0.65749	0.69274	0.61357	0.24141	Other (outliers labelled)	1.67077	-2.10953
BOLA2B	0.027046	-0.091989	-0.027509	0.025951	-0.069552	-0.033011	0.42131	0.016497	0.24241	0.1042	Other (outliers labelled)	0.625007	-0.678216
BOLA3	-0.13648	0.17385	0.10994	0.14116	0.20778	0.030784	0.35217	-0.044804	-0.42113	-1.8623	Other (outliers labelled)	-0.436121	1.63427
BOLL	0.12622	-0.24572	-0.017438	0.20498	-0.06459	-0.011899	-0.41836	-0.90939	0.26257	-0.91357	Other (outliers labelled)	-1.72283	0.335395
BOP1	-0.1764	-0.22765	-0.14795	0.24954	-0.0234	-0.021423	-0.21908	0.14729	-0.50477	-0.84537	Other (outliers labelled)	-1.29733	-0.634512
BORA	-0.042156	0.31613	0.077991	0.045657	0.32135	0.1523	0.75692	0.43273	0.9456	0.46042	Other (outliers labelled)	3.10163	1.50058
BPGM	0.022853	0.068931	-0.086089	0.18074	0.012548	-0.031058	-0.16768	0.024089	-0.80625	-0.99281	Other (outliers labelled)	-1.29076	0.806675
BPHL	0.046061	0.033992	0.126	-0.068681	0.030364	0.17653	-0.13681	-0.42671	-0.47893	-1.9717	Other (outliers labelled)	-1.68591	1.43829
BPI	0.076547	-0.053376	-0.090017	-0.11165	-0.30958	-0.18959	0.82584	0.24456	-0.43435	-0.26092	Other (outliers labelled)	0.19446	-1.86038
BPIFA1	0.044913	-0.005759	0.014302	0.042442	0.10986	0.2294	-0.093172	0.1286	-0.52491	-0.60939	Other (outliers labelled)	-0.441824	1.24317
BPIFA2	0.1161	-0.10444	-0.006107	0.051375	0.01714	-0.01272	0.099314	0.30238	0.53053	0.54872	Other (outliers labelled)	1.1252	-0.253608
BPIFA3	0.028248	-0.019438	0.0051614	0.061804	-0.086976	-0.0062873	0.23081	0.77803	0.07865	0.25804	Other (outliers labelled)	1.15868	-0.48608
BPIFB1	0.053495	-0.21224	0.13131	-0.0066292	-0.10544	-0.23259	-0.13208	-0.50948	-0.14929	-0.38055	Other (outliers labelled)	-1.2978	-0.628381
BPIFB2	0.24706	0.28488	0.24873	0.31506	0.1276	0.14295	-0.36277	-0.90324	-0.57788	-1.5423	Other (outliers labelled)	-1.62449	4.01637
BPIFB3	-0.12622	-0.051126	-0.085938	0.094824	0.031667	-0.05336	-0.14991	-0.013887	-0.31052	-0.79881	Other (outliers labelled)	-1.01068	-0.182979
BPIFB4	0.16378	0.16971	-0.055142	0.11	0.099542	0.027782	0.10604	-0.16938	1.1451	1.5969	Other (outliers labelled)	2.0569	0.715685
BPIFB6	-0.1612	-0.026498	0.1192	-0.18367	-0.006228	0.18645	-0.41201	0.20252	-0.63913	-0.49692	Other (outliers labelled)	-1.13231	0.173918
BPIFC	0.070709	0.14642	-0.17493	0.15456	-0.050141	0.094264	0.38108	0.43836	0.75455	-0.17577	Other (outliers labelled)	1.58141	0.087258
BPNT1	-0.05312	0.099231	0.25837	-0.14647	-0.0084931	-0.087872	-0.018212	-0.046251	0.093549	0.025218	Other (outliers labelled)	0.0991913	0.210473
BPTF	-0.018487	0.24778	0.08788	-0.075405	0.12284	0.06717	-0.0049027	0.029152	-0.26878	0.22914	Other (outliers labelled)	0.248609	1.17224
BPY2	-0.12822	-0.027851	-0.15566	-0.21064	-0.020508	-0.075219	-0.32895	-0.061475	-0.13933	-0.031579	Other (outliers labelled)	-1.03446	-1.20012
BPY2B	-0.13007	-0.012137	-0.081075	-0.15304	0.084933	0.015382	0.5188	0.49937	0.7018	1.0964	Other (outliers labelled)	2.0927	-1.26091
BPY2C	-0.094111	0.022883	-0.088047	-0.033929	0.064248	0.11361	-0.27646	-0.088697	0.43772	-0.55793	Other (outliers labelled)	-0.318654	0.0910617
BRAF	-0.17986	0.20488	0.076518	-0.060654	0.081504	-0.049724	0.31597	-0.11464	0.18881	-0.89782	Other (outliers labelled)	0.12879	0.316274
BRAP	-0.017594	0.10577	-0.10082	-0.089541	0.43518	0.011812	0.32016	0.13736	0.20653	-0.047895	Other (outliers labelled)	1.02483	0.849192
BRAT1	-0.078659	-0.0091624	-0.30322	0.034397	-0.26864	-0.319	0.17169	0.1087	-0.28784	-1.0909	Other (outliers labelled)	-1.21039	-2.09952
BRCA1	-0.052421	-0.29714	-0.28727	-0.036317	0.16443	-0.1406	-0.31709	-0.83353	-0.76382	0.0072694	Other (outliers labelled)	-2.34883	-0.89815
BRCA2	-0.036245	-0.27576	-0.20244	-0.10274	-0.13269	-0.077955	-0.11651	-0.56678	-0.25329	-1.0282	Other (outliers labelled)	-2.05552	-1.56063
BRCC3	0.027959	-0.20632	-0.14625	-0.12364	-0.2459	-0.024373	-0.016658	-0.047595	0.32372	-1.1446	Other (outliers labelled)	-0.921358	-1.68123
BRD1	-0.050153	0.069655	-0.0068357	-0.024404	-0.053107	-0.1103	-0.093317	-0.2038	-0.16355	-1.2669	Other (outliers labelled)	-1.19531	-0.0380774
BRD2	-0.19354	-0.30572	-0.54039	-0.16642	-0.41838	-0.28128	-0.41871	-0.25464	0.28182	1.0021	Other (outliers labelled)	-1.52649	-4.59898
BRD3	0.050297	-0.04854	0.14375	0.035315	-0.071638	0.23203	0.062902	-0.26238	-0.18454	-0.65362	Other (outliers labelled)	-0.449689	0.917774
BRD4	0.16409	-0.036347	-0.22023	0.18619	-0.022253	-0.23268	-0.025503	-0.54499	-0.22972	-1.6949	Other (outliers labelled)	-1.76822	0.112608
BRD7	0.10577	0.42033	0.11969	0.15831	0.34839	0.13012	0.74067	0.65225	1.0618	1.53	Other (outliers labelled)	4.17087	2.20283
BRD8	-0.12158	0.19479	-0.23996	0.11101	0.3788	0.10131	-0.031148	-0.61975	0.32131	0.17213	Other (outliers labelled)	0.0838192	1.2751
BRD9	0.028988	-0.10173	-0.25877	-0.085809	-0.13641	-0.30329	-0.0025465	-0.32117	-0.11894	-0.34555	Other (outliers labelled)	-1.25571	-1.80954
BRDT	0.19568	0.013319	0.18115	-0.18015	0.14155	0.14883	-0.25675	-0.40092	0.39367	0.45891	Other (outliers labelled)	0.229025	1.2811
BRE	-0.11383	-0.13421	-0.30605	-0.16685	-0.17194	-0.21331	0.15582	-0.22632	0.11974	-0.52541	Other (outliers labelled)	-1.00102	-2.52188
BRF1	0.092548	0.025053	0.22582	0.21125	0.17141	0.13543	0.25148	0.14025	0.72815	-0.27175	Other (outliers labelled)	1.54797	1.7168
BRF2	0.032481	0.13797	-0.21763	0.15368	0.47278	0.2728	0.54174	0.52706	0.82797	-0.56028	Other (outliers labelled)	2.29691	1.6638
BRI3	-0.0041473	-0.031253	0.29843	-0.071825	0.063023	0.024544	0.77912	1.0194	-0.01564	0.40434	Other (outliers labelled)	2.34731	0.024497
BRI3BP	0.023695	-0.065524	-0.090262	-0.064552	-0.082747	-0.12206	0.16444	0.4363	0.096091	-0.57127	Other (outliers labelled)	0.110801	-1.07863
BRICD5	0.012237	-0.016612	0.037674	0.018283	0.016797	-0.0028277	0.090294	0.24563	-0.16455	0.42366	Other (outliers labelled)	0.427035	0.0219954
BRINP1	-0.0032564	-0.13078	-0.12341	0.064945	-0.12375	-0.088787	0.15161	0.25368	0.82131	0.5147	Other (outliers labelled)	1.02395	-1.46694
BRINP2	-0.0080634	-0.12633	-0.37569	0.14788	-0.17408	-0.18909	0.25306	-0.17661	-0.52961	-1.7404	Other (outliers labelled)	-1.76929	-1.40176
BRINP3	-0.098013	0.10239	0.055629	0.10158	0.36969	0.31554	-0.01267	0.68864	0.56751	-0.28596	Other (outliers labelled)	1.67311	1.76239
BRIP1	0.22881	0.13874	-0.035882	-0.072658	0.21675	0.0035669	-0.11976	-1.0482	-0.25149	-1.0744	Other (outliers labelled)	-1.52978	1.88215
BRIX1	0.05969	0.30528	-0.41372	-0.12605	0.25301	-0.21922	0.32109	0.04253	-0.07747	-1.8509	Other (outliers labelled)	-0.545686	0.145502
BRK1	-0.15935	-0.11829	0.021055	-0.19899	-0.1538	0.11821	0.68725	0.094854	0.36017	-0.027031	Other (outliers labelled)	0.889481	-1.55893
BRMS1	-0.33835	-0.06848	-0.28165	-0.30121	0.13247	-0.19076	1.0087	1.2466	0.26326	0.00026653	Other (outliers labelled)	2.02433	-3.08306
BRMS1L	0.12598	-0.13117	0.094597	0.22792	-0.010553	-0.15831	0.4754	0.4408	1.2929	1.7256	Other (outliers labelled)	2.97532	-0.663313
BROX	0.029985	0.12179	0.065503	0.078133	0.056624	0.14586	0.091132	-0.044215	0.66937	0.30708	Other (outliers labelled)	1.13975	0.929541
BRPF1	-0.054894	0.14748	0.19045	0.014294	0.32666	0.58057	0.084918	0.38703	-0.81687	-1.7088	Other (outliers labelled)	-0.106526	3.23116
BRPF3	0.034717	-0.096958	0.13775	0.11592	-0.012501	0.04435	0.26858	0.58562	-0.12271	-0.55784	Other (outliers labelled)	0.636614	0.288785
BRS3	0.062461	-0.068641	-0.33603	0.051709	-0.31037	-0.27197	-0.14624	0.16964	-0.051668	0.14205	Other (outliers labelled)	-0.749449	-2.15479
BRSK1	-0.07816	0.2737	0.18681	0.35194	0.11041	0.092119	0.79826	0.45064	0.28922	0.053645	Other (outliers labelled)	2.36313	1.70033
BRSK2	0.0085046	-0.090711	0.10354	-0.1498	-0.38331	0.021836	0.048572	-0.32895	-0.67727	-1.246	Other (outliers labelled)	-1.86636	-0.824421
BRWD1	-0.032369	0.17266	0.11258	-0.024518	0.22276	0.18352	0.31764	0.30463	0.11288	-0.26314	Other (outliers labelled)	1.17107	1.40824
BRWD3	0.0045258	0.11315	0.16272	0.096054	-0.25331	-0.28648	-0.28146	0.22336	0.81471	0.87245	Other (outliers labelled)	0.794517	-0.772716
BSCL2	0.096481	0.084088	0.10701	0.054883	-0.22759	-0.023135	0.20508	0.64233	0.51053	0.9744	Other (outliers labelled)	1.76607	-0.441024
BSDC1	-0.050546	0.11579	-0.1542	0.10325	0.12846	-0.18813	0.19413	0.16338	0.60664	0.88055	Other (outliers labelled)	1.30616	-0.424621
BSG	0.0090619	-0.17006	0.062073	0.11005	-0.15696	0.060258	0.67834	0.53476	0.73982	0.41838	Other (outliers labelled)	2.05445	-1.02287
BSN	-0.13732	-0.023721	-0.0057462	-0.003844	0.086491	-0.13728	0.095639	0.3377	0.52981	0.29941	Other (outliers labelled)	0.900062	-0.78624
BSND	-0.28341	0.056786	0.12144	-0.33425	-0.068621	-0.20987	-0.44639	-0.31264	-0.61633	-1.4177	Other (outliers labelled)	-2.50884	-0.909726
BSPH1	0.078358	0.24166	0.19771	-0.10895	0.054426	0.21719	-0.19088	-1.0574	-0.77315	-1.3644	Other (outliers labelled)	-2.06154	2.49923
BSPRY	-0.09431	-0.097696	-0.14988	-0.039374	-0.097422	-0.16764	-0.13969	-0.1211	-0.023467	-0.11846	Other (outliers labelled)	-0.871697	-1.41409
BST1	-0.14996	-0.13035	-0.19746	-0.16605	-0.081758	-0.15621	-0.44384	-0.088055	-0.12981	-0.32662	Other (outliers labelled)	-1.55211	-1.776
BST2	0.23081	-0.076702	0.10335	0.19437	0.08825	-0.17497	0.21484	0.64174	0.36238	0.25635	Other (outliers labelled)	1.51357	0.4161
BSX	0.10752	-0.016008	0.17069	0.040094	0.0025166	0.13002	-0.031219	-0.25376	-0.90414	-1.4578	Other (outliers labelled)	-1.48647	1.54126
BTAF1	0.056522	0.088081	-0.1333	0.046994	0.079116	-0.34947	0.021836	0.086898	0.035909	-0.21643	Other (outliers labelled)	-0.131797	-0.394623
BTBD1	-0.12027	0.045135	-0.007393	0.04958	0.20259	0.28192	0.47959	-0.15334	0.04129	0.21564	Other (outliers labelled)	0.939025	0.944488
BTBD10	0.26271	0.035003	-0.18472	0.28693	-0.11017	-0.05014	-0.10698	-0.11881	0.21826	-0.12816	Other (outliers labelled)	-0.084409	0.490997
BTBD11	-0.0076305	-0.07584	-0.18715	0.017914	0.01112	-0.32237	0.57055	0.46524	0.88467	1.5243	Other (outliers labelled)	2.20807	-2.09768
BTBD16	0.11959	0.25027	0.21688	-0.10768	0.049107	0.10728	-0.036042	0.19331	-0.42179	-1.0912	Other (outliers labelled)	-0.262076	1.81591
BTBD17	-0.17258	-0.021041	-0.11389	0.15958	0.12231	-0.04184	0.086668	0.48108	0.61455	1.1351	Other (outliers labelled)	1.58257	-0.662429
BTBD18	-0.091008	-0.032624	-0.053724	-0.040591	0.011431	0.19921	0.065287	-0.03507	0.14176	0.032317	Other (outliers labelled)	0.171582	-0.0875327
BTBD19	-0.10834	-0.082672	-0.077456	0.16632	-0.11929	0.15529	-0.29055	-0.74035	-0.44714	-0.29407	Other (outliers labelled)	-1.73003	0.218462
BTBD2	0.14851	0.14205	0.15813	0.049154	-0.067765	0.097052	-0.16134	-0.36421	0.093527	-0.36581	Other (outliers labelled)	-0.312129	1.4101
BTBD3	0.07189	-0.080336	0.39489	0.071229	-0.10752	0.24451	0.10576	-0.2198	1.0818	1.2683	Other (outliers labelled)	1.82823	0.785414
BTBD6	-0.10295	0.11436	-0.015937	-0.10047	0.026448	-0.088772	0.32035	0.56148	0.35173	0.48382	Other (outliers labelled)	1.37992	-0.756671
BTBD7	-0.10835	-0.39262	-0.054095	-0.029568	-0.097639	-0.04209	0.0097842	-0.17735	0.29208	0.46751	Other (outliers labelled)	-0.268282	-1.91961
BTBD8	-0.42767	-0.10649	-0.37732	-0.20782	0.075252	-0.12955	-0.21306	-0.50306	0.12958	0.36678	Other (outliers labelled)	-1.25117	-2.48323
BTBD9	0.14521	-0.12918	-0.12303	0.021337	-0.26611	-0.12954	0.13	0.25321	0.61283	0.86545	Other (outliers labelled)	0.884323	-1.68297
BTC	0.10907	0.080694	0.54097	0.52655	0.091271	0.34146	-0.49949	-0.046523	-0.078375	-0.75396	Other (outliers labelled)	0.0377869	4.11165
BTD	-0.044986	-0.14775	-0.2042	0.114	0.017841	0.089274	0.039845	-0.043026	-0.12205	0.10044	Other (outliers labelled)	-0.236499	-0.458273
BTF3	-0.035577	-0.0020876	0.032881	0.17897	0.12422	0.05951	0.76235	0.43749	0.099839	0.083407	Other (outliers labelled)	1.73327	0.394636
BTF3L4	0.01205	-0.059632	-0.021664	-0.011589	0.11848	0.0014698	0.17833	-0.4795	0.031508	-2.0667	Other (outliers labelled)	-1.16386	0.542562
BTG1	0.0081508	-0.028064	0.065846	0.10384	-0.0009219	-0.19485	0.031362	-0.47605	-0.5855	-0.5309	Other (outliers labelled)	-1.25657	0.275704
BTG2	0.10869	0.08102	-0.096976	-0.0066258	0.017729	-0.094967	0.18794	0.26019	-0.39791	-0.24813	Other (outliers labelled)	-0.00209904	0.0736652
BTG3	0.07721	0.10361	-0.042387	0.21506	0.044811	-0.31992	-0.36708	-0.014174	0.4333	0.04864	Other (outliers labelled)	-0.0695625	0.232861
BTG4	-0.20523	-0.075186	0.19347	-0.019146	-0.146	0.10871	0.079668	0.21869	0.31868	0.35545	Other (outliers labelled)	0.631169	-0.666235
BTK	0.0030248	0.043344	-0.26294	0.13504	-0.060198	-0.0078987	0.67654	0.80715	0.85891	0.77521	Other (outliers labelled)	2.56226	-1.22716
BTLA	-0.038542	0.032222	0.24836	0.037498	-0.1208	0.016188	0.31968	-0.0038228	0.78525	0.48274	Other (outliers labelled)	1.39782	-0.0476028
BTN1A1	0.12749	0.12521	0.15359	-0.0078447	0.020225	0.13622	0.10577	0.23395	0.013343	-0.19329	Other (outliers labelled)	0.659112	1.22878
BTN2A1	0.20142	0.24616	-0.36442	0.047489	0.23021	0.056518	0.13851	0.083996	-0.021906	-0.22264	Other (outliers labelled)	0.422248	1.09958
BTN2A2	0.043562	0.06821	0.19572	-0.011802	-0.0081314	-0.015247	-0.05813	-0.1856	0.23157	0.15786	Other (outliers labelled)	0.205693	0.643803
BTN3A1	0.082937	-0.081822	-0.026834	-0.10338	-0.10024	0.019666	0.3422	0.43347	0.35175	0.65756	Other (outliers labelled)	1.26514	-0.983507
BTN3A2	-0.073972	0.065065	0.17178	0.084169	0.040787	0.10555	-0.062448	0.13853	-0.76633	-1.4828	Other (outliers labelled)	-1.03587	1.33426
BTN3A3	-0.21946	-0.048967	-0.17636	-0.22452	-0.071442	-0.21485	-0.26732	-0.33861	-0.097743	9.9103e-06	Other (outliers labelled)	-1.41382	-1.93246
BTNL10	0.05309	-0.20637	-0.049231	0.091219	-0.023395	-0.12552	0.61921	0.47303	0.44703	0.47221	Other (outliers labelled)	1.58243	-1.23504
BTNL2	-0.12171	-0.096674	-0.02532	-0.07262	-0.085755	-0.0073453	-0.042884	0.16025	-0.30389	-0.11104	Other (outliers labelled)	-0.53322	-0.925217
BTNL3	-0.09086	0.025637	0.012752	0.16156	0.032261	0.15646	0.12648	-0.074257	0.12178	0.28016	Other (outliers labelled)	0.505828	0.55863
BTNL8	0.11654	-0.11712	-0.0097869	-0.080664	-0.16942	-0.15388	-0.11188	-0.51377	0.032615	0.35734	Other (outliers labelled)	-0.807575	-0.887319
BTNL9	-0.066499	0.10496	0.070212	-0.22966	-0.012624	0.10887	-0.033516	0.11982	-0.23272	-0.44825	Other (outliers labelled)	-0.322941	0.122612
BTRC	-0.020831	-0.20834	-0.20153	0.053229	-0.013606	0.1494	0.52781	0.65133	0.46978	0.62327	Other (outliers labelled)	1.75404	-1.27016
BUB1	-0.089935	0.070286	0.41146	0.24933	0.41122	0.51644	-0.28821	0.38601	-0.11238	-0.67882	Other (outliers labelled)	0.770495	3.80644
BUB1B	0.31655	0.083582	-0.074098	0.28147	0.29498	0.080057	-0.2122	-0.91381	-0.79817	-2.4107	Other (outliers labelled)	-2.32618	3.31192
BUB3	0.09923	0.28843	0.046664	0.12815	0.45861	0.36998	0.47729	1.0545	0.42291	-0.25461	Other (outliers labelled)	2.9218	2.85154
BUD13	-0.042025	0.14106	-0.23145	0.052504	0.10396	-0.14289	0.086355	-0.11001	-0.56704	-2.3287	Other (outliers labelled)	-1.67791	0.360297
BUD31	-0.10563	-0.43733	0.14798	-0.12578	-0.41592	-0.57643	-1.7553	-1.7562	-1.1598	-1.2734	Other (outliers labelled)	-6.69008	-2.02638
BVES	0.25597	0.016408	0.14462	0.0074796	0.19185	-0.085254	0.084777	-0.042728	-0.5982	-0.56551	Other (outliers labelled)	-0.354516	1.56303
BYSL	0.21379	-0.30212	0.11909	0.30738	0.0083428	-0.1513	0.48614	0.76104	-1.0153	-1.1102	Other (outliers labelled)	-0.0535384	0.34711
BZRAP1	-0.020129	0.064445	-0.082362	0.08136	0.028131	-0.22177	0.30949	0.071552	1.2182	-0.63507	Other (outliers labelled)	1.08487	-0.657494
BZW1	-0.14323	-0.18498	-0.21428	-0.12376	-0.31081	-0.074686	0.042528	0.020818	0.022419	-0.022862	Other (outliers labelled)	-0.746501	-2.59869
BZW2	0.050209	-0.15625	-0.032805	0.030279	0.052235	0.3856	-0.15721	-0.13746	-0.53974	-0.84991	Other (outliers labelled)	-1.00858	1.05665
C10orf10	-0.065495	-0.19343	-0.1147	-0.083712	-0.23232	0.12601	-0.49544	0.17082	-0.013823	-0.98213	Other (outliers labelled)	-1.40582	-1.18461
C10orf105	0.0792	-0.068018	0.14913	0.0039036	-0.072917	0.042459	-0.18829	-0.028442	0.01572	-0.18006	Other (outliers labelled)	-0.288199	0.346009
C10orf107	0.084889	0.056928	-0.015971	0.090175	0.25413	0.080791	-0.24955	-0.57706	-0.55632	-1.5034	Other (outliers labelled)	-1.66275	2.03304
C10orf111	0.059031	-0.054708	0.039622	0.13672	-0.088043	0.050942	0.42143	0.55614	0.38728	0.27038	Other (outliers labelled)	1.55369	-0.232409
C10orf113	-0.0023201	-0.21437	-0.052284	-0.23205	0.042067	-0.070221	0.40462	0.22739	0.78698	0.45617	Other (outliers labelled)	1.24956	-1.69602
C10orf12	-0.16164	0.0649	-0.037483	-0.043421	0.10191	-0.2503	0.013335	-0.34798	-0.80145	-2.5438	Other (outliers labelled)	-2.41812	0.0929681
C10orf120	0.057521	0.081784	0.31781	-0.050969	0.093827	0.19506	-0.3112	-0.61102	0.16734	0.085777	Other (outliers labelled)	-0.276484	1.89946
C10orf126	0.024066	-0.0051125	-0.22542	-0.043141	-0.0019276	-0.036638	0.27822	0.2829	0.94358	1.1912	Other (outliers labelled)	1.76619	-1.27486
C10orf128	0.020981	-0.11282	-0.23457	0.16929	-0.1164	-0.036596	-0.057333	-0.36774	-0.14522	-0.88811	Other (outliers labelled)	-1.29641	-0.514426
C10orf131	-0.079457	0.02298	-0.23248	0.11977	-0.029891	-0.022031	0.030427	0.64812	0.31119	0.30579	Other (outliers labelled)	0.870545	-0.885107
C10orf142	-0.092925	-0.081233	-0.2274	0.025833	-0.051569	-0.31328	7.3683e-05	-0.008302	0.20164	-0.081197	Other (outliers labelled)	-0.445462	-1.75147
C10orf2	-0.028543	0.05377	0.097649	0.028554	0.028922	-0.1458	0.40768	0.37593	0.44426	-2.005	Other (outliers labelled)	0.332087	0.0617246
C10orf25	-0.26547	0.040963	-0.052444	-0.2097	-0.04736	-0.058916	0.30657	0.045551	-0.11122	-0.78614	Other (outliers labelled)	-0.425038	-1.27303
C10orf32	-0.046946	0.043576	0.029644	-0.14062	-0.10986	0.11558	0.32816	0.25861	0.67477	0.99344	Other (outliers labelled)	1.62715	-0.79816
C10orf35	0.070921	0.065271	0.095933	0.0025157	0.049251	0.14199	0.040439	0.29061	0.20007	0.34147	Other (outliers labelled)	0.957258	0.792119
C10orf53	0.028224	0.11139	0.026974	0.18589	0.12173	0.087027	0.10127	-0.26314	0.098112	-0.11187	Other (outliers labelled)	0.282979	1.37314
C10orf54	0.14152	0.036517	0.033617	0.1362	0.11909	0.14724	0.35557	-0.23791	-1.4738	-1.6411	Other (outliers labelled)	-1.44167	2.04825
C10orf55	-0.27205	-0.064586	0.13878	-0.088811	0.17639	0.29611	0.38596	0.48528	1.039	1.2939	Other (outliers labelled)	2.66149	-0.299802
C10orf62	0.11003	0.078724	-0.011181	0.037133	-0.091902	-0.0027869	0.24747	0.28372	0.30805	0.044242	Other (outliers labelled)	0.90136	-0.0107827
C10orf67	-0.24091	-0.10801	0.30474	0.115	-0.1139	0.013347	-0.22506	-0.38024	0.078199	0.61923	Other (outliers labelled)	-0.341778	-0.100451
C10orf71	0.019708	0.01273	0.050695	0.13706	0.073921	0.14703	0.22099	0.021269	0.11506	0.1513	Other (outliers labelled)	0.751146	0.868495
C10orf76	0.17356	-0.10687	-0.046837	0.15176	0.0096165	0.12906	0.55629	0.83173	1.4427	1.9058	Other (outliers labelled)	3.79047	-0.515128
C10orf82	0.069175	0.023652	0.17242	0.053427	-0.039287	0.089996	0.11994	0.38545	-0.016857	0.39571	Other (outliers labelled)	0.917256	0.595785
C10orf88	0.035737	-0.10854	0.3026	-0.063939	-0.11086	0.030195	0.45633	0.039302	0.509	0.34472	Other (outliers labelled)	1.23906	-0.237064
C10orf90	0.027628	0.16367	0.013615	0.01089	-0.048942	-0.11621	0.55333	0.057736	0.17282	-0.12173	Other (outliers labelled)	0.854013	-0.069873
C10orf91	0.069917	0.001157	0.14111	0.029987	-0.13862	-0.0090649	0.10019	0.40843	0.63991	0.95788	Other (outliers labelled)	1.53582	-0.339073
C10orf95	-0.018593	0.048503	-0.14612	0.15893	-0.32695	-0.16358	-0.11307	0.21548	0.10908	0.43193	Other (outliers labelled)	-0.0740461	-1.30233
C10orf99	-0.15398	-0.07189	0.22968	0.075332	0.0057256	0.092606	-0.20883	-0.34501	0.018114	-1.1887	Other (outliers labelled)	-1.02297	0.725709
C11orf1	-0.04666	-0.0035094	0.075404	0.090645	-0.067601	0.018848	0.076427	-0.057182	0.021243	0.00084627	Other (outliers labelled)	0.0624896	0.0896936
C11orf16	0.14141	0.13392	0.21481	-0.03023	0.12333	-0.060165	-0.013174	-0.019997	-0.35329	-0.55287	Other (outliers labelled)	-0.218695	1.51433
C11orf21	0.00077769	-0.15102	-0.040631	-0.13762	0.0083106	0.013391	-0.31342	-0.1829	0.16458	0.48112	Other (outliers labelled)	-0.433652	-0.671067
C11orf24	-0.037198	-0.068514	0.076327	-0.10136	-0.056416	-0.094832	-0.20175	0.062295	0.12078	0.24708	Other (outliers labelled)	-0.188247	-0.679771
C11orf30	-0.11015	0.013905	0.32498	-0.046153	0.23892	0.3981	-0.17831	-0.081382	0.50664	-0.14406	Other (outliers labelled)	0.721879	1.93168
C11orf31	-0.32024	0.00089442	-0.18508	-0.10579	-0.048507	-0.015507	0.65741	0.17583	0.14256	-0.79271	Other (outliers labelled)	0.277636	-1.73131
C11orf40	0.15131	0.09537	-0.028122	0.032641	0.014167	-0.087435	0.012685	0.56	0.51497	0.74982	Other (outliers labelled)	1.44673	0.0111265
C11orf42	0.092114	-0.098218	0.02878	-0.18184	-0.21664	-0.27152	0.26563	0.19515	0.23948	0.51319	Other (outliers labelled)	0.451311	-1.83683
C11orf44	0.0047365	0.017382	0.032777	0.10943	-0.18627	-0.16331	0.061988	0.11269	0.29048	-0.36707	Other (outliers labelled)	0.0558825	-0.58425
C11orf45	-0.038361	-0.044751	0.2742	0.055467	-0.016689	0.10714	0.24507	0.44674	1.121	1.3115	Other (outliers labelled)	2.54999	-0.0104073
C11orf49	-0.010334	0.11364	0.15086	0.08354	-0.031034	-0.064541	-0.1472	0.023308	-0.23638	-0.11475	Other (outliers labelled)	-0.273872	0.697043
C11orf52	-0.033662	-0.071759	0.014327	0.042195	-0.15699	0.010327	0.19679	0.04985	0.44251	0.55491	Other (outliers labelled)	0.735356	-0.842076
C11orf53	-0.35777	-0.043929	-0.090028	-0.095331	0.084166	0.053208	-0.20981	0.17144	0.36214	0.46207	Other (outliers labelled)	0.162338	-1.14301
C11orf54	-0.042594	0.025911	0.019247	-0.22439	-0.17966	0.24237	0.53546	0.86285	-0.13795	-0.778	Other (outliers labelled)	0.88805	-0.712401
C11orf57	-0.21318	-0.15314	-0.0077091	-0.10454	0.032083	-0.21824	0.15375	-0.19402	-0.32995	-1.4273	Other (outliers labelled)	-1.41624	-1.18008
C11orf58	-0.058723	-0.41626	-0.58347	-0.11511	-0.1221	-0.095957	0.42653	0.53897	0.44651	-0.15025	Other (outliers labelled)	0.285898	-3.75916
C11orf63	0.20497	-0.050876	0.53812	0.15214	0.32075	0.42547	0.33402	0.3253	0.24459	0.87822	Other (outliers labelled)	2.50381	3.27386
C11orf65	-0.12959	-0.11988	0.05016	-0.13942	0.049553	0.17187	0.11316	0.44543	0.49916	0.44897	Other (outliers labelled)	1.1514	-0.659344
C11orf68	-0.035953	-0.097027	0.10118	0.0013232	-0.16231	-0.12852	0.13916	0.22553	0.35739	0.066555	Other (outliers labelled)	0.447665	-1.05184
C11orf70	0.16538	-0.12837	-0.0097319	0.14677	0.0098404	0.20045	0.26324	0.013246	0.34256	0.37	Other (outliers labelled)	1.00599	0.544898
C11orf71	-0.062148	0.022237	-0.021786	0.0012979	-0.027007	-0.10461	0.45857	0.61646	0.15818	0.57807	Other (outliers labelled)	1.42037	-0.916276
C11orf73	-0.11722	-0.19909	-0.17731	0.076591	0.026132	-0.01144	0.86155	0.74098	1.7952	2.1452	Other (outliers labelled)	4.03471	-2.34629
C11orf74	-0.097186	0.075618	-0.024557	0.012104	0.10533	0.33426	-0.4957	-1.6823	-0.68307	-1.4719	Other (outliers labelled)	-3.22974	2.09223
C11orf80	-0.25836	-0.11298	0.062919	0.17338	0.24979	0.042556	-0.14829	-0.5734	-0.47477	-0.26364	Other (outliers labelled)	-1.14231	0.804456
C11orf84	0.11853	-0.028545	-0.21724	0.17274	-0.14795	0.12974	0.17534	-0.33081	-0.44312	-1.5235	Other (outliers labelled)	-1.2989	0.342172
C11orf85	0.27106	0.058268	-0.0026151	0.25783	-0.19193	-0.27423	0.70901	0.61459	0.8652	1.0762	Other (outliers labelled)	2.68748	-0.661854
C11orf86	-0.062438	-0.12076	0.07342	0.069236	0.11072	0.08836	0.3244	0.54321	1.3802	1.1161	Other (outliers labelled)	2.75834	-0.48461
C11orf87	-0.051631	0.074015	0.076489	-0.0045658	0.083602	-0.086755	-0.036397	-0.39774	0.28212	-0.034228	Other (outliers labelled)	-0.12286	0.357179
C11orf88	0.048856	-0.014642	0.20715	0.13516	0.14929	0.18265	0.54291	0.40758	0.94286	0.80648	Other (outliers labelled)	2.7651	0.940744
C11orf91	-0.01255	0.14023	0.18443	0.019978	0.090896	0.15299	-0.24417	-0.14785	-0.26748	-0.37925	Other (outliers labelled)	-0.43334	1.65367
C11orf94	0.049396	-0.057097	-0.008373	0.045374	0.045116	-0.20965	-0.51714	-0.55594	-0.34636	-0.8588	Other (outliers labelled)	-2.02117	0.295839
C11orf95	0.13763	-0.12102	0.048516	-0.041443	-0.0083417	0.1362	0.36686	0.4621	0.63758	0.98087	Other (outliers labelled)	1.98378	-0.300551
C11orf96	0.0013401	-0.20816	-0.090849	-0.046391	-0.11968	-0.11067	0.1706	0.30926	0.066681	0.65064	Other (outliers labelled)	0.399725	-1.69078
C11orf97	0.097293	-0.16618	-0.11237	0.04038	-0.081227	-0.15618	-0.015032	0.13973	-0.0048545	-0.52041	Other (outliers labelled)	-0.485885	-0.902
C11orf98	-0.098113	0.01694	0.042439	-0.060209	0.072222	0.087981	0.329	-0.12821	0.091913	-0.54856	Other (outliers labelled)	0.170393	0.178015
C12orf10	-0.0075635	-0.22126	-0.31068	-0.013847	-0.13662	-0.27199	0.044214	0.34109	0.50802	-0.0073342	Other (outliers labelled)	0.0510213	-2.56353
C12orf29	-0.23251	-0.13814	-0.12911	-0.038	-0.16646	-0.47321	0.14956	0.0094048	-0.094102	-0.02477	Other (outliers labelled)	-0.779463	-2.7758
C12orf4	0.12605	-0.019307	0.22794	0.34522	0.031141	0.051969	0.42394	-0.21882	0.38556	-0.83886	Other (outliers labelled)	0.720303	1.63104
C12orf40	0.20622	-0.011428	-0.31981	-0.10467	-0.076071	-0.22399	0.27784	-0.6482	-1.1462	-1.3095	Other (outliers labelled)	-2.33878	-0.56394
C12orf42	0.1882	-0.076926	-0.01834	0.24267	-0.26892	-0.18443	0.50395	0.20426	-1.0733	-1.1506	Other (outliers labelled)	-0.889251	-0.209965
C12orf43	0.010037	0.23528	0.078754	0.070725	0.074049	-0.066727	0.42456	0.15599	0.066219	-0.90451	Other (outliers labelled)	0.605077	0.961413
C12orf45	0.10395	0.2639	0.21442	0.16398	0.13434	0.14132	0.65179	0.52805	0.22125	-1.7922	Other (outliers labelled)	1.40168	2.27411
C12orf49	0.031979	0.020093	-0.13488	-0.033154	-0.14218	-0.10272	0.48123	0.56733	0.70986	0.96037	Other (outliers labelled)	1.90578	-1.55243
C12orf50	-0.12866	0.039835	0.070345	-0.014674	0.05519	0.16401	-0.31299	-0.54828	-0.44131	-1.0984	Other (outliers labelled)	-1.67641	1.02904
C12orf54	0.012466	-0.027109	0.11704	0.17982	0.045818	0.22409	0.22282	0.1871	-0.27289	-1.2294	Other (outliers labelled)	-0.00832583	1.34692
C12orf56	-0.22207	0.0070264	0.073865	-0.11094	0.066911	0.19012	0.026054	-0.19143	-0.51849	0.019694	Other (outliers labelled)	-0.550415	0.242125
C12orf57	-0.039671	0.11623	-0.095364	0.069046	-0.010251	0.011672	0.09301	0.032122	0.04576	0.041043	Other (outliers labelled)	0.216449	0.0789648
C12orf60	0.21514	0.098243	0.10494	0.1799	-0.16821	-0.04568	-0.015328	0.63038	0.26132	-0.71103	Other (outliers labelled)	0.653894	0.648521
C12orf65	0.12508	0.20262	0.18052	0.3253	0.27817	-0.2278	0.33792	0.22412	-0.089526	-1.346	Other (outliers labelled)	0.548335	2.23119
C12orf66	0.0076909	-0.025463	-0.26317	-0.11075	0.1418	-0.30658	-0.0010074	-0.11554	0.51692	0.30442	Other (outliers labelled)	0.0916313	-1.30291
C12orf71	0.029413	-0.10297	-0.17516	-0.023181	0.02324	0.038118	-0.47798	0.15652	0.38587	0.45987	Other (outliers labelled)	-0.0825741	-0.567025
C12orf73	-0.10388	0.031723	0.17317	-0.063603	-0.018868	0.075454	0.067431	0.59771	-0.49361	-0.23031	Other (outliers labelled)	0.19737	0.1829
C12orf74	-0.072557	-0.0092262	-0.26706	0.03799	0.021325	-0.016388	0.15897	-0.12877	0.14093	-0.068352	Other (outliers labelled)	-0.0851034	-0.736802
C12orf75	0.17666	0.036679	0.19355	0.12834	0.11511	-0.26821	0.0079538	-0.035703	-0.3456	0.41061	Other (outliers labelled)	0.108113	0.988635
C12orf76	0.13537	-0.078921	-0.078776	0.06359	0.068445	0.004825	0.17353	0.27939	0.53276	1.1135	Other (outliers labelled)	1.50617	-0.211622
C12orf77	-0.080349	-0.00054542	0.19244	0.068959	-0.064518	-0.060214	-0.56241	-0.63339	0.064988	-0.84488	Other (outliers labelled)	-1.64509	0.603727
C12orf79	0.13967	0.13073	-0.038072	0.092039	-0.052569	0.085536	0.95593	-0.17246	-0.2789	-0.62707	Other (outliers labelled)	0.686384	0.718276
C12orf80	0.013931	0.053319	0.041423	-0.011812	0.12926	-0.131	-0.34555	-0.2942	-0.15501	-0.57998	Other (outliers labelled)	-1.04626	0.664423
C14orf1	0.085082	0.018982	0.12973	-0.00077097	0.25244	0.26909	0.12414	-0.51656	0.32851	0.23911	Other (outliers labelled)	0.618603	1.82205
C14orf105	0.23731	0.27718	0.18673	0.29708	0.20151	0.0043127	0.22778	-0.13106	0.080208	0.7102	Other (outliers labelled)	1.39355	2.71432
C14orf119	-0.14676	0.032643	0.058529	-0.071129	0.056075	0.086262	0.2027	0.17479	0.53291	-0.028306	Other (outliers labelled)	0.909239	-0.183299
C14orf132	-0.11285	-0.096722	0.19765	-0.082555	0.11637	-0.0073127	0.13929	-0.39125	-0.67964	-1.0972	Other (outliers labelled)	-1.27339	0.516387
C14orf142	-0.00056325	-0.027586	0.40325	-0.0056417	-0.088799	0.14701	0.39271	-0.081422	0.70838	0.79825	Other (outliers labelled)	1.68687	0.492224
C14orf159	0.19478	0.026696	-0.00068115	0.024295	0.11364	-0.28745	0.24433	-0.18217	-0.15291	-0.70464	Other (outliers labelled)	-0.31199	0.387981
C14orf166	-0.32914	0.034417	-0.032968	-0.077187	0.26058	-0.086705	0.70534	0.74768	0.243	-0.49196	Other (outliers labelled)	1.50647	-0.833657
C14orf169	-0.039077	0.12039	-0.09096	0.063198	0.20547	0.063586	-0.47719	0.019766	-0.48127	-0.5726	Other (outliers labelled)	-1.01739	1.23416
C14orf177	-0.029468	0.055156	-0.028961	0.020646	-0.034198	-0.22778	0.24172	0.31248	0.54259	0.55366	Other (outliers labelled)	1.13618	-0.948368
C14orf178	-0.050869	0.1019	0.05064	0.24284	0.015661	0.69327	-0.1514	-0.42588	-0.19602	-0.56131	Other (outliers labelled)	-0.329291	2.65128
C14orf180	-0.02403	-0.061411	-0.12922	-0.23124	-0.25969	-0.25078	-0.39473	-0.22107	-0.75647	-1.3699	Other (outliers labelled)	-2.74128	-1.61844
C14orf2	0.15099	0.0080581	0.4434	0.10563	-0.072526	0.35228	-0.25315	-0.037242	0.90914	1.4857	Other (outliers labelled)	1.7901	1.78731
C14orf28	-0.11456	0.037254	-0.012822	0.17482	-0.15954	0.1354	0.60895	0.27794	-0.14127	0.13837	Other (outliers labelled)	0.944541	-0.253442
C14orf37	0.28528	0.25921	0.18529	0.19021	0.14961	0.26566	0.65136	0.68557	0.71137	0.38261	Other (outliers labelled)	3.20058	2.45032
C14orf39	-0.06579	-0.07956	0.26891	-0.094092	-0.13385	0.0062621	-0.36102	-0.35248	-0.269	-1.4046	Other (outliers labelled)	-1.77875	0.242171
C14orf79	-0.015086	-0.16014	-0.070623	-0.091365	-0.1388	0.073891	-0.1422	-0.36872	0.065649	-1.069	Other (outliers labelled)	-1.32168	-0.705839
C14orf80	-0.024237	0.095308	-0.020834	0.16219	0.37788	0.34191	0.43145	0.54099	-0.43693	-2.2491	Other (outliers labelled)	0.323653	2.42315
C14orf93	-0.12991	0.05522	0.046997	0.008815	0.091175	0.085354	0.47722	0.18702	0.14667	0.17353	Other (outliers labelled)	1.11653	0.124792
C15orf26	0.066775	0.054875	-0.41826	0.091027	-0.064753	-0.13405	0.031295	-0.23507	0.098406	-0.42166	Other (outliers labelled)	-0.667215	-0.833914
C15orf27	0.083374	0.070693	-0.20676	0.20017	0.071849	-0.023717	-0.56865	-0.87681	-0.53965	-1.6869	Other (outliers labelled)	-2.74114	1.35522
C15orf32	0.12504	0.0703	-0.15872	0.041982	-0.059177	-0.24357	0.0076499	0.14502	0.4708	0.763	Other (outliers labelled)	0.698295	-0.790872
C15orf38-AP3S2	-0.008883	0.2714	0.26916	0.39006	0.42959	0.35832	0.10777	-0.099417	-0.42917	-0.26296	Other (outliers labelled)	0.798557	4.23515
C15orf39	0.045389	-0.005114	0.01452	0.01072	-0.024055	0.049803	-0.25064	-0.45544	-0.091079	-0.12632	Other (outliers labelled)	-0.864004	0.468825
C15orf40	0.047307	0.2531	0.34067	0.044781	0.081474	0.23252	-0.1177	-1.0381	-1.1747	-2.5049	Other (outliers labelled)	-2.61887	3.46938
C15orf41	-0.042427	0.11205	0.0708	0.062061	0.18553	0.09731	0.38658	0.49916	0.11891	-0.45902	Other (outliers labelled)	1.22229	0.962653
C15orf43	0.14676	-0.22044	-0.055229	-0.17653	0.078539	-0.062493	0.17831	0.12855	0.11857	-0.0076182	Other (outliers labelled)	0.218832	-0.780709
C15orf48	-0.20992	-0.14677	0.13502	0.17065	-0.073879	0.15323	0.57949	0.58955	0.92844	1.2626	Other (outliers labelled)	2.6679	-0.909494
C15orf52	-0.056613	-0.35738	0.21579	0.06108	-0.18908	0.025044	-0.44349	-0.35363	-0.0055354	-1.1462	Other (outliers labelled)	-1.74611	-0.463001
C15orf53	-0.1115	-0.078435	-0.10301	-0.13013	-0.0059389	-0.097252	0.075346	0.3666	0.80473	1.2155	Other (outliers labelled)	1.3448	-1.74407
C15orf54	0.04835	0.11456	-0.11088	-0.19716	0.13501	0.0076564	0.70334	0.48853	0.4417	0.070116	Other (outliers labelled)	1.80409	-0.383704
C15orf56	-0.018448	0.019582	0.093907	-0.0029747	0.048773	-0.046881	-0.1431	-0.12006	-0.06475	-0.80045	Other (outliers labelled)	-0.665651	0.486385
C15orf57	0.086761	0.19806	0.00013746	-0.026245	0.13416	0.049316	-0.34645	-0.025012	-0.37492	-1.4687	Other (outliers labelled)	-1.14399	1.6055
C15orf59	0.013435	-0.056256	-0.15424	-0.052516	-0.076078	-0.020251	0.18477	0.42751	-0.12863	-0.4511	Other (outliers labelled)	0.0259278	-0.921936
C15orf61	0.091346	0.12314	-0.069264	0.14928	-0.012903	-0.014657	0.35735	0.18888	0.43857	0.48517	Other (outliers labelled)	1.37415	0.241583
C15orf62	0.18763	0.019387	-0.048169	0.080893	-0.066335	-0.07251	0.022879	0.20004	-0.10543	-0.064482	Other (outliers labelled)	0.0943259	0.169253
C15orf65	0.15152	-0.052661	0.13535	0.048469	-0.15505	0.0072246	1.3052	1.4774	0.42976	-0.60341	Other (outliers labelled)	3.1622	-0.727132
C16orf13	-0.010585	0.18434	-0.10462	0.012902	0.0051709	-0.12296	-0.39134	-0.6078	-0.94977	-1.3458	Other (outliers labelled)	-2.5746	0.797787
C16orf45	0.079516	-0.098079	-0.14617	-0.0038149	-0.079514	-0.30004	0.23578	-0.010815	0.060561	-0.15255	Other (outliers labelled)	-0.193114	-1.35268
C16orf46	0.020757	0.011782	-0.067617	-0.023276	-0.045996	-0.13512	0.25835	0.14317	-0.15582	-0.60202	Other (outliers labelled)	-0.163745	-0.536223
C16orf47	-0.13803	0.18608	0.20236	-0.032256	-0.13765	0.126	-0.19673	-0.32934	-0.72123	-0.81541	Other (outliers labelled)	-1.43034	0.96584
C16orf52	-0.057754	0.24921	0.19001	-0.12893	0.2625	0.2988	-0.23744	0.298	0.085226	-0.036254	Other (outliers labelled)	0.722162	2.03456
C16orf54	-0.053254	0.062072	0.029347	-0.07892	-0.0087169	-0.26141	0.036033	0.16029	0.028797	0.15387	Other (outliers labelled)	0.0778245	-0.737625
C16orf58	-0.010101	0.058291	0.10963	0.16015	0.043716	-0.0020459	0.24436	-0.17004	0.47779	-1.197	Other (outliers labelled)	0.220947	0.862617
C16orf59	0.040397	0.14783	0.2685	0.12824	0.045676	0.13106	0.44877	0.17787	-0.55521	-0.57216	Other (outliers labelled)	0.508343	1.80857
C16orf62	-0.093145	-0.066375	-0.15572	-0.16655	0.10037	0.019807	0.25673	0.45094	0.33109	-0.73455	Other (outliers labelled)	0.46378	-0.971545
C16orf70	-0.00034451	0.28887	0.10686	-0.030434	0.21774	0.07171	-0.4073	-0.55115	-0.1909	-0.65488	Other (outliers labelled)	-0.989362	2.17052
C16orf71	-0.056628	-0.0030691	0.071766	-0.12269	-0.18689	-0.45548	0.12719	-0.5683	-0.62182	-1.0519	Other (outliers labelled)	-1.99476	-1.25069
C16orf72	0.030581	-0.043758	-0.31396	-0.051272	-0.12185	-0.21556	-0.43472	-0.36813	-0.75258	0.56166	Other (outliers labelled)	-1.86682	-1.28667
C16orf74	-0.088609	-0.092034	0.02718	0.029884	0.0091015	0.0096701	-0.041161	-0.22114	-0.56556	-1.0724	Other (outliers labelled)	-1.36183	0.138314
C16orf78	-0.082649	-0.19914	-0.22716	-0.084632	-0.090863	-0.061948	-0.22791	-0.37774	0.082037	-0.30081	Other (outliers labelled)	-1.30154	-1.56442
C16orf82	0.21327	0.38699	-0.019413	0.021603	0.073588	0.09087	-0.10699	-0.51099	-0.64404	-1.7154	Other (outliers labelled)	-1.45259	2.55645
C16orf86	0.071202	-0.13927	-0.038214	-0.088212	-0.061349	-0.054252	0.17187	0.76401	0.91453	1.3432	Other (outliers labelled)	2.11406	-1.51951
C16orf87	0.10385	0.04795	-0.11996	0.15515	0.28382	-0.018395	-0.29096	0.27324	-0.37645	-1.1309	Other (outliers labelled)	-0.64528	1.44797
C16orf89	0.12676	0.19715	0.036244	0.049674	0.10271	-0.19987	0.1292	0.25826	-0.68352	-0.99562	Other (outliers labelled)	-0.43742	1.06439
C16orf90	0.1766	0.1277	-0.073543	-0.093422	0.28244	0.06815	0.33421	0.2462	-0.53978	-0.50815	Other (outliers labelled)	0.32933	1.34459
C16orf91	-0.16608	0.013112	-0.16016	0.064084	-0.18969	-0.16815	-0.27425	-0.26358	-0.85916	-1.6016	Other (outliers labelled)	-2.59339	-0.799972
C16orf92	-0.1021	-0.018636	0.076871	0.12567	0.007328	0.22324	0.22604	0.34879	0.31884	0.23535	Other (outliers labelled)	1.20122	0.349135
C16orf93	0.023371	0.011313	-0.28839	-0.11494	-0.098165	-0.25577	0.18752	-0.0030618	0.25349	-0.63862	Other (outliers labelled)	-0.404855	-1.66756
C16orf95	0.1173	-0.051038	-0.056939	-0.0011138	-0.17624	-0.19465	0.17882	0.10265	0.053561	0.40993	Other (outliers labelled)	0.219791	-1.07405
C16orf96	-0.12537	0.13635	-0.2449	0.036839	0.042307	-0.44569	0.48144	0.82878	-0.18403	0.58707	Other (outliers labelled)	1.08512	-1.73326
C16orf97	-0.046898	-0.21532	-0.22662	-0.0075605	-0.084314	-0.20228	0.28769	0.19808	-0.0022041	0.24129	Other (outliers labelled)	0.0365572	-2.07333
C17orf100	-0.059111	-0.0068079	-0.057189	0.15137	0.13608	-0.065841	0.38968	1.1002	1.1538	1.5343	Other (outliers labelled)	3.32967	-0.777859
C17orf102	-0.13424	0.045226	-0.13979	-0.22183	0.23622	0.060562	0.24697	0.17787	0.51972	0.41249	Other (outliers labelled)	1.09524	-0.528667
C17orf104	0.15006	0.16984	0.16526	0.23984	0.034381	0.31138	0.22125	0.0084825	0.080302	-0.47472	Other (outliers labelled)	0.841757	2.41473
C17orf105	0.064077	0.007899	0.18298	-0.010587	-0.064251	-0.090991	0.64401	-0.1744	0.56121	-1.4474	Other (outliers labelled)	0.474743	0.108048
C17orf107	0.0017915	-0.079304	-0.13296	-0.052523	0.056162	-0.088684	0.32399	0.17797	1.5743	1.5701	Other (outliers labelled)	2.45939	-1.49459
C17orf112	0.00073912	-0.080429	0.050693	0.041896	-0.053908	0.17918	0.056746	0.2806	0.10356	0.64965	Other (outliers labelled)	0.787678	-0.00174346
C17orf47	-0.053655	-0.14131	-0.2331	-0.054947	-0.06492	-0.0067988	-0.040902	-0.41172	-0.031546	-0.11918	Other (outliers labelled)	-0.97564	-1.15724
C17orf49	-0.086126	0.032168	0.31454	-0.21001	-0.43966	-0.46853	-0.53147	-0.69351	0.071099	0.82387	Other (outliers labelled)	-1.54386	-1.79564
C17orf50	0.024804	0.28276	-0.04959	-0.13803	0.013606	-0.051185	-0.24649	-0.22837	-0.72974	-1.3389	Other (outliers labelled)	-1.71209	0.898396
C17orf51	0.10986	0.081331	-0.012561	0.25834	-0.14715	-0.029316	0.10192	0.31213	-0.042527	0.23879	Other (outliers labelled)	0.583474	0.344868
C17orf58	0.13941	0.033485	0.05276	-0.084613	0.27997	-0.036033	-0.17617	0.021502	0.26454	0.00046056	Other (outliers labelled)	0.342062	1.03236
C17orf59	-0.0016679	-0.19234	0.33205	-0.053332	-0.063555	0.13334	-0.06268	0.44136	0.35249	1.3928	Other (outliers labelled)	1.39037	-0.174962
C17orf62	0.011001	-0.15693	-0.37344	-0.056343	-0.050909	-0.48177	-0.28217	-0.33185	-0.32696	-0.68412	Other (outliers labelled)	-2.13181	-2.1412
C17orf64	-0.13087	-0.1015	0.010851	0.002073	-0.043012	0.038388	0.12975	0.16133	0.050949	0.35377	Other (outliers labelled)	0.342565	-0.733543
C17orf67	0.031531	-0.44766	-0.21375	0.072338	-0.2097	-0.41039	-0.21376	-0.55438	0.62767	0.23776	Other (outliers labelled)	-1.12242	-2.86533
C17orf70	-0.079256	0.041025	-0.33789	-0.015596	-0.49319	-1.0067	-0.41736	-0.96533	-0.74211	-1.5293	Other (outliers labelled)	-4.29534	-3.52513
C17orf74	-0.15749	0.021892	-0.2862	-0.1448	-0.0038497	-0.015715	-0.015022	-0.10191	-0.056979	-0.90043	Other (outliers labelled)	-1.00134	-1.10397
C17orf75	-0.027867	-0.077552	-0.066559	-0.00021492	0.015661	-0.03533	0.32582	0.31139	-0.26905	-1.0188	Other (outliers labelled)	-0.171829	-0.426122
C17orf77	0.095877	-0.022349	0.069319	-0.054079	-0.065921	0.10205	-0.043384	0.21559	0.39333	0.41514	Other (outliers labelled)	0.741278	0.0255498
C17orf78	-0.012959	-0.069116	-0.034937	0.097835	-0.011935	0.0057952	0.18328	-0.41292	-0.25483	-0.67221	Other (outliers labelled)	-0.777171	0.141373
C17orf80	0.098362	0.20941	0.50552	-0.26807	-0.18302	0.26919	-0.50539	-0.14863	-0.57245	-0.41558	Other (outliers labelled)	-1.00235	1.90596
C17orf82	-0.092	-0.25913	0.020215	0.018993	0.036254	0.045742	-0.10571	-0.11238	-0.0781	0.44109	Other (outliers labelled)	-0.298434	-0.577941
C17orf85	-0.13197	-0.036691	-0.17683	-0.33342	-0.064959	-0.034825	0.21812	0.45756	0.70757	1.0467	Other (outliers labelled)	1.29255	-2.32233
C17orf89	0.054787	0.12698	0.17771	0.17776	-0.066322	0.04205	0.49314	0.58351	0.58478	0.36938	Other (outliers labelled)	2.17531	0.574057
C17orf96	0.1744	-0.0077498	0.083568	0.2136	-0.13279	0.20089	0.2367	0.34744	0.50316	0.48723	Other (outliers labelled)	1.5706	0.681182
C17orf97	-0.18166	0.048557	-0.10194	-0.051097	0.20883	0.024721	0.43081	0.073103	0.86106	0.49999	Other (outliers labelled)	1.60847	-0.478094
C17orf98	-0.18373	0.021061	0.062259	-0.14202	-0.032522	-0.19256	0.14339	-0.14536	-0.034348	-1.2779	Other (outliers labelled)	-0.903232	-0.81097
C17orf99	0.0087084	0.16595	0.042196	-0.031928	0.009291	0.13783	0.53868	0.31526	0.39706	-0.0073247	Other (outliers labelled)	1.55763	0.424524
C18orf21	-0.010026	-0.52924	-0.30706	0.064168	0.01796	-0.10037	-0.16072	0.2231	0.058874	-2.896	Other (outliers labelled)	-2.01256	-1.72468
C18orf25	0.15582	-0.14045	-0.055951	-0.034511	0.021239	0.015912	0.31638	1.1141	0.51736	0.22231	Other (outliers labelled)	1.94863	-0.754999
C18orf32	0.12199	0.025851	-0.083489	0.2076	-0.073691	0.089323	-0.20309	0.35756	0.89196	1.1448	Other (outliers labelled)	1.51984	0.110504
C18orf42	-0.07735	0.13999	-0.0050597	-0.040036	0.067823	-0.15274	0.33309	-0.035042	-0.47873	-0.074261	Other (outliers labelled)	-0.0977743	-0.00345663
C18orf54	-0.24492	-0.022412	0.04579	-0.1365	-0.11804	0.039987	-0.28753	-0.096976	0.37611	0.30439	Other (outliers labelled)	-0.286474	-1.05352
C18orf63	0.024824	-0.14465	-0.22686	-0.076718	-0.30677	0.1687	0.23044	-0.098147	0.18421	-0.037281	Other (outliers labelled)	-0.168555	-1.56687
C18orf65	0.076549	-0.063617	-0.35349	0.051867	0.012565	-0.12499	-0.56638	-0.53994	-0.34594	-0.70166	Other (outliers labelled)	-2.21268	-0.356113
C18orf8	0.020989	0.22498	-0.12438	0.12545	0.044673	-0.09558	0.52449	1.0366	0.76575	1.5726	Other (outliers labelled)	3.1807	-0.435055
C19orf12	0.10645	0.20209	-0.34085	0.16242	0.11451	0.026456	0.42247	0.72291	-1.0743	-1.4883	Other (outliers labelled)	-0.258405	0.858224
C19orf18	-0.22888	-0.12518	-0.041338	-0.19233	0.15557	0.047935	-0.13205	-0.10923	0.00079578	-0.13654	Other (outliers labelled)	-0.552388	-0.707104
C19orf24	0.1055	-0.13824	-0.0070745	0.18926	-0.31754	-0.15888	-0.45689	-0.62053	0.057752	0.33676	Other (outliers labelled)	-1.34509	-0.675711
C19orf25	-0.082997	0.063682	0.40993	-0.13398	0.065801	0.2604	0.22021	0.57787	0.5734	0.5392	Other (outliers labelled)	2.05281	0.889013
C19orf26	0.033529	0.11991	0.1092	-0.046147	-0.10292	-0.043941	0.44692	0.46394	0.74465	0.84429	Other (outliers labelled)	2.07848	-0.464656
C19orf33	-0.2906	-0.026301	0.13647	-0.058207	-0.25872	0.015771	0.49038	0.23376	-0.10708	-0.4821	Other (outliers labelled)	0.148935	-1.35339
C19orf35	0.14801	0.12863	0.18326	0.20042	0.19429	0.23411	0.65425	-0.19103	0.79987	0.42151	Other (outliers labelled)	2.28978	2.11455
C19orf38	-0.0090053	0.1601	0.34382	-0.20535	-0.01599	0.078547	-0.55894	-0.46976	-0.59534	-0.95958	Other (outliers labelled)	-1.82974	1.54895
C19orf40	0.049452	-0.11381	-0.3312	-0.094988	-0.2688	-0.64004	0.083508	-0.2973	-0.82595	-0.74478	Other (outliers labelled)	-2.34937	-2.85602
C19orf43	-0.060563	-0.24308	-0.29949	0.15011	-0.34562	-0.49121	-0.51639	-0.16322	-0.88267	-0.40513	Other (outliers labelled)	-2.8367	-2.63525
C19orf44	0.11778	0.0050634	-0.19674	0.225	0.0027226	-0.137	-0.77649	-1.2613	-0.56863	-0.6399	Other (outliers labelled)	-3.06113	0.936959
C19orf45	-0.027727	0.0037961	0.12314	-0.11156	-0.16762	0.067989	-0.32509	-0.50876	-0.4894	-1.2019	Other (outliers labelled)	-1.99978	0.285268
C19orf47	0.068093	0.0209	0.11729	0.11258	-0.0060356	0.025912	-0.035291	-0.31171	0.091573	-0.18538	Other (outliers labelled)	-0.156796	0.873234
C19orf48	0.28457	0.12511	0.26481	0.2131	0.080867	0.07725	0.47339	0.42249	0.57482	0.76578	Other (outliers labelled)	2.55183	1.84983
C19orf52	-0.51302	-0.18097	-0.031741	-0.055988	-0.069614	-0.57735	0.49029	-0.33449	-0.29376	-2.3937	Other (outliers labelled)	-2.09316	-2.88204
C19orf53	-0.18402	0.097617	-0.2146	0.19987	0.37608	0.12528	0.25035	0.81634	-0.56534	-0.67339	Other (outliers labelled)	0.61754	0.980785
C19orf54	0.10404	-0.12121	-0.031788	0.092114	0.063985	0.097639	-0.24633	-1.0141	-0.75868	-2.1538	Other (outliers labelled)	-2.87087	1.38691
C19orf57	-0.0401	-0.020301	-0.11741	0.24284	-0.034613	0.10758	0.11041	0.24734	-1.137	-0.29196	Other (outliers labelled)	-0.730679	0.469334
C19orf60	-0.039979	-0.13498	-0.1063	0.11161	-0.16166	0.035165	0.28227	0.038362	-0.43841	-1.4452	Other (outliers labelled)	-0.97493	-0.584436
C19orf66	-0.11522	-0.089143	0.091944	0.10104	-0.11955	0.021929	0.14738	-1.0024	-0.22469	0.23887	Other (outliers labelled)	-1.00085	-0.0596668
C19orf67	-0.10104	-0.18725	-0.01475	0.073778	-0.13976	0.0047198	0.11257	0.14044	-0.6309	-0.51104	Other (outliers labelled)	-0.846874	-0.805569
C19orf68	-0.078755	-0.054404	-0.035975	0.074924	0.0023553	0.0014674	-0.15784	-0.31364	-0.50574	-0.36524	Other (outliers labelled)	-1.21173	0.113145
C19orf70	0.1374	2.83e-05	-0.16373	0.12812	0.068612	-0.11784	0.83702	0.02033	-0.4929	-1.4982	Other (outliers labelled)	-0.0900755	0.222831
C19orf71	0.13968	-0.2187	0.006259	-0.096105	-0.13612	-0.08781	0.21898	0.23305	0.011685	-0.1516	Other (outliers labelled)	0.0818562	-1.12735
C19orf73	-0.031085	-0.018899	-0.021044	-0.10362	-0.12979	-0.2156	-0.19954	-0.5585	0.39339	0.59092	Other (outliers labelled)	-0.570534	-1.15734
C19orf80	0.056508	-0.3863	0.076168	0.051064	-0.32042	0.10206	-0.35277	-0.23308	-0.96802	-1.0082	Other (outliers labelled)	-2.42675	-0.643461
C19orf81	-0.0013759	-0.067619	-0.11033	-0.024697	-0.087842	-0.025569	0.36881	0.56658	0.76754	1.1291	Other (outliers labelled)	1.93175	-1.4722
C19orf84	-0.050513	0.16606	0.18482	-0.10468	0.012298	-0.19398	0.024692	-0.16231	-0.39605	-2.5409	Other (outliers labelled)	-1.62805	0.697112
C1D	0.014626	-0.084922	-0.27131	-0.06698	-0.10621	-0.18879	0.76916	0.60841	-0.26458	-2.7081	Other (outliers labelled)	-0.517181	-1.6053
C1GALT1	0.050443	0.07239	-0.062516	0.043866	0.029722	-0.0050699	-0.24517	-0.27308	-0.7998	-1.6583	Other (outliers labelled)	-1.98486	0.979008
C1GALT1C1	-0.24046	-0.2413	-0.24423	-0.040539	-0.23154	-0.24621	-0.017134	-0.61624	-1.164	-2.8906	Other (outliers labelled)	-3.95004	-2.01944
C1GALT1C1L	0.10393	0.024669	0.20012	-0.04648	0.061065	0.14481	0.1623	0.055257	-0.15854	-0.48468	Other (outliers labelled)	0.233152	1.20006
C1orf100	-0.12642	-0.33924	-0.25987	-0.29004	-0.019486	-0.25477	0.043236	0.10473	-0.58532	-0.26356	Other (outliers labelled)	-1.40841	-2.82444
C1orf101	0.11117	-0.0019203	0.10909	0.10073	0.081755	0.17478	0.12726	0.050541	-0.34989	-0.37821	Other (outliers labelled)	0.10094	1.4132
C1orf105	0.17474	0.091921	0.15744	0.20017	-0.014265	-0.090942	-0.076129	-0.32305	-0.17619	-0.23763	Other (outliers labelled)	-0.369623	1.3998
C1orf106	-0.12766	-0.0042639	0.184	-0.10315	-0.14008	0.077376	-0.5587	-0.58641	-0.74505	-1.0029	Other (outliers labelled)	-2.47788	0.430651
C1orf109	0.14697	0.27666	0.1651	0.27579	0.055439	0.44029	1.1093	0.14445	1.9555	1.271	Other (outliers labelled)	4.75582	1.96817
C1orf110	0.086465	0.088795	-0.014811	0.11274	0.37169	0.18901	-0.13687	0.41605	0.22097	0.24118	Other (outliers labelled)	1.161	1.88376
C1orf111	0.12028	0.038204	-0.051645	0.022523	-0.032529	-0.22392	0.5107	0.66679	0.62955	0.58801	Other (outliers labelled)	1.96809	-0.918787
C1orf112	-0.042323	-0.36551	-0.62036	-0.031156	-0.50369	-0.81507	-0.0045704	-0.38485	-0.42076	-0.11924	Other (outliers labelled)	-2.68168	-5.43668
C1orf115	0.028005	0.0063934	0.077525	0.23936	0.27294	0.01459	0.092785	-0.66734	-0.50431	-0.41099	Other (outliers labelled)	-0.714365	1.92741
C1orf116	0.16022	-0.01756	-0.12755	0.17782	0.18956	0.21215	0.64064	-0.0042331	0.88645	-1.0858	Other (outliers labelled)	1.43768	1.09708
C1orf122	0.087658	-0.2227	-0.3253	-0.049789	-0.22597	-0.32833	0.1763	0.45425	0.14692	-1.0817	Other (outliers labelled)	-0.593695	-2.63854
C1orf123	-0.12143	-0.062078	0.045861	-0.24321	-0.030446	-0.030881	0.60961	0.83711	-0.079882	-1.1538	Other (outliers labelled)	0.665277	-1.25746
C1orf127	0.033369	0.066105	-0.0053991	0.027075	0.017875	0.037327	0.14818	-0.20177	0.34217	0.41527	Other (outliers labelled)	0.58642	0.284428
C1orf131	0.11563	-0.18598	-0.045636	0.070394	-0.058572	0.06867	0.041206	0.097109	0.057057	-0.67491	Other (outliers labelled)	-0.232695	-0.144348
C1orf137	0.068107	0.19089	0.13864	0.013533	-0.0011014	0.23797	-0.031557	-0.42418	-0.46684	-0.91443	Other (outliers labelled)	-0.834569	1.93987
C1orf141	-0.18081	-0.019963	0.0719	0.0089833	0.08017	0.16242	-0.41358	-0.73354	-1.6617	-1.8031	Other (outliers labelled)	-3.42036	1.40815
C1orf146	-0.24178	0.11057	0.076302	0.076334	-0.089849	-0.11503	0.15558	0.36769	0.31961	0.19166	Other (outliers labelled)	0.77775	-0.71294
C1orf158	0.12583	0.075372	-0.1708	0.15306	0.12146	0.3131	0.39027	0.63041	0.36639	1.5493	Other (outliers labelled)	2.54189	0.750922
C1orf159	-0.057266	-0.43777	-0.11184	0.071534	-0.034975	0.052345	0.11404	0.068294	0.46859	-0.047021	Other (outliers labelled)	0.139543	-1.54836
C1orf162	0.095425	-0.031509	-0.16367	0.024803	0.030149	-0.14937	0.28133	0.18234	-0.022174	0.37923	Other (outliers labelled)	0.501968	-0.631949
C1orf167	0.050723	-0.0036763	0.13194	0.095803	0.025273	0.035853	0.28196	0.35632	-0.16969	-0.55432	Other (outliers labelled)	0.491161	0.68265
C1orf168	-0.1271	-0.11658	-0.2024	0.036553	0.14111	-0.13549	-0.28143	0.13313	-0.014022	-0.49202	Other (outliers labelled)	-0.762193	-0.752843
C1orf174	-0.21455	-0.1303	-0.18544	-0.21268	0.033964	-0.21842	0.20097	0.41822	0.48718	0.027546	Other (outliers labelled)	0.456168	-2.41455
C1orf177	-0.023423	-0.053394	0.081804	-0.015101	0.20872	0.14883	0.57086	0.5806	0.74403	0.83205	Other (outliers labelled)	2.58545	0.150938
C1orf185	0.074068	0.12544	0.048992	0.058513	0.039742	-0.17864	-0.20863	-1.1503	-0.63672	-1.7744	Other (outliers labelled)	-2.66264	1.35288
C1orf186	0.12871	0.15033	-0.091352	0.019742	0.039456	0.076975	-0.33345	-0.46615	-0.37316	-0.49306	Other (outliers labelled)	-1.21991	1.24415
C1orf189	-0.20758	-0.12601	0.0053101	-0.11954	-0.060987	-0.082767	0.31295	0.3761	-0.51964	-0.5901	Other (outliers labelled)	-0.400394	-1.37703
C1orf194	0.018312	0.029628	-0.10392	-0.080198	-0.10694	-0.34447	-0.13569	-0.28729	-0.39873	-0.055389	Other (outliers labelled)	-1.27712	-1.06587
C1orf195	-0.16688	0.0125	0.1893	-0.1319	0.050087	-0.31271	0.0763	0.063774	-0.28141	-1.305	Other (outliers labelled)	-0.917367	-0.488567
C1orf198	-0.0033722	0.13959	0.0083814	-0.046736	0.089572	-0.052096	-0.24045	0.058313	-0.47684	0.02293	Other (outliers labelled)	-0.536103	0.609051
C1orf204	-0.082638	-0.2358	0.012027	-0.087429	-0.29474	-0.11194	0.073862	0.051373	-0.19703	-0.20166	Other (outliers labelled)	-0.778244	-1.96811
C1orf21	0.048058	0.28622	0.029802	0.24596	0.11449	-0.0073981	-0.065689	0.11125	-0.55215	-1.1329	Other (outliers labelled)	-0.497512	2.05762
C1orf210	0.11079	0.035726	0.088062	0.15353	0.33965	0.20414	0.24679	-0.20463	0.60032	-0.56371	Other (outliers labelled)	1.04664	2.15781
C1orf216	-0.00035737	-0.080099	-0.15057	-0.046156	0.053921	-0.26662	-0.17723	0.55169	-0.63229	0.36157	Other (outliers labelled)	-0.440478	-1.07883
C1orf226	-0.043126	0.0055611	0.0067294	0.028345	0.20405	0.53679	0.048365	-0.028596	-0.5228	-1.1115	Other (outliers labelled)	-0.40131	2.03231
C1orf228	0.13489	-0.059429	-0.10295	0.065763	0.052677	-0.17569	0.87187	0.90663	0.19356	0.8001	Other (outliers labelled)	2.39667	-0.944255
C1orf229	-0.06457	0.017789	0.075369	-0.17064	0.060746	0.13559	-0.021192	-0.056873	0.25149	-0.087293	Other (outliers labelled)	0.166797	0.155795
C1orf233	0.093012	0.084274	0.03742	0.1813	-0.068425	-0.060915	-0.10949	0.053189	-0.11222	-0.84944	Other (outliers labelled)	-0.464595	0.763116
C1orf234	0.038576	-0.073617	-0.079422	0.34438	0.077446	0.12709	-0.47305	-0.067641	0.35487	-0.19089	Other (outliers labelled)	-0.211652	1.03369
C1orf27	0.060964	-0.19275	-0.027734	0.056022	0.093744	0.3263	0.089164	0.1256	-0.84217	-3.1064	Other (outliers labelled)	-1.78183	1.30577
C1orf43	-0.12075	0.20641	0.19369	-0.077188	0.1647	0.35427	0.16627	0.193	0.0021634	0.44216	Other (outliers labelled)	1.18686	1.58823
C1orf50	0.041125	0.36081	0.29288	0.25972	0.020268	0.16328	0.86611	1.1671	-0.63714	0.017933	Other (outliers labelled)	2.45415	2.16639
C1orf52	0.15694	-0.11268	-0.1152	0.075097	-0.009194	-0.26732	-0.44799	-0.36093	-0.37416	-0.16616	Other (outliers labelled)	-1.58384	-0.249371
C1orf53	-0.15094	-0.077122	-0.039299	-0.1036	-0.17594	0.065914	0.18224	-0.64555	-0.47811	-1.5559	Other (outliers labelled)	-1.92115	-0.668438
C1orf54	-0.048155	-0.18926	-0.12893	0.003357	0.052104	-0.059606	-0.21484	-0.25923	-0.93475	-0.9322	Other (outliers labelled)	-2.0707	-0.318811
C1orf56	0.050716	0.12303	0.058622	0.021548	0.066492	0.19683	0.28584	-0.12579	-0.12113	-0.051665	Other (outliers labelled)	0.468599	1.21812
C1orf61	-0.070371	0.049476	0.11978	0.032238	0.076152	0.1573	0.11231	0.27849	0.27346	0.52397	Other (outliers labelled)	1.15998	0.580732
C1orf64	0.11825	0.031648	-0.015795	0.16742	0.21182	0.023404	0.31268	0.64196	0.36057	0.44588	Other (outliers labelled)	1.89518	0.821971
C1orf68	0.036415	-0.034487	0.12047	0.067943	-0.02163	-0.062484	-0.61491	-0.37958	-0.30431	-1.1065	Other (outliers labelled)	-1.88813	0.806815
C1orf86	0.047268	-0.19414	-0.18843	0.016703	-0.28196	-0.10456	0.40304	0.79142	0.52124	-0.10803	Other (outliers labelled)	1.04799	-2.31454
C1orf87	0.11519	0.18375	0.081048	0.12238	0.040362	0.23752	-0.14066	-0.17125	-0.14297	-0.49625	Other (outliers labelled)	-0.173142	2.03653
C1orf94	0.21379	0.0040246	0.15224	0.092381	-0.01124	0.1294	0.34915	0.6435	0.70348	0.91901	Other (outliers labelled)	2.45545	0.633256
C1orf95	0.15559	0.07201	-0.21221	0.05919	0.13707	-0.29658	0.2844	-0.31281	0.19035	-0.12006	Other (outliers labelled)	0.0725292	-0.108453
C1QA	0.0049828	-0.097448	0.046255	0.12245	0.067343	0.040446	-0.17927	-0.36549	0.17074	0.51108	Other (outliers labelled)	-0.0960589	0.443916
C1QB	0.081548	-0.031162	0.092126	0.063183	0.052815	-0.087735	0.27129	-0.22145	-0.51235	-1.5782	Other (outliers labelled)	-0.975751	0.774526
C1QBP	-0.084949	0.12114	-0.26549	-0.11157	-0.047353	-0.47668	-0.027209	0.71047	0.57872	-0.12169	Other (outliers labelled)	0.477521	-2.23481
C1QC	-0.016574	-0.075601	0.09496	0.18518	-0.20063	0.049766	0.48146	0.75036	1.1816	1.8714	Other (outliers labelled)	3.16554	-1.09837
C1QL1	-0.08249	0.18287	0.11558	-0.047336	0.032171	-0.021409	-0.3265	-0.30103	-0.46905	-1.2822	Other (outliers labelled)	-1.55826	1.04228
C1QL2	-0.0027415	0.038042	0.14083	-0.19463	0.10391	-0.11919	0.12443	-0.45059	-0.34813	-1.1449	Other (outliers labelled)	-1.10392	0.424883
C1QL3	-0.032105	-0.12819	0.024055	-0.018058	-0.030449	0.083075	-0.24392	0.33352	0.65465	0.77735	Other (outliers labelled)	0.846146	-0.617042
C1QL4	-0.11142	0.10469	0.22232	-0.094828	0.00059485	0.070034	0.15503	-0.052342	-0.37936	-1.4224	Other (outliers labelled)	-0.69237	0.78319
C1QTNF1	-0.014047	0.068989	0.12031	0.074626	0.0051444	0.18566	0.14645	-0.020374	-0.48634	-1.1804	Other (outliers labelled)	-0.523796	1.27624
C1QTNF2	0.13385	0.060087	0.13117	0.15213	0.053347	0.16229	0.16789	-0.29788	0.25424	0.46326	Other (outliers labelled)	0.811584	1.48027
C1QTNF3	-0.012866	0.060578	-0.051864	-0.078611	-0.015504	-0.098268	-0.040634	0.071636	0.01624	-0.66863	Other (outliers labelled)	-0.431388	-0.311607
C1QTNF4	0.013698	0.094232	-0.068019	0.34299	0.14789	0.066957	-0.21244	-0.30476	-0.013795	-0.49307	Other (outliers labelled)	-0.426698	1.6403
C1QTNF5	0.067014	-0.077436	0.014441	0.046987	-0.1734	0.13327	0.10388	-0.097035	0.42618	0.28298	Other (outliers labelled)	0.464382	-0.26821
C1QTNF6	0.085463	-0.074715	-0.26958	-0.014782	-0.21409	-0.24539	0.048171	0.09803	-0.27103	-1.0146	Other (outliers labelled)	-1.18031	-1.58074
C1QTNF7	-0.060685	0.12369	-0.049072	0.072541	-0.071426	0.10178	0.23092	0.50411	-0.31768	-0.50593	Other (outliers labelled)	0.309047	0.177444
C1QTNF8	-0.22241	-0.081768	-0.19765	0.11266	-0.051843	-0.18074	-0.20485	-0.25474	0.14576	-0.54234	Other (outliers labelled)	-1.11753	-1.27883
C1QTNF9	0.063765	-0.26231	0.10464	0.10957	-0.056027	0.32231	0.084988	-0.69434	0.083165	-0.65404	Other (outliers labelled)	-0.68281	0.748745
C1QTNF9B	-0.14792	-0.089766	-0.21727	-0.016098	-0.044147	-0.11669	0.15684	-0.18467	-0.57713	-2.1748	Other (outliers labelled)	-1.99153	-0.970329
C1QTNF9B-AS1	0.074723	-0.11471	-0.024406	0.03441	-0.07732	-0.11324	-0.031328	-0.21314	-0.45284	-0.66331	Other (outliers labelled)	-1.1781	-0.261477
C1RL	0.12555	0.067589	-0.028085	0.119	0.034408	-0.2079	-0.036276	-0.082618	0.79459	0.31857	Other (outliers labelled)	0.748119	0.0668226
C1S	0.013475	-0.09812	-0.028566	0.3372	0.029745	0.47038	0.58587	0.52884	0.11676	-0.16122	Other (outliers labelled)	1.69506	1.1368
C2	-0.081914	-0.057881	-0.015715	0.05611	0.028732	-0.081076	0.33245	-0.056096	-0.37951	-0.96989	Other (outliers labelled)	-0.558388	-0.190369
C20orf141	-0.086749	-0.20582	-0.14997	-0.21173	-0.31558	0.087944	0.1789	-0.073185	-0.11495	-0.33731	Other (outliers labelled)	-0.805608	-2.14718
C20orf144	0.095102	0.11859	0.24629	0.072371	0.022063	0.074715	0.11568	0.20144	-0.0053443	0.24857	Other (outliers labelled)	0.879703	1.32953
[truncated: 17,114 more rows]

## Sheet: Fig 6C
gene	final_score	Interaction with A3A, specific of HMCES-/-	info
LOC100144595	-4.83893	Synthetic lethality	unknown
SPIN3	-4.26425	Synthetic lethality	unknown
BCDIN3D	-4.23969	Synthetic lethality	unknown
WRAP53	-4.12814	Synthetic lethality	unknown
RFWD2	-4.09787	Synthetic lethality	unknown
CFHR2	-4.01959	Synthetic lethality	unknown
OR7E24	-3.89738	Synthetic lethality	unknown
EML1	-3.84016	Synthetic lethality	unknown
NDUFA12	-3.80216	Synthetic lethality	unknown
CDADC1	-3.7964	Synthetic lethality	unknown
VCPIP1	-3.72762	Synthetic lethality	unknown
LRIT1	-3.71001	Synthetic lethality	unknown
BCR	-3.67542	Synthetic lethality	fusion - dominant
CLGN	-3.66545	Synthetic lethality	unknown
ZCCHC2	-3.61411	Synthetic lethality	unknown
MORC1	-3.54248	Synthetic lethality	unknown
CDH7	-3.53295	Synthetic lethality	unknown
USP17L15	-3.497	Synthetic lethality	unknown
HHATL	-3.44826	Synthetic lethality	unknown
YPEL3	-3.44226	Synthetic lethality	unknown
C15orf40	-3.40475	Synthetic lethality	unknown
ZFP37	-3.36995	Synthetic lethality	unknown
MORC2	-3.35027	Synthetic lethality	unknown
RHOT1	-3.34542	Synthetic lethality	unknown
TUBAL3	-3.32752	Synthetic lethality	unknown
BLOC1S2	-3.30349	Synthetic lethality	unknown
CMTM8	-3.29073	Synthetic lethality	unknown
NCF4	-3.28604	Synthetic lethality	unknown
WWTR1	-3.2818	Synthetic lethality	oncogene, fusion - dominant
XIRP2	-3.2674	Synthetic lethality	unknown
FAM204A	-3.26334	Synthetic lethality	unknown
PIK3R5	-3.25913	Synthetic lethality	unknown
LEPROT	-3.24159	Synthetic lethality	unknown
NPPB	-3.24094	Synthetic lethality	unknown
PROCR	-3.23465	Synthetic lethality	unknown
NRM	-3.23084	Synthetic lethality	unknown
CAMK1D	-3.22601	Synthetic lethality	unknown
HEPN1	-3.21867	Synthetic lethality	unknown
KLRK1	-3.21767	Synthetic lethality	unknown
MTF1	-3.21575	Synthetic lethality	unknown
USP25	-3.1955	Synthetic lethality	unknown
RAD21L1	-3.1883	Synthetic lethality	unknown
ARF6	-3.18507	Synthetic lethality	unknown
PLGLB1	-3.17619	Synthetic lethality	unknown
GABRE	-3.16781	Synthetic lethality	unknown
BCL7C	-3.16602	Synthetic lethality	unknown
PTK6	-3.13627	Synthetic lethality	oncogene, TSG - dominant
AFP	-3.10258	Synthetic lethality	unknown
N6AMT2	-3.09854	Synthetic lethality	unknown
GCOM1	-3.08434	Synthetic lethality	unknown
OCEL1	-3.07033	Synthetic lethality	unknown
GOLGA8J	-3.06841	Synthetic lethality	unknown
USP11	-3.04484	Synthetic lethality	unknown
BCL2L2-PABPN1	-3.04006	Synthetic lethality	unknown
OR6C3	-3.03806	Synthetic lethality	unknown
VIPR2	-3.02152	Synthetic lethality	unknown
OCIAD2	-3.012	Synthetic lethality	unknown
ZNF45	-3.01043	Synthetic lethality	unknown
SEPT10	-2.99611	Synthetic lethality	unknown
SMIM4	-2.99312	Synthetic lethality	unknown
PPP2R2A	-2.97966	Synthetic lethality	unknown
ZMYM5	-2.97948	Synthetic lethality	unknown
BBIP1	-2.97824	Synthetic lethality	unknown
SERPINA10	-2.96766	Synthetic lethality	unknown
CRY2	-2.95429	Synthetic lethality	unknown
PRR20D	-2.94999	Synthetic lethality	unknown
TCEB2	-2.9421	Synthetic lethality	unknown
GOPC	-2.93811	Synthetic lethality	fusion - dominant
HIST3H3	-2.93524	Synthetic lethality	unknown
TM4SF20	-2.93042	Synthetic lethality	unknown
SAMSN1	-2.92309	Synthetic lethality	unknown
ZNF614	-2.92032	Synthetic lethality	unknown
ZNF235	-2.91283	Synthetic lethality	unknown
MROH6	-2.91043	Synthetic lethality	unknown
ANGPTL6	-2.90522	Synthetic lethality	unknown
RTFDC1	-2.9033	Synthetic lethality	unknown
NSMCE4A	-2.90154	Synthetic lethality	unknown
LIPG	-2.89251	Synthetic lethality	unknown
SGTA	-2.88977	Synthetic lethality	unknown
METTL21C	-2.887	Synthetic lethality	unknown
CCBL2	-2.88329	Synthetic lethality	unknown
SERPINB7	-2.8755	Synthetic lethality	unknown
ZNF536	-2.87289	Synthetic lethality	unknown
ARSJ	-2.87041	Synthetic lethality	unknown
TCF25	-2.85117	Synthetic lethality	unknown
PGBD4	-2.84905	Synthetic lethality	unknown
ZNF526	-2.84298	Synthetic lethality	unknown
IL20RB	-2.83776	Synthetic lethality	unknown
HDGF	-2.82668	Synthetic lethality	unknown
ADGB	-2.82543	Synthetic lethality	unknown
HIST1H3E	-2.81501	Synthetic lethality	unknown
SLC16A12	-2.81168	Synthetic lethality	unknown
RNF144A	-2.80424	Synthetic lethality	unknown
BPIFB2	-2.79158	Synthetic lethality	unknown
FZD4	-2.78684	Synthetic lethality	unknown
OR4F6	-2.78629	Synthetic lethality	unknown
ATP8B2	-2.77157	Synthetic lethality	unknown
ASPHD2	-2.75945	Synthetic lethality	unknown
ZNF638	-2.75877	Synthetic lethality	unknown
CXCL12	-2.75676	Synthetic lethality	unknown
FMO1	-2.75259	Synthetic lethality	unknown
FAM217A	-2.75213	Synthetic lethality	unknown
FAM208A	-2.75014	Synthetic lethality	unknown
C5orf51	-2.74881	Synthetic lethality	unknown
RNF183	-2.74388	Synthetic lethality	unknown
ANGPTL5	-2.73921	Synthetic lethality	unknown
CASC1	-2.73839	Synthetic lethality	unknown
SAR1B	-2.73762	Synthetic lethality	unknown
SAFB2	-2.7366	Synthetic lethality	unknown
POLR3G	-2.73632	Synthetic lethality	unknown
GALNTL6	-2.73562	Synthetic lethality	unknown
TRIM58	-2.72304	Synthetic lethality	unknown
ITPR1	-2.71918	Synthetic lethality	unknown
ATP10D	-2.71736	Synthetic lethality	unknown
CYP2S1	-2.71732	Synthetic lethality	unknown
PPP1R3C	-2.71712	Synthetic lethality	unknown
ST13	-2.71501	Synthetic lethality	unknown
C1orf141	-2.71128	Synthetic lethality	unknown
RBM26	-2.70934	Synthetic lethality	unknown
NDST4	-2.69755	Synthetic lethality	unknown
DUSP1	-2.69545	Synthetic lethality	unknown
SP140L	-2.69471	Synthetic lethality	unknown
OR13H1	-2.6925	Synthetic lethality	unknown
ART1	-2.69078	Synthetic lethality	unknown
ZNF143	-2.68718	Synthetic lethality	unknown
NCSTN	-2.68514	Synthetic lethality	unknown
C7orf34	-2.68282	Synthetic lethality	unknown
ERC2	-2.67913	Synthetic lethality	unknown
PCSK2	-2.6631	Synthetic lethality	unknown
ZBTB6	-2.6583	Synthetic lethality	unknown
FUT8	-2.65337	Synthetic lethality	unknown
KLF10	-2.65125	Synthetic lethality	unknown
PTDSS1	-2.64949	Synthetic lethality	unknown
FMNL2	-2.64692	Synthetic lethality	unknown
KRCC1	-2.64691	Synthetic lethality	unknown
C9orf72	-2.64109	Synthetic lethality	unknown
TMX3	-2.6357	Synthetic lethality	unknown
FYB	-2.63068	Synthetic lethality	unknown
TRIM66	-2.62673	Synthetic lethality	unknown
COMP	-2.62308	Synthetic lethality	unknown
ABAT	-2.62195	Synthetic lethality	unknown
OR4N4	-2.61697	Synthetic lethality	unknown
RERGL	-2.61379	Synthetic lethality	unknown
VPS39	-2.61007	Synthetic lethality	unknown
MLEC	-2.6061	Synthetic lethality	unknown
SRSF5	-2.60112	Synthetic lethality	unknown
PRY	-2.59903	Synthetic lethality	unknown
FRAT1	-2.59883	Synthetic lethality	unknown
SLC18A1	-2.59655	Synthetic lethality	unknown
NR3C2	-2.59437	Synthetic lethality	unknown
RRP36	-2.58535	Synthetic lethality	unknown
CCDC178	-2.58412	Synthetic lethality	unknown
NRP2	-2.57647	Synthetic lethality	unknown
MRGPRD	-2.57342	Synthetic lethality	unknown
GPR155	-2.55792	Synthetic lethality	unknown
GRAMD2	-2.55497	Synthetic lethality	unknown
OR1L1	-2.55439	Synthetic lethality	unknown
WASH1	-2.5486	Synthetic lethality	unknown
SLC47A1	-2.54624	Synthetic lethality	unknown
RSPH6A	-2.54528	Synthetic lethality	unknown
METTL10	-2.54125	Synthetic lethality	unknown
E2F3	-2.53284	Synthetic lethality	unknown
SNAPIN	-2.52052	Synthetic lethality	unknown
CCDC47	-2.51818	Synthetic lethality	unknown
CYP2C18	-2.51772	Synthetic lethality	unknown
UBXN7	-2.51698	Synthetic lethality	unknown
IFNA14	-2.51269	Synthetic lethality	unknown
SLC25A28	-2.50917	Synthetic lethality	unknown
TRPC4	-2.50904	Synthetic lethality	unknown
MYH2	-2.50776	Synthetic lethality	unknown
RC3H1	-2.50697	Synthetic lethality	unknown
MAGEA6	-2.50419	Synthetic lethality	unknown
LOC388436	-2.5031	Synthetic lethality	unknown
CIRH1A	-2.50145	Synthetic lethality	unknown
KIAA0196	-2.50049	Synthetic lethality	unknown
B3GALT5	-2.50004	Synthetic lethality	unknown
RNPEPL1	-2.4981	Synthetic lethality	unknown
WDR93	-2.49315	Synthetic lethality	unknown
PRMT7	-2.49234	Synthetic lethality	unknown
C11orf74	-2.4916	Synthetic lethality	unknown
HMGN4	-2.48663	Synthetic lethality	unknown
FBXL4	-2.48265	Synthetic lethality	unknown
OR52E4	-2.48094	Synthetic lethality	unknown
ACP2	-2.4789	Synthetic lethality	unknown
VCL	-2.47556	Synthetic lethality	unknown
PCDHA10	-2.47369	Synthetic lethality	unknown
DUSP6	-2.4717	Synthetic lethality	unknown
RALB	-2.47114	Synthetic lethality	unknown
TRIM71	-2.46374	Synthetic lethality	unknown
B3GALT4	-2.45874	Synthetic lethality	unknown
SLC6A15	-2.45861	Synthetic lethality	unknown
LTN1	-2.4574	Synthetic lethality	unknown
ZNF516	-2.45717	Synthetic lethality	unknown
FAM92A1	-2.45624	Synthetic lethality	unknown
PAQR5	-2.45309	Synthetic lethality	unknown
FCRL5	-2.45285	Synthetic lethality	unknown
SP100	-2.44614	Synthetic lethality	unknown
RHOG	-2.43947	Synthetic lethality	unknown
SYNPO	-2.43868	Synthetic lethality	unknown
C5orf42	-2.43791	Synthetic lethality	unknown
HERPUD2	-2.43768	Synthetic lethality	unknown
POTEM	-2.42992	Synthetic lethality	unknown
BRPF1	-2.42786	Synthetic lethality	unknown
TTLL12	-2.42709	Synthetic lethality	unknown
C2orf71	-2.42583	Synthetic lethality	unknown
GLT8D1	-2.42542	Synthetic lethality	unknown
RNLS	-2.41479	Synthetic lethality	unknown
ASAH2B	-2.41077	Synthetic lethality	unknown
OTOA	-2.40957	Synthetic lethality	unknown
NTN5	-2.40853	Synthetic lethality	unknown
OR9A2	-2.40607	Synthetic lethality	unknown
AGPAT1	-2.40488	Synthetic lethality	unknown
TRAPPC13	-2.40469	Synthetic lethality	unknown
CYP4F3	-2.40256	Synthetic lethality	unknown
DHX29	-2.40136	Synthetic lethality	unknown
JMJD1C	-2.39624	Synthetic lethality	unknown
CNKSR2	-2.39138	Synthetic lethality	unknown
OR5R1	-2.39058	Synthetic lethality	unknown
CLTA	-2.38392	Synthetic lethality	unknown
ANKRD50	-2.38278	Synthetic lethality	unknown
CCDC37	-2.38167	Synthetic lethality	unknown
VRTN	-2.38022	Synthetic lethality	unknown
EDNRA	-2.38016	Synthetic lethality	unknown
COL12A1	-2.37973	Synthetic lethality	unknown
FAM81A	-2.37658	Synthetic lethality	unknown
LEO1	-2.37245	Synthetic lethality	unknown
OGDHL	-2.37091	Synthetic lethality	unknown
USP17L26	-2.37087	Synthetic lethality	unknown
RANBP10	-2.36684	Synthetic lethality	unknown
METTL15	-2.3638	Synthetic lethality	unknown
P3H2	-2.36318	Synthetic lethality	unknown
SLC30A1	-2.36099	Synthetic lethality	unknown
EIF5A2	-2.35601	Synthetic lethality	unknown
TRIM39	-2.35279	Synthetic lethality	unknown
ME3	-2.35194	Synthetic lethality	unknown
ARHGAP32	-2.34435	Synthetic lethality	unknown
FAM71A	-2.33975	Synthetic lethality	unknown
STOML1	-2.33744	Synthetic lethality	unknown
ANXA11	-2.337	Synthetic lethality	unknown
SGK223	-2.33246	Synthetic lethality	unknown
DNA2	-2.32913	Synthetic lethality	unknown
BAIAP2L2	-2.32811	Synthetic lethality	unknown
CNNM3	-2.32696	Synthetic lethality	unknown
ZNF354A	-2.3228	Synthetic lethality	unknown
LRP5L	-2.32192	Synthetic lethality	unknown
ZNF880	-2.31998	Synthetic lethality	unknown
SLC25A41	-2.31836	Synthetic lethality	unknown
PELI2	-2.31725	Synthetic lethality	unknown
TDP1	-2.31627	Synthetic lethality	unknown
SLC38A11	-2.31601	Synthetic lethality	unknown
HIST1H2AM	-2.3156	Synthetic lethality	unknown
GZMA	-2.30883	Synthetic lethality	unknown
SLC38A9	-2.30843	Synthetic lethality	unknown
NFATC2	-2.30591	Synthetic lethality	oncogene, fusion - dominant
YWHAH	-2.30209	Synthetic lethality	unknown
OTULIN	-2.30173	Synthetic lethality	unknown
FCHSD1	-2.29274	Synthetic lethality	unknown
STUB1	-2.29243	Synthetic lethality	unknown
TG	-2.2914	Synthetic lethality	unknown
PRKCB	-2.29015	Synthetic lethality	NA
ABCC6	-2.28978	Synthetic lethality	unknown
SUCNR1	-2.28959	Synthetic lethality	unknown
BTBD16	-2.28841	Synthetic lethality	unknown
C2orf70	-2.28786	Synthetic lethality	unknown
FFAR2	-2.28609	Synthetic lethality	unknown
RFTN2	-2.28514	Synthetic lethality	unknown
SEL1L	-2.28362	Synthetic lethality	unknown
CYP2J2	-2.28265	Synthetic lethality	unknown
RSPH14	-2.27942	Synthetic lethality	unknown
ADAMTS14	-2.27674	Synthetic lethality	unknown
RNASE6	-2.27259	Synthetic lethality	unknown
ZNF789	-2.27155	Synthetic lethality	unknown
CENPU	-2.27062	Synthetic lethality	unknown
CPNE9	-2.26768	Synthetic lethality	unknown
ARHGEF16	-2.26619	Synthetic lethality	unknown
BTC	-2.26203	Synthetic lethality	unknown
RBKS	-2.26105	Synthetic lethality	unknown
AP4M1	-2.25633	Synthetic lethality	unknown
MARK4	-2.25555	Synthetic lethality	unknown
TVP23A	-2.25315	Synthetic lethality	unknown
KIR2DL3	-2.25017	Synthetic lethality	unknown
FLRT3	-2.24995	Synthetic lethality	unknown
ANKHD1	-2.2461	Synthetic lethality	unknown
IGF2R	-2.24507	Synthetic lethality	unknown
PCNT	-2.24426	Synthetic lethality	unknown
PATE1	-2.24304	Synthetic lethality	unknown
DAW1	-2.23752	Synthetic lethality	unknown
TMEM229A	-2.23686	Synthetic lethality	unknown
WSCD2	-2.23562	Synthetic lethality	unknown
TGFBR2	-2.23444	Synthetic lethality	TSG - recessive
NUDCD1	-2.23346	Synthetic lethality	unknown
RELB	-2.23019	Synthetic lethality	unknown
C8orf86	-2.22863	Synthetic lethality	unknown
IQCJ	-2.22849	Synthetic lethality	unknown
PPP1R17	-2.22838	Synthetic lethality	unknown
OR6C75	-2.22802	Synthetic lethality	unknown
OSTM1	-2.22646	Synthetic lethality	unknown
HERPUD1	-2.22412	Synthetic lethality	fusion - dominant
FAM24B	-2.22389	Synthetic lethality	unknown
AGA	-2.22259	Synthetic lethality	unknown
UPB1	-2.22077	Synthetic lethality	unknown
MAGEA12	-2.21851	Synthetic lethality	unknown
EFCAB12	-2.21738	Synthetic lethality	unknown
SOX11	-2.2169	Synthetic lethality	unknown
NICN1	-2.21641	Synthetic lethality	unknown
TNXB	-2.21481	Synthetic lethality	unknown
PDE8A	-2.2136	Synthetic lethality	unknown
SPRR2E	-2.21221	Synthetic lethality	unknown
NLRP8	-2.2122	Synthetic lethality	unknown
C4orf47	-2.2121	Synthetic lethality	unknown
EPT1	-2.19907	Synthetic lethality	unknown
C4orf36	-2.19721	Synthetic lethality	unknown
SULT1A3	-2.1967	Synthetic lethality	unknown
NBPF14	-2.19467	Synthetic lethality	unknown
SLC25A31	-2.19341	Synthetic lethality	unknown
ZNF446	-2.18905	Synthetic lethality	unknown
APOE	-2.18704	Synthetic lethality	unknown
RAD52	-2.18697	Synthetic lethality	unknown
OR6T1	-2.18663	Synthetic lethality	unknown
TNFSF12	-2.18635	Synthetic lethality	unknown
SLC16A10	-2.18399	Synthetic lethality	unknown
TEF	-2.18396	Synthetic lethality	unknown
IGFBP7	-2.182	Synthetic lethality	unknown
CLIP2	-2.17854	Synthetic lethality	unknown
HS6ST2	-2.17487	Synthetic lethality	unknown
ELSPBP1	-2.17421	Synthetic lethality	unknown
CREBZF	-2.17359	Synthetic lethality	unknown
CFC1	-2.17076	Synthetic lethality	unknown
HSD17B4	-2.16982	Synthetic lethality	unknown
GPATCH2	-2.16946	Synthetic lethality	unknown
PCDHA8	-2.16773	Synthetic lethality	unknown
ANKRD22	-2.16751	Synthetic lethality	unknown
CASQ2	-2.16712	Synthetic lethality	unknown
PYHIN1	-2.16334	Synthetic lethality	unknown
HTN1	-2.16202	Synthetic lethality	unknown
PRKAG3	-2.16064	Synthetic lethality	unknown
BPHL	-2.16007	Synthetic lethality	unknown
AFM	-2.15639	Synthetic lethality	unknown
LCLAT1	-2.15367	Synthetic lethality	unknown
OR4F29	-2.1532	Synthetic lethality	unknown
GOLGA8H	-2.15239	Synthetic lethality	unknown
BSPH1	-2.14925	Synthetic lethality	unknown
MEGF10	-2.14803	Synthetic lethality	unknown
SMYD5	-2.14605	Synthetic lethality	unknown
OSM	-2.14528	Synthetic lethality	unknown
IL6ST	-2.14465	Synthetic lethality	oncogene - dominant
LYZL4	-2.14424	Synthetic lethality	unknown
TNFSF11	-2.14319	Synthetic lethality	unknown
GLG1	-2.14159	Synthetic lethality	unknown
KRTAP22-1	-2.14142	Synthetic lethality	unknown
TPGS2	-2.14121	Synthetic lethality	unknown
SLC38A4	-2.14112	Synthetic lethality	unknown
CFAP221	-2.13998	Synthetic lethality	unknown
OLR1	-2.13986	Synthetic lethality	unknown
MAF1	-2.1385	Synthetic lethality	unknown
GABARAPL2	-2.13797	Synthetic lethality	unknown
DMRT3	-2.13722	Synthetic lethality	unknown
ALDH18A1	-2.13652	Synthetic lethality	unknown
C19orf38	-2.13599	Synthetic lethality	unknown
JUN	-2.13263	Synthetic lethality	oncogene - dominant
PUS10	-2.13177	Synthetic lethality	unknown
ASXL3	-2.13164	Synthetic lethality	unknown
SNX9	-2.13077	Synthetic lethality	unknown
NAA16	-2.13015	Synthetic lethality	unknown
USP47	-2.12986	Synthetic lethality	unknown
WDR27	-2.12937	Synthetic lethality	unknown
BBOX1	-2.1289	Synthetic lethality	unknown
PRKG1	-2.12844	Synthetic lethality	unknown
EMB	-2.12608	Synthetic lethality	unknown
FAM229B	-2.12511	Synthetic lethality	unknown
GALNT2	-2.12466	Synthetic lethality	unknown
CATSPER4	-2.12431	Synthetic lethality	unknown
EIF3C	-2.1241	Synthetic lethality	unknown
GLYATL1	-2.12108	Synthetic lethality	unknown
CKS2	-2.11934	Synthetic lethality	unknown
ATP2B3	-2.11909	Synthetic lethality	TSG - dominant
TXNDC8	-2.11883	Synthetic lethality	unknown
ACBD3	-2.11329	Synthetic lethality	unknown
SYTL4	-2.11311	Synthetic lethality	unknown
SNRK	-2.11275	Synthetic lethality	unknown
ZNF517	-2.10884	Synthetic lethality	unknown
SVOPL	-2.1085	Synthetic lethality	unknown
FRMPD2	-2.10567	Synthetic lethality	unknown
HMGN5	-2.10444	Synthetic lethality	unknown
ZHX3	-2.10359	Synthetic lethality	unknown
THAP10	-2.10184	Synthetic lethality	unknown
STATH	-2.10156	Synthetic lethality	unknown
CGRRF1	-2.0942	Synthetic lethality	unknown
PTPRQ	-2.09411	Synthetic lethality	unknown
RNASE8	-2.0923	Synthetic lethality	unknown
ZMYND11	-2.09179	Synthetic lethality	unknown
AP5M1	-2.09136	Synthetic lethality	unknown
VPRBP	-2.09082	Synthetic lethality	unknown
C10orf54	-2.09052	Synthetic lethality	unknown
TMEM263	-2.09033	Synthetic lethality	unknown
CLIP4	-2.08921	Synthetic lethality	unknown
HIST1H4J	-2.08913	Synthetic lethality	unknown
SLC2A11	-2.08784	Synthetic lethality	unknown
ZMAT1	-2.08596	Synthetic lethality	unknown
SPATA8	-2.08307	Synthetic lethality	unknown
S100A7L2	-2.08099	Synthetic lethality	unknown
CISD2	-2.07801	Synthetic lethality	unknown
KIF26B	-2.07707	Synthetic lethality	unknown
OVOL2	-2.07633	Synthetic lethality	unknown
PPAN-P2RY11	-2.07545	Synthetic lethality	unknown
LOC149373	-2.07445	Synthetic lethality	unknown
INPP5E	-2.0728	Synthetic lethality	unknown
OR1M1	-2.07267	Synthetic lethality	unknown
COL15A1	-2.07145	Synthetic lethality	unknown
TMCO6	-2.07123	Synthetic lethality	unknown
MPHOSPH9	-2.06696	Synthetic lethality	unknown
PPP2R3A	-2.06498	Synthetic lethality	unknown
SLC44A1	-2.06241	Synthetic lethality	unknown
TMEM212	-2.0623	Synthetic lethality	unknown
PKIA	-2.06201	Synthetic lethality	unknown
STX8	-2.0596	Synthetic lethality	unknown
SPPL2B	-2.05916	Synthetic lethality	unknown
REL	-2.0581	Synthetic lethality	oncogene - dominant
ACTRT3	-2.05353	Synthetic lethality	unknown
USP1	-2.05231	Synthetic lethality	unknown
FAM83H	-2.05198	Synthetic lethality	unknown
TDRD10	-2.05074	Synthetic lethality	unknown
LGR5	-2.04972	Synthetic lethality	unknown
BAIAP3	-2.04839	Synthetic lethality	unknown
NKX2-4	-2.04838	Synthetic lethality	unknown
IL22	-2.04423	Synthetic lethality	unknown
ZNF404	-2.04412	Synthetic lethality	unknown
MMP27	-2.04306	Synthetic lethality	unknown
AES	-2.04058	Synthetic lethality	unknown
IFRD1	-2.03966	Synthetic lethality	unknown
ZC3H12A	-2.03828	Synthetic lethality	unknown
GPR141	-2.03548	Synthetic lethality	unknown
TMEM191C	-2.03453	Synthetic lethality	unknown
H3F3B	-2.032	Synthetic lethality	oncogene - dominant
SH3GL2	-2.02998	Synthetic lethality	unknown
CLOCK	-2.02723	Synthetic lethality	unknown
TBX3	-2.02563	Synthetic lethality	oncogene, TSG - dominant
MYH8	-2.02558	Synthetic lethality	unknown
BDH1	-2.02347	Synthetic lethality	unknown
CDRT15L2	-2.02233	Synthetic lethality	unknown
PAAF1	-2.02228	Synthetic lethality	unknown
CYP3A5	-2.02212	Synthetic lethality	unknown
TMEM247	-2.02081	Synthetic lethality	unknown
TCF7	-2.01834	Synthetic lethality	unknown
KDM4E	-2.01701	Synthetic lethality	unknown
FAM3A	-2.01156	Synthetic lethality	unknown
CER1	-2.01148	Synthetic lethality	unknown
SRRD	-2.0111	Synthetic lethality	unknown
DEFB123	-2.01065	Synthetic lethality	unknown
EPHB4	-2.00953	Synthetic lethality	unknown
C4orf45	-2.00944	Synthetic lethality	unknown
FRS3	-2.0065	Synthetic lethality	unknown
OSGEPL1	-2.0065	Synthetic lethality	unknown
MBLAC2	-2.00493	Synthetic lethality	unknown
WDR5B	-2.00434	Synthetic lethality	unknown
USHBP1	-2.00219	Synthetic lethality	unknown
FUT10	-1.99735	Synthetic lethality	unknown
GOLGA6C	-1.99652	Synthetic lethality	unknown
C7orf31	-1.98813	Synthetic lethality	unknown
ABCB1	-1.98784	Synthetic lethality	unknown
CPSF7	-1.98614	Synthetic lethality	unknown
EXOC3L1	-1.98585	Synthetic lethality	unknown
COL14A1	-1.98581	Synthetic lethality	unknown
OR9Q1	-1.98564	Synthetic lethality	unknown
XPO6	-1.98513	Synthetic lethality	unknown
SEMA3A	-1.98435	Synthetic lethality	unknown
AOC1	-1.98368	Synthetic lethality	unknown
NPAP1	-1.98089	Synthetic lethality	unknown
SULT1C2	-1.98056	Synthetic lethality	unknown
BHMT2	-1.97791	Synthetic lethality	unknown
TXNRD2	-1.9774	Synthetic lethality	unknown
UPK1A	-1.97481	Synthetic lethality	unknown
BOD1L1	-1.97432	Synthetic lethality	unknown
YWHAE	-1.97314	Synthetic lethality	TSG, fusion - dominant
CYP2C9	-1.97223	Synthetic lethality	unknown
UBN1	-1.9719	Synthetic lethality	unknown
ZNF224	-1.97068	Synthetic lethality	unknown
PLA2G5	-1.96998	Synthetic lethality	unknown
TSGA13	-1.968	Synthetic lethality	unknown
THNSL1	-1.96765	Synthetic lethality	unknown
EPPIN	-1.96733	Synthetic lethality	unknown
PTP4A1	-1.96543	Synthetic lethality	unknown
PAX2	-1.96509	Synthetic lethality	unknown
ZNF34	-1.96486	Synthetic lethality	unknown
TPMT	-1.9628	Synthetic lethality	unknown
YTHDF3	-1.96271	Synthetic lethality	unknown
HRCT1	-1.96156	Synthetic lethality	unknown
ANKRD31	-1.96004	Synthetic lethality	unknown
ALG6	-1.95986	Synthetic lethality	unknown
CRTC2	-1.95927	Synthetic lethality	unknown
OR10R2	-1.95759	Synthetic lethality	unknown
TRAF1	-1.95683	Synthetic lethality	unknown
KIAA0408	-1.95448	Synthetic lethality	unknown
HBS1L	-1.9539	Synthetic lethality	unknown
SEC11C	-1.95249	Synthetic lethality	unknown
CARD11	-1.95066	Synthetic lethality	oncogene - dominant
NCEH1	-1.95046	Synthetic lethality	unknown
GPR21	-1.94943	Synthetic lethality	unknown
SLC29A1	-1.94938	Synthetic lethality	unknown
TEX26	-1.94933	Synthetic lethality	unknown
RIPK3	-1.94931	Synthetic lethality	unknown
C16orf82	-1.94875	Synthetic lethality	unknown
GRAMD1B	-1.9457	Synthetic lethality	unknown
UAP1L1	-1.94479	Synthetic lethality	unknown
ATRNL1	-1.9433	Synthetic lethality	unknown
ARL2BP	-1.9428	Synthetic lethality	unknown
GFRA1	-1.94164	Synthetic lethality	unknown
PTPRA	-1.94148	Synthetic lethality	unknown
C8orf31	-1.93994	Synthetic lethality	unknown
FGD4	-1.9386	Synthetic lethality	unknown
ZNRF2	-1.93786	Synthetic lethality	unknown
OR1J4	-1.93763	Synthetic lethality	unknown
HHIPL2	-1.93341	Synthetic lethality	unknown
DCP1A	-1.93187	Synthetic lethality	unknown
CASC5	-1.93171	Synthetic lethality	unknown
FAM3D	-1.93137	Synthetic lethality	unknown
DBH	-1.92989	Synthetic lethality	unknown
TMEM68	-1.92969	Synthetic lethality	unknown
C4orf29	-1.92913	Synthetic lethality	unknown
ANKRD9	-1.92909	Synthetic lethality	unknown
GIPR	-1.92904	Synthetic lethality	unknown
CLDN1	-1.92761	Synthetic lethality	unknown
SLC7A6	-1.9262	Synthetic lethality	unknown
GMFG	-1.92606	Synthetic lethality	unknown
COX7A2	-1.92532	Synthetic lethality	unknown
THEGL	-1.92471	Synthetic lethality	unknown
ELMOD3	-1.92292	Synthetic lethality	unknown
GDF2	-1.92237	Synthetic lethality	unknown
SMIM5	-1.92228	Synthetic lethality	unknown
C2orf27A	-1.92081	Synthetic lethality	unknown
PIK3C2A	-1.92036	Synthetic lethality	unknown
DNAJB2	-1.91943	Synthetic lethality	unknown
CD3G	-1.91895	Synthetic lethality	unknown
MGEA5	-1.91852	Synthetic lethality	unknown
OR2A25	-1.918	Synthetic lethality	unknown
NPY2R	-1.9175	Synthetic lethality	unknown
LRRC14	-1.91609	Synthetic lethality	unknown
TIPARP	-1.91533	Synthetic lethality	unknown
SUPT3H	-1.91507	Synthetic lethality	unknown
AP3M2	-1.9146	Synthetic lethality	unknown
CEP350	-1.91391	Synthetic lethality	unknown
UPK3A	-1.91352	Synthetic lethality	unknown
KIAA1614	-1.91352	Synthetic lethality	unknown
ST3GAL4	-1.91229	Synthetic lethality	unknown
PLGRKT	-1.91216	Synthetic lethality	unknown
SPATC1	-1.90835	Synthetic lethality	unknown
ARHGAP21	-1.90769	Synthetic lethality	unknown
GRAP2	-1.90635	Synthetic lethality	unknown
MROH2A	-1.90581	Synthetic lethality	unknown
MPZL1	-1.90444	Synthetic lethality	unknown
PIAS3	-1.90301	Synthetic lethality	unknown
C2orf73	-1.90143	Synthetic lethality	unknown
UTS2B	-1.90041	Synthetic lethality	unknown
PGLS	-1.8995	Synthetic lethality	unknown
CIB4	-1.89875	Synthetic lethality	unknown
ARID5B	-1.89817	Synthetic lethality	unknown
LBR	-1.89655	Synthetic lethality	unknown
RBM20	-1.8958	Synthetic lethality	unknown
TTC3	-1.89367	Synthetic lethality	unknown
C7orf57	-1.89364	Synthetic lethality	unknown
AVPI1	-1.89268	Synthetic lethality	unknown
FXR2	-1.8919	Synthetic lethality	unknown
FAM49B	-1.89098	Synthetic lethality	unknown
DMXL2	-1.88874	Synthetic lethality	unknown
ACADSB	-1.88755	Synthetic lethality	unknown
SLC31A2	-1.88658	Synthetic lethality	unknown
ITGAE	-1.88593	Synthetic lethality	unknown
CTBP1	-1.88486	Synthetic lethality	unknown
SNTG1	-1.88247	Synthetic lethality	unknown
ASAP1	-1.88192	Synthetic lethality	unknown
INSL4	-1.88166	Synthetic lethality	unknown
KRIT1	-1.88048	Synthetic lethality	unknown
CCDC85C	-1.88039	Synthetic lethality	unknown
PRPH	-1.88025	Synthetic lethality	unknown
FBXO25	-1.87779	Synthetic lethality	unknown
SLC25A32	-1.87702	Synthetic lethality	unknown
ZCCHC6	-1.87694	Synthetic lethality	unknown
CHML	-1.87618	Synthetic lethality	unknown
CREB3L2	-1.87558	Synthetic lethality	oncogene, fusion - dominant
DEFB125	-1.87556	Synthetic lethality	unknown
GTF2H5	-1.87513	Synthetic lethality	unknown
CDK20	-1.87486	Synthetic lethality	unknown
PPP1R35	-1.87442	Synthetic lethality	unknown
P2RY10	-1.8741	Synthetic lethality	unknown
ZBTB48	-1.87369	Synthetic lethality	unknown
CAGE1	-1.87362	Synthetic lethality	unknown
LGALS9B	-1.87309	Synthetic lethality	unknown
SPAG11B	-1.87223	Synthetic lethality	unknown
FZD9	-1.87159	Synthetic lethality	unknown
PLA2G3	-1.86999	Synthetic lethality	unknown
DKK1	-1.8689	Synthetic lethality	unknown
SUFU	-1.86855	Synthetic lethality	TSG - recessive
LMO7DN	-1.86828	Synthetic lethality	unknown
ERAS	-1.86813	Synthetic lethality	unknown
SOHLH1	-1.8673	Synthetic lethality	unknown
ZNF282	-1.867	Synthetic lethality	unknown
PRAMEF7	-1.86521	Synthetic lethality	unknown
FEM1C	-1.86428	Synthetic lethality	unknown
HLA-DQA1	-1.86345	Synthetic lethality	unknown
GLA	-1.86343	Synthetic lethality	unknown
NID1	-1.86257	Synthetic lethality	unknown
ZSCAN22	-1.86149	Synthetic lethality	unknown
GUCY1A3	-1.86095	Synthetic lethality	unknown
GCHFR	-1.85862	Synthetic lethality	unknown
GDE1	-1.85832	Synthetic lethality	unknown
PKD1L2	-1.85698	Synthetic lethality	unknown
SHISA6	-1.85592	Synthetic lethality	unknown
SCAPER	-1.85523	Synthetic lethality	unknown
TMA7	-1.85353	Synthetic lethality	unknown
TDRD5	-1.85317	Synthetic lethality	unknown
MCHR1	-1.85162	Synthetic lethality	unknown
SFT2D1	-1.8515	Synthetic lethality	unknown
RP1	-1.85118	Synthetic lethality	unknown
RNPEP	-1.85114	Synthetic lethality	unknown
NPAS3	-1.85014	Synthetic lethality	unknown
ROR1	-1.84989	Synthetic lethality	unknown
OR51A2	-1.84974	Synthetic lethality	unknown
ICAM3	-1.84944	Synthetic lethality	unknown
TUSC5	-1.84854	Synthetic lethality	unknown
EPHX1	-1.84803	Synthetic lethality	unknown
ARHGEF33	-1.84528	Synthetic lethality	unknown
C6orf58	-1.84526	Synthetic lethality	unknown
CCL25	-1.84508	Synthetic lethality	unknown
EBF3	-1.84452	Synthetic lethality	unknown
USP17L8	-1.84438	Synthetic lethality	unknown
NSUN7	-1.8433	Synthetic lethality	unknown
TMEM138	-1.84222	Synthetic lethality	unknown
PHOSPHO2	-1.84221	Synthetic lethality	unknown
MBNL2	-1.84051	Synthetic lethality	unknown
PROKR2	-1.83997	Synthetic lethality	unknown
NPBWR2	-1.83869	Synthetic lethality	unknown
ASCL3	-1.83832	Synthetic lethality	unknown
SNX18	-1.83818	Synthetic lethality	unknown
RNF130	-1.83463	Synthetic lethality	unknown
TRIM29	-1.83447	Synthetic lethality	unknown
MMP10	-1.83363	Synthetic lethality	unknown
CCL20	-1.8333	Synthetic lethality	unknown
BMI1	-1.82989	Synthetic lethality	unknown
AADAT	-1.82988	Synthetic lethality	unknown
FMO5	-1.82853	Synthetic lethality	unknown
C19orf54	-1.82778	Synthetic lethality	unknown
FAM107B	-1.82759	Synthetic lethality	unknown
MTFP1	-1.82745	Synthetic lethality	unknown
UGP2	-1.82724	Synthetic lethality	unknown
DVL3	-1.8239	Synthetic lethality	unknown
ALKBH6	-1.82382	Synthetic lethality	unknown
JDP2	-1.82315	Synthetic lethality	unknown
TMEM139	-1.822	Synthetic lethality	unknown
TRPC5OS	-1.82166	Synthetic lethality	unknown
MRO	-1.82126	Synthetic lethality	unknown
LYSMD3	-1.82009	Synthetic lethality	unknown
HDAC2	-1.81889	Synthetic lethality	unknown
ZNF395	-1.81821	Synthetic lethality	unknown
CD3D	-1.81806	Synthetic lethality	unknown
KLF16	-1.81799	Synthetic lethality	unknown
C1QL1	-1.81732	Synthetic lethality	unknown
ZFAND4	-1.81635	Synthetic lethality	unknown
DCUN1D2	-1.81603	Synthetic lethality	unknown
NT5E	-1.81548	Synthetic lethality	unknown
EDARADD	-1.81538	Synthetic lethality	unknown
RCAN2	-1.81475	Synthetic lethality	unknown
MEPE	-1.81405	Synthetic lethality	unknown
ST7	-1.81325	Synthetic lethality	unknown
DNMBP	-1.81172	Synthetic lethality	unknown
DAXX	-1.81131	Synthetic lethality	oncogene, TSG - recessive
MKNK2	-1.8113	Synthetic lethality	unknown
GJA8	-1.81086	Synthetic lethality	unknown
LILRA4	-1.81073	Synthetic lethality	unknown
DCC	-1.8107	Synthetic lethality	NA
MGA	-1.81004	Synthetic lethality	unknown
VPS36	-1.80975	Synthetic lethality	unknown
PFKM	-1.8074	Synthetic lethality	unknown
PTPRH	-1.80708	Synthetic lethality	unknown
ZNF280A	-1.80633	Synthetic lethality	unknown
GTDC1	-1.80489	Synthetic lethality	unknown
ATP8B4	-1.80471	Synthetic lethality	unknown
HHLA2	-1.80403	Synthetic lethality	unknown
TGIF1	-1.80328	Synthetic lethality	unknown
GABRG3	-1.80294	Synthetic lethality	unknown
CYB561D2	-1.80236	Synthetic lethality	unknown
ST6GAL2	-1.80128	Synthetic lethality	unknown
SNX1	-1.79739	Synthetic lethality	unknown
MTHFSD	-1.7955	Synthetic lethality	unknown
BCAN	-1.79543	Synthetic lethality	unknown
FBXL3	-1.79532	Synthetic lethality	unknown
PAK3	-1.79493	Synthetic lethality	unknown
IL11	-1.79475	Synthetic lethality	unknown
APOL2	-1.7937	Synthetic lethality	unknown
LSMEM2	-1.79358	Synthetic lethality	unknown
SPSB3	-1.79326	Synthetic lethality	unknown
CAPN14	-1.79154	Synthetic lethality	unknown
ERP27	-1.78959	Synthetic lethality	unknown
ERICH1	-1.78885	Synthetic lethality	unknown
DIS3L	-1.78841	Synthetic lethality	unknown
OR8D4	-1.78549	Synthetic lethality	unknown
LRRIQ4	-1.78519	Synthetic lethality	unknown
UGT2B10	-1.78448	Synthetic lethality	unknown
PIP5K1A	-1.78427	Synthetic lethality	unknown
MED15	-1.78312	Synthetic lethality	unknown
RAB11FIP2	-1.78309	Synthetic lethality	unknown
GALNT13	-1.7818	Synthetic lethality	unknown
CHD3	-1.78176	Synthetic lethality	unknown
LYPD3	-1.78067	Synthetic lethality	unknown
RARB	-1.78064	Synthetic lethality	unknown
RGCC	-1.78054	Synthetic lethality	unknown
NPBWR1	-1.77999	Synthetic lethality	unknown
RTL1	-1.77968	Synthetic lethality	unknown
KPNA1	-1.77867	Synthetic lethality	unknown
LMBR1	-1.77834	Synthetic lethality	unknown
GSG2	-1.77745	Synthetic lethality	unknown
CHRNB3	-1.7763	Synthetic lethality	unknown
MTHFD2L	-1.77378	Synthetic lethality	unknown
ARRDC5	-1.77353	Synthetic lethality	unknown
CHAMP1	-1.77324	Synthetic lethality	unknown
NUDT12	-1.77202	Synthetic lethality	unknown
RLIM	-1.77095	Synthetic lethality	unknown
NXNL2	-1.77075	Synthetic lethality	unknown
ELMO2	-1.77052	Synthetic lethality	unknown
KLHL41	-1.7705	Synthetic lethality	unknown
SLC1A5	-1.77025	Synthetic lethality	unknown
SLC26A5	-1.77014	Synthetic lethality	unknown
FGF10	-1.769	Synthetic lethality	unknown
MAGEE1	-1.76885	Synthetic lethality	unknown
GLS2	-1.76869	Synthetic lethality	unknown
UQCC1	-1.76856	Synthetic lethality	unknown
SUCLA2	-1.76708	Synthetic lethality	unknown
CYSLTR2	-1.76672	Synthetic lethality	oncogene
FAM83A	-1.76552	Synthetic lethality	unknown
ARHGEF39	-1.76542	Synthetic lethality	unknown
FBXO36	-1.76521	Synthetic lethality	unknown
WASF1	-1.76505	Synthetic lethality	unknown
XAGE5	-1.76485	Synthetic lethality	unknown
ACP6	-1.76355	Synthetic lethality	unknown
SORCS2	-1.76336	Synthetic lethality	unknown
SQRDL	-1.76306	Synthetic lethality	unknown
MPLKIP	-1.76289	Synthetic lethality	unknown
LPIN3	-1.76281	Synthetic lethality	unknown
KAT2B	-1.76246	Synthetic lethality	unknown
CAV2	-1.76235	Synthetic lethality	unknown
HOXA4	-1.7615	Synthetic lethality	unknown
FEM1A	-1.76122	Synthetic lethality	unknown
SGK1	-1.76055	Synthetic lethality	oncogene
EFEMP2	-1.76007	Synthetic lethality	unknown
TTLL3	-1.75998	Synthetic lethality	unknown
RAB13	-1.75963	Synthetic lethality	unknown
DHX57	-1.7594	Synthetic lethality	unknown
DNAAF2	-1.75887	Synthetic lethality	unknown
ACSL1	-1.75828	Synthetic lethality	unknown
EDF1	-1.75827	Synthetic lethality	unknown
HIGD1A	-1.75739	Synthetic lethality	unknown
GUCY1A2	-1.75705	Synthetic lethality	unknown
EPB41L2	-1.75594	Synthetic lethality	unknown
CD2AP	-1.75586	Synthetic lethality	unknown
RALGAPA1	-1.7525	Synthetic lethality	unknown
JADE2	-1.75224	Synthetic lethality	unknown
RAP2A	-1.75216	Synthetic lethality	unknown
SPTSSB	-1.75205	Synthetic lethality	unknown
C21orf59	-1.75159	Synthetic lethality	unknown
APIP	-1.75134	Synthetic lethality	unknown
ZNF639	-1.75104	Synthetic lethality	unknown
HOXB8	-1.75093	Synthetic lethality	unknown
KIAA0930	-1.75067	Synthetic lethality	unknown
TECRL	-1.74963	Synthetic lethality	unknown
DDTL	-1.74853	Synthetic lethality	unknown
LRRC75B	-1.74822	Synthetic lethality	unknown
C16orf70	-1.74772	Synthetic lethality	unknown
TGFBR1	-1.74737	Synthetic lethality	unknown
NPY1R	-1.7463	Synthetic lethality	unknown
ZFAND5	-1.74509	Synthetic lethality	unknown
RAB3GAP1	-1.74372	Synthetic lethality	unknown
NRXN3	-1.74287	Synthetic lethality	unknown
CNGB3	-1.74287	Synthetic lethality	unknown
UFSP1	-1.74069	Synthetic lethality	unknown
C4BPA	-1.73961	Synthetic lethality	unknown
MSH6	-1.73764	Synthetic lethality	TSG - recessive
NME4	-1.7343	Synthetic lethality	unknown
GRAMD1A	-1.73393	Synthetic lethality	unknown
COL3A1	-1.73278	Synthetic lethality	fusion
MFSD12	-1.72597	Synthetic lethality	unknown
H2AFY2	-1.72496	Synthetic lethality	unknown
PTPRJ	-1.72393	Synthetic lethality	unknown
DESI2	-1.72199	Synthetic lethality	unknown
C10orf107	-1.72174	Synthetic lethality	unknown
SH2D7	-1.72007	Synthetic lethality	unknown
GBP2	-1.71995	Synthetic lethality	unknown
DOCK8	-1.71912	Synthetic lethality	unknown
GNG11	-1.71808	Synthetic lethality	unknown
SLC25A30	-1.71786	Synthetic lethality	unknown
LCAT	-1.71694	Synthetic lethality	unknown
SPDEF	-1.71595	Synthetic lethality	unknown
MMP25	-1.71546	Synthetic lethality	unknown
TRIM59	-1.71447	Synthetic lethality	unknown
MYOC	-1.7133	Synthetic lethality	unknown
UST	-1.71301	Synthetic lethality	unknown
DUSP8	-1.71173	Synthetic lethality	unknown
RFXAP	-1.7112	Synthetic lethality	unknown
ZFAND1	-1.7112	Synthetic lethality	unknown
C14orf169	-1.70894	Synthetic lethality	unknown
SLAMF8	-1.70886	Synthetic lethality	unknown
RSBN1	-1.70843	Synthetic lethality	unknown
CYP7A1	-1.70837	Synthetic lethality	unknown
PPP2R1B	-1.70831	Synthetic lethality	unknown
DGCR14	-1.70699	Synthetic lethality	unknown
GLIS2	-1.70631	Synthetic lethality	unknown
RUNX1	-1.70544	Synthetic lethality	oncogene, TSG, fusion - dominant
IL2	-1.70496	Synthetic lethality	fusion - dominant
REM1	-1.70439	Synthetic lethality	unknown
C9orf131	-1.7037	Synthetic lethality	unknown
TAS2R16	-1.7031	Synthetic lethality	unknown
STARD13	-1.70271	Synthetic lethality	unknown
IL27RA	-1.70091	Synthetic lethality	unknown
SUGP2	-1.70091	Synthetic lethality	unknown
SBK3	-1.70088	Synthetic lethality	unknown
L3MBTL2	-1.70062	Synthetic lethality	unknown
PP2D1	-1.70027	Synthetic lethality	unknown
CBR4	-1.70003	Synthetic lethality	unknown
NHSL1	-1.69955	Synthetic lethality	unknown
TMEM106B	-1.69954	Synthetic lethality	unknown
TTC39A	-1.69776	Synthetic lethality	unknown
ZNF155	-1.69757	Synthetic lethality	unknown
IPCEF1	-1.697	Synthetic lethality	unknown
MICAL1	-1.69654	Synthetic lethality	unknown
PPP2R5B	-1.69553	Synthetic lethality	unknown
GPS2	-1.69387	Synthetic lethality	unknown
DNPEP	-1.69377	Synthetic lethality	unknown
KCNA2	-1.69225	Synthetic lethality	unknown
PITX1	-1.69178	Synthetic lethality	unknown
XKRY2	-1.69139	Synthetic lethality	unknown
KLHL12	-1.6911	Synthetic lethality	unknown
BBX	-1.69038	Synthetic lethality	unknown
ANP32E	-1.68987	Synthetic lethality	unknown
STOML2	-1.68917	Synthetic lethality	unknown
TAX1BP3	-1.68774	Synthetic lethality	unknown
ARVCF	-1.68769	Synthetic lethality	unknown
FAM132B	-1.68684	Synthetic lethality	unknown
TATDN1	-1.68666	Synthetic lethality	unknown
ZNF581	-1.68646	Synthetic lethality	unknown
KNSTRN	-1.6863	Synthetic lethality	oncogene
TPM3	-1.68597	Synthetic lethality	TSG, fusion - dominant
CXCL2	-1.68571	Synthetic lethality	unknown
CCL27	-1.68493	Synthetic lethality	unknown
MTSS1	-1.68275	Synthetic lethality	unknown
FBXO6	-1.68199	Synthetic lethality	unknown
MS4A8	-1.68198	Synthetic lethality	unknown
KYNU	-1.68171	Synthetic lethality	unknown
SNX33	-1.6807	Synthetic lethality	unknown
DGKD	-1.68069	Synthetic lethality	unknown
UBE2G2	-1.68055	Synthetic lethality	unknown
CMTM1	-1.68012	Synthetic lethality	unknown
SERTM1	-1.67987	Synthetic lethality	unknown
TRDN	-1.67974	Synthetic lethality	unknown
C1orf21	-1.67867	Synthetic lethality	unknown
SAG	-1.67844	Synthetic lethality	unknown
ADGRL2	-1.67753	Synthetic lethality	unknown
FAM192A	-1.67722	Synthetic lethality	unknown
SDCBP	-1.67684	Synthetic lethality	unknown
TOP1MT	-1.67661	Synthetic lethality	unknown
WRNIP1	-1.67649	Synthetic lethality	unknown
FLG2	-1.67456	Synthetic lethality	unknown
CALD1	-1.67395	Synthetic lethality	unknown
TRPA1	-1.67378	Synthetic lethality	unknown
TMEM182	-1.67376	Synthetic lethality	unknown
FAM178A	-1.67175	Synthetic lethality	unknown
C14orf80	-1.67157	Synthetic lethality	unknown
CAMSAP3	-1.67008	Synthetic lethality	unknown
ARMC10	-1.66992	Synthetic lethality	unknown
ZNF479	-1.66982	Synthetic lethality	NA
CTDSP2	-1.66866	Synthetic lethality	unknown
OR2AP1	-1.66785	Synthetic lethality	unknown
FAM189A2	-1.66636	Synthetic lethality	unknown
CASS4	-1.66628	Synthetic lethality	unknown
APOL4	-1.66496	Synthetic lethality	unknown
ASB16	-1.66453	Synthetic lethality	unknown
TGM7	-1.6633	Synthetic lethality	unknown
GLT6D1	-1.66189	Synthetic lethality	unknown
IL7R	-1.66125	Synthetic lethality	oncogene - dominant
FAM189B	-1.6611	Synthetic lethality	unknown
LRP3	-1.6605	Synthetic lethality	unknown
LAMB1	-1.66029	Synthetic lethality	unknown
FNDC9	-1.65946	Synthetic lethality	unknown
ANKRD52	-1.65919	Synthetic lethality	unknown
RTCA	-1.65743	Synthetic lethality	unknown
MFSD9	-1.65576	Synthetic lethality	unknown
SLC9A7	-1.65532	Synthetic lethality	unknown
SHROOM4	-1.65477	Synthetic lethality	unknown
CBLB	-1.6545	Synthetic lethality	TSG - recessive
NME6	-1.65325	Synthetic lethality	unknown
PGR	-1.65319	Synthetic lethality	unknown
PTGFR	-1.65304	Synthetic lethality	unknown
ZUFSP	-1.65297	Synthetic lethality	unknown
KIAA1841	-1.65294	Synthetic lethality	unknown
C22orf29	-1.65294	Synthetic lethality	unknown
TSPAN6	-1.65117	Synthetic lethality	unknown
OLA1	-1.65115	Synthetic lethality	unknown
C9orf116	-1.65026	Synthetic lethality	unknown
TPRA1	-1.65009	Synthetic lethality	unknown
MAPK7	-1.64997	Synthetic lethality	unknown
C14orf178	-1.64969	Synthetic lethality	unknown
SMARCD2	-1.64962	Synthetic lethality	unknown
MTRNR2L9	-1.6476	Synthetic lethality	unknown
DHX40	-1.64618	Synthetic lethality	unknown
FBXO7	-1.64617	Synthetic lethality	unknown
DMRTB1	-1.64543	Synthetic lethality	unknown
SLMAP	-1.6433	Synthetic lethality	unknown
BFSP1	-1.64191	Synthetic lethality	unknown
UMODL1	-1.64168	Synthetic lethality	unknown
SH2D1B	-1.64077	Synthetic lethality	unknown
TMEM120A	-1.639	Synthetic lethality	unknown
CDK12	-1.63613	Synthetic lethality	TSG - recessive
ARG1	-1.63581	Synthetic lethality	unknown
CXCR1	-1.63543	Synthetic lethality	unknown
SCARB2	-1.63522	Synthetic lethality	unknown
CLCN4	-1.63521	Synthetic lethality	unknown
LOC730183	-1.63471	Synthetic lethality	unknown
TTC30A	-1.63467	Synthetic lethality	unknown
PHC2	-1.63461	Synthetic lethality	unknown
RABAC1	-1.63458	Synthetic lethality	unknown
ATRX	-1.63309	Synthetic lethality	TSG - recessive
ALDH16A1	-1.63294	Synthetic lethality	unknown
KCNRG	-1.63292	Synthetic lethality	unknown
ERCC5	-1.63285	Synthetic lethality	TSG - recessive
SCAMP5	-1.63228	Synthetic lethality	unknown
TMEM38B	-1.63216	Synthetic lethality	unknown
MUC22	-1.63099	Synthetic lethality	unknown
SERPINB13	-1.63088	Synthetic lethality	unknown
MTF2	-1.63068	Synthetic lethality	unknown
POMK	-1.6304	Synthetic lethality	unknown
UNC119B	-1.63033	Synthetic lethality	unknown
CEP95	-1.62982	Synthetic lethality	unknown
ALX1	-1.62873	Synthetic lethality	unknown
RWDD4	-1.6286	Synthetic lethality	unknown
FAM46D	-1.62836	Synthetic lethality	unknown
AP3D1	-1.62773	Synthetic lethality	unknown
CHD7	-1.62742	Synthetic lethality	unknown
ARMCX3	-1.62707	Synthetic lethality	unknown
OR1A2	-1.62688	Synthetic lethality	unknown
NFE2L2	-1.62644	Synthetic lethality	oncogene, TSG - dominant
POF1B	-1.62618	Synthetic lethality	unknown
TULP1	-1.62557	Synthetic lethality	unknown
BMPR1A	-1.62531	Synthetic lethality	oncogene, TSG - recessive
OR5B12	-1.62505	Synthetic lethality	unknown
EGR2	-1.6248	Synthetic lethality	unknown
ZNF350	-1.62355	Synthetic lethality	unknown
LIMS2	-1.62272	Synthetic lethality	unknown
TOR1AIP1	-1.62023	Synthetic lethality	unknown
ZNF283	-1.6201	Synthetic lethality	unknown
GPR137B	-1.61995	Synthetic lethality	unknown
PRKCDBP	-1.61835	Synthetic lethality	unknown
LCE3D	-1.61777	Synthetic lethality	unknown
KHK	-1.61735	Synthetic lethality	unknown
CHRNA1	-1.61664	Synthetic lethality	unknown
SEPP1	-1.61622	Synthetic lethality	unknown
P2RX7	-1.61532	Synthetic lethality	unknown
MAN2B1	-1.61467	Synthetic lethality	unknown
EIF2AK3	-1.61409	Synthetic lethality	unknown
SYT15	-1.61354	Synthetic lethality	unknown
BCL2	-1.61296	Synthetic lethality	oncogene, fusion - dominant
CRHBP	-1.61286	Synthetic lethality	unknown
UBAP2L	-1.61151	Synthetic lethality	unknown
SWSAP1	-1.61061	Synthetic lethality	unknown
C19orf44	-1.60863	Synthetic lethality	unknown
PDHB	-1.60829	Synthetic lethality	unknown
TKFC	-1.60766	Synthetic lethality	unknown
TMCO1	-1.60749	Synthetic lethality	unknown
JADE1	-1.6073	Synthetic lethality	unknown
PTGES3L	-1.60566	Synthetic lethality	unknown
TADA1	-1.60478	Synthetic lethality	unknown
ZNF548	-1.60419	Synthetic lethality	unknown
FOXN3	-1.60385	Synthetic lethality	unknown
NACC2	-1.60217	Synthetic lethality	unknown
ZNF737	-1.6021	Synthetic lethality	unknown
GOLT1B	-1.60105	Synthetic lethality	unknown
BHMT	-1.60089	Synthetic lethality	unknown
ATRAID	-1.60078	Synthetic lethality	unknown
PACSIN2	-1.60048	Synthetic lethality	unknown
STX3	-1.60015	Synthetic lethality	unknown
ELMO1	-1.59925	Synthetic lethality	unknown
NSMF	-1.59792	Synthetic lethality	unknown
LECT2	-1.59574	Synthetic lethality	unknown
GNA14	-1.59488	Synthetic lethality	unknown
EBAG9	-1.59319	Synthetic lethality	unknown
GPR17	-1.59189	Synthetic lethality	unknown
MAGED4B	-1.59081	Synthetic lethality	unknown
ZC3H11A	-1.59065	Synthetic lethality	unknown
KLHL23	-1.59061	Synthetic lethality	unknown
TTBK1	-1.59035	Synthetic lethality	unknown
CYSLTR1	-1.59022	Synthetic lethality	unknown
TIMD4	-1.58969	Synthetic lethality	unknown
E2F5	-1.58945	Synthetic lethality	unknown
HKR1	-1.5893	Synthetic lethality	unknown
SLC30A4	-1.58912	Synthetic lethality	unknown
CRYGC	-1.58799	Synthetic lethality	unknown
ANXA2R	-1.58779	Synthetic lethality	unknown
PCDHGA6	-1.58764	Synthetic lethality	unknown
LRSAM1	-1.58694	Synthetic lethality	unknown
IMPAD1	-1.58645	Synthetic lethality	unknown
AGAP1	-1.58426	Synthetic lethality	unknown
CLCN3	-1.58401	Synthetic lethality	unknown
CTIF	-1.58266	Synthetic lethality	unknown
TBC1D8B	-1.58216	Synthetic lethality	unknown
SDF4	-1.58163	Synthetic lethality	unknown
ZFAND6	-1.58152	Synthetic lethality	unknown
SERPINI2	-1.58037	Synthetic lethality	unknown
PRAME	-1.58017	Synthetic lethality	unknown
PM20D1	-1.58014	Synthetic lethality	unknown
FES	-1.58007	Synthetic lethality	oncogene, TSG
IRS1	-1.57988	Synthetic lethality	unknown
TBATA	-1.57951	Synthetic lethality	unknown
MYCL	-1.57902	Synthetic lethality	oncogene - dominant
ANKRD34C	-1.57859	Synthetic lethality	unknown
GIPC1	-1.57848	Synthetic lethality	unknown
EHD4	-1.57771	Synthetic lethality	unknown
KCNN2	-1.57729	Synthetic lethality	unknown
ABCC2	-1.57577	Synthetic lethality	unknown
PLCG1	-1.57571	Synthetic lethality	oncogene, fusion - dominant
PRKG2	-1.57479	Synthetic lethality	unknown
SYCE1	-1.57452	Synthetic lethality	unknown
PIP5KL1	-1.57369	Synthetic lethality	unknown
PKDREJ	-1.57251	Synthetic lethality	unknown
SPZ1	-1.57227	Synthetic lethality	unknown
BAD	-1.56949	Synthetic lethality	unknown
SLFN12L	-1.5687	Synthetic lethality	unknown
ZNF114	-1.56847	Synthetic lethality	unknown
ACOT13	-1.56813	Synthetic lethality	unknown
NAV1	-1.56787	Synthetic lethality	unknown
USP17L17	-1.56728	Synthetic lethality	unknown
OSGIN1	-1.56686	Synthetic lethality	unknown
FGF17	-1.56684	Synthetic lethality	unknown
BLK	-1.56682	Synthetic lethality	unknown
KCTD18	-1.5667	Synthetic lethality	unknown
ANKRD27	-1.5636	Synthetic lethality	unknown
KCNH1	-1.56225	Synthetic lethality	unknown
MIER2	-1.56192	Synthetic lethality	unknown
LAT	-1.56159	Synthetic lethality	unknown
MMP26	-1.56151	Synthetic lethality	unknown
CCDC91	-1.56125	Synthetic lethality	unknown
LAYN	-1.56107	Synthetic lethality	unknown
FUT5	-1.5609	Synthetic lethality	unknown
OR12D3	-1.56082	Synthetic lethality	unknown
WNT8A	-1.56003	Synthetic lethality	unknown
WIF1	-1.55939	Synthetic lethality	TSG, fusion - dominant
ITFG2	-1.55927	Synthetic lethality	unknown
KRT23	-1.55924	Synthetic lethality	unknown
UTF1	-1.55923	Synthetic lethality	unknown
AOX1	-1.55753	Synthetic lethality	unknown
POLB	-1.55751	Synthetic lethality	unknown
LRRC7	-1.55724	Synthetic lethality	unknown
CAPN7	-1.55627	Synthetic lethality	unknown
NFIL3	-1.55613	Synthetic lethality	unknown
PRG2	-1.55549	Synthetic lethality	unknown
ANO6	-1.55433	Synthetic lethality	unknown
HIVEP2	-1.55401	Synthetic lethality	unknown
KCNN4	-1.55395	Synthetic lethality	unknown
C17orf80	-1.55387	Synthetic lethality	unknown
HEY1	-1.55351	Synthetic lethality	oncogene, fusion - dominant
KL	-1.55335	Synthetic lethality	unknown
PITPNB	-1.5531	Synthetic lethality	unknown
PRSS53	-1.55287	Synthetic lethality	unknown
ABHD5	-1.55254	Synthetic lethality	unknown
FAM175A	-1.5521	Synthetic lethality	unknown
HOXC11	-1.55182	Synthetic lethality	oncogene, fusion - dominant
YY1AP1	-1.55142	Synthetic lethality	unknown
CYB561	-1.55131	Synthetic lethality	unknown
TFF3	-1.55118	Synthetic lethality	unknown
NFKBIA	-1.55091	Synthetic lethality	unknown
GALE	-1.54875	Synthetic lethality	unknown
S100A2	-1.54845	Synthetic lethality	unknown
MXRA5	-1.5473	Synthetic lethality	unknown
KAT6B	-1.5473	Synthetic lethality	TSG, fusion - dominant
MYH14	-1.54704	Synthetic lethality	unknown
STAM	-1.54659	Synthetic lethality	unknown
ALKBH7	-1.54656	Synthetic lethality	unknown
KIAA0895L	-1.54644	Synthetic lethality	unknown
SLC26A8	-1.54622	Synthetic lethality	unknown
C16orf52	-1.54612	Synthetic lethality	unknown
TSSC1	-1.54578	Synthetic lethality	unknown
FBXO43	-1.54549	Synthetic lethality	unknown
KLC4	-1.54397	Synthetic lethality	unknown
GLTSCR2	-1.54371	Synthetic lethality	unknown
ASB6	-1.54309	Synthetic lethality	unknown
PLCXD3	-1.54257	Synthetic lethality	unknown
SLC13A3	-1.54248	Synthetic lethality	unknown
KLK5	-1.54222	Synthetic lethality	unknown
MAFF	-1.54221	Synthetic lethality	unknown
FAM9B	-1.54207	Synthetic lethality	unknown
RASEF	-1.5414	Synthetic lethality	unknown
PLEKHA1	-1.5409	Synthetic lethality	unknown
ISY1-RAB43	-1.54075	Synthetic lethality	unknown
PANK4	-1.54012	Synthetic lethality	unknown
HRH1	-1.53937	Synthetic lethality	unknown
DPY30	-1.53853	Synthetic lethality	unknown
WFDC13	-1.53784	Synthetic lethality	unknown
C11orf30	-1.53604	Synthetic lethality	unknown
ANTXR1	-1.53586	Synthetic lethality	unknown
PIGK	-1.53571	Synthetic lethality	unknown
NCK2	-1.53543	Synthetic lethality	unknown
C17orf104	-1.53461	Synthetic lethality	unknown
NDUFA7	-1.53448	Synthetic lethality	unknown
MRPS15	-1.53374	Synthetic lethality	unknown
ZNF511	-1.53042	Synthetic lethality	unknown
CT62	-1.53018	Synthetic lethality	unknown
TAPBPL	-1.53018	Synthetic lethality	unknown
METTL18	-1.52949	Synthetic lethality	unknown
SUV39H2	-1.52901	Synthetic lethality	unknown
SLC38A2	-1.52875	Synthetic lethality	unknown
FAM173B	-1.52863	Synthetic lethality	unknown
STARD4	-1.52862	Synthetic lethality	unknown
TPH1	-1.52827	Synthetic lethality	unknown
ANPEP	-1.52792	Synthetic lethality	unknown
ANO1	-1.52747	Synthetic lethality	unknown
CACNA1A	-1.52698	Synthetic lethality	unknown
C10orf120	-1.52672	Synthetic lethality	unknown
AIF1	-1.52645	Synthetic lethality	unknown
TCF19	-1.52623	Synthetic lethality	unknown
TXLNG	-1.52576	Synthetic lethality	unknown
NECAB1	-1.52498	Synthetic lethality	unknown
SFTPB	-1.52415	Synthetic lethality	unknown
GALNT3	-1.52409	Synthetic lethality	unknown
C11orf91	-1.52405	Synthetic lethality	unknown
PRRC1	-1.52367	Synthetic lethality	unknown
MCTP1	-1.52354	Synthetic lethality	unknown
CIART	-1.52348	Synthetic lethality	unknown
UTP11L	-1.52272	Synthetic lethality	unknown
ADGRA3	-1.52236	Synthetic lethality	unknown
DKKL1	-1.52208	Synthetic lethality	unknown
NLRP6	-1.52185	Synthetic lethality	unknown
PTAR1	-1.52088	Synthetic lethality	unknown
VPS13A	-1.52079	Synthetic lethality	unknown
GPT	-1.51982	Synthetic lethality	unknown
GNB2L1	-1.51978	Synthetic lethality	unknown
ZNF610	-1.51887	Synthetic lethality	unknown
TECTB	-1.51821	Synthetic lethality	unknown
ZNF573	-1.51623	Synthetic lethality	unknown
SETX	-1.5155	Synthetic lethality	unknown
OR10G7	-1.51542	Synthetic lethality	unknown
RNF138	-1.51519	Synthetic lethality	unknown
IFI44L	-1.51417	Synthetic lethality	unknown
BMP1	-1.51398	Synthetic lethality	unknown
ZXDA	-1.51273	Synthetic lethality	unknown
MGAM2	-1.51264	Synthetic lethality	unknown
IFNA17	-1.51238	Synthetic lethality	unknown
ZNF333	-1.51231	Synthetic lethality	unknown
C12orf50	-1.51168	Synthetic lethality	unknown
C1orf210	-1.51164	Synthetic lethality	unknown
VEGFA	-1.51068	Synthetic lethality	unknown
TCEANC2	-1.51044	Synthetic lethality	unknown
AUTS2	-1.51009	Synthetic lethality	unknown
MYL12B	-1.51006	Synthetic lethality	unknown
VANGL1	-1.50963	Synthetic lethality	unknown
TSPAN5	-1.50949	Synthetic lethality	unknown
STK38L	-1.50924	Synthetic lethality	unknown
SGK3	-1.50815	Synthetic lethality	unknown
OR2A42	-1.50777	Synthetic lethality	unknown
POTEH	-1.5072	Synthetic lethality	unknown
IGSF11	-1.50716	Synthetic lethality	unknown
GGT1	-1.50706	Synthetic lethality	unknown
ALDH3A1	-1.50681	Synthetic lethality	unknown
SNAP91	-1.50566	Synthetic lethality	unknown
ITIH3	-1.50446	Synthetic lethality	unknown
RHOU	-1.50403	Synthetic lethality	unknown
FLNB	-1.50392	Synthetic lethality	unknown
CHRNA9	-1.50352	Synthetic lethality	unknown
RBM47	-1.503	Synthetic lethality	unknown
CDK5RAP1	-1.50252	Synthetic lethality	unknown
ACVR2B	-1.50229	Synthetic lethality	unknown
PDE4C	-1.50136	Synthetic lethality	unknown
C1orf137	-1.50079	Synthetic lethality	unknown
SGSH	-1.50044	Synthetic lethality	unknown
CTSG	-1.50023	Synthetic lethality	unknown
ALG12	-1.50009	Synthetic lethality	unknown
APOC2	-1.4986	Synthetic lethality	unknown
IL1RN	-1.49843	Synthetic lethality	unknown
HS3ST3B1	-1.49698	Synthetic lethality	unknown
TRABD	-1.49628	Synthetic lethality	unknown
PRSS58	-1.49596	Synthetic lethality	unknown
HEPHL1	-1.49447	Synthetic lethality	unknown
ZNF410	-1.49391	Synthetic lethality	unknown
CREB3L1	-1.49316	Synthetic lethality	TSG, fusion - dominant
CNST	-1.49306	Synthetic lethality	unknown
ASB10	-1.49291	Synthetic lethality	unknown
SOBP	-1.49273	Synthetic lethality	unknown
AIMP2	-1.49261	Synthetic lethality	unknown
TRPV1	-1.49238	Synthetic lethality	unknown
USH1G	-1.49234	Synthetic lethality	unknown
MYL5	-1.49229	Synthetic lethality	unknown
COX6B1	-1.49164	Synthetic lethality	unknown
ZNF606	-1.49008	Synthetic lethality	unknown
FAM199X	-1.48849	Synthetic lethality	unknown
MUC12	-1.48722	Synthetic lethality	unknown
HPCAL4	-1.48681	Synthetic lethality	unknown
XPO7	-1.48664	Synthetic lethality	unknown
SEC23A	-1.48621	Synthetic lethality	unknown
MBD3L2	-1.48612	Synthetic lethality	unknown
DPYSL3	-1.48561	Synthetic lethality	unknown
C9orf24	-1.48508	Synthetic lethality	unknown
VPS52	-1.485	Synthetic lethality	unknown
CD81	-1.48456	Synthetic lethality	unknown
GATS	-1.48441	Synthetic lethality	unknown
GPRIN3	-1.48372	Synthetic lethality	unknown
CCDC13	-1.48304	Synthetic lethality	unknown
ARL8A	-1.48293	Synthetic lethality	unknown
TP53TG3D	-1.48218	Synthetic lethality	unknown
IGF2BP2	-1.48202	Synthetic lethality	TSG
HTR2B	-1.48159	Synthetic lethality	unknown
MEIS1	-1.48106	Synthetic lethality	unknown
ADGRG6	-1.4795	Synthetic lethality	unknown
KRTAP9-1	-1.47934	Synthetic lethality	unknown
ATP1A3	-1.47911	Synthetic lethality	unknown
RINL	-1.47893	Synthetic lethality	unknown
LDAH	-1.47867	Synthetic lethality	unknown
XKR3	-1.47812	Synthetic lethality	unknown
PYCARD	-1.47792	Synthetic lethality	unknown
TERF2IP	-1.47766	Synthetic lethality	unknown
RELL2	-1.47726	Synthetic lethality	unknown
NDEL1	-1.47684	Synthetic lethality	unknown
S100A10	-1.47638	Synthetic lethality	unknown
CDH4	-1.47616	Synthetic lethality	unknown
HYPM	-1.47552	Synthetic lethality	unknown
ZFP3	-1.47533	Synthetic lethality	unknown
RETSAT	-1.47506	Synthetic lethality	unknown
MYH10	-1.47328	Synthetic lethality	unknown
AXL	-1.47183	Synthetic lethality	unknown
MCUR1	-1.47165	Synthetic lethality	unknown
SFRP1	-1.47154	Synthetic lethality	unknown
CEP19	-1.47138	Synthetic lethality	unknown
MYCT1	-1.47124	Synthetic lethality	unknown
SLC25A4	-1.47123	Synthetic lethality	unknown
TTC26	-1.47111	Synthetic lethality	unknown
ANKRD28	-1.46917	Synthetic lethality	unknown
TCEAL1	-1.46793	Synthetic lethality	unknown
SRSF12	-1.46751	Synthetic lethality	unknown
ZNF681	-1.46731	Synthetic lethality	unknown
MFSD6	-1.46695	Synthetic lethality	unknown
KALRN	-1.4665	Synthetic lethality	unknown
CALHM3	-1.46638	Synthetic lethality	unknown
ADRB1	-1.46634	Synthetic lethality	unknown
DSG4	-1.46524	Synthetic lethality	unknown
CCKBR	-1.46523	Synthetic lethality	unknown
DTWD1	-1.46523	Synthetic lethality	unknown
KLK14	-1.46509	Synthetic lethality	unknown
ZNF714	-1.46493	Synthetic lethality	unknown
PCYT2	-1.46476	Synthetic lethality	unknown
SSR1	-1.4647	Synthetic lethality	unknown
DNAH11	-1.46333	Synthetic lethality	unknown
CALM1	-1.46304	Synthetic lethality	unknown
B4GALNT2	-1.46279	Synthetic lethality	unknown
CTSS	-1.46263	Synthetic lethality	unknown
ELP4	-1.46254	Synthetic lethality	unknown
NAALAD2	-1.461	Synthetic lethality	unknown
PLCB2	-1.46031	Synthetic lethality	unknown
CHDH	-1.45933	Synthetic lethality	unknown
TRIM13	-1.45923	Synthetic lethality	unknown
CTCFL	-1.45906	Synthetic lethality	unknown
SDR39U1	-1.45902	Synthetic lethality	unknown
ZNF563	-1.45792	Synthetic lethality	unknown
NMRK1	-1.45776	Synthetic lethality	unknown
ZNF654	-1.45728	Synthetic lethality	unknown
KHDRBS3	-1.45726	Synthetic lethality	unknown
ZNF195	-1.45632	Synthetic lethality	unknown
CA10	-1.45629	Synthetic lethality	unknown
C6orf10	-1.45616	Synthetic lethality	unknown
FBXO47	-1.45582	Synthetic lethality	unknown
VIPR1	-1.45532	Synthetic lethality	unknown
PGM5	-1.45509	Synthetic lethality	unknown
MOB1A	-1.45447	Synthetic lethality	unknown
TNFRSF19	-1.45438	Synthetic lethality	unknown
PPIL3	-1.45422	Synthetic lethality	unknown
SEMA6B	-1.45366	Synthetic lethality	unknown
HPS5	-1.45357	Synthetic lethality	unknown
ZNF420	-1.45354	Synthetic lethality	unknown
PRKAB2	-1.45343	Synthetic lethality	unknown
FAM20A	-1.45296	Synthetic lethality	unknown
COMMD8	-1.45259	Synthetic lethality	unknown
DAPK1	-1.45196	Synthetic lethality	unknown
PDE6A	-1.45178	Synthetic lethality	unknown
MAPK1	-1.45123	Synthetic lethality	oncogene - dominant
GSTA1	-1.4507	Synthetic lethality	unknown
LGI3	-1.45068	Synthetic lethality	unknown
OR5D14	-1.45017	Synthetic lethality	unknown
PPP1R14D	-1.45015	Synthetic lethality	unknown
ELMOD1	-1.44944	Synthetic lethality	unknown
C3orf70	-1.44901	Synthetic lethality	unknown
GABRD	-1.44879	Synthetic lethality	unknown
AFTPH	-1.44779	Synthetic lethality	unknown
ZNF329	-1.4476	Synthetic lethality	unknown
ZBTB14	-1.44735	Synthetic lethality	unknown
C1orf87	-1.44729	Synthetic lethality	unknown
OR10Z1	-1.44697	Synthetic lethality	unknown
PHF19	-1.44693	Synthetic lethality	unknown
HYI	-1.44591	Synthetic lethality	unknown
SLC35F1	-1.44567	Synthetic lethality	unknown
IFT80	-1.44533	Synthetic lethality	unknown
BCAM	-1.4448	Synthetic lethality	unknown
C1orf115	-1.44474	Synthetic lethality	unknown
CIZ1	-1.44401	Synthetic lethality	unknown
SSX2	-1.44337	Synthetic lethality	oncogene, fusion - dominant
CALML3	-1.44297	Synthetic lethality	unknown
DYNC1LI2	-1.44289	Synthetic lethality	unknown
FER	-1.44249	Synthetic lethality	unknown
APOBEC3G	-1.44215	Synthetic lethality	unknown
ADAMTSL2	-1.44197	Synthetic lethality	unknown
HNRNPH3	-1.44143	Synthetic lethality	unknown
TTC5	-1.44099	Synthetic lethality	unknown
OMA1	-1.44063	Synthetic lethality	unknown
SLC12A2	-1.44054	Synthetic lethality	unknown
AKAP3	-1.44018	Synthetic lethality	unknown
EPHA7	-1.43963	Synthetic lethality	NA
NKPD1	-1.43812	Synthetic lethality	unknown
IRAK4	-1.4377	Synthetic lethality	unknown
KLHDC2	-1.43719	Synthetic lethality	unknown
SLC23A1	-1.43709	Synthetic lethality	unknown
HR	-1.43631	Synthetic lethality	unknown
IGFL2	-1.43621	Synthetic lethality	unknown
PPP1R12B	-1.43601	Synthetic lethality	unknown
MYOZ2	-1.43569	Synthetic lethality	unknown
KCNAB2	-1.43569	Synthetic lethality	unknown
QSER1	-1.43444	Synthetic lethality	unknown
IL17RC	-1.43329	Synthetic lethality	unknown
JRKL	-1.43328	Synthetic lethality	unknown
SDR42E1	-1.43328	Synthetic lethality	unknown
EID1	-1.43233	Synthetic lethality	unknown
DUS3L	-1.43207	Synthetic lethality	unknown
SLC27A4	-1.43161	Synthetic lethality	unknown
KIAA1549L	-1.43069	Synthetic lethality	unknown
GAL3ST3	-1.43062	Synthetic lethality	unknown
MAN1A2	-1.43044	Synthetic lethality	unknown
TSPY8	-1.42973	Synthetic lethality	unknown
PHKG1	-1.42867	Synthetic lethality	unknown
EI24	-1.42805	Synthetic lethality	unknown
GBA	-1.42791	Synthetic lethality	unknown
SGPL1	-1.42726	Synthetic lethality	unknown
HBA1	-1.42657	Synthetic lethality	unknown
NATD1	-1.42461	Synthetic lethality	unknown
FOXJ3	-1.42424	Synthetic lethality	unknown
HRASLS	-1.42405	Synthetic lethality	unknown
ATF7IP	-1.42402	Synthetic lethality	unknown
KDELC1	-1.42364	Synthetic lethality	unknown
DAZ2	-1.42362	Synthetic lethality	unknown
ANG	-1.42314	Synthetic lethality	unknown
HERC4	-1.42309	Synthetic lethality	unknown
BCL2L11	-1.42253	Synthetic lethality	unknown
IGFBPL1	-1.42244	Synthetic lethality	unknown
SERTAD4	-1.42155	Synthetic lethality	unknown
LAMB4	-1.42131	Synthetic lethality	unknown
B4GALNT4	-1.42118	Synthetic lethality	unknown
C1QTNF1	-1.42117	Synthetic lethality	unknown
UBR3	-1.42108	Synthetic lethality	unknown
TAS2R41	-1.42074	Synthetic lethality	unknown
POMGNT1	-1.42057	Synthetic lethality	unknown
ATAD1	-1.41982	Synthetic lethality	unknown
TSTD1	-1.4196	Synthetic lethality	unknown
VWC2L	-1.41943	Synthetic lethality	unknown
ETV7	-1.4191	Synthetic lethality	unknown
LRRC4B	-1.41881	Synthetic lethality	unknown
RPS26	-1.41855	Synthetic lethality	unknown
STARD3NL	-1.41842	Synthetic lethality	unknown
PPFIBP1	-1.41824	Synthetic lethality	fusion - dominant
C15orf57	-1.41704	Synthetic lethality	unknown
FARP2	-1.41677	Synthetic lethality	unknown
SQLE	-1.41665	Synthetic lethality	unknown
TRAM1L1	-1.41628	Synthetic lethality	unknown
PKDCC	-1.41576	Synthetic lethality	unknown
KLHL15	-1.41518	Synthetic lethality	unknown
ACAP1	-1.41505	Synthetic lethality	unknown
TTC32	-1.41497	Synthetic lethality	unknown
ATXN7	-1.41428	Synthetic lethality	unknown
DCAF12L2	-1.41418	Synthetic lethality	NA
MUSTN1	-1.414	Synthetic lethality	unknown
LACTB	-1.41371	Synthetic lethality	unknown
MESP1	-1.41342	Synthetic lethality	unknown
MAL	-1.41319	Synthetic lethality	unknown
OR2A7	-1.40967	Synthetic lethality	unknown
GJA9	-1.40958	Synthetic lethality	unknown
CNR2	-1.40938	Synthetic lethality	unknown
ZNF736	-1.40938	Synthetic lethality	unknown
SEPT7	-1.40925	Synthetic lethality	unknown
EXO5	-1.40889	Synthetic lethality	unknown
ZNF521	-1.40857	Synthetic lethality	oncogene, fusion - dominant
PREX2	-1.40831	Synthetic lethality	oncogene - dominant
AUP1	-1.40794	Synthetic lethality	unknown
CYP4V2	-1.40776	Synthetic lethality	unknown
RAPGEF1	-1.40704	Synthetic lethality	unknown
GCNT3	-1.40684	Synthetic lethality	unknown
RILP	-1.40622	Synthetic lethality	unknown
TNR	-1.40584	Synthetic lethality	unknown
VOPP1	-1.40527	Synthetic lethality	unknown
WDR86	-1.40487	Synthetic lethality	unknown
TMPRSS9	-1.40386	Synthetic lethality	unknown
GIMAP2	-1.40368	Synthetic lethality	unknown
CX3CR1	-1.40365	Synthetic lethality	unknown
KCTD16	-1.40231	Synthetic lethality	unknown
CETN3	-1.40175	Synthetic lethality	unknown
OPRL1	-1.40055	Synthetic lethality	unknown
SMKR1	-1.39994	Synthetic lethality	unknown
ZSWIM2	-1.398	Synthetic lethality	unknown
STK16	-1.39771	Synthetic lethality	unknown
AGK	-1.39738	Synthetic lethality	unknown
GABRA2	-1.39637	Synthetic lethality	unknown
PPP5D1	-1.39636	Synthetic lethality	unknown
DOLPP1	-1.39616	Synthetic lethality	unknown
GNG12	-1.39607	Synthetic lethality	unknown
MSANTD4	-1.39522	Synthetic lethality	unknown
DAP	-1.39503	Synthetic lethality	unknown
CAPN2	-1.39465	Synthetic lethality	unknown
HOGA1	-1.3942	Synthetic lethality	unknown
POU5F1	-1.39373	Synthetic lethality	oncogene, fusion - dominant
PLEKHO1	-1.39351	Synthetic lethality	unknown
EYA4	-1.39277	Synthetic lethality	unknown
EVI2B	-1.39264	Synthetic lethality	unknown
PEX3	-1.39259	Synthetic lethality	unknown
NUPL1	-1.39168	Synthetic lethality	unknown
SCNN1G	-1.3912	Synthetic lethality	unknown
AGR3	-1.39111	Synthetic lethality	unknown
ATXN2L	-1.39079	Synthetic lethality	unknown
C5orf63	-1.38898	Synthetic lethality	unknown
GOLGA7B	-1.38865	Synthetic lethality	unknown
CHMP1B	-1.38786	Synthetic lethality	unknown
DMXL1	-1.38761	Synthetic lethality	unknown
FAM155A	-1.38752	Synthetic lethality	unknown
SCLT1	-1.38661	Synthetic lethality	unknown
TMOD1	-1.38627	Synthetic lethality	unknown
INPP4B	-1.3862	Synthetic lethality	unknown
RET	-1.38613	Synthetic lethality	oncogene, fusion - dominant
CNTNAP3	-1.38599	Synthetic lethality	unknown
KATNAL2	-1.38581	Synthetic lethality	unknown
EFNB2	-1.38522	Synthetic lethality	unknown
GZF1	-1.38512	Synthetic lethality	unknown
EBF1	-1.38467	Synthetic lethality	TSG, fusion - dominant
GLI2	-1.38416	Synthetic lethality	unknown
C2CD3	-1.38375	Synthetic lethality	unknown
ZNF560	-1.38305	Synthetic lethality	unknown
PIGN	-1.38241	Synthetic lethality	unknown
AVL9	-1.38035	Synthetic lethality	unknown
ROCK1	-1.38024	Synthetic lethality	unknown
RBM5	-1.37996	Synthetic lethality	unknown
PGC	-1.37938	Synthetic lethality	unknown
ZKSCAN2	-1.37931	Synthetic lethality	unknown
THAP2	-1.37861	Synthetic lethality	unknown
IMMP2L	-1.3786	Synthetic lethality	unknown
SLC6A8	-1.37859	Synthetic lethality	unknown
NME9	-1.37848	Synthetic lethality	unknown
GJA4	-1.37757	Synthetic lethality	unknown
TNFRSF10D	-1.37674	Synthetic lethality	unknown
TFAP2A	-1.37627	Synthetic lethality	unknown
PI4K2B	-1.37574	Synthetic lethality	unknown
GGH	-1.37497	Synthetic lethality	unknown
PPP1R14A	-1.3746	Synthetic lethality	unknown
CPNE8	-1.37442	Synthetic lethality	unknown
TSHZ2	-1.37376	Synthetic lethality	unknown
COIL	-1.37336	Synthetic lethality	unknown
ZNF608	-1.37271	Synthetic lethality	unknown
PRR5L	-1.3727	Synthetic lethality	unknown
C1orf106	-1.37256	Synthetic lethality	unknown
TRIL	-1.37201	Synthetic lethality	unknown
OR5A1	-1.37048	Synthetic lethality	unknown
B3GALT1	-1.36991	Synthetic lethality	unknown
SLC6A6	-1.36867	Synthetic lethality	unknown
BRIP1	-1.36851	Synthetic lethality	TSG - recessive
CEP76	-1.36794	Synthetic lethality	unknown
WTH3DI	-1.36713	Synthetic lethality	unknown
APOC1	-1.36649	Synthetic lethality	unknown
MYZAP	-1.36638	Synthetic lethality	unknown
TGFB3	-1.36616	Synthetic lethality	unknown
ARHGEF6	-1.36614	Synthetic lethality	unknown
MYH15	-1.36579	Synthetic lethality	unknown
CYB561A3	-1.36491	Synthetic lethality	unknown
YIF1B	-1.36481	Synthetic lethality	unknown
PDLIM3	-1.36459	Synthetic lethality	unknown
HNRNPA2B1	-1.36441	Synthetic lethality	oncogene, fusion - dominant
ZNF98	-1.36418	Synthetic lethality	unknown
HSP90AA1	-1.36415	Synthetic lethality	fusion - dominant
ZNF281	-1.36399	Synthetic lethality	unknown
SLC46A3	-1.36349	Synthetic lethality	unknown
LRRN4	-1.36293	Synthetic lethality	unknown
HSF5	-1.36229	Synthetic lethality	unknown
BAG2	-1.3621	Synthetic lethality	unknown
TMEM14E	-1.36197	Synthetic lethality	unknown
NEURL1B	-1.36193	Synthetic lethality	unknown
GNAT2	-1.36142	Synthetic lethality	unknown
PCDHB8	-1.36133	Synthetic lethality	unknown
OR9G4	-1.36089	Synthetic lethality	unknown
MLH3	-1.36085	Synthetic lethality	unknown
GNRH2	-1.3606	Synthetic lethality	unknown
MSL1	-1.36018	Synthetic lethality	unknown
ITGAV	-1.35982	Synthetic lethality	NA
PNPLA6	-1.35977	Synthetic lethality	unknown
GABRA6	-1.35967	Synthetic lethality	unknown
PSEN1	-1.35855	Synthetic lethality	unknown
AMN1	-1.35751	Synthetic lethality	unknown
MAPK1IP1L	-1.35635	Synthetic lethality	unknown
RBP1	-1.35631	Synthetic lethality	unknown
C22orf31	-1.35385	Synthetic lethality	unknown
C2CD2L	-1.35373	Synthetic lethality	unknown
ALG3	-1.35369	Synthetic lethality	unknown
KDSR	-1.35264	Synthetic lethality	fusion - dominant
AK5	-1.35222	Synthetic lethality	unknown
CYP27C1	-1.35173	Synthetic lethality	unknown
DUXA	-1.35148	Synthetic lethality	unknown
CKMT2	-1.3513	Synthetic lethality	unknown
CCDC186	-1.35111	Synthetic lethality	unknown
MYBPC2	-1.35106	Synthetic lethality	unknown
KLHL8	-1.3509	Synthetic lethality	unknown
MEI4	-1.35052	Synthetic lethality	unknown
EPM2A	-1.34954	Synthetic lethality	unknown
OGFOD3	-1.3492	Synthetic lethality	unknown
ZNF730	-1.34902	Synthetic lethality	unknown
EPB41L4B	-1.34843	Synthetic lethality	unknown
CEP128	-1.34808	Synthetic lethality	unknown
ABCC5	-1.34727	Synthetic lethality	unknown
RGS7	-1.34666	Synthetic lethality	NA
ITGAM	-1.34571	Synthetic lethality	unknown
LILRA5	-1.34558	Synthetic lethality	unknown
KIF21B	-1.34553	Synthetic lethality	unknown
PCDHA1	-1.34472	Synthetic lethality	unknown
CA12	-1.34464	Synthetic lethality	unknown
PDXP	-1.34421	Synthetic lethality	unknown
FAM9C	-1.34417	Synthetic lethality	unknown
RBPMS2	-1.34362	Synthetic lethality	unknown
GPR6	-1.34357	Synthetic lethality	unknown
TMEM117	-1.34329	Synthetic lethality	unknown
GBX2	-1.34235	Synthetic lethality	unknown
SRGAP3	-1.34223	Synthetic lethality	fusion - dominant
HLA-DQB2	-1.34122	Synthetic lethality	unknown
MXRA8	-1.34097	Synthetic lethality	unknown
CDH12	-1.34076	Synthetic lethality	unknown
BAG4	-1.34067	Synthetic lethality	unknown
FH	-1.34012	Synthetic lethality	TSG - recessive
TSSK1B	-1.33977	Synthetic lethality	unknown
RASA1	-1.33961	Synthetic lethality	unknown
C15orf27	-1.33944	Synthetic lethality	unknown
OR4A15	-1.33905	Synthetic lethality	unknown
YWHAB	-1.33887	Synthetic lethality	unknown
TAS2R20	-1.3388	Synthetic lethality	unknown
ZFX	-1.33875	Synthetic lethality	unknown
C2orf61	-1.33869	Synthetic lethality	unknown
TMEM86B	-1.33826	Synthetic lethality	unknown
EPN2	-1.33814	Synthetic lethality	unknown
CCM2	-1.33797	Synthetic lethality	unknown
SPRED2	-1.33766	Synthetic lethality	unknown
GGCX	-1.33659	Synthetic lethality	unknown
TTC9B	-1.3359	Synthetic lethality	unknown
GAGE2D	-1.33543	Synthetic lethality	unknown
SEMA3B	-1.33529	Synthetic lethality	unknown
TARSL2	-1.33495	Synthetic lethality	unknown
RAPGEFL1	-1.3347	Synthetic lethality	unknown
TRAF3	-1.3346	Synthetic lethality	unknown
IFRD2	-1.3343	Synthetic lethality	unknown
PTGES2	-1.33363	Synthetic lethality	unknown
PKD2L1	-1.33362	Synthetic lethality	unknown
CCL15	-1.33353	Synthetic lethality	unknown
ITIH5	-1.33346	Synthetic lethality	unknown
ZNF30	-1.33247	Synthetic lethality	unknown
DUSP19	-1.3324	Synthetic lethality	unknown
HIST1H1B	-1.33225	Synthetic lethality	unknown
PDE6D	-1.33216	Synthetic lethality	unknown
MEOX1	-1.33155	Synthetic lethality	unknown
TEX38	-1.33092	Synthetic lethality	unknown
ARHGAP23	-1.32947	Synthetic lethality	unknown
ANKAR	-1.32947	Synthetic lethality	unknown
ZP1	-1.32862	Synthetic lethality	unknown
ECM2	-1.32856	Synthetic lethality	unknown
CBFB	-1.32836	Synthetic lethality	TSG, fusion - dominant
STX16	-1.32834	Synthetic lethality	unknown
PKN2	-1.32826	Synthetic lethality	unknown
AKAP8L	-1.32746	Synthetic lethality	unknown
HTR1B	-1.32713	Synthetic lethality	unknown
LCE3C	-1.32711	Synthetic lethality	unknown
GPSM1	-1.327	Synthetic lethality	unknown
LIPA	-1.32662	Synthetic lethality	unknown
APPL1	-1.32621	Synthetic lethality	unknown
DZIP1	-1.32538	Synthetic lethality	unknown
UAP1	-1.32373	Synthetic lethality	unknown
CD164	-1.32272	Synthetic lethality	unknown
PROX1	-1.32248	Synthetic lethality	unknown
OTOF	-1.32245	Synthetic lethality	unknown
BCAP31	-1.32224	Synthetic lethality	unknown
RAB31	-1.32212	Synthetic lethality	unknown
TMEM2	-1.322	Synthetic lethality	unknown
CRADD	-1.32188	Synthetic lethality	unknown
HEXB	-1.32185	Synthetic lethality	unknown
ZNF219	-1.32104	Synthetic lethality	unknown
LPXN	-1.32076	Synthetic lethality	unknown
SMARCA1	-1.32054	Synthetic lethality	unknown
C17orf50	-1.32025	Synthetic lethality	unknown
NEURL3	-1.31914	Synthetic lethality	unknown
LDHAL6B	-1.31887	Synthetic lethality	unknown
C2CD2	-1.31875	Synthetic lethality	unknown
KRTAP13-1	-1.3186	Synthetic lethality	unknown
DLG1	-1.31791	Synthetic lethality	unknown
ASB7	-1.31778	Synthetic lethality	unknown
HRG	-1.31758	Synthetic lethality	unknown
PGPEP1	-1.31717	Synthetic lethality	unknown
GUCA1C	-1.31696	Synthetic lethality	unknown
AMY1C	-1.31686	Synthetic lethality	unknown
MMRN2	-1.31652	Synthetic lethality	unknown
POLH	-1.31597	Synthetic lethality	unknown
TMEM123	-1.31569	Synthetic lethality	unknown
CRAT	-1.31523	Synthetic lethality	unknown
NCR3	-1.31504	Synthetic lethality	unknown
CNTF	-1.31498	Synthetic lethality	unknown
PLCXD2	-1.3145	Synthetic lethality	unknown
LBX2	-1.31418	Synthetic lethality	unknown
GFM2	-1.31416	Synthetic lethality	unknown
FBXO28	-1.31404	Synthetic lethality	unknown
AADACL2	-1.3139	Synthetic lethality	unknown
ZBTB32	-1.31355	Synthetic lethality	unknown
SLC27A3	-1.31316	Synthetic lethality	unknown
PNLIP	-1.31243	Synthetic lethality	unknown
TIE1	-1.31231	Synthetic lethality	unknown
DFNB59	-1.31199	Synthetic lethality	unknown
KIAA1328	-1.30994	Synthetic lethality	unknown
DUSP11	-1.30932	Synthetic lethality	unknown
DYRK3	-1.30872	Synthetic lethality	unknown
TXK	-1.30822	Synthetic lethality	unknown
TP53TG3B	-1.30732	Synthetic lethality	unknown
C10orf99	-1.30731	Synthetic lethality	unknown
LCE2D	-1.30702	Synthetic lethality	unknown
TM9SF3	-1.30597	Synthetic lethality	unknown
FBP1	-1.30594	Synthetic lethality	unknown
GK	-1.30585	Synthetic lethality	unknown
ZBTB43	-1.30531	Synthetic lethality	unknown
TCEAL4	-1.30526	Synthetic lethality	unknown
ATG7	-1.30514	Synthetic lethality	unknown
TBX2	-1.30489	Synthetic lethality	unknown
IL36G	-1.30483	Synthetic lethality	unknown
PARVB	-1.30452	Synthetic lethality	unknown
KNTC1	-1.30434	Synthetic lethality	unknown
KCNB2	-1.30265	Synthetic lethality	unknown
S100A14	-1.30244	Synthetic lethality	unknown
CCDC102B	-1.30229	Synthetic lethality	unknown
CAPN9	-1.30134	Synthetic lethality	unknown
DIP2C	-1.30132	Synthetic lethality	unknown
PCK2	-1.30121	Synthetic lethality	unknown
DRC7	-1.3006	Synthetic lethality	unknown
CEP120	-1.30024	Synthetic lethality	unknown
PYGB	-1.3	Synthetic lethality	unknown
DAGLA	-1.29975	Synthetic lethality	unknown
MYBPC3	-1.29959	Synthetic lethality	unknown
NLRP9	-1.29936	Synthetic lethality	unknown
LYPD2	-1.29898	Synthetic lethality	unknown
SERPINB2	-1.29885	Synthetic lethality	unknown
DRICH1	-1.29883	Synthetic lethality	unknown
PLEKHF2	-1.29875	Synthetic lethality	unknown
DNAH9	-1.29869	Synthetic lethality	unknown
GGT5	-1.29767	Synthetic lethality	unknown
WAPAL	-1.29762	Synthetic lethality	unknown
ZFP69	-1.29753	Synthetic lethality	unknown
GAD1	-1.29693	Synthetic lethality	unknown
TENM2	-1.29689	Synthetic lethality	unknown
HECW2	-1.29643	Synthetic lethality	unknown
EXO1	-1.29588	Synthetic lethality	unknown
MARCO	-1.29581	Synthetic lethality	unknown
ALOX15B	-1.29564	Synthetic lethality	unknown
TMEM69	-1.29513	Synthetic lethality	unknown
NCOR2	-1.29501	Synthetic lethality	TSG - dominant
NPPC	-1.29468	Synthetic lethality	unknown
BSX	-1.29452	Synthetic lethality	unknown
BTN3A2	-1.29422	Synthetic lethality	unknown
CECR6	-1.29405	Synthetic lethality	unknown
ZFAND2B	-1.29403	Synthetic lethality	unknown
PRICKLE2	-1.29366	Synthetic lethality	unknown
ADCYAP1	-1.2932	Synthetic lethality	unknown
RNF112	-1.29271	Synthetic lethality	unknown
ACVRL1	-1.29235	Synthetic lethality	unknown
SNCG	-1.29228	Synthetic lethality	unknown
MAFK	-1.29181	Synthetic lethality	unknown
ATAT1	-1.29148	Synthetic lethality	unknown
OR5H14	-1.29138	Synthetic lethality	unknown
HTR2C	-1.29108	Synthetic lethality	unknown
MOCS2	-1.29072	Synthetic lethality	unknown
SPX	-1.29064	Synthetic lethality	unknown
ASPN	-1.28988	Synthetic lethality	unknown
ARL6IP6	-1.28956	Synthetic lethality	unknown
HINT2	-1.28937	Synthetic lethality	unknown
ELF2	-1.28908	Synthetic lethality	unknown
HSPA1B	-1.28874	Synthetic lethality	unknown
PSMB9	-1.28844	Synthetic lethality	unknown
ANKS1A	-1.28839	Synthetic lethality	unknown
PLGLB2	-1.28754	Synthetic lethality	unknown
IQSEC1	-1.28739	Synthetic lethality	unknown
DERL1	-1.28636	Synthetic lethality	unknown
DUSP7	-1.28579	Synthetic lethality	unknown
CAV3	-1.28534	Synthetic lethality	unknown
ARHGEF3	-1.28414	Synthetic lethality	unknown
DNPH1	-1.28399	Synthetic lethality	unknown
OR2A14	-1.28363	Synthetic lethality	unknown
ARMCX2	-1.28356	Synthetic lethality	unknown
GPR180	-1.28284	Synthetic lethality	unknown
ZSCAN23	-1.28257	Synthetic lethality	unknown
H2BFWT	-1.28236	Synthetic lethality	unknown
NKX2-3	-1.2823	Synthetic lethality	unknown
FGF6	-1.28217	Synthetic lethality	unknown
C12orf54	-1.28174	Synthetic lethality	unknown
CPSF3L	-1.28173	Synthetic lethality	unknown
DOK5	-1.28167	Synthetic lethality	unknown
C16orf13	-1.28141	Synthetic lethality	unknown
TNFRSF21	-1.2809	Synthetic lethality	unknown
PAK2	-1.28045	Synthetic lethality	unknown
CSAG1	-1.28032	Synthetic lethality	unknown
CD300C	-1.27944	Synthetic lethality	unknown
AHNAK2	-1.27872	Synthetic lethality	unknown
GATAD1	-1.27834	Synthetic lethality	unknown
GAPVD1	-1.2782	Synthetic lethality	unknown
ZBTB5	-1.27652	Synthetic lethality	unknown
PON3	-1.27479	Synthetic lethality	unknown
PITHD1	-1.27345	Synthetic lethality	unknown
GDPGP1	-1.27335	Synthetic lethality	unknown
APOL5	-1.2728	Synthetic lethality	unknown
BRINP3	-1.27269	Synthetic lethality	unknown
VCX3B	-1.27263	Synthetic lethality	unknown
LONRF2	-1.2722	Synthetic lethality	unknown
VENTX	-1.27205	Synthetic lethality	unknown
C16orf59	-1.27204	Synthetic lethality	unknown
OR8H1	-1.27166	Synthetic lethality	unknown
CYB5RL	-1.27045	Synthetic lethality	unknown
KBTBD2	-1.26989	Synthetic lethality	unknown
IL17RB	-1.26949	Synthetic lethality	unknown
CCDC112	-1.26893	Synthetic lethality	unknown
ZNF549	-1.26889	Synthetic lethality	unknown
ZNF304	-1.26842	Synthetic lethality	unknown
RAB3B	-1.26833	Synthetic lethality	unknown
RHBDD3	-1.26812	Synthetic lethality	unknown
LMAN2	-1.26783	Synthetic lethality	unknown
OR13C4	-1.26758	Synthetic lethality	unknown
VCAN	-1.26738	Synthetic lethality	unknown
ZSWIM8	-1.26733	Synthetic lethality	unknown
ZNF69	-1.2673	Synthetic lethality	unknown
KHSRP	-1.26711	Synthetic lethality	unknown
PTS	-1.2669	Synthetic lethality	unknown
TCL1B	-1.26673	Synthetic lethality	unknown
ANKRD18B	-1.26637	Synthetic lethality	unknown
RNF26	-1.26604	Synthetic lethality	unknown
MED13	-1.26601	Synthetic lethality	unknown
ACADVL	-1.26595	Synthetic lethality	unknown
ID2	-1.26521	Synthetic lethality	unknown
RBMY1J	-1.2649	Synthetic lethality	unknown
OXNAD1	-1.26484	Synthetic lethality	unknown
GORAB	-1.2642	Synthetic lethality	unknown
DMRTC1	-1.26398	Synthetic lethality	unknown
MAP3K14	-1.26351	Synthetic lethality	unknown
GPRC6A	-1.26307	Synthetic lethality	unknown
PRDM9	-1.26284	Synthetic lethality	unknown
DNAJC2	-1.2628	Synthetic lethality	unknown
PPP3CB	-1.26273	Synthetic lethality	unknown
IFNGR2	-1.26209	Synthetic lethality	unknown
SCHIP1	-1.26206	Synthetic lethality	unknown
TATDN2	-1.26138	Synthetic lethality	unknown
RRP1B	-1.26126	Synthetic lethality	unknown
JAM3	-1.26039	Synthetic lethality	unknown
RIIAD1	-1.26033	Synthetic lethality	unknown
KIAA1683	-1.26018	Synthetic lethality	unknown
RAB1A	-1.25987	Synthetic lethality	unknown
RFPL4B	-1.25984	Synthetic lethality	unknown
STK11	-1.25972	Synthetic lethality	TSG - recessive
AKIP1	-1.25866	Synthetic lethality	unknown
SLC24A4	-1.25769	Synthetic lethality	unknown
ADAM9	-1.25737	Synthetic lethality	unknown
HP	-1.25737	Synthetic lethality	unknown
GPR82	-1.25708	Synthetic lethality	unknown
USP17L19	-1.25641	Synthetic lethality	unknown
CALCOCO2	-1.25628	Synthetic lethality	unknown
FAM71D	-1.25611	Synthetic lethality	unknown
SPIN1	-1.25608	Synthetic lethality	unknown
SYNE3	-1.25593	Synthetic lethality	unknown
FAM47A	-1.25579	Synthetic lethality	unknown
MS4A15	-1.25541	Synthetic lethality	unknown
ATP5G1	-1.2544	Synthetic lethality	unknown
ITPKA	-1.25337	Synthetic lethality	unknown
ACRV1	-1.25281	Synthetic lethality	unknown
ANKK1	-1.25179	Synthetic lethality	unknown
KIAA0895	-1.25171	Synthetic lethality	unknown
LMOD2	-1.25158	Synthetic lethality	unknown
MYADM	-1.25107	Synthetic lethality	unknown
NUDCD2	-1.25092	Synthetic lethality	unknown
SLC35F4	-1.25084	Synthetic lethality	unknown
SH3YL1	-1.25032	Synthetic lethality	unknown
CHGA	-1.24946	Synthetic lethality	unknown
PGAP2	-1.24939	Synthetic lethality	unknown
ANTXR2	-1.24921	Synthetic lethality	unknown
VN1R1	-1.2487	Synthetic lethality	unknown
MROH2B	-1.24857	Synthetic lethality	unknown
CREBBP	-1.24839	Synthetic lethality	oncogene, TSG, fusion - dominant/recessive
TMEM126B	-1.24805	Synthetic lethality	unknown
ZIC4	-1.24788	Synthetic lethality	unknown
PLSCR2	-1.24778	Synthetic lethality	unknown
HSPBP1	-1.24723	Synthetic lethality	unknown
CFAP36	-1.24709	Synthetic lethality	unknown
HSD3B7	-1.24682	Synthetic lethality	unknown
SLC48A1	-1.24669	Synthetic lethality	unknown
HOOK3	-1.24659	Synthetic lethality	fusion - dominant
DDI1	-1.24625	Synthetic lethality	unknown
OTOP2	-1.24615	Synthetic lethality	unknown
CDV3	-1.24591	Synthetic lethality	unknown
IFNB1	-1.24536	Synthetic lethality	unknown
WISP2	-1.24505	Synthetic lethality	unknown
STK19	-1.245	Synthetic lethality	unknown
ST8SIA4	-1.24494	Synthetic lethality	unknown
KLHL32	-1.24462	Synthetic lethality	unknown
ZBTB1	-1.24453	Synthetic lethality	unknown
NAB1	-1.24427	Synthetic lethality	unknown
PRF1	-1.24418	Synthetic lethality	TSG - recessive
TSSK4	-1.24341	Synthetic lethality	unknown
ANKRD32	-1.24327	Synthetic lethality	unknown
MTMR9	-1.24319	Synthetic lethality	unknown
EMID1	-1.24264	Synthetic lethality	unknown
CCDC28B	-1.24198	Synthetic lethality	unknown
CCDC92	-1.24181	Synthetic lethality	unknown
SNAP47	-1.24151	Synthetic lethality	unknown
BHLHE41	-1.2415	Synthetic lethality	unknown
C8orf82	-1.24107	Synthetic lethality	unknown
GSDMD	-1.24097	Synthetic lethality	unknown
ADGRE3	-1.24093	Synthetic lethality	unknown
ZNF398	-1.2408	Synthetic lethality	unknown
TPBG	-1.24074	Synthetic lethality	unknown
DEFB105A	-1.24055	Synthetic lethality	unknown
TP53BP1	-1.24045	Synthetic lethality	unknown
PIKFYVE	-1.24028	Synthetic lethality	unknown
ADAM19	-1.24009	Synthetic lethality	unknown
RTKN	-1.24003	Synthetic lethality	unknown
CHAC1	-1.23958	Synthetic lethality	unknown
HSPB2	-1.23941	Synthetic lethality	unknown
AP4S1	-1.23904	Synthetic lethality	unknown
PEA15	-1.23879	Synthetic lethality	unknown
MPC2	-1.23872	Synthetic lethality	unknown
NOTCH1	-1.23817	Synthetic lethality	oncogene, TSG, fusion - dominant/recessive
ARHGAP18	-1.23816	Synthetic lethality	unknown
C12orf77	-1.23805	Synthetic lethality	unknown
ZDHHC23	-1.23791	Synthetic lethality	unknown
ARHGEF19	-1.2379	Synthetic lethality	unknown
CDHR5	-1.23782	Synthetic lethality	unknown
C22orf24	-1.23769	Synthetic lethality	unknown
DSG3	-1.23753	Synthetic lethality	unknown
SACS	-1.23747	Synthetic lethality	unknown
CPN2	-1.23733	Synthetic lethality	unknown
SCAMP1	-1.23694	Synthetic lethality	unknown
KLHL5	-1.23685	Synthetic lethality	unknown
SYT12	-1.23683	Synthetic lethality	unknown
DNAJA4	-1.23648	Synthetic lethality	unknown
RGL4	-1.23642	Synthetic lethality	unknown
SPRY1	-1.23614	Synthetic lethality	unknown
PAGE2	-1.23589	Synthetic lethality	unknown
TRIM2	-1.23588	Synthetic lethality	unknown
TREML4	-1.23577	Synthetic lethality	unknown
SLC6A11	-1.23568	Synthetic lethality	unknown
ZYX	-1.23548	Synthetic lethality	unknown
CRACR2A	-1.23503	Synthetic lethality	unknown
TCERG1L	-1.23499	Synthetic lethality	unknown
PRKACA	-1.23499	Synthetic lethality	oncogene - dominant
GDF9	-1.23468	Synthetic lethality	unknown
CDS1	-1.23422	Synthetic lethality	unknown
ZNF629	-1.23313	Synthetic lethality	unknown
DCAF17	-1.23307	Synthetic lethality	unknown
LTA	-1.23299	Synthetic lethality	unknown
CDCA3	-1.23252	Synthetic lethality	unknown
GP1BB	-1.23214	Synthetic lethality	unknown
KLF3	-1.23208	Synthetic lethality	unknown
ICA1	-1.23172	Synthetic lethality	unknown
CNTN5	-1.23144	Synthetic lethality	unknown
ARHGAP9	-1.23102	Synthetic lethality	unknown
NRAS	-1.23064	Synthetic lethality	oncogene - dominant
ALDH3B1	-1.22963	Synthetic lethality	unknown
ZNF761	-1.22865	Synthetic lethality	unknown
GCG	-1.22764	Synthetic lethality	unknown
CABP7	-1.22758	Synthetic lethality	unknown
MUC5B	-1.22734	Synthetic lethality	unknown
MAML1	-1.22637	Synthetic lethality	unknown
PARP11	-1.22557	Synthetic lethality	unknown
ATP9A	-1.22504	Synthetic lethality	unknown
DEGS1	-1.22497	Synthetic lethality	unknown
RAD9B	-1.22496	Synthetic lethality	unknown
PODXL2	-1.22487	Synthetic lethality	unknown
SUCLG2	-1.22479	Synthetic lethality	unknown
METTL2B	-1.22459	Synthetic lethality	unknown
TBC1D3F	-1.22435	Synthetic lethality	unknown
ZNF263	-1.22409	Synthetic lethality	unknown
MEX3D	-1.22408	Synthetic lethality	unknown
ERICH6B	-1.22387	Synthetic lethality	unknown
PRR15L	-1.2236	Synthetic lethality	unknown
EML5	-1.22343	Synthetic lethality	unknown
NME2	-1.22337	Synthetic lethality	unknown
FRG2C	-1.2231	Synthetic lethality	unknown
KCNH7	-1.22274	Synthetic lethality	unknown
F11	-1.22247	Synthetic lethality	unknown
ZNF461	-1.222	Synthetic lethality	unknown
C1orf56	-1.22165	Synthetic lethality	unknown
CCDC102A	-1.22159	Synthetic lethality	unknown
SAAL1	-1.22094	Synthetic lethality	unknown
TRIM55	-1.21956	Synthetic lethality	unknown
F3	-1.2187	Synthetic lethality	unknown
ENTPD7	-1.21838	Synthetic lethality	unknown
IFITM1	-1.21829	Synthetic lethality	unknown
NFE2L1	-1.21815	Synthetic lethality	unknown
REEP5	-1.21812	Synthetic lethality	unknown
PAQR9	-1.21782	Synthetic lethality	unknown
PRR5-ARHGAP8	-1.2178	Synthetic lethality	unknown
ARHGAP8	-1.21738	Synthetic lethality	unknown
SIGLECL1	-1.21726	Synthetic lethality	unknown
GBE1	-1.21716	Synthetic lethality	unknown
OR10H4	-1.21682	Synthetic lethality	unknown
ATN1	-1.21615	Synthetic lethality	unknown
TAS2R7	-1.21615	Synthetic lethality	unknown
PPP1R14C	-1.21594	Synthetic lethality	unknown
ASNS	-1.21569	Synthetic lethality	unknown
IDH1	-1.21564	Synthetic lethality	oncogene - dominant
C4orf46	-1.21505	Synthetic lethality	unknown
RLN1	-1.21486	Synthetic lethality	unknown
ZNFX1	-1.21477	Synthetic lethality	unknown
SLC9A2	-1.21426	Synthetic lethality	unknown
CFHR5	-1.21407	Synthetic lethality	unknown
NTRK2	-1.21374	Synthetic lethality	unknown
PPCDC	-1.21328	Synthetic lethality	unknown
EFHB	-1.21315	Synthetic lethality	unknown
ZNF577	-1.21212	Synthetic lethality	unknown
LSS	-1.21133	Synthetic lethality	unknown
LENEP	-1.21127	Synthetic lethality	unknown
GLRA2	-1.21101	Synthetic lethality	unknown
PLN	-1.21059	Synthetic lethality	unknown
PABPC1L2A	-1.21046	Synthetic lethality	unknown
APPL2	-1.21042	Synthetic lethality	unknown
CT45A9	-1.21025	Synthetic lethality	unknown
FIBP	-1.20976	Synthetic lethality	unknown
LDB3	-1.2095	Synthetic lethality	unknown
LRRC43	-1.20936	Synthetic lethality	unknown
SORBS1	-1.20934	Synthetic lethality	unknown
KLHL24	-1.20928	Synthetic lethality	unknown
CLEC4D	-1.20921	Synthetic lethality	unknown
FAM134B	-1.20914	Synthetic lethality	unknown
DDX58	-1.20886	Synthetic lethality	unknown
LAP3	-1.20796	Synthetic lethality	unknown
POM121L12	-1.20795	Synthetic lethality	unknown
MAP10	-1.20766	Synthetic lethality	unknown
ACSM2B	-1.20765	Synthetic lethality	unknown
C1orf186	-1.20762	Synthetic lethality	unknown
LRRC34	-1.2074	Synthetic lethality	unknown
LMBRD1	-1.2071	Synthetic lethality	unknown
UBTFL1	-1.207	Synthetic lethality	unknown
LRFN4	-1.20681	Synthetic lethality	unknown
DBNL	-1.20661	Synthetic lethality	unknown
SYCP2L	-1.20647	Synthetic lethality	unknown
OR9A4	-1.20581	Synthetic lethality	unknown
ERCC4	-1.20579	Synthetic lethality	TSG - recessive
FOXH1	-1.20569	Synthetic lethality	unknown
KCNH2	-1.20535	Synthetic lethality	unknown
PPP6R2	-1.20524	Synthetic lethality	unknown
BBS4	-1.20465	Synthetic lethality	unknown
SLC33A1	-1.20444	Synthetic lethality	unknown
HNF1B	-1.20435	Synthetic lethality	unknown
PIP4K2C	-1.20417	Synthetic lethality	unknown
GPBAR1	-1.20405	Synthetic lethality	unknown
DEFB127	-1.20401	Synthetic lethality	unknown
OR2L8	-1.20391	Synthetic lethality	unknown
LIMK2	-1.20322	Synthetic lethality	unknown
ZNF302	-1.20293	Synthetic lethality	unknown
CLDN6	-1.20233	Synthetic lethality	unknown
APBB1	-1.20198	Synthetic lethality	unknown
VKORC1L1	-1.20145	Synthetic lethality	unknown
DMD	-1.2011	Synthetic lethality	unknown
VRK3	-1.20074	Synthetic lethality	unknown
HOXD12	-1.20053	Synthetic lethality	unknown
HCK	-1.20032	Synthetic lethality	unknown
CHRDL1	-1.20016	Synthetic lethality	unknown
MSL3	-1.20006	Synthetic lethality	unknown
C1orf226	-1.20004	Synthetic lethality	unknown
SLC23A2	-1.19999	Synthetic lethality	unknown
TOPORS	-1.19984	Synthetic lethality	unknown
EPYC	-1.19969	Synthetic lethality	unknown
SPATA25	-1.19947	Synthetic lethality	unknown
NUTM2A	-1.19914	Synthetic lethality	unknown
SCRT1	-1.19879	Synthetic lethality	unknown
SCN10A	-1.19869	Synthetic lethality	unknown
PLAGL2	-1.19786	Synthetic lethality	unknown
EID2	-1.1977	Synthetic lethality	unknown
RALGAPA2	-1.19767	Synthetic lethality	unknown
C9orf9	-1.1975	Synthetic lethality	unknown
POU3F2	-1.19707	Synthetic lethality	unknown
RNF219	-1.19706	Synthetic lethality	unknown
HIST1H2AL	-1.19704	Synthetic lethality	unknown
AACS	-1.1963	Synthetic lethality	unknown
C8orf22	-1.19595	Synthetic lethality	unknown
TBR1	-1.1957	Synthetic lethality	unknown
C20orf196	-1.19563	Synthetic lethality	unknown
METTL8	-1.19535	Synthetic lethality	unknown
SYT3	-1.19498	Synthetic lethality	unknown
HSFY2	-1.19485	Synthetic lethality	unknown
SLC25A43	-1.19459	Synthetic lethality	unknown
KLF9	-1.19422	Synthetic lethality	unknown
PAIP1	-1.19399	Synthetic lethality	unknown
CFHR4	-1.19367	Synthetic lethality	unknown
SMIM13	-1.19334	Synthetic lethality	unknown
SOWAHD	-1.1924	Synthetic lethality	unknown
HMGCLL1	-1.1924	Synthetic lethality	unknown
OR13A1	-1.19214	Synthetic lethality	unknown
SULT2B1	-1.19175	Synthetic lethality	unknown
CCDC160	-1.19167	Synthetic lethality	unknown
ARHGAP1	-1.19164	Synthetic lethality	unknown
MOV10L1	-1.191	Synthetic lethality	unknown
CEACAM18	-1.191	Synthetic lethality	unknown
MRGPRX3	-1.19093	Synthetic lethality	unknown
PLD4	-1.19086	Synthetic lethality	unknown
[truncated: 14,859 more rows]

## Sheet: S6 Fig
Label	Total reads	Mapped reads	Missed gRNAs	Gini Index
A549_p53KO_A3A_t0	38503737	34625233	84	0.06693
A549_p53KO_A3A_woDOX_t3	38774485	34392799	123	0.06991
A549_p53KO_A3A_woDOX_t6	38738784	34341057	128	0.072
A549_p53KO_A3A_woDOX_t9	38656241	34209727	205	0.07684
A549_p53KO_A3A_woDOX_t12	37866683	33979570	165	0.079
A549_p53KO_A3A_woDOX_t15	37135253	33208492	420	0.09148
A549_p53KO_A3A_DOX_t3	38534607	34361159	80	0.06849
A549_p53KO_A3A_DOX_t6	38570964	34543812	71	0.06993
A549_p53KO_A3A_DOX_t9	38424816	34034676	101	0.07205
A549_p53KO_A3A_DOX_t12	40449179	36358723	214	0.0766
A549_p53KO_A3A_DOX_t15	44801351	40089903	131	0.07335
A549_p53wt_A3A_t0	38732471	34518844	78	0.06822
A549_p53wt_A3A_woDOX_t3	37547696	33092967	125	0.07396
A549_p53wt_A3A_woDOX_t6	38761452	34106054	150	0.07782
A549_p53wt_A3A_woDOX_t9	38171056	33315644	160	0.08141
A549_1_p53wt_A3A_woDOX_t12	40791295	36197064	372	0.09114
A549_1_p53wt_A3A_woDOX_t15	37298697	32902238	226	0.08975
A549_p53wt_A3A_DOX_t3	38747487	34059728	123	0.07347
A549_p53wt_A3A_DOX_t6	38751997	34289887	148	0.0771
A549_p53wt_A3A_DOX_t9	38231822	33688796	141	0.07366
A549_1_p53wt_A3A_DOX_t12	40068577	35291609	208	0.08328
A549_1_p53wt_A3A_DOX_t15	37692280	33132914	461	0.09675
LXF289_A3A_t0	41099159	37470929	76	0.06499
LXF289_A3A_woDOX_t5	41202260	37442329	105	0.0706
LXF289_A3A_DOX-IC25_t5	40270399	36587952	99	0.0705
LXF289_A3A_DOX-IC50_t5	37855470	34281785	105	0.07156
LXF289_A3A_woDOX_t10	39438904	35756749	125	0.07588
LXF289_A3A_DOX-IC25_t10	39618542	35892568	147	0.07599
LXF289_A3A_DOX-IC50_t10	38819082	35325107	129	0.07503
LXF289_A3A_woDOX_t15	39302999	35554532	189	0.08088
LXF289_A3A_DOX-IC25_t15	39548955	36012895	185	0.08066
LXF289_A3A_DOX-IC50_t15	40004403	36198034	166	0.07992
