# Supplementary material for: Loss of the abasic site sensor HMCES is synthetic lethal with the activity of the APOBEC3A cytosine deaminase in cancer cells
Source: PLoS Biol. 2021 Mar 31;19(3):e3001176. doi: 10.1371/journal.pbio.3001176 (PMC8041192; doi:10.1371/journal.pbio.3001176)
Supplement: S7 Data — All numerical raw data associated with S8–S12 Figs. File contains multiple tabs with labels corresponding to the relevant figure. (XLSX) [file pbio.3001176.s027.xlsx]

## Sheet: S8 Fig
gene	type	A549_p53KO_t9	A549_p53KO_t12	A549_p53KO_t15	LXF289_t5	LXF289_t10	LXF289_t15	Cisplatin-1	CPT-1	Etoposide	HU	IR	Doxorubicin	H2O2	MMS	Pyridostatin	UV	Bleomycin	Olaparib	AZD6738	Cisplatin-2	Cisplatin-3	ICRF-187	Formaldehyde	Phen-DC3	Duocarmycin	Trabectedin	Calicheamicin	Gemcitabine	Illudin S	MLN4924	MNNG	KBrO3	CD437	CPT-2
HMCES	essential upon A3A overexpression	-4.18315	-2.49326	-3.1053	-1.48918	-1.7139	-2.82513	0.797703	-0.385066	0.627822	0.547772	-1.38519	0.137109	-1.65296	0.189651	0.506716	-0.0254669	-0.0388192	0.681387	-0.178501	0.433991	0.273177	0.361851	1.02931	0.237334	-0.956747	0.0692739	-0.226303	0.109472	-1.6701	0.42	0.704195	-3.75368	0.39212	0.191777
RAD9A	essential upon A3A overexpression	-2.24958	-0.772411	-1.8899	-2.08553	-2.80342	-2.9733	-1.12927	0.590724	-1.26485	-2.19628	-0.534261	0.028518	0.151329	-0.0879954	0.169783	-0.275491	-2.18954	-0.442547	-4.27332	-0.995795	-0.38827	-0.574004	-0.989247	-0.787819	-1.7201	0.406522	-0.250314	-2.40966	-1.95104	-2.46095	-0.913141	-2.10365	-5.77379	0.0140843
MCM8	essential upon A3A overexpression	-1.61527	-1.04451	-1.05842	-1.27417	-2.91018	-4.2715	-0.202369	0.274077	0.156205	0.365475	1.0714	-0.63751	-0.0160791	-0.915026	-0.723823	0.238195	0.879248	1.10565	-0.422967	-1.48302	-0.915598	1.00426	0.449853	0.112316	-0.128155	-1.00671	-0.850572	1.30868	-0.0781315	0.594799	-2.37971	0.285136	0.39212	-0.112839
ATXN7L3	essential upon A3A overexpression	-1.64949	-3.81974	-1.97226	0.297729	-1.82671	-0.321079	0.148876	0.5778	2.03647	0.912367	1.0714	0.0647152	-0.704311	-2.35642	-0.196449	0.31093	-0.513903	0.190131	0.671576	0.239679	-0.0560223	1.39288	0.220616	1.88758	-0.212971	-0.589162	-1.21873	-0.212463	-0.690429	0.329363	-0.782932	0.462083	0.285073	0.796778
UBA6	essential upon A3A overexpression	-2.20095	-1.36784	-1.76119	-2.06025	-1.32662	-1.92822	-0.59752	-0.921427	-0.141658	-0.392499	-0.482465	-1.07912	-0.611307	0.431853	-0.613954	0.21092	0.237243	1.18009	0.799366	0.141073	-0.110889	0.536332	-0.791848	-1.06286	0.145868	-0.573103	-1.90703	0.576276	0.0371245	-0.169138	0.1114	0.47093	-1.69887	0.259469
DDX11	essential upon A3A overexpression	-0.506069	-0.97556	-2.15872	-0.491917	-1.37256	-3.4136	-0.953643	-1.85198	-1.97848	-2.05237	-0.711846	-2.16503	-0.946122	-1.32854	-1.99099	-0.866458	-0.475383	-2.40013	-1.07303	-0.952293	-0.848539	-0.351937	0.150572	0.237334	1.25501	0.213809	-0.2183	-0.671219	-1.33874	-2.448	-1.41685	-2.36022	-3.91831	-3.17169
MCM9	essential upon A3A overexpression	-0.918919	-0.722326	-1.03728	-1.06989	-3.51749	-3.0402	0.275714	0.661808	0.509918	1.58399	0.923416	-0.492721	0.476844	-1.16904	0.382197	0.501857	0.654546	-0.0406101	-1.6953	-1.22491	-1.48255	1.13909	-0.658126	-0.437767	-0.578335	-1.10842	-0.850572	-0.824138	-0.477926	-0.0202349	-2.49621	0.0374098	1.1129	-0.214378
CDC23	essential upon A3A overexpression	-1.9587	-4.28149	-0.637776	-0.153522	0.444678	-1.43742	0.0171589	0	0.280315	0.0296637	0.990011	1.02032	2.29973	0.532278	1.19523	1.07464	0.680226	0.227348	0.0492978	0.158474	0.227455	-0.106077	-0.970143	-0.612793	0.0675757	-0.326859	0.606056	0.954549	0.307256	-0.758276	0.296435	-0.170503	-0.878172	0.407546
MAD2L2	essential upon A3A overexpression	-0.685781	-0.426935	-0.336192	-2.03691	-4.95818	-2.47373	-2.39277	-0.184738	-1.61856	-0.171823	-2.85027	-2.93965	-1.34604	-1.58847	-2.34257	-2.20295	-2.81228	0.539965	-5.56788	-2.83741	-2.61951	-0.05056	-0.339741	0.92077	-1.32211	0.674179	0.91819	0.729195	-4.22375	-1.47042	0.0737081	-4.75343	0.0067503	0.365239
C17orf53	essential upon A3A overexpression	-0.10114	-1.82726	-1.27967	0.151678	-2.45003	-2.76646	-1.05121	-0.695251	-0.998015	-2.06196	-1.65897	0.0429969	-0.546204	-1.80113	-0.298994	-0.220941	0.339964	-0.464876	-0.500752	-0.987095	-1.19908	0.187369	-0.263329	0.32068	-0.0824844	-0.621281	-0.282327	0.0128913	-0.564368	0.251675	-1.85887	-0.00240334	-0.342937	-0.489378
HECTD1	essential upon A3A overexpression	-0.88005	-1.34524	-0.687658	-1.14463	-2.74183	-2.08051	-0.23164	-0.262284	0.187233	-0.843446	0.146482	0.404968	0.18853	0.691777	-0.416188	0.601867	-1.35493	-0.963575	0.938267	0.132373	0.343284	1.24219	-0.836422	-0.404428	0.413366	-1.0763	-2.0751	0.664808	0.797094	-0.965445	0.0531488	0.439964	0.913082	-0.0282235
EMC7	essential upon A3A overexpression	-1.82879	-1.25873	-0.77613	-1.699	0.378776	-3.15476	0.0366725	0.228842	-0.526398	0.144799	1.26379	-1.54968	-0.955423	-0.200235	0.0745623	0.306384	-0.443282	-0.137373	-0.156276	0.474593	0.468258	-0.526418	0.335235	3.78787	0.798303	0.55641	1.4144	-1.4841	0.372087	0.607747	0.258742	0.785011	1.68382	0.136777
CD37	essential upon A3A overexpression	-2.10382	-3.24372	-1.94232	1.06851	-0.223814	0.380087	0.851366	1.63114	1.04979	0.403853	1.35998	-0.38413	-0.4718	-0.406993	-0.797069	0.433669	1.30939	2.438	0.677132	0.141073	0.440825	-1.34331	-0.00862088	0.670733	-0.160777	0.0157425	-0.642483	1.9284	0.573785	0.38763	0.200491	0.320525	-1.05658	-0.129762
MDC1	essential upon A3A overexpression	-3.10715	-1.33902	-1.69268	-3.31482	1.6224	-0.339061	-0.997549	-1.22515	-3.07065	-0.699526	-1.37779	-2.04196	1.23948	0.225095	-1.79322	-0.616434	-2.39498	-0.829597	-1.63419	-0.105442	0.00494056	-1.63675	-0.7027	0.712406	-0.186874	-0.0163764	-0.538438	1.51793	-0.596783	0.374682	-0.320346	-2.43985	0.063842	-1.07323
SETDB1	essential upon A3A overexpression	-0.292914	-3.0887	-2.02528	0.189818	-0.581439	-0.230769	0.544026	-0.133041	1.29801	1.05629	0.368463	0.658349	-0.67641	-1.52348	-0.203774	0.679147	0.596766	0.517635	0.571567	0.335385	0.0323738	-0.653314	0.800077	3.75453	1.02665	0.615294	0.397966	-0.759751	-0.431103	0.271097	-0.368318	0.258594	-0.571304	-0.683994
RBM22	essential upon A3A overexpression	-1.39665	-1.64256	-0.207963	-1.8336	-2.97196	-1.00817	0.300106	-0.714637	0.243082	0.346286	-0.179091	0.108152	0.365239	-0.0525512	0.594611	0.610959	-0.19932	0.763263	0.749361	0.547098	0.254888	0.266679	-0.212387	0.187327	-0.239069	-0.508865	-0.434393	-0.156124	0.354078	-1.15319	0.282728	0.245323	-0.264436	0.242546
FIGNL1	essential upon A3A overexpression	-0.646005	-0.712083	-1.0205	-1.05118	-2.16223	-2.28822	-0.948765	0.0479004	0.013479	-0.565202	-1.2594	0.223983	1.19298	-0.147069	-0.152501	0.501857	0.538985	-0.204362	-0.750775	-0.372258	-0.333403	0.782192	-0.479831	-1.17121	-0.323885	-0.797935	-0.130262	0.0209397	0.184796	-0.52521	-0.872022	-0.909257	1.05581	0.475239
TXNRD1	essential upon A3A overexpression	-0.990381	-1.69936	-1.46964	-0.105324	-1.91901	-0.620071	0.851366	0.409783	1.056	1.42088	0.361064	0.658349	0.700054	0.372779	0.770403	0.36548	0.917768	0.807922	-0.261841	0.596401	0.395103	0.988398	0.704561	-0.37109	-0.102057	0.358343	1.15829	-0.300995	0.815102	0.698384	0.45063	0.833672	0.677578	-0.303224
TRAPPC3	essential upon A3A overexpression	0.481686	-1.932	-0.839416	-2.31967	-1.81971	-1.40045	-0.197491	0.771665	0.764342	0.557367	0.0650886	1.59224	0.886063	0.928071	1.66401	1.14737	-0.225001	0.100812	0.371549	0.491994	0.535317	0.734606	0.0677915	0.904101	-0.00419218	-0.102027	0.566038	0.697002	0.613404	-0.0202349	0.423217	0.236475	0.827444	-0.0493774
VWC2L	essential upon A3A overexpression	-1.52498	-1.57422	-3.13576	-0.887773	1.31549	0.414025	0.446458	0.067287	0.230671	-0.469256	0.938215	0.774179	-0.0439804	0.632703	0.975492	0.574592	0.834307	0.502748	0.00484937	0.349886	-0.135274	1.57529	-0.0468271	-0.0543758	-0.0172409	-0.674813	-0.0502273	0.841872	0.490945	0.0315575	0.193638	0.258594	0.0138868	0.0606228
CATSPERB	essential upon A3A overexpression	-1.66968	-1.11835	-2.44688	-1.0942	0.236121	-0.141798	0.80746	0.635959	0.367192	-0.027904	0.472054	-0.934326	-1.41114	-0.288846	-0.994835	-0.180027	-0.513903	-1.17199	0.0270736	0.538397	0.303659	0.0208188	0.698194	0.212331	0.230684	-0.0645547	0.317931	-0.292946	0.530564	0.439422	0.395805	0.519591	0.570531	1.0337
RFC1	essential upon A3A overexpression	-1.18197	-2.03316	-2.20791	1.25547	-0.609687	-0.26844	0.65623	-0.288133	0.0445064	-0.0566878	-0.282682	0.433926	-1.02983	1.77873	-0.342942	0.242741	0.866408	-0.107599	0.743805	0.451392	0.480451	0.671159	0.258822	1.17081	0.289403	-0.155558	-0.722517	0.882114	0.0335228	-0.725906	1.09482	0.577098	-1.11368	0.2087
MANSC4	essential upon A3A overexpression	-1.87038	-1.37542	-2.21514	0.810887	-0.0158124	-0.661258	0.222052	0.403321	0.317548	-0.12385	0.131683	0.216743	0.848861	0.0715034	-0.0865797	0.206374	0.275763	-0.0480533	0.566011	0.715308	0.340236	-0.447109	-0.00862088	-0.304413	-0.382604	-0.391096	-0.554445	1.196	0.300052	0.109246	0.0188832	0.280712	-1.36345	-0.341301
C3orf38	essential upon A3A overexpression	-0.458012	-0.891222	-1.69869	-1.58976	-1.41436	-0.97562	0.59281	1.15293	0.0631229	0.192772	1.80394	0.911729	-0.443899	-0.395178	0.301626	0.138185	0.314283	1.25452	1.0605	0.645704	0.526173	-0.875381	0.615414	-2.08801	1.15062	0.294106	-0.154272	-0.614881	0.436919	0.00566128	-0.227829	0.851366	0.14948	0.581008
RAD54L	essential upon A3A overexpression	-1.46891	-1.28868	-2.38619	-0.726579	0.569606	-0.438446	0.251322	-1.40609	-0.644302	0.183177	-1.06702	-0.89089	0.309436	0.0242445	-2.12283	-0.0254669	-0.648724	-1.08267	-0.72855	-0.343256	-0.464473	-0.0981458	-0.282432	0.470703	-0.291264	-0.921057	-0.9146	0.0128913	-1.34235	0.465318	-0.152445	-1.40029	-0.542758	-2.49477
LIG1	essential upon A3A overexpression	-2.31189	-0.506538	-0.920909	-0.0104408	-2.52067	-0.891438	-0.290181	0.8169	-0.0796032	-1.1025	-0.578657	-0.478242	-0.639208	-2.39777	-0.716498	-0.507332	0.275763	-2.482	-0.5452	0.126572	0.102481	-1.04193	-1.35221	-0.679469	-0.206447	-0.546337	-1.07467	-0.606832	-0.920941	-0.0849753	-3.02048	-0.117419	-0.314391	1.54563
PLEKHA7	essential upon A3A overexpression	0.0738529	-2.3959	-1.58401	0.415815	-1.87356	-0.375192	0.0659429	0.0543626	0.0631229	-0.143039	0.464655	0.549757	-0.0439804	0.455482	0.52869	0.0836346	0.885668	1.80532	0.149307	0.642804	0.538365	0.829778	1.23308	1.24582	-0.00419218	-0.0056701	0.389962	-0.300995	0.264035	0.368208	0.409511	0.72308	1.39123	0.471008
SPC25	essential upon A3A overexpression	-0.173555	-2.47473	0.000693301	-3.27408	-0.778992	-1.44237	0.212295	-0.352755	0.255493	-0.968175	-0.371475	1.13615	0.309436	1.00487	1.42962	0.792795	0.0125412	1.20986	0.310433	0.193276	0.489595	0.250817	0.609046	-0.621127	0.0349539	-0.417862	0.19788	0.0933749	0.50175	1.00914	0.392378	0.0241387	0.14948	0.606393
UBE2T	essential upon A3A overexpression	-1.76863	-0.595254	-1.57909	-1.43716	-0.642665	-0.898101	-3.41236	0.170682	-0.0671923	0.8548	0.0650886	0.549757	0.504745	-2.08468	-0.445487	0.515495	-0.15438	-0.0852697	-1.1397	-5.07924	-4.8477	0.306334	-4.97543	-0.0960487	0.11977	-0.412509	-0.858576	-0.37343	-0.2186	-1.22441	-4.49047	-0.373992	-0.414301	-0.00283883
CALML6	essential upon A3A overexpression	-1.44773	-0.567967	-0.790779	-2.45835	-1.55774	-1.10765	0.280593	-0.268747	0.0569174	0.000879855	-0.630453	0.144349	0.123427	0.809924	1.01212	0.279108	-0.269941	0.0189361	0.582679	0.355686	0.59628	0.44116	-0.0213563	-0.921172	-0.278215	-0.144852	-0.930607	0.487744	0.260433	-0.240352	0.354686	0.134731	-0.243026	0.339854
SLC17A9	essential upon A3A overexpression	-1.85431	-1.02204	-1.43036	-1.39165	-0.317837	-0.627974	0.314741	0.0802113	0.187233	0.461421	-0.800638	0.63663	-0.0904825	-0.755527	-0.59198	-0.298221	0.0574815	0.510192	0.61046	0.477494	0.446921	-0.312282	0.7364	0.245669	-0.18035	-0.674813	-0.594462	0.447503	0.541369	0.38763	0.210771	-0.0289454	0.163753	0.183315
PRR15	essential upon A3A overexpression	-0.417215	-2.5458	-1.79852	0.142714	-0.948297	0.237215	0.41231	0.487329	0.634027	0.0968259	0.64224	1.15787	0.225732	0.715406	1.21721	0.601867	0.635286	1.12798	-0.772999	0.721108	0.602376	0.0525427	0.475324	0.0206354	0.0414783	-0.0377889	0.0378106	-0.27685	0.617006	0.575377	0.711048	0.692114	0.541985	1.15639
AMOTL2	essential upon A3A overexpression	-1.12956	-0.929881	-1.17081	0.328963	-1.45112	-1.64429	0.295228	0.791052	0.280315	0.173583	0.242674	-0.398608	1.7603	1.10529	2.78468	0.588229	-0.0323992	-0.196919	0.677132	0.610902	0.425584	-2.76295	0.65362	-0.454436	-1.77881	-0.84076	-0.378369	0.882114	1.2221	-2.56453	0.248463	-0.135114	0.599077	0.437162
TCP1	essential upon A3A overexpression	0.858578	-0.220644	-0.0143603	-2.32667	-1.26576	-4.79789	0.431823	-0.107192	0.739521	-0.469256	0.324067	0.318095	-1.45765	-0.0702733	-0.460136	0.120002	0	0	0.110414	0.552898	0.227455	-0.502625	0.0741592	-0.179395	0.426415	0.64206	1.1663	0.270439	0.58459	0.814917	0.447203	1.32912	0.299346	0.327162
MIER1	essential upon A3A overexpression	-0.821482	-1.96782	-1.50118	0.655672	-0.0969443	-1.19602	1.15383	1.61175	0.882247	1.09466	0.967812	-0.746101	-1.29024	-0.4129	-0.130528	-0.257308	0.847148	-0.368114	0.238204	0.274481	0.309755	-0.534349	0.246087	-0.329417	-0.33041	-0.947823	-1.16271	-0.00320541	0.0983543	-0.143242	0.443777	0.249746	-0.428574	1.03793
SIK1	essential upon A3A overexpression	-0.688957	-2.09368	-0.901636	0.0898329	-1.96868	-0.394647	0.622081	0.984917	0.100356	0.595745	1.1454	-1.15875	-1.02053	-0.77325	-1.1047	0.0381757	0.378484	1.15031	0.193755	0.451392	0.617617	0.575987	0.551737	0.804086	-0.0302896	-0.717638	-1.1467	-0.952912	0.544971	1.31989	0.149092	0.833672	0.584804	0.64447
ANKS3	essential upon A3A overexpression	-0.571103	-1.96006	-2.06211	-0.155892	-0.00430854	-0.202005	0.148876	0.971993	0.156205	0.269529	0.338865	0.419447	-0.378796	0.951701	1.8105	0.438215	0.339964	0.696273	0.193755	0.207777	0.352429	0.417367	0.424383	-0.871165	-0.806687	-0.594516	-0.378369	0.576276	0.141575	-0.855386	0.45063	0.183391	-0.592713	0.661393
KLF6	essential upon A3A overexpression	-0.944744	-0.991641	-1.60812	-1.89573	-0.113597	-0.807791	0.968447	0.345161	0.435452	-0.354121	-0.534261	0.484602	1.11857	0.63861	1.55414	0.747336	1.16815	1.69367	0.0437418	1.11263	1.02912	0.0921976	1.65972	1.93759	-0.650103	-0.476746	0.109842	1.90426	0.328866	-0.758276	0.0600019	0.112612	-0.143116	0.449854
MNT	essential upon A3A overexpression	-1.52914	-1.68771	-1.19742	0.62398	-1.05196	-0.566762	0.217173	-0.688789	0.00106805	0.336691	0.257472	-0.847453	0.16993	-0.743713	-1.31712	0.224557	0.538985	0.234791	-0.873008	0.222278	0.151251	0.100129	-0.639023	-0.921172	-1.28949	-0.417862	0.341942	-0.655122	0.343273	-1.66464	-0.20727	0.360338	-0.59985	-0.624763
RBM10	essential upon A3A overexpression	0.290385	-1.10968	-0.507001	-2.43217	-1.63321	-1.93518	0.446458	2.57461	0.640233	0.23115	0.64224	-1.62931	1.47199	0.0419666	0.206406	-0.921009	0.288603	1.28429	-0.178501	0.741409	0.456066	0.425298	0.316132	-0.379424	-0.539189	-0.455334	-1.3708	0.326777	0.436919	-2.35736	0.344406	-0.228011	-1.03517	1.10562
SLC25A47	essential upon A3A overexpression	-1.72708	-3.11017	-1.50291	1.67691	0.741663	0.0612283	0.334255	0.118984	-0.191302	-0.114255	-0.600855	1.44021	1.17438	1.29433	0.748429	0.574592	0.461945	0.897242	0.277096	0.117872	0.440825	0.750468	0.201513	0.229	-0.167301	-0.262621	0.317931	0.173858	0.602599	0.568903	0.786433	0.484201	0.727534	0.183315
LYPD6	essential upon A3A overexpression	-1.20125	-0.862944	-0.552771	-1.05458	-1.61028	-1.51608	0.0122805	0.409783	0.336164	-1.68777	-0.726645	-0.536158	-1.39254	-0.12344	-0.408864	-0.311858	-0.0580794	-0.613742	-0.906344	0.178776	0.136011	-1.16883	0.112365	-0.379424	0.158917	-0.728344	-0.378369	0.471648	0.159584	0.102772	0.0257363	0.665572	-0.150252	0.576778
NDUFS4	essential upon A3A overexpression	-0.473174	-1.61422	-1.45139	-1.2335	-1.06734	-0.194839	0.597689	1.66345	1.01256	1.42088	0.930816	1.01308	-0.25789	0.632703	0.374872	0.551862	0.911348	0.949345	0.377105	0.0192659	0.43168	1.02012	0.589943	0.479037	-0.519616	-0.0110232	0.0378106	0.495793	0.447724	0.439422	0.74874	0.93984	0.235117	0.3737
PLEKHA6	essential upon A3A overexpression	-1.71233	-1.30636	-1.31108	-0.438807	-0.044779	-0.80903	0.19766	1.59236	0.547151	0.893178	0.242674	0.680067	-0.0625812	-0.135254	1.17326	0.0972723	1.14889	1.79043	0.532675	0.294783	0.559702	-0.12987	0.851018	0.895766	0.100197	-0.0592015	0.317931	0.318729	0.426113	0.128668	0.361539	0.351491	-0.000386173	0.0986998
FIGN	essential upon A3A overexpression	-0.339254	-3.55017	-1.06713	-0.060331	-0.236096	0.344472	1.08553	0.623035	0.826397	1.44007	0.627441	0.680067	0.0676248	0.922164	0.455443	0.547316	1.42495	1.41083	0.510451	0.512296	0.739543	0.805985	0.303396	0.203996	0.211111	0.0853333	0.66208	0.157762	0.692643	0.0250834	0.639091	0.510743	0.627623	-0.201685
MSMB	essential upon A3A overexpression	-0.0926369	-1.15464	-1.97635	-0.0853322	-1.12688	-0.64629	-0.363357	0.345161	0.230671	-1.16966	0.131683	-0.166947	-0.127684	-0.271124	-0.408864	0.447306	0.757267	0.577181	1.1994	0.561599	0.449969	0.726675	0.284293	-0.496109	-0.891504	-0.182324	0.42998	-0.622929	0.544971	0.730754	0.371819	0.240899	0.256527	0.741778
RAB11A	essential upon A3A overexpression	-1.43476	-1.53892	-1.66325	-0.505495	0.489952	-0.325968	0.407431	0.771665	0.845014	0.0392583	1.1158	1.29542	1.28598	0.290076	1.8105	0.647326	-0.12228	-1.29108	0.360437	0.512296	0.236599	-0.344006	-0.435257	-0.37109	0.243733	-0.0110232	0.301924	0.206052	0.228017	-0.700009	0.118253	0.227628	0.0424326	0.3737
PRDM1	essential upon A3A overexpression	-1.52732	-0.888607	-1.5997	0.15997	-0.89162	-0.409715	0.695257	0.539027	0.739521	0.202367	0.435057	-0.565115	-1.20653	-0.932748	-0.679875	0.0199921	-0.237841	-0.509536	0.0159615	0.497795	0.562751	0.27461	0.156939	0.287342	0.654767	0.0318019	0.213887	-0.856331	0.382892	0.808443	0.580839	0.528438	0.834581	0.792547
XRCC3	essential upon A3A overexpression	-1.42709	-1.04608	-1.86627	-0.34275	-0.599634	0.140405	-2.93915	-2.28495	-3.84013	-1.9948	-0.142094	-2.41117	-0.0904825	-1.09225	-2.01296	-1.18012	-0.757865	-3.66548	1.35497	-0.180846	-0.56811	0.290472	0.226984	1.03745	1.3072	0.663472	1.28635	1.07527	-0.261821	0.568903	-0.51566	-0.17935	0.763216	-0.222839
BRD2	essential upon A3A overexpression	-1.33892	-1.15062	-0.116713	-1.35057	-1.14276	-1.51795	0.558662	0.0414382	0.398219	1.16183	0.620042	0.0212786	-0.109083	-0.353827	0.169783	0.238195	-0.488223	-0.159702	-0.622985	0.196177	0.114674	-0.114008	-0.23149	-0.354421	0.354647	0.0478613	0.413973	0.640663	0.282043	1.83782	0.107974	0.0860702	0.61335	-0.396301
FZR1	DNA repair genes rest	-1.27029	-0.756881	-1.20855	-0.645539	-0.627518	-0.956232	-0.256032	-2.41419	-2.58041	0.749259	0.294469	-1.9768	-0.0160791	-0.147069	-1.73462	-0.0300128	-1.07245	-0.948689	-0.572981	-0.552069	-0.674795	-0.367799	-0.397051	3.05442	-0.42175	-0.706932	0.173869	-2.7316	0.00470878	-0.0137608	-0.251815	0.431117	2.18337	-2.44823
RFC3	DNA repair genes rest	-1.39737	0.244961	-0.248302	-0.798275	-2.55083	-1.92604	0.363526	0.125447	0.429246	-0.450067	0	0.737982	-0.871719	0.66224	0.506716	0.46549	-0.225001	-0.360671	-0.795223	0.352786	0.556654	-0.962622	0.26519	-1.53793	0.413366	0.765182	0.68609	0.503841	0.397299	-0.544632	0.138813	0.130307	0.320755	0.606393
SLX4	homologous recombination	0.0704008	-1.8704	-0.588827	-0.446233	-1.0748	-1.20898	-1.10975	-0.792184	-0.00513744	-0.114255	-0.852434	-1.16599	0.374539	-2.19692	-0.78242	-0.375501	1.44421	1.41083	0.293764	-1.75274	-1.67763	0.0366808	-0.20602	0.762413	0.504707	-0.396449	-0.482414	-0.27685	-0.171777	0.0121353	-1.78691	-0.542092	-0.785398	-0.88284
MORF4L1	homologous recombination	-0.594961	-0.818862	-1.29829	-0.726926	-0.841356	-0.804945	-0.0169899	-1.37378	-0.842878	-1.42872	-0.911629	-0.927087	0.18853	-0.885489	0.125835	-0.525516	-0.00671899	0.0933687	-1.16748	0.0221661	0.00494056	-1.17676	-0.95104	0.245669	-1.43302	-1.01741	-0.6825	-0.381478	0.155982	-0.978393	-0.0325152	0.307254	0.178026	-0.916687
PDS5A	DNA repair genes rest	-0.477371	-1.87186	-0.735717	-0.447342	0.0678578	-1.21029	-0.397505	-1.22515	-0.842878	-2.10034	-0.556459	-0.137989	-1.14143	-0.696454	-0.943562	-0.34368	0.532565	-0.0331668	0.527119	-0.685477	-1.43988	1.92425	0.176042	-3.59657	1.21586	-0.187677	-1.36279	0.350922	-0.809287	-0.486366	-0.690415	-0.174927	-1.04945	-0.49784
HUWE1	base-excision repair	-1.08237	-0.264763	0.702133	-0.670872	-0.951936	-3.93564	-0.59752	-2.40127	-1.63097	-0.60358	-0.704446	-0.521679	-1.30884	-2.5809	-0.306319	-2.18477	-0.00671899	-0.598855	1.2883	0.199077	-0.839395	3.01873	-0.721803	-0.846161	1.82263	0.0585676	0.598052	-0.172221	-0.701234	-2.97887	-1.42713	-1.3472	-2.29833	-1.9913
RFWD3	homologous recombination	-2.2388	-0.97132	-0.0896585	-0.586479	-1.08863	-0.797745	-2.47571	-0.24936	-0.216124	-0.632364	-0.364075	-0.623031	0.709355	-1.18677	-0.943562	-3.33488	0.609606	1.01633	-1.20637	-2.6518	-3.02796	-0.391592	-4.59973	-0.362755	-2.26814	-0.235855	-1.1467	0.399212	-4.08328	0.75665	-2.09188	-0.705768	0.0709785	0.212931
WDHD1	DNA repair genes rest	-0.665818	-0.686283	-0.949184	-1.56981	-0.60723	-1.09269	-0.153585	-0.520772	0.323753	1.78548	-0.290081	-1.90441	-1.10423	-0.844138	-1.26585	-1.17103	-0.0965997	-2.22893	-0.5452	0.668905	-0.665651	-0.256765	-1.44772	-0.621127	0.622145	0.315518	0.421976	0.857969	-0.434705	-0.551106	-0.567059	-0.219164	-0.985219	-0.489378
NABP1	homologous recombination	-0.419559	-1.21952	-2.11686	-0.85092	0.853654	0.053607	0.378161	-0.242898	0.416835	-0.306148	-0.42327	0.651109	-0.788015	0.23691	0.221055	0.510949	-0.635884	-0.807267	0.538231	0.187476	0.459114	0.877364	0.838283	-0.329417	-0.0237652	-0.46604	0.0538175	1.38916	0.152381	-0.441048	0.3307	0.678843	0.520576	0.932163
HELQ	homologous recombination	-0.879483	-0.266252	-0.84942	-1.00747	-0.196094	-1.66335	-0.148707	0.0285139	0.634027	-0.488445	0.723633	-0.304496	0.458243	0.567722	0.0892115	0.370026	0.230823	-0.665845	-1.35083	-0.810184	-0.860732	0.211162	-0.384315	-1.15454	-0.82626	-0.883585	0.117845	0.11752	0.235221	0.439422	0.3307	-0.0510638	1.4055	-0.480917
RAD51	homologous recombination	-1.62306	-1.48206	0.00592605	-0.790655	-0.0256969	-0.983958	0.00740208	0.0866735	-0.420905	0.240745	0.16128	-1.17323	-0.174186	-0.336105	-0.203774	-0.130023	-0.648724	-2.74996	0.549343	-0.0445379	-0.0560223	-0.772279	0.131468	0.370688	0.896168	0.984661	0.870169	0.101423	0.0371245	-0.337463	0.0600019	-0.112995	-0.400028	0.200238
RAD1	DNA repair genes rest	-1.96543	-0.158287	-0.0543128	-1.24189	-0.72236	-0.803304	-1.76346	-1.29623	-2.65488	-4.61413	-2.08813	-1.83202	-0.434599	-2.68133	-1.56616	-2.32569	-0.886266	-0.256465	-7.03468	-2.06886	-1.20517	-2.19192	0.169675	1.15414	-1.6679	0.899011	0.550031	-8.27692	-2.6894	-2.52569	-1.64643	-2.82029	-6.58735	-0.146685
POLD2	DNA repair genes rest	-0.940433	-0.550125	-0.697839	0.752422	-0.899353	-1.08883	1.07577	1.28864	1.26699	1.80467	0.568246	0.0647152	0.0583244	-0.111625	0.301626	0.170007	1.16173	1.14287	-0.0118188	0.381788	0.449969	-0.344006	1.06115	0.962443	0.635194	1.0489	0.862166	-2.07163	0.681838	-0.2533	0.097694	0.161273	0.24939	-0.036685
RAD17	DNA repair genes rest	-0.647139	-1.02182	-0.0904644	-0.142086	-0.154923	-1.69425	-0.143828	-0.036108	-0.576042	-1.39034	-0.452868	-0.413087	-0.406697	-0.731898	-0.848342	-0.257308	-1.23295	-0.122486	-3.06765	-1.69764	-0.504099	-0.383661	-0.849157	-0.187729	-1.86363	-0.369684	-0.570452	-1.83823	-1.07582	-2.04661	-1.09475	-1.45337	-3.67567	0.225623
PRMT6	base-excision repair	-0.485349	-0.849893	-0.309046	0.126983	-1.40013	-0.923751	0.787947	0.926758	1.31043	0.566962	0.597844	1.38953	1.7603	0.993052	2.11814	0.247287	0.314283	1.37361	-0.15072	0.451392	0.873661	0.464953	0.118733	-0.562785	-0.917601	-0.835407	-0.746528	0.423358	0.339671	-0.000812759	0.310141	0.280712	-0.557031	0.733316
UBR5	DNA repair genes rest	-1.74197	-1.26398	-0.426998	-0.174262	-0.0987274	0.0585361	-0.134072	-0.107192	-0.315412	-1.06412	-0.00150578	0.0502363	-2.97362	-0.0584586	-1.71997	0.679147	0.904928	-0.44999	1.68833	0.732709	0.437777	-0.034698	1.17577	2.62936	0.380744	-0.744404	0.165866	-2.60282	0.797094	1.58533	1.24217	1.68744	1.84796	-0.637455
ATRIP	DNA repair genes rest	-0.0925348	1.2019	-1.56756	-0.46157	-0.9392	-1.87648	-0.00235473	0.034976	-0.563631	-0.363715	-0.415871	-0.463763	-0.583405	-0.359734	-0.0572812	-0.111839	0.0831617	-0.397887	-1.03969	-0.177946	-0.366933	0.480815	0.309764	0.562383	-0.33041	0.0210956	-0.194289	1.04308	-0.863313	-0.596425	0.238183	-0.542092	-2.56951	-0.138224
HUS1	homologous recombination	-0.918352	-0.205327	-0.467922	-0.15585	-0.994695	-1.14985	-1.40733	0.112522	-1.25865	-1.1025	0.00589359	-0.767819	-0.350895	-2.68133	-2.21805	-2.75755	-1.66309	0.770706	-5.07339	-1.45692	-0.851587	-0.78021	-1.37768	-0.646131	-2.11808	-0.300093	-1.10668	-5.75778	-2.41207	-2.22788	-1.99936	-3.05474	-6.80858	-0.802456
BACH1	DNA repair genes rest	-1.47745	-0.83139	-1.37881	0.129428	0.0649602	0.573319	-0.256032	-0.391528	-0.16648	-1.2752	-1.215	0.904489	0.253633	0.585444	-0.0719305	0.924626	-0.404762	-0.77005	0.966047	-0.0271369	0.617617	0.829778	-0.0404594	-0.57112	0.185014	-0.921057	-1.01864	1.22819	0.21361	0.737228	-0.30664	-0.657108	0.277936	0.170623
FANCB	DNA repair genes rest	-0.0903721	-0.515652	-0.14716	-1.15142	-0.956804	-1.47322	-3.44651	0.642421	0.53474	1.08507	1.23419	-0.000439705	-0.136985	-3.44929	-0.628603	-0.761902	0.217983	-0.747721	-1.20637	-3.37104	-3.80829	-0.225041	-2.28189	0.770748	-0.689249	-0.637341	-1.41081	1.22014	0.202805	-0.680587	-4.97019	-0.471313	-0.899581	-0.417455
BRCA1	nonhomologous end joining	-0.845794	-1.09002	0.0917351	-0.373028	-1.10373	-0.670366	-2.6806	-2.42712	-2.1088	-3.01183	0.131683	-0.022158	0.365239	-1.01545	-1.00216	-0.984651	0.0960018	-2.7053	-0.311846	-1.23361	-1.29662	1.74184	0.316132	1.37084	1.10495	-0.203736	1.34237	-1.12998	-1.0326	-0.324515	-0.241535	-1.12602	0.670442	-1.51323
RPA2	homologous recombination	-0.926746	-0.51835	-0.682901	0.443786	-1.76166	-0.0267482	-0.480438	-0.546621	-0.371261	-0.737905	-0.267883	0.781419	1.52779	0.177836	0.902246	-0.0709259	0.455525	-0.211805	0.288208	0.520996	0.139059	-1.17676	0.328867	-0.46277	-0.27169	0.0478613	-0.514427	0.0853265	0.141575	-1.28915	0.0942675	-0.0200981	-2.12705	0.640239
POLL	nonhomologous end joining	0.0949132	-0.720095	-1.16438	-0.84427	-0.165672	-0.496342	-0.0169899	0.526102	-1.28347	-1.00655	0.649639	-0.919848	-0.769414	-0.206143	-1.19992	0.170007	-0.501063	0.309224	1.14384	0.41659	0.477403	-0.312282	0.659987	0.087312	0.348123	-0.155558	-0.898593	-1.13802	0.566582	0.517111	0.296435	-1.19237	0.377847	0.399085
SUMO1	nonhomologous end joining	-0.533217	-1.29496	-0.989152	-0.627751	-0.232457	0.539679	0.183025	-0.255822	-0.780823	-0.392499	-1.17061	0.51356	-0.24859	0.32552	0.0525883	0.11091	0	0	0	0	0	-0.240903	0	0	0	0	0	-2.08773	0.537768	0.0121353	0.371819	0.877909	0.584804	0.157931
REV1	DNA repair genes rest	-0.466331	0.0246304	-0.333991	-0.173272	-0.645486	-1.95869	0.0220373	-0.533696	-0.600864	-0.747499	-0.689648	0.151588	-1.15073	0.0301519	0.0159652	-1.31196	0.853568	0.405986	-0.33407	-0.450562	-0.342548	-0.320213	-0.543508	-0.921172	-1.58961	-0.332212	-0.282327	1.6789	-2.61016	-0.641743	0.0188832	-0.7677	0.0138868	0.187546
APEX2	base-excision repair	-0.511968	-0.107513	-0.754034	0.093629	-0.856867	-1.05043	0.841609	1.45666	0.323753	2.87926	0.375862	-0.0511157	-0.741513	0.0774108	0.909571	0.301838	0.0189612	-0.569082	-1.55085	-0.0851404	0.163444	-0.574004	-0.613552	-0.504443	0.47861	-0.0699078	-0.874583	-0.808041	-1.6557	-0.784172	0.197064	-0.798665	0.199435	-0.180531
ALKBH3	DNA repair genes rest	0.112983	-0.585837	-0.518738	-1.14899	-1.3636	-0.27584	0.856244	1.08831	1.509	2.4571	1.60416	0.448405	0.40244	-0.111625	0.0965362	0.506403	0.0960018	-0.397887	-0.0673794	0.24548	0.41644	1.07564	0.341603	-0.137722	0.263306	-0.187677	-0.250314	-0.0353988	-0.0745297	0.782546	0.145666	0.174544	-0.0574779	0.487931
PALB2	homologous recombination	-0.785109	0.217785	-0.499399	1.02299	-1.02522	-1.64225	-2.21715	-2.58221	-1.97848	-0.104661	-1.2446	-0.159707	-0.825217	-1.71252	-1.14133	-0.657347	-0.013139	-4.24606	-2.49538	-1.0132	-1.4094	0.147714	-0.664494	0.287342	-0.624005	-0.84076	-0.2183	0.198004	-0.690429	0.251675	-0.594471	-1.02427	0.61335	-1.77553
MSH3	DNA repair genes rest	-0.646043	-0.502628	-0.581558	0.345719	-0.845222	-0.563414	0.500121	0.46148	-0.00513744	-0.670743	0.146482	0.788658	0.532646	0.626796	0.579962	0.46549	-0.218581	-0.0480533	-0.572981	0.523896	0.139059	-0.772279	0.596311	0.820755	0.713486	-0.0699078	0.365952	0.189955	0.0839473	-0.130294	-0.1079	0.30283	0.24939	0.407546
FANCL	DNA repair genes rest	-0.554353	-0.682153	-0.817476	1.3573	-0.0333479	-1.1395	-4.5539	-0.385066	-0.408494	-0.613175	0.0946861	-0.261059	-1.19723	-2.76994	-0.211099	-0.580066	1.24519	-0.732834	-1.85087	-4.51661	-2.97919	-0.447109	-3.1861	-0.154391	-0.245593	-0.642694	-1.71495	-0.131979	0.350477	-0.615847	-4.24033	-0.639413	0.63476	-0.874379
RAD51C	homologous recombination	-0.492079	-0.398107	0.051956	-0.836512	-0.0232951	-1.75436	-1.73419	-0.992511	-1.51307	0.614935	-0.18649	-2.05644	-0.509002	-1.2163	-1.73462	-1.30741	-0.828485	-1.4846	-0.606317	-0.659375	-0.107841	-0.78021	0.462589	1.53753	0.980984	-0.0645547	0.373956	0.70505	0.13077	0.75665	0.128533	0.00202034	1.46259	-0.205916
XRCC2	homologous recombination	0.168178	-0.190254	-1.24501	-1.42088	-0.328572	-0.129642	-2.05128	-1.92307	-2.38804	0.566962	-1.58497	-2.30258	0.0862257	-1.01545	-1.90309	-0.280037	-0.616624	-1.52182	-0.000706692	-0.815984	-0.997898	-0.161594	-0.0786656	0.0539737	1.38549	0.074627	-0.546441	-0.236608	-0.913737	-0.18856	-0.861743	-0.975612	-0.0574779	-1.63169
RAD51B	homologous recombination	-0.380615	-0.539799	-0.263483	-0.215769	-0.588353	-0.977998	-1.58784	-2.03292	-3.16373	-0.824256	-1.39259	-2.69351	0.16993	-0.306568	-2.40849	-0.0618341	-2.45918	-3.24866	-2.65095	-3.36234	-3.04625	-0.883312	-0.938305	-0.887834	-0.22602	-0.642694	-1.3788	1.27648	-0.377077	0.439422	-0.95426	-1.16141	1.09149	-2.78246
APLF	DNA repair genes rest	-0.352968	-0.505354	-0.156825	-1.68085	-0.669503	-0.311837	0.856244	0.791052	0.547151	0.873989	0.553447	-0.413087	1.38829	0.384594	0.843649	0.433669	0.673806	0.778149	0.977159	0.216478	0.587136	0.647366	0.475324	-0.329417	-0.07596	-0.246561	0.309928	0.367019	0.552175	0.309941	0.992026	0.342644	0.0424326	0.0140843
HMGB2	DNA repair genes rest	-0.692587	-1.07113	-0.146615	-1.31815	-0.297868	0.278182	0.504999	0.635959	0.236876	0.0968259	-0.608255	-0.00767914	-1.38324	-0.66101	-1.40501	-0.252762	-0.597363	-1.27619	0.699357	0.494895	0.440825	1.25012	0.40528	0.570718	-0.128155	-0.219796	-0.378369	0.270439	0.508954	-0.182086	0.433497	0.320525	1.21995	-0.218608
UBC	DNA repair genes rest	-0.679845	-0.12481	-0.610322	0.613029	-0.342264	-1.03144	0.0269157	-0.488461	-0.141658	0.307907	-0.615654	-0.022158	0.17923	0.355057	1.29778	0.420031	-0.269941	-0.159702	0.999384	-0.114142	-0.107841	-0.0188361	0.0423207	0.345684	0.504707	0.0157425	-0.498421	0.431406	0.101956	-0.564055	0.0462956	0.165696	-0.571304	0.301777
FANCI	DNA repair genes rest	-0.280493	0.0257648	-0.647756	0.736421	-0.623651	-1.31965	-2.83183	-0.223511	-0.55122	-1.09291	0.560847	-1.25286	-1.34604	-2.60453	-0.855667	-0.0754718	-0.372662	-0.442547	-2.24535	-4.81243	-4.79588	-0.351937	-3.35166	-0.321082	0.361171	-0.947823	-1.29877	0.375067	-0.30144	-0.667639	-5.62466	0.0993413	0.39212	-0.565532
POLQ	nonhomologous end joining	-1.36232	0.540379	-0.803761	-0.767103	0.0151784	-0.491119	0.700135	0.416245	-0.650508	0.365475	-0.519462	-1.3325	0.523346	0.63861	-0.811719	0.497311	-0.308461	0.554851	0.260428	0.0801696	0.114674	-1.04193	0.519898	-0.246071	-0.134679	-0.540984	-0.586459	-0.389527	0.235221	1.20983	0.594545	-1.55069	0.556258	0.212931
BRCA2	homologous recombination	-1.16332	0.162796	-0.329879	-0.260975	-1.00648	-0.386309	-1.03658	-0.107192	-3.3623	-4.05764	0.264872	-0.022158	-0.974024	-1.70661	-1.58081	-1.32559	0.0960018	-3.36775	-2.25091	-0.975494	-1.54961	1.67839	0.40528	0.662398	0.47861	-0.123439	1.3984	-0.196366	-0.661615	0.471792	-0.40601	-0.590753	0.763216	-1.00553
XRCC6	nonhomologous end joining	0.364009	0.540572	0.16721	0.0562331	-2.24415	-2.17447	0.617202	0.274077	0.981534	1.23858	1.01961	-0.210383	-0.00677862	-0.21205	-0.342942	0.510949	1.02049	0.227348	0.616016	0.274481	0.389007	0.0684046	0.933799	-0.429432	2.09012	1.19879	2.39883	0.857969	1.20409	0.491215	0.611678	0.307254	0.306482	0.661393
ASCC3	DNA repair genes rest	-0.6485	-1.21627	0.75077	-0.57561	-0.540545	-0.884171	0.680622	0.409783	0.230671	-0.97777	0.531249	-0.521679	-1.95987	-0.690546	-1.37572	-0.0345587	-0.725764	0.0338226	0.0381857	0.74431	0.376814	1.16288	-0.912834	-0.979514	1.10495	-0.0217295	-0.130262	0.994791	-0.121352	1.06093	-0.0016762	-0.449195	0.713261	0.107161
IFFO1	nonhomologous end joining	-0.423794	-0.171658	0.100762	-0.643808	-1.13625	-0.894652	-0.285302	0.635959	-0.284384	-1.29439	0.198277	0.433926	-0.518302	0.295983	0.733779	0.106364	-0.17364	0.912128	0.649352	0.352786	0.30061	-0.978484	0.882857	0.987447	0.498183	-0.610575	0.0218037	1.34087	0.332468	0.536533	0.101121	0.311678	-0.271572	0.221392
NEIL2	base-excision repair	-0.591331	-0.75757	-0.297149	0.385148	-0.791365	-0.135301	0.270836	0.209455	0.02589	-0.862635	0.28707	0.26018	-0.955423	-0.188421	0.0452637	0.2882	0.173042	-1.39528	0.0770781	0.181676	0.291466	0.187369	-0.346109	0.103981	-0.0172409	-0.310799	-0.234307	0.0611815	0.476538	0.575377	0.186785	0.258594	-0.428574	0.712162
RAD51D	homologous recombination	0.0572996	-0.581404	0.0974592	0.259048	-0.855866	-1.34684	-0.890224	-1.11529	-1.37034	1.61277	-1.58497	-1.69447	0.514046	-0.743713	-1.30247	-0.802815	-2.04829	-4.60333	0.143751	-2.35888	-1.9733	-0.772279	-1.42225	0.82909	1.99226	0.663472	1.23032	0.922356	-2.12753	-0.531684	-1.72524	-1.47991	0.61335	-2.05053
MMS22L	homologous recombination	-0.371994	-0.361541	-2.46021	0.857576	1.09051	0.907605	-0.3536	-0.184738	0.174822	-0.948986	-0.882031	0.0429969	0.0397235	0.366872	0.0965362	0.18819	0.904928	0.525078	0.304876	0.109171	-0.0255409	-0.0981458	0.341603	-0.0293721	1.16367	0.470759	1.47843	0.761389	-0.398687	-1.59343	-0.642443	-0.453618	0.063842	-0.832071
KAT7	DNA repair genes rest	0.936429	-0.387754	-0.06667	1.54578	-3.15359	-0.977496	0.987961	0.72643	0.485096	1.88142	1.00481	0.745222	-0.267191	-0.371549	-0.452812	0.765519	0.538985	-0.301124	-0.0729354	0.454292	0.294514	-0.145732	0.0232176	-0.804488	-0.134679	-0.915704	-1.42682	0.0531331	0.282043	-1.47689	0.272449	-0.568634	0.477757	0.293316
TRIM25	DNA repair genes rest	-0.791385	-0.116115	0.271643	-1.03858	-0.140162	-1.176	0.392796	0.739354	1.19873	0.461421	0.649639	0.795898	1.31388	0.55	1.29045	0.924626	1.48273	0.123142	0.0104054	0.381788	0.425584	0.988398	1.44321	-0.86283	0.165441	-0.0859672	0.213887	0.56018	0.224416	0.361734	0.529441	0.656725	0.541985	0.200238
HELB	DNA repair genes rest	-0.983235	1.15605	-1.47799	0.403831	-0.388616	-0.379411	0.378161	0.345161	0.249287	-0.920202	0.0502898	1.30266	2.56944	1.54244	0.843649	1.35194	-0.379082	-0.397887	-1.3286	0.0917703	0.364621	-0.938829	0.609046	0.987447	0.641718	-0.214443	-0.130262	0.664808	0.220814	0.549481	0.200491	0.612488	0.399256	0.538701
GPS1	DNA repair genes rest	-0.283832	-0.753164	-0.753123	-0.0845426	1.27596	-0.717514	-0.451168	0.487329	0.528534	-0.948986	-0.889431	1.91801	-0.769414	1.01668	1.11466	-0.0527423	0.397744	0.0189361	-0.0395991	0.503595	0.0171331	1.1946	0.532634	-0.37109	-0.108582	1.30585	2.75098	1.77548	0.260433	2.52406	0.666503	-0.00682702	-0.935264	-0.108608
RAD51AP1	homologous recombination	1.30364	-1.75922	-0.307679	-1.0491	-0.35955	0.101689	-0.426776	0.0995979	-0.495371	-1.73574	-0.18649	-0.753341	-1.38324	-0.938656	-0.980185	0.0199921	0.423424	-0.263908	0.332657	0.0598684	-0.522388	0.0446117	0.118733	-1.26289	-0.108582	-0.171617	-0.47441	-0.550494	0.285645	0.35526	-0.419717	-0.0333691	0.227981	-0.942071
BABAM1	nonhomologous end joining	-0.19229	0.395685	-0.630151	-0.351041	-0.935652	-0.605873	-0.348721	0.0737492	-1.28347	-1.89885	-1.69596	0.26018	2.06722	0.538185	-0.101229	0.238195	-1.79791	0.338997	0.282652	0.346986	0.404247	-1.30365	0.551737	0.712406	-0.160777	-0.455334	-0.842569	0.688953	0.523361	-0.279197	0.0154566	-1.03312	0.256527	-0.11707
RNF138	homologous recombination	0.542031	-0.566453	-0.489218	1.52174	-1.52949	-0.762385	0.119605	0.190068	0.429246	1.09466	-0.297481	1.68635	0.38384	0.555907	1.61274	0.5655	-0.597363	0.383656	-0.661878	0.106271	0.248792	1.58322	-0.0213563	-0.987849	-0.369556	-0.605222	-0.538438	-0.0273505	-0.0637245	-1.12082	-0.282654	0.0816465	0.199435	-0.0197619
PPIE	DNA repair genes rest	-0.236713	-0.519562	0.421245	-0.531769	-1.17719	-0.755453	0.109849	0.261153	-0.55122	-0.210201	0.442457	0.694546	0.718655	0.425945	-0.328293	0.342751	-0.841325	-0.263908	-2.02867	0.181676	-0.0621186	0.639435	-0.92557	1.01245	0.354647	0.0210956	0.253904	0.028988	-0.387882	-0.946023	-0.0839136	-0.201469	-2.30547	0.267931
DNTT	nonhomologous end joining	-1.07814	0.493047	-0.791535	1.34441	-0.617465	-0.727493	0.734284	0.241766	-0.16648	1.08507	0.930816	0.028518	-1.29024	0.0833182	-0.130528	0.347297	0.571085	0.793036	0.804922	0.344086	0.389007	-0.899174	0.507163	-0.362755	-0.199923	0.192396	0.133852	-0.405623	0.332468	0.620695	0.587692	0.112612	0.142343	0.280623
RRM2B	DNA repair genes rest	-0.127861	-0.128205	-1.02939	-0.772367	-0.246922	0.302182	-0.104801	0.752279	-0.253357	-0.526823	0.00589359	-0.543397	-1.09493	0.449575	-0.364916	0.065451	0.153782	0.718603	-0.395187	0.187476	0.446921	-0.724693	0.0168499	-0.312748	-0.343458	-0.219796	-0.610469	-0.0595439	0.0623368	0.284045	0.282728	0.373609	0.206571	0.170623
TRIP12	DNA repair genes rest	-0.111368	-0.141882	0.168321	0.147896	-1.25957	-1.19539	-0.173099	-0.682327	-0.638097	0.0776367	-0.763641	0.499081	0.18853	-0.702361	0.645884	0.297292	-0.0901796	-0.740277	-1.30082	-0.25045	-0.0163964	-0.0822839	-0.256961	-0.579454	-1.21772	-1.12448	-0.6825	-1.28289	-0.0457157	-2.53864	-0.563632	-0.657108	-2.3126	-3.26054
RNF168	nonhomologous end joining	0.350197	-0.731908	-0.781621	0.365988	-0.0912811	-0.41879	0.700135	-0.792184	-2.26393	1.31534	-3.37562	-2.07816	0.197831	0.993052	-1.55883	0.183644	-1.82359	0.212461	-1.3286	0.222278	0.654195	-1.95399	0.551737	-1.03786	-0.27169	-0.878232	-1.67493	1.56622	-0.344661	-0.0267089	0.303288	-5.69568	-0.0860238	-0.603609
TCEA1	DNA repair genes rest	0.9131	-0.577604	-0.259061	-2.11698	-0.088893	-0.60286	0.690379	0.177144	-0.203713	0.000879855	0.930816	0.303616	-0.750813	-0.0998101	-0.511409	0.651872	-0.809225	-1.17199	0.393773	0.335385	0.425584	1.38495	0.965637	1.82924	1.64647	0.72771	0.293921	-0.542445	0.260433	3.35922	0.491748	1.11679	1.71237	0.526008
TP73	DNA repair genes rest	-1.10619	-0.00252417	-0.671208	-0.732744	-0.251835	0.596377	0.626959	-0.0554946	0.714699	1.61277	0.00589359	0.694546	-0.871719	-0.12344	-0.328293	0.529133	-0.969726	0.443202	-0.36185	0.776212	0.76088	0.782192	0.940166	1.25415	-0.206447	-0.337565	-0.266321	-0.719509	0.757474	-0.453996	0.385525	0.727504	0.798898	0.64447
SLC30A9	DNA repair genes rest	0.238766	0.40959	-0.926933	-0.0721355	-0.574525	-0.766068	0.836731	-0.223511	0.621616	-0.219796	-1.14101	0.629391	-0.415998	0.43776	0.587287	0.206374	0.243663	0.0114928	0.477114	0.126572	0.230503	0.0366808	-0.861893	-0.821157	-0.539189	-0.872879	-1.31477	0.11752	-0.204193	-0.816542	0.306714	-0.276671	-0.656941	-0.0451466
TRRAP	DNA repair genes rest	0.387651	-0.0114233	-2.60159	0.196371	0.938079	0.89401	0.0513077	0.571337	0.187233	0.192772	0.146482	1.33162	1.51849	0.904442	0.829	0.892804	1.06543	-0.122486	1.49943	0.695007	0.605425	0.782192	-0.0404594	-0.437767	2.76213	1.89469	3.19917	1.67085	0.210009	0.128668	0.203917	0.0860702	-0.606986	0.437162
POLD1	base-excision repair	-0.977714	-0.21574	-1.45739	-0.855492	1.72347	0.586268	-0.182856	-0.145965	1.14288	-0.24858	0.16128	0.231222	0.458243	0.52637	0.704481	0.620051	0.288603	1.73089	-0.834115	0.445592	0.620665	1.63874	-0.301535	-0.654466	-0.356507	-0.262621	-0.394376	0.230197	-0.0169017	-0.518736	-0.135312	0.0816465	-0.392892	0.162161
FOXM1	DNA repair genes rest	-0.0606911	-0.345544	-0.77204	0.740993	0.432183	-0.885076	-0.587763	-2.08462	-0.873905	-0.0374986	-0.815437	-1.2239	-0.592706	-0.495603	-1.73462	0.306384	-0.969726	-0.784937	2.36062	-0.450562	-0.449233	0.361851	0.0805269	1.37917	0.615621	0.700944	0.702097	-0.268801	-0.247414	-1.70996	0.149092	-0.643837	0.0067503	-2.73169
GINS4	DNA repair genes rest	-1.02596	-0.903916	-0.15037	0.349675	-0.014234	0.250482	-0.065774	0.267615	0.15	-0.143039	1.27119	0.318095	0.225732	0.118762	-0.174475	0.633688	0.596766	0.599511	1.33275	0.0569682	0.160396	-0.415385	0.577207	0.0706429	0.77873	0.497525	1.09427	1.1799	0.681838	1.01561	0.529441	1.03274	1.17713	-0.637455
TP53	DNA repair genes rest	-1.99269	-0.386295	0.0884052	-0.608064	0.653808	0.108269	1.01235	1.34034	1.81307	1.84304	0.871621	1.93973	0.988368	1.52471	1.32707	0.2882	0.795787	-0.598855	0.693801	0.152674	0.370718	0.639435	1.33496	0.162323	0.504707	0.283399	0.854163	-0.292946	-0.168175	-0.240352	-0.176431	-0.281095	-2.29833	-0.100147
XAB2	DNA repair genes rest	-0.909769	-0.299756	-0.884053	1.91562	0.237845	-0.391767	0.41231	0.287001	0.112767	0.826016	0.264872	0.614912	-1.05773	-0.32429	0.499391	0.206374	0.417004	0.562295	-0.167388	0.75011	0	0.163576	0.494427	0.745744	0.752632	0.524291	0.694094	0.938452	0.382892	0.48474	0.162799	0.391304	-0.107433	0.301777
COPS7A	DNA repair genes rest	-0.595906	0.0851952	-0.502489	-1.52874	0.16078	0.016197	0.680622	0.190068	0.832603	-0.133445	0.272271	1.61395	0.049024	1.5129	0.916895	0.138185	0.327124	0.316667	-0.345182	0.387588	0.385958	1.40874	0.749135	-1.46292	-0.963271	-0.894291	-0.162276	-0.558542	-0.189786	2.34279	0.933775	-0.174927	-0.72117	0.149469
RPA1	homologous recombination	0.207758	-0.634821	-0.653114	0.573925	-0.337943	-0.196312	0.236687	-0.0296458	0.416835	-0.97777	-0.415871	0.115391	0.216432	0.0596887	-0.137852	0.529133	0	0.138028	-0.261841	0.0250663	-0.35474	-0.597797	0.0550561	-0.621127	-0.154252	0.320871	-0.394376	1.14771	-0.539155	-0.687061	-0.234682	-0.444771	-2.81929	-0.0705313
USP47	base-excision repair	-1.08018	-0.978479	-1.51721	-0.483217	2.34069	1.23754	0.602567	1.67637	0.553356	0.826016	1.1676	0.593194	-0.0439804	0.366872	0.579962	0.874621	-0.16722	-0.673288	-1.02302	0.503595	0.486547	-0.970553	1.11209	0.854093	0.406842	0.331578	-0.202293	-1.00925	0.523361	-0.395729	0.207344	-0.0997243	-0.621259	1.25793
ATR	DNA repair genes rest	0.501158	-1.32993	0.603524	-0.0935201	-0.334804	-1.14442	0.465972	1.20463	0.360986	0.614935	1.35258	1.59224	0.681453	0.378686	0.609261	0.2882	-0.257101	0.145472	-2.49538	-0.543368	-0.446185	-0.161594	-0.556243	0.929105	-1.51132	0.101393	-0.0342204	-0.695364	-0.913737	-0.033183	-0.310067	0.0329861	-2.49815	-1.17476
EME1	DNA repair genes rest	-0.668842	0.823296	-0.119584	-1.25325	-0.969131	-0.57279	-0.904859	-1.69043	-0.0237539	-0.60358	0.272271	0.108152	-0.304392	-0.649195	-0.562681	0.329113	-0.10302	-0.777494	0.188199	-1.92385	-2.68352	-0.930898	-1.42862	-0.137722	0.139343	-0.0377889	0.341942	1.52598	0.134372	0.374682	-0.152445	0.245323	0.306482	-6.09516
FANCE	DNA repair genes rest	0.472914	-0.0871936	-0.00174746	-0.0257268	-1.0546	-1.13089	-2.52937	0.306388	-0.464343	-0.0950662	0.183479	0.918968	-0.89962	-1.10406	0.41882	0.0199921	0.603186	-0.330898	-1.71197	-3.90757	-2.57684	-1.10538	-2.89319	0.52071	-0.0172409	0.294106	-0.0902446	0.028988	-0.160972	-0.674113	-4.02788	-0.736734	0.8774	-0.848994
TNKS1BP1	DNA repair genes rest	-0.357339	0.33756	0.251925	-2.01003	-1.19293	-0.218747	0.558662	0.610111	1.26078	0.816421	0.51645	1.02032	-0.183487	1.0285	0.968168	0.21092	-0.276361	-0.0703832	0.871594	0.666005	0.449969	-0.328144	-1.30126	-0.587789	-0.0237652	-0.369684	-1.1547	0.568228	0.364884	0.685436	0.426644	0.444388	0.156616	0.411777
EYA3	DNA repair genes rest	-0.940169	-1.03768	-0.368291	0.594215	0.54557	0.379344	0.231809	-0.236436	-0.160275	-1.01615	0.427658	0.223983	-0.704311	0.396408	0.0452637	0.724606	0.295023	0.562295	-0.428523	0.518096	0.669436	0.829778	-0.320638	-0.621127	0.0806243	-0.267974	0.157862	-0.679267	0.408105	0.45237	-0.0359418	0.267441	-0.271572	0.826393
BCCIP	DNA repair genes rest	0.509779	-0.465208	-0.920508	0.475581	-0.0174045	-0.258796	0.217173	-0.643553	0.0196845	-0.939392	-0.378874	0.426687	-0.0625812	0.248724	0.00864053	0.192736	-0.982566	0.472975	1.43276	0.634103	0.492643	0.956674	-0.632655	-1.88798	2.01836	1.79834	3.23119	0.697002	0.163186	0.666014	0.567133	0.431117	0.12807	0.458316
TAOK1	DNA repair genes rest	-0.10114	0.0605766	-1.19777	-0.20328	0.607788	-0.0617673	1.00747	-1.12822	0.454068	0.0968259	-0.793239	-3.041	-4.48029	0.313705	0.426145	-1.94384	-0.693664	-1.6037	1.19385	-0.0155362	0.0841923	-5.90362	0.666355	-2.77145	-2.80314	-1.34931	0.237897	-2.82013	1.39859	-3.91113	0.573986	-2.00191	-1.19218	-0.353993
PARP1	homologous recombination	-0.964594	-0.700023	0.0499065	-0.110505	-0.0480268	0.196202	0.763555	-4.8052	0.00106805	1.0371	0.072488	0.947926	0.411741	-0.0879954	0.675182	0.242741	-0.10302	1.53736	-0.200725	-0.0300371	0.611521	0.1953	-1.02109	0.0123008	-0.336934	-0.0484952	-0.978628	0.866017	-0.920941	-0.874809	-0.19699	-1.33835	-0.714033	-5.41823
AP5Z1	homologous recombination	0.357456	-0.106913	-0.110344	-1.42663	0.0202412	-0.807858	-0.295059	-0.391528	-0.00513744	-0.430877	-0.852434	0.195025	-0.136985	0.922164	0.982817	0.529133	-0.0195591	0.249677	0.688244	0.660205	0.303659	-1.48607	-0.0468271	-0.812823	-0.597908	-0.0538484	0.0778279	-0.896573	0.447724	0.711332	0.64937	1.09467	0.063842	0.585239
SHPRH	DNA repair genes rest	-0.859217	0.348381	-0.345795	0.0625818	-0.548233	-0.178799	0.383039	-0.404453	-0.526398	0.116015	0.0280917	0.202264	1.27668	0.384594	0.521365	-0.207303	0.0382214	0.584624	0.115971	0.657304	0.453017	-0.0584909	0.150572	0.02897	0.00885652	-0.0538484	0.157862	-0.389527	0.318061	0.543007	0.176505	0.537285	-0.0788873	0.348316
DMAP1	DNA repair genes rest	-0.616589	-0.878171	-0.201977	0.278575	0.180626	0.257855	0.461094	0.849211	0.435452	1.07548	0.605243	0.810377	0.421041	0.337335	0.0745623	0.18819	1.65607	0.822809	-0.51742	0.222278	-0.0651667	-0.930898	-0.728171	-3.16317	0.250257	1.55745	2.71897	-0.212463	0.210009	-1.41215	-0.0290887	-0.0466401	-1.27781	0.509085
POLR2I	DNA repair genes rest	1.12461	-0.68609	0.29385	-3.29036	-2.41459	1.37135	-0.373113	0.500253	-0.365055	-1.39993	-0.282682	0.347053	-0.481101	-0.152976	0.587287	0.292746	0.256503	0.138028	0.816034	0.460092	0.337188	-0.034698	-0.747274	-0.179395	0.217636	0.652766	0.670083	-1.12193	-0.449112	-0.311567	0.34098	0.395728	0.0495691	-0.125531
PARP9	DNA repair genes rest	-0.565394	-0.693056	0.441807	-0.0846465	-0.195471	-0.519246	0.222052	-0.236436	-0.787028	-0.0566878	0.0206923	-1.15151	-2.44349	0.0419666	-0.548032	0.160915	0.346384	-0.316011	-0.0784915	0.225178	0.800506	0.631504	0.647252	0.637394	0.0741	-0.225149	-0.266321	-0.840235	0.653024	0.640118	0.388952	0.612488	-0.464257	0.386393
KIF22	DNA repair genes rest	0.0131414	0.23001	-1.44816	-0.512823	0.0309126	0.774433	0.451337	-0.895579	0.615411	0.451826	-0.578657	0.629391	0.0397235	-0.206143	0.51404	0.588229	0.147362	0.443202	-0.15072	0.538397	0.599328	0.623573	0.755503	-0.412763	-0.12163	-0.187677	-1.12269	0.334826	0.224416	0.0186094	0.481469	0.630183	1.26991	0.496393
FEN1	homologous recombination	-0.843148	-1.77866	0.617129	-0.550001	-0.226543	1.07945	0.353769	0.37101	-0.0982197	0.183177	0.109485	0.332574	1.22088	-0.141162	0.155133	-0.270945	-0.302041	-0.703061	-0.350738	0.0569682	0.0415183	0	0.131468	-0.537781	0.582999	1.24161	1.26234	1.11552	-0.712039	-1.19851	-0.94398	-0.710192	1.02727	-1.0013
UBE2B	DNA repair genes rest	-1.30447	-0.745344	0.384989	0.127807	-0.524761	0.531084	0.436702	0.545489	-0.42711	0.682097	0.620042	1.06376	0.207131	0.945793	0.462768	0.242741	-0.770705	0.0784822	1.25496	0.373087	0.395103	0.750468	0.959269	0.0623083	-0.408702	-0.0966735	0.91819	0.375067	0.613404	0.627169	0.323847	0.585946	-0.0717509	0.720624
RPA4	homologous recombination	0.47038	-0.625101	-0.999311	1.50838	0.571416	-0.529024	-0.0560172	-0.682327	-0.346439	-1.37115	-0.623053	0.600433	0.346638	1.48336	0.990142	0.520041	-0.12228	-0.390444	0.182643	0.341185	0.687724	-0.21711	-0.562611	-1.03786	-0.82626	-1.21548	-1.01064	0.761389	0.465733	0.102772	0.299861	0.307254	-0.549894	0.581008
PARP3	DNA repair genes rest	0.0696408	-0.323213	-0.687035	1.47305	-0.554192	-0.150939	0.275714	0.635959	0.0879448	0.48061	0.109485	0.216743	-0.415998	0.148299	0.286977	0.36548	0.365644	-0.420217	-0.0896036	0.291882	0.309755	0.496677	0.456221	-0.187729	0.315501	-0.396449	-0.0342204	0.495793	0.101956	0.0509796	-0.18671	0.196662	-0.314391	0.682547
COPS7B	DNA repair genes rest	-0.0354489	-0.684218	-0.936625	1.59067	-0.155992	0.450313	0.719649	0.87506	1.18011	1.34412	1.31558	0.419447	0.00252181	0.34915	0.455443	0.101818	0.455525	0.167801	0.42711	0.373087	0.407295	0.821847	-0.250593	0.0206354	-0.0498626	0.112099	-0.0182135	-1.17827	0.671032	0.821391	0.690489	0.93984	0.770352	-0.159378
UBE2N	nonhomologous end joining	-1.30723	-0.266024	-1.42873	-1.15287	0.731155	2.49298	-0.197491	-0.236436	-0.824261	0.816421	-0.31228	-1.09359	-1.77386	-0.808694	-0.965536	-0.616434	0	0	0	0	0	0.100129	0	0	0	0	0	-0.96096	-0.106945	-1.39273	0.344406	-0.617295	-0.742579	0.018315
POLR2B	DNA repair genes rest	0.801749	0.368013	1.20911	-1.95198	-0.312697	-2.94376	0.670865	1.19171	0.677466	1.27696	1.03441	-0.072834	-0.0346799	0.425945	-0.372241	0.224557	0	0	0	0	0	-0.0981458	0.437118	0.354019	0.0480026	-0.139499	0.726107	0.318729	0.487343	-0.479892	0.687062	0.320525	0.484894	1.01678
RNF8	nonhomologous end joining	-1.04093	0.186828	-0.724736	-0.436584	-0.112665	0.966338	-0.529222	-1.41255	-1.0973	-0.325337	-1.61457	-1.28182	-0.713612	-1.07453	-2.21805	-0.816453	-2.02261	-1.26875	-0.556312	-0.206948	-0.991802	-2.46951	0.621781	2.32098	0.922265	0.615294	-0.026217	0.028988	-0.405891	-1.50926	-0.111326	-1.533	-0.292981	-2.07592
MTA1	DNA repair genes rest	-0.0411469	-1.40193	0.781358	-0.344177	-0.0841304	-0.299146	-0.041382	0.551951	0.261698	-0.0854716	0.723633	0.846574	1.16508	1.05803	1.22453	0.270016	0.0960018	-0.502093	-0.984129	0.228079	0.699917	0.139783	-1.36494	-0.6628	0.0741	-0.342918	0.0778279	0.769437	0.613404	1.63712	0.323847	0.634606	0.777489	0.449854
EME2	DNA repair genes rest	0.993296	-0.965896	-0.434001	-1.13604	-1.07202	1.20509	-0.236518	1.01723	0.634027	0.298313	0.0798873	0.535278	2.83915	0.75085	1.71528	0.456398	-0.257101	0.316667	0.827146	0.41079	0.64505	1.06771	-0.670862	0.262338	0.0480026	0.0639207	-0.65849	1.196	0.516157	-0.0785013	0.269022	0.528438	0.178026	0.762932
SFR1	homologous recombination	-0.00417912	-0.888249	0.383567	1.08388	0.11552	-1.17034	0.300106	-0.488461	-0.396083	0.8548	-0.0976977	-1.15151	-0.936822	-0.855953	-1.55151	-0.507332	-1.06603	-1.1571	-0.239617	-0.360657	-0.522388	-0.169525	-0.95104	-1.45459	-0.265166	-1.2476	-1.57088	-0.244656	-0.704836	0.361734	-0.669855	-1.63474	-0.407165	-2.02092
BOD1L1	DNA repair genes rest	0.314436	-0.760433	-0.476592	-0.705867	0.53367	0.270216	0.0415509	0.00266511	-0.259562	0.0968259	0.52385	0.25294	-1.22514	-0.247494	-0.943562	-0.780086	0.558245	0.673944	-2.22869	-0.879788	-0.455329	-0.637452	0.0104822	-1.30456	-1.1329	-0.337565	-0.346355	0.375067	-0.683225	-0.965445	-0.0633543	-0.878292	-2.46247	-0.298993
BARD1	nonhomologous end joining	-1.3709	-0.684466	0.097288	1.31483	0.156563	0.115823	-1.64638	-3.86818	-1.41999	-0.00871475	-0.512063	-0.811256	-0.388096	-0.938656	-1.39769	-1.63017	-0.391922	-2.72763	-1.04525	-0.57237	-0.494955	0.0604737	0.0550561	1.97926	0.713486	0.149571	0.630066	0.439454	-0.124954	-0.117346	-0.580765	-0.524397	0.549122	-1.14515
MBD4	DNA repair genes rest	-0.115229	-0.6441	-0.60521	0.61767	0.283427	0.264028	0.77819	0.913833	0.782959	0.96034	0.131683	0.339814	-0.25789	1.22935	-0.174475	0.601867	0.0189612	-0.703061	0.0937463	0.268681	0.321947	1.51977	-0.282432	-0.637796	-0.186874	-0.958529	-0.562448	-0.598784	0.462131	0.348786	0.66993	0.758469	0.178026	0.47947
USP10	DNA repair genes rest	-0.25355	-0.0874786	-0.150207	-0.850713	-0.180692	0.108584	0.183025	0.584262	0.466479	-0.881824	0.923416	0.376011	-0.0532808	-0.30066	-0.269696	-0.261854	-0.013139	0.837696	0.24376	0.187476	0.206118	-0.209179	-0.626288	-0.779484	0.667816	-0.118086	0.614059	0.882114	-0.099742	0.801969	0.036016	-0.312061	0.242254	0.339854
FANCA	DNA repair genes rest	0.414194	-0.473606	0.229496	0.28501	-0.140112	-1.15417	-5.99303	0.383934	-0.265768	-0.075877	0.782828	-0.000439705	1.44409	-4.11091	-0.694525	-0.580066	1.20667	0.257121	-1.54529	-5.60127	-6.23156	0.163576	-2.46018	0.262338	-0.317361	-1.05489	-1.25875	0.26239	0.0479298	-1.06903	-6.57039	-0.29879	1.29131	-0.730532
PARP4	DNA repair genes rest	-0.329412	-0.237137	-0.760836	0.641097	0.209259	0.288	1.16358	0.707043	0.826397	1.28656	0.99741	0.122631	-0.964723	0.461389	-0.225748	-0.0800177	0.981969	0.614398	0.788254	0.233879	0.611521	0.0921976	-0.0213563	0.145654	-0.695773	-0.0377889	-0.442396	0.286535	0.487343	-0.0137608	0.611678	0.590369	0.327891	0.602162
CHAF1A	DNA repair genes rest	0.0742272	1.72869	-0.284347	0.0328743	-1.35314	-1.72462	0.353769	-0.275209	0.578178	1.30575	0.620042	-0.326214	0.969767	0.00652245	-0.57733	-1.26195	0.314283	0.465532	1.49943	0.315084	0.517028	0.0366808	0.354338	0.587387	0.295928	0.101393	0.109842	1.01089	-0.618394	0.284045	-0.878876	0.333796	-1.04945	-0.17207
LIG4	nonhomologous end joining	0.36002	-0.581817	-0.236303	0.660029	0.0989213	-0.597268	0.0756997	0.0802113	-5.57766	-1.11209	-6.39457	-5.24179	-1.44835	-0.0230144	-3.82214	0.0563592	-7.06877	-0.918916	-0.111828	0.323784	0.64505	-4.59501	0.367073	0.820755	1.13757	-0.000316962	-0.0102101	-0.131979	-0.132158	-0.369833	0.0462956	-4.29779	-0.3358	0.462547
AP5S1	homologous recombination	-0.140796	-0.647404	-0.55775	-0.109141	0.369592	0.60513	0.870879	0.215917	1.1739	2.14048	0.361064	0.0502363	0.979067	0.697684	0.880272	0.160915	0.0318013	0.383656	0.449334	0.666005	0.568847	0.909088	-0.791848	-0.796153	-1.00242	-1.00135	-0.802552	-0.791944	0.577387	0.439422	0.296435	0.497472	1.26277	0.0902382
ATRX	DNA repair genes rest	-0.487769	1.49321	-1.03623	-0.143776	-0.492192	-0.274702	1.10016	-0.0296458	0.776753	0.288718	0.590444	-0.282778	-0.722912	-0.12344	-0.562681	0.174553	1.00765	-0.77005	0.0381857	0.445592	0.282322	0.100129	-0.728171	-0.654466	1.04623	0.588529	0.526021	-0.292946	0.0767438	1.04798	0.097694	0.435541	-1.549	0.411777
SMC6	DNA repair genes rest	-2.10847	0.595228	0.317701	1.02189	-0.266391	-0.491052	-0.348721	0.390396	-0.296795	-0.920202	0.264872	-0.565115	-0.527603	-0.141162	-0.548032	-0.152752	0.243663	0.205018	0.82159	0.149774	0.355477	0.464953	-0.091401	0.345684	2.41634	1.61098	2.19874	-0.389527	0.246026	-1.06903	-0.135312	0.0683755	-0.207344	-0.248224
NEIL3	base-excision repair	-0.215947	-1.1653	-0.331324	0.919019	0.321411	0.570432	0.6855	-0.469074	0.367192	0.0872313	-0.00150578	0.137109	-1.25304	-0.117532	0.404171	-0.602796	-0.314881	-0.680731	0.104858	0.573199	0.389007	0.639435	0.367073	-0.296079	-0.12163	-0.273327	-0.418386	-0.27685	0.653024	0.743702	0.316994	0.820401	0.670442	0.107161
RMI2	DNA repair genes rest	-0.34879	-0.0901527	-0.468456	0.288682	-0.0780032	0.1907	-1.58784	-0.759873	-0.247151	-0.632364	0.901218	-0.898129	-0.574105	-1.64754	-0.0646058	0.0336298	0.128102	1.33639	-0.906344	-1.69184	-1.71116	-2.54882	0.34797	-0.979514	0.413366	0.674179	0.213887	-0.47001	-0.366271	-2.1243	-1.93768	-0.267824	-0.121706	-0.159378
XPC	DNA repair genes rest	-0.819856	-0.697132	0.425291	0.910983	0.116516	-0.431782	0.948934	0.0543626	0.745726	0.691692	1.17499	-0.49996	-1.46695	-0.017107	-1.28782	-3.63036	-0.456122	-0.129929	-0.0840476	0.277381	-0.0773593	0.449091	0.398912	0.195662	-0.07596	-0.38039	-0.298334	-0.542445	-0.0241052	0.491215	0.135386	0.85579	0.135207	0.564085
EEPD1	DNA repair genes rest	-0.363075	0.202024	-0.557795	0.0704787	0.458647	-0.27209	0.797703	0.810438	1.21114	0.624529	0.827224	0.426687	0.225732	0.32552	-0.0426319	0.710969	0.384904	0.547408	0.260428	0.396289	0.517028	0.449091	0.341603	-0.246071	-0.199923	0.149571	-0.202293	1.33282	0.170389	0.45237	0.426644	0.488625	0.599077	0.284854
UBE2W	DNA repair genes rest	-0.138074	0.171744	0.209579	-0.940418	-0.323933	-0.517773	0.397674	-1.23161	-0.439521	-1.50547	-0.519462	-1.35421	-1.42974	-0.590121	-1.24387	-0.302767	-1.04035	-0.263908	0.0492978	0.219378	0.260985	-0.526418	0.551737	-0.86283	-0.441324	-0.316152	-0.178283	-1.19436	0.512555	-0.486366	0.186785	0.0462571	0.213708	0.107161
USP51	DNA repair genes rest	-0.367601	0.0313295	-0.976237	0.330577	0.433702	0.473452	-0.0511388	-0.145965	0.168616	0.0968259	-0.134695	0.173307	0.662853	1.07576	0.726455	0.660964	0.140942	0.115699	0.616016	0.297683	0.602376	-0.034698	1.18214	0.570718	-1.28296	-0.444628	-0.89059	-1.04144	0.534166	0.0186094	0.399231	0.316101	-0.485666	0.441393
ASF1A	DNA repair genes rest	-0.593184	0.277783	-1.645	0.802367	1.9813	0.0415489	0.597689	0.778127	0.323753	0.298313	0.590444	-0.782298	-0.750813	-0.54877	-0.0279826	0.301838	-0.809225	-1.17943	1.01605	0.100471	0.453017	0.306334	0.379809	1.27916	-0.0955331	-0.139499	-0.00220664	0.375067	-0.297838	5.45033	-0.645869	0.727504	1.02727	0.394854
SMARCAL1	nonhomologous end joining	-0.15634	-0.509126	-0.108121	-1.21182	0.344787	0.551299	0.34889	0.00266511	-0.147864	0.845205	0.679237	0.0212786	1.89981	0.833553	0.177107	0.729152	0.153782	0.0635957	-0.100716	0.280282	-0.0682149	0.623573	0.81918	0.187327	-0.304312	-1.25295	-1.58689	0.833824	0.433317	-1.52869	-0.18671	-0.586329	-1.38486	0.339854
USP43	DNA repair genes rest	0.344911	-0.142584	-0.263541	-0.310947	-0.527627	0.113506	0.124484	0.997842	0.876041	-1.01615	0.51645	0.723503	0.541947	0.66224	0.609261	0.315475	-0.456122	-0.569082	0.304876	0.036667	0.577991	0.805985	-0.397051	-0.071045	-0.884979	-0.203736	-0.306338	0.358971	0.487343	0.685436	0.488322	0.0860702	-0.664078	0.542931
SIRT7	DNA repair genes rest	0.536246	-0.687247	-0.228959	-0.409762	0.16587	0.0933041	-0.529222	-0.036108	-0.0547813	-1.01615	0.679237	1.2737	1.81611	0.756758	1.48089	0.747336	0.256503	-1.17199	0.171531	0.462993	0.407295	0.361851	0.908328	0.462368	-0.415226	-0.267974	0.141855	-0.196366	0.447724	-0.421626	0.621958	0.882332	-0.150252	1.36793
DCLRE1B	nonhomologous end joining	0.489437	0.830538	-0.0496358	-0.647327	-1.043	-0.975721	0.119605	-0.940814	-0.309206	0.384664	-0.748843	0.940686	1.7231	1.12892	1.15128	0.38821	0.230823	0.32411	0.510451	0.651504	0.474354	0.100129	0.755503	0.645729	1.54208	1.33797	1.38239	1.05113	0.735864	-0.408677	0.454056	0.165696	0.37071	0.610624
FANCF	DNA repair genes rest	0.191496	0.278884	0.249836	0.0740115	-0.378882	-1.32759	-5.42714	-1.50949	-1.0973	-1.61101	-0.889431	-0.239341	-0.509002	-3.76238	-1.05343	-0.216395	0.455525	-0.301124	-2.73984	-4.88783	-4.51241	-0.534349	-3.3835	0.0956466	-0.304312	-0.492806	-1.3788	0.503841	0.0335228	-1.13377	-5.41221	-0.205893	1.36982	-1.00976
VCPIP1	DNA repair genes rest	-0.83585	-0.566618	-0.162413	-1.14608	2.2373	-0.086781	0.10497	-0.469074	-0.594658	-0.843446	-0.238286	-0.25382	0.0397235	-0.86186	0.367548	-0.434598	0.423424	0.941901	0.132639	-0.192447	0.574943	0.821847	-0.588081	-1.12954	0.263306	0.0318019	-0.514427	-0.743654	0.390096	-2.39621	-0.512234	0.373609	-0.0931603	-0.722071
POLR2A	DNA repair genes rest	-2.52238	1.01166	0.510317	0.656461	-1.11274	0.0755635	0.0415509	0.209455	-0.315412	-0.872229	-0.637852	-0.0438763	0.569848	0.0183372	0.536014	0.065451	0.853568	0.659057	-0.422967	0.300583	0.163444	-0.00297412	-0.186916	-0.254406	-0.0824844	-0.375037	-0.906597	-0.824138	0.155982	-0.240352	0.24161	-0.0776059	-0.400028	0.678316
EXD2	homologous recombination	-0.56441	-0.452901	1.13173	-1.52486	-0.945887	0.128504	0.0952133	-0.740486	0.0383009	-0.555607	-0.763641	1.15787	-0.536903	0.916256	1.02676	0.383664	-0.0580794	0.391099	0.888263	0.297683	0.282322	-0.391592	-0.129607	-0.0460412	-0.460897	-0.910351	-1.05066	0.688953	0.559378	0.206357	0.190211	0.745198	0.748943	-0.0578389
MSH4	DNA repair genes rest	-1.093	0.280206	0.0268748	0.844345	0.0925121	-0.507225	0.744041	0.939682	0.571973	-0.219796	0.427658	0.542518	-1.51345	-0.135254	0.316275	0.892804	0.840727	0.138028	0.84937	0.500695	0.754784	0.00495686	-0.135975	-1.02119	0.00233217	-0.444628	-0.346355	-0.123931	0.415308	0.374682	0.135386	-0.117419	0.456348	1.15216
BRCC3	nonhomologous end joining	-0.442321	0.345297	-0.00988334	0.183771	-0.690609	-0.198154	0.500121	0.72643	-0.700152	0.173583	-2.14732	0.564236	1.93701	1.32386	0.755753	1.18374	-0.584523	-0.554196	0.977159	0.790712	0.638954	-0.161594	0.717297	0.537379	-0.637054	-0.321505	0.510014	0.527986	1.13926	0.251675	0.621958	-0.860597	1.46973	0.593701
SAMHD1	homologous recombination	1.12544	-0.189365	-0.225366	-1.06171	-0.604092	-0.0662878	0.734284	-0.0296458	0.354781	0.451826	0.442457	-0.854693	-3.22473	-1.02136	-1.39769	-0.416414	0.211563	1.15031	0.138195	0.822614	0.392055	-0.708831	-0.123239	0.087312	0.322025	-0.246561	0.614059	0.544083	0.843916	-0.0072868	0.615105	1.22738	0.37071	0.555624
KDM2A	nonhomologous end joining	0.128814	0.130919	0.803031	-0.921992	-0.733459	-1.0886	0.895271	0.545489	0.615411	-0.104661	0.834624	-0.224862	-1.07633	-0.489696	-0.357591	0.715514	0.969128	0.614398	-1.01191	0.474593	0.282322	-0.94676	0.895592	0.870763	1.03318	0.411875	1.03824	0.680905	1.11765	-0.266249	0.577412	1.5857	1.99783	0.517547
CETN2	DNA repair genes rest	-0.0889731	-0.567279	0.234809	0.243857	-1.11146	0.524993	0.192781	-0.24936	-0.00513744	-0.411688	0.257472	0.585954	-1.30884	0.23691	0.103861	0.438215	0.282183	-0.978462	0.249316	0.460092	0.581039	-0.502625	0.857386	-0.362755	0.0610513	-0.830054	-0.882586	-0.123931	0.620608	-0.0720272	0.176505	0.616912	0.791762	0.551393
SPO11	DNA repair genes rest	-0.363468	-0.220889	-0.988797	1.21598	0.270273	0.717742	0.870879	0.358085	1.22975	1.05629	0.412859	0.238462	0.281535	0.10104	-0.416188	0.847345	-0.1608	-0.710504	0.415998	0.567399	0.71211	-0.145732	0.500795	-1.32957	-0.167301	-0.273327	0.109842	-1.41972	0.617006	0.48474	0.639091	0.72308	0.49203	0.212931
RCHY1	DNA repair genes rest	-0.17923	-0.330141	-0.0778046	0.152703	-0.78163	0.605703	0.514756	-0.462612	0.590589	-0.0183094	0.0946861	0.89725	1.51849	0.933979	1.01944	0.501857	0.962708	0.807922	1.02161	0.509395	0.361573	1.02805	0.863754	0.595721	-0.513091	-0.0270827	-0.266321	1.2121	0.321663	-0.0267089	0.580839	0.917722	0.984447	0.462547
XPA	base-excision repair	-0.0831503	-0.105999	-0.85491	-0.372612	0.339542	0.909915	-2.57327	-0.171814	0.199644	-0.929797	0.146482	-0.471003	1.17438	-0.223865	-0.48211	-5.31235	-0.282781	0.264564	0.315989	-0.772482	-1.21432	-0.106077	0.277926	0.379022	-2.6857	5.49201	0.109842	-0.952912	-3.64386	0.238727	0.224477	0.47093	-0.171661	0.3737
CETN1	DNA repair genes rest	0.0989854	-0.51667	0.71796	-0.650271	-1.04892	0.0630265	0.129362	0.493791	0.199644	-0.488445	-0.238286	0.108152	0.00252181	0.366872	-0.518733	0.415485	0.680226	0.726047	0.399329	0.431091	0.638954	0.861502	-0.365212	-1.62961	-0.513091	-0.84076	-1.73896	-1.55654	-0.0205035	-0.330989	0.227903	0.0241387	0.506303	-0.100147
SPIDR	homologous recombination	-0.994578	0.168498	0.221138	0.842128	-0.218128	-0.384735	0.841609	0.248228	0.360986	1.62237	1.24159	-0.977763	-0.0997829	-0.347919	-1.20725	-0.207303	0.256503	0.68883	0.321545	0.576099	0.370718	-0.034698	0.456221	0.0789775	0.0675757	-0.546337	0.0138003	1.05113	0.0263193	-0.207982	0.00175036	-0.139537	0.39212	-0.654378
ENDOV	DNA repair genes rest	-0.131184	1.20286	-1.11235	-0.490206	0.0705552	0.0440101	-0.38287	0.713506	0.00727353	-0.200607	0.0946861	-0.37689	0.551247	0.0655961	0.470093	0.856437	-0.379082	0.391099	0.710469	0.570299	0.568847	-0.225041	1.22671	-0.071045	0.387269	-0.637341	-0.722517	1.04308	0.127168	0.0898238	0.515734	0.647877	0.456348	0.377931
POLK	DNA repair genes rest	0.68673	-0.35496	-0.189629	-0.0615834	-0.546504	0.0925708	0.451337	-0.352755	0.447863	1.24818	-0.741443	0.477363	-0.68571	-0.32429	0.777727	-0.789178	0.404164	0.681387	0.743805	0.0801696	-0.0133483	-0.106077	-1.01472	0.362353	-2.20942	-0.835407	-0.250314	-0.582687	-5.17821	-0.745328	-0.477968	-0.511126	-1.89869	1.10139
SMC1A	DNA repair genes rest	0.950986	0.413473	-0.924732	0.418821	-0.335032	-0.329584	0.329377	0.758741	0.516123	-0.440472	0.146482	-0.0873129	0.802359	0.260539	0.367548	0.197282	0.718747	1.36617	0.804922	0.25998	0.800506	0.377713	0.946534	1.85424	2.01836	1.49321	2.77499	0.189955	-0.056521	0.0315575	-0.1079	-0.0289454	0.520576	-0.0789928
UPF1	DNA repair genes rest	-0.228387	2.51733	0.233053	-2.46542	-0.480502	-2.08124	0.100092	-0.1912	0.559562	-0.62277	1.46357	0.528039	-0.518302	-0.288846	-0.189125	-0.34368	0.0767416	1.64901	0.0770781	0	0.428632	0.322196	1.17577	0.345684	0.380744	0.358343	0.478	-0.936815	0.25323	-1.03666	0.193638	0.0506808	-0.535621	0.407546
FANCC	DNA repair genes rest	-0.275608	0.059288	0.143491	-0.915619	-0.206297	0.139052	-5.12956	-0.746948	-0.209918	-0.641959	0.368463	-0.0149186	-0.443899	-3.8628	-0.1818	-0.248216	0.0574815	0.212461	-1.42306	-3.56535	-3.51871	0.330127	-1.95077	0.570718	-0.12163	-1.08165	-1.73095	0.447503	0.163186	-0.997815	-5.08326	-0.0997243	0.570531	-0.112839
RAD52	homologous recombination	-2.23891	0.853116	-0.368602	0.689663	0.363901	0.516554	0.978204	0.732892	-0.408494	0.97953	-0.216088	-0.666467	-1.34604	-0.708269	-1.134	-0.193665	1.09111	0.264564	0.982716	0.25998	0.754784	-0.764348	-0.880996	-0.704473	-0.787114	-0.781875	-1.1547	-0.743654	0.343273	0.504163	0.255316	0.00644402	0.0210232	0.4287
MSH2	DNA repair genes rest	-1.31933	-0.451937	0.00343638	1.39255	-0.3162	0.925888	0.680622	0.539027	0.15	0.211961	1.26379	-0.318975	0.662853	3.72225	0.162458	0.501857	0.185882	-0.0331668	0.471558	0.315084	0.577991	-0.629521	0.0295853	0.412361	0.0871487	-0.0484952	0.461994	0.511889	0.62421	-0.499314	2.70188	0.0595282	-0.449984	-1.48784
TNP1	DNA repair genes rest	-1.0806	0.161356	-0.340282	0.486866	0.848787	0.182459	0.0610645	0.299926	-0.644302	-0.785878	-0.290081	-0.673707	0.272234	0.284169	-0.811719	0.174553	0.776527	0.562295	0.115971	0.41369	0.282322	0.203231	0.717297	0.254004	-0.0433383	-0.73905	0.061821	0.0853265	0.671032	0.135142	0.385525	0.652301	0.706124	0.0733151
TEX15	DNA repair genes rest	-0.319994	0.12539	-0.199669	0.488383	0.0429487	-0.0180118	0.446458	0.526102	0.0507119	-0.402094	0.220475	-0.659228	-0.750813	-0.63738	0.0965362	0.415485	0.372064	0.495305	-0.034043	0.344086	0.614569	0.647366	1.00384	0.487372	-0.539189	-1.35466	-1.69093	-0.164173	0.350477	-0.0590791	0.036016	-0.17935	-0.143116	0.526008
SETD2	DNA repair genes rest	-0.256185	0.0471839	-0.59285	0.0394322	0.262913	0.69755	-0.329208	-1.00544	0.100356	0.106421	-0.134695	0.274659	-0.68571	-2.32098	1.96432	-0.575521	-0.0773395	-0.717947	-1.61752	-0.00973584	-0.507147	1.15495	1.51963	2.87106	0.693913	-0.230502	0.365952	-2.67526	0.0515315	1.08035	-1.55048	-0.135114	1.54109	-0.0620697
YY1	homologous recombination	-1.31264	-0.367599	0.215158	0.0361016	1.60138	-0.0394894	0.651351	1.17232	0.764342	1.40169	0.856822	-0.970524	0.365239	0.703591	-0.372241	-0.370955	-0.0837596	0.986561	-0.973017	0.596401	0.556654	0.11599	1.04205	-0.0210375	0.0675757	1.19879	1.35038	0.841872	0.62421	0.886131	0.87895	0.249746	1.04867	0.750239
RNASEH2A	DNA repair genes rest	-0.147265	-0.104154	0.256727	-0.641729	0.279786	-0.132087	-0.968279	-1.03128	-1.69923	-2.85831	-1.07442	-0.876411	0.18853	-0.956378	-0.936237	-0.216395	-0.10302	-4.46935	-4.27887	-0.827585	-1.30576	-1.16883	-0.307903	0.737409	0.243733	-0.56775	-0.978628	-3.28694	-1.18387	-2.18257	-1.34489	-1.93555	-0.328664	-2.28746
PDS5B	DNA repair genes rest	-0.903304	-0.401824	0.111975	0.622747	-0.261751	0.91015	-0.441411	-1.79382	-0.849083	-0.152634	-0.0607008	-2.38945	-1.94127	-1.2163	-2.87727	-0.0527423	-0.205741	-0.881699	-0.167388	-0.537568	-0.302922	1.27391	0.0868946	1.53753	0.498183	-0.118086	-1.1467	0.0772782	-1.15866	-2.05308	-0.72468	-0.904834	0.499167	-2.02515
SMCHD1	DNA repair genes rest	-0.923267	0.464714	0.212869	-0.780957	0.155576	0.118844	1.26115	1.07539	0.98774	0.806827	0.975212	-0.738862	-1.08563	-0.152976	-0.0426319	0.510949	-0.873426	-0.918916	0.838258	0.222278	0.193925	-0.851588	-0.588081	-0.57112	-0.323885	-0.94247	-1.00264	-0.751703	0.404503	-0.0785013	0.573986	0.590369	0.220844	0.496393
ERCC8	nonhomologous end joining	-0.269638	0.819579	-0.283598	0.655041	-0.557876	-0.305441	-2.6123	-0.708175	0.379603	0.778043	0.0206923	-0.709904	-1.79246	-1.12178	0.345574	-7.1398	0.0382214	-0.345784	0.0104054	-5.51427	-5.79872	1.06771	-4.53605	-0.487774	-7.1875	6.33245	0.237897	0.640663	-7.78227	0.361734	0.615105	0.692114	0.0852515	0.145238
NTHL1	base-excision repair	0.958473	-0.115476	-0.761659	0.29236	0.101496	0.156927	0.339133	0.829825	0.547151	-0.258175	-0.260484	-0.49996	1.55569	0.514556	0.404171	0.347297	0.0831617	0.71116	0.260428	0.576099	0.398151	-1.12124	-0.193284	0.162323	0.0219052	-0.326859	0.253904	0.294584	0.375689	0.316415	0.299861	0.38688	0.24939	0.136777
DCLRE1A	nonhomologous end joining	0.711836	-0.571492	-0.393388	-0.630549	0.620766	0.451626	-0.304816	-0.643553	0.013479	0.893178	0.353664	0.26018	0.560548	-0.596029	0.726455	-0.125477	-0.0580794	-0.249022	1.0105	-1.29451	-1.23565	0.211162	0.704561	-0.154391	-0.108582	-0.0966735	0.518018	0.914307	0.0407263	-0.0267089	-1.70468	-0.139537	-0.164525	0.940624
ASCC1	DNA repair genes rest	-1.01076	0.917382	-0.546191	-0.835889	0.878263	0.310645	-0.163342	0.287001	0.00727353	-1.24642	0.0946861	0.680067	0.969767	0.721313	1.40765	0.801886	0.359224	-0.278795	-0.145164	0.834215	0.324996	-0.0109051	0.825548	-0.121052	0.622145	-0.19303	-0.306338	0.270439	0.426113	-0.104397	0.580839	-0.0643348	-0.364346	-0.17207
MMS19	DNA repair genes rest	1.56393	-0.22215	0.414732	0.280161	-0.225907	-1.72151	0.402553	-0.410915	-0.253357	-0.286958	0.40546	-0.398608	0.18853	-0.714176	-0.731148	-0.802815	1.32223	0.0114928	0.227092	-0.128643	-0.473618	-3.31812	0.851018	1.5792	2.65122	1.91611	3.35124	0.375067	-0.531952	0.141616	-0.234682	-1.41798	-0.0146591	-0.667071
MGMT	DNA repair genes rest	0.0699925	-0.665081	-0.170751	0.417131	0.236757	0.638716	0.0610645	-0.695251	-0.0423703	-0.785878	-0.645251	-0.340693	-1.42044	0.284169	0.111185	0.238195	-0.565263	-0.0182803	0.993828	0.460092	0.440825	-0.574004	-0.61992	-0.887834	-0.056387	-0.10738	0.101838	0.70505	0.393698	0.161038	0.227903	0.395728	0.606214	0.521777
RIF1	nonhomologous end joining	-0.558588	0.512184	-1.15365	1.07294	0.563283	0.693934	-0.368235	-0.973125	-1.64339	-1.17926	-2.79107	-1.30354	0.634951	0.343242	-1.08273	0.160915	-2.32436	0.0635957	1.15495	-0.0706395	0.0872404	-0.661245	-0.237858	-0.587789	-0.48047	0.0799801	-0.394376	-1.54044	0.134372	-0.544632	0.179931	-2.94857	-0.385755	-0.785532
RECQL	homologous recombination	1.41764	-0.634959	-0.681145	-1.596	1.28752	0.390826	0.490364	-0.462612	0.466479	0.0968259	1.01221	0.0936729	-0.769414	-0.0761806	-0.247722	0.0109003	0.185882	-0.688174	0.777141	0.207777	0.331092	0.0446117	-0.581714	0.354019	-0.160777	-0.599869	-0.314341	1.23624	0.343273	0.38763	0.423217	0.0993413	0.806035	0.289085
REV3L	homologous recombination	-0.262711	-1.22816	1.19896	-0.294745	0.30902	-0.139454	-2.08543	0.506716	-0.520193	-1.31358	-0.970824	-0.717143	-0.490401	-1.26947	-0.789745	-2.80301	0.545405	1.06099	-1.56196	-1.28581	-0.909502	-0.566073	-1.00198	-1.27956	-1.07419	-0.305446	-0.538438	-1.18631	-2.34723	0.549481	0.155946	-1.08178	0.2708	0.0775459
CDC14B	DNA repair genes rest	-0.572426	0.224971	0.0236271	-1.15689	0.517709	0.40921	0.300106	0.771665	-0.191302	-0.363715	0.346265	1.34609	0.876762	0.969423	1.19523	0.910988	-0.17364	1.12054	0.249316	0.0656687	0.175637	0.694952	0.322499	0.687402	0.452512	-0.257268	0.19788	-0.993153	0.50175	0.672488	0.587692	0.50632	-0.250163	0.365239
ALKBH1	DNA repair genes rest	0.476921	1.40595	-0.697705	-0.729142	-0.585624	-0.260638	-0.314573	-0.740486	-0.538809	-0.85304	0.346265	0.173307	-0.239289	-0.170698	0.3236	0.5655	0.487625	0.316667	0.61046	0.637003	0.62981	0.282541	-0.225123	-0.779484	-0.323885	-0.744404	-0.794548	1.42135	0.397299	-0.214456	0.169652	0.351491	-0.121706	0.284854
SETX	DNA repair genes rest	0.890679	0.496131	-0.208234	-0.366309	0.355181	-1.09644	-1.13902	-0.262284	-1.22141	-1.8125	-0.630453	-0.362411	-0.164886	-0.141162	-1.27317	-0.252762	-0.346982	0.286894	-0.00626275	0.0163657	0.212214	-0.447109	0.946534	1.52919	0.596048	0.0532144	0.269911	-0.47001	-0.099742	-0.544632	0.0154566	-0.174927	-0.557031	-0.294762
TEX12	DNA repair genes rest	0.170583	-0.0171533	0.073076	0.349585	-0.892529	0.322454	0.836731	-0.210587	0.398219	-0.325337	0.449856	-0.0511157	-1.61575	0.195558	0.338249	0.179098	0.571085	-0.092713	-0.195169	0.460092	0.648099	0.457022	0.328867	0.695736	0.11977	0.133512	0.574042	0.173858	0.386494	0.374682	0.0874144	0.572675	0.0138868	0.107161
ERCC4	nonhomologous end joining	-0.82065	0.47548	-0.961099	0.334123	1.08951	0.710241	-1.70004	0.500253	-0.265768	-0.670743	-0.445468	-1.9768	-2.07147	-2.17329	-1.82252	-2.62572	0.192303	0.175245	0.488226	-0.862387	-0.476666	-0.954691	-2.08449	1.0958	-1.01547	4.51773	-0.602465	0.399212	-1.00378	0.309941	-0.789785	-0.228011	-0.664078	0.902547
SYCP1	DNA repair genes rest	-0.106657	-0.383734	-0.168222	0.612267	0.265373	0.407338	0.461094	-0.301058	0.485096	1.06588	0.368463	1.15063	0.839561	0.508648	1.15128	0.670055	0.327124	-0.107599	-0.5452	0.515196	0.142107	-0.0664219	0.609046	0.395692	-0.265166	-0.921057	-1.21073	-1.0173	0.915951	0.225779	0.327274	0.139154	0.449211	0.547162
INO80B	DNA repair genes rest	-0.143091	0.443348	0.468349	-0.923101	-0.555101	-0.166845	0.690379	0.610111	0.193438	1.09466	0.953014	0.151588	0.727956	0.520463	0.770403	1.12919	-0.783545	-0.092713	-0.211837	-0.122843	0.0811441	-0.193317	-1.14844	-2.27971	0.62867	-0.348271	-0.850572	-0.115882	0.451326	-0.376307	0.13196	0.0816465	-0.150252	-0.0197619
HSF2BP	DNA repair genes rest	0.80674	0.408571	-0.149798	-0.164329	-0.927373	-0.124754	0.119605	0.532564	0.497507	0.25034	0.0206923	0.976884	-0.174186	0.632703	0.660533	1.07919	0.654546	1.31406	1.01605	0.225178	0.757832	1.26598	0.81918	0.337349	0.596048	0.72771	0.606056	-0.140027	0.50175	-0.033183	0.186785	-0.148385	-0.928127	0.445623
PTTG1	DNA repair genes rest	-0.89283	0.25793	0.585874	-1.26932	0.488701	-0.0365393	0.758676	0.655346	1.29181	1.61277	1.1306	0.528039	0.262934	0.136484	0.184432	0.329113	-0.0195591	0.435759	0.788254	-0.122843	0.38291	-0.034698	0.233352	0.52071	0.289403	0.0585676	-0.466407	-0.212463	0.548573	-0.214456	0.0325894	-0.378416	-0.621259	0.813701
HDAC10	DNA repair genes rest	0.352828	0.681191	0.0944671	-0.23051	-0.35541	-0.782811	0.183025	0.293463	0.429246	-0.411688	1.0788	0.853813	-0.415998	0.614981	0.887597	0.48822	-0.667984	-0.0629399	0.0492978	0.373087	0.294514	0.702883	0.424383	0.445699	0.0871487	-0.519572	-0.650486	0.238245	0.0515315	-0.473418	0.0600019	0.360338	-0.385755	0.547162
POLG	base-excision repair	-0.686651	0.594402	-0.107519	0.495234	0.0917115	-0.112531	-0.377992	-0.533696	-0.520193	-0.651553	-0.556459	0.303616	1.7138	-0.330197	0.3236	0.374572	0.673806	1.32151	0.949379	0.378888	0.148203	-1.00228	1.44958	0.679067	0.961411	1.07566	0.974214	-0.727558	0.0911508	0.0704017	0.460909	1.45299	0.0495691	0.094469
TP53BP1	nonhomologous end joining	1.40841	-0.424265	-0.704307	0.131569	1.02278	-0.308957	0.241565	0.0802113	-1.19038	-0.344526	-2.4581	-3.0048	-1.19723	-0.666917	-1.88112	-0.0709259	-4.64199	-0.636072	-0.717438	0.480394	0.71211	-0.859519	0.98474	0.704071	0.511231	-0.0056701	-0.65849	-0.357333	0.105558	0.348786	0.0462956	-3.47057	-0.0574779	0.585239
RFC4	DNA repair genes rest	0.504069	0.258591	0.283469	-0.0379683	-1.27731	0.0184673	1.05138	0.487329	1.54003	1.36331	1.28599	0.354292	0.207131	0.171929	0.499391	0.706423	0.693066	0.316667	0.61046	0.193276	0.651147	-0.724693	0.997476	1.51253	1.14409	0.706298	0.702097	-0.0434472	0.804297	0.277571	0.508881	0.762893	0.420665	-0.0620697
XRCC5	nonhomologous end joining	0.813962	2.38803	0.281579	-1.16312	-2.5537	-1.31771	-0.582885	-0.365679	-0.247151	-1.47669	0.457255	-0.37689	-0.146285	0.148299	0.594611	0.420031	0.327124	0.331553	0.188199	0.381788	0.343284	-0.415385	-0.45436	-0.737811	0.491658	-0.610575	0.582045	0.906259	-0.056521	0.245201	-0.241535	0.55498	-0.243026	-0.332839
TRAIP	DNA repair genes rest	-1.18045	0.129721	1.1043	0.113046	0.935032	-1.20071	-3.00745	-3.47399	-3.23199	-1.13128	-1.2446	-2.53424	-1.57855	-0.365641	-1.99099	-1.89838	-0.603784	-3.18911	-0.167388	-1.60483	-0.729662	0.11599	-0.677229	0.279007	1.32025	0.706298	0.718104	0.946501	-0.776871	-2.16962	0.697342	-1.44452	0.384983	-1.37361
MLH3	DNA repair genes rest	0.313294	0.292844	-1.14149	-0.00918142	0.496739	1.05263	1.1148	0.383934	0.789164	0.365475	-0.149493	-0.0583552	-1.61575	-0.0761806	-0.00600874	0.242741	-0.674404	-0.539309	-0.028487	0.654404	0.568847	0.0525427	0.392544	-0.562785	0.289403	-0.182324	0.702097	0.495793	0.224416	0.296993	0.728181	0.33822	0.313618	-0.44707
SIRT6	base-excision repair	1.20541	-0.846616	0.221694	-1.08824	-0.213534	0.640491	-0.397505	-1.59996	0.528534	-0.296553	0.368463	-0.796777	-0.304392	-1.15132	0.492067	0.515495	0.372064	-0.256465	0.699357	0.178776	0.337188	0.877364	0.730032	3.90455	-0.871931	-0.631988	0.0378106	-0.993153	-0.492333	-1.10787	-0.279228	0.838095	-0.749715	-1.46669
RAD54B	homologous recombination	-0.41937	-0.459233	0.052863	-0.184431	0.765817	0.710743	0.59281	-0.15889	-0.110631	0.97953	0.0650886	0.528039	0.727956	1.19981	0.741104	0.315475	0.693066	-0.628628	0.115971	0.323784	-0.116985	-0.677107	0.659987	0.854093	0.211111	0.278046	1.03024	-1.34728	0.27484	0.193409	0.515734	0.700961	2.37606	-0.256685
TDP2	DNA repair genes rest	0.548421	-0.107417	0.531613	0.272673	-0.383385	-0.660823	-0.065774	-1.39317	-5.97481	-0.565202	-1.55537	-4.51785	1.17438	0.260539	-4.87689	-0.334588	0.243663	0.726047	-0.434079	0.0134656	-0.241959	-5.95914	-0.123239	-0.679469	-0.193398	-0.0163764	-0.122258	-2.39357	-0.715641	-1.02371	0.412938	0.33822	-0.692624	-0.0620697
POLA1	nonhomologous end joining	-1.07303	0.354466	-0.448516	-0.41299	1.97038	0.307415	0.0854565	0.202993	0.0693284	-0.277364	-0.149493	0.564236	-0.127684	0.815831	0.426145	0.238195	0.474785	0.108255	0.682688	0.158474	0.129914	-0.915036	-0.772745	-0.421097	0.00885652	-0.487453	-0.762534	0.101423	0.771881	0.0898238	0.478042	0.647877	0.170889	-0.176301
MUS81	DNA repair genes rest	-0.464554	0.114715	0.246724	0.763159	0.175118	-0.217977	-0.714602	-4.2236	0.336164	1.68953	1.0788	-0.022158	0.346638	-1.26356	-0.804394	-0.548245	0.417004	-2.01308	0.315989	-2.09786	-2.05256	0.433229	-1.24395	-1.56293	-0.415226	-0.439274	-0.0742377	-0.534397	0.127168	0.381156	0.0531488	0.0904939	0.563395	-4.60169
ZNF830	DNA repair genes rest	-0.516807	1.43572	0.0870915	-0.682572	0.898596	-1.30448	0.344012	-0.60478	0.0817393	1.19061	-0.0828989	-0.767819	-0.211388	0.685869	-0.342942	0.0972723	-0.443282	-0.948689	-0.295178	0.454292	0.434729	0.369782	0.857386	0.462368	0.739584	-0.56775	0.558035	0.680905	0.76828	0.238727	0.683636	0.50632	0.599077	0.361008
SETMAR	nonhomologous end joining	0.594965	-0.210275	-0.0371897	0.379143	0.435708	-0.257289	0.183025	0.131909	-0.228535	0.0392583	0.176079	0.665588	2.24393	0.86309	1.10001	0.601867	0.250083	0.338997	0.554899	0.445592	0.434729	0.187369	0.940166	0.420695	-0.48047	-0.203736	-1.41882	0.946501	0.472936	0.607747	0.563706	0.665572	0.342164	0.542931
SMARCAD1	DNA repair genes rest	-0.952873	0.271174	0.0917374	0.129858	0.738388	0.236354	0.724527	-0.320444	0.702288	1.13304	0.546048	-0.072834	-0.881019	0.892627	0.3236	0.406393	0.911348	-0.0331668	-0.27851	0.428191	0.36767	1.14702	-0.199652	0.229	-0.147728	-1.02277	-1.70694	0.65676	0.404503	1.01561	0.618531	0.846943	-0.200207	-0.730532
SFPQ	homologous recombination	-0.369763	1.13102	-1.89392	2.08021	-0.110377	1.3533	-0.441411	0.571337	-0.129247	-0.60358	-1.91054	1.44745	0.876762	0.768572	0.667858	0.38821	1.00765	0.257121	-0.222949	0.549998	0.413392	0.964605	-0.276064	1.22915	0.37422	0.00503618	0.42998	1.88011	0.566582	0.711332	0.327274	0.678843	0.948764	0.403316
POLG2	DNA repair genes rest	0.0899639	-0.499103	1.04184	0.545836	0.269467	-1.02849	-0.041382	-0.0167214	-0.303001	-1.06412	-0.208688	0.187786	-0.0532808	0.561815	0.0525883	0.170007	1.24519	0.629284	0.616016	0.170075	0.00189242	0.92495	1.02295	-0.529447	1.17671	0.363697	0.2459	-1.04949	-0.348263	-0.441048	0.101121	0.519591	-0.649805	0.492162
CDC7	DNA repair genes rest	0.072367	0.816633	0.0222645	0.129463	0.0272463	-0.664306	-0.373113	-1.03775	-0.346439	-0.555607	-1.00042	-0.304496	0.504745	0.313705	0.11851	0.11091	-0.719344	-0.866813	-0.000706692	0.204877	0.145155	0.250817	0.812812	1.27082	0.113246	0.0318019	0.00579681	-0.671219	0.580989	1.47527	0.55	0.992924	0.591941	-0.358224
UBQLN4	DNA repair genes rest	1.36951	-0.466668	-0.288108	0.169266	0.257044	0.0267081	0.734284	-0.591856	0.0569174	0.269529	-0.149493	0.745222	-0.602006	0.561815	-0.467461	-0.189119	0.763687	-0.234135	0.154863	0.315084	0.209166	-0.37573	0.500795	0.479037	0.752632	0.395815	0.966211	-0.365382	0.170389	0.763124	0.687062	0.493049	-0.193071	0.187546
NBN	nonhomologous end joining	0.5733	-0.0880601	0.0501932	-0.410192	-0.17375	0.370005	-5.39299	-7.52578	-4.833	-0.661148	-3.36082	-3.94593	-0.4625	-1.90746	-5.1186	-1.29832	-1.78507	-0.941246	-0.500752	-1.63093	-1.36977	-0.177456	-0.0977687	1.49586	1.14409	0.149571	-0.578455	-0.188318	-0.629199	0.0898238	-0.183284	-2.27617	0.527713	-3.77246
DMC1	DNA repair genes rest	0.641812	0.0342454	-0.181304	-0.283793	-0.00962605	0.327907	0.383039	1.16586	0.67126	0.0488529	0.324067	0.76694	0.0397235	0.272354	-0.108554	0.324567	0.731587	0.621841	-0.145164	0.596401	0.236599	0.139783	-0.0977687	-0.0460412	-0.278215	-0.19303	0.0778279	1.13966	0.815102	0.439422	0.690489	0.351491	1.9336	0.124084
PRIMPOL	DNA repair genes rest	0.292298	0.558056	-1.11886	2.07702	0.0763685	0.210919	-0.299937	0.868598	-0.203713	-0.689932	0.102085	-0.746101	0.439642	0.798109	-0.0572812	0.483674	0.288603	-0.241578	0.443778	0.0946705	-0.0682149	-0.494694	0.18241	-0.387759	-0.265166	-1.21013	-1.69894	-0.164173	-0.459917	0.329363	0.169652	0.603641	0.97731	0.648701
ASCC2	DNA repair genes rest	0.448866	0.0716731	-0.0783337	-0.438627	0.174517	0.248526	0.480607	0.642421	0.267904	0.37507	0.560847	-0.00767914	-0.555504	-0.383364	-0.665226	0.274562	0.609606	1.09077	0.0270736	-0.119942	0.715158	0.583918	0.65362	0.837424	0.237209	-0.605222	-0.490417	-0.349285	-0.312245	-1.02371	0.203917	-0.192621	-0.706897	0.517547
DDX1	DNA repair genes rest	-1.29438	1.2669	1.45964	-0.528957	-0.46963	-1.43826	-0.187734	0.377472	0.311342	-1.23682	-0.0385027	0.701785	-0.202088	0.0537814	-0.745797	-0.211849	0.603186	0.949345	-0.395187	0.75591	0.517028	1.09943	0.00411451	-0.304413	1.00708	0.529644	0.333938	0.463599	0.465733	0.465318	0.64937	0.634606	0.406393	0.0775459
ABL1	DNA repair genes rest	0.28111	0.35532	-0.619881	-0.425113	0.815717	0.414644	0.465972	0.474405	0.311342	0.192772	-0.19389	-0.536158	-0.648508	-0.194328	-0.518733	0.156369	1.41211	0.740933	0.743805	-0.146044	0.657243	-2.65192	0.169675	-0.179395	0.0219052	-0.289387	-0.0102101	-0.42172	0.552175	0.109246	0.563706	0.93984	-0.435711	0.707932
TDP1	DNA repair genes rest	0.356965	0.457445	-0.613412	0.188696	0.807347	-0.0579165	-0.00235473	-1.9166	-0.420905	-1.53426	-1.37779	0.195025	-0.192787	0.384594	-0.38689	0.0199921	-1.56679	-0.271351	1.00494	0.573199	0.62981	0.139783	0.156939	0.379022	-0.434799	-0.0056701	-1.98706	-0.349285	0.458529	0.866709	0.793286	-0.630566	0.913082	-4.27592
REC8	homologous recombination	0.677354	-0.686366	-0.796114	1.25609	1.47693	0.317044	0.183025	-0.60478	-0.172685	-0.507634	0.723633	1.06376	0.560548	0.34915	1.10001	0.351843	-0.886266	-0.978462	0.00484937	0.370187	0.757832	-0.510556	0.246087	-0.304413	-0.42175	-0.867526	-0.978628	-0.300995	0.0191158	0.497689	-0.0702074	-0.139537	-0.300118	0.0436997
ALKBH2	DNA repair genes rest	0.359623	0.155595	0.408841	-0.505654	-0.129359	-0.204315	-0.299937	1.1077	0.708493	0.48061	0.316667	1.06376	1.25808	1.25298	1.89107	1.38376	0.410584	1.03122	0.543787	0.175875	0.782217	0.639435	-1.03382	-0.86283	-1.10028	-0.685519	-0.0342204	1.05918	0.260433	0.413526	0.0908409	-0.00240334	-0.421438	-0.0620697
PSME4	DNA repair genes rest	-0.93272	0.998553	0.123352	0.858615	-0.228818	-0.214093	-0.124315	-0.469074	-1.18418	-0.593986	-0.637852	0.38325	1.49989	0.514556	0.440794	0.379118	-0.0709195	0.175245	0.554899	0.242579	0.675532	0.147714	-0.772745	-0.304413	-0.0890087	-0.118086	-0.594462	0.930404	0.50175	-0.978393	0.351259	-0.223587	-0.107433	-0.485147
MEIOB	homologous recombination	-0.103273	0.496709	-0.227874	-0.346338	0.101632	0.54272	0.329377	0.713506	-0.0113429	-0.411688	0.472054	-0.0438763	0.672153	1.06985	0.733779	0.456398	-0.212161	0.160358	0.788254	-0.0648392	0.395103	-0.209179	0.634517	0.128985	-0.0890087	-0.235855	-0.386372	0.334826	0.505352	-0.110871	0.865244	0.581522	0.834581	0.420239
POLI	DNA repair genes rest	0.692629	-0.227101	0.346377	-0.285816	0.492299	-0.458571	-0.129193	0.506716	-0.365055	-0.555607	0.242674	0.166067	0.374539	-0.342012	0.111185	0.438215	0.827887	0.294337	-0.928568	0.283182	0.0689516	0.409437	0.169675	-0.604458	-0.343458	-0.214443	-0.89059	-0.107834	-0.110547	0.0121353	0.32042	0.700961	0.313618	-0.0239927
PRDM9	DNA repair genes rest	-0.731683	0.0119755	0.110154	0.47696	0.608898	0.41377	0.934299	0.862136	1.2856	1.44007	0.250073	0.0574757	-1.47625	-0.590121	-0.555356	0.00635437	0.693066	-0.0852697	1.3383	0.315084	0.901094	0.250817	0.704561	-0.86283	-0.891504	-0.423215	-0.314341	-0.0514956	0.444122	0.45237	0.406084	0.700961	1.10577	0.758701
FANCG	DNA repair genes rest	-0.311033	0.784693	0.464681	1.0009	-0.877246	-0.568939	-4.82222	0.112522	0.317548	0.643718	-0.0681002	1.12891	1.16508	-2.70496	0.426145	-0.643709	0.0253813	0.964231	-1.55085	-3.51605	-3.36021	-0.534349	-1.53687	1.7709	0.0675757	-0.187677	-0.202293	1.39721	0.0263193	-0.874809	-4.18208	-0.0908769	0.920218	-1.18323
CDKN2D	DNA repair genes rest	-0.0538285	0.313605	-0.100064	-0.128987	0.475965	0.177711	-0.451168	0.170682	-0.303001	-0.555607	-1.04482	0.861053	1.83471	0.668147	1.78853	0.420031	-1.07887	-0.338341	-0.295178	0.813914	0.385958	0.694952	0.411647	0.745744	0.100197	-0.492806	-0.290331	-0.944863	0.13077	-0.0590791	0.00860348	0.475354	-0.150252	0.390623
RMI1	homologous recombination	0.0226718	0.41931	0.933672	-0.0879507	-0.867375	-0.601956	-0.729237	-0.630629	-0.433316	-0.613175	-0.623053	-0.0149186	-1.02053	-1.6121	-0.335617	-0.248216	-0.237841	-0.829597	-0.33407	-0.24465	-0.662603	-0.589866	0.863754	0.529045	0.843973	0.106746	-0.442396	-0.598784	-0.085335	-1.41863	-0.94398	-0.00682702	-0.0788873	0.394854
EYA4	DNA repair genes rest	0.192033	0.696913	-1.39292	0.55658	0.314247	1.26068	0.953812	0.25469	0.584383	1.21939	-0.282682	0.484602	-0.443899	0.762665	0.543339	0.597321	-0.430442	-0.732834	0.771585	0.500695	0.517028	0.0208188	1.04205	0.445699	0.295928	-0.423215	-0.530434	0.463599	0.339671	0.45237	0.471189	0.572675	0.420665	0.805239
BLM	homologous recombination	0.552013	0.12653	0.294116	-0.609151	0.0673392	-0.147289	-0.753629	0.674732	-0.0237539	-1.19845	-0.142094	0.00679973	0.700054	-0.985915	1.15861	-0.170936	-0.14796	-0.397887	-0.356294	-0.960993	-0.772336	-0.589866	0.354338	0.128985	1.05928	0.18169	-0.234307	0.181907	-0.701234	-1.72938	-0.488248	-0.617295	0.0281597	0.322931
TREX2	DNA repair genes rest	0.238551	0.576284	-0.432867	-0.0458998	0.133965	0.373568	0.417188	1.45666	0.677466	1.21939	0.583045	0.680067	1.80681	0.898534	1.45892	1.061	0.0895817	0.904685	0.560455	0.355686	0.684676	1.62288	0.519898	-0.187729	-0.57181	-0.332212	-0.0742377	0.817727	0.548573	0.0315575	0.584266	0.178967	0.349301	0.75447
ERCC1	nonhomologous end joining	0.497301	1.12618	-0.075475	0.621147	-0.553964	-0.828954	-3.5148	0.513178	-0.669124	-0.747499	-1.2076	-1.58588	-1.15073	-2.13785	-2.18143	-5.08505	0.288603	0.0487091	1.44942	-1.59033	-1.38806	-0.891243	-2.40924	0.612391	-2.01369	6.49304	-0.170279	-0.156124	-3.1108	0.141616	-0.923421	-0.0112507	0.327891	0.729085
UVRAG	nonhomologous end joining	0.589142	-0.41851	-0.130231	0.0791999	0.362236	0.640056	0.280593	0.10606	0.255493	-0.62277	-0.504663	0.180546	-0.415998	0.301891	0.0306144	0.429123	0.750847	0.577181	0.538231	0.5906	0.178685	2.3208	0.965637	1.5792	0.641718	0.411875	1.32637	0.302632	-0.182582	1.40405	0.580839	1.0637	0.449211	0.420239
FAN1	homologous recombination	-0.239397	-0.0230732	0.0559328	0.682625	0.464011	0.268296	0.139119	0.506716	1.11806	0.499799	-0.30488	-0.449284	-0.4625	0.786294	0.286977	-0.175482	-0.867006	-0.606298	0.0104054	-1.43372	-1.85443	-0.137801	-0.435257	-0.437767	-0.761017	-1.45102	-1.1387	0.463599	-0.0817332	0.35526	0.573986	-0.51555	0.363574	0.280623
INTS3	DNA repair genes rest	2.77128	-0.138633	0.21089	-0.311495	-2.29473	0.068056	0.153754	0.319312	0.317548	-0.325337	0.812426	0.730743	-0.0625812	-0.271124	-0.115878	-0.207303	0.179462	0.338997	0.371549	0.112072	-0.180996	1.40874	-0.45436	-1.19621	0.335074	0.0853333	0.934197	0.318729	-0.222201	-1.67112	-0.258668	-0.21474	-0.978082	0.361008
POLB	nonhomologous end joining	0.406254	-0.066054	-0.391054	0.585861	0.335821	0.614272	-0.490195	0.965531	-0.0175484	-1.41912	-0.327078	-0.203144	-0.229989	-0.0761806	0.550664	0.638234	0.0767416	-0.926359	0.160419	0.494895	0.224407	0.234955	0.392544	0.387357	-0.278215	-0.267974	-0.162276	-0.840235	0.368485	0.432948	0.0839878	-0.391687	-0.0503415	1.21562
SWSAP1	homologous recombination	-0.0101951	-0.145995	-0.26236	-0.804717	0.795202	1.22535	-0.246275	0.551951	0.106561	0.269529	0.294469	-0.420327	0.328037	-0.720083	-0.855667	0.297292	-0.770705	0.249677	0.304876	0.384688	0.206118	1.93218	0.386176	0.087312	-0.07596	-0.241208	0.0938348	0.511889	0.0767438	0.0509796	0.296435	0.705385	0.442075	-0.802456
TDG	base-excision repair	0.403418	0.630142	-0.452517	0.450928	0.457155	-0.144008	0.558662	0.435632	0.398219	-0.00871475	0.0354911	0.347053	0.235033	-0.288846	0.733779	0.633688	-0.302041	-0.457433	-0.000706692	0.320884	0.270129	-0.534349	0.09963	-1.27956	-0.239069	-0.610575	-0.442396	0.527986	0.210009	0.18046	-0.128459	0.369186	0.120934	1.04639
CDK2	DNA repair genes rest	-0.997338	-0.21712	-0.200292	0.909321	0.480959	1.51647	0.0561861	1.08831	1.1739	0.346286	0.153881	-0.0800735	-0.360195	-0.962285	0.265003	-0.502786	-0.327721	-0.546752	1.83835	-0.23885	0.078096	0.687021	0.144204	-0.487774	2.33805	1.38615	0.42998	-0.164173	-0.0349105	-1.85886	-1.06048	0.63903	-1.57041	-0.0620697
RFC2	DNA repair genes rest	-1.64771	-0.0356088	0.0122992	0.613313	1.21678	1.15623	0.324498	0.946144	0.348575	0.144799	0.886419	1.21578	1.31388	1.58379	1.64203	1.07464	-0.013139	1.3885	-0.256285	0.547098	0.264033	0.909088	0.386176	0.937439	0.713486	0.283399	1.27034	0.0209397	1.05642	0.322889	0.289581	0.643454	1.12718	0.361008
AUNIP	homologous recombination	0.472649	1.71098	-0.416973	-0.387118	-0.228408	-0.646089	0.0464293	-4.92798	0.981534	1.20021	0.923416	0.202264	-0.964723	-1.31082	-0.474785	-2.27114	-0.1929	-2.44479	-0.145164	-0.981294	-1.01314	0.27461	-0.14871	0.404026	-0.389129	-0.787229	0.550031	-0.655122	-1.55485	-0.279197	-0.114753	0.842519	-0.0717509	-5.53246
POLE	base-excision repair	-0.490378	0.944613	0.437961	-1.76038	0.126969	0.273527	0.436702	0.687657	0.162411	0.8548	0.301869	0.882771	-0.0532808	0.591351	0.601936	0.229103	-0.879846	-0.144816	-1.38972	0.477494	0.425584	-0.320213	0.946534	0.479037	0.322025	0.524291	0.846159	-0.478059	0.861925	-0.369833	0.478042	-0.121843	0.963037	0.437162
ERCC6L2	DNA repair genes rest	1.02975	0.00105531	-0.179139	0.592317	-0.409131	0.291777	0.602567	0.332237	-2.17706	-0.171823	-1.47398	-2.19399	-0.574105	0.142392	-2.1448	0.538224	-2.67746	-0.546752	-1.03413	0.671805	0.36767	-1.21641	0.43075	0.645729	-0.473945	-0.139499	-1.21073	0.487744	0.50175	0.536533	0.334127	-1.20564	0.727534	-0.0324543
MEN1	DNA repair genes rest	-0.0797777	-0.455021	-0.489729	0.315081	0.855064	1.50522	0.324498	0.545489	-0.154069	-0.238985	0.442457	0.216743	0.281535	0.520463	0.155133	1.05646	0.487625	0.353883	-0.256285	0.549998	0.638954	0.544263	0.277926	2.27931	-0.00419218	0.278046	0.670083	0.672857	0.350477	0.368208	0.944054	1.51049	0.142343	1.11832
INO80C	DNA repair genes rest	0.0481873	0.102564	-0.542501	0.466729	1.10989	0.549732	-0.148707	-0.39799	-0.0733978	0.298313	-1.17061	-0.413087	-0.285792	-0.430622	-1.1926	0.0472675	0.0382214	1.55225	0.365993	0.0714691	-0.1749	-0.986415	-0.186916	-0.912838	0.152392	-0.230502	-0.810555	0.592373	0.256831	-1.06256	-0.272374	-0.161656	-0.314391	0.0733151
ACTR8	DNA repair genes rest	0.208949	-0.731935	0.719472	0.645011	0.146747	0.154258	0.53427	0.603648	0.47889	-0.0183094	0.597844	0.39049	0.197831	0.425945	-0.137852	0.456398	-0.0580794	-0.509536	0.682688	0.141073	0.267081	0.790123	0.98474	0.345684	1.65299	0.840126	1.62249	-0.590736	0.228017	-0.376307	-0.155871	0.00202034	-0.521348	0.432931
PAGR1	DNA repair genes rest	1.13448	0.311265	-0.459987	0.171344	0.08089	0.129047	0.0854565	-0.637091	0.236876	0.346286	-1.03002	-2.02024	0.765157	-0.755527	0.155133	-1.00283	0.660966	0.0933687	0.838258	0.0743692	0.175637	-1.04986	0.831915	1.1208	-0.317361	-1.11377	-1.6189	-0.639026	-0.546359	0.75665	-1.2044	0.280712	0.363574	-1.03938
HUS1B	homologous recombination	-0.219505	-1.01802	0.765286	1.71078	0.599141	-0.0245214	-0.675574	-0.423839	-0.513987	-1.6302	-0.889431	0.318095	1.7696	0.839461	0.997466	0.670055	0.763687	0.34644	0.649352	0.616702	0.389007	0.964605	-0.447992	-0.837826	-0.558762	-0.423215	-0.0422239	1.29258	0.181195	0.102772	0.673356	0.457659	0.51344	0.471008
CDCA5	DNA repair genes rest	-0.648652	0.156028	0.0471234	-0.662109	0.162827	1.4781	-0.675574	0.0091273	-0.470549	0.0296637	-1.86615	-0.738862	-0.406697	-1.49395	-0.745797	-0.311858	0.0767416	1.03122	-0.111828	0.129473	-0.488859	0.330127	1.46232	1.76256	0.0349539	-0.407156	-0.170279	0.407261	-0.539155	-2.66164	-0.0393684	-0.13069	-1.03517	-0.0409158
SMC5	nonhomologous end joining	0.301618	0.400944	0.620619	-0.184362	-0.322022	-0.396589	-0.0755308	-0.359217	-0.489165	-0.0950662	0.00589359	-0.239341	-0.704311	-0.477881	-0.533383	-0.211849	0.975548	0.167801	-0.0562673	0.0859699	0.0110368	0.877364	0.233352	-0.796153	1.02013	0.35299	0.990221	-0.880476	0.861925	-0.0526051	0.474616	0.944264	0.413529	0.289085
PARPBP	DNA repair genes rest	0.0571257	-0.0232934	-1.30852	1.52819	0.9162	1.5077	1.05626	0.719968	1.07462	1.49764	1.03441	1.2375	-0.0904825	0.461389	0.3236	0.615505	0.808627	0.472975	0.321545	0.439791	0.413392	0.774261	0.328867	0.245669	0.0610513	-0.471393	-0.650486	-1.28289	0.422512	0.458844	0.269022	0.935416	1.41263	0.695239
BRIP1	DNA repair genes rest	2.5006	-0.805397	-1.20938	1.57508	0.878991	0.171419	-2.28057	0.46148	0.0320955	-0.229391	0.190878	-0.420327	-1.72736	-1.00364	-1.04611	-0.416414	0.147362	0.234791	0.921599	-4.82983	-4.64652	-0.209179	-5.84143	-1.60461	0.733059	0.326225	0.758121	0.206052	0.598997	0.853761	0.0839878	1.08582	1.34841	1.10562
PPP5C	DNA repair genes rest	0.367718	0.276378	0.0984928	-0.559256	1.4707	-0.591207	0.665986	0.778127	0.888452	0.423043	-0.18649	0.578715	0.979067	1.08166	0.770403	0.947355	0.449104	2.10305	0.727137	0.506495	0.166492	0.123921	0.163307	-0.796153	-0.513091	-0.209089	-0.47441	0.721147	0.235221	1.26163	0.666503	1.11679	1.01299	0.4837
TFPT	DNA repair genes rest	0.85544	-0.275716	0.647827	0.101533	-0.800917	0.17686	0.344012	0.0285139	-0.966987	-0.258175	0.146482	-1.38317	0.625651	0.047874	-1.00216	0.529133	1.20025	0.286894	-0.0229309	0.126572	0.260985	-1.9302	-0.460728	-0.612793	-0.904552	-0.460687	-1.00264	-0.357333	0.325264	1.21631	-0.0393684	0.156849	-0.978082	0.356777
INIP	DNA repair genes rest	-0.294336	0.591731	1.27747	-1.39075	-0.0675365	-0.623788	0.290349	-0.391528	0.578178	-0.306148	0.76063	0.687306	-0.0532808	0.284169	0.301626	0.383664	-0.417602	-1.13477	0.127083	0.155574	0.236599	1.57529	0.0168499	0.262338	0.948363	-0.251915	-0.554445	-0.228559	0.382892	0.78902	-0.0325152	0.820401	0.834581	0.399085
EXO5	DNA repair genes rest	-1.58101	0.940455	0.245857	0.242125	-0.182716	0.947285	0.387918	-0.0102593	0.0879448	-0.929797	0.634841	-0.579594	-1.02983	-0.135254	0.177107	0.270016	-0.13512	0.190131	0.393773	0.265781	0.46521	-0.137801	-1.37131	-0.95451	0.0806243	-1.30113	-1.25074	-0.735606	0.260433	0.329363	-0.0702074	-0.0289454	-0.57844	0.847547
RAD51AP2	homologous recombination	0.357241	0.582755	0.0930778	-0.646475	0.639748	-0.274032	0.163511	-0.481999	0.125178	-0.948986	0.990011	0.0936729	0.514046	0.449575	0.0452637	0.710969	0.0253813	-0.0778264	0.910487	0.634103	0.449969	-0.106077	-0.250593	-0.896168	-0.219496	-1.12983	-1.42682	0.181907	0.537768	0.329363	0.200491	0.320525	0.113797	0.377931
OGG1	base-excision repair	0.684764	-0.229788	-0.392943	-0.0287581	0.708912	0.816323	0.509878	-0.326906	0.845014	-0.536418	0.235274	0.412208	0.142028	0.910349	1.3637	0.683693	-0.443282	-0.137373	-0.00626275	0.576099	0.41644	0.338058	0.723664	0.537379	0.348123	-0.0324358	0.0218037	-0.920718	0.152381	0.698384	0.12168	0.519591	0.85599	0.597931
UCHL5	DNA repair genes rest	0.126386	0.0457411	0.757372	-1.34967	-0.13278	0.507349	0.602567	1.49543	-1.04766	-0.613175	1.01961	-0.767819	-0.267191	0.343242	-0.27702	0.0881805	-0.456122	-0.509536	0.254872	0.0511678	0.145155	-1.08159	-1.28853	-1.11287	-0.0694357	0.245928	0.149859	0.576276	0.307256	1.00266	-0.214123	0.320525	-0.135979	-0.489378
RBX1	DNA repair genes rest	-0.553748	-1.96779	1.88428	1.55049	0.164706	0.25011	-0.582885	0.325774	0.807781	-0.72831	0.375862	-0.876411	-1.09493	-0.318383	-0.115878	-0.789178	-0.0259791	-0.851926	0.960491	0.471693	0.132963	-0.383661	0.558104	0.128985	-1.06766	0.470759	0.421976	0.640663	0.926757	-0.622321	0.75902	0.669996	0.577668	0.356777
DTX3L	DNA repair genes rest	1.46229	0.290035	-0.105908	-0.113061	-0.652855	0.147872	0.568418	0.118984	0.305137	-0.334931	0.427658	0.397729	-0.769414	0.845368	0.059913	0.00180848	-0.250681	0.971674	1.41053	0.462993	0.559702	-0.169525	-0.568978	-0.0293721	-0.500043	-1.20477	-2.01908	-0.284898	0.685439	0.588325	0.125107	0.93984	0.920218	0.242546
EID3	DNA repair genes rest	-0.295183	1.04511	0.688329	-1.72159	-0.316746	0.126964	0.285471	0.196531	-0.185096	0.298313	1.1602	0.12987	-1.18793	0.166021	-0.240397	0.120002	1.23235	1.52248	0.332657	0.486194	0.934624	0.583918	-0.384315	-1.44625	-0.513091	-0.401803	-0.802552	-0.582687	0.382892	0.0704017	0.358113	0.55498	0.220844	1.0337
GTF2H4	DNA repair genes rest	-0.524672	0.075448	0.129665	1.00734	0.327443	0.584168	-0.270667	-0.966663	-0.74359	-1.62061	-0.045902	0.426687	1.12787	0.0360593	-0.548032	-1.91201	-0.610204	0.249677	-0.861896	0.570299	-0.0743111	0.155645	-0.00862088	0.12065	-0.754492	3.51134	2.00666	-1.17827	-2.04108	-0.0202349	0.142239	0.0418334	-0.278708	0.251008
RPAIN	DNA repair genes rest	-0.262643	1.00637	0.222872	-1.76592	0.422721	0.418653	0.256201	0.997842	-0.737384	0.000879855	1.23419	0.151588	-0.67641	0.585444	0.594611	-0.207303	-0.520323	0.0263793	-0.422967	0.491994	0.797458	0.583918	1.90806	1.7959	0.491658	0.604588	1.07026	-0.590736	0.671032	-1.15967	0.628811	0.417846	-0.671214	-0.188993
JMY	DNA repair genes rest	-0.141465	0.0543098	0.405484	0.0903663	0.212471	0.460955	0.446458	-1.29623	-0.0671923	-0.488445	0.139082	0.0357575	-0.174186	0.815831	0.682507	-0.198211	0.282183	-0.636072	0.388217	0.402089	0.59628	0.219093	-0.346109	-1.26289	-1.35473	-0.776522	-0.418386	0.0128913	0.710652	0.161038	0.467763	0.364762	-0.364346	0.542931
OTUB1	DNA repair genes rest	0.03863	-0.234191	0.589431	0.845799	-0.183239	0.308862	-0.290181	0.299926	0.813986	-0.49804	-0.445468	0.940686	-0.313693	0.0419666	-1.19992	0.506403	-0.661564	-0.926359	1.24385	-0.198247	0.111626	0.147714	-0.116872	-0.104383	-0.500043	-0.209089	-0.898593	-1.06559	-1.00378	-1.28915	-0.354612	0.77174	-0.635532	-0.0874544
GTF2H1	DNA repair genes rest	0.10043	0.0355643	0.0881985	-0.980388	0.740753	0.897894	0.0317941	0.248228	0.652644	1.01791	0.116884	-0.0293974	-1.23444	-0.649195	-0.320968	-1.67563	0.494045	0.353883	-0.250729	-0.337456	0.0201813	-0.225041	-1.51777	-1.76296	-0.63053	0.476113	-0.154272	-0.494155	-0.499536	0.122194	0.176505	0.130307	0.349301	-0.0409158
CDC5L	DNA repair genes rest	0.588802	-0.0925455	0.0638642	0.901978	0.0280605	0.275932	0.00740208	-0.352755	-0.973193	-1.42872	-0.142094	0.687306	0.337337	0.697684	0.265003	0.597321	0.198723	0.6665	0.0548539	0.544198	0.538365	0.123921	-1.46046	-1.19621	-0.545713	-1.11912	-2.59532	0.318729	0.332468	0.348786	0.55	0.311678	0.399256	0.382162
FANCD2	DNA repair genes rest	2.05036	-0.519149	-0.776419	0.244806	1.03715	0.369329	-3.05624	0.131909	0.0196845	0.0200691	-0.045902	0.028518	-0.936822	-2.33279	-0.701849	-0.461873	0.0574815	-1.19432	-0.189613	-4.15699	-4.89038	-0.209179	-2.62575	0.404026	0.380744	-0.273327	-0.70651	-0.687316	-0.236608	-0.991341	-5.60068	-0.254553	-0.100297	-0.726302
UBE2L6	DNA repair genes rest	0.221177	-0.0634776	0.394459	-0.188137	0.203358	0.507312	0.0854565	0.383934	0.00727353	-0.162228	-0.319679	1.24474	1.07207	1.55425	1.53216	0.570046	0.0574815	0.487862	0.277096	0.407889	0.489595	0.623573	-0.110504	-1.45459	-0.493518	-0.230502	0.702097	0.777485	0.224416	0.193409	0.436923	0.148002	-0.920991	0.779855
COMMD1	DNA repair genes rest	1.42585	0.233232	0.470149	-0.114918	-0.176275	-0.763289	0.41231	0.118984	0.745726	0.365475	-0.00150578	0.332574	0.532646	0.378686	0.550664	0.065451	-0.0323992	-0.345784	0.538231	0.225178	0.20307	-0.827795	0.921063	0.13732	0.0871487	-0.0484952	0.213887	1.13161	0.78989	0.122194	0.597972	0.528438	-0.000386173	0.183315
NONO	DNA repair genes rest	-2.00846	0.854878	0.257038	0.369459	1.22179	0.599307	0.256201	-0.236436	0.0320955	-0.680337	-0.0163045	-0.753341	-0.908921	-0.802786	-2.16678	0.0381757	1.90004	2.07328	0.332657	0.268681	0.577991	0.35392	0.857386	0.387357	0.41989	0.401169	0.934197	-1.14607	-0.30144	0.65954	-0.385451	0.355915	-0.59985	0.234085
WDR48	homologous recombination	-0.138157	-0.105506	-0.0501537	-0.338115	1.18444	0.946615	-0.924373	0.112522	-0.445727	-0.689932	0.560847	-0.405848	1.6022	0.496834	1.37102	0.460944	-0.1287	-1.13477	0.404886	-0.798583	-0.952176	-0.645383	0.258822	1.65421	0.857022	-0.0056701	0.277914	0.866017	0.422512	-1.32152	-0.947407	-0.0377928	-1.73455	0.631778
CLSPN	DNA repair genes rest	-0.847723	1.04118	0.157362	-0.61008	-0.094115	0.963358	0.212295	0.383934	0.0817393	-0.795472	-0.948626	0.318095	1.12787	0.715406	1.34172	0.283654	-0.308461	-0.293681	-1.2286	0.338285	-0.0255409	0.853571	-0.53714	-0.887834	-0.943698	-0.385743	-1.6109	1.55013	0.00110703	0.232253	-0.0907668	0.236475	-0.364346	-0.188993
RAD50	nonhomologous end joining	0.93382	0.896097	-0.153357	0.517379	-0.827846	0.0381903	0.212295	-0.339831	-0.600864	0.451826	0.375862	-0.420327	-0.657809	-0.850045	-0.767771	-0.0481964	-2.09323	-3.28587	0.866038	-0.23885	-0.348644	-0.169525	1.92079	1.1458	1.73781	0.91507	1.20631	-2.09578	0.631413	0.35526	0.107974	-1.97979	0.335028	-0.861686
UIMC1	nonhomologous end joining	-0.449467	0.203035	1.83751	-0.528555	-0.19901	-0.823663	0.309863	-1.17991	-0.346439	0.912367	0.0872867	0.26018	1.79751	0.461389	-0.0646058	0.574592	-0.655144	-0.874256	-0.222949	0.361487	0.462162	0.155645	0.220616	0.345684	0.0741	0.112099	-0.138265	0.640663	0.955571	0.42	0.53972	-1.3472	1.24136	0.217162
RAD18	DNA repair genes rest	-0.281	0.0349861	0.721072	-0.0242014	-0.048609	0.565249	-0.202369	1.28864	0.559562	1.59358	0.457255	-0.659228	-0.927521	-2.31507	-0.511409	-1.07557	0.282183	-0.866813	0.121527	-1.33802	-0.952176	0.338058	0.564472	0.554049	-3.56649	-1.21013	-0.89059	1.13966	-2.70741	-0.615847	-3.60642	-0.143961	0.884536	-0.256685
SMG1	DNA repair genes rest	-0.297901	0.964631	2.28105	-1.55589	-0.920277	-1.50539	0.207417	0.338699	0.820192	0.576556	0.501652	0.701785	0.0583244	0.892627	-0.599304	-0.261854	-0.0709195	-0.628628	0.938267	0.721108	0.20307	1.72598	1.22671	0.237334	0.67434	0.433287	0.469997	-0.236608	-0.142963	-0.0202349	0.289581	0.510743	-0.471393	0.674085
CHEK2	DNA repair genes rest	1.02366	-0.736864	1.09246	0.430763	-0.4291	-0.13356	0.919663	0.416245	1.03738	0.576556	0.242674	0.419447	-0.211388	0.703591	0.675182	0.579137	1.40569	1.17264	0.560455	0.483294	0.282322	0.290472	0.494427	-0.154391	-0.258642	-0.337565	0.165866	-0.284898	0.346875	0.232253	0.23133	0.546133	0.51344	0.720624
IGHMBP2	DNA repair genes rest	0.352976	0.122193	0.524944	-0.815662	0.623081	0.118217	0.783068	-0.178276	1.44695	2.04453	0.257472	-0.217623	0.160629	0.225095	-0.108554	0.338205	1.07827	-0.665845	0.371549	0.486194	0.425584	-0.00297412	1.11846	-0.104383	0.237209	0.304812	0.405969	-0.647074	0.242424	0.640118	0.717901	0.395728	1.07008	0.716393
NHEJ1	nonhomologous end joining	0.446144	0.811181	-0.0642426	0.543813	-0.274578	0.10333	0.568418	-1.05067	-5.8507	0.873989	-6.20218	-3.5188	-0.304392	0.384594	-3.7782	0.406393	-7.18433	0.495305	-0.989685	0.323784	0.370718	-3.76226	0.220616	-0.979514	0.543853	-0.225149	-1.07467	0.503841	0.267636	-0.751802	0.190211	-6.08054	-0.571304	0.707932
NSMCE4A	DNA repair genes rest	-0.670846	-1.11703	-0.0190529	1.71293	2.20318	0.994064	-0.00723313	-0.0942677	-0.110631	-0.968175	-0.334478	0.600433	1.31388	0.839461	0.396846	0.960993	-0.366242	0.0189361	0.810478	0.341185	0.196974	0.758399	-0.327006	-0.146056	1.18324	0.850832	1.93463	0.302632	0.375689	-0.512262	0.327274	0.444388	0.706124	-0.510532
TRIP13	DNA repair genes rest	0.166216	0.162887	0.455233	1.12385	0.151278	-0.204717	0.612324	0.694119	1.41592	0.173583	-0.674849	0.737982	1.54639	1.70194	0.404171	0.929172	-0.295621	1.08332	0.749361	0.344086	1.11142	1.14702	-0.091401	0.0456391	0.459037	-0.38039	-0.578455	0.857969	0.346875	0.924975	0.388952	0.355915	0.113797	0.606393
COPS2	DNA repair genes rest	1.38278	-2.29174	1.02657	1.83069	-1.71954	1.88749	0.636716	-0.585394	0.398219	-1.06412	0.183479	0.984123	0.0118222	0.933979	1.393	-0.152752	0.763687	-0.219249	0.249316	0.277381	0.227455	0.425298	1.63425	0.454034	0.870071	2.23194	3.16716	0.922356	0.526962	2.6406	1.21133	-0.0997243	0.677578	-0.22707
FTO	DNA repair genes rest	1.00226	-0.0862156	0.849046	2.26551	-1.33194	-0.631222	0.31962	0.881522	0.472685	1.78548	2.21831	-0.659228	-0.815916	-0.885489	-0.0499566	-0.0891095	0.596766	0.726047	0.171531	0.0482677	0.221359	-0.581935	-0.161446	-0.904503	-0.291264	-0.73905	0.389962	0.310681	0.372087	-0.272723	0.00860348	0.0683755	-0.407165	0.238315
CUL4B	DNA repair genes rest	0.0872718	0.328198	0.126886	-0.886734	0.0936038	1.26861	-0.226761	0.325774	0.168616	-1.86047	-0.341877	1.3099	-1.81106	-0.761435	-0.233072	0.11091	1.32865	1.00145	0.504895	0.5819	0.59628	0.671159	1.31586	0.587387	0.883119	0.620647	0.389962	0.423358	0.170389	0.983242	1.06398	0.85579	0.827444	0.695239
HSF1	DNA repair genes rest	1.29797	0.357385	0.107156	0.364734	-0.031442	-0.303131	0.544026	0.377472	1.1677	1.44007	0.338865	0.853813	-1.16933	0.567722	0.286977	0.583683	0.455525	1.4927	-1.23415	0.141073	-0.028589	-1.494	0.577207	0.13732	-0.832784	-1.1566	0.0458141	0.278487	0.761076	-1.0755	0.66993	0.408999	-0.671214	0.86447
XRCC4	nonhomologous end joining	0.4438	0.153186	0.21169	0.799388	0.0881589	0.295345	0.0952133	0.280539	-2.89069	-1.93723	-3.24243	-3.14235	-1.78316	-0.684639	-2.04958	0.46549	-6.70283	-1.06034	0.321545	0.25128	0.651147	-2.27916	-0.556243	-0.896168	0.17849	-0.605222	-0.89059	-0.824138	0.159584	0.102772	0.334127	-3.82004	0.527713	1.15216
PMS2	DNA repair genes rest	0.416349	-0.105005	0.178769	0.576564	0.754263	0.302003	0.451337	0.0608248	0.131383	0.835611	0.864221	0.745222	-0.202088	4.38388	0.697156	0.924626	-0.0259791	0.152915	0.00484937	0.712408	0.486547	-0.486764	0.169675	0.229	0.406842	-0.0645547	0.494007	0.0772782	0.202805	0.439422	2.28727	0.532862	0.563395	0.568316
MLH1	nonhomologous end joining	-1.01235	0.490156	0.589698	0.934743	0.0610619	0.593072	0.866001	0.959069	1.43453	1.95818	0.560847	1.30266	1.01627	4.78558	0.682507	1.14737	-0.976146	-0.829597	0.82159	0.138173	0.660291	-0.201248	0.169675	0.329015	0.47861	0.154924	0.445987	0.463599	0.289247	0.277571	2.29412	0.497472	0.456348	0.179085
MCM7	DNA repair genes rest	0.861943	1.28979	-0.0316213	1.5401	-1.01867	-0.595828	0.90015	0	1.21114	2.08291	1.79654	1.60671	0	0	0.338249	0	-0.212161	-0.77005	0.354881	0.552898	0.25184	-0.042629	-0.301535	-0.921172	0.126295	-0.187677	-0.130262	-0.0112538	0.105558	-0.272723	0.286155	-0.0289454	0.470621	0.293316
GEN1	homologous recombination	0.317321	-0.142859	0.192351	0.090969	1.11598	0.442052	-0.563371	-1.14114	-0.247151	-0.632364	-0.290081	-0.398608	-1.44835	-0.790972	-1.14865	-0.743719	-1.02109	-0.874256	-0.184057	0.0424673	-0.0773593	0.663228	0.800077	0.970778	0.106722	-0.289387	-0.330348	-0.284898	-0.17898	-0.46047	0.149092	0.218781	-0.549894	-0.104377
KAT5	nonhomologous end joining	-0.540779	1.70355	-0.428221	-0.0994011	0.35197	0.563113	1.19773	1.50189	2.01785	3.09994	1.72255	1.25198	-0.0625812	0.431853	0.338249	0.410939	0.680226	0.71116	0.410442	0.671805	0.361573	-1.86675	0.271558	0.254004	0.563426	0.101393	-0.122258	-0.236608	0.0839473	-0.033183	0.12168	0.307254	-0.11457	-0.0239927
WRN	homologous recombination	0.863229	-0.00792919	0.312878	0.16955	-0.542001	0.817093	0.514756	-0.359217	-0.576042	0.37507	0.560847	-0.420327	-1.03913	-0.194328	-0.504084	-0.0891095	0.840727	-0.569082	-0.206281	-0.25045	-0.205381	0.0287498	-0.20602	0.0789775	-0.22602	-0.56775	-0.0662342	-0.856331	0.346875	-0.389255	-0.114753	0.112612	-1.0209	-0.125531
MORF4L2	DNA repair genes rest	-0.335004	-0.137771	0.561667	0.450214	0.403152	0.857243	0.100092	0.267615	0.441657	-0.430877	0.597844	1.54156	0.979067	1.1939	1.26848	0.00635437	1.36717	0.927015	-0.0784915	0.503595	0.72735	1.90839	0.717297	-1.07119	-0.18035	0.0639207	0.742114	0.270439	0.490945	1.06093	0.693915	-0.0377928	-0.264436	0.2637
MUTYH	base-excision repair	-0.425269	-0.0106992	0.644871	1.06345	0.0448046	0.637779	0.0317941	-0.753411	0.267904	-1.39993	-0.378874	-0.471003	-1.26234	-0.265216	-0.848342	-0.175482	-0.276361	-0.0182803	-0.367407	0.666005	0.346333	-0.145732	0.609046	0.854093	0.250257	-0.407156	0.189876	0.028988	0.0803455	-0.350411	0.118253	-0.444771	-1.22786	0.614854
CEP164	DNA repair genes rest	1.0288	0.571989	-0.536788	0.900246	0.122229	0.457014	0.987961	1.49543	0.720904	0.643718	1.55236	0.651109	1.35108	0.721313	0.645884	0.688239	0.879248	1.29173	0.977159	0.512296	0.675532	0.687021	0.341603	-0.387759	-0.304312	-0.171617	-0.602465	1.53403	0.152381	-0.0267089	0.460909	0.0816465	-1.58468	0.669855
TREX1	DNA repair genes rest	0.860998	0.273983	-0.159097	0.556441	-0.12249	0.769008	0.148876	-0.430301	0.205849	0.106421	-1.13361	-0.0873129	0.235033	-0.194328	0.572637	0.592775	0.307863	0.130585	0.810478	0.242579	0.54751	0.0763356	-0.0595625	-0.996183	-0.369556	-0.139499	0.389962	-0.437817	0.415308	0.523585	0.532867	0.42227	0.299346	0.496393
BTG2	DNA repair genes rest	0.54982	0.0914759	0.305564	0.743002	0.616435	-0.0331573	0.261079	0.0414382	0.770548	0.0488529	0.412859	0.868292	1.7882	0.97533	0.931545	0.910988	-0.327721	-0.576525	0.760473	0.616702	0.797458	2.10666	-0.543508	-0.404428	-0.467421	0.0906864	-0.0822411	0.286535	0.617006	0.620695	0.974893	0.988501	1.76232	0.382162
CDC45	DNA repair genes rest	0.61992	-0.249308	-0.132057	0.319362	2.46406	-0.169926	0.246444	-0.223511	0.280315	1.14264	0.0206923	0.361532	-0.341594	0.201465	-0.0719305	-0.230032	0	0.979118	0.165975	0	0.361573	0	-1.38404	-1.67128	-0.317361	-0.134145	-0.258317	0.632615	0.469334	0.48474	-0.18671	0.324949	0.549122	0.3187
SMUG1	base-excision repair	0.409619	0.331723	0.344176	-0.116573	0.227084	0.469631	0.748919	-0.113654	0.47889	0.883584	-0.364075	1.37505	0.755857	1.08757	0.601936	0.324567	-0.488223	-0.613742	-0.156276	0.25708	0.556654	1.07564	-0.123239	-1.22122	-0.252117	-0.471393	-0.674497	-0.180269	0.246026	0.672488	0.203917	0.568251	-0.0860238	0.310239
RAD21L1	homologous recombination	-0.163607	0.270541	0.0939047	1.55056	0.327529	0.569716	0.300106	-0.656478	0.106561	-1.36155	-0.0385027	0.100912	-1.06703	0.307798	-0.189125	0.651872	1.40569	0.927015	0.193755	0.291882	0.782217	0.457022	-0.282432	-0.121052	-0.395653	-0.685519	-0.418386	-0.719509	0.35768	-0.292145	0.269022	0.395728	-0.328664	0.162161
NEIL1	base-excision repair	0.220447	0.889737	0.239788	0.00814668	0.159552	0.137153	0.6855	0.209455	1.03738	0.816421	1.064	0.347053	0.17923	0.0715034	0.51404	-0.293675	-0.494643	-0.122486	0.0881902	0.515196	0.224407	-1.42262	1.29039	0.279007	0.22416	0.170984	-0.0182135	0.391164	0.173991	-0.473418	-0.53622	0.161273	0.327891	0.0860075
CHRNA4	DNA repair genes rest	1.39658	0.882413	0.442785	-0.202615	-1.33294	0.0403267	-0.285302	0.215917	-0.569836	0.538178	-0.615654	0.752461	1.99281	0.555907	1.60541	0.779157	0.0125412	1.61924	0.182643	0.428191	0.440825	-0.510556	0.468957	0.854093	-0.454372	-0.166264	0.0538175	0.632615	0.325264	-0.207982	0.519161	0.408999	-0.514212	0.331392
ERCC6	nonhomologous end joining	0.489588	0.695646	0.832929	0.613915	-0.140221	-0.788604	-1.37806	-0.766335	-0.303001	-1.37115	-1.69596	0.535278	0.923265	-0.466067	0.557988	-1.23468	0.494045	0.71116	0.160419	-2.02246	-2.27507	0.782192	-2.26279	0.262338	-2.75094	3.80041	0.606056	-0.703413	-4.01124	0.374682	0.519161	0.577098	0.663305	0.0733151
ZMPSTE24	DNA repair genes rest	-0.291674	0.150934	0.126553	0.644921	0.664116	1.02715	-0.304816	-0.210587	0.013479	-0.632364	0.205677	0.281898	0.61635	-0.194328	0.557988	0.442761	0.872828	-0.971019	0.516007	0.341185	0.373766	0.0446117	0.34797	0.845759	0.295928	0.438641	0.437983	0.399212	0.516157	0.562429	0.0874144	0.72308	-0.385755	-0.0409158
TAOK3	DNA repair genes rest	-0.447426	0.585591	-0.0344933	0.749236	-0.0134925	1.33488	-0.0169899	-0.268747	-0.303001	-0.97777	-0.637852	0.64387	0.848861	0.792202	1.04874	0.301838	-1.46407	-0.740277	0.649352	0.465893	0.401199	-0.843657	0.367073	-0.0293721	-0.82626	-0.685519	-0.70651	0.254342	0.325264	-0.402203	0.43007	-0.0377928	0.256527	0.284854
EYA2	DNA repair genes rest	0.076216	-0.120622	0.86036	0.969933	-0.561333	0.684658	0.270836	0.16422	0.255493	0.298313	0.257472	1.06376	1.5836	-0.0525512	0.785052	0.156369	0.930608	0.599511	0.371549	0.576099	0.599328	0.369782	0.137836	-0.0127029	-0.656627	-0.0806141	0.534025	-0.703413	0.472936	-0.214456	0.690489	0.997348	0.991583	0.132546
MCM2	DNA repair genes rest	0.343614	0.762941	0.592165	0.0374046	0.203422	-0.328278	0.324498	-0.540158	-0.154069	0.259934	-0.0681002	0.368771	-0.406697	0.10104	0.946194	0.342751	-0.693664	0.227348	-0.0729354	-0.137344	-0.351692	-1.57331	0.367073	-0.304413	0.17849	-0.503512	-0.466407	0.26239	0.188398	0.212831	0.368392	-0.285519	-0.0931603	-0.679763
MCRS1	DNA repair genes rest	0.617122	0.513285	-0.721557	-0.375847	1.77451	0.787894	0.114727	0	0.696082	1.18102	-0.652651	0.166067	0.737256	-0.377456	0.426145	0.36548	0.474785	1.29918	-0.495196	0.332485	-0.226718	0.829778	0.768238	-1.88798	-0.310837	0.395815	0.694094	0.455551	-0.359068	-0.835964	-0.351185	-0.475737	-0.985219	0.555624
NUCKS1	homologous recombination	0.425121	0.771779	0.52879	-0.254	0.417217	-0.25518	0.583054	-0.0490324	-0.253357	-0.0854716	0.583045	-0.449284	-1.00192	-0.0230144	-0.767771	0.406393	0.538985	-0.137373	0.0770781	0.483294	0.553606	-0.336075	-0.333374	0.13732	0.609097	-0.664106	-0.466407	0.785534	0.390096	-0.240352	0.169652	0.524014	0.292209	-0.273609
RAD23A	DNA repair genes rest	0.726204	0.236453	0.405529	-0.87849	0.400914	0.630244	0.461094	-0.24936	0.851219	0.442232	-0.0533014	0.911729	1.44409	0.567722	0.587287	0.0699969	1.35433	1.96163	0.643796	-0.012636	-0.0377334	1.34529	-0.575346	-0.246071	0.217636	-1.12983	-1.44283	-0.655122	-0.0205035	-0.667639	-0.0325152	0.143578	0.777489	0.771393
POLM	nonhomologous end joining	0.128054	0.0659982	0.692686	0.830006	0.0794981	0.389768	1.0026	0.564875	0.907069	1.0275	-0.245685	-0.0873129	1.07207	0.195558	-0.0939044	0.220012	-0.995407	1.00145	0.382661	0.181676	0.696869	-0.161594	-0.855525	-1.05453	-0.500043	-0.0806141	-0.946614	-0.461962	0.570183	0.614221	0.618531	0.165696	-0.178798	0.627547
REXO4	DNA repair genes rest	-0.814752	1.29898	0.276755	0.127911	-0.04124	0.796466	0.158633	0.170682	0.28652	0.931557	0.40546	0.0212786	-0.0160791	0.443667	0.374872	0.683693	0.718747	1.24708	0.310433	0.486194	0.62981	0.956674	0.09963	-0.97118	-0.937174	-0.369684	-0.202293	-0.0917373	0.264035	0.00566128	0.604825	0.603641	0.349301	0.568316
HERC2	nonhomologous end joining	1.12616	0.0862361	-0.42502	0.432052	0.575023	1.0238	0.00252368	0.836287	-0.42711	-0.171823	0.0798873	0.622151	2.25323	0.538185	1.70063	1.07009	-0.732185	0.249677	-0.350738	0.494895	0.190877	0.869433	0.730032	0.128985	0.537329	-0.230502	-0.114255	1.53403	0.375689	-0.0785013	0.245036	0.0949176	0.235117	0.322931
TTC5	DNA repair genes rest	0.589672	0.311237	0.661142	-0.641411	0.35242	0.275384	0.114727	1.14001	-0.209918	-0.785878	0.102085	0.477363	-0.443899	0.272354	0.00864053	0.324567	-0.642304	-0.0257235	-0.200725	0.41949	0.145155	-0.883312	-0.467095	0.462368	-0.134679	-0.519572	-0.122258	-0.824138	0.613404	0.335837	0.0805612	0.758469	-0.0717509	0.200238
RBBP8	homologous recombination	2.7227	-0.64377	0.185082	-1.64352	-0.50411	1.40095	-0.173099	0.202993	0.472685	0.240745	0.472054	0.310856	1.46269	0.561815	0.477417	0.533679	1.30939	-0.40533	0.115971	-0.470864	-0.522388	-1.02607	0.0550561	0.462368	0.0675757	-0.835407	-0.578455	1.13161	0.073142	1.14509	-0.351185	-0.0377928	-0.00752264	0.0817767
ZBTB1	DNA repair genes rest	-0.611106	0.697959	0.291449	0.742586	0.284119	0.845556	0.480607	-0.553083	0.404424	-0.191012	-0.623053	-0.398608	0.532646	0.272354	-0.833693	0.0790887	0.121682	-0.874256	-0.861896	0.341185	0.404247	-0.00297412	-0.377947	0.479037	-0.800163	-0.781875	0.165866	0.157762	0.354078	-1.12082	0.663076	0.33822	0.484894	-0.595148
ATM	nonhomologous end joining	-0.609707	0.702695	0.944453	0.761635	-0.128949	0.152369	-0.13895	-3.95865	-3.36851	0.864394	-5.58803	-2.94689	-1.02983	-1.35808	-2.35722	0.138185	-5.0914	-3.82923	-4.34554	-0.343256	-0.997898	-1.3671	0.634517	0.470703	-0.747968	-0.717638	-1.3868	-0.880476	0.141575	0.711332	-1.33118	-4.31107	1.00586	-5.97246
AQR	DNA repair genes rest	1.3776	-0.147188	0.580361	0.89796	-0.315426	0.0503087	0.866001	0.500253	0.168616	0.471016	0	-0.369651	-0.453199	0.674055	0.133159	-0.0618341	0.500465	0.539965	0.938267	0.442691	0	-0.962622	0.335235	1.1208	0.0284296	0.128158	0.325935	0.970646	0.105558	-0.18856	0.388952	0.603641	0.434938	0.191777
MCM4	DNA repair genes rest	-1.34674	1.97204	0.545328	1.30465	-1.38912	0.533471	-0.304816	-0.262284	0.348575	0.259934	-0.719245	-0.811256	-0.146285	-0.217957	-0.240397	-0.0481964	-0.616624	-1.25386	-0.111828	0.370187	0.358525	-0.653314	0.449853	-0.304413	1.41159	1.02213	2.16673	-0.260753	0.271238	-0.259774	0.505455	0.594793	0.484894	-0.793994
UBE2D3	DNA repair genes rest	1.33692	-0.264295	1.19695	-0.439514	0.636705	-0.716677	-0.0755308	0.778127	-0.172685	-0.757094	-0.319679	0.549757	0.216432	1.01077	0.155133	0.901896	0	0	0	0	0	0.639435	0	0	0	0	0	1.04308	-0.225803	-0.602899	0.433497	0.696538	-0.564167	-0.00283883
EYA1	DNA repair genes rest	-0.136342	0.630279	0.590187	0.351517	0.438283	0.18047	0.548905	0.183606	0.311342	0.35588	0.102085	-0.195904	-1.79246	-0.0761806	-0.342942	-0.284583	-1.13023	-1.4846	-0.311846	0.344086	0.142107	0.147714	0.564472	0.0956466	-0.258642	0.0639207	-0.106252	0.914307	0.458529	0.0315575	0.700769	0.161273	-0.528485	0.259469
NPLOC4	DNA repair genes rest	0.929208	0.13623	1.55531	0.557134	-0.903447	-0.682421	0.461094	0.299926	0.907069	-0.181418	-0.327078	1.72255	0.662853	-0.253402	1.42962	-1.04829	-0.212161	0.123142	-0.0451552	-0.0677393	-0.156611	-2.15227	0.806445	2.12928	1.36592	-0.358977	-0.378369	-0.180269	0.159584	-1.53516	-0.899435	-0.909257	-0.742579	1.16909
MNAT1	DNA repair genes rest	-0.250457	-0.195365	0.686639	0.326074	0.903645	0.886208	0.422066	0.539027	1.22355	1.42088	0.0280917	0.759701	0.653552	-0.0761806	0.411496	0.0518134	-0.000298938	0.465532	-1.67308	0.054068	0.139059	0.591849	-0.428889	-0.471105	1.62689	0.647413	1.8786	-0.115882	0.0119123	0.575377	0.104547	0.391304	1.07008	-0.235532
NABP2	homologous recombination	0.473632	1.05269	0.0160092	0.604675	-0.212169	0.461062	0.368404	-0.0619567	0.230671	0.691692	-0.0311033	1.33162	1.10927	1.33568	1.17326	0.674601	0.346384	0.27945	-0.128496	0.663105	0.443873	-0.0902148	0.398912	0.370688	0.465561	0.154924	-0.178283	0.664808	1.10684	1.28105	0.245036	0.466507	1.28418	-0.0832236
CUL4A	DNA repair genes rest	-0.181646	1.01461	-1.48213	3.55748	0.400414	1.48774	-0.470681	-0.0167214	-0.0733978	-0.862635	-1.04482	0.64387	0.653552	0.479112	0.704481	0.492765	-1.39345	0.510192	0.777141	0.323784	0.49874	0.734606	1.37954	1.32916	0.452512	-0.0217295	0.806142	0.511889	0.206407	1.04798	0.604825	0.42227	-0.621259	0.166392
CDK7	DNA repair genes rest	2.21608	-2.02812	1.92423	-1.50172	-0.0739048	0.739876	0.0610645	1.5342	0.696082	0.384664	1.0936	1.25198	0.355938	0.414131	0.770403	0.374572	0.538985	0.748376	-0.439635	0.355686	0.373766	0.449091	-0.237858	-0.379424	2.22061	1.55209	2.59891	0.592373	0.433317	-0.654691	-0.0599277	0.546133	-1.18504	0.416008
CCNH	DNA repair genes rest	-0.420391	1.04236	0.178213	-0.0602617	0.946267	0.534278	0.178146	0.319312	0.776753	-0.843446	0.538649	0.151588	-0.834517	-0.0584586	-0.584655	0.447306	-0.289201	0.0635957	0.288208	0.74721	0.766976	0.425298	0.443486	1.13747	1.72476	0.722357	2.19874	-0.791944	0.33607	0.866709	0.210771	0.661148	0.0567056	0.432931
MSH5	DNA repair genes rest	-0.164548	1.35557	0.379321	-0.098369	0.247094	0.157556	1.07089	1.1077	1.18632	1.51683	1.04181	0.687306	0.38384	0.0892255	0.492067	-0.0754718	0.770107	-0.00339374	0.0770781	0.378888	0.145155	0.100129	0.978372	0.912435	0.17849	0.0210956	-0.138265	-0.405623	0.580989	0.342312	0.313567	0.298407	-0.043205	0.521777
UBE2U	DNA repair genes rest	0.641736	0.146933	0.716649	-1.19589	0.245645	0.946214	0.587932	0.377472	0.199644	-0.258175	0.0872867	-0.188665	-0.304392	0.490926	0.169783	0.238195	-0.0965997	-0.360671	-0.234061	0.497795	0.642002	0.631504	-1.47319	-0.271075	-0.408702	-0.540984	0.0458141	0.270439	0.465733	0.109246	0.464336	0.475354	0.549122	0.593701
ESCO2	DNA repair genes rest	1.85881	0.329217	-0.063369	0.99113	-0.114011	0.0588241	-0.0950444	0.293463	0.168616	1.29615	0.531249	-1.69447	-0.332294	-0.844138	-1.09738	-0.0254669	0.0574815	-0.479763	0.327101	-0.192447	-0.744902	-0.518487	-0.938305	-0.329417	0.504707	-0.316152	0.0538175	-1.15412	-0.546359	-1.85886	-1.01251	-1.55069	-1.69173	-1.46246
FANCM	DNA repair genes rest	0.375227	0.12968	-0.0353313	1.06691	1.21765	0.561421	-2.32447	-1.21223	0.15	0.183177	0.146482	-0.0438763	-0.155586	-2.66951	-0.980185	0.142731	-0.520323	-0.234135	-1.71753	-2.44008	-2.62561	-0.320213	-0.31427	-0.0960487	-0.610957	-0.262621	-0.642483	-0.349285	-0.359068	-1.81354	-2.82174	-1.42683	0.185162	-1.839
APTX	DNA repair genes rest	-0.126088	0.762252	0.995514	-0.445139	-0.0290903	0.367594	0.407431	-0.145965	-0.0299594	-1.33277	-0.18649	-0.340693	-1.38324	0.207373	-0.394214	0.265471	0.0639016	-0.107599	-0.295178	0.761711	0.608473	0.11599	0.150572	0.912435	0.315501	-0.546337	-0.818559	-0.37343	0.346875	0.173986	0.258742	0.178967	0.12807	0.69947
USP1	DNA repair genes rest	1.38146	-2.13449	2.12144	0.318046	0.490748	0.115703	0.178146	1.32095	0.311342	1.29615	0.745831	0.173307	0.0583244	-0.767342	-1.03878	-0.0572882	-0.0388192	0.242234	0.499339	-0.688377	-0.528484	0.59978	0.424383	0.495706	0.582999	-0.0699078	0.0378106	-0.123931	0.825908	-0.330989	-0.782932	0.192238	-0.121706	1.16909
PNKP	DNA repair genes rest	1.15838	-0.066459	1.42698	0.839288	-0.636479	-0.521992	-0.74875	-2.13632	-1.49445	-2.31142	-3.85658	-0.876411	0.913964	0.55	0.0965362	0.115456	-0.17364	-1.32085	-0.461859	0.0569682	-0.0163964	-1.10538	0.628149	-1.04619	1.07233	0.251281	0.397966	0.318729	-0.61119	-0.667639	-0.556779	-2.15231	-1.36345	-1.82207
PARP2	base-excision repair	0.684991	0.685982	0.318546	0.65969	0.193722	0.140847	0.270836	0.118984	-0.0547813	-0.334931	-0.364075	0.368771	-0.415998	0.626796	-1.03146	0.21092	0.00612111	-0.44999	-0.595205	0.286082	0.526173	0.314265	0.0932623	0.220665	0.289403	-0.0110232	0.445987	-1.14607	0.815102	0.555955	0.491748	0.289559	0.963037	-0.0451466
ATXN3	DNA repair genes rest	0.476657	-0.77979	1.55244	-2.0225	0.842873	1.0761	0.997718	1.1594	1.09944	1.40169	1.96673	0.12987	-0.127684	0.674055	0.52869	0.883713	0.250083	0.00404953	0.399329	0.129473	0.12077	-0.264696	0.43075	-0.654466	-0.134679	-0.781875	-1.32278	2.18595	0.739466	0.206357	0.176505	0.68769	1.12718	0.982932
POLR2D	DNA repair genes rest	-0.0207566	-0.501747	1.212	-0.4175	0.647908	1.05963	-0.621912	0.241766	-0.966987	0.538178	-1.01522	0.89725	0.486144	0.272354	-0.0719305	-0.161844	-0.1929	-0.636072	0.104858	0.170075	0.139059	0	0.277926	0.153989	0.295928	0.647413	1.1823	-0.284898	0.134372	-0.311567	0.436923	0.537285	0.763216	0.487931
GGN	DNA repair genes rest	0.285583	0.0616202	0.936784	0.329773	1.06394	-0.0755633	0.329377	-0.281671	0.640233	0.557367	0.457255	0.26018	0.672153	-0.418808	0.645884	0.00635437	0.885668	0.860025	1.08272	0.547098	0.443873	0.647366	0.418015	0.537379	0.191538	0.18169	0.397966	1.59037	0.717855	0.763124	0.690489	1.16987	0.192298	0.132546
ANKLE1	DNA repair genes rest	0.284762	1.15013	-0.00949433	0.416791	0.411304	0.486612	-0.441411	-0.301058	0.0320955	-2.20588	-1.74776	0.832095	0.876762	0.609074	0.946194	0.347297	0.808627	1.64157	0.332657	0.439791	0.0811441	0.0446117	-1.37768	0.437364	0.354647	0.0532144	-0.386372	0.270439	-0.128556	-0.143242	0.323847	0.347067	0.285073	0.183315
POLN	homologous recombination	1.45186	-0.580881	0.0949606	1.98053	1.03624	0.211602	0.265957	0.487329	0.28652	0.0584475	-0.260484	-0.789538	-1.01123	0.112855	-0.211099	-0.00273742	-0.411182	-0.546752	0.232648	0.41369	0.260985	1.41667	1.04842	-0.17106	-0.800163	-0.118086	0.0298072	0.230197	-0.175379	-0.473418	0.269022	0.38688	-0.371483	0.547162
MC1R	DNA repair genes rest	0.576967	0.0160506	0.51832	0.618272	0.112258	0.969419	0.958691	0.287001	-0.0733978	1.08507	-0.171691	0.368771	0.0211227	1.06985	1.23918	0.0336298	-0.956886	-0.0331668	-0.261841	0.782012	0.571895	-1.76365	0.220616	0.145654	-0.0629113	-0.626634	0.0138003	-0.952912	0.278442	-0.22093	0.64937	0.395728	0.313618	0.695239
ERCC5	DNA repair genes rest	-0.0820917	0.549218	0.190484	0.466715	0.608066	1.15634	-0.978035	-0.15889	0.47889	1.04669	0.671837	0.0429969	-0.750813	-0.867767	-0.0426319	-2.54389	0.365644	0.175245	0.277096	-3.33044	-2.99748	1.05978	-4.56153	-1.30456	-4.34941	5.02093	-1.1467	-0.309043	-4.80723	-0.589951	0.0462956	-0.634989	-0.557031	-0.421686
TEX264	DNA repair genes rest	2.36169	-0.303666	0.697487	0.229344	-0.579801	0.273054	-0.324329	-0.746948	-0.377466	-1.09291	-0.645251	0.528039	1.84401	0.804017	1.05606	0.692785	0.628866	-0.256465	0.471558	0.439791	0.395103	-0.415385	0.112365	1.02912	0.165441	0.422581	-0.386372	-0.381478	0.21361	0.491215	0.0565753	0.298407	-0.23589	0.242546
COPS8	DNA repair genes rest	1.53323	1.08234	0.164565	-0.526823	-0.14104	0.177098	0.426945	1.16586	1.6269	1.10426	1.101	2.94601	0.672153	1.82008	1.70063	-0.102747	0.397744	-0.345784	0.599348	-0.0532385	0.0293257	0.100129	1.35407	0.345684	0.139343	0.74377	2.05468	0.0772782	0.238823	3.85124	0.87895	-0.0466401	-0.521348	-0.980148
ZRANB3	DNA repair genes rest	0.717773	0.194917	0.513518	0.365143	0.685736	0.414922	-0.192612	0.0737492	-0.557425	-1.2752	-0.43067	0.0429969	-0.4625	0.047874	0.125835	0.251833	0.269343	0.443202	-1.16748	0.228079	0.626762	1.03598	-0.00862088	1.57087	-0.239069	-0.712285	-0.47441	0.238245	0.155982	-0.369833	0.258742	0.192238	0.470621	0.707932
ISG15	DNA repair genes rest	0.807799	1.34629	0.0345194	-0.721384	0.127929	0.604668	0.705014	-0.611242	-0.346439	-0.996959	-1.11881	-0.63027	-0.490401	-0.318383	-0.445487	0.379118	-0.398342	0.36877	0.0881902	0.373087	0.702965	-0.54228	0.226984	-0.271075	-0.07596	0.128158	0.0138003	0.841872	0.0695403	0.284045	-0.166151	0.117036	-0.678351	0.547162
DOT1L	DNA repair genes rest	-0.965502	0.772275	0.4547	0.255556	1.08746	1.0817	0.544026	0.616573	-0.0361649	0.423043	0.627441	-1.25286	0.346638	-0.0407365	0.440794	1.14283	0.795787	1.00145	0.45489	0.349886	0.160396	1.95598	-0.320638	-0.312748	-0.486994	-0.66946	-0.930607	-2.52234	-0.441908	4.52454	0.567133	1.3247	1.09149	1.19447
LIG3	nonhomologous end joining	-0.194464	1.32448	0.904063	0.400014	0.0448	-0.22886	0.285471	-0.288133	0.373397	0.518989	-1.17801	-0.00767914	-0.797315	-0.601936	-0.137852	-0.352772	-0.443282	0.562295	0.866038	0.0105654	0.422536	0.11599	0.0805269	-1.12954	0.106722	-0.524925	-0.106252	-0.727558	-0.0817332	-0.538158	0.0702816	-0.0908769	-0.307254	-0.379378
POLD4	DNA repair genes rest	0.372663	0.0758831	0.472083	0.989121	0.539957	0.816323	0.275714	-0.501385	-0.216124	0.279123	0.0206923	0.64387	-0.304392	-0.424715	0.265003	0.342751	0.256503	0.941901	-0.128496	0.300583	0.672484	-0.272627	-0.263329	0.945774	0.56995	-0.284033	-0.842569	-0.0595439	0.10916	0.471792	-0.618457	0.524014	-0.128843	0.746009
GADD45A	DNA repair genes rest	1.30005	1.16739	-0.387319	0.242838	0.737797	0.191762	0.524513	0.997842	0.447863	0.0680421	0.768029	0.448405	-0.639208	-0.247494	-0.152501	0.520041	-0.520323	0.0412659	1.1494	0.407889	0.587136	-0.637452	0.468957	-0.896168	-1.13943	-0.696225	-0.65849	1.37306	0.725059	1.06093	0.34098	0.652301	0.570531	0.115623
USP28	DNA repair genes rest	1.79393	0.15388	0.40215	-0.154361	0.235622	0.360398	1.24652	0.920295	1.29181	2.05413	1.33778	1.18683	1.39759	1.31796	1.75923	0.64278	0.506885	0.614398	1.00494	0.619602	0.620665	0.67909	0.0868946	-1.22122	-0.0629113	-0.289387	-0.114255	1.46964	0.678236	0.698384	0.32042	1.22738	-0.171661	0.911009
MPG	base-excision repair	1.4494	-0.0336982	0.367117	0.570483	0.767227	0.233096	1.01723	1.15293	0.559562	1.30575	1.57456	0.318095	-1.00192	0.290076	0.316275	0.0290839	-0.013139	1.00145	0.693801	0.671805	0.43168	0.425298	1.02931	-0.104383	-0.369556	-0.235855	0.0298072	0.962598	0.490945	0.193409	0.508881	0.577098	0.327891	0.196008
PIAS4	nonhomologous end joining	0.110408	0.918015	0.780513	0.137588	0.207312	0.264085	0.383039	1.66991	1.00636	1.91021	0.864221	1.09271	0.300136	-0.371549	1.7519	0.115456	0.269343	0.718603	0.804922	0.277381	0.315851	0.369782	0.965637	-0.196064	-0.63053	-0.476746	-0.202293	0.616518	-0.44551	0.18046	0.601398	0.249746	-0.0788873	-0.176301
TONSL	homologous recombination	0.018225	0.372446	0.320147	0.289271	1.61034	0.687404	-0.182856	1.13355	0.41063	0.23115	0.590444	0.26018	-0.722912	-0.909119	0.51404	-0.239124	-1.00183	-1.73768	-0.0395991	0.547098	-0.3395	-1.08952	-2.09086	-3.02982	0.237209	0.0639207	0.0858313	0.181907	-0.438306	-1.41215	0.0771347	-0.471313	-0.0860238	-0.362455
SPATA22	DNA repair genes rest	-0.354133	1.68667	-0.137848	0.530645	0.438706	0.891934	0.129362	-0.0878055	-0.240946	-0.72831	0.531249	0.281898	-0.509002	-0.247494	0.0818869	0.201828	0.667386	-0.159702	0.0381857	0.42239	0.507884	0.0921976	0.679091	0.270673	0.22416	-0.487453	-0.554445	-0.872428	0.602599	0.873183	0.371819	0.594793	-0.471393	0.267931
C19orf57	DNA repair genes rest	0.901379	-0.228092	1.73583	-0.287679	0.155549	-0.101582	0.641594	-0.139503	0.317548	0.173583	-0.164292	0.89001	0.300136	0.485019	1.10001	0.692785	-0.571683	-1.94609	0.554899	0.346986	0.230503	1.50391	0.685458	-0.987849	-0.800163	-0.4821	-0.362362	1.73524	-0.17898	0.426474	-0.104473	0.63903	0.0424326	0.0479305
GINS2	DNA repair genes rest	-0.551631	0.419117	0.771243	1.75609	0.555864	0.581911	0.10497	-0.908503	-0.904933	-1.14088	-0.0976977	0.166067	-0.127684	-0.158884	-0.00600874	0.13364	0	0.644171	-0.522976	0	0	0.11599	0	0.0456391	1.43769	0.850832	1.47043	-0.783896	0.303654	1.00914	0.55	0.550556	0.984447	0.0817767
MCMDC2	DNA repair genes rest	0.14573	-0.302345	0.434382	3.08103	0.320738	0.882055	0.622081	-0.443226	-0.650508	-1.06412	0.16868	0.426687	-0.220689	0.0774108	-0.364916	-0.216395	-0.10302	-1.27619	0.210424	0.24838	0.270129	1.08357	-0.976511	-0.46277	-0.00419218	-0.776522	-1.29877	0.600421	0.757474	0.45237	0.13196	0.360338	0.120934	0.411777
PARK7	DNA repair genes rest	0.4134	-0.637905	0.826483	1.00145	0.790062	1.13032	0.217173	0.881522	0.993945	0.835611	-0.127295	0.535278	-0.24859	-0.082088	0.243029	0.379118	0.962708	-0.0554966	0.504895	0.216478	0.419488	-0.581935	-0.0404594	-0.0377067	-0.610957	-0.412509	-0.0422239	-1.59678	0.300052	0.555955	0.608251	0.908874	0.948764	0.272162
TOPBP1	DNA repair genes rest	0.129986	1.20404	0.0543034	1.43924	0.769729	0.112933	0.153754	-0.24936	-1.06007	-0.0374986	-0.00150578	-1.41213	-2.14588	-1.03908	-2.07156	-0.871004	0.461945	0.32411	-0.72855	0.497795	0.392055	-0.502625	-0.180549	-0.312748	-0.336934	0.112099	-0.0822411	-3.01329	0.310857	0.905553	-0.118179	0.0639518	0.427802	-1.43284
ACTR5	DNA repair genes rest	1.16242	0.616787	0.250103	-1.38839	0.502466	1.21493	-0.275545	-0.126579	-1.2028	0.221556	-0.497264	-0.347932	-0.481101	-1.70661	-2.08621	0.415485	0.898508	0.71116	0.321545	-0.508566	-0.35474	0.234955	-1.00198	-1.69629	0.556902	0.122805	-0.842569	-0.904621	0.372087	-1.33447	-0.498527	-0.0554875	-0.72117	-0.569763
USP3	DNA repair genes rest	-0.193023	1.31484	0.732698	-0.604088	-0.249879	1.05601	0.719649	0.493791	0.745726	0.566962	-0.77844	0.491842	-1.70876	-0.725991	-0.511409	-0.0436505	-0.302041	-0.115043	0.260428	0.442691	0.736495	0.227024	0.475324	-0.362755	-0.134679	-0.471393	0.0538175	0.149713	-0.0601227	0.303467	-0.101046	0.342644	0.306482	0.280623
RAD9B	DNA repair genes rest	2.04763	1.31647	-1.10503	0.0489465	1.32163	0.433142	0.680622	0.25469	0.441657	-0.0662824	0.250073	-0.174186	-0.806616	0.892627	-0.240397	0.260925	0.262923	0.860025	0.165975	0.625402	0.425584	0.369782	-0.0659302	-1.27122	-0.402177	-0.289387	0.0858313	0.721147	0.433317	0.35526	0.101121	0.209933	-0.342937	0.97447
XRCC1	nonhomologous end joining	0.604418	1.28767	-0.0181393	0.328173	0.0821637	0.90141	0.0805781	-2.62744	0.491301	0.614935	0.213076	1.21578	0.0676248	-1.15723	0.850974	0.479128	-1.06603	-2.61598	0.966047	0.210677	0.151251	0.282541	-0.0404594	0.287342	-0.597908	-0.557044	-0.89059	-1.12193	-3.55022	-0.946023	-0.827477	-5.20907	-0.906718	-6.16708
NSMCE1	homologous recombination	0.518551	0.471515	-0.580291	1.16022	1.5039	1.37181	0.183025	0	0.758137	0.931557	0.427658	-0.514439	0.737256	-0.531048	-0.189125	-0.0527423	-0.590943	0.882355	0.0937463	0.573199	0.0933367	0.52047	-1.2949	-0.687804	2.65122	1.63774	2.72697	-0.56659	0.307256	-0.104397	0.00860348	0.38688	1.01299	-0.489378
CINP	DNA repair genes rest	1.64496	0.424046	-0.0730076	0.105821	0.822222	0.699024	0.997718	0.836287	1.22975	-0.833851	0.0576892	-0.521679	-0.388096	-0.395178	-0.408864	0.0109003	0.365644	-0.0778264	0.382661	0.494895	0.523125	0.655297	1.11209	1.24582	3.09487	1.85187	3.24719	-0.115882	0.469334	0.769598	0.296435	1.0637	1.29131	0.619085
PIF1	DNA repair genes rest	0.2281	0.556019	1.33157	0.0754385	-0.0870962	0.384772	0.724527	-1.15407	0.404424	0.518989	-0.364075	0.701785	1.21158	0.414131	0.279652	0.538224	0.538985	1.03122	-0.617429	0.541297	0.136011	-1.00228	0.169675	0.579052	0.661291	-0.508865	0.469997	-0.550494	0.285645	0.154564	0.0805612	0.267441	0.227981	0.339854
RNF111	DNA repair genes rest	0.121649	1.0037	0.734143	0.977968	-0.595676	0.801489	0.134241	-0.301058	-1.50686	0.317502	-0.756242	-2.54148	-1.51345	-0.501511	-0.255046	-0.325496	-0.507483	-1.17199	0.527119	0.544198	0.462162	-0.534349	-0.632655	-0.737811	0.198063	-0.423215	-0.794548	0.954549	0.0119123	2.31689	-0.858316	0.218781	0.320755	-0.210147
ZFYVE26	homologous recombination	1.55826	-0.286958	1.35832	1.47873	-0.751699	0.0613455	0.178146	-0.275209	0.447863	-0.795472	-0.867233	-0.239341	-0.220689	0.809924	-0.137852	-0.157298	-0.10302	0.867469	0.388217	0.526797	0.355477	0.330127	0.239719	-0.287744	0.0153809	-0.396449	-0.0742377	1.45355	0.382892	0.763124	0.262169	0.515167	-0.671214	0.542931
RHNO1	DNA repair genes rest	1.91987	0.331062	0.252081	0.97873	-0.193283	0.54135	-0.421897	-0.837419	-1.36414	-2.1675	-1.76256	0.528039	-0.499702	-0.0289217	0.191756	0.360934	0.0125412	-0.926359	-1.15081	0.41079	-0.0407816	-0.328144	0.118733	-1.26289	-0.52614	0.417228	-0.250314	-0.671219	0.256831	0.72428	0.138813	-0.254553	0.720397	-0.298993
ZSWIM7	homologous recombination	0.751953	-0.225983	0.433004	1.23157	1.05708	0.974643	0.709892	0.112522	0.305137	1.10426	-0.438069	-1.58588	0.532646	-0.879582	-0.870316	-0.193665	-0.334141	-0.0778264	-0.511864	0.384688	0.294514	0.242886	0.424383	-0.0960487	-0.637054	-0.139499	-0.386372	0.423358	0.058735	0.135142	-0.135312	-0.0422164	-0.0574779	-0.912456
TRIM28	DNA repair genes rest	1.49466	0.825499	0.199509	-0.190555	0.701816	0.34758	-0.0560172	-0.669402	-1.19659	-1.02574	-1.85875	-0.521679	-0.174186	0.585444	0.257678	-0.14366	-0.590943	0.391099	0.449334	0.573199	0.574943	-0.526418	0.277926	1.87925	-0.0694357	-0.535631	-1.28276	-0.220511	-0.766066	0.122194	-0.234682	0.249746	-0.813944	0.0860075
PMS1	DNA repair genes rest	1.26757	0.022524	0.511784	0.824603	0.511909	0.77892	0.10497	0.338699	-0.123042	-0.411688	-0.156893	-0.550637	0.235033	1.1112	-0.211099	0.297292	0.250083	0.934458	0.143751	0.300583	0.014085	-1.66055	0.589943	0.170658	0.11977	-0.326859	-0.234307	-0.791944	0.310857	0.128668	0.0223097	0.0329861	-0.564167	0.652931
RPS3	DNA repair genes rest	2.09864	0.406176	1.90791	-1.89421	-0.302417	-0.589432	0.822095	0	1.45936	0	1.44877	0.441166	-0.220689	0.142392	0.52869	0.497311	0.410584	0	0.854926	0.541297	0.474354	0	-0.20602	-0.146056	1.47683	1.0489	2.07869	-0.86438	0.285645	0.840813	0.197064	0.944264	1.26991	0.183315
FAM111A	DNA repair genes rest	-0.543766	0.656134	1.21892	-0.337284	1.12244	0.706826	1.00747	0.745816	0.298931	1.35372	1.33038	0.0212786	-0.304392	0.00652245	-0.137852	0.270016	0.526145	1.46293	0.332657	0.520996	0.379862	0.877364	-0.174181	0.00396624	-0.199923	0.35299	1.04625	-0.86438	0.426113	-0.12382	0.529441	0.227628	-0.392892	0.437162
MGME1	DNA repair genes rest	1.51788	-0.534513	1.33609	1.30437	-0.650717	0.741885	0.905028	1.26279	-0.0609868	0.864394	0.945614	-0.166947	-1.19723	-0.164791	-0.379565	0.279108	-0.757865	-0.993348	0.649352	0.468793	0.507884	0.425298	-0.645391	-0.37109	0.0219052	-0.55169	-0.70651	-0.985105	0.490945	0.543007	0.608251	0.462083	-0.0860238	0.128315
FBXO6	DNA repair genes rest	0.217702	0.372556	1.19678	-0.11338	1.06836	0.43414	-0.275545	0.506716	-0.271973	-1.14088	-0.171691	0.694546	0.858162	0.561815	0.990142	0.597321	1.03333	0.338997	-0.15072	0.364387	0.501788	0.480815	0.851018	-0.146056	0.211111	-0.0217295	0.798138	1.05918	0.580989	-0.110871	0.872097	0.647877	0.677578	0.509085
DCLRE1C	nonhomologous end joining	1.51031	-0.26343	0.709758	-0.121831	1.24608	0.702573	0.173268	-0.889116	-2.07156	0.624529	-2.78367	-2.4908	-1.85756	-0.401086	-2.6209	-0.125477	-2.57474	-0.152259	0.488226	0.544198	0.51398	-0.581935	-0.92557	-0.812823	-0.186874	-0.423215	-2.40324	-0.188318	0.62421	0.523585	0.155946	-5.66471	0.948764	1.09716
NUDT1	DNA repair genes rest	0.570048	0.597596	0.807988	2.46944	0.570893	-0.386409	0.548905	-0.0231836	0.658849	0.288718	0.0576892	1.3099	1.06277	0.307798	0.865623	0.64278	0.506885	0.458089	-0.0507112	0.407889	0.324996	0.552194	1.61514	0.42903	-0.506567	0.235221	1.53446	-1.5002	0.33607	0.0121353	0.642517	0.360338	0.299346	-0.0113004
POLR2L	DNA repair genes rest	0.215592	1.78183	1.04353	0.182185	2.42153	-2.05355	0.465972	0.506716	0.199644	0.0488529	-0.0533014	0.25294	1.09997	-0.371549	0.0013159	0.401847	0	0.32411	0	0	0	0.837709	0.0550561	-0.587789	0.145868	0.4547	2.03067	-0.896573	0.635015	0.536533	0.258742	0.616912	0.192298	0.3737
POLR2H	DNA repair genes rest	0.331136	0.424349	0.801831	0.122903	1.36448	0.677191	0.661108	0.500253	0.503712	0.624529	0.501652	-0.275538	-1.00192	-0.495603	-1.2512	-0.634617	-0.372662	-1.23898	-0.0784915	0.352786	0.33414	-0.470902	-1.14207	-0.77115	-0.624005	-0.760463	0.550031	-0.27685	0.073142	-0.318041	0.279302	0.103765	-0.292981	0.720624
CHD1L	DNA repair genes rest	0.854608	1.2242	1.58414	-0.550666	-0.584077	-0.12318	0.114727	-0.0748811	0.373397	0.0200691	-0.837635	1.36057	0.82096	0.231002	0.792377	1.20193	0.956288	-0.717947	-0.367407	0.262881	0.64505	-0.439178	-0.428889	-0.996183	-0.539189	-0.535631	-0.178283	-0.0434472	-0.276228	-0.376307	0.13196	-0.533245	0.384983	1.70639
INO80E	DNA repair genes rest	0.781748	1.07876	1.19813	-0.209403	-0.184845	0.294948	0.265957	0.590724	0.106561	-0.430877	-0.911629	-0.239341	0.38384	1.02259	0.3236	0.733698	0.962708	1.84998	-0.628541	0.143973	0.428632	-0.0902148	1.51963	1.23748	-1.06766	-0.166264	0.109842	0.238245	0.44052	0.879657	0.570559	0.793859	0.791762	0.141008
ZBTB7A	nonhomologous end joining	0.903459	0.901081	0.762352	0.213364	0.341917	0.470254	0.500121	1.56005	0.888452	-0.0470932	1.70035	-0.12351	0.244333	-0.365641	0.294301	-0.42096	0.262923	0.316667	0.443778	0.338285	0.239648	1.27391	0.0423207	0.354019	-0.545713	0.0799801	-0.122258	-0.582687	-0.658013	0.277571	-0.666429	-0.0156744	-0.749715	-0.0113004
CSNK1E	DNA repair genes rest	1.63883	0.961519	0.915511	-0.813168	0.00196422	0.30297	0.734284	0.674732	-0.0423703	0.403853	1.60416	0.694546	0.439642	0.579537	0.374872	0.888259	0.519725	0.264564	0.84937	0.25128	0.577991	0.702883	1.29039	-0.0377067	-0.650103	-0.508865	-0.730521	0.447503	0.739466	-0.033183	0.0394425	0.174544	1.14145	0.547162
RFC5	DNA repair genes rest	-1.4745	0.0797654	3.70861	-0.539333	-0.765846	0.496637	0.0220373	-0.0878055	0.0507119	-0.171823	0.486853	-0.195904	-1.70876	-0.536955	-0.635927	-0.06638	0.359224	0.272007	-0.100716	0.352786	-0.0133483	0.425298	1.67245	0.387357	1.50946	1.59492	2.45485	-0.727558	0.27484	-0.318041	0.210771	0.0462571	-0.121706	-0.0874544
ETAA1	DNA repair genes rest	3.22187	1.71387	0.533947	-0.575694	-1.06634	-0.601922	-0.436533	-1.4901	-0.706357	-0.37331	-0.386273	-0.471003	-0.0160791	0.396408	0.199081	-0.170936	0.545405	0.994004	0.0159615	0.152674	0.36767	0.401506	0.589943	0.604056	0.126295	-0.407156	-0.610469	-0.228559	0.390096	-0.758276	0.200491	-0.0245217	0.456348	-0.44284
UNG	base-excision repair	0.6099	1.76038	0.246146	-0.572971	0.653526	0.865815	0.504999	0.545489	1.00015	0.35588	0.583045	0.687306	-0.146285	-0.147069	0.396846	0.579137	0.750847	0.592068	0.304876	0.520996	0.565799	0.988398	1.25218	-0.237737	0.648243	0.0532144	0.101838	0.624566	0.292849	-0.0202349	0.169652	0.563827	-0.250163	0.593701
TICRR	DNA repair genes rest	0.375666	1.72535	-1.1478	1.4558	1.07996	1.92382	0.339133	-0.630629	-0.613275	0.739665	0.464655	-0.181425	1.43479	-0.0702733	0.579962	0.0563592	0.481205	-0.353227	0.293764	0.480394	0.446921	-0.45504	0.386176	1.47085	0.543853	0.037155	0.862166	-0.309043	0.483741	1.23573	-0.183284	-0.228011	0.770352	-0.413224
EP300	DNA repair genes rest	0.0763824	0.81421	1.02884	0.664559	0.150623	1.15747	1.50019	1.10124	1.67655	1.13304	1.00481	0.238462	-0.00677862	-0.152976	1.17326	0.21092	1.34149	0.443202	-0.639653	1.32434	0.855372	0.528401	0.730032	3.78787	-1.33516	-1.09236	-1.24274	1.83987	1.16447	-2.11135	0.474616	1.24065	1.49114	0.627547
RBM17	DNA repair genes rest	1.88637	0.145639	1.23172	-0.887011	1.02924	0.175645	-0.412141	0.416245	-0.818056	-1.93723	-0.245685	-0.290017	1.28598	0.733128	1.50287	0.570046	0.102422	1.19497	-0.27851	0.91542	0.181733	-0.185387	2.36016	2.38766	0.465561	0.872245	0.622063	1.18795	-0.0889367	0.38763	0.351259	-0.312061	0.677578	0.322931
RECQL5	homologous recombination	1.36558	1.34279	0.672746	-0.92033	0.151619	0.751093	0.417188	-0.0684189	-0.0609868	0.806827	0.568246	-0.0583552	0.514046	0.195558	0.279652	0.065451	-0.411182	0.763263	-0.200725	-0.198247	0.54751	-0.447109	0.112365	-0.279409	0.152392	-0.605222	-0.762534	-0.751703	0.364884	-0.751802	0.152519	-0.126266	0.363574	-0.112839
RAD23B	DNA repair genes rest	1.11251	0.0643516	1.1192	1.71418	-0.0476311	0.771486	-0.836562	-0.242898	0.801575	-1.21764	-0.208688	2.0266	0.541947	-0.0348291	0.953519	0.183644	0.609606	0.912128	1.07717	0.268681	0.117722	0.782192	0.00411451	-0.0460412	0.713486	0.176337	-0.250314	-0.808041	0.537768	-1.21793	0.337553	-0.00682702	0.292209	0.445623
USP45	DNA repair genes rest	0.231049	0.770595	1.64496	-0.91936	0.51734	0.820241	0.695257	0.0155895	0.640233	-0.670743	0.0502898	-0.116271	-0.750813	0.514556	0.0013159	0.54277	0.481205	-0.010837	-0.400743	0.5906	0.590184	-0.161594	0.195145	0.312346	0.0871487	-0.0324358	-0.170279	-1.29899	0.271238	0.646592	0.313567	0.550556	0.335028	-0.0451466
POLR2F	DNA repair genes rest	1.6822	0.382001	2.46377	0.0737552	-1.26103	-0.385874	0.568418	0	0	0	0	0.0864335	0.941866	0.485019	1.12199	0.00180848	-1.38703	0	0.388217	0	0	0.187369	0	0	0	0	1.55847	-0.687316	0.444122	0.186934	0.484895	0.280712	0.406393	0.314469
FH	DNA repair genes rest	1.06298	0.822608	0.992113	-1.03241	1.45623	0.460436	0.329377	0.241766	0.298931	0.0680421	0.464655	0.701785	-0.109083	0.561815	0.382197	0.192736	0.821467	0.205018	-0.51742	0.181676	0.056759	0.338058	0.424383	1.26249	0.465561	-0.0217295	-0.226303	0.326777	0.0407263	0.219305	-0.1079	-0.360721	0.277936	0.365239
STUB1	DNA repair genes rest	-0.0700226	0.209392	0.757728	-0.733784	1.30321	2.55335	0.446458	1.37265	1.72619	0.413448	1.01961	-0.398608	1.14648	0.0124298	0.477417	0.492765	-0.828485	-0.591412	1.03272	0.509395	0.510932	1.74184	-0.0468271	-0.254406	0.0153809	0.567116	0.68609	0.817727	-0.0781315	0.374682	0.334127	0.944264	0.37071	0.365239
PAXIP1	nonhomologous end joining	0.409279	1.19226	1.48529	0.250361	0.0247718	0.413586	0.0610645	-1.81321	-0.582247	0.298313	-1.11141	-3.44641	2.22533	-1.6121	0.572637	-1.4847	-0.250681	-1.90887	0.66602	-0.894289	-0.91255	-4.30949	0.545369	2.80439	-0.22602	-0.921057	-1.67493	-0.268801	-0.967764	1.63712	-1.21468	0.00202034	-0.107433	-2.68938
KDM4D	homologous recombination	1.45326	0.484154	1.86925	-0.211814	-0.0557506	0.0629394	0.129362	0.526102	0.187233	0.518989	-0.216088	0.578715	0.690754	0.34915	0.177107	0.506403	0.744427	0.547408	1.14384	-0.0503383	0.574943	0.258748	0.774606	-0.17106	0.204587	-0.530278	-0.570452	0.383116	0.00470878	0.329363	0.159372	0.426693	-0.0574779	0.737547
HMGA2	base-excision repair	0.962594	0.822966	1.4571	-0.0635985	0.740298	0.298016	0.524513	1.57944	0.665055	1.27696	1.18979	1.04928	1.08137	0.644518	1.40765	0.838254	0.712326	0.316667	0.871594	0.297683	0.541414	1.78943	-0.282432	0.52071	-0.186874	-0.594516	-0.418386	0.849921	0.044328	0.251675	0.0223097	0.333796	-0.0860238	0.289085
MCM6	DNA repair genes rest	0.661133	1.15969	1.92354	1.22824	0.168668	-0.735831	1.08065	0.0995979	1.3973	1.99656	0.27967	0.998602	0.886063	0.798109	0.51404	0.11091	0.108842	-0.516979	-0.834115	-0.337456	0.0537108	0.211162	0.226984	0.470703	0.106722	-0.305446	-0.522431	0.777485	0.390096	-0.402203	0.289581	0.240899	-0.0217956	-0.98861
UVSSA	DNA repair genes rest	1.76134	0.555936	1.0323	-0.00934213	0.965463	0.378611	-2.37814	0.623035	0.41063	1.27696	0.553447	-0.116271	-1.23444	-0.832323	-0.819043	-8.00806	-0.488223	-0.680731	0.999384	-3.44064	-3.31449	0.219093	-2.70853	0.637394	-5.02142	5.3903	0.0458141	-1.74165	-6.15428	-0.441048	0.656223	0.373609	-0.00752264	0.471008
MCM5	DNA repair genes rest	0.0690964	1.17403	1.58474	0.134222	0.446921	0.625375	-0.00235473	0.215917	0.323753	0.0296637	0.871621	-0.398608	0.839561	-0.105717	-0.921588	0.0109003	1.45705	0.889798	0.0492978	0.225178	0.306707	-1.04986	-0.568978	-0.629462	0.72001	1.18808	1.93463	-0.647074	0.264035	0.128668	0.262169	0.0241387	-0.428574	-0.269378
APEX1	base-excision repair	1.56782	1.77811	0.494757	0.896921	0.484148	-0.14528	-0.124315	-0.578932	-0.178891	-1.33277	0.620042	0.144349	-0.25789	-2.08468	0.858298	0.433669	-2.32436	0.249677	-0.589649	0.344086	0.111626	-0.605728	-0.14871	-0.337752	2.36415	-0.449981	-0.154272	-0.86438	-0.928144	-0.622321	0.423217	-1.65686	1.25563	-0.108608
GTF2H5	DNA repair genes rest	1.43159	0.924128	0.233008	0.924976	1.06927	0.973002	-2.30008	-0.507848	0.813986	0.0680421	-0.260484	0.202264	-0.0439804	-0.962285	-0.196449	-6.1988	0.217983	-0.167146	-1.27304	-2.7156	-3.61625	0.345989	-5.02637	-1.97133	-5.46507	5.67937	-0.9146	0.254342	-7.15917	1.417	0.159372	0.245323	0.720397	-0.582455
UFL1	DNA repair genes rest	-0.288142	0.965705	2.09019	0.357094	0.0219561	0.705587	0.173268	0.487329	0.298931	0.116015	-0.393673	0.752461	0.0583244	-0.850045	0.484742	-1.0983	1.18099	0.0189361	0.254872	0.143973	0.526173	-0.439178	-0.524404	-0.271075	0.811351	0.240574	0.542028	-0.083689	-0.395085	1.52706	-0.173004	-0.435924	1.43404	0.267931
ERCC3	DNA repair genes rest	0.262462	0.847527	1.51054	-0.223791	0.017048	1.55665	0.544026	-0.0167214	0.882247	0.221556	-0.467666	0.0574757	1.24878	0.183743	-0.298994	-0.639163	-0.963306	-1.17199	0.00484937	-0.175046	-0.379125	0.409437	-0.307903	-0.362755	-0.643578	2.64413	1.07826	0.75334	-0.902932	0.717806	0.197064	0.444388	-0.100297	0.124084
HINFP	DNA repair genes rest	1.86149	0.0452427	-0.333391	-0.620193	3.38264	1.65437	0.187903	0	0.758137	0.557367	1.19719	0.441166	0.309436	0.201465	0.0452637	0.18819	0.372064	0.75582	0.238204	0.457192	0.754784	0.972536	0.812812	0	1.98573	1.24696	2.20675	1.09137	0.699846	0.225779	0.0634284	0.696538	0.698988	0.356777
NFRKB	DNA repair genes rest	0.121154	0.950423	1.7451	1.98655	-0.425871	0.559811	0.34889	-0.242898	-1.85437	0.116015	0.412859	-0.666467	0.681453	-0.0761806	-0.98751	-0.239124	-0.546003	-0.375557	0.0770781	0.103371	-0.028589	-1.40676	0.220616	-0.804488	-0.643578	-0.589162	-0.570452	-0.212463	0.199203	-0.039657	-0.131885	-0.343027	-0.885308	-0.17207
CRY2	DNA repair genes rest	-0.657802	0.62882	1.29341	0.165241	1.8819	1.5751	0.178146	0.584262	-0.35885	0.000879855	0.901218	1.23026	1.6859	1.15255	0.396846	0.89735	-0.590943	-0.167146	0.910487	0.428191	0.565799	0.790123	-0.900099	-1.88798	-1.26992	-1.57949	-2.01908	-0.0917373	0.0551333	0.530059	0.0531488	-0.135114	-0.121706	0.885624
CIB1	DNA repair genes rest	1.67725	0.392601	2.0989	-0.2682	0.144896	0.080583	0.856244	0.887985	0.528534	1.27696	1.58936	-0.854693	-0.936822	-0.371549	-0.672551	-0.0936554	-0.391922	0.480419	-0.195169	0.117872	0.523125	-0.0981458	0.239719	0.245669	-0.48047	-0.664106	-0.666493	-1.42776	0.13077	-0.0849753	-0.00852932	0.378033	0.384983	0.377931
ERCC2	DNA repair genes rest	0.985091	1.90403	0.529835	-1.06227	0.0587466	1.68906	-2.3196	-0.436763	-0.284384	-0.881824	-0.0311033	0.166067	-0.434599	-0.21205	-1.02413	-1.83473	0.616026	0.770706	-0.0451552	0.286082	0.151251	-1.46227	1.04205	0.854093	0.32855	4.58197	4.35967	1.12356	-0.0637245	0.439422	0.364966	0.391304	0.848854	0.902547
INO80D	DNA repair genes rest	0.615685	0.975369	0.45779	0.132982	2.14173	1.14572	0.417188	0.345161	-0.135453	-1.11209	-0.119896	-0.557876	0.997668	0.916256	-0.0499566	0.065451	-0.963306	-0.844483	0.0270736	0.317984	0.404247	-1.01814	0.0805269	0.504041	-0.363031	0.00503618	0.526021	0.391164	0.426113	-0.499314	0.663076	0.484201	-1.16363	0.610624
EPC2	DNA repair genes rest	0.357294	0.291495	1.9826	0.908905	0.74835	0.561368	-0.0608956	0.590724	-0.141658	0.192772	0.338865	0.940686	-0.146285	0.0833182	-0.0646058	0.688239	0.596766	0.100812	0.304876	0.271581	0.41644	-1.07366	0.125101	-1.32957	0.733059	0.427934	0.285918	0.970646	0.29645	0.0768758	0.245036	0.709809	-0.499939	0.280623
KIN	DNA repair genes rest	0.951818	1.55021	0.953812	-0.650873	1.11353	0.705754	0.383039	-0.320444	-0.0609868	0.461421	0.620042	0.998602	2.53224	0.75085	1.15861	0.333659	1.30939	1.00889	0.065966	0.474593	0.142107	-0.225041	0.220616	-0.229402	0.77873	0.0532144	1.55847	0.785534	0.0371245	-0.771224	0.484895	0.271865	-0.84249	0.1537
COPS3	DNA repair genes rest	0.757776	0.631298	1.67793	-0.0550609	0.548545	1.09961	-0.104801	-0.772797	0.466479	-0.689932	-0.282682	2.21483	0.346638	1.68421	1.89107	0.183644	-0.385502	-0.42766	-0.217393	0.645704	0.209166	0.472884	-0.218755	0.287342	-0.519616	0.465406	1.12628	0.0853265	0.0371245	2.95782	0.731608	0.187815	-0.421438	0.394854
PARP10	DNA repair genes rest	0.781332	1.56838	1.27249	1.49854	0.390261	-0.0264099	-0.197491	-0.0490324	0.0445064	-0.258175	-0.230886	1.09995	0.17923	1.21162	0.448119	0.379118	0.802207	2.05839	0.488226	0.602201	0.776121	0.35392	0.169675	-0.362755	0.47861	-0.144852	0.566038	1.36502	0.386494	-0.305093	0.553427	0.475354	0.327891	0.640239
NSMCE2	nonhomologous end joining	-0.719659	1.78276	2.56914	-2.38084	1.23534	0.342614	0.265957	0.177144	-0.129247	0.37507	-0.208688	-0.318975	0.486144	0.195558	0.250354	0.406393	-0.205741	-0.747721	0.577123	0.309283	0.358525	0.821847	0.710929	0.729075	1.71171	0.770535	1.90261	1.64671	0.408105	-0.369833	0.351259	0.395728	0.549122	0.762932
SSRP1	DNA repair genes rest	-0.560478	1.44326	2.1559	1.14983	-0.940155	1.1934	0.826974	-0.165352	0.125178	0.873989	2.3367	0.419447	0.718655	0.739036	0.162458	0.451852	-0.462542	-0.316011	0.888263	-0.125743	0.501788	0.203231	-0.651758	-0.687804	0.198063	-0.29474	1.04625	0.310681	0.64582	0.99619	0.567133	0.608064	0.770352	0.0690844
USP7	DNA repair genes rest	1.4249	1.36391	0.822837	-0.345036	0.741254	1.05163	0.44158	-0.430301	-0.0485758	0.614935	-0.0607008	-0.456524	-0.908921	-0.531048	0.550664	-3.83948	0.834307	0.495305	1.11606	-0.430261	-1.02228	-2.34261	-1.15481	-4.65506	-3.71655	-0.66946	-0.882586	-1.5163	-2.31122	-2.63575	-0.303213	-1.18795	-3.69708	-0.671301
PSMD14	nonhomologous end joining	0.510913	0.672655	0.67697	0.554668	0.596289	2.65424	1.15383	0	0	0	0	-0.0945523	-1.12283	0.75085	0.250354	-0.193665	0	0.197575	0.760473	0	0	0	0	-0.762815	0	0	0	0.568228	0.775483	0.335837	0.618531	0.537285	1.10577	0.602162
MSH6	DNA repair genes rest	0.191318	0.612575	0.0855132	1.61076	2.53638	2.01571	0.0756997	-1.65812	-0.160275	-1.16966	-0.674849	-1.13703	-1.33674	4.62608	-1.03146	0.497311	0.410584	-0.650958	0.543787	0.349886	0.392055	0.250817	-0.0850333	0.112316	0.289403	-0.246561	-0.794548	-1.74165	0.523361	0.0639277	2.98286	0.515167	-0.414301	-1.65707
NIPBL	DNA repair genes rest	1.06408	2.12634	0.171856	2.34378	1.71601	-0.428233	-1.05609	-1.74859	-1.46963	-0.843446	-0.704446	-0.927087	0.486144	-1.08634	-1.09005	-0.0618341	0.140942	0.0710389	1.16051	-0.114142	0.0841923	-0.756417	1.18851	1.57087	1.58775	0.0157425	-0.0902446	0.133617	0.678236	1.1192	-0.121606	0.608064	0.456348	0.196008
POLR2J	DNA repair genes rest	1.02687	2.40474	0.00586159	-1.75962	2.52032	1.00009	0.285471	0	-0.42711	0	0.331466	-0.00767914	0.634951	-0.152976	0.894921	-0.339134	0	0	0	0	0	-0.185387	0	0	0	0	0	-0.534397	0.13077	-0.240352	0.361539	-0.219164	0.556258	0.538701
EXO1	DNA repair genes rest	1.35034	0.924651	1.75008	0.281207	0.308356	0.570566	0.422066	1.88962	1.36627	2.58183	1.70035	0.578715	1.86261	0.827646	0.0965362	-0.916463	0.404164	0.249677	0.371549	-1.0857	-1.14726	1.14702	-1.32037	-0.196064	-0.389129	-0.963882	-1.23474	-0.292946	-2.37965	-1.23088	-1.68412	-1.14814	0.584804	0.559854
DDB1	DNA repair genes rest	1.21199	-0.31612	2.70207	0.574348	0.772777	0.308362	0.344012	1.41788	0.658849	0.336691	-0.0828989	0.0864335	-0.24859	-0.0998101	-0.108554	0.0381757	1.11679	0.897242	0.260428	0.364387	0.273177	1.35322	1.14393	-0.804488	-0.115106	1.42362	1.56647	-0.0595439	0.159584	-1.60638	0.258742	-0.378416	-0.285845	0.403316
COPS4	DNA repair genes rest	0.296226	1.3839	0.852336	2.37932	0.844147	0.955824	0.524513	1.45019	1.21734	1.48804	1.92973	0.607673	1.22088	0.833553	1.37835	0.401847	1.21309	0.822809	-0.106272	0.0569682	-0.049926	0.972536	-0.416154	-1.69629	0.00233217	-0.0377889	0.694094	1.82377	0.029921	4.82882	0.711048	-0.953494	-0.813944	-0.252455
RTEL1	DNA repair genes rest	0.618483	0.77668	1.00658	0.61271	1.16456	1.89914	0.153754	0.157758	-1.01663	-0.277364	0.27967	-0.789538	1.6394	-0.152976	-0.555356	-0.825545	-0.276361	-0.546752	-5.49565	-0.836286	-1.15031	0.211162	-0.944673	-0.104383	-0.317361	0.320871	-0.106252	-0.220511	-2.4877	-3.15367	-1.36545	-3.0282	-3.73276	-0.929379
RNF113A	DNA repair genes rest	0.225722	1.49018	2.58537	-0.116663	0.0290658	0.195549	0.0220373	-0.333369	-1.03525	-1.19845	-1.36299	1.31714	0.588449	1.30614	0.755753	1.30194	-0.391922	0.34644	0.654908	0.697907	0.376814	-0.685038	-0.53714	-1.03786	-0.669676	-0.235855	0.0298072	0.544083	-0.121352	-0.143242	0.0428691	-0.453618	-2.22696	0.568316
WRAP53	DNA repair genes rest	-0.462587	0.598009	1.76742	1.76565	1.36889	1.26309	0.280593	0.810438	0.603	0.144799	0.819825	-0.145228	0.262934	-0.330197	-0.123203	-0.0163751	0.307863	0.160358	-0.217393	0.326684	0.245744	0.44116	0.908328	-0.196064	1.77043	1.42897	1.98265	0.616518	0.256831	-1.04961	0.577412	-0.276671	-1.22786	0.407546
POLH	DNA repair genes rest	1.522	1.13212	-0.0378543	3.19491	1.26227	1.12549	-0.524344	0.118984	0.447863	0.0776367	-0.933827	0.89725	-1.01123	-1.07453	-0.196449	-4.68956	0.461945	0.465532	0.388217	-0.380958	-0.430944	-2.2633	0.169675	0.495706	0.439464	0.358343	-0.354358	-0.083689	0.310857	0.698384	-0.906288	0.33822	-0.885308	0.293316
ALKBH5	DNA repair genes rest	1.0406	3.29435	-0.491174	-0.0725511	1.72806	0.850679	0.231809	1.07539	0.485096	-1.02574	-0.171691	-0.49996	0.300136	-0.247494	0.484742	-0.766448	0.571085	1.64157	-0.450747	0.683406	0.297562	0.11599	-0.199652	-0.629462	-0.0890087	-0.503512	-0.4504	0.318729	0.526962	-0.0720272	0.690489	-0.573058	0.0923879	0.314469
WRNIP1	DNA repair genes rest	0.92312	1.5751	1.25366	0.683775	0.806938	0.791644	0.53427	1.57944	0.652644	0.106421	0.901218	-0.174186	1.38829	0.63861	0.477417	0.529133	-0.0709195	0.539965	0.48267	0.787812	0.264033	0.536332	-0.174181	-0.0877141	0.211111	-0.658753	-0.842569	-0.630977	0.631413	0.316415	0.334127	0.77174	-0.0931603	0.779855
SIRT1	DNA repair genes rest	0.49836	2.07309	1.59259	0.56456	1.04725	0.656798	0.719649	0.287001	0.758137	0.950746	0.856822	0.426687	0.625651	-0.117532	0.0818869	0.0563592	1.11679	1.80532	0.449334	0.573199	0.721254	-0.264696	-0.129607	-0.754481	-0.278215	-0.321505	-0.922603	-1.55654	0.382892	0.109246	0.12168	-0.458042	0.727534	0.403316
INO80	homologous recombination	-0.905572	1.05315	3.88711	0.655409	-0.425234	0.873182	-0.587763	-1.11529	-0.911138	-1.20804	-0.142094	-0.239341	1.01627	0.809924	-0.137852	0.338205	-0.0965997	0.800479	-0.30629	0.155574	0.0689516	0.00495686	0.81918	-0.704473	0.341598	0.213809	0.806142	1.22014	0.217212	0.633643	-0.0153824	0.0108677	-1.11368	-0.104377
DTL	DNA repair genes rest	-0.295735	2.12292	1.94637	0.762536	0.708412	1.13865	0.187903	0.377472	0.21826	-1.2752	1.23419	0.585954	0.941866	1.37703	0.865623	0.520041	0.872828	1.31406	0.177087	0.515196	0.181733	1.06771	0.933799	0.245669	2.68384	1.91075	3.32723	1.4294	0.426113	-0.104397	0.820698	0.661148	0.349301	0.301777
COPS6	DNA repair genes rest	2.45667	0.0961485	0.55891	0.610542	2.56345	1.9845	0.651351	0.241766	1.22355	0.624529	0.597844	1.96145	1.46269	1.1939	1.94234	0.138185	1.14247	-0.0554966	0.0826342	0.877718	0.471306	-0.320213	0.672723	-0.854496	0.661291	1.42897	2.87103	1.15576	0.119965	1.12567	0.841258	0.117036	-0.57844	0.0648536
POLR2G	DNA repair genes rest	1.28712	2.99285	-1.44894	1.49563	3.28379	1.60923	0.295228	0.383934	-0.185096	0.653313	-0.0311033	-0.000439705	0.216432	0.118762	-0.394214	0.301838	0.0767416	1.07588	-0.878564	0.555798	0.312803	0.27461	-0.161446	-0.896168	-0.297788	0.16563	0.309928	0.672857	-0.099742	-1.29562	0.0428691	-0.0908769	-0.442847	0.107161
POLR2C	DNA repair genes rest	2.85144	0.368123	-1.12248	2.69485	2.40092	3.7312	0.831852	0	0.652644	0.23115	0.00589359	0	2.13232	1.28251	1.48822	0	-0.379082	-0.241578	0.132639	0.529697	0.568847	0	0.176042	-0.0293721	-0.0498626	0.288753	0.910187	-1.55654	0.249628	-0.0914494	0.608251	0.103765	-0.649805	0.229854
UBE2A	DNA repair genes rest	1.49334	1.53856	2.11095	0.668598	1.56372	0.406273	0.509878	-0.145965	-0.687741	-0.450067	0.612642	-0.804017	-1.76456	-0.282938	-0.211099	0.206374	1.12321	1.08332	0.566011	0.219378	0.635906	0.774261	0.297029	-0.437767	0.106722	-0.621281	0.141855	-0.32514	1.11765	0.769598	0.197064	0.417846	-0.128843	0.682547
CHEK1	DNA repair genes rest	1.47197	0.662853	2.3713	-0.312222	1.24071	1.91656	0.378161	0	0	0.451826	0	0.933447	-0.397397	0.047874	0.484742	0.283654	0.577505	-0.383	-0.756331	0.442691	0.1543	-0.328144	-1.23759	-1.53793	-0.747968	-0.621281	-0.122258	0.198004	0.476538	0.860235	0.635664	0.608064	0.320755	0.784086

## Sheet: S9 Fig
sample_id	cancer_type	sig	value	CFES	gene	fitness_score
A253	HNSC	SBS13	0.186341	1	MCM8	-0.0710233
A253	HNSC	SBS13	0.186341	1	ATXN7L3	-0.655179
A253	HNSC	SBS13	0.186341	1	HMCES	-0.367971
A253	HNSC	SBS13	0.186341	1	RAD9A	-1.49547
A253	HNSC	SBS2	0.0834739	1	MCM8	-0.0710233
A253	HNSC	SBS2	0.0834739	1	ATXN7L3	-0.655179
A253	HNSC	SBS2	0.0834739	1	HMCES	-0.367971
A253	HNSC	SBS2	0.0834739	1	RAD9A	-1.49547
A427	LUSC	SBS13	0	0	RAD9A	-1.35387
A427	LUSC	SBS13	0	0	ATXN7L3	-0.355269
A427	LUSC	SBS13	0	0	HMCES	-0.41991
A427	LUSC	SBS13	0	0	MCM8	-0.0474747
A427	LUSC	SBS2	0	0	RAD9A	-1.35387
A427	LUSC	SBS2	0	0	ATXN7L3	-0.355269
A427	LUSC	SBS2	0	0	HMCES	-0.41991
A427	LUSC	SBS2	0	0	MCM8	-0.0474747
A549	LUAD	SBS13	0.0340219	0	ATXN7L3	-0.57892
A549	LUAD	SBS13	0.0340219	0	HMCES	-0.203306
A549	LUAD	SBS13	0.0340219	0	MCM8	-0.182331
A549	LUAD	SBS13	0.0340219	0	RAD9A	-1.36427
A549	LUAD	SBS2	0	0	ATXN7L3	-0.57892
A549	LUAD	SBS2	0	0	HMCES	-0.203306
A549	LUAD	SBS2	0	0	MCM8	-0.182331
A549	LUAD	SBS2	0	0	RAD9A	-1.36427
ABC1	LUAD	SBS2	0	1	MCM8	-0.273525
ABC1	LUAD	SBS2	0	1	RAD9A	-1.18597
ABC1	LUAD	SBS2	0	1	ATXN7L3	-0.532507
ABC1	LUAD	SBS2	0	1	HMCES	-0.258055
ABC1	LUAD	SBS13	0	1	MCM8	-0.273525
ABC1	LUAD	SBS13	0	1	RAD9A	-1.18597
ABC1	LUAD	SBS13	0	1	ATXN7L3	-0.532507
ABC1	LUAD	SBS13	0	1	HMCES	-0.258055
BHY	HNSC	SBS2	0.0378521	1	RAD9A	-1.522
BHY	HNSC	SBS2	0.0378521	1	ATXN7L3	-1.12361
BHY	HNSC	SBS2	0.0378521	1	MCM8	-0.31049
BHY	HNSC	SBS2	0.0378521	1	HMCES	-0.430341
BHY	HNSC	SBS13	0.0545775	1	RAD9A	-1.522
BHY	HNSC	SBS13	0.0545775	1	ATXN7L3	-1.12361
BHY	HNSC	SBS13	0.0545775	1	MCM8	-0.31049
BHY	HNSC	SBS13	0.0545775	1	HMCES	-0.430341
BICR22	HNSC	SBS2	0.0710227	1	RAD9A	-1.40053
BICR22	HNSC	SBS2	0.0710227	1	HMCES	-0.184385
BICR22	HNSC	SBS2	0.0710227	1	ATXN7L3	-0.282274
BICR22	HNSC	SBS2	0.0710227	1	MCM8	-0.206777
BICR22	HNSC	SBS13	0.136364	1	RAD9A	-1.40053
BICR22	HNSC	SBS13	0.136364	1	HMCES	-0.184385
BICR22	HNSC	SBS13	0.136364	1	ATXN7L3	-0.282274
BICR22	HNSC	SBS13	0.136364	1	MCM8	-0.206777
BICR31	HNSC	SBS13	0.0252427	0	HMCES	-0.315524
BICR31	HNSC	SBS13	0.0252427	0	RAD9A	-1.31702
BICR31	HNSC	SBS13	0.0252427	0	ATXN7L3	-0.588957
BICR31	HNSC	SBS13	0.0252427	0	MCM8	-0.365778
BICR31	HNSC	SBS2	0	0	HMCES	-0.315524
BICR31	HNSC	SBS2	0	0	RAD9A	-1.31702
BICR31	HNSC	SBS2	0	0	ATXN7L3	-0.588957
BICR31	HNSC	SBS2	0	0	MCM8	-0.365778
BICR78	HNSC	SBS13	0	1	RAD9A	-1.19216
BICR78	HNSC	SBS13	0	1	ATXN7L3	-0.674339
BICR78	HNSC	SBS13	0	1	HMCES	-0.417156
BICR78	HNSC	SBS13	0	1	MCM8	0.112654
BICR78	HNSC	SBS2	0.0580271	1	RAD9A	-1.19216
BICR78	HNSC	SBS2	0.0580271	1	ATXN7L3	-0.674339
BICR78	HNSC	SBS2	0.0580271	1	HMCES	-0.417156
BICR78	HNSC	SBS2	0.0580271	1	MCM8	0.112654
CAL27	HNSC	SBS13	0.246575	1	HMCES	-0.414013
CAL27	HNSC	SBS13	0.246575	1	RAD9A	-1.10322
CAL27	HNSC	SBS13	0.246575	1	MCM8	0.0409067
CAL27	HNSC	SBS13	0.246575	1	ATXN7L3	-0.520618
CAL27	HNSC	SBS2	0.200342	1	HMCES	-0.414013
CAL27	HNSC	SBS2	0.200342	1	RAD9A	-1.10322
CAL27	HNSC	SBS2	0.200342	1	MCM8	0.0409067
CAL27	HNSC	SBS2	0.200342	1	ATXN7L3	-0.520618
CAL33	HNSC	SBS13	0	1	ATXN7L3	-0.75866
CAL33	HNSC	SBS13	0	1	HMCES	-0.260646
CAL33	HNSC	SBS13	0	1	MCM8	-0.00697714
CAL33	HNSC	SBS13	0	1	RAD9A	-1.02768
CAL33	HNSC	SBS2	0.0387097	1	ATXN7L3	-0.75866
CAL33	HNSC	SBS2	0.0387097	1	HMCES	-0.260646
CAL33	HNSC	SBS2	0.0387097	1	MCM8	-0.00697714
CAL33	HNSC	SBS2	0.0387097	1	RAD9A	-1.02768
EBC1	LUSC	SBS13	0	1	RAD9A	-1.29009
EBC1	LUSC	SBS13	0	1	MCM8	-0.190401
EBC1	LUSC	SBS13	0	1	HMCES	-0.426675
EBC1	LUSC	SBS13	0	1	ATXN7L3	-0.497297
EBC1	LUSC	SBS2	0	1	RAD9A	-1.29009
EBC1	LUSC	SBS2	0	1	MCM8	-0.190401
EBC1	LUSC	SBS2	0	1	HMCES	-0.426675
EBC1	LUSC	SBS2	0	1	ATXN7L3	-0.497297
EKVX	LUAD	SBS2	0	1	MCM8	-0.215096
EKVX	LUAD	SBS2	0	1	HMCES	-0.286242
EKVX	LUAD	SBS2	0	1	ATXN7L3	-0.624108
EKVX	LUAD	SBS2	0	1	RAD9A	-1.05612
EKVX	LUAD	SBS13	0.03083	1	MCM8	-0.215096
EKVX	LUAD	SBS13	0.03083	1	HMCES	-0.286242
EKVX	LUAD	SBS13	0.03083	1	ATXN7L3	-0.624108
EKVX	LUAD	SBS13	0.03083	1	RAD9A	-1.05612
EPLC272H	LUSC	SBS2	0.0661445	1	RAD9A	-1.6522
EPLC272H	LUSC	SBS2	0.0661445	1	MCM8	-0.0790148
EPLC272H	LUSC	SBS2	0.0661445	1	ATXN7L3	-0.588708
EPLC272H	LUSC	SBS2	0.0661445	1	HMCES	-0.274819
EPLC272H	LUSC	SBS13	0.0722367	1	RAD9A	-1.6522
EPLC272H	LUSC	SBS13	0.0722367	1	MCM8	-0.0790148
EPLC272H	LUSC	SBS13	0.0722367	1	ATXN7L3	-0.588708
EPLC272H	LUSC	SBS13	0.0722367	1	HMCES	-0.274819
FADU	HNSC	SBS2	0.0453721	1	ATXN7L3	-0.416643
FADU	HNSC	SBS2	0.0453721	1	MCM8	0.0334044
FADU	HNSC	SBS2	0.0453721	1	RAD9A	-0.995792
FADU	HNSC	SBS2	0.0453721	1	HMCES	-0.342797
FADU	HNSC	SBS13	0.0408348	1	ATXN7L3	-0.416643
FADU	HNSC	SBS13	0.0408348	1	MCM8	0.0334044
FADU	HNSC	SBS13	0.0408348	1	RAD9A	-0.995792
FADU	HNSC	SBS13	0.0408348	1	HMCES	-0.342797
HARA	LUSC	SBS13	0	1	ATXN7L3	-0.73465
HARA	LUSC	SBS13	0	1	HMCES	-0.227702
HARA	LUSC	SBS13	0	1	RAD9A	-1.15151
HARA	LUSC	SBS13	0	1	MCM8	-0.0509485
HARA	LUSC	SBS2	0	1	ATXN7L3	-0.73465
HARA	LUSC	SBS2	0	1	HMCES	-0.227702
HARA	LUSC	SBS2	0	1	RAD9A	-1.15151
HARA	LUSC	SBS2	0	1	MCM8	-0.0509485
HCC15	LUSC	SBS2	0	1	ATXN7L3	-0.516563
HCC15	LUSC	SBS2	0	1	HMCES	-0.293576
HCC15	LUSC	SBS2	0	1	RAD9A	-1.56494
HCC15	LUSC	SBS2	0	1	MCM8	-0.265317
HCC15	LUSC	SBS13	0	1	ATXN7L3	-0.516563
HCC15	LUSC	SBS13	0	1	HMCES	-0.293576
HCC15	LUSC	SBS13	0	1	RAD9A	-1.56494
HCC15	LUSC	SBS13	0	1	MCM8	-0.265317
HCC44	LUAD	SBS2	0.0757261	1	RAD9A	-0.924692
HCC44	LUAD	SBS2	0.0757261	1	HMCES	-0.381343
HCC44	LUAD	SBS2	0.0757261	1	ATXN7L3	-0.646155
HCC44	LUAD	SBS2	0.0757261	1	MCM8	-0.0873897
HCC44	LUAD	SBS13	0.0726141	1	RAD9A	-0.924692
HCC44	LUAD	SBS13	0.0726141	1	HMCES	-0.381343
HCC44	LUAD	SBS13	0.0726141	1	ATXN7L3	-0.646155
HCC44	LUAD	SBS13	0.0726141	1	MCM8	-0.0873897
HCC827	LUAD	SBS13	0	0	RAD9A	-0.974838
HCC827	LUAD	SBS13	0	0	ATXN7L3	-0.407896
HCC827	LUAD	SBS13	0	0	HMCES	-0.120001
HCC827	LUAD	SBS13	0	0	MCM8	-0.205192
HCC827	LUAD	SBS2	0.0431433	0	RAD9A	-0.974838
HCC827	LUAD	SBS2	0.0431433	0	ATXN7L3	-0.407896
HCC827	LUAD	SBS2	0.0431433	0	HMCES	-0.120001
HCC827	LUAD	SBS2	0.0431433	0	MCM8	-0.205192
HSC2	HNSC	SBS2	0	1	ATXN7L3	-0.581859
HSC2	HNSC	SBS2	0	1	HMCES	-0.228695
HSC2	HNSC	SBS2	0	1	MCM8	-0.231274
HSC2	HNSC	SBS2	0	1	RAD9A	-1.45168
HSC2	HNSC	SBS13	0.0413943	1	ATXN7L3	-0.581859
HSC2	HNSC	SBS13	0.0413943	1	HMCES	-0.228695
HSC2	HNSC	SBS13	0.0413943	1	MCM8	-0.231274
HSC2	HNSC	SBS13	0.0413943	1	RAD9A	-1.45168
HSC3	HNSC	SBS13	0.132256	1	HMCES	-0.142297
HSC3	HNSC	SBS13	0.132256	1	RAD9A	-1.09673
HSC3	HNSC	SBS13	0.132256	1	MCM8	-0.238577
HSC3	HNSC	SBS13	0.132256	1	ATXN7L3	-0.0857614
HSC3	HNSC	SBS2	0.047759	1	HMCES	-0.142297
HSC3	HNSC	SBS2	0.047759	1	RAD9A	-1.09673
HSC3	HNSC	SBS2	0.047759	1	MCM8	-0.238577
HSC3	HNSC	SBS2	0.047759	1	ATXN7L3	-0.0857614
KNS62	LUSC	SBS2	0	1	HMCES	-0.3736
KNS62	LUSC	SBS2	0	1	ATXN7L3	-0.362988
KNS62	LUSC	SBS2	0	1	RAD9A	-1.14605
KNS62	LUSC	SBS2	0	1	MCM8	-0.125327
KNS62	LUSC	SBS13	0	1	HMCES	-0.3736
KNS62	LUSC	SBS13	0	1	ATXN7L3	-0.362988
KNS62	LUSC	SBS13	0	1	RAD9A	-1.14605
KNS62	LUSC	SBS13	0	1	MCM8	-0.125327
KON	HNSC	SBS13	0	1	ATXN7L3	-0.752118
KON	HNSC	SBS13	0	1	MCM8	0.132407
KON	HNSC	SBS13	0	1	HMCES	-0.343507
KON	HNSC	SBS13	0	1	RAD9A	-1.53149
KON	HNSC	SBS2	0	1	ATXN7L3	-0.752118
KON	HNSC	SBS2	0	1	MCM8	0.132407
KON	HNSC	SBS2	0	1	HMCES	-0.343507
KON	HNSC	SBS2	0	1	RAD9A	-1.53149
LK2	LUSC	SBS13	0	1	RAD9A	-1.15652
LK2	LUSC	SBS13	0	1	ATXN7L3	-0.49685
LK2	LUSC	SBS13	0	1	MCM8	-0.257402
LK2	LUSC	SBS13	0	1	HMCES	-0.275781
LK2	LUSC	SBS2	0.0218447	1	RAD9A	-1.15652
LK2	LUSC	SBS2	0.0218447	1	ATXN7L3	-0.49685
LK2	LUSC	SBS2	0.0218447	1	MCM8	-0.257402
LK2	LUSC	SBS2	0.0218447	1	HMCES	-0.275781
LN18	LUSC	SBS2	0	1	RAD9A	-0.974613
LN18	LUSC	SBS2	0	1	ATXN7L3	-0.623236
LN18	LUSC	SBS2	0	1	HMCES	-0.460339
LN18	LUSC	SBS2	0	1	MCM8	0.00647808
LN18	LUSC	SBS13	0	1	RAD9A	-0.974613
LN18	LUSC	SBS13	0	1	ATXN7L3	-0.623236
LN18	LUSC	SBS13	0	1	HMCES	-0.460339
LN18	LUSC	SBS13	0	1	MCM8	0.00647808
LXF289	LUAD	SBS2	0.109843	1	HMCES	-0.186016
LXF289	LUAD	SBS2	0.109843	1	RAD9A	-1.11022
LXF289	LUAD	SBS2	0.109843	1	MCM8	-0.25367
LXF289	LUAD	SBS2	0.109843	1	ATXN7L3	-0.331579
LXF289	LUAD	SBS13	0.124822	1	HMCES	-0.186016
LXF289	LUAD	SBS13	0.124822	1	RAD9A	-1.11022
LXF289	LUAD	SBS13	0.124822	1	MCM8	-0.25367
LXF289	LUAD	SBS13	0.124822	1	ATXN7L3	-0.331579
NCIH1437	LUAD	SBS13	0.0600924	1	HMCES	-0.174408
NCIH1437	LUAD	SBS13	0.0600924	1	MCM8	-0.168182
NCIH1437	LUAD	SBS13	0.0600924	1	RAD9A	-1.19386
NCIH1437	LUAD	SBS13	0.0600924	1	ATXN7L3	-0.633025
NCIH1437	LUAD	SBS2	0.0662558	1	HMCES	-0.174408
NCIH1437	LUAD	SBS2	0.0662558	1	MCM8	-0.168182
NCIH1437	LUAD	SBS2	0.0662558	1	RAD9A	-1.19386
NCIH1437	LUAD	SBS2	0.0662558	1	ATXN7L3	-0.633025
NCIH1568	LUAD	SBS13	0.039018	1	RAD9A	-1.74223
NCIH1568	LUAD	SBS13	0.039018	1	MCM8	-0.334444
NCIH1568	LUAD	SBS13	0.039018	1	ATXN7L3	-0.638078
NCIH1568	LUAD	SBS13	0.039018	1	HMCES	-0.450226
NCIH1568	LUAD	SBS2	0	1	RAD9A	-1.74223
NCIH1568	LUAD	SBS2	0	1	MCM8	-0.334444
NCIH1568	LUAD	SBS2	0	1	ATXN7L3	-0.638078
NCIH1568	LUAD	SBS2	0	1	HMCES	-0.450226
NCIH1573	LUAD	SBS13	0.129097	1	RAD9A	-1.04423
NCIH1573	LUAD	SBS13	0.129097	1	MCM8	-0.388123
NCIH1573	LUAD	SBS13	0.129097	1	HMCES	-0.502064
NCIH1573	LUAD	SBS13	0.129097	1	ATXN7L3	-0.892065
NCIH1573	LUAD	SBS2	0.0978316	1	RAD9A	-1.04423
NCIH1573	LUAD	SBS2	0.0978316	1	MCM8	-0.388123
NCIH1573	LUAD	SBS2	0.0978316	1	HMCES	-0.502064
NCIH1573	LUAD	SBS2	0.0978316	1	ATXN7L3	-0.892065
NCIH1648	LUAD	SBS13	0.0282663	1	MCM8	-0.229434
NCIH1648	LUAD	SBS13	0.0282663	1	HMCES	-0.269621
NCIH1648	LUAD	SBS13	0.0282663	1	RAD9A	-1.18696
NCIH1648	LUAD	SBS13	0.0282663	1	ATXN7L3	-0.691815
NCIH1648	LUAD	SBS2	0.0257538	1	MCM8	-0.229434
NCIH1648	LUAD	SBS2	0.0257538	1	HMCES	-0.269621
NCIH1648	LUAD	SBS2	0.0257538	1	RAD9A	-1.18696
NCIH1648	LUAD	SBS2	0.0257538	1	ATXN7L3	-0.691815
NCIH1650	LUAD	SBS2	0.107612	1	ATXN7L3	-0.761229
NCIH1650	LUAD	SBS2	0.107612	1	MCM8	-0.17129
NCIH1650	LUAD	SBS2	0.107612	1	RAD9A	-1.36335
NCIH1650	LUAD	SBS2	0.107612	1	HMCES	-0.516596
NCIH1650	LUAD	SBS13	0.0708661	1	ATXN7L3	-0.761229
NCIH1650	LUAD	SBS13	0.0708661	1	MCM8	-0.17129
NCIH1650	LUAD	SBS13	0.0708661	1	RAD9A	-1.36335
NCIH1650	LUAD	SBS13	0.0708661	1	HMCES	-0.516596
NCIH1666	LUAD	SBS13	0	0	MCM8	-0.181008
NCIH1666	LUAD	SBS13	0	0	RAD9A	-1.46067
NCIH1666	LUAD	SBS13	0	0	HMCES	-0.447713
NCIH1666	LUAD	SBS13	0	0	ATXN7L3	-0.430046
NCIH1666	LUAD	SBS2	0	0	MCM8	-0.181008
NCIH1666	LUAD	SBS2	0	0	RAD9A	-1.46067
NCIH1666	LUAD	SBS2	0	0	HMCES	-0.447713
NCIH1666	LUAD	SBS2	0	0	ATXN7L3	-0.430046
NCIH1693	LUAD	SBS13	0	1	ATXN7L3	-0.13948
NCIH1693	LUAD	SBS13	0	1	HMCES	-0.254861
NCIH1693	LUAD	SBS13	0	1	RAD9A	-1.35404
NCIH1693	LUAD	SBS13	0	1	MCM8	-0.130039
NCIH1693	LUAD	SBS2	0	1	ATXN7L3	-0.13948
NCIH1693	LUAD	SBS2	0	1	HMCES	-0.254861
NCIH1693	LUAD	SBS2	0	1	RAD9A	-1.35404
NCIH1693	LUAD	SBS2	0	1	MCM8	-0.130039
NCIH1703	LUSC	SBS2	0	1	MCM8	0.049121
NCIH1703	LUSC	SBS2	0	1	HMCES	-0.279513
NCIH1703	LUSC	SBS2	0	1	ATXN7L3	-0.673688
NCIH1703	LUSC	SBS2	0	1	RAD9A	-1.23374
NCIH1703	LUSC	SBS13	0	1	MCM8	0.049121
NCIH1703	LUSC	SBS13	0	1	HMCES	-0.279513
NCIH1703	LUSC	SBS13	0	1	ATXN7L3	-0.673688
NCIH1703	LUSC	SBS13	0	1	RAD9A	-1.23374
NCIH1792	LUAD	SBS13	0.0295931	1	HMCES	-0.380516
NCIH1792	LUAD	SBS13	0.0295931	1	ATXN7L3	-0.588892
NCIH1792	LUAD	SBS13	0.0295931	1	RAD9A	-1.22398
NCIH1792	LUAD	SBS13	0.0295931	1	MCM8	-0.313667
NCIH1792	LUAD	SBS2	0.0308261	1	HMCES	-0.380516
NCIH1792	LUAD	SBS2	0.0308261	1	ATXN7L3	-0.588892
NCIH1792	LUAD	SBS2	0.0308261	1	RAD9A	-1.22398
NCIH1792	LUAD	SBS2	0.0308261	1	MCM8	-0.313667
NCIH1793	LUAD	SBS2	0	1	RAD9A	-1.19831
NCIH1793	LUAD	SBS2	0	1	ATXN7L3	-0.651989
NCIH1793	LUAD	SBS2	0	1	HMCES	-0.430222
NCIH1793	LUAD	SBS2	0	1	MCM8	-0.149307
NCIH1793	LUAD	SBS13	0	1	RAD9A	-1.19831
NCIH1793	LUAD	SBS13	0	1	ATXN7L3	-0.651989
NCIH1793	LUAD	SBS13	0	1	HMCES	-0.430222
NCIH1793	LUAD	SBS13	0	1	MCM8	-0.149307
NCIH1944	LUAD	SBS13	0.0405965	0	HMCES	-0.513709
NCIH1944	LUAD	SBS13	0.0405965	0	RAD9A	-1.65448
NCIH1944	LUAD	SBS13	0.0405965	0	MCM8	-0.279734
NCIH1944	LUAD	SBS13	0.0405965	0	ATXN7L3	-0.582775
NCIH1944	LUAD	SBS2	0	0	HMCES	-0.513709
NCIH1944	LUAD	SBS2	0	0	RAD9A	-1.65448
NCIH1944	LUAD	SBS2	0	0	MCM8	-0.279734
NCIH1944	LUAD	SBS2	0	0	ATXN7L3	-0.582775
NCIH1975	LUAD	SBS13	0	1	RAD9A	-0.891275
NCIH1975	LUAD	SBS13	0	1	MCM8	-0.0948311
NCIH1975	LUAD	SBS13	0	1	ATXN7L3	-0.705496
NCIH1975	LUAD	SBS13	0	1	HMCES	-0.14906
NCIH1975	LUAD	SBS2	0	1	RAD9A	-0.891275
NCIH1975	LUAD	SBS2	0	1	MCM8	-0.0948311
NCIH1975	LUAD	SBS2	0	1	ATXN7L3	-0.705496
NCIH1975	LUAD	SBS2	0	1	HMCES	-0.14906
NCIH2023	LUAD	SBS2	0	1	ATXN7L3	-0.00170282
NCIH2023	LUAD	SBS2	0	1	RAD9A	-1.41254
NCIH2023	LUAD	SBS2	0	1	HMCES	-0.314122
NCIH2023	LUAD	SBS2	0	1	MCM8	-0.340539
NCIH2023	LUAD	SBS13	0	1	ATXN7L3	-0.00170282
NCIH2023	LUAD	SBS13	0	1	RAD9A	-1.41254
NCIH2023	LUAD	SBS13	0	1	HMCES	-0.314122
NCIH2023	LUAD	SBS13	0	1	MCM8	-0.340539
NCIH2030	LUAD	SBS13	0	1	ATXN7L3	-0.258841
NCIH2030	LUAD	SBS13	0	1	MCM8	-0.428416
NCIH2030	LUAD	SBS13	0	1	RAD9A	-0.981449
NCIH2030	LUAD	SBS13	0	1	HMCES	-0.364325
NCIH2030	LUAD	SBS2	0.0358306	1	ATXN7L3	-0.258841
NCIH2030	LUAD	SBS2	0.0358306	1	MCM8	-0.428416
NCIH2030	LUAD	SBS2	0.0358306	1	RAD9A	-0.981449
NCIH2030	LUAD	SBS2	0.0358306	1	HMCES	-0.364325
NCIH2087	LUAD	SBS2	0.199529	1	MCM8	-0.110308
NCIH2087	LUAD	SBS2	0.199529	1	ATXN7L3	-0.149169
NCIH2087	LUAD	SBS2	0.199529	1	HMCES	-0.393082
NCIH2087	LUAD	SBS2	0.199529	1	RAD9A	-1.23992
NCIH2087	LUAD	SBS13	0.262372	1	MCM8	-0.110308
NCIH2087	LUAD	SBS13	0.262372	1	ATXN7L3	-0.149169
NCIH2087	LUAD	SBS13	0.262372	1	HMCES	-0.393082
NCIH2087	LUAD	SBS13	0.262372	1	RAD9A	-1.23992
NCIH2122	LUAD	SBS2	0.0333333	1	MCM8	-0.18957
NCIH2122	LUAD	SBS2	0.0333333	1	HMCES	-0.173653
NCIH2122	LUAD	SBS2	0.0333333	1	ATXN7L3	0.172921
NCIH2122	LUAD	SBS2	0.0333333	1	RAD9A	-1.56841
NCIH2122	LUAD	SBS13	0	1	MCM8	-0.18957
NCIH2122	LUAD	SBS13	0	1	HMCES	-0.173653
NCIH2122	LUAD	SBS13	0	1	ATXN7L3	0.172921
NCIH2122	LUAD	SBS13	0	1	RAD9A	-1.56841
NCIH2170	LUSC	SBS2	0.0267966	1	ATXN7L3	-0.169977
NCIH2170	LUSC	SBS2	0.0267966	1	HMCES	-0.417886
NCIH2170	LUSC	SBS2	0.0267966	1	RAD9A	-0.917664
NCIH2170	LUSC	SBS2	0.0267966	1	MCM8	-0.358172
NCIH2170	LUSC	SBS13	0	1	ATXN7L3	-0.169977
NCIH2170	LUSC	SBS13	0	1	HMCES	-0.417886
NCIH2170	LUSC	SBS13	0	1	RAD9A	-0.917664
NCIH2170	LUSC	SBS13	0	1	MCM8	-0.358172
NCIH2291	LUAD	SBS2	0	1	ATXN7L3	-0.643079
NCIH2291	LUAD	SBS2	0	1	RAD9A	-1.05428
NCIH2291	LUAD	SBS2	0	1	MCM8	-0.310657
NCIH2291	LUAD	SBS2	0	1	HMCES	-0.301295
NCIH2291	LUAD	SBS13	0.0488861	1	ATXN7L3	-0.643079
NCIH2291	LUAD	SBS13	0.0488861	1	RAD9A	-1.05428
NCIH2291	LUAD	SBS13	0.0488861	1	MCM8	-0.310657
NCIH2291	LUAD	SBS13	0.0488861	1	HMCES	-0.301295
NCIH23	LUAD	SBS2	0.0486111	1	HMCES	-0.461173
NCIH23	LUAD	SBS2	0.0486111	1	RAD9A	-0.821753
NCIH23	LUAD	SBS2	0.0486111	1	ATXN7L3	-0.286414
NCIH23	LUAD	SBS2	0.0486111	1	MCM8	-0.501119
NCIH23	LUAD	SBS13	0.0559414	1	HMCES	-0.461173
NCIH23	LUAD	SBS13	0.0559414	1	RAD9A	-0.821753
NCIH23	LUAD	SBS13	0.0559414	1	ATXN7L3	-0.286414
NCIH23	LUAD	SBS13	0.0559414	1	MCM8	-0.501119
NCIH292	LUSC	SBS13	0.0280475	0	RAD9A	-1.16731
NCIH292	LUSC	SBS13	0.0280475	0	MCM8	0.01479
NCIH292	LUSC	SBS13	0.0280475	0	HMCES	-0.420158
NCIH292	LUSC	SBS13	0.0280475	0	ATXN7L3	-1.05559
NCIH292	LUSC	SBS2	0	0	RAD9A	-1.16731
NCIH292	LUSC	SBS2	0	0	MCM8	0.01479
NCIH292	LUSC	SBS2	0	0	HMCES	-0.420158
NCIH292	LUSC	SBS2	0	0	ATXN7L3	-1.05559
NCIH3122	LUAD	SBS2	0	1	MCM8	-0.103819
NCIH3122	LUAD	SBS2	0	1	HMCES	-0.511077
NCIH3122	LUAD	SBS2	0	1	RAD9A	-1.24712
NCIH3122	LUAD	SBS2	0	1	ATXN7L3	0.0620718
NCIH3122	LUAD	SBS13	0.0384615	1	MCM8	-0.103819
NCIH3122	LUAD	SBS13	0.0384615	1	HMCES	-0.511077
NCIH3122	LUAD	SBS13	0.0384615	1	RAD9A	-1.24712
NCIH3122	LUAD	SBS13	0.0384615	1	ATXN7L3	0.0620718
NCIH441	LUAD	SBS2	0.0562061	1	HMCES	-0.26546
NCIH441	LUAD	SBS2	0.0562061	1	MCM8	-0.536273
NCIH441	LUAD	SBS2	0.0562061	1	RAD9A	-1.21924
NCIH441	LUAD	SBS2	0.0562061	1	ATXN7L3	0.0102642
NCIH441	LUAD	SBS13	0.113973	1	HMCES	-0.26546
NCIH441	LUAD	SBS13	0.113973	1	MCM8	-0.536273
NCIH441	LUAD	SBS13	0.113973	1	RAD9A	-1.21924
NCIH441	LUAD	SBS13	0.113973	1	ATXN7L3	0.0102642
NCIH520	LUSC	SBS2	0	1	HMCES	-0.109577
NCIH520	LUSC	SBS2	0	1	ATXN7L3	-0.790994
NCIH520	LUSC	SBS2	0	1	RAD9A	-0.992486
NCIH520	LUSC	SBS2	0	1	MCM8	-0.0346425
NCIH520	LUSC	SBS13	0.0547397	1	HMCES	-0.109577
NCIH520	LUSC	SBS13	0.0547397	1	ATXN7L3	-0.790994
NCIH520	LUSC	SBS13	0.0547397	1	RAD9A	-0.992486
NCIH520	LUSC	SBS13	0.0547397	1	MCM8	-0.0346425
NCIH522	LUAD	SBS2	0.0357698	1	RAD9A	-0.86393
NCIH522	LUAD	SBS2	0.0357698	1	MCM8	-0.191739
NCIH522	LUAD	SBS2	0.0357698	1	ATXN7L3	-0.231656
NCIH522	LUAD	SBS2	0.0357698	1	HMCES	-0.268712
NCIH522	LUAD	SBS13	0	1	RAD9A	-0.86393
NCIH522	LUAD	SBS13	0	1	MCM8	-0.191739
NCIH522	LUAD	SBS13	0	1	ATXN7L3	-0.231656
NCIH522	LUAD	SBS13	0	1	HMCES	-0.268712
NCIH838	LUAD	SBS2	0	1	HMCES	-0.208551
NCIH838	LUAD	SBS2	0	1	ATXN7L3	-0.509039
NCIH838	LUAD	SBS2	0	1	MCM8	-0.105141
NCIH838	LUAD	SBS2	0	1	RAD9A	-0.935377
NCIH838	LUAD	SBS13	0	1	HMCES	-0.208551
NCIH838	LUAD	SBS13	0	1	ATXN7L3	-0.509039
NCIH838	LUAD	SBS13	0	1	MCM8	-0.105141
NCIH838	LUAD	SBS13	0	1	RAD9A	-0.935377
PC14	LUAD	SBS13	0	1	RAD9A	-1.14352
PC14	LUAD	SBS13	0	1	HMCES	-0.313096
PC14	LUAD	SBS13	0	1	MCM8	-0.0654808
PC14	LUAD	SBS13	0	1	ATXN7L3	-0.676254
PC14	LUAD	SBS2	0	1	RAD9A	-1.14352
PC14	LUAD	SBS2	0	1	HMCES	-0.313096
PC14	LUAD	SBS2	0	1	MCM8	-0.0654808
PC14	LUAD	SBS2	0	1	ATXN7L3	-0.676254
SCC25	HNSC	SBS2	0	1	RAD9A	-1.73162
SCC25	HNSC	SBS2	0	1	HMCES	-0.259365
SCC25	HNSC	SBS2	0	1	MCM8	-0.0692486
SCC25	HNSC	SBS2	0	1	ATXN7L3	-0.386315
SCC25	HNSC	SBS13	0	1	RAD9A	-1.73162
SCC25	HNSC	SBS13	0	1	HMCES	-0.259365
SCC25	HNSC	SBS13	0	1	MCM8	-0.0692486
SCC25	HNSC	SBS13	0	1	ATXN7L3	-0.386315
SCC4	HNSC	SBS2	0	1	HMCES	-0.139382
SCC4	HNSC	SBS2	0	1	MCM8	-0.0894742
SCC4	HNSC	SBS2	0	1	ATXN7L3	-0.530208
SCC4	HNSC	SBS2	0	1	RAD9A	-1.39594
SCC4	HNSC	SBS13	0	1	HMCES	-0.139382
SCC4	HNSC	SBS13	0	1	MCM8	-0.0894742
SCC4	HNSC	SBS13	0	1	ATXN7L3	-0.530208
SCC4	HNSC	SBS13	0	1	RAD9A	-1.39594
SKMES1	LUSC	SBS13	0	1	ATXN7L3	-0.205151
SKMES1	LUSC	SBS13	0	1	HMCES	-0.410601
SKMES1	LUSC	SBS13	0	1	MCM8	-0.0754251
SKMES1	LUSC	SBS13	0	1	RAD9A	-1.72337
SKMES1	LUSC	SBS2	0	1	ATXN7L3	-0.205151
SKMES1	LUSC	SBS2	0	1	HMCES	-0.410601
SKMES1	LUSC	SBS2	0	1	MCM8	-0.0754251
SKMES1	LUSC	SBS2	0	1	RAD9A	-1.72337
SW1573	LUAD	SBS13	0.0492611	0	ATXN7L3	-0.841746
SW1573	LUAD	SBS13	0.0492611	0	HMCES	-0.214916
SW1573	LUAD	SBS13	0.0492611	0	MCM8	-0.0392642
SW1573	LUAD	SBS13	0.0492611	0	RAD9A	-1.09524
SW1573	LUAD	SBS2	0	0	ATXN7L3	-0.841746
SW1573	LUAD	SBS2	0	0	HMCES	-0.214916
SW1573	LUAD	SBS2	0	0	MCM8	-0.0392642
SW1573	LUAD	SBS2	0	0	RAD9A	-1.09524

## Sheet: S10 Fig
A
replicate 1
NCI-H2122		HCC-78
1.03465	0.323874	20.1696	6.04489
replicate 2
NCI-H2122		HCC-78
1.05789	0.392824	3.18576	0.489906
B
NCI-H2122	HCC-78
0	2
C
	SBS13_Petljak	SBS2_Petljak	SBS13_Jarvis	SBS2_Jarvis
HCC-78	2.66	3.17	3.01	3.48
NCI-H2122	-0.38	0.23	-0.29	-0.27

## Sheet: S11 Fig
gene	final_score	hmces_ko_dox25_t12	hmces_ko_dox25_t17	hmces_ko_dox50_t12	hmces_ko_dox50_t17	hmces_wt_dox25_t10	hmces_wt_dox25_t15	hmces_wt_dox50_t10	hmces_wt_dox50_t15	beta_table_HMCESKO_IC25_t12_Diff	beta_table_HMCESKO_IC25_t12_group	beta_table_HMCESKO_IC25_t17_Diff	beta_table_HMCESKO_IC25_t17_group	beta_table_HMCESKO_IC50_t12_Diff	beta_table_HMCESKO_IC50_t12_group	beta_table_HMCESKO_IC50_t17_Diff	beta_table_HMCESKO_IC50_t17_group	beta_table_HMCESwt_IC25_t10_Diff	beta_table_HMCESwt_IC25_t10_group	beta_table_HMCESwt_IC25_t15_Diff	beta_table_HMCESwt_IC25_t15_group	beta_table_HMCESwt_IC50_t10_Diff	beta_table_HMCESwt_IC50_t10_group	beta_table_HMCESwt_IC50_t15_Diff	beta_table_HMCESwt_IC50_t15_group	mean_LFC_HMCESKO	mean_LFC_HMCESwt	mean_betadiff_HMCESKO	mean_betadiff_HMCESwt	score_HMCESKO	score_HMCESwt	Interaction with A3A, specific of HMCES-/-	info
A1BG	0.867017	1.44241	0.654332	1.05337	0.78067	-0.435966	-1.1747	0.256068	-0.27928	1.3606	none	0.52451	none	0.452994	none	0.24676	none	-0.663554	none	0.133936	none	0.507834	none	1.23517	none	0.982695	-0.408468	0.646217	0.303347	0.814456	-0.0525607	Synthetic advantage	unknown
A1CF	1.8245	0.0153675	0.833063	2.03502	2.80472	-0.50709	0.330949	-0.90011	0.613419	0.780104	none	1.36238	none	2.47589	topcenter	3.0764	topcenter	-0.664518	none	0.508288	none	-1.03003	none	0.436013	none	1.42204	-0.115708	1.92369	-0.187562	1.67287	-0.151635	Synthetic advantage	oncogene
A2M	-0.0557095	0.010511	-0.667996	-0.726484	-0.147631	1.84031	-0.0417633	-0.00301772	-2.46114	-0.311959	none	-0.45074	none	-0.312927	none	0.364792	none	1.12013	none	-0.583523	none	0.802596	none	-2.47035	none	-0.3829	-0.166403	-0.177709	-0.282787	-0.280304	-0.224595	Synthetic lethality	unknown
A2ML1	-0.788797	0.690007	0.380196	-0.640499	-0.704078	-0.108454	1.37896	0.314833	1.23153	0.57205	none	-0.200756	none	-1.01647	none	-1.2451	none	-0.100417	none	1.29813	none	-0.464784	none	0.595928	none	-0.0685933	0.704217	-0.47257	0.332214	-0.270581	0.518215	Synthetic lethality	unknown
A3GALT2	1.5384	1.15703	0.024199	1.74113	1.49509	-0.115754	-0.879345	-0.451122	-0.623575	1.16553	none	0.235194	none	1.11635	none	0.923685	none	0.0134188	none	-0.811789	none	-0.603994	none	-0.976838	none	1.10436	-0.517449	0.86019	-0.594801	0.982277	-0.556125	Synthetic advantage	unknown
A4GALT	-1.16345	-1.60396	-0.215735	-1.97932	-1.70431	0.716436	0.861898	-0.0878867	-0.998102	-1.11391	none	-0.395479	none	-1.08968	none	-0.68289	none	0.591098	none	0.583796	none	-0.500105	none	-0.644845	none	-1.37583	0.123086	-0.820492	0.00748606	-1.09816	0.0652861	Synthetic lethality	unknown
A4GNT	-0.677015	-0.231925	0.54137	0.363391	0.747715	1.65272	1.52973	0.661819	0.81291	-0.260572	none	1.03752	none	-0.0308624	none	0.579284	none	1.38287	none	1.45826	none	0.565625	none	0.0981046	none	0.355138	1.1643	0.331342	0.876214	0.34324	1.02025	Synthetic lethality	unknown
AACS	-1.1963	-0.95126	-1.24613	-1.0919	-0.698276	-0.540786	1.29505	-0.203639	0.07571	-1.30006	none	-0.952906	none	-1.17195	none	-0.439382	none	-0.485085	none	1.72907	none	-0.300584	none	0.148808	none	-0.996891	0.156584	-0.966074	0.273052	-0.981483	0.214818	Synthetic lethality	unknown
AADAC	0.504723	-0.0763115	-0.160478	-0.911289	-0.691139	-1.27703	-0.54376	-0.496669	-0.977983	0.100047	none	-0.0764685	none	-0.756929	none	-0.421806	none	-1.23977	none	-0.714724	none	-0.689207	none	-1.09302	none	-0.459804	-0.82386	-0.288789	-0.93418	-0.374297	-0.87902	Synthetic advantage	unknown
AADACL2	-1.3139	-2.53673	-1.51509	-1.43944	-2.60135	-1.22543	0.0302051	-0.842592	0.0425808	-2.87688	bottomcenter	-1.55242	none	-1.87401	none	-2.73835	bottomcenter	-1.71383	none	-1.40568	none	-1.0405	none	-0.467862	none	-2.02315	-0.49881	-2.26041	-1.15697	-2.14178	-0.827888	Synthetic lethality	unknown
AADACL3	-0.0378533	0.829916	0.759493	0.434952	-1.21407	0.184005	0.447273	0.555742	0.60465	1.40294	none	1.08942	none	0.0352661	none	-0.612273	none	-0.578867	none	0.574155	none	0.56744	none	0.674076	none	0.202572	0.447917	0.478839	0.309201	0.340706	0.378559	Synthetic lethality	unknown
AADACL4	-0.256815	0.879018	-0.806378	1.03829	0.687816	-1.28945	1.34656	0.654542	1.47199	0.733564	none	-0.464167	none	0.702829	none	0.598959	none	-0.264494	none	0.573728	none	0.918392	none	2.01318	none	0.449686	0.545911	0.392796	0.810201	0.421241	0.678056	Synthetic lethality	unknown
AADAT	-1.82988	-1.07025	-1.89903	0.233559	-0.641876	0.232816	2.13642	0.0607003	0.520518	-1.15951	none	-2.3071	none	-0.117637	none	-1.01849	none	0.796414	none	2.80841	none	-0.383858	none	0.487289	none	-0.844399	0.737614	-1.15068	0.927064	-0.997541	0.832339	Synthetic lethality	unknown
AAED1	0.742778	0.860016	0.752588	-0.0752578	0.438202	-1.45271	1.04422	-1.23674	0.562219	0.898503	none	0.116708	none	0.0311523	none	0.0403565	none	-1.13217	none	0.256133	none	-1.439	none	0.518097	none	0.493887	-0.270752	0.27168	-0.449236	0.382783	-0.359994	Synthetic advantage	unknown
AAGAB	-0.400373	-0.00351098	-0.394124	-0.509889	-1.09555	-1.0718	-0.383103	0.204985	-0.286743	-0.221133	none	-0.569366	none	-1.32689	none	-1.2768	none	-0.672304	none	0.100797	none	-0.373675	none	0.287564	none	-0.500769	-0.384165	-0.848547	-0.164404	-0.674658	-0.274285	Synthetic lethality	unknown
AAK1	1.26221	1.39565	0.952747	1.55975	1.22274	0.309622	-1.07178	1.40773	0.127722	1.50138	none	1.49361	none	1.49389	none	0.958441	none	0.162911	none	-1.13902	none	0.974918	none	-0.291533	none	1.28272	0.193323	1.36183	-0.0731823	1.32228	0.0600702	Synthetic advantage	unknown
AAMDC	-0.0274768	-0.753044	0.0883224	-0.879888	0.109459	-0.690951	1.14926	-0.0926641	-0.619385	0.412989	none	0.748073	none	0.211539	none	0.385959	none	0.484918	none	1.00185	none	-0.00875355	none	-0.681047	none	-0.358787	-0.0634364	0.43964	0.199243	0.0404264	0.0679032	Synthetic lethality	unknown
AANAT	1.24072	1.47064	1.54864	1.36463	0.93139	-0.100002	-0.238154	-0.379455	0.369581	1.79594	none	1.43852	none	1.14351	none	0.543502	none	0.499739	none	0.0169206	none	-0.179109	none	0.321505	none	1.32883	-0.0870072	1.23037	0.164764	1.2796	0.0388783	Synthetic advantage	unknown
AAR2	0.69194	-0.389476	-0.791917	1.00418	1.48891	-0.58766	-1.07199	0.208009	-0.0378637	-0.150568	none	-0.77148	none	0.445383	none	0.876816	none	-0.88443	none	-1.31459	none	0.0299272	none	-0.165069	none	0.327925	-0.372377	0.100038	-0.58354	0.213981	-0.477958	Synthetic advantage	unknown
AARD	-0.752606	-0.94533	-0.99951	-1.16673	-1.18088	1.07728	0.802341	-0.452653	-1.94426	-0.786363	none	-1.16813	none	-1.08991	none	-0.652673	none	0.603569	none	0.926028	none	-1.34097	none	-1.64001	none	-1.07311	-0.129324	-0.924269	-0.362844	-0.99869	-0.246084	Synthetic lethality	unknown
AARSD1	1.2161	1.62402	-0.222243	0.841865	0.580678	-0.74675	-0.858222	0.574048	-0.555665	1.46981	none	-0.119123	none	0.608587	none	0.350611	none	-1.32074	none	-2.05438	none	0.739251	none	-0.372113	none	0.70608	-0.396647	0.577473	-0.751994	0.641776	-0.574321	Synthetic advantage	unknown
AASDH	-0.902058	-2.19926	-1.4701	-0.767879	-0.128293	-0.0531524	0.430338	-0.679906	-0.416547	-2.60001	none	-1.9407	none	-0.4575	none	-0.335405	none	-0.290544	none	0.478365	none	-1.38983	none	-0.76141	none	-1.14138	-0.179817	-1.33341	-0.490854	-1.23739	-0.335335	Synthetic lethality	unknown
AASS	0.608083	-1.01617	0.20071	-0.0120888	0.529351	-1.54628	-0.37657	-0.559465	-0.239996	-0.559428	none	-0.0259545	none	-0.000707204	none	0.263948	none	-1.77451	none	-0.618514	none	-0.623527	none	0.253852	none	-0.0745503	-0.680577	-0.0805354	-0.690675	-0.0775428	-0.685626	Synthetic advantage	unknown
AATK	0.0551434	-0.54913	-0.105822	0.106323	0.512644	0.968167	0.0303312	-0.294252	-0.592543	-0.264702	none	-0.122605	none	0.3216	none	0.2632	none	0.912352	none	-0.117093	none	-0.717542	none	-0.469059	none	-0.00899618	0.0279258	0.0493735	-0.0978353	0.0201886	-0.0349547	Synthetic advantage	unknown
ABAT	-2.62195	-0.935645	-0.531773	-2.0062	-1.46198	0.436201	1.44207	1.64989	0.444063	-1.45385	none	-1.02721	none	-2.32696	none	-1.71063	none	1.21611	none	1.54629	none	1.90118	none	0.885532	none	-1.2339	0.993055	-1.62966	1.38728	-1.43178	1.19017	Synthetic lethality	unknown
ABCA1	-0.221162	-0.21755	0.804466	1.03203	0.591762	0.533937	1.3383	0.471596	0.983319	-0.0724334	none	0.872839	none	0.946605	none	0.377853	none	0.2212	none	1.2045	none	0.375303	none	0.976704	none	0.552677	0.831789	0.531216	0.694427	0.541947	0.763108	Synthetic lethality	unknown
ABCA10	-1.13952	-0.397009	-1.00845	0.100837	0.721778	0.791726	1.45038	1.26036	0.909124	-0.168419	none	-1.17001	none	0.599353	none	1.14778	none	1.0397	none	1.67319	none	0.861559	none	0.955954	none	-0.145711	1.1029	0.102175	1.1326	-0.0217682	1.11775	Synthetic lethality	unknown
ABCA12	0.695755	1.03714	0.589866	1.18412	1.32982	-0.438297	0.351479	1.20803	0.702228	0.992935	none	0.884416	none	0.790859	none	1.07189	none	-0.603465	none	-0.631555	none	1.1111	none	0.615487	none	1.03524	0.455859	0.935025	0.122891	0.98513	0.289375	Synthetic advantage	unknown
ABCA13	-0.9242	0.427244	-0.234824	-0.731489	-0.832688	-0.0885935	-0.148919	-0.0421931	0.397111	0.287699	none	0.0505441	none	-1.25344	none	-1.05012	none	0.446656	none	1.83587	none	0.81967	none	0.836929	none	-0.342939	0.0293513	-0.491329	0.98478	-0.417134	0.507066	Synthetic lethality	unknown
ABCA2	0.270123	-0.129824	0.0830959	-0.194356	-0.696183	-1.09473	-0.450713	-0.200248	-0.314424	-0.187157	none	0.246659	none	-0.278082	none	-1.18977	none	-0.6747	none	-0.0928909	none	-0.219929	none	-1.45896	none	-0.234317	-0.515028	-0.352087	-0.611621	-0.293202	-0.563324	Synthetic advantage	unknown
ABCA3	-0.504404	-0.238775	-0.233541	-0.868034	0.185542	-0.207185	1.19219	-0.309603	0.384196	-0.258045	none	-0.271216	none	-0.338426	none	0.181793	none	-0.0117162	none	1.06908	none	-0.446838	none	0.524404	none	-0.288702	0.264899	-0.171474	0.283733	-0.230088	0.274316	Synthetic lethality	unknown
ABCA4	-0.317609	1.479	0.0846846	-1.07979	0.0952348	-0.680633	-0.656204	2.94909	0.459866	1.14833	none	0.267204	none	-1.27324	none	-0.718729	none	-0.636084	none	-1.06089	none	2.00626	midleft	0.162166	none	0.144782	0.518031	-0.144107	0.117863	0.000337486	0.317947	Synthetic lethality	unknown
ABCA5	-0.74633	-0.540862	-1.50293	-0.118404	-0.0501419	0.22644	0.289412	0.756482	-0.523415	-0.574314	none	-1.64266	none	-0.251236	none	-0.788682	none	-0.79851	none	-0.397723	none	0.376123	none	0.572593	none	-0.553085	0.18723	-0.814224	-0.0618792	-0.683654	0.0626752	Synthetic lethality	unknown
ABCA6	-0.260135	0.343299	0.604593	1.46209	1.29413	0.83625	0.605881	0.957892	1.02882	0.459625	none	0.65809	none	1.37222	none	0.712561	none	0.992464	none	1.84014	none	1.27848	none	1.44776	none	0.926029	0.857211	0.800624	1.38971	0.863326	1.12346	Synthetic lethality	unknown
ABCA7	-0.79877	-0.25725	-0.496618	-1.87076	-0.884522	0.226758	-0.211149	-0.883658	-0.559562	-0.145036	none	-0.21279	none	-2.07689	none	-1.42188	none	0.343662	none	-0.339687	none	0.221534	none	0.226524	none	-0.877287	-0.356903	-0.964149	0.113008	-0.920718	-0.121947	Synthetic lethality	unknown
ABCA8	0.704199	0.748258	0.624452	0.824938	0.418803	0.925999	-0.975325	1.15247	-0.723053	1.31841	none	1.2179	none	1.13074	none	0.425681	none	1.56682	none	-1.10448	none	0.7132	none	-0.480049	none	0.654113	0.0950228	1.02318	0.173874	0.838648	0.134449	Synthetic advantage	unknown
ABCA9	0.00924398	0.293604	0.191667	0.854463	0.990651	0.278206	0.295267	0.909232	1.3653	0.341919	none	0.362828	none	0.877365	none	1.34757	none	0.522216	none	-0.286776	none	1.1196	none	0.983071	none	0.582596	0.712001	0.732421	0.584528	0.657508	0.648264	Synthetic advantage	unknown
ABCB1	-1.98784	-1.96561	-1.41197	-1.37571	-1.28963	0.676307	0.948349	-0.0658663	0.642697	-1.75739	none	-1.51295	none	-1.33835	none	-1.32115	none	0.651434	none	0.660264	none	-0.184567	none	0.601331	none	-1.51073	0.550372	-1.48246	0.432115	-1.49659	0.491243	Synthetic lethality	unknown
ABCB11	0.189481	0.269745	0.309681	-0.20648	1.10897	-0.223211	0.510192	0.725856	0.371744	0.383005	none	0.76276	none	0.271815	none	1.24801	none	-0.0795673	none	0.380907	none	0.741075	none	0.204663	none	0.37048	0.346145	0.666396	0.311769	0.518438	0.328957	Synthetic advantage	unknown
ABCB4	0.910572	-0.0907401	0.340864	-0.641175	0.324724	-0.825416	-1.05161	-0.75413	-1.038	-0.221542	none	0.487482	none	0.219215	none	0.606735	none	0.279383	none	-1.05621	none	-0.84677	none	-0.966256	none	-0.0165816	-0.91729	0.272972	-0.647464	0.128195	-0.782377	Synthetic advantage	unknown
ABCB5	1.58986	0.572716	0.708695	1.07141	1.09388	-0.782166	-0.56933	-1.65861	0.205862	1.07264	none	0.44766	none	1.38879	none	0.803649	none	-0.740104	none	-0.713732	none	-1.44938	none	0.148064	none	0.861676	-0.701061	0.928184	-0.688789	0.89493	-0.694925	Synthetic advantage	unknown
ABCB6	-0.846887	-1.51202	0.720264	-0.341909	-0.191681	0.59359	0.185666	0.192759	-0.0503155	-1.67331	none	0.332169	none	-0.441665	none	-0.222597	none	1.59504	none	0.265236	none	0.792701	none	-0.130334	none	-0.331337	0.230425	-0.501351	0.63066	-0.416344	0.430543	Synthetic lethality	unknown
ABCB8	0.687159	-0.360325	0.833634	0.0440124	-0.238422	-0.615916	0.0546851	-0.747739	0.317986	-0.132412	none	0.754752	none	1.27389	none	2.01729	topcenter	-0.360285	none	-0.0539281	none	-0.123402	none	0.223747	none	0.0697249	-0.247746	0.978381	-0.0784669	0.524053	-0.163106	Synthetic advantage	unknown
ABCB9	-0.981958	0.218355	-0.413963	0.304376	-0.392351	0.934853	-0.748319	0.465395	0.245151	-1.4043	none	-1.92562	none	-0.868461	none	-1.34974	none	1.10445	none	-0.570835	none	0.209455	none	0.383815	none	-0.0708957	0.22427	-1.38703	0.28172	-0.728963	0.252995	Synthetic lethality	unknown
ABCC1	1.2958	-0.495722	-0.710444	0.93573	1.32753	-0.754585	-0.917779	-1.1922	-1.51225	-0.531528	none	-0.521249	none	0.621627	none	0.868646	none	-0.866926	none	-1.38157	none	-0.847502	none	-1.39898	none	0.264273	-1.0942	0.109374	-1.12374	0.186824	-1.10897	Synthetic advantage	unknown
ABCC10	-0.304955	-0.721561	0.141911	0.843268	0.848434	0.0161647	-0.227746	0.541182	-0.363359	-1.07552	none	-0.771251	none	1.21547	none	0.670652	none	1.18015	none	0.247186	none	1.46808	none	0.729379	none	0.278013	-0.00843967	0.00983882	0.906201	0.143926	0.448881	Synthetic lethality	unknown
ABCC11	-0.0261788	0.132405	0.224439	-0.664882	-0.224496	-0.744521	0.340912	-1.06786	0.686493	-0.355767	none	0.0704465	none	0.0220783	none	0.232707	none	-0.290812	none	0.756563	none	-0.424455	none	0.39004	none	-0.133133	-0.196243	-0.00763371	0.107834	-0.0703836	-0.0442048	Synthetic lethality	unknown
ABCC12	-0.443671	-0.314315	-0.00620268	0.309196	0.2659	1.49564	-0.119823	0.805838	0.0718815	0.359832	none	0.425234	none	-0.0628096	none	-0.136347	none	1.37224	none	-0.540659	none	0.887437	none	0.417301	none	0.0636445	0.563385	0.146477	0.53408	0.105061	0.548732	Synthetic lethality	unknown
ABCC2	-1.57577	0.245772	-0.756496	-0.540597	-0.50551	0.659892	1.49913	1.34198	1.07125	-0.625272	none	-1.02992	none	-0.103767	none	0.277001	none	0.986223	none	1.13445	none	1.48388	none	1.39059	none	-0.389208	1.14307	-0.370489	1.24879	-0.379848	1.19593	Synthetic lethality	unknown
ABCC3	-0.408296	-0.144792	-0.531081	0.0520191	-0.929978	0.805612	0.760359	-1.86274	0.619947	0.0977355	none	-0.269462	none	0.142143	none	-1.3862	none	0.304287	none	0.301812	none	-1.20984	none	0.577319	none	-0.388458	0.0807937	-0.353945	-0.00660422	-0.371201	0.0370947	Synthetic lethality	unknown
ABCC4	-0.455203	-0.435672	-0.839925	0.0657345	0.917863	0.132002	1.22009	-0.892391	0.836343	-0.904736	none	-1.03407	none	0.90786	none	1.08373	none	0.768255	none	1.23483	none	-0.789743	none	0.893032	none	-0.0729999	0.324011	0.0131975	0.526593	-0.0299012	0.425302	Synthetic lethality	unknown
ABCC5	-1.34727	-0.20106	0.410809	-1.64982	-1.91972	-0.886374	-0.120749	1.79846	0.747923	-0.393235	none	0.182314	none	-1.79155	none	-2.16867	none	-0.74613	none	-0.261953	none	1.69391	none	1.02214	none	-0.839948	0.384816	-1.04279	0.426992	-0.941366	0.405904	Synthetic lethality	unknown
ABCC6	-2.28978	-1.45821	-2.97761	-1.6568	-1.21457	0.562639	0.376223	1.15392	-0.0257871	-1.67689	none	-2.09462	none	-1.43714	none	-1.39758	none	0.296918	none	0.547665	none	1.35893	none	0.134325	none	-1.8268	0.51675	-1.65156	0.584459	-1.73918	0.550604	Synthetic lethality	unknown
ABCC8	-0.713625	-0.344496	1.29184	0.547046	0.343993	2.02624	1.1599	1.5208	0.144032	-0.277117	none	0.954936	none	0.571505	none	0.652242	none	2.33217	none	0.951832	none	1.37291	none	-0.058943	none	0.459595	1.21274	0.475391	1.14949	0.467493	1.18112	Synthetic lethality	unknown
ABCC9	0.203268	0.218271	0.0246349	0.190372	-1.08917	-0.197452	-0.299305	0.381743	0.293487	0.864327	none	0.717894	none	0.449924	none	0.401323	none	-0.526369	none	-0.134726	none	0.45382	none	0.180232	none	-0.163973	0.0446183	0.608367	-0.00676066	0.222197	0.0189288	Synthetic advantage	unknown
ABCD1	0.22429	0.39514	0.369258	1.6713	1.76633	0.321724	0.812187	0.808116	0.923057	0.555543	none	0.439923	none	1.65604	none	1.88453	none	0.370529	none	1.266	none	1.15795	none	1.28417	none	1.05051	0.716271	1.13401	1.01966	1.09226	0.867967	Synthetic advantage	unknown
ABCD2	0.631718	0.0855337	-1.79106	0.592516	0.79639	0.668141	-2.24212	-0.301168	-1.34774	-0.352419	none	-1.05739	none	0.312216	none	0.335145	none	0.822736	none	-1.94425	none	-0.289027	none	-1.49939	none	-0.0791554	-0.805721	-0.190611	-0.727482	-0.134883	-0.766602	Synthetic advantage	unknown
ABCD3	1.08114	-0.460658	-0.76719	0.841848	1.39083	-0.0352089	-1.43442	-0.0147061	-1.45472	-0.129334	none	0.128726	none	0.938714	none	0.945961	none	-0.343146	none	-1.17636	none	-0.0765666	none	-1.22513	none	0.251206	-0.734763	0.471017	-0.705301	0.361112	-0.720032	Synthetic advantage	unknown
ABCD4	0.421252	1.45864	1.57883	0.639525	0.93759	1.59348	0.107527	0.288782	1.41489	2.11019	topcenter	1.93562	none	0.879461	none	0.769593	none	1.16999	none	0.628087	none	0.26076	none	1.47591	none	1.15365	0.851171	1.42372	0.883687	1.28868	0.867429	Synthetic advantage	unknown
ABCF2	1.00583	0.630373	0.477658	1.49743	0.999971	-0.29073	-0.343933	-0.340223	0.13689	0.0905983	none	0.64404	none	1.45494	none	1.30496	none	-0.239371	none	-0.0294357	none	0.0810365	none	0.0791217	none	0.901359	-0.209499	0.873636	-0.0271622	0.887498	-0.118331	Synthetic advantage	unknown
ABCF3	0.0470615	-0.512463	0.138795	0.591518	0.874322	-0.606107	0.379664	-0.269409	0.736037	0.126299	none	0.516459	none	0.735361	none	0.944218	none	0.328782	none	1.20031	none	0.233583	none	1.03516	none	0.273043	0.0600461	0.580584	0.699458	0.426814	0.379752	Synthetic advantage	unknown
ABCG2	0.408813	0.322743	1.12922	0.198827	0.60192	-0.115518	-0.0309	0.502614	-0.242115	0.999148	none	1.15645	none	0.165321	none	0.544958	none	0.496124	none	1.01872	none	0.227793	none	-0.00864221	none	0.563177	0.0285203	0.716469	0.433499	0.639823	0.23101	Synthetic advantage	unknown
ABCG4	-0.85127	-0.583459	0.191545	-0.432409	0.506394	0.59073	0.792494	0.518946	0.885595	-0.679697	none	-0.0582141	none	-0.469782	none	0.0611566	none	0.985262	none	-0.215973	none	1.24434	none	0.544308	none	-0.0794823	0.696941	-0.286634	0.639483	-0.183058	0.668212	Synthetic lethality	unknown
ABCG5	0.800805	1.11589	1.87468	0.602729	0.235142	1.09269	-0.449553	0.939732	-0.380254	1.99192	none	1.81752	none	0.608612	none	0.00105217	none	0.846327	none	-0.509639	none	0.64381	none	-0.342028	none	0.957109	0.300655	1.10477	0.159618	1.03094	0.230136	Synthetic advantage	unknown
ABCG8	-0.10043	1.44684	0.593635	-0.230863	0.159746	-0.128984	1.08689	0.794258	-0.0121758	1.37598	none	0.38963	none	-0.659521	none	-0.355173	none	0.428365	none	1.01902	none	0.615365	none	-0.27903	none	0.49234	0.434998	0.187729	0.44593	0.340034	0.440464	Synthetic lethality	unknown
ABHD1	0.293478	-0.633211	0.0046699	0.409656	-1.16632	-0.595145	-0.478257	-1.34906	-0.853221	-0.113209	none	0.654401	none	-0.699209	none	-1.37843	none	-0.138084	none	0.451253	none	-1.44989	none	-0.857068	none	-0.346302	-0.818921	-0.384111	-0.498448	-0.365207	-0.658685	Synthetic advantage	unknown
ABHD10	0.213929	-0.483264	-0.851962	-0.168443	-0.123668	-0.624898	0.477428	-0.885746	-0.230014	-0.550214	none	-0.372509	none	0.304999	none	-0.0900643	none	-0.918208	none	-0.177577	none	-1.19325	none	-0.494286	none	-0.406834	-0.315807	-0.176947	-0.695831	-0.291891	-0.505819	Synthetic advantage	unknown
ABHD12	0.664048	0.185489	0.0790731	0.444658	1.01552	-0.197414	0.0508872	-0.499288	0.528385	0.610617	none	0.603107	none	0.22517	none	0.531686	none	-0.450264	none	0.0101747	none	-0.544943	none	-0.514604	none	0.431185	-0.0293574	0.492645	-0.374909	0.461915	-0.202133	Synthetic advantage	unknown
ABHD12B	1.63759	0.428487	0.837646	0.992377	0.727749	-0.271767	-0.969131	1.43215	0.518579	3.17106	none	2.95655	topcenter	1.69912	none	2.32416	topcenter	-0.491759	none	-1.81908	none	1.26452	none	0.372916	none	0.746565	0.177459	2.53772	-0.16835	1.64214	0.00455416	Synthetic advantage	unknown
ABHD13	0.8658	0.43947	-0.0836734	0.716125	0.531903	-1.03555	-0.463566	-0.164376	0.315151	0.865244	none	0.241025	none	0.6181	none	0.395428	none	-1.37037	none	-0.434881	none	-0.314483	none	0.265303	none	0.400956	-0.337086	0.529949	-0.463608	0.465453	-0.400347	Synthetic advantage	unknown
ABHD14A	-0.389208	-0.464044	-0.487268	0.408911	0.149432	0.394498	0.423255	0.354065	-0.329911	-0.541616	none	-0.474901	none	-0.0914925	none	-0.493683	none	0.208991	none	-0.00211869	none	0.284231	none	-0.214009	none	-0.0982422	0.210477	-0.400423	0.0692738	-0.249333	0.139875	Synthetic lethality	unknown
ABHD14B	-0.922324	-0.692478	0.040406	-0.734499	-0.592573	0.40918	0.796941	-0.183119	0.809208	-0.388514	none	0.0094237	none	-0.739862	none	-0.383548	none	0.502696	none	0.685542	none	-0.0421521	none	0.918651	none	-0.494786	0.458053	-0.375625	0.516184	-0.435205	0.487118	Synthetic lethality	unknown
ABHD15	0.729667	1.46079	0.356609	1.50273	0.593287	1.36978	0.379087	-1.52307	0.249341	1.65153	none	0.486255	none	1.1417	none	0.212411	none	1.09579	none	1.03838	none	-1.3953	none	0.353962	none	0.978353	0.118783	0.872974	0.273209	0.925663	0.195996	Synthetic advantage	unknown
ABHD16A	1.23523	0.780532	0.0858985	0.266245	1.12323	-0.586781	-0.717773	-0.623077	0.106019	-0.619029	none	0.852297	none	1.70104	none	1.98576	none	-0.343789	none	-0.655231	none	-0.575284	none	-0.309943	none	0.563976	-0.455403	0.980017	-0.471062	0.771997	-0.463233	Synthetic advantage	unknown
ABHD16B	0.621587	-0.331047	0.461037	-0.2218	0.985079	-0.524696	-0.39421	-0.324593	-0.162927	-0.403658	none	0.549783	none	-0.0670496	none	0.986877	none	-0.105567	none	-0.545398	none	-0.127575	none	-0.828505	none	0.223317	-0.351607	0.266488	-0.401761	0.244903	-0.376684	Synthetic advantage	unknown
ABHD17B	-0.801002	-0.042005	0.0786087	-0.625026	0.100777	0.698856	0.405276	0.517763	0.758203	0.0755574	none	0.253915	none	-0.756205	none	0.0602696	none	0.813476	none	0.755768	none	0.936686	none	0.667885	none	-0.121911	0.595024	-0.0916156	0.793454	-0.106763	0.694239	Synthetic lethality	unknown
ABHD17C	1.24335	0.183399	0.388058	0.332024	0.41668	-0.218587	-0.442973	-1.60255	-1.70965	0.489434	none	0.128921	none	0.327189	none	0.407594	none	-0.0976462	none	-0.538916	none	-1.3749	none	-1.28832	none	0.33004	-0.993439	0.338285	-0.824944	0.334162	-0.909192	Synthetic advantage	unknown
ABHD2	-0.194544	0.300691	-0.39665	-0.408397	0.00766388	0.828033	0.153479	0.872152	-0.914409	0.308067	none	-0.245365	none	0.280195	none	0.21246	none	0.720426	none	0.124581	none	0.550746	none	-0.719992	none	-0.124173	0.234814	0.138839	0.16894	0.00733294	0.201877	Synthetic lethality	unknown
ABHD3	-0.676477	-1.08733	0.594633	0.309703	0.347618	0.71427	-0.323906	1.65242	1.2137	-0.182632	none	0.420233	none	0.618412	none	0.639597	none	0.555752	none	-0.242526	none	2.14789	none	1.35446	none	0.0411564	0.81412	0.373903	0.953893	0.207529	0.884007	Synthetic lethality	unknown
ABHD4	0.214184	-0.995675	-1.40736	-0.58632	-1.395	-0.392021	-1.49016	-1.05565	-0.799147	-0.333316	none	-0.918555	none	0.20361	none	0.338371	none	-0.612256	none	-1.48199	none	-0.603094	none	-0.373404	none	-1.09609	-0.934244	-0.177473	-0.767685	-0.636781	-0.850965	Synthetic advantage	unknown
ABHD5	-1.55254	-0.144445	0.924802	-1.34556	-0.784441	0.131181	1.63858	1.88693	1.42352	0.0229991	none	0.139339	none	-1.4227	none	0.101004	none	0.554286	none	1.3545	none	1.44944	none	1.47292	none	-0.337411	1.27005	-0.289839	1.20779	-0.313625	1.23892	Synthetic lethality	unknown
ABHD6	1.36502	1.0732	-0.133971	1.11132	1.50446	0.277703	-1.36184	1.09008	-1.17134	1.67324	none	0.128094	none	1.368	none	1.21302	none	-0.51239	none	-0.833314	none	0.642438	none	-1.11413	none	0.888752	-0.291348	1.09559	-0.45435	0.99217	-0.372849	Synthetic advantage	unknown
ABHD8	-0.0454522	-1.37528	-1.38834	-1.0279	-1.12107	-0.920006	-1.70515	-1.31128	-0.961712	-0.900221	none	-2.1079	none	-1.52457	none	-1.60535	none	-1.1206	none	-2.13994	none	-1.32214	none	-1.20618	none	-1.22815	-1.22454	-1.53451	-1.44721	-1.38133	-1.33588	Synthetic lethality	unknown
ABI1	0.105744	0.745096	0.421625	1.23867	0.842623	0.562563	0.876668	0.95245	0.799708	1.17565	none	0.564797	none	1.09527	none	0.939022	none	0.11715	none	0.956221	none	0.982758	none	0.92928	none	0.812002	0.797847	0.943685	0.746352	0.877844	0.7721	Synthetic advantage	TSG, fusion - dominant
ABI2	-0.482496	-0.261667	-0.706838	-0.554006	0.183931	0.0431971	-0.00413736	0.720983	0.340946	-0.506888	none	-0.943955	none	0.111443	none	0.419792	none	0.346295	none	-0.0686498	none	-0.201175	none	0.424323	none	-0.334645	0.275247	-0.229902	0.125198	-0.282274	0.200223	Synthetic lethality	unknown
ABI3	0.602559	0.132264	0.217229	0.301738	0.690976	-0.82841	-0.427583	-0.30525	-0.0595569	-0.284548	none	0.0553705	none	0.249929	none	0.758429	none	-0.820927	none	-0.382445	none	-0.272415	none	0.397502	none	0.335552	-0.4052	0.194795	-0.269571	0.265174	-0.337385	Synthetic advantage	unknown
ABI3BP	-0.824269	-0.169758	0.335345	-0.222662	0.284233	1.14327	-0.124524	1.13399	0.727512	-1.80868	none	-1.08656	none	0.570133	none	1.06449	none	0.1168	none	0.507342	none	1.5635	none	0.492798	none	0.0567894	0.720062	-0.315155	0.67011	-0.129183	0.695086	Synthetic lethality	unknown
ABL1	0.230724	0.174816	0.872843	-0.00531293	0.63337	0.829307	0.223042	0.891705	-1.13894	0.31399	none	1.05906	none	0.245734	none	0.410877	none	1.17034	none	0.0135222	none	0.840105	none	-0.969494	none	0.418929	0.201278	0.507416	0.263619	0.463172	0.232449	Synthetic advantage	oncogene, fusion - dominant
ABL2	1.29531	-0.226238	0.530798	0.772739	0.239183	-1.05969	-0.771718	-0.698193	0.495005	0.246399	none	0.805382	none	1.50394	none	1.56284	none	-1.66777	none	-0.990909	none	-0.501111	none	0.266975	none	0.32912	-0.50865	1.02964	-0.723205	0.679379	-0.615927	Synthetic advantage	oncogene, fusion - dominant
ABLIM1	0.796059	1.16911	1.62087	1.48526	0.834489	1.86343	0.0723241	-0.387225	-0.988603	1.07724	none	1.17811	none	1.12316	none	1.02789	none	2.38584	none	1.65894	none	-0.642867	none	-0.814195	none	1.27743	0.139982	1.1016	0.64693	1.18952	0.393456	Synthetic advantage	unknown
ABLIM2	0.386298	0.247579	0.183744	0.680835	0.624139	0.873003	-0.194458	-0.0144253	0.0617327	0.445687	none	0.890817	none	0.57007	none	1.04948	none	0.537867	none	-0.143434	none	0.284886	none	0.196799	none	0.434074	0.181463	0.739014	0.21903	0.586544	0.200247	Synthetic advantage	unknown
ABLIM3	1.47567	0.701923	0.706067	0.342406	0.409673	-0.618018	-1.54109	-0.82133	-1.08262	0.84838	none	0.721355	none	0.0623743	none	0.252907	none	-0.797773	none	-1.33039	none	-0.669097	none	-0.899909	none	0.540017	-1.01577	0.471254	-0.924293	0.505636	-0.97003	Synthetic advantage	unknown
ABO	-0.0913878	-1.24779	-1.53357	-0.644726	-1.08738	-0.39641	-1.23039	-0.749448	-0.496183	-0.566782	none	-1.18397	none	0.189445	none	-0.166661	none	-0.42684	none	-1.32462	none	-0.433501	none	-0.45293	none	-1.12837	-0.718107	-0.431991	-0.659473	-0.780178	-0.68879	Synthetic lethality	unknown
ABR	-0.310839	-0.10588	-1.19802	0.586733	-0.648684	-0.646618	0.811658	-0.711861	0.838243	-0.480529	none	-1.16697	none	0.580292	none	0.498439	none	0.321648	none	0.479344	none	-0.555979	none	0.0156613	none	-0.341463	0.0728553	-0.142192	0.0651685	-0.241827	0.0690119	Synthetic lethality	unknown
ABRA	-0.686185	-0.426614	0.557807	-1.3402	-1.21477	0.344649	0.830452	-0.468542	0.47227	0.231968	none	0.836932	none	-1.46993	none	-1.46439	none	-0.426317	none	0.292622	none	-0.177053	none	0.332209	none	-0.605945	0.294707	-0.466353	0.00536502	-0.536149	0.150036	Synthetic lethality	unknown
ABRACL	-0.647208	0.0892326	0.00302822	-1.19469	-0.505211	-0.458495	-1.07686	0.651821	1.28706	0.236623	none	-0.171604	none	-1.5286	none	-1.07677	none	-0.364103	none	-0.960761	none	0.785238	none	1.16578	none	-0.401911	0.100881	-0.635086	0.156538	-0.518498	0.128709	Synthetic lethality	unknown
ABTB1	1.40817	-0.940502	-1.07167	-1.77167	-0.453566	-1.62157	-2.46023	-1.77049	-1.112	-0.422277	none	0.0343409	none	-0.978918	none	0.249619	none	-1.77347	none	-2.96661	none	-2.17506	none	-2.74056	none	-1.05935	-1.74107	-0.279309	-2.41392	-0.66933	-2.0775	Synthetic advantage	unknown
ABTB2	0.0464883	-0.150665	-0.364631	-0.632094	-0.0488659	-0.0655542	-0.703797	0.469609	-0.648322	0.0511828	none	-0.137112	none	-0.456023	none	-0.298162	none	-0.287443	none	-0.564203	none	-0.073618	none	-0.53495	none	-0.299064	-0.237016	-0.210029	-0.365053	-0.254546	-0.301035	Synthetic advantage	unknown
ACAA1	0.585258	1.06425	1.25228	0.996655	0.861273	1.1211	0.360892	1.59977	-1.02538	1.32036	none	1.35989	none	0.730123	none	0.585601	none	0.718179	none	0.277398	none	1.35764	none	-0.92123	none	1.04361	0.514097	0.998995	0.357997	1.0213	0.436047	Synthetic advantage	unknown
ACAA2	-0.960601	-0.547763	-0.609621	-0.381224	-0.967358	0.970651	0.206874	-0.185061	0.524595	-0.262857	none	-0.807298	none	-0.756898	none	-0.855612	none	0.673311	none	0.737748	none	-0.0428998	none	-0.389037	none	-0.626491	0.379265	-0.670666	0.244781	-0.648579	0.312023	Synthetic lethality	unknown
ACACA	0.676908	2.26424	1.09361	2.03232	1.52191	0.705862	1.53047	1.09989	0.934603	1.8637	none	1.34878	none	1.92199	none	1.08937	none	0.727903	none	1.14419	none	1.14703	none	0.43071	none	1.72802	1.06771	1.55596	0.862457	1.64199	0.965082	Synthetic advantage	unknown
ACACB	-0.815423	-0.469448	-0.131219	-2.47291	-2.0836	0.505376	-1.20302	0.428568	-1.79797	-1.09959	none	-0.165206	none	-2.34051	none	-1.60388	none	0.737694	none	-1.15068	none	0.472717	none	-1.83566	none	-1.28929	-0.516761	-1.30229	-0.443981	-1.29579	-0.480371	Synthetic lethality	unknown
ACAD10	1.59053	0.802132	1.35347	1.9449	1.63255	0.825422	-0.00659218	1.04813	-0.968094	1.07577	none	1.62518	none	1.69399	none	1.25767	none	-0.194896	none	0.0149385	none	0.184061	none	-2.24151	bottomcenter	1.43326	0.224715	1.41315	-0.559351	1.42321	-0.167318	Synthetic advantage	unknown
ACAD11	-0.204464	-0.566122	-1.24654	-0.579945	-0.240276	0.190597	-0.0623886	-0.561553	-0.529456	-0.206444	none	-0.743291	none	-0.68981	none	-0.6412	none	-0.203979	none	-0.587282	none	-0.864113	none	-0.659735	none	-0.65822	-0.2407	-0.570186	-0.578777	-0.614203	-0.409739	Synthetic lethality	unknown
ACAD8	0.157162	-0.458196	-0.0129183	-0.0893266	0.6237	-0.549417	-0.044172	-0.456412	0.503287	-0.180371	none	0.0832544	none	0.00467284	none	0.219919	none	-0.534211	none	-0.0168488	none	-0.408067	none	0.43928	none	0.0158148	-0.136678	0.0318688	-0.129962	0.0238418	-0.13332	Synthetic advantage	unknown
ACAD9	-0.656709	0.373794	0.787948	0.114815	0.420279	0.794338	0.934849	1.54668	0.759226	0.370154	none	0.697046	none	-0.0768705	none	-0.338251	none	0.836259	none	0.441762	none	1.50434	none	0.785126	none	0.424209	1.00877	0.16302	0.891873	0.293614	0.950323	Synthetic lethality	unknown
ACADL	-0.407055	0.136528	-0.216782	0.908117	0.710145	0.174055	-0.18316	1.0952	1.12041	-0.182302	none	-0.350436	none	0.0782864	none	-0.229233	none	-0.312394	none	-0.128763	none	1.61119	none	0.734234	none	0.384502	0.551626	-0.170921	0.476066	0.10679	0.513846	Synthetic lethality	unknown
ACADM	-0.36367	-0.025614	-0.37506	-0.0873127	-0.501832	0.0424366	-0.659274	0.87057	1.05556	0.573586	none	0.209637	none	-0.16629	none	-0.50601	none	-0.329283	none	-0.694805	none	0.864421	none	0.880831	none	-0.247455	0.327324	0.0277307	0.180291	-0.109862	0.253808	Synthetic lethality	unknown
ACADS	0.695104	0.531406	0.208511	0.529578	1.07298	-0.626554	0.501748	-0.00682143	0.09324	0.0423529	none	0.0384207	none	0.830621	none	0.988048	none	-0.872048	none	-0.242163	none	-0.138479	none	-0.0278377	none	0.585619	-0.00959667	0.474861	-0.320132	0.53024	-0.164864	Synthetic advantage	unknown
ACADSB	-1.88755	-0.131665	-0.111175	-1.67794	-3.97836	-0.50802	1.08065	0.606439	0.938354	-0.400913	none	-0.0568723	none	-1.65171	none	-1.75298	none	-0.125618	none	1.29514	none	1.21781	none	0.834009	none	-1.47478	0.529355	-0.96562	0.805335	-1.2202	0.667345	Synthetic lethality	unknown
ACADVL	-1.26595	-1.80452	-1.00083	-0.502093	-1.50963	1.28079	0.607522	-0.11576	0.123586	-1.98062	none	-1.3411	none	-1.11864	none	-0.341131	none	1.01029	none	-1.49303	none	0.24158	none	-1.12594	none	-1.20427	0.474035	-1.19537	-0.341775	-1.19982	0.0661302	Synthetic lethality	unknown
ACAN	1.15711	0.991877	-0.744744	0.524083	-0.276321	-1.46258	-1.78176	-0.451204	-0.295727	-0.0204642	none	-0.539601	none	-0.239432	none	-0.711773	none	-2.42349	none	-1.16092	none	-0.578223	none	-2.1194	none	0.123724	-0.997816	-0.377817	-1.57051	-0.127047	-1.28416	Synthetic advantage	unknown
ACAP1	-1.41505	-1.6351	-0.92539	-0.743427	-0.105725	0.854468	0.774071	-1.41253	1.38089	-2.31343	bottomcenter	-0.625525	none	-0.998885	none	-0.822962	none	0.938937	none	0.527908	none	-0.54141	none	0.627641	none	-0.852412	0.399225	-1.1902	0.388269	-1.02131	0.393747	Synthetic lethality	unknown
ACAP2	-0.601776	-0.200761	-0.130011	-0.631655	-0.605422	0.16236	0.287903	-0.629974	0.201512	-0.0647203	none	-0.372204	none	-0.673309	none	-1.11938	none	0.170248	none	0.873903	none	-0.710524	none	0.661309	none	-0.391962	0.00545022	-0.557404	0.248734	-0.474683	0.127092	Synthetic lethality	unknown
ACAP3	0.273926	-0.215139	-0.0681222	0.0325477	0.295965	-0.476955	-0.218683	-0.0592368	-0.296073	0.266374	none	-0.0550025	none	-0.134826	none	0.166904	none	-0.37059	none	-0.274248	none	-0.18197	none	-0.0249472	none	0.0113129	-0.262737	0.0608625	-0.212939	0.0360877	-0.237838	Synthetic advantage	unknown
ACAT1	-0.119132	-0.25203	0.260389	0.982435	0.638264	1.37118	0.676026	-1.26193	0.503501	-0.000783375	none	0.365392	none	1.13785	none	0.216715	none	1.4648	none	1.38452	none	-0.424746	none	0.587935	none	0.407264	0.322194	0.429794	0.753128	0.418529	0.537661	Synthetic lethality	unknown
ACAT2	-0.524178	-0.327179	-1.04868	-0.477388	0.265461	0.35163	0.474649	-0.603594	-0.0260014	-0.621688	none	-1.30717	none	-0.276447	none	0.342248	none	0.882313	none	0.373177	none	-0.120806	none	-0.588779	none	-0.396946	0.0491707	-0.465764	0.136476	-0.431355	0.0928234	Synthetic lethality	unknown
ACBD3	-2.11329	-0.158532	-0.778168	-0.597075	-0.372345	0.826505	0.920291	1.38052	2.93049	-0.365283	none	-1.24636	none	-0.547831	none	-0.81244	none	0.740926	none	1.37806	none	1.84562	none	2.00584	none	-0.47653	1.51445	-0.742979	1.49261	-0.609754	1.50353	Synthetic lethality	unknown
ACBD4	1.86746	0.932638	0.698653	1.41999	1.45044	-0.899814	-0.191143	-0.945037	-0.675896	0.954346	none	1.30658	none	1.90857	none	1.55727	none	-1.16577	none	0.440693	none	-0.962905	none	-0.311324	none	1.12543	-0.677973	1.43169	-0.499826	1.27856	-0.588899	Synthetic advantage	unknown
ACBD5	0.697243	0.243993	0.861885	0.109236	0.0447258	-1.10753	-0.451973	-0.353998	0.436078	0.375051	none	0.995622	none	0.397027	none	0.483566	none	-0.807669	none	-0.172326	none	-0.0297506	none	0.420328	none	0.31496	-0.369356	0.562816	-0.147354	0.438888	-0.258355	Synthetic advantage	unknown
ACBD6	0.620359	-0.0072127	0.204519	0.282698	-0.255727	-0.461941	-0.676056	0.0888143	-0.820972	0.136612	none	0.21728	none	0.880997	none	0.363623	none	-0.199648	none	-0.548356	none	0.238339	none	-0.760259	none	0.0560695	-0.467539	0.399628	-0.317481	0.227849	-0.39251	Synthetic advantage	unknown
ACBD7	1.10376	1.26512	1.31259	1.0367	1.04932	-0.4468	0.0800703	-0.0610149	0.722835	1.60803	none	1.13743	none	1.48179	none	0.623758	none	-0.265541	none	0.133219	none	-0.178279	none	0.700148	none	1.16593	0.0737724	1.21275	0.0973869	1.18934	0.0855797	Synthetic advantage	unknown
ACCS	-0.449331	0.307694	0.303876	0.116399	0.301292	0.278627	1.37134	0.292408	0.263113	0.208462	none	-0.0712021	none	0.461074	none	-0.147206	none	0.501573	none	1.58725	none	0.525658	none	0.255076	none	0.257315	0.551371	0.112782	0.717388	0.185049	0.63438	Synthetic lethality	unknown
ACCSL	-0.411333	-0.374601	-1.02603	0.293419	-0.0557939	0.424767	0.321494	-0.330105	-0.0426622	-0.234829	none	-0.948514	none	0.228195	none	0.20067	none	0.594302	none	0.331633	none	-0.0310013	none	0.104751	none	-0.290751	0.0933734	-0.188619	0.249921	-0.239685	0.171647	Synthetic lethality	unknown
ACE	0.822345	1.30713	0.47945	0.629954	0.826235	-0.401047	-0.122258	-0.343165	0.786117	1.56451	none	0.125674	none	0.658016	none	0.269487	none	-1.50056	none	-0.0584999	none	-0.0441989	none	0.965305	none	0.810692	-0.0200884	0.654421	-0.159487	0.732557	-0.0897879	Synthetic advantage	unknown
ACE2	0.406788	1.10061	1.34408	1.30169	0.903738	-0.216249	0.970319	0.511878	0.505362	1.23455	none	1.17403	none	1.31411	none	0.571469	none	0.0294552	none	1.41473	none	1.12137	none	1.35311	none	1.16253	0.442828	1.07354	0.979666	1.11804	0.711247	Synthetic advantage	unknown
ACER1	1.0751	-1.19539	0.28143	1.41889	0.660423	0.304316	0.000794514	-0.270726	-0.993864	-0.335281	none	1.44939	none	1.48173	none	0.910519	none	0.464973	none	-1.25256	none	-0.769488	none	-1.41249	none	0.291339	-0.23987	0.87659	-0.742392	0.583964	-0.491131	Synthetic advantage	unknown
ACER2	0.522018	-0.303478	-0.317173	0.564666	0.166653	-1.0818	-0.168755	-1.06381	0.778468	0.360887	none	0.193421	none	0.918685	none	1.16696	none	-0.872501	none	-0.0567167	none	-0.0623935	none	1.10199	none	0.027667	-0.383973	0.659989	0.0275938	0.343828	-0.17819	Synthetic advantage	unknown
ACER3	2.9071	0.29558	0.473217	1.21726	1.17636	-4.02123	-0.882627	-0.718062	1.07422	0.450206	none	0.973266	none	1.47337	none	1.46211	none	-3.86907	midright	-2.83193	midright	-2.55841	midright	-1.92834	none	0.790604	-1.13692	1.08974	-2.79694	0.94017	-1.96693	Synthetic advantage	unknown
ACHE	1.40528	1.12837	1.51817	2.17368	2.1819	-0.0404894	-0.0565388	1.02528	1.4545	1.44971	none	1.93733	none	2.32859	topcenter	2.34396	topcenter	-0.219809	none	0.471949	none	0.598644	none	0.585951	none	1.75053	0.595688	2.0149	0.359184	1.88272	0.477436	Synthetic advantage	unknown
ACKR1	0.758738	0.1064	-0.973052	-0.0825814	-3.26842	-0.109238	-2.31719	-2.16325	-0.898137	0.310959	none	-0.472973	none	-0.136012	none	-0.981046	none	-0.531159	none	-2.3207	none	-2.03888	none	-1.18808	none	-1.05441	-1.37195	-0.319768	-1.51971	-0.687091	-1.44583	Synthetic advantage	unknown
ACKR2	-1.02837	0.0335232	-0.249754	-1.17501	-0.84126	0.500592	0.659986	0.401314	0.554862	0.0851761	none	-0.351737	none	-2.02794	none	-1.52656	none	0.158977	none	-0.0992098	none	-0.0222854	none	0.0191774	none	-0.558126	0.529189	-0.955266	0.0141648	-0.756696	0.271677	Synthetic lethality	unknown
ACKR3	0.887912	-0.0536833	0.0309938	-0.713582	0.177025	-1.31996	-0.92265	-0.779694	-0.38798	-0.355261	none	0.0973319	none	-0.436841	none	-0.0678404	none	-1.73386	none	-0.815106	none	-1.48186	none	-0.984042	none	-0.139812	-0.852571	-0.190652	-1.25372	-0.165232	-1.05314	Synthetic advantage	oncogene, fusion - dominant
ACKR4	0.422093	-0.0305384	0.00662525	-0.00785394	0.0668453	0.49428	-0.336236	-1.03021	-0.361668	0.82237	none	0.579827	none	-0.356412	none	-0.655162	none	0.0970367	none	-0.281655	none	-1.14677	none	-0.385822	none	0.00876955	-0.308458	0.0976555	-0.429303	0.0532125	-0.368881	Synthetic advantage	unknown
ACMSD	1.02737	0.963613	1.22792	1.51407	0.853229	-0.414067	-0.0732571	0.388456	0.43357	0.416688	none	1.77561	none	1.66458	none	0.965057	none	-0.719452	none	-0.729631	none	0.968105	none	1.30812	none	1.13971	0.0836755	1.20548	0.206786	1.1726	0.145231	Synthetic advantage	unknown
ACO1	-0.145249	-0.539628	-0.147858	-0.640955	-0.67181	-1.30263	-1.49673	0.529779	1.25243	-0.066801	none	-0.559754	none	-0.575683	none	-0.697803	none	-2.25072	bottomcenter	-1.41165	none	0.723452	none	1.21778	none	-0.500063	-0.25429	-0.47501	-0.430286	-0.487537	-0.342288	Synthetic lethality	unknown
ACOT1	-1.11508	-0.398153	-2.61852	-1.81868	-1.60752	0.153526	1.01616	-1.59173	-0.359062	-0.00133944	none	-2.10949	none	-1.78307	none	-0.989252	none	-0.302577	none	0.872827	none	-1.79681	none	-0.397717	none	-1.61072	-0.195275	-1.22079	-0.40607	-1.41575	-0.300672	Synthetic lethality	unknown
ACOT11	1.43653	0.384721	0.471181	0.372437	0.791675	-0.391709	-0.616287	-0.799373	-1.35529	0.871492	none	0.776742	none	0.83525	none	0.898687	none	-0.355102	none	-0.169365	none	-0.952979	none	-1.44997	none	0.505004	-0.790664	0.845543	-0.731853	0.675273	-0.761259	Synthetic advantage	unknown
ACOT13	-1.56813	-2.24692	-1.09995	-4.44626	-2.46229	-1.03453	-0.529625	-0.998063	-0.413463	-2.34877	none	-1.2231	none	-3.78975	bottomcenter	-1.81403	none	-0.0392829	none	-1.01531	none	-1.2589	none	-1.59683	none	-2.56385	-0.743921	-2.29391	-0.977579	-2.42888	-0.86075	Synthetic lethality	unknown
ACOT2	0.128013	0.0752558	0.35392	0.395722	0.562914	-0.199496	0.330806	0.617222	-0.410613	0.581895	none	0.435149	none	0.100541	none	0.134977	none	0.364667	none	0.581456	none	0.705896	none	-0.373666	none	0.346953	0.0844794	0.313141	0.319588	0.330047	0.202034	Synthetic advantage	unknown
ACOT4	-0.310979	-0.965858	-0.419238	-0.856891	0.117673	-0.157004	0.497492	-0.769823	-0.369546	-0.639226	none	-0.411183	none	-1.05418	none	-0.464278	none	-0.143324	none	0.371437	none	-1.11146	none	-0.523115	none	-0.531078	-0.19972	-0.642216	-0.351616	-0.586647	-0.275668	Synthetic lethality	unknown
ACOT6	1.32743	0.449748	0.376468	1.23226	0.359702	0.468011	-0.421199	-0.00699018	0.183886	1.9876	none	2.22507	none	1.7862	none	1.46577	none	0.604831	none	-0.405018	none	-0.974647	none	-0.185495	none	0.604544	0.055927	1.86616	-0.240082	1.23535	-0.0920775	Synthetic advantage	unknown
ACOT7	0.141964	-0.0596947	-1.5818	-0.0225808	-0.417441	-0.598024	-0.521578	-0.562559	-0.664399	0.60355	none	-0.378055	none	-0.368612	none	-0.306985	none	-0.161608	none	-0.109401	none	-0.400058	none	-0.649701	none	-0.520379	-0.58664	-0.112526	-0.330192	-0.316452	-0.458416	Synthetic advantage	unknown
ACOT8	2.03504	0.689527	0.751407	1.55496	1.80052	-1.13511	-0.640322	-0.181315	-0.821702	0.122059	none	0.763256	none	2.26619	topcenter	2.41559	topcenter	-1.57663	none	-0.969476	none	-0.461796	none	-0.13044	none	1.1991	-0.694613	1.39177	-0.784585	1.29544	-0.739599	Synthetic advantage	unknown
ACOT9	0.431763	-1.03653	0.242954	0.813761	1.55759	0.31338	0.0408334	-0.0450874	-0.536909	-0.864227	none	0.105289	none	0.241576	none	0.891077	none	-0.71047	none	0.0024027	none	-0.308683	none	-0.258075	none	0.394444	-0.0569459	0.0934288	-0.318706	0.243937	-0.187826	Synthetic advantage	unknown
ACOX1	-0.665282	0.805718	0.516846	0.353296	-0.102196	1.65737	0.0467653	1.80637	0.705492	0.728799	none	0.849832	none	0.381119	none	-0.4565	none	1.78439	none	0.500731	none	1.26059	none	0.637469	none	0.393416	1.054	0.375813	1.04579	0.384614	1.0499	Synthetic lethality	unknown
ACOX2	-0.480576	-0.951937	-0.896508	-0.224235	-0.102266	-0.430609	0.727378	-0.368647	0.541846	-1.1504	none	-0.48099	none	0.160187	none	0.137943	none	-0.355074	none	0.873835	none	-0.725753	none	0.0734324	none	-0.543736	0.117492	-0.333314	-0.0333899	-0.438525	0.042051	Synthetic lethality	unknown
ACOX3	-1.05624	-1.2121	-0.81589	0.602087	0.290079	-0.256442	0.893821	0.339923	0.993257	-1.58191	none	-0.60795	none	0.0272194	none	0.0370245	none	-0.265338	none	1.46073	none	1.26182	none	0.760697	none	-0.283957	0.49264	-0.531405	0.804478	-0.407681	0.648559	Synthetic lethality	unknown
ACOXL	-0.838111	-2.05582	-1.2456	-1.08632	-2.09786	-1.18225	-0.190932	-1.40259	-0.829838	-1.80074	none	-1.03696	none	-1.75718	none	-1.47639	none	-0.414744	none	-0.118031	none	-1.21802	none	-0.495577	none	-1.6214	-0.901402	-1.51782	-0.561592	-1.56961	-0.731497	Synthetic lethality	unknown
ACP1	-0.843915	1.23279	0.383067	0.58631	-0.204241	1.92674	1.52783	1.55276	0.278361	1.40342	none	0.370218	none	0.451482	none	1.14597	none	1.79042	none	1.65561	none	2.78334	none	0.605273	none	0.499481	1.32142	0.842774	1.70866	0.671127	1.51504	Synthetic lethality	unknown
ACP2	-2.4789	0.526126	0.0779712	-0.205803	-0.648893	2.8673	1.22898	2.74357	1.51057	0.358409	none	-0.476166	none	-1.25601	none	-1.35179	none	2.45963	none	1.52519	none	2.61255	none	1.90726	none	-0.0626498	2.0876	-0.681391	2.12616	-0.37202	2.10688	Synthetic lethality	unknown
ACP5	-1.03374	-1.00911	-0.603795	-0.829193	-0.38018	1.5031	-0.028433	0.467673	-0.64803	-1.02266	none	-0.816454	none	-1.00136	none	-0.40921	none	1.38246	none	0.152109	none	0.25007	none	-0.880986	none	-0.705571	0.323576	-0.812421	0.225914	-0.758996	0.274745	Synthetic lethality	unknown
ACP6	-1.76355	-0.399056	-2.08161	0.010364	-0.636782	1.45698	1.88083	0.0891623	0.19665	-0.530439	none	-1.39966	none	-0.804938	none	-0.925045	none	1.51486	none	2.23832	none	-0.0465791	none	0.0109859	none	-0.776772	0.905905	-0.915021	0.929395	-0.845897	0.91765	Synthetic lethality	unknown
ACPP	-0.392423	-1.03509	0.211139	0.32947	0.769835	0.44243	-0.43059	1.26244	0.344074	-0.9477	none	0.216791	none	0.438141	none	0.527454	none	0.140034	none	-0.0670509	none	1.51375	none	0.444332	none	0.0688379	0.40459	0.0586715	0.507767	0.0637547	0.456178	Synthetic lethality	unknown
ACPT	-0.416366	-0.925141	-0.997595	-1.58887	-1.08728	-0.578768	-0.349402	-1.33805	-1.04511	-0.718458	none	-1.10079	none	-1.60755	none	-1.73951	none	-0.660925	none	-0.101673	none	-1.40459	none	-0.95575	none	-1.14972	-0.827833	-1.29158	-0.780735	-1.22065	-0.804284	Synthetic lethality	unknown
ACR	-0.812929	0.441842	-1.07341	-1.95226	-2.59118	-1.68297	-0.688444	-0.512077	1.07115	0.328417	none	-0.585345	none	-1.78369	none	-1.10092	none	-1.68312	none	-1.13876	none	1.64391	none	1.1772	none	-1.29375	-0.453084	-0.785385	-0.000193711	-1.03957	-0.226639	Synthetic lethality	unknown
ACRBP	-0.363458	-0.496264	0.306238	0.700416	1.15802	0.299303	0.472383	0.326843	1.63811	-0.123435	none	-0.0233012	none	0.373324	none	0.655618	none	0.508687	none	0.585314	none	0.235126	none	1.39252	none	0.417102	0.684159	0.220552	0.680411	0.318827	0.682285	Synthetic lethality	unknown
ACRC	0.505844	-0.422478	-1.37465	1.33013	1.06415	-0.432641	-0.0380892	-0.443769	-0.531356	-0.277529	none	-1.15384	none	0.901721	none	0.83144	none	-0.396747	none	-0.205038	none	-0.297937	none	-0.80224	none	0.149286	-0.361464	0.0754468	-0.42549	0.112367	-0.393477	Synthetic advantage	unknown
ACRV1	-1.25281	-0.959956	-1.1362	0.963682	1.31696	1.2341	2.00635	0.484353	1.76891	-0.514186	none	-0.91377	none	0.621873	none	0.986186	none	0.836163	none	2.2132	none	0.551834	none	1.29217	none	0.0461212	1.37343	0.0450259	1.22334	0.0455736	1.29839	Synthetic lethality	unknown
ACSBG1	-0.773771	-0.495148	0.156631	-0.71135	-0.567174	-0.690506	0.602334	0.170334	0.661599	-0.70468	none	-0.313514	none	-0.896283	none	-1.21063	none	-0.771703	none	0.511751	none	0.315444	none	0.648764	none	-0.40426	0.18594	-0.781278	0.176064	-0.592769	0.181002	Synthetic lethality	unknown
ACSBG2	0.259972	1.19563	0.65533	0.0320708	0.180294	1.0918	0.263313	0.550426	-0.28365	0.789819	none	0.661509	none	-0.396543	none	-0.427853	none	0.663379	none	-0.434035	none	-0.858635	none	-0.382127	none	0.51583	0.405473	0.156733	-0.252855	0.336282	0.0763093	Synthetic advantage	unknown
ACSF2	1.78535	1.12004	0.647427	0.260885	0.575504	-0.570507	-0.21846	-1.21504	-0.302118	2.49827	none	1.52774	none	0.84304	none	0.784288	none	0.573824	none	-0.995149	none	-1.86104	none	-1.43713	none	0.650964	-0.576531	1.41333	-0.929872	1.03215	-0.753202	Synthetic advantage	unknown
ACSF3	0.559318	-0.829676	-0.794402	0.0853969	0.442687	-0.877775	-0.809835	-0.512362	-1.14922	-0.927285	none	-0.852318	none	-0.15709	none	0.167812	none	-1.50404	none	-0.730493	none	-0.713967	none	-1.04173	none	-0.273998	-0.837298	-0.44222	-0.997556	-0.358109	-0.917427	Synthetic advantage	unknown
ACSL1	-1.75828	-1.30367	-0.53381	-0.859647	-0.433829	1.8205	1.32062	0.493224	0.409173	-0.512372	none	-0.736692	none	-0.691391	none	-0.343269	none	2.26206	topcenter	1.05165	none	0.792622	none	0.501733	none	-0.782739	1.01088	-0.570931	1.15202	-0.676835	1.08145	Synthetic lethality	unknown
ACSL3	0.225198	1.03849	1.46878	-0.462576	-0.357542	0.684651	1.1527	0.253651	1.11719	0.911595	none	1.52805	none	0.931928	none	1.73315	none	0.195576	none	0.416038	none	0.0788525	none	1.09164	none	0.421789	0.802047	1.27618	0.445526	0.848985	0.623787	Synthetic advantage	fusion - dominant
ACSL4	0.960068	1.39317	1.22517	1.42126	1.24247	0.698028	-0.0577934	0.323002	0.136544	1.66028	none	1.30616	none	1.22934	none	0.951066	none	0.913446	none	0.145644	none	0.567524	none	0.021969	none	1.32052	0.274945	1.28671	0.412146	1.30361	0.343545	Synthetic advantage	unknown
ACSL5	-1.01964	-0.502213	-1.31522	-0.615726	-0.507594	0.328253	0.498419	0.41812	0.29621	-0.100922	none	-0.77761	none	-0.695295	none	-0.922285	none	0.411954	none	0.11627	none	0.0247346	none	0.626259	none	-0.735188	0.385251	-0.624028	0.294805	-0.679608	0.340028	Synthetic lethality	unknown
ACSL6	0.619717	0.657677	0.759962	0.708313	1.27749	0.622476	-0.141819	0.353717	-0.0505445	0.458816	none	0.632874	none	1.08917	none	1.01656	none	0.683998	none	-0.00996669	none	0.288959	none	-0.103695	none	0.85086	0.195957	0.799355	0.214824	0.825107	0.205391	Synthetic advantage	fusion - dominant
ACSM1	-0.882205	-0.634284	0.769128	-0.30048	-2.23611	0.00944274	0.230533	0.506734	0.369898	-0.409316	none	0.781594	none	0.838487	none	-0.0968884	none	2.10328	none	1.19596	none	0.680398	none	0.673525	none	-0.600438	0.279152	0.278469	1.16329	-0.160984	0.721221	Synthetic lethality	unknown
ACSM2A	-1.04627	0.837568	-1.23436	-0.538737	-0.754238	0.667376	2.01757	0.268065	-0.576808	0.378729	none	-1.34415	none	-0.308764	none	0.380024	none	0.795625	none	1.87207	none	0.443587	none	0.298722	none	-0.422441	0.594052	-0.223541	0.852502	-0.322991	0.723277	Synthetic lethality	unknown
ACSM2B	-1.20765	-0.761966	-0.649909	-0.398793	-0.692724	0.707964	0.429597	1.22695	0.358591	-1.27806	none	-0.645779	none	0.0426046	none	0.279304	none	0.949801	none	0.024452	none	1.33472	none	0.523776	none	-0.625848	0.680775	-0.400482	0.708186	-0.513165	0.69448	Synthetic lethality	unknown
ACSM3	-0.301239	-0.150945	-0.67706	-0.383287	-0.255836	-0.140507	-0.1475	0.630624	0.330925	-0.0219174	none	-0.864388	none	0.523519	none	0.455052	none	-0.243657	none	-0.304917	none	0.889177	none	0.0209032	none	-0.366782	0.168386	0.0230665	0.0903765	-0.171858	0.129381	Synthetic lethality	unknown
ACSM4	-0.481395	0.476939	2.13787	-2.13996	0.32273	0.429799	0.469942	0.474197	1.32521	0.781036	none	2.11242	none	-0.859298	none	0.529376	none	1.09587	none	1.0432	none	1.06144	none	1.31262	none	0.199397	0.674786	0.640884	1.12828	0.42014	0.901535	Synthetic lethality	unknown
ACSM5	0.145517	0.570061	0.891093	0.605841	-0.0914203	0.0359088	0.222856	0.418836	-0.339245	-0.166794	none	0.0986103	none	-0.0582991	none	-0.0855441	none	0.513378	none	-0.116384	none	0.380315	none	-0.516253	none	0.493894	0.084589	-0.0530067	0.0652639	0.220443	0.0749265	Synthetic advantage	unknown
ACSM6	0.16692	0.346179	0.426941	-0.854676	-0.970947	0.258307	-1.06829	0.790841	-0.743757	0.610715	none	0.282313	none	0.0888453	none	-0.171568	none	-0.266203	none	-0.961145	none	0.926116	none	-0.513428	none	-0.263126	-0.190724	0.202576	-0.203665	-0.0302747	-0.197194	Synthetic advantage	unknown
ACSS1	-0.236022	0.0585967	0.0674408	0.137348	0.272078	-0.534199	0.269772	0.870443	0.00315018	0.0489179	none	0.0960984	none	-0.0794559	none	-0.386893	none	-0.180104	none	0.462411	none	1.00474	none	0.206093	none	0.133866	0.152291	-0.0803331	0.373285	0.0267665	0.262788	Synthetic lethality	unknown
ACSS2	0.286258	0.420581	0.128165	-0.0764567	-0.224177	-0.174585	1.38928	-0.569456	0.114442	0.422352	none	-0.176358	none	1.03682	none	1.42129	none	-0.372291	none	0.923077	none	-0.970455	none	0.32214	none	0.0620279	0.189921	0.676027	-0.0243823	0.369027	0.0827694	Synthetic advantage	unknown
ACSS3	-0.614663	-0.761543	-0.850455	-0.768098	-0.798895	-0.310011	-0.394274	-0.23119	-0.180387	-0.78877	none	-0.988622	none	-1.00486	none	-1.19299	none	-0.0322164	none	-0.594171	none	-0.147564	none	-0.347125	none	-0.794748	-0.278965	-0.993812	-0.280269	-0.89428	-0.279617	Synthetic lethality	unknown
ACTA1	-0.4195	-1.88575	-1.21896	-0.600744	-0.175682	0.615795	-1.36136	-0.0866275	-1.34564	-2.00758	none	-0.991017	none	-1.47976	none	-1.32882	none	-0.734369	none	-1.68659	none	-0.359044	none	-1.37448	none	-0.970284	-0.544459	-1.4518	-1.03862	-1.21104	-0.791539	Synthetic lethality	unknown
ACTA2	-0.515759	-0.357888	0.387324	-0.867899	-0.297693	-0.820129	-0.154329	1.05762	1.33164	-0.0618636	none	0.427472	none	-0.920309	none	-0.329533	none	-0.18495	none	-1.22812	none	1.47786	none	0.626103	none	-0.284039	0.353699	-0.221058	0.172722	-0.252549	0.26321	Synthetic lethality	unknown
ACTBL2	1.72726	-0.0672619	0.264932	0.790071	0.852461	-1.70221	-2.15297	0.07004	-0.648663	0.373652	none	0.862425	none	1.23737	none	1.09627	none	-1.26706	none	-2.00026	none	0.50213	none	-1.20916	none	0.46005	-1.10845	0.89243	-0.993586	0.67624	-1.05102	Synthetic advantage	unknown
ACTC1	-0.74678	-1.66543	-0.183032	-1.74393	-1.45919	-0.0828352	0.2729	-0.669529	-0.154075	-1.9786	bottomcenter	-0.719629	none	-1.44531	none	-1.07828	none	-0.266855	none	-0.777672	none	-0.709991	none	-1.91111	none	-1.2629	-0.158385	-1.30545	-0.916407	-1.28418	-0.537396	Synthetic lethality	unknown
ACTG1	-0.144025	0.79753	0.150311	0.451777	0.535511	1.91598	-0.181704	0.920242	-0.447321	1.17633	none	0.0908038	none	0.49064	none	0.16158	none	2.49862	none	-0.411509	none	0.983813	none	-0.271441	none	0.483782	0.551799	0.479839	0.699872	0.481811	0.625836	Synthetic lethality	unknown
ACTG2	0.293328	0.383987	0.859746	0.25473	0.335873	0.8309	-0.736355	0.65334	0.270717	0.260056	none	0.70683	none	0.513974	none	0.844894	none	0.774996	none	-0.676346	none	0.534408	none	0.161804	none	0.458584	0.254651	0.581439	0.198715	0.520011	0.226683	Synthetic advantage	unknown
ACTL10	0.0056664	0.695909	-0.115817	-0.453072	-0.307781	-0.0281672	-0.278394	1.37198	-0.51411	0.409444	none	0.077402	none	-0.281203	none	-0.268808	none	-0.573117	none	-0.735463	none	0.868022	none	-0.400005	none	-0.0451902	0.137827	-0.0157913	-0.210141	-0.0304908	-0.0361572	Synthetic advantage	unknown
ACTL6B	1.97008	1.04211	2.32934	0.739393	0.428732	-0.493045	0.0231462	-0.489417	-1.41214	1.2995	none	1.65319	none	1.31656	none	0.938087	none	-0.754312	none	-0.0145556	none	-1.35023	none	-1.52319	none	1.13489	-0.592864	1.30183	-0.910572	1.21836	-0.751718	Synthetic advantage	unknown
ACTL7A	0.381558	0.327205	1.34182	0.627367	1.27749	1.04913	0.730237	0.201992	0.0237244	0.503492	none	1.25294	none	0.684181	none	1.00372	none	1.15675	none	0.59257	none	0.0739636	none	0.137393	none	0.89347	0.50127	0.861083	0.490168	0.877277	0.495719	Synthetic advantage	unknown
ACTL7B	0.66041	0.0766959	0.338379	0.730363	0.730131	-0.336776	-0.100971	0.97928	-0.319086	-0.00817361	none	0.308456	none	1.48873	none	1.57282	none	-0.206449	none	-0.0529562	none	0.658579	none	-0.667504	none	0.468892	0.0556116	0.840456	-0.0670824	0.654674	-0.00573541	Synthetic advantage	unknown
ACTL8	1.31038	0.571304	0.973238	1.20894	1.2382	-0.136233	-0.26275	-0.380442	0.242048	0.797807	none	1.17461	none	1.19037	none	1.5107	none	0.0541153	none	-0.126206	none	-1.25012	none	0.0417405	none	0.997921	-0.134344	1.16837	-0.320118	1.08315	-0.227231	Synthetic advantage	unknown
ACTL9	-0.620339	-1.55187	-0.499815	-0.937972	0.0194563	-0.155151	-0.433073	-0.0741936	-0.0581539	-0.747193	none	-0.22207	none	-1.18731	none	-0.681786	none	-0.15391	none	0.234781	none	0.0132471	none	-0.21939	none	-0.742549	-0.180143	-0.709589	-0.0313181	-0.726069	-0.10573	Synthetic lethality	unknown
ACTN1	-0.926387	-1.56677	0.199794	-0.853915	-0.395302	-0.120958	0.0330846	0.00129714	0.173729	-1.36493	none	-0.237718	none	-1.13253	none	-0.485199	none	-0.560085	none	0.406231	none	0.0159128	none	1.62532	none	-0.654049	0.0217881	-0.805092	0.371844	-0.729571	0.196816	Synthetic lethality	unknown
ACTN2	-0.833052	-0.0254983	-1.22156	1.16032	1.87359	1.71737	0.544783	3.1836	-0.109647	0.142351	none	-0.298675	none	0.948901	none	1.31153	none	2.87513	none	-0.325478	none	2.74646	none	-0.0768509	none	0.446712	1.33403	0.526026	1.30482	0.486369	1.31942	Synthetic lethality	unknown
ACTN3	-0.119452	-0.530935	0.963685	1.32277	0.233522	-0.866628	0.407881	0.394683	1.05513	0.186637	none	1.06898	none	0.74008	none	0.1369	none	0.453154	none	1.45566	none	0.779638	none	1.39775	none	0.497262	0.247765	0.533149	1.02155	0.515205	0.634658	Synthetic lethality	unknown
ACTN4	-0.139204	0.466464	0.314182	-0.261791	-2.04203	0.386988	1.06942	-1.36235	0.0176217	0.380818	none	0.1969	none	-0.652457	none	0.149453	none	-0.462483	none	1.1475	none	-0.63331	none	-0.498226	none	-0.380795	0.0279208	0.0186785	-0.111628	-0.181058	-0.0418538	Synthetic lethality	unknown
ACTR3B	0.0171188	-1.17596	0.0119332	0.754392	0.738395	0.530835	0.0839211	-0.175449	-0.348077	-0.723166	none	-0.319786	none	1.10057	none	0.745297	none	0.521965	none	0.613313	none	-0.356351	none	0.12457	none	0.0821897	0.0228076	0.20073	0.225874	0.14146	0.124341	Synthetic advantage	unknown
ACTR3C	0.979826	0.510512	1.12427	0.812425	0.686799	0.996066	-0.276848	0.158735	0.178712	0.678214	none	1.36115	none	1.14828	none	1.34926	none	1.02274	none	-1.09554	none	-0.485467	none	-0.666099	none	0.783501	0.264167	1.13423	-0.306092	0.958864	-0.0209627	Synthetic advantage	unknown
ACTR5	-1.14189	0.00037428	-0.162183	-0.0639859	-1.30987	0.390657	1.48828	0.430384	0.588964	0.289815	none	-0.746192	none	-0.993704	none	-1.76891	none	0.540805	none	0.697182	none	-0.597686	none	0.841899	none	-0.383915	0.724571	-0.804748	0.37055	-0.594332	0.547561	Synthetic lethality	unknown
ACTRT1	0.298335	0.885541	-0.940972	0.271555	1.17012	-0.366383	-0.498078	0.702949	0.764097	0.935542	none	0.150321	none	0.325787	none	0.911272	none	-0.079435	none	-1.08513	none	1.00212	none	0.882348	none	0.346561	0.150646	0.580731	0.179976	0.463646	0.165311	Synthetic advantage	unknown
ACTRT2	-0.517204	-0.26132	0.605774	-0.334807	0.317095	0.411957	0.571735	0.585975	-0.376001	-0.373987	none	0.425095	none	-1.02839	none	-0.113722	none	0.734495	none	1.13742	none	0.619269	none	-0.311475	none	0.0816856	0.298417	-0.27275	0.544927	-0.0955322	0.421672	Synthetic lethality	unknown
ACTRT3	-2.05353	-2.25293	-2.53012	-0.770178	-1.88613	1.14977	-0.384416	0.0727736	0.694921	-1.8996	none	-1.91755	none	-0.682205	none	-1.71476	none	0.435025	none	0.217788	none	-0.0336108	none	0.622544	none	-1.85984	0.383261	-1.55353	0.310437	-1.70668	0.346849	Synthetic lethality	unknown
ACVR1	-0.223032	0.793548	0.664027	0.448159	0.9126	1.12002	0.357731	0.954285	1.18637	0.697887	none	0.0698798	none	0.679785	none	1.3165	none	1.09626	none	0.234857	none	1.20681	none	1.21031	none	0.704583	0.904601	0.691013	0.93706	0.697798	0.920831	Synthetic lethality	oncogene - dominant
ACVR1B	-0.330351	0.61106	-0.830637	-1.58233	-2.2099	-1.81826	-1.64253	0.274766	0.47776	0.15717	none	-0.951708	none	-2.06692	none	-2.35287	none	-2.08068	bottomcenter	-1.65921	none	-0.746498	none	0.611328	none	-1.00295	-0.677065	-1.30358	-0.968764	-1.15327	-0.822915	Synthetic lethality	unknown
ACVR1C	-0.55723	-0.986187	-2.1138	-0.899926	-0.519805	-0.752738	-0.749431	-2.12553	-0.92649	-2.36347	none	-1.66289	none	-1.99346	none	-1.37298	none	-0.643097	none	-0.74989	none	-0.618666	none	-0.888831	none	-1.12993	-1.13855	-1.8482	-0.725121	-1.48906	-0.931834	Synthetic lethality	unknown
ACVR2A	0.498225	0.776155	1.09117	0.102574	0.884409	-0.938542	-1.08015	1.99557	1.29115	1.05417	none	0.991557	none	0.71848	none	1.41369	none	-0.273897	none	-0.558246	none	1.65875	none	0.951765	none	0.713577	0.31701	1.04447	0.444592	0.879026	0.380801	Synthetic advantage	TSG - recessive
ACVR2B	-1.50229	0.0978163	-1.50322	-0.151077	-0.179868	1.56896	1.66754	-0.340634	2.06257	-0.508207	none	-1.86568	none	0.19567	none	0.289599	none	0.673502	none	1.084	none	-0.126194	none	1.80362	none	-0.434087	1.23961	-0.472155	0.858732	-0.453121	1.04917	Synthetic lethality	unknown
ACVRL1	-1.29235	-0.681889	-0.976718	-0.237154	-0.286349	-0.253779	1.61142	-0.0554554	1.60523	-0.444143	none	-0.71173	none	-0.95867	none	-0.883844	none	0.0108771	none	1.09253	none	-0.145723	none	1.29319	none	-0.545527	0.726853	-0.749597	0.562719	-0.647562	0.644786	Synthetic lethality	unknown
ACY1	0.63679	0.573845	0.54363	-0.210031	-0.310462	0.624228	0.810811	-1.24718	-1.6205	1.19005	none	1.09055	none	-0.327079	none	0.189127	none	0.873288	none	0.291341	none	-0.430673	none	-1.65601	none	0.149246	-0.358161	0.535661	-0.230513	0.342453	-0.294337	Synthetic advantage	unknown
ACY3	1.11862	0.415922	1.20403	0.737939	1.94366	-0.544837	-0.0693714	0.122902	-0.0245886	0.978326	none	1.03377	none	1.1496	none	1.51324	none	-0.499498	none	0.291793	none	0.00941812	none	0.741685	none	1.07539	-0.128974	1.16873	0.135849	1.12206	0.00343781	Synthetic advantage	unknown
ACYP1	-0.651637	-0.871634	-0.779838	-0.920995	0.0532187	-0.873571	1.23846	-0.342963	0.201102	-0.580413	none	-0.809574	none	-0.713139	none	-0.138072	none	0.238002	none	0.688938	none	-0.197754	none	-0.499563	none	-0.629812	0.0557568	-0.5603	0.057406	-0.595056	0.0565814	Synthetic lethality	unknown
ACYP2	-0.60107	0.633536	0.300454	-0.335957	-0.673435	1.34468	0.551141	0.498552	-0.038575	0.70953	none	0.583312	none	0.279204	none	-0.109464	none	1.58257	none	0.922118	none	1.07336	none	0.261904	none	-0.0188506	0.58895	0.365645	0.959986	0.173397	0.774468	Synthetic lethality	unknown
ADA	-1.02396	-0.846843	-1.32453	0.249251	0.863217	0.241192	0.910338	0.0872577	1.2494	-0.991594	none	-1.53284	none	0.217014	none	0.426946	none	-0.133524	none	1.04148	none	0.593217	none	1.26291	none	-0.264725	0.622048	-0.470119	0.691019	-0.367422	0.656534	Synthetic lethality	unknown
ADAD1	0.184814	0.94509	1.05288	0.133782	0.561798	0.95753	0.833734	0.144283	0.720594	0.779165	none	1.4258	none	1.92716	none	1.32626	none	0.773248	none	1.45445	none	0.979306	none	0.810276	none	0.673387	0.664035	1.3646	1.00432	1.01899	0.834178	Synthetic advantage	unknown
ADAD2	-0.628115	-0.116565	-0.494988	-1.38567	0.0722082	0.37972	-0.570759	1.00611	0.476961	0.175083	none	0.104885	none	-0.774769	none	-0.335055	none	-0.0149065	none	-0.558157	none	1.0164	none	0.534687	none	-0.481254	0.323008	-0.207464	0.244505	-0.344359	0.283756	Synthetic lethality	unknown
ADAL	-0.332004	-0.386401	-0.424901	0.0865282	0.753866	0.311622	0.092365	0.787867	-0.501054	-0.457741	none	-0.493094	none	-0.147458	none	0.343284	none	0.687331	none	-0.0943742	none	0.695555	none	-0.049199	none	0.00727302	0.1727	-0.188752	0.309828	-0.0907396	0.241264	Synthetic lethality	unknown
ADAM10	0.0188708	2.34381	1.57027	-0.869573	-0.615839	-1.0832	0.65988	-0.265885	1.5095	0.812768	none	1.11309	none	-1.39696	none	-0.276513	none	-0.441591	none	0.915187	none	0.095577	none	1.14062	none	0.607168	0.205074	0.0630944	0.427447	0.335131	0.31626	Synthetic advantage	unknown
ADAM11	2.36185	2.27689	2.41224	1.46273	1.50815	0.639764	-0.932338	-0.953136	-1.28343	2.04283	none	2.3018	none	1.32486	none	0.994832	none	0.483844	none	-0.705061	none	-0.989161	none	-0.830963	none	1.915	-0.632285	1.66608	-0.510335	1.79054	-0.57131	Synthetic advantage	unknown
ADAM12	-0.662534	-0.333108	0.440811	0.382786	0.137271	0.607985	0.853004	0.380901	1.72541	-0.0831037	none	0.47574	none	-0.0189049	none	0.113586	none	0.525984	none	0.503433	none	0.135461	none	1.68317	none	0.15694	0.891824	0.121829	0.712013	0.139385	0.801919	Synthetic lethality	unknown
ADAM15	0.942164	0.902369	1.37954	1.49224	1.90608	1.01301	0.261412	0.581983	0.363599	1.44724	none	2.03658	none	1.80446	none	1.82667	topcenter	1.6073	none	0.370206	none	0.841527	none	0.21885	none	1.42006	0.555001	1.77874	0.759471	1.5994	0.657236	Synthetic advantage	unknown
ADAM17	-0.884998	-0.214362	-0.699078	-0.727465	0.261405	0.063549	1.99883	-1.48125	2.22177	-0.272257	none	-0.407453	none	-0.335686	none	0.266819	none	-0.613967	none	2.57363	midleft	-1.44822	none	1.63755	none	-0.344875	0.700727	-0.187144	0.537249	-0.26601	0.618988	Synthetic lethality	unknown
ADAM18	-0.188936	-1.28789	-1.82379	-1.48987	-1.77548	-1.66679	-0.496834	-1.42563	-1.03123	-1.12407	none	-1.29225	none	-1.07885	none	-0.107847	none	-0.939637	none	-0.455684	none	-1.63854	none	-0.814219	none	-1.59426	-1.15512	-0.900755	-0.96202	-1.24751	-1.05857	Synthetic lethality	unknown
ADAM19	-1.24009	-1.08998	0.569376	-0.482749	0.395328	0.00297303	0.470408	2.19743	0.379315	-0.850044	none	0.495128	none	-1.32873	none	-0.560401	none	0.0620292	none	0.6498	none	2.2085	none	1.09822	none	-0.152007	0.76253	-0.561013	1.00464	-0.35651	0.883584	Synthetic lethality	unknown
ADAM2	-0.525021	-1.43802	-0.59408	-0.461307	-0.256594	-1.07753	0.0362155	0.0833788	-0.174658	-2.09271	none	-0.96778	none	-0.532691	none	-0.0550845	none	-1.36789	none	-0.237093	none	0.234053	none	0.305429	none	-0.6875	-0.283148	-0.912066	-0.266376	-0.799783	-0.274762	Synthetic lethality	unknown
ADAM20	-0.180379	0.0345679	-0.618807	-0.101821	0.187213	-0.348032	-0.376364	0.659541	0.161652	-0.0678583	none	-0.619634	none	0.131369	none	0.00695878	none	-0.0365077	none	-0.343425	none	0.442196	none	0.235963	none	-0.124712	0.0241994	-0.137291	0.0745566	-0.131001	0.049378	Synthetic lethality	unknown
ADAM21	1.22726	0.87227	0.72004	0.69514	-0.191063	-1.3092	0.468095	-1.03331	-0.590351	1.00694	none	0.909129	none	0.373667	none	0.00802756	none	-1.29734	none	0.0778373	none	-1.24391	none	-0.495743	none	0.524097	-0.61619	0.574441	-0.739789	0.549269	-0.67799	Synthetic advantage	unknown
ADAM22	-0.70317	-0.207685	1.57046	-0.597548	-0.446668	0.798733	0.372464	0.77325	1.27625	0.143495	none	1.13979	none	-0.171897	none	-0.0777147	none	0.652662	none	0.857739	none	0.89348	none	1.35302	none	0.0796387	0.805174	0.258419	0.939224	0.169029	0.872199	Synthetic lethality	unknown
ADAM23	-0.00621022	0.208727	0.969062	0.125351	1.06608	0.355197	0.878309	-0.345608	-0.0165798	0.0275282	none	0.893024	none	0.193183	none	0.520549	none	1.60175	none	1.39959	none	-0.0886562	none	0.269186	none	0.592305	0.21783	0.408571	0.795467	0.500438	0.506648	Synthetic lethality	unknown
ADAM28	0.772005	-0.372769	-0.17052	0.601563	0.898295	-0.708404	-0.8065	-0.228824	-0.305026	-0.166138	none	-0.73162	none	0.383208	none	0.976079	none	-0.513611	none	-1.15771	none	-0.435107	none	-0.602764	none	0.239142	-0.512189	0.115382	-0.677297	0.177262	-0.594743	Synthetic advantage	unknown
ADAM29	0.460128	-0.523644	-0.233847	-0.484829	0.917245	-0.78586	-0.543495	-0.416693	-0.323607	-0.125544	none	0.192967	none	-0.296432	none	0.552876	none	-1.2945	none	-0.836892	none	0.663713	none	-0.144901	none	-0.0812686	-0.517414	0.0809666	-0.403144	-0.000151022	-0.460279	Synthetic advantage	unknown
ADAM30	1.29755	0.66115	0.21784	0.0130661	-0.374807	0.296003	-2.23	-1.04248	-1.45379	0.508027	none	-0.0798004	none	0.421847	none	0.549444	none	-0.280417	none	-2.00067	none	-0.577129	none	-1.17517	none	0.129312	-1.10757	0.34988	-1.00835	0.239596	-1.05796	Synthetic advantage	unknown
ADAM32	3.17184	-0.622227	0.519881	1.10471	0.401289	-1.10568	-1.73538	-1.25048	-0.529602	0.705174	none	1.02834	none	0.894393	none	0.853048	none	-3.40294	none	-6.02464	midright	-2.92803	none	-3.51337	midright	0.350913	-1.15529	0.870239	-3.96724	0.610576	-2.56126	Synthetic advantage	unknown
ADAM33	2.03071	0.442125	1.10822	0.0170821	0.285368	-2.10299	-0.647839	-0.271871	-1.75023	0.57747	none	1.22252	none	0.171493	none	0.785376	none	-2.38704	bottomcenter	-1.70041	none	-0.8171	none	-1.95852	none	0.463198	-1.19323	0.689215	-1.71577	0.576206	-1.4545	Synthetic advantage	unknown
ADAM7	0.36023	0.120998	-0.455087	0.388924	0.477526	0.0808689	0.0112041	-0.385966	0.221748	0.162388	none	-0.072895	none	0.152153	none	0.842819	none	-0.659439	none	-0.503187	none	-0.0681443	none	0.0379055	none	0.13309	-0.0180362	0.271116	-0.298216	0.202103	-0.158126	Synthetic advantage	unknown
ADAM8	0.468127	-0.662237	-0.209327	-0.294257	0.563502	-0.592915	1.01034	-1.6743	1.2269	-0.364445	none	1.45376	none	0.968533	none	1.68285	none	-0.899828	none	0.514012	none	-1.47886	none	1.28803	none	-0.15058	-0.00749514	0.935175	-0.144163	0.392297	-0.0758292	Synthetic advantage	unknown
ADAM9	-1.25737	-0.416653	-0.511262	-1.06591	-0.542214	2.20459	-1.58233	0.530893	0.311936	-0.293592	none	-0.0959244	none	-1.163	none	-1.48569	none	2.7613	none	-0.902045	none	1.63338	none	-0.472993	none	-0.63401	0.366272	-0.759551	0.754911	-0.696781	0.560592	Synthetic lethality	unknown
ADAMDEC1	0.41164	0.0879055	-0.262077	0.157702	-0.90406	-1.05727	0.0462306	-0.07044	0.166855	0.178358	none	-0.767144	none	1.35145	none	1.16856	none	-0.961915	none	-0.308702	none	0.0393643	none	-0.136542	none	-0.230132	-0.228657	0.482806	-0.341949	0.126337	-0.285303	Synthetic advantage	unknown
ADAMTS1	0.697351	-0.315379	0.0769589	0.931046	1.85544	1.47016	0.404133	-1.16923	-0.895994	0.339508	none	0.618067	none	0.740592	none	1.09178	none	1.00213	none	0.413117	none	-0.628851	none	-0.836254	none	0.637018	-0.0477312	0.697487	-0.0124656	0.667253	-0.0300984	Synthetic advantage	unknown
ADAMTS10	0.981234	-0.0554339	0.276032	1.91716	1.24668	1.00199	-0.686062	0.312233	-0.214532	0.333422	none	0.676202	none	1.83254	none	2.30343	none	1.35115	none	-0.514632	none	-0.0628485	none	-0.507133	none	0.846112	0.103407	1.2864	0.066634	1.06625	0.0850206	Synthetic advantage	unknown
ADAMTS12	1.19063	-0.532202	-0.0792148	0.0558948	0.248932	-2.01248	-1.26612	-0.527162	-0.564775	-0.32974	none	-0.129206	none	0.0136137	none	-0.216612	none	-2.51215	none	-1.13594	none	-1.43616	none	-1.03875	none	-0.0766475	-1.09263	-0.165486	-1.53075	-0.121067	-1.31169	Synthetic advantage	unknown
ADAMTS13	-0.759334	0.70726	0.59009	-0.365261	-0.325943	0.775547	1.24698	0.104286	0.470813	0.235597	none	0.273033	none	-0.551657	none	-0.647993	none	1.80027	none	1.22794	none	0.343053	none	0.0209033	none	0.151537	0.649407	-0.172755	0.848042	-0.0106092	0.748725	Synthetic lethality	unknown
ADAMTS14	-2.27674	-0.98647	0.229083	-0.617992	0.0253874	0.325807	3.16981	2.29766	2.59659	-0.861359	none	0.689289	none	-0.178979	none	0.650783	none	0.173792	none	3.06645	midleft	2.56251	none	2.97107	midleft	-0.337498	2.09747	0.0749337	2.19346	-0.131282	2.14546	Synthetic lethality	unknown
ADAMTS15	-0.130163	-0.745109	-0.506272	-0.832575	-0.203643	-0.140538	-0.307606	-0.954782	-0.479327	-0.366467	none	-0.0459932	none	-0.94095	none	-0.601539	none	0.256523	none	-0.395787	none	-0.793596	none	-0.386134	none	-0.5719	-0.470563	-0.488737	-0.329749	-0.530319	-0.400156	Synthetic lethality	unknown
ADAMTS16	0.758614	1.82529	0.600499	0.646086	0.344734	-1.13702	0.476327	0.283587	-0.151109	1.02767	none	-0.5886	none	0.101492	none	0.3328	none	-1.12533	none	0.102911	none	0.108354	none	-0.336662	none	0.854151	-0.132054	0.218341	-0.312682	0.536246	-0.222368	Synthetic advantage	unknown
ADAMTS17	-0.238508	0.266752	0.708288	0.506649	0.457181	0.178648	0.676026	0.904107	0.95633	0.653883	none	0.611956	none	0.644254	none	0.209716	none	0.119711	none	0.758504	none	1.26317	none	1.11024	none	0.484717	0.678778	0.529952	0.812907	0.507335	0.745842	Synthetic lethality	unknown
ADAMTS18	0.0168707	0.607813	-0.0741166	0.99696	0.655818	-0.450508	0.331886	-0.172146	1.36569	0.68397	none	-0.122011	none	0.320188	none	-0.202424	none	-0.0954261	none	0.33606	none	0.0656746	none	1.35	none	0.546619	0.26873	0.169931	0.414077	0.358275	0.341404	Synthetic advantage	unknown
ADAMTS19	-0.557692	-1.66919	-1.00896	0.151243	0.302287	0.749304	-0.813964	-0.223901	-0.0666646	-1.63956	none	-1.14935	none	0.0154533	none	-0.257523	none	0.244722	none	-0.625334	none	-0.0758597	none	0.017639	none	-0.556154	-0.0888065	-0.757745	-0.109708	-0.656949	-0.0992573	Synthetic lethality	unknown
ADAMTS2	0.421091	-0.726587	-0.184317	-0.104599	0.124013	-0.202643	0.312955	-1.56173	-0.523805	-0.263362	none	0.460806	none	-0.217547	none	-0.122406	none	-0.517611	none	0.330242	none	-1.39328	none	-0.846855	none	-0.222873	-0.493807	-0.0356275	-0.606875	-0.12925	-0.550341	Synthetic advantage	unknown
ADAMTS20	1.94383	0.512404	0.985927	1.03961	1.51224	-0.99415	0.558447	-2.0248	-1.08862	0.0526288	none	1.58469	none	0.805555	none	1.12103	none	-1.25917	none	0.685199	none	-2.62253	none	-1.19097	none	1.01254	-0.887279	0.890978	-1.09687	0.951761	-0.992073	Synthetic advantage	unknown
ADAMTS3	0.46162	0.533835	-0.0406872	-0.501975	0.605518	1.37545	-0.561442	0.0872197	-0.948266	0.675102	none	0.983082	none	0.441548	none	1.16915	none	1.25258	none	-0.612196	none	0.378416	none	-0.799143	none	0.149173	-0.0117604	0.817221	0.054914	0.483197	0.0215768	Synthetic advantage	unknown
ADAMTS4	1.21235	0.370264	0.0757857	0.0473453	0.425323	-0.640822	-0.911321	-1.68677	-0.776348	0.680551	none	0.299864	none	0.465582	none	0.24971	none	-0.45369	none	-0.62399	none	-1.36913	none	-0.622309	none	0.229679	-1.00382	0.423927	-0.767281	0.326803	-0.885548	Synthetic advantage	unknown
ADAMTS5	1.42425	0.155587	-1.16185	0.536241	0.541433	-1.44513	-1.55888	-0.996987	-0.131043	0.18726	none	-0.794193	none	0.269993	none	0.597301	none	-1.85291	none	-2.02141	none	-1.76225	none	-1.29364	none	0.0178538	-1.03301	0.0650901	-1.73255	0.041472	-1.38278	Synthetic advantage	unknown
ADAMTS6	0.279436	-1.54811	-0.0133725	-0.640668	-0.517572	-0.0208955	-0.0590958	-1.09133	-1.2978	-1.88657	none	-0.487104	none	0.255647	none	0.515947	none	-0.221881	none	-0.699279	none	-1.124	none	-2.043	none	-0.67993	-0.617282	-0.40052	-1.02204	-0.540225	-0.819661	Synthetic advantage	unknown
ADAMTS7	0.651107	1.46565	0.79082	0.730532	0.324439	0.719557	-0.337697	-0.708887	-0.77854	1.89778	none	1.01498	none	0.61755	none	0.0458715	none	1.07445	none	0.333981	none	1.27547	none	0.10043	none	0.82786	-0.276392	0.894045	0.696082	0.860952	0.209845	Synthetic advantage	unknown
ADAMTS8	1.24489	-0.125843	0.815771	0.586733	0.963497	-1.40449	-0.273068	-0.643269	-0.442547	0.483496	none	0.882023	none	0.783074	none	0.843335	none	-1.07105	none	-0.209529	none	-0.397968	none	-0.285134	none	0.56004	-0.690842	0.747982	-0.490921	0.654011	-0.590882	Synthetic advantage	unknown
ADAMTS9	-0.836524	0.271975	-0.855038	-0.730052	-1.17629	0.843448	-0.416138	0.252354	-0.578756	0.381076	none	-0.412925	none	-0.811236	none	-1.66826	none	1.70841	none	-0.276373	none	0.509958	none	-0.351462	none	-0.622352	0.025227	-0.627835	0.397635	-0.625094	0.211431	Synthetic lethality	unknown
ADAMTSL1	-0.968685	-0.51098	-0.273361	-2.1173	-1.56675	1.03269	0.19889	-0.407271	-0.719789	0.293015	none	-0.703818	none	-1.93535	none	-1.88738	none	0.692499	none	0.194282	none	-0.691309	none	-1.25244	none	-1.1171	0.0261307	-1.05838	-0.264241	-1.08774	-0.119055	Synthetic lethality	unknown
ADAMTSL2	-1.44197	0.448195	0.531735	-0.447543	-0.5683	0.60831	0.985354	1.78878	1.59504	0.0827575	none	0.577979	none	-0.417285	none	-0.883738	none	1.34731	none	1.87284	none	0.953078	none	1.70886	none	-0.00897816	1.24437	-0.160072	1.47052	-0.0845249	1.35745	Synthetic lethality	unknown
ADAMTSL3	-0.132525	-0.743895	0.52591	-1.53251	-1.6439	0.821727	0.309519	-0.123847	0.578879	-0.795259	none	1.51795	none	0.220047	none	0.755594	none	-0.119384	none	-0.658361	none	-1.49645	none	0.0520546	none	-0.8486	0.39657	0.424584	-0.555535	-0.212008	-0.0794829	Synthetic lethality	unknown
ADAMTSL4	2.28415	1.21181	1.19085	2.71851	2.14203	-0.665345	-0.169385	-0.420211	-1.06051	1.46968	none	1.45092	none	2.22111	topcenter	2.01108	topcenter	-0.523738	none	0.196348	none	-0.569603	none	-0.644757	none	1.8158	-0.578862	1.7882	-0.385438	1.802	-0.48215	Synthetic advantage	unknown
ADAMTSL5	-0.107608	0.953844	0.84502	0.747848	0.892454	0.624254	1.37668	-0.321303	0.220935	-0.0852907	none	0.0884973	none	0.117277	none	-0.123206	none	0.312261	none	1.62727	none	0.0566958	none	0.400511	none	0.859791	0.475142	-0.000680422	0.599184	0.429555	0.537163	Synthetic lethality	unknown
ADAP1	2.33711	1.04428	1.15156	2.7065	0.483537	-2.00133	-0.722378	-0.710849	-0.454482	0.592146	none	1.07028	none	1.7515	none	1.41315	none	-2.12238	none	-1.32305	none	0.177662	none	-1.32709	none	1.34647	-0.972259	1.20677	-1.14872	1.27662	-1.06049	Synthetic advantage	unknown
ADAP2	-0.353895	0.11905	0.758414	-0.904288	-0.0451677	0.163889	0.550818	-0.372083	0.155806	0.545174	none	1.36908	none	-1.60238	none	-1.15756	none	0.599763	none	0.740966	none	0.0423013	none	0.0320194	none	-0.0179981	0.124608	-0.211422	0.353762	-0.11471	0.239185	Synthetic lethality	unknown
ADAR	-0.485238	-0.964841	1.52442	0.356272	-1.02198	1.5701	-1.08973	0.711681	0.28027	-1.51598	none	1.09756	none	-0.563835	none	-1.98417	none	1.79897	none	-1.97534	none	0.259776	none	-0.746384	none	-0.0265325	0.368082	-0.741606	-0.165745	-0.384069	0.101169	Synthetic lethality	unknown
ADARB1	-0.0674612	-0.135138	1.20222	-0.0510466	0.35725	0.169928	1.4337	-0.642699	0.13367	-0.13817	none	0.91426	none	0.0359371	none	0.229507	none	0.425978	none	1.85403	none	-0.664601	none	0.244505	none	0.343321	0.27365	0.260383	0.464977	0.301852	0.369313	Synthetic lethality	unknown
ADARB2	0.0540593	-0.276303	0.833491	-0.0415536	-0.277298	0.503834	-0.673092	0.0587071	-0.189716	-0.112727	none	0.273914	none	-0.20864	none	-0.426314	none	0.512244	none	-0.566324	none	0.275199	none	-0.588757	none	0.0595843	-0.0750666	-0.118442	-0.0919093	-0.0294287	-0.0834879	Synthetic advantage	unknown
ADAT1	1.09326	0.260794	-0.114108	0.589624	1.0437	-1.09791	0.919814	-0.577739	-0.143348	0.136138	none	1.07369	none	1.89257	none	1.78458	none	-0.960403	none	0.593488	none	-0.686565	none	-0.126464	none	0.445003	-0.224796	1.22174	-0.294986	0.833373	-0.259891	Synthetic advantage	unknown
ADCK1	0.635449	-1.02176	-0.303119	0.847834	0.841436	0.199604	-1.25209	0.12487	-1.25371	-0.405404	none	-0.305819	none	0.786795	none	0.847396	none	-0.0199572	none	-0.662116	none	0.339315	none	-1.27214	none	0.0910967	-0.545334	0.230742	-0.403725	0.160919	-0.474529	Synthetic advantage	unknown
ADCK2	0.477163	0.010991	0.47448	0.632727	0.998416	-0.298647	0.967354	-0.0274673	0.11904	0.444369	none	0.655146	none	0.444137	none	0.72057	none	-0.556381	none	0.684277	none	-0.27296	none	-0.0516842	none	0.529154	0.19007	0.566055	-0.0491873	0.547605	0.0704413	Synthetic advantage	unknown
ADCK3	-0.94532	-1.04142	-1.81613	-1.97407	-1.71697	0.801981	-2.20432	0.128603	-1.72105	-1.22532	none	-1.5598	none	-2.05109	none	-1.24772	none	0.379722	none	-2.05124	none	0.757121	none	-1.16078	none	-1.63715	-0.748696	-1.52098	-0.518796	-1.57907	-0.633746	Synthetic lethality	unknown
ADCK4	0.0321836	-0.468971	0.181259	-1.40031	-1.40516	1.13958	-0.791941	-1.48251	-1.25113	-0.824763	none	-0.152318	none	-0.500138	none	-0.152092	none	0.680888	none	-0.707338	none	-1.21321	none	-1.3543	none	-0.773298	-0.596503	-0.407328	-0.64849	-0.590313	-0.622496	Synthetic advantage	unknown
ADCK5	-0.824226	-1.32666	-1.15569	-1.50015	-0.253185	-0.547123	-0.0955395	-0.572399	-0.0746345	-1.58687	none	-1.07568	none	-1.34841	none	-0.516686	none	-0.623428	none	-0.255921	none	-0.181222	none	0.18075	none	-1.05892	-0.322424	-1.13191	-0.219955	-1.09542	-0.27119	Synthetic lethality	unknown
ADCY1	2.25945	1.55815	1.53548	1.68753	1.00484	-0.913764	0.197355	-1.15455	-0.417887	2.04031	none	1.75264	none	1.69911	none	1.2739	none	-1.03361	none	-0.633153	none	-1.18283	none	-0.385228	none	1.4465	-0.572211	1.69149	-0.808705	1.56899	-0.690458	Synthetic advantage	unknown
ADCY10	0.451497	-0.19004	0.588359	0.251973	-0.0245734	-1.01205	-1.07512	0.522085	-0.0228738	0.118944	none	0.204517	none	0.0828061	none	0.0804756	none	-0.814007	none	-1.18804	none	0.757228	none	0.333255	none	0.15643	-0.396989	0.121686	-0.22789	0.139058	-0.312439	Synthetic advantage	unknown
ADCY2	0.267892	-0.0780989	0.149401	-0.36401	0.342427	0.413142	-0.287213	0.680802	-1.71267	0.154307	none	-0.265701	none	0.118868	none	0.732301	none	0.54964	none	-0.0384259	none	0.673398	none	-1.63232	none	0.0124298	-0.226484	0.184944	-0.111926	0.0986868	-0.169205	Synthetic advantage	unknown
ADCY3	1.70493	0.124753	0.700629	0.886067	1.18258	0.291143	-0.240102	-1.15037	-1.48716	0.891703	none	1.29458	none	2.05862	topcenter	2.06678	topcenter	0.0588443	none	-0.540817	none	-1.04862	none	-0.316621	none	0.723507	-0.646623	1.57792	-0.461803	1.15071	-0.554213	Synthetic advantage	unknown
ADCY4	0.217516	0.966578	1.36502	-0.513085	-0.64685	-0.102913	-0.467399	1.51239	-1.23243	0.527072	none	1.37282	none	-0.403199	none	-1.34914	none	-0.139635	none	0.0486852	none	0.943645	none	-0.983251	none	0.292916	-0.0725873	0.0368901	-0.0326389	0.164903	-0.0526131	Synthetic advantage	unknown
ADCY5	1.04081	1.68541	1.57742	1.7129	0.928888	1.0269	-0.964684	1.10001	-0.407193	1.88742	none	1.60334	none	0.889925	none	0.587496	none	1.35634	none	-0.7799	none	1.69391	none	-0.479043	none	1.47615	0.188758	1.24205	0.447826	1.3591	0.318292	Synthetic advantage	unknown
ADCY6	0.168873	0.461269	0.0578107	-0.147222	-0.154459	0.0909317	-1.04171	0.239148	-0.565116	-0.26993	none	-0.505462	none	0.213332	none	-0.172285	none	0.870106	none	-0.956579	none	0.111295	none	-0.616007	none	0.0543495	-0.319187	-0.183586	-0.147796	-0.0646183	-0.233492	Synthetic advantage	unknown
ADCY7	0.19624	-0.915852	-0.21978	1.05073	1.17918	-0.254174	1.90614	-1.73562	0.397398	-1.0495	none	-1.00426	none	0.0603283	none	0.272849	none	-0.770684	none	0.574542	none	-1.13033	none	-1.18349	none	0.27357	0.0784349	-0.430146	-0.627491	-0.0782878	-0.274528	Synthetic advantage	unknown
ADCY8	0.5401	-0.0338928	-1.48026	0.00905854	-0.484308	-0.287048	-0.331376	-1.35349	-1.90583	-0.579777	none	-1.71397	none	0.157118	none	-0.181402	none	-0.675512	none	-0.693364	none	-1.49232	none	-1.8893	none	-0.497351	-0.969435	-0.579507	-1.18762	-0.538429	-1.07853	Synthetic advantage	unknown
ADCY9	0.519292	0.354791	0.590905	0.215347	0.156928	-0.362682	-0.100595	-0.0888549	0.913947	0.808423	none	0.914045	none	0.650945	none	0.530901	none	-0.91719	none	-0.1145	none	-0.165548	none	0.903374	none	0.329493	0.0904537	0.726079	-0.0734661	0.527786	0.00849384	Synthetic advantage	unknown
ADCYAP1	-1.2932	-1.0729	-0.940646	-0.372887	-0.0904833	0.168036	1.59808	1.20208	-0.0235705	-0.936943	none	-0.482114	none	0.193335	none	-0.0423868	none	0.302382	none	1.37295	none	1.65289	none	0.327709	none	-0.619229	0.736156	-0.317027	0.913983	-0.468128	0.825069	Synthetic lethality	unknown
ADCYAP1R1	-0.754006	-1.54961	-1.28067	-0.552636	-0.386689	0.126709	-0.258822	0.425461	-0.666396	-0.927991	none	-0.51046	none	-0.607824	none	-0.423991	none	0.0948971	none	-0.0868711	none	0.873279	none	-0.716081	none	-0.942401	-0.093262	-0.617567	0.0413058	-0.779984	-0.0259781	Synthetic lethality	unknown
ADD1	0.156957	-0.184706	-0.285602	-0.925628	-0.473532	-1.13053	-0.909415	0.0156534	-0.111654	0.27537	none	-0.00967095	none	-0.579436	none	-0.34753	none	-1.05669	none	-0.970076	none	0.285646	none	0.090674	none	-0.467367	-0.533985	-0.165317	-0.412613	-0.316342	-0.473299	Synthetic advantage	unknown
ADD2	0.246235	0.249358	0.0340328	0.683321	0.0310693	-1.00141	0.0133063	0.264737	-0.234871	-0.135804	none	-0.862967	none	0.695356	none	0.00438897	none	-0.870362	none	-0.132713	none	0.629003	none	0.0611865	none	0.249445	-0.23956	-0.0747564	-0.0782213	0.0873444	-0.15889	Synthetic advantage	unknown
ADD3	0.175455	-0.418482	-0.117181	-0.120488	-0.381835	-1.01785	-0.473159	-0.381884	0.675288	0.917599	none	-0.116797	none	-0.0312405	none	-0.969575	none	-1.00469	none	-1.03566	none	0.0528952	none	0.543412	none	-0.259496	-0.2994	-0.0500032	-0.36101	-0.15475	-0.330205	Synthetic advantage	unknown
ADGB	-2.82543	0.62306	-2.39651	0.132499	-0.124345	1.50163	1.00732	2.34176	1.57634	-0.682053	none	-2.19314	none	-1.74264	none	-1.71021	none	1.56206	none	1.38114	none	3.40305	none	1.73677	none	-0.441324	1.60676	-1.58201	2.02075	-1.01167	1.81376	Synthetic lethality	unknown
ADGRA1	-0.275266	0.315346	-0.125785	0.736653	0.110127	0.104918	0.852475	-0.406278	0.027703	0.011845	none	0.135953	none	0.832539	none	0.376925	none	1.2812	none	1.34294	none	0.604119	none	0.788662	none	0.259085	0.144705	0.339316	1.00423	0.2992	0.574467	Synthetic lethality	unknown
ADGRA2	-0.500501	-1.87034	-1.36298	-1.28425	-0.597507	0.309921	-0.195352	-0.847084	-1.51059	-1.9665	none	-1.26629	none	-0.672017	none	-0.589548	none	-0.161965	none	-0.351494	none	-1.25765	none	-1.5912	none	-1.27877	-0.560777	-1.12359	-0.840577	-1.20118	-0.700677	Synthetic lethality	unknown
ADGRA3	-1.52236	-0.289981	-0.265499	-0.949082	-1.25275	0.210802	0.122456	1.02009	1.11529	-0.480169	none	-0.729016	none	-1.3299	none	-1.36275	none	0.797431	none	-0.00195711	none	1.05951	none	1.19611	none	-0.689328	0.61716	-0.975459	0.762772	-0.832393	0.689966	Synthetic lethality	unknown
ADGRB1	1.81304	0.327035	0.713461	0.123291	0.408536	-0.78121	-0.753454	-1.21612	-0.864718	0.960838	none	0.936787	none	1.30725	none	1.31844	none	-0.928808	none	-1.60223	none	-1.27837	none	-0.98378	none	0.393081	-0.903875	1.13083	-1.1983	0.761954	-1.05109	Synthetic advantage	unknown
ADGRB2	2.44386	0.999162	1.32186	1.43005	0.985926	-1.13798	-1.52484	-0.272358	-1.00039	1.11613	none	1.36269	none	1.43749	none	0.977796	none	-1.26325	none	-1.67429	none	-1.36274	none	-1.68389	none	1.18425	-0.983892	1.22353	-1.49604	1.20389	-1.23997	Synthetic advantage	unknown
ADGRB3	-0.257111	0.406943	0.31958	-0.739454	-0.346268	0.748348	-0.959072	1.08236	0.0628486	0.827245	none	0.220894	none	-0.298353	none	-0.693782	none	0.207466	none	-0.211097	none	0.936582	none	-0.113738	none	-0.0897998	0.233621	0.0140011	0.204803	-0.0378993	0.219212	Synthetic lethality	unknown
ADGRD1	-0.12033	-0.791981	-0.00131837	1.38101	1.68638	-0.451087	1.56293	-0.490727	1.58004	-0.515441	none	0.250177	none	0.758566	none	1.39155	none	-0.00891249	none	1.26999	none	-0.116275	none	1.77564	none	0.568524	0.550288	0.471212	0.730109	0.519868	0.640198	Synthetic lethality	unknown
ADGRE1	0.0783276	-1.00578	0.0398459	-0.241567	-0.897581	-0.193923	-0.729843	0.505898	-1.22892	-0.976521	none	0.317155	none	-0.292521	none	-0.524257	none	-1.17173	none	-0.92286	none	0.741558	none	-1.20803	none	-0.526271	-0.411697	-0.369036	-0.640266	-0.447654	-0.525981	Synthetic advantage	unknown
ADGRE2	-0.235187	-0.446058	-0.522526	-0.626328	-0.465847	-0.176992	0.149593	0.0626493	0.0915023	0.302868	none	0.988186	none	-0.659573	none	-0.74403	none	-0.316424	none	-0.584957	none	0.156983	none	0.325836	none	-0.51519	0.031688	-0.0281375	-0.104641	-0.271664	-0.0364763	Synthetic lethality	unknown
ADGRE3	-1.24093	-0.0296376	-0.86123	-0.893213	-0.798497	0.812873	0.666444	0.471223	0.743295	0.227618	none	-0.751156	none	-0.817383	none	-0.940213	none	0.804697	none	0.790387	none	0.382968	none	0.391829	none	-0.645644	0.673459	-0.570284	0.59247	-0.607964	0.632964	Synthetic lethality	unknown
ADGRE5	0.9808	-0.316144	-0.872514	0.0700278	0.129854	-1.68182	-0.987183	-1.83319	-0.768748	0.335774	none	-1.11577	none	-0.100129	none	0.187252	none	-2.28411	none	-0.587817	none	-0.689466	none	-0.695705	none	-0.247194	-1.31774	-0.173217	-1.06428	-0.210206	-1.19101	Synthetic advantage	unknown
ADGRF1	-0.220522	-0.642133	-1.15523	-1.05526	-1.12486	-0.615025	-1.45496	-1.76201	0.00727641	-1.03244	none	-0.455237	none	-1.20084	none	-1.74071	none	-0.60398	none	-0.841649	none	-1.3602	none	-0.0119804	none	-0.994368	-0.956178	-1.10731	-0.704452	-1.05084	-0.830315	Synthetic lethality	unknown
ADGRF2	-0.740295	-0.635046	-0.836706	1.36052	1.37408	2.18618	0.712608	0.99415	0.441695	0.0848028	none	-0.42828	none	1.05648	none	0.993249	none	1.99686	none	0.955363	none	0.665111	none	0.939489	none	0.315711	1.08366	0.426564	1.13921	0.371137	1.11143	Synthetic lethality	unknown
ADGRF3	0.242736	-0.923221	-1.19806	0.226237	0.936155	-0.297545	-0.650169	0.196221	-0.415899	-0.352489	none	-0.391658	none	-0.298666	none	0.310734	none	-0.274892	none	-0.932484	none	0.00430301	none	-1.26239	none	-0.239722	-0.291848	-0.18302	-0.616366	-0.211371	-0.454107	Synthetic advantage	unknown
ADGRF4	1.07068	0.575991	-1.09579	1.47613	0.380336	-0.918732	-2.6632	0.523097	-0.272406	0.368724	none	-0.444605	none	1.17984	none	-0.254758	none	-0.361703	none	-2.52658	none	0.330812	none	-0.490892	none	0.334166	-0.832812	0.212301	-0.76209	0.273233	-0.797451	Synthetic advantage	unknown
ADGRF5	1.00407	0.319044	0.670036	0.62992	0.685543	0.194317	-1.27719	-0.532692	-0.380892	0.596801	none	0.838941	none	0.502108	none	0.388394	none	0.140667	none	-0.930331	none	-0.446269	none	-0.169355	none	0.576136	-0.499114	0.581561	-0.351322	0.578848	-0.425218	Synthetic advantage	unknown
ADGRG1	0.154968	0.0709922	0.972851	-0.625872	0.981969	-0.532983	-0.648633	0.508752	0.333989	0.130136	none	1.11209	none	-0.369725	none	0.651692	none	-0.433803	none	0.0591967	none	0.924409	none	1.47346	none	0.349985	-0.0847186	0.381049	0.505816	0.365517	0.210549	Synthetic advantage	unknown
ADGRG2	0.99599	0.517176	1.086	0.424874	0.680599	-1.35818	0.320419	-1.54826	-0.203702	0.587144	none	1.25647	none	-0.0371992	none	0.296747	none	-1.63926	none	0.123557	none	-0.326085	none	1.4754	none	0.677161	-0.69743	0.52579	-0.0915986	0.601476	-0.394514	Synthetic advantage	unknown
ADGRG3	0.129401	-0.562169	0.187614	0.593649	0.981699	0.843321	0.498625	0.541137	-0.399613	-0.0445608	none	0.80078	none	0.449348	none	0.764191	none	0.650443	none	0.192229	none	0.212143	none	-0.402937	none	0.300198	0.370867	0.492439	0.162969	0.396319	0.266918	Synthetic advantage	unknown
ADGRG4	-1.06572	-1.28546	-2.27674	-2.60244	-2.09815	-2.41071	-1.33775	-0.299681	-0.206231	-1.76861	none	-2.49198	none	-2.59863	none	-2.09231	none	-2.34457	none	-1.35046	none	-0.0707249	none	-0.668401	none	-2.0657	-1.06359	-2.23788	-1.10854	-2.15179	-1.08607	Synthetic lethality	unknown
ADGRG5	-0.106338	-0.171354	0.455538	-0.586202	-0.758524	-1.08288	-0.0759677	0.192753	0.310304	0.140036	none	0.0496622	none	-0.699493	none	-0.378028	none	-0.524675	none	-0.266326	none	0.0450062	none	0.304121	none	-0.265135	-0.163948	-0.221956	-0.110469	-0.243546	-0.137208	Synthetic lethality	unknown
ADGRG6	-1.4795	-0.500536	-0.871414	-0.435706	0.159315	0.227752	1.60163	1.81656	-0.367373	-1.00335	none	-0.876584	none	-0.711299	none	-0.0761142	none	0.0192224	none	1.87841	none	1.30192	none	1.04219	none	-0.412085	0.819641	-0.666837	1.06043	-0.539461	0.940038	Synthetic lethality	unknown
ADGRG7	-0.450984	-0.382527	-0.769817	0.33757	-0.0868349	-0.538429	0.866715	-0.874293	0.4438	-0.347393	none	-1.26798	none	-0.232976	none	-0.722315	none	-0.574319	none	0.89981	none	-0.248799	none	0.161117	none	-0.225402	-0.0255517	-0.642666	0.0594522	-0.434034	0.0169502	Synthetic lethality	unknown
ADGRL1	0.49595	0.516554	0.704458	0.625845	0.389876	-0.0880903	0.995571	-0.238467	0.771064	0.75144	none	0.850956	none	0.723638	none	1.20262	none	-0.247799	none	0.934795	none	-0.524384	none	0.1951	none	0.559183	0.360019	0.882164	0.089428	0.720674	0.224724	Synthetic advantage	unknown
ADGRL2	-1.67753	-2.53385	-2.53807	-2.27067	-2.44076	1.62737	-0.600829	0.651505	-1.67691	-2.40326	none	-2.40298	none	-1.33327	none	-0.622986	none	0.538131	none	-1.36334	none	0.402164	none	-2.7037	none	-2.44584	0.000283742	-1.69062	-0.781687	-2.06823	-0.390702	Synthetic lethality	unknown
ADGRL3	1.59497	1.79827	1.54795	0.981031	0.967953	-0.099715	-0.0660309	0.0967049	-0.522441	1.61301	none	1.33242	none	0.925487	none	1.27166	none	-0.506114	none	-0.16235	none	-0.075496	none	-0.986533	none	1.3238	-0.14787	1.28564	-0.432623	1.30472	-0.290247	Synthetic advantage	unknown
ADGRL4	-0.169751	0.499076	-0.209604	-0.0746474	0.257627	0.0843817	0.191283	-0.0838813	-0.061603	0.786981	none	-0.111818	none	0.0555947	none	-0.26669	none	0.188296	none	0.796049	none	0.422196	none	0.757805	none	0.118113	0.0325451	0.116017	0.541087	0.117065	0.286816	Synthetic lethality	unknown
ADGRV1	-1.0218	-0.89411	-0.191849	-0.479722	-0.965265	-0.748916	-0.76923	1.19607	0.111723	-1.22139	none	-0.932471	none	-0.970431	none	-1.51416	none	-0.201049	none	-0.702516	none	1.04972	none	1.06921	none	-0.632737	-0.052589	-1.15961	0.303839	-0.896174	0.125625	Synthetic lethality	unknown
ADH1A	-0.896298	-0.953349	-1.00089	-1.38966	-1.31136	0.551677	-0.0127602	-0.027573	-0.494673	-1.97318	none	-1.82843	none	-0.993872	none	-0.773057	none	-0.277757	none	-0.482769	none	-0.777512	none	-1.53205	none	-1.16382	0.00416783	-1.39213	-0.767521	-1.27798	-0.381677	Synthetic lethality	unknown
ADH1B	-0.0808404	-0.691292	-1.57263	0.033082	-0.851129	-1.565	1.16265	-2.38453	-0.613003	-1.45216	none	-0.664828	none	-1.09001	none	-1.65647	none	-1.5766	none	0.707873	none	-2.46827	none	-0.561828	none	-0.770493	-0.849971	-1.21587	-0.974708	-0.99318	-0.912339	Synthetic lethality	unknown
ADH1C	2.06334	0.157083	0.210019	1.49608	-0.578279	-1.6252	-0.67865	-0.508831	-0.476307	3.59705	none	0.596141	none	2.61651	none	1.48392	none	-2.23025	none	-0.746615	none	-0.329388	none	-0.332961	none	0.321226	-0.822246	2.07341	-0.909803	1.19732	-0.866024	Synthetic advantage	unknown
ADH4	-0.378341	0.630712	1.09763	-2.16312	-0.94802	-0.181292	-1.77244	1.06072	0.486675	0.34424	none	0.573034	none	-2.26564	bottomcenter	-1.29572	none	-0.462166	none	-0.723628	none	0.169255	none	0.422713	none	-0.345701	-0.101585	-0.661021	-0.148456	-0.503361	-0.125021	Synthetic lethality	unknown
ADH5	-0.275225	-1.21168	-0.0100362	0.916927	0.786143	0.276926	-0.0258496	0.807989	1.25496	-1.59119	none	-0.214149	none	0.836324	none	0.697471	none	-1.02046	none	-0.611983	none	0.847887	none	0.882143	none	0.120339	0.578506	-0.0678863	0.0243962	0.0262261	0.301451	Synthetic lethality	unknown
ADH6	-1.08731	-1.08733	-0.153308	-1.47994	0.0773119	-0.176228	0.0980825	0.269071	0.481185	-0.80461	none	-0.503568	none	-1.09788	none	-0.378274	none	0.126259	none	0.137333	none	0.798226	none	1.53696	none	-0.660817	0.168028	-0.696084	0.649694	-0.67845	0.408861	Synthetic lethality	unknown
ADH7	0.429919	0.208134	0.0833749	-0.0480232	0.240345	-0.474076	-0.166526	0.211451	-1.53227	0.0108029	none	-0.0201085	none	-0.403046	none	0.467008	none	0.493824	none	-0.424267	none	0.425129	none	-1.43413	none	0.120958	-0.490356	0.0136643	-0.234861	0.067311	-0.362608	Synthetic advantage	unknown
ADHFE1	1.19656	-1.82073	-0.304728	0.0988874	-0.0452574	-1.14747	-1.86365	-0.72768	-2.39669	-1.40334	none	-0.593914	none	0.0943448	none	0.0382087	none	-1.04937	none	-2.29314	midright	-1.00843	none	-3.02257	midright	-0.517956	-1.53387	-0.466174	-1.84338	-0.492065	-1.68862	Synthetic advantage	unknown
ADI1	1.42497	0.431084	0.655798	1.83752	1.81776	-0.871915	-0.296923	1.11241	0.114373	0.917353	none	0.85582	none	2.80188	topcenter	2.34794	topcenter	-0.515019	none	-0.474288	none	1.0391	none	0.157625	none	1.18554	0.0144877	1.73075	0.051855	1.45815	0.0331713	Synthetic advantage	unknown
ADIG	-0.408327	-1.44451	0.10675	-1.23873	-1.09096	-0.270442	0.369124	0.765214	-1.94621	-1.20309	none	-0.774494	none	-0.368124	none	0.033174	none	-0.271732	none	0.171677	none	-0.00760719	none	-1.52339	none	-0.916863	-0.270579	-0.578134	-0.407764	-0.747499	-0.339171	Synthetic lethality	unknown
ADIPOQ	-0.092365	0.924422	0.0956896	0.916487	-0.595155	0.839499	0.0646457	-0.0144558	1.29564	1.74952	none	0.331019	none	0.518149	none	-0.248886	none	0.715751	none	-0.089692	none	0.128307	none	1.49047	none	0.335361	0.546331	0.587451	0.56121	0.461406	0.553771	Synthetic lethality	unknown
ADIPOR1	-1.1889	-0.0334834	0.257232	1.11832	0.736212	0.213643	1.68284	2.93884	1.12839	-0.750476	none	0.438501	none	0.676293	none	0.94885	none	0.588016	none	0.746915	none	4.20593	topcenter	1.3981	none	0.51957	1.49093	0.328292	1.73474	0.423931	1.61283	Synthetic lethality	unknown
ADIPOR2	-0.602102	-0.271893	0.349949	0.189509	0.384084	0.781726	0.7701	0.338505	0.894217	0.249764	none	0.445313	none	-0.015252	none	0.0988486	none	0.772442	none	0.745215	none	0.903108	none	1.04182	none	0.162912	0.696137	0.194668	0.865647	0.17879	0.780892	Synthetic lethality	unknown
ADIRF	0.103418	0.176538	-0.0859933	-0.570476	-0.603319	-0.770637	0.235774	-0.510419	0.0758693	0.619779	none	0.0948212	none	-0.283377	none	-0.269599	none	-0.460836	none	0.0861879	none	-0.253536	none	-0.151375	none	-0.270812	-0.242353	0.040406	-0.19489	-0.115203	-0.218621	Synthetic advantage	unknown
ADK	0.59902	0.541007	0.835976	0.666445	0.693408	0.266276	-0.265831	0.350541	0.0562477	0.640808	none	0.681479	none	0.427699	none	0.311262	none	0.0795902	none	-0.541896	none	0.210457	none	-0.149465	none	0.684209	0.101808	0.515312	-0.100328	0.59976	0.000740068	Synthetic advantage	unknown
ADM	0.580895	-0.982432	-0.97849	-0.748686	-0.676406	-1.18002	-0.367957	-1.58521	-1.54299	-0.305895	none	-1.10283	none	-0.281546	none	-1.10302	none	-1.13678	none	-0.470087	none	-2.57619	none	-1.96724	none	-0.846503	-1.16904	-0.698323	-1.53757	-0.772413	-1.35331	Synthetic advantage	unknown
ADM2	0.280606	-1.60709	0.494197	0.33319	0.61767	-0.524594	-1.06225	0.269268	0.306031	-1.30896	none	0.399198	none	0.508094	none	0.301974	none	-0.931256	none	-1.30774	none	0.667489	none	0.0764768	none	-0.0405095	-0.252887	-0.0249223	-0.373758	-0.0327159	-0.313322	Synthetic advantage	unknown
ADM5	-0.570887	-0.885046	-0.692906	1.26907	1.74988	2.03764	1.05666	0.76977	-0.759492	-1.3145	none	-0.00701806	none	1.21608	none	1.52167	none	1.50924	none	0.602525	none	1.06583	none	1.14215	none	0.360249	0.776146	0.354059	1.07994	0.357154	0.928041	Synthetic lethality	unknown
ADNP2	1.48177	1.83554	1.79978	2.07358	1.8381	2.17714	-0.659327	0.950489	-0.235002	2.87154	topcenter	2.13298	topcenter	2.21162	topcenter	1.71882	none	2.21845	none	-0.970076	none	0.939414	none	0.20668	none	1.88675	0.558324	2.23374	0.598616	2.06025	0.57847	Synthetic advantage	unknown
ADO	-0.630318	-0.953575	-0.528412	-0.0163121	0.841247	0.141258	1.85886	-0.398988	0.159991	-0.709493	none	0.0589359	none	-0.0957048	none	0.517526	none	0.121908	none	1.81111	none	0.07183	none	0.390786	none	-0.164263	0.44028	-0.057184	0.598909	-0.110724	0.519595	Synthetic lethality	unknown
ADORA1	0.515374	0.107784	-0.160193	-0.714326	-0.831791	-1.5494	0.14117	-1.93513	0.409066	0.439743	none	0.250202	none	-0.887351	none	-1.20613	none	-2.66543	none	-0.196717	none	-1.44092	none	0.1123	none	-0.399631	-0.733573	-0.350885	-1.04769	-0.375258	-0.890633	Synthetic advantage	unknown
ADORA2A	0.525695	0.413889	1.03532	-0.152831	-0.0491351	0.643586	-1.94216	0.98333	-0.928682	0.0104008	none	0.834315	none	-0.551314	none	-0.788012	none	0.303676	none	-1.45931	none	-0.172315	none	-0.881042	none	0.311811	-0.310983	-0.123653	-0.552248	0.0940791	-0.431615	Synthetic advantage	unknown
ADORA2B	-0.674	1.12992	-0.583366	-1.47039	-0.617224	-0.0280819	0.404403	0.0162723	0.521979	0.179424	none	-0.461882	none	-1.36109	none	-1.0359	none	0.353245	none	-0.254302	none	-0.150005	none	0.307985	none	-0.385264	0.228643	-0.669863	0.0642305	-0.527563	0.146437	Synthetic lethality	unknown
ADORA3	-0.014894	0.420637	0.736823	0.648554	0.66135	0.241026	-0.0950154	0.355419	0.711338	0.822363	none	0.205597	none	0.354138	none	-0.18316	none	0.27077	none	-0.187003	none	1.20678	none	1.28214	none	0.616841	0.303192	0.299734	0.643172	0.458288	0.473182	Synthetic lethality	unknown
ADPGK	0.129374	-0.394925	-0.629928	-0.146561	0.0242311	-1.80011	-0.195675	-0.745904	0.578149	-1.19634	none	-0.830781	none	-0.502376	none	-0.497263	none	-1.98668	bottomcenter	-0.438721	none	-0.869416	none	0.24942	none	-0.286796	-0.540885	-0.75669	-0.761349	-0.521743	-0.651117	Synthetic advantage	unknown
ADPRH	2.10268	1.88001	1.41254	1.66403	1.36431	-0.79051	-0.214823	-0.116203	-0.709997	1.20198	none	1.04332	none	1.55137	none	1.13681	none	-0.737915	none	-1.6954	none	-0.440134	none	-0.862116	none	1.58022	-0.457883	1.23337	-0.93389	1.4068	-0.695887	Synthetic advantage	unknown
ADPRHL1	0.244819	0.347845	-0.197167	-0.255146	0.250227	0.351063	-0.574782	0.823555	-0.787796	0.849914	none	-0.043892	none	-0.255841	none	-0.126172	none	-0.177587	none	-0.697544	none	0.432712	none	-0.758402	none	0.0364398	-0.04699	0.106002	-0.300205	0.0712211	-0.173597	Synthetic advantage	unknown
ADPRHL2	0.914673	-0.341816	-0.017738	1.25946	1.76473	0.816504	-0.686803	-0.710469	-0.741857	-0.0122881	none	0.540978	none	1.2243	none	1.20149	none	1.0318	none	-0.285172	none	-0.28281	none	-0.839456	none	0.666161	-0.330656	0.738618	-0.0939097	0.70239	-0.212283	Synthetic advantage	unknown
ADPRM	-0.888685	-0.871578	-1.45232	0.356779	0.33196	0.338234	-1.00868	1.10843	0.367711	-1.38872	none	-1.64695	none	0.270587	none	0.132168	none	0.883381	none	-0.656979	none	0.965808	none	0.843511	none	-0.408789	0.201424	-0.658227	0.50893	-0.533508	0.355177	Synthetic lethality	unknown
ADRA1A	-0.525004	0.377888	0.212829	-0.00362366	0.290551	0.417257	-0.0580846	-0.458494	0.671537	0.591579	none	-0.0983399	none	0.0110405	none	0.163335	none	2.03275	none	1.43016	none	0.819718	none	0.890442	none	0.219411	0.143054	0.166904	1.29327	0.193157	0.718161	Synthetic lethality	unknown
ADRA1B	0.15016	-1.08702	-0.739428	-0.391116	-0.277647	-1.94967	-0.657686	-0.870687	-1.08603	-2.19605	none	-1.61191	none	-0.802937	none	-0.304403	none	-1.55407	none	-1.53167	none	-0.516099	none	-0.44587	none	-0.623802	-1.14102	-1.22882	-1.01193	-0.926313	-1.07647	Synthetic advantage	unknown
ADRA1D	-0.0154448	-0.941603	-1.62145	0.0633333	-0.0101792	-0.307501	-0.268616	-0.854171	0.33794	-0.010106	none	-0.952526	none	0.756103	none	0.510527	none	0.0415655	none	-0.233561	none	-0.50635	none	-0.291655	none	-0.627476	-0.273087	0.0759993	-0.2475	-0.275738	-0.260293	Synthetic lethality	unknown
ADRA2A	-0.722942	-0.755641	-0.883574	-0.852477	-0.355628	0.614597	0.0779839	-0.935799	-0.404538	-0.493396	none	-0.886351	none	-1.13762	none	-0.812295	none	0.578085	none	0.4841	none	-0.588965	none	-0.218903	none	-0.71183	-0.161939	-0.832415	0.063579	-0.772122	-0.04918	Synthetic lethality	unknown
ADRA2B	-0.187452	0.534654	0.456943	0.650939	0.367607	0.427181	0.670521	0.0838597	0.459306	0.993834	none	0.435037	none	0.163054	none	-0.235796	none	0.614651	none	1.29183	none	0.315706	none	1.00284	none	0.502536	0.410217	0.339032	0.806256	0.420784	0.608236	Synthetic lethality	unknown
ADRA2C	-0.750964	-0.60153	-0.664269	-0.283486	-2.493	-0.924975	-0.05485	0.18323	0.679819	-0.360472	none	-0.530171	none	-0.339096	none	-1.20498	none	-0.94344	none	-0.34798	none	0.310332	none	0.62858	none	-1.01057	-0.029194	-0.608679	-0.0881271	-0.809625	-0.0586606	Synthetic lethality	unknown
ADRB1	-1.46634	-0.534919	0.514422	-1.65132	-2.54383	-0.295641	0.979795	0.3274	0.338666	-0.716725	none	-0.0695782	none	-1.66909	none	-2.58897	none	-0.416633	none	0.997651	none	0.0165573	none	0.522919	none	-1.05391	0.337555	-1.26109	0.280124	-1.1575	0.308839	Synthetic lethality	unknown
ADRB2	-0.029256	0.524743	-0.126037	-0.811336	-0.244403	0.484037	-0.562447	-1.20764	0.200878	1.1007	none	0.418074	none	-0.548158	none	-0.611377	none	0.68175	none	-0.123758	none	0.104945	none	0.358484	none	-0.164258	-0.271292	0.0898097	0.255355	-0.0372243	-0.00796837	Synthetic lethality	unknown
ADRB3	-0.688889	-1.01544	0.682766	0.0253442	0.634825	1.85438	0.988318	0.222335	0.0999652	-0.544877	none	0.575976	none	0.0451237	none	0.566319	none	1.24614	none	1.59915	none	0.608241	none	-0.137388	none	0.0818739	0.791251	0.160635	0.829037	0.121255	0.810144	Synthetic lethality	unknown
ADRBK1	-0.430342	1.18922	0.515135	0.864169	0.53292	2.32249	0.497429	1.92862	0.823725	1.59371	none	1.03002	none	0.858878	none	0.677317	none	2.30329	none	1.01943	none	1.2753	none	0.53382	none	0.77536	1.39307	1.03998	1.28296	0.907671	1.33801	Synthetic lethality	unknown
ADRBK2	0.196486	-0.384997	0.334713	-0.862386	0.166303	-0.784459	-0.667427	-0.231741	-0.00602302	-0.0368299	none	0.140915	none	-0.945749	none	-0.303938	none	-0.414579	none	-1.16002	none	-0.126692	none	-0.0729151	none	-0.186592	-0.422412	-0.2864	-0.443552	-0.236496	-0.432982	Synthetic advantage	unknown
ADSS	0.172957	-0.902948	1.41399	0.687159	1.31786	0.0754979	0.516455	1.03927	1.16328	0.048819	none	0.971371	none	2.1378	none	1.16223	none	0.203362	none	0.262131	none	0.875845	none	1.3168	none	0.629014	0.698624	1.08006	0.664534	0.854535	0.681579	Synthetic advantage	unknown
ADSSL1	-0.641119	-0.642472	-0.431317	-0.11379	-0.773975	0.0387181	0.0457558	0.675171	-0.278462	-0.37037	none	-0.935492	none	-0.718618	none	-1.12737	none	0.283443	none	-0.446435	none	-0.361167	none	0.0585215	none	-0.490388	0.120296	-0.787963	-0.116409	-0.639176	0.00194314	Synthetic lethality	unknown
ADTRP	-0.256055	0.408891	0.673499	0.559001	0.0655693	-0.207962	0.174072	1.90749	1.04163	0.601263	none	1.22844	none	0.64894	none	-0.100756	none	-0.0902586	none	0.106104	none	1.9127	none	1.28951	none	0.42674	0.728808	0.594473	0.804514	0.510606	0.766661	Synthetic lethality	unknown
AEBP1	-0.443578	-1.47969	-1.54544	-1.06353	0.570091	-0.137252	0.598787	-0.827721	-0.261309	-0.887103	none	-1.15098	none	-0.84485	none	-0.163856	none	-1.40102	none	-0.110695	none	-0.745017	none	-0.132512	none	-0.879642	-0.156874	-0.761696	-0.59731	-0.820669	-0.377092	Synthetic lethality	unknown
AEBP2	0.443333	-1.93743	-0.732136	0.560422	0.82768	-0.00995939	-0.302248	-2.22349	-0.905104	-1.53866	none	-0.54818	none	0.397558	none	0.773698	none	-0.210512	none	-0.00852683	none	-1.56438	none	-0.519499	none	-0.320365	-0.860199	-0.228896	-0.575728	-0.27463	-0.717964	Synthetic advantage	unknown
AEN	-0.0491623	-0.599384	-0.0968924	-1.31812	-1.10053	-0.0977722	-0.272988	-1.69164	-1.14946	-1.13089	none	-0.514433	none	-0.951398	none	-0.246985	none	0.212384	none	0.506899	none	-1.67236	none	-1.40039	none	-0.778732	-0.802966	-0.710926	-0.588367	-0.744829	-0.695667	Synthetic lethality	unknown
AES	-2.04058	-1.7014	-0.298129	-0.255298	-0.824713	0.57178	1.07577	1.03376	0.660381	-1.53717	none	-0.53983	none	-0.157928	none	-0.0466829	none	1.67158	none	2.95601	none	1.42522	none	1.569	none	-0.769885	0.835424	-0.570403	1.90545	-0.670144	1.37044	Synthetic lethality	unknown
AFAP1	-0.88323	-1.97179	-0.743094	0.554706	0.800975	1.21378	0.297454	0.239831	-0.515182	-1.18973	none	-0.203923	none	0.117641	none	0.265024	none	1.07362	none	0.210914	none	1.90627	none	0.268968	none	-0.3398	0.308972	-0.252746	0.864942	-0.296273	0.586957	Synthetic lethality	unknown
AFAP1L1	-0.46968	0.0286666	0.177939	-0.216237	-0.0147048	1.1655	0.33781	0.246937	0.10231	-0.181143	none	0.721211	none	-0.373313	none	0.103433	none	1.30152	none	0.488936	none	0.401949	none	-0.0416739	none	-0.00608403	0.463139	0.0675469	0.537683	0.0307315	0.500411	Synthetic lethality	unknown
AFAP1L2	0.35712	-0.414769	0.246926	0.226169	0.751184	-0.200127	-0.0587463	0.946566	0.686298	0.158272	none	0.258822	none	0.0556744	none	0.830186	none	-1.2139	none	-0.486209	none	-0.440639	none	0.0222555	none	0.202378	0.343498	0.325739	-0.529622	0.264058	-0.0930623	Synthetic advantage	unknown
AFF1	1.10768	1.03358	0.807481	0.662167	0.335315	-1.13244	0.338254	-0.0534615	-0.264597	1.75327	none	0.909899	none	0.399074	none	-0.122932	none	-0.676383	none	-0.0742139	none	-0.755123	none	-0.465587	none	0.709636	-0.27806	0.734828	-0.492827	0.722232	-0.385443	Synthetic advantage	fusion - dominant
AFF2	0.437186	-0.501962	-0.155186	0.501559	0.0580433	-1.09307	0.168895	-1.23662	0.0687252	-0.342638	none	-0.844915	none	-0.0388875	none	-0.599438	none	-1.47704	none	0.0772167	none	-1.91057	none	-0.018457	none	-0.0243864	-0.523017	-0.45647	-0.832212	-0.240428	-0.677614	Synthetic advantage	unknown
AFF3	0.0833316	-1.18539	0.744299	0.646001	0.444711	0.763381	-0.626505	1.38856	-0.958302	-1.47581	none	0.241837	none	1.00127	none	1.05652	none	0.855869	none	-0.790122	none	1.44623	none	-1.27232	none	0.162405	0.141783	0.205956	0.0599144	0.18418	0.100848	Synthetic advantage	oncogene, fusion - dominant
AFF4	-0.28866	0.538663	1.36946	1.69835	2.24361	1.99267	0.843581	2.16262	1.33471	0.639608	none	1.14871	none	1.71268	none	1.7812	none	1.94852	none	1.67921	none	2.0667	none	1.41356	none	1.46252	1.5834	1.32055	1.777	1.39154	1.6802	Synthetic lethality	oncogene, fusion - dominant
AFM	-2.15639	-0.327057	-1.15789	-1.94499	-0.550916	0.382523	-0.310655	2.75534	0.519339	-0.945343	none	-1.20894	none	-2.43795	none	-1.23116	none	0.455203	none	-0.240111	none	3.08181	topcenter	0.803447	none	-0.995214	0.836636	-1.45585	1.02509	-1.22553	0.930862	Synthetic lethality	unknown
AFMID	-0.122706	0.785529	0.318317	0.481792	-0.0678056	1.63654	1.85558	0.639293	1.28497	0.526654	none	-0.358098	none	-0.772548	none	-1.06745	none	-1.79082	none	-0.182235	none	-1.75741	none	-0.857874	none	0.379458	1.35409	-0.417859	-1.14708	-0.0192006	0.103506	Synthetic lethality	unknown
AFP	-3.10258	-0.734577	-1.21647	-0.864432	-0.310004	1.17263	4.37821	0.73965	3.50661	-0.305944	none	-1.01689	none	-0.223082	none	-0.0992084	none	1.10272	none	4.1908	none	1.31764	none	3.64181	none	-0.781372	2.44928	-0.411281	2.56324	-0.596326	2.50626	Synthetic lethality	unknown
AFTPH	-1.44779	-0.354556	-0.717837	0.44684	-0.00657075	1.47462	-0.540107	2.50191	2.20901	-0.202826	none	-0.716158	none	-0.120117	none	-0.606255	none	0.310924	none	-0.682853	none	1.9281	none	2.10318	midleft	-0.158031	1.41136	-0.411339	0.91484	-0.284685	1.1631	Synthetic lethality	unknown
AGA	-2.22259	-1.45103	-1.41999	-2.28859	-2.0195	0.307271	-0.0222126	0.929228	-0.105861	-1.7067	none	-0.94008	none	-2.42887	bottomcenter	-2.15018	none	-0.365295	none	0.219145	none	1.86444	none	0.549024	none	-1.79478	0.277106	-1.80646	0.56683	-1.80062	0.421968	Synthetic lethality	unknown
AGAP1	-1.58426	-1.31844	-0.524807	0.0799909	0.157207	1.9691	0.702232	0.496862	0.670416	-1.06689	none	-0.71264	none	0.0688147	none	-0.0171342	none	2.93009	none	0.600966	none	0.950793	none	1.01969	none	-0.401512	0.959653	-0.431963	1.37539	-0.416738	1.16752	Synthetic lethality	unknown
AGAP11	0.783998	1.09087	0.960141	0.168051	0.167947	-0.125926	-0.0814893	0.0141607	-0.0630645	0.711288	none	1.31813	none	0.138216	none	0.309629	none	-0.40588	none	-0.314291	none	0.0803059	none	-0.511524	none	0.596753	-0.0640798	0.619316	-0.287847	0.608034	-0.175963	Synthetic advantage	unknown
AGAP2	-0.0581274	-1.75313	-1.90353	0.681477	0.907665	-0.315763	0.160483	-1.07684	0.131867	-1.28674	none	-1.33966	none	0.339084	none	0.738134	none	0.0757946	none	0.0994047	none	-1.46696	none	-0.75967	none	-0.516881	-0.275064	-0.387295	-0.512857	-0.452088	-0.39396	Synthetic lethality	unknown
AGAP3	0.00893758	-0.0651245	-1.8054	-0.217809	-0.67831	-0.59482	-2.01782	0.177769	-0.8749	0.277125	none	-1.39052	none	-0.53385	none	-1.0765	none	-0.612043	none	-2.10635	none	0.556736	none	-0.090475	none	-0.691661	-0.827442	-0.680939	-0.563033	-0.6863	-0.695237	Synthetic advantage	unknown
AGAP4	-0.636102	-2.19697	-1.44718	-3.14405	-2.57932	-0.566895	-2.61021	-2.01999	-1.43474	-1.18369	none	-0.913202	none	-2.55666	none	-2.43939	none	-0.525495	none	-1.46423	none	-1.71106	none	-1.03903	none	-2.34188	-1.65796	-1.77324	-1.18495	-2.05756	-1.42146	Synthetic lethality	unknown
AGAP9	-0.562617	0.787054	0.162667	0.516693	-0.0381999	-1.44258	2.5781	0.158356	3.55415	0.355075	none	-0.412146	none	0.932899	none	0.167224	none	-2.0032	none	1.13631	none	0.639691	none	2.35138	midleft	0.357054	1.21201	0.260763	0.531043	0.308908	0.871526	Synthetic lethality	unknown
AGBL1	-0.598379	0.0542766	-0.677915	-1.0476	-0.216791	-0.500351	0.438565	0.658402	0.349998	0.0526066	none	-0.640199	none	-0.459654	none	-0.208199	none	-1.18992	none	0.156313	none	0.783144	none	0.947409	none	-0.472007	0.236653	-0.313861	0.174236	-0.392934	0.205445	Synthetic lethality	unknown
AGBL2	-0.313996	0.0896279	-1.17189	-0.311505	0.147588	0.180928	-0.205734	0.811533	-0.266585	0.714239	none	-0.642351	none	-0.628468	none	-0.229313	none	0.196639	none	-0.836249	none	1.09412	none	-0.494758	none	-0.311544	0.130036	-0.196473	-0.0100614	-0.254009	0.0599871	Synthetic lethality	unknown
AGBL3	0.381844	-0.377029	0.028016	0.504485	1.15748	-0.532409	0.104218	-0.162851	-0.308948	-0.316439	none	-0.636898	none	0.326617	none	0.985172	none	-0.462622	none	-0.0252775	none	0.0599131	none	-0.0553748	none	0.328238	-0.224998	0.089613	-0.12084	0.208925	-0.172919	Synthetic advantage	unknown
AGBL4	-0.114741	0.601347	0.461159	0.676252	0.448349	0.291685	0.728543	0.470128	0.395376	1.24546	none	0.777611	none	0.587287	none	0.0704279	none	0.548931	none	0.672334	none	1.7215	none	0.957332	none	0.546777	0.471433	0.670197	0.975024	0.608487	0.723228	Synthetic lethality	unknown
AGBL5	-0.711747	-1.88993	-1.87009	-0.149097	-0.0747335	0.267945	0.199129	0.120934	-0.537299	-2.15676	none	-1.94876	none	-0.467342	none	-0.118774	none	-0.605861	none	-0.240493	none	-1.62241	none	-0.563452	none	-0.995963	0.012677	-1.17291	-0.758055	-1.08444	-0.372689	Synthetic lethality	unknown
AGER	1.13053	0.830481	0.793956	0.0765076	0.443295	-0.805543	-0.982895	-0.434202	-0.49857	0.797361	none	0.77746	none	0.622043	none	0.681914	none	-0.269745	none	-0.736507	none	-0.131579	none	-0.162189	none	0.53606	-0.680302	0.719694	-0.325005	0.627877	-0.502654	Synthetic advantage	unknown
AGFG1	-0.581569	-1.18731	-0.0836163	-0.319994	0.511309	0.15794	1.02506	-0.830126	0.391601	-1.07113	none	-0.740225	none	-0.620387	none	0.46403	none	-0.361394	none	1.06809	none	-0.301726	none	0.455783	none	-0.269903	0.186118	-0.491928	0.215189	-0.380915	0.200654	Synthetic lethality	unknown
AGFG2	0.543123	1.07413	0.754035	1.69091	1.95273	0.182559	1.18028	0.363354	0.850763	1.5578	none	0.828921	none	1.4905	none	1.23649	none	0.358095	none	1.44201	none	0.602761	none	1.26072	none	1.36795	0.644238	1.27843	0.915895	1.32319	0.780067	Synthetic advantage	unknown
AGGF1	2.52765	2.06402	1.81308	0.644023	-1.3308	-2.67378	-1.54337	-1.90621	-1.07191	1.9836	none	1.66277	none	-0.209523	none	-1.18427	none	-2.88471	bottomcenter	-1.76231	none	-1.25425	none	-1.68181	none	0.797582	-1.79882	0.563142	-1.89577	0.680362	-1.84729	Synthetic advantage	unknown
AGK	-1.39738	0.723693	-0.58192	-1.08859	-1.49348	1.33608	1.14084	-0.768051	-0.416235	0.369063	none	-0.793884	none	-1.4439	none	-1.63695	none	1.17368	none	1.3588	none	0.400601	none	1.00736	none	-0.610074	0.323158	-0.876418	0.985109	-0.743246	0.654134	Synthetic lethality	unknown
AGL	0.572231	0.228803	0.450018	-0.281254	-0.0594821	-0.350981	-1.09703	-0.346601	-0.273308	0.575584	none	0.610805	none	-0.464636	none	-0.329944	none	-0.247696	none	-1.50187	none	-0.00717487	none	-0.0232959	none	0.0845211	-0.516981	0.0979525	-0.445008	0.0912368	-0.480995	Synthetic advantage	unknown
AGMAT	1.14685	0.0390857	0.768496	2.37152	1.78387	0.19254	0.253143	-0.0809136	0.170051	0.60907	none	1.06399	none	2.15434	topcenter	2.04727	none	0.525037	none	0.0295941	none	-0.286404	none	0.859808	none	1.24074	0.133705	1.46867	0.282009	1.35471	0.207857	Synthetic advantage	unknown
AGMO	0.232564	-0.621069	-0.0152494	0.541517	0.611111	0.106409	-0.671609	0.594353	-0.24551	-0.35251	none	0.680777	none	0.296952	none	0.172785	none	0.268085	none	-0.700395	none	0.671688	none	-0.569217	none	0.129077	-0.0540894	0.199501	-0.0824598	0.164289	-0.0682746	Synthetic advantage	unknown
AGO1	-0.0759639	1.25975	0.240938	-0.202743	-0.419206	0.783891	1.50242	-1.47853	-0.335118	0.371229	none	-0.262473	none	-0.368738	none	-0.303667	none	0.526298	none	1.44457	none	-1.15433	none	-0.366409	none	0.219685	0.118166	-0.140912	0.112535	0.0393864	0.11535	Synthetic lethality	unknown
AGO2	-0.805502	-1.05929	-0.241525	-1.4646	-1.78944	-0.620885	-0.129432	-1.00515	1.42887	-0.748907	none	-0.244377	none	-0.98413	none	-0.306363	none	-1.07022	none	0.412774	none	-0.727845	none	1.31727	none	-1.13871	-0.0816481	-0.570944	-0.0170062	-0.85483	-0.0493272	Synthetic lethality	unknown
AGO3	0.0897417	1.45526	0.938347	-0.114476	-0.323491	1.03046	0.836857	-0.759256	-0.306434	0.746026	none	0.78181	none	-0.926822	none	-0.759471	none	1.10833	none	0.808841	none	-0.704421	none	-0.935134	none	0.488909	0.200408	-0.0396143	0.069404	0.224647	0.134906	Synthetic advantage	unknown
AGO4	0.780638	0.760851	1.37983	0.398056	1.15197	-0.812358	-0.640375	-0.074124	1.05425	0.257966	none	1.16291	none	0.3779	none	0.746089	none	-0.784778	none	0.19161	none	-0.121579	none	1.17782	none	0.922676	-0.118152	0.636217	0.115769	0.779447	-0.00119168	Synthetic advantage	unknown
AGPAT1	-2.40488	-1.6388	-0.554667	-1.69192	-2.25206	0.649439	0.775183	0.490155	1.2022	-1.85815	none	-1.07032	none	-1.66768	none	-2.0777	none	0.874181	none	0.871373	none	0.490323	none	1.07486	none	-1.53436	0.779244	-1.66846	0.827685	-1.60141	0.803464	Synthetic lethality	unknown
AGPAT2	-0.726168	0.0477541	-0.149512	-0.804437	-1.61998	0.595042	0.653686	-0.476243	0.0698417	0.3013	none	-0.575116	none	-1.3836	none	-1.91301	none	0.314613	none	0.2779	none	-0.819722	none	-0.90237	none	-0.631543	0.210582	-0.892606	-0.282395	-0.762075	-0.0359067	Synthetic lethality	unknown
AGPAT3	-0.92497	-0.292372	-0.686735	-0.353779	-0.878143	1.93566	0.505597	0.513738	-0.686418	-0.328304	none	-0.751902	none	-0.33444	none	-0.623228	none	1.28465	none	-0.0152272	none	0.256393	none	-0.643531	none	-0.552757	0.567145	-0.509469	0.22057	-0.531113	0.393857	Synthetic lethality	unknown
AGPAT4	0.661826	0.431423	1.30269	0.0886977	1.40239	0.149519	-0.161053	0.69871	0.786068	0.932076	none	1.38736	none	0.0753543	none	0.983843	none	-0.218241	none	-0.439894	none	0.172951	none	0.32117	none	0.806301	0.368311	0.844659	-0.0410037	0.82548	0.163654	Synthetic advantage	unknown
AGPAT5	1.24334	-0.511136	0.0753437	0.396567	0.945156	-1.62469	-0.934932	-0.835378	-0.774156	-0.631034	none	0.174196	none	0.210492	none	0.542943	none	-1.26222	none	-2.05665	none	-0.485852	none	-0.770273	none	0.226483	-1.04229	0.0741492	-1.14375	0.150316	-1.09302	Synthetic advantage	unknown
AGPAT6	-0.581168	0.315204	0.00996769	0.838331	0.10601	1.34054	1.15608	1.36964	-0.147859	0.596318	none	0.20774	none	0.836064	none	0.29857	none	1.44469	none	1.61421	none	1.13065	none	-0.0504033	none	0.317378	0.9296	0.484673	1.03479	0.401026	0.982194	Synthetic lethality	unknown
AGPAT9	0.484516	0.394293	0.860296	-0.531229	0.926605	-0.926249	0.670256	-0.525207	0.481857	0.329713	none	1.12934	none	0.675953	none	1.49676	none	-0.183367	none	0.744983	none	-0.157433	none	1.30076	none	0.412491	-0.0748357	0.907942	0.426236	0.660217	0.1757	Synthetic advantage	unknown
AGPS	-0.125034	-0.33175	-0.429749	0.324516	0.326107	1.51851	-2.05016	1.36084	-1.3073	-0.51256	none	-0.572348	none	-0.115504	none	0.071993	none	1.36053	none	-1.47117	none	1.24872	none	-0.898989	none	-0.027719	-0.119528	-0.282105	0.0597724	-0.154912	-0.029878	Synthetic lethality	unknown
AGR2	-0.613051	-0.5004	-0.405857	0.540198	0.736511	-0.714711	1.30749	0.835451	0.504802	-0.67441	none	-0.597149	none	0.751908	none	0.918814	none	-0.185923	none	2.16052	none	0.673071	none	1.09332	none	0.0926129	0.483259	0.0997907	0.935248	0.0962018	0.709253	Synthetic lethality	unknown
AGR3	-1.39111	-1.38076	-1.44849	-1.87566	-1.5176	1.11607	-0.415497	-0.71648	-0.802995	-1.0493	none	-1.64744	none	-1.23828	none	-0.566765	none	0.501255	none	-0.570405	none	0.757032	none	0.53565	none	-1.55563	-0.204725	-1.12544	0.305883	-1.34054	0.0505789	Synthetic lethality	unknown
AGRN	2.00555	0.179531	0.843981	1.60823	1.50536	-1.67622	-0.966113	-0.49541	-0.999369	0.185579	none	0.870783	none	1.45255	none	1.16624	none	-1.45034	none	-1.24014	none	-0.330945	none	-1.07363	none	1.03427	-1.03428	0.918789	-1.02376	0.976531	-1.02902	Synthetic advantage	unknown
AGRP	-0.0908055	-0.395304	-0.207064	0.0114529	0.43254	-0.196426	-0.323827	0.043265	0.695359	-0.793092	none	-0.212459	none	0.328562	none	0.510842	none	-0.353486	none	-0.411292	none	-0.144587	none	1.09292	none	-0.0395938	0.0545928	-0.0415367	0.0458877	-0.0405653	0.0502403	Synthetic lethality	unknown
AGT	0.6017	-0.358577	-0.253257	0.0175962	-0.567802	-1.2218	-1.8672	-0.988192	0.770917	-0.0257634	none	0.259908	none	-0.368689	none	-0.421702	none	-0.888893	none	-2.04138	none	-0.663854	none	0.368514	none	-0.29051	-0.82657	-0.139062	-0.806402	-0.214786	-0.816486	Synthetic advantage	unknown
AGTPBP1	-0.0970423	0.305152	0.311208	-0.429754	-0.0434432	0.0310685	0.409183	0.151288	0.427621	0.241338	none	0.804805	none	-0.253644	none	-0.147703	none	0.100466	none	0.720449	none	-0.407713	none	0.131935	none	0.0357908	0.25479	0.161199	0.136284	0.098495	0.195537	Synthetic lethality	unknown
AGTR1	0.773051	0.860467	0.804446	0.609172	-0.0396154	0.626859	-0.280098	-0.0997955	-0.489655	0.107773	none	0.415032	none	1.59486	none	1.66053	none	-0.224302	none	-1.01992	none	1.31531	none	-0.000139044	none	0.558618	-0.0606724	0.944549	0.0177362	0.751583	-0.0214681	Synthetic advantage	unknown
AGTR2	0.541436	-0.266128	1.38266	0.596118	0.831648	0.181113	-0.0167	0.686371	-0.642915	0.246192	none	1.06978	none	0.563453	none	0.570813	none	0.510151	none	-0.0352253	none	0.586567	none	-0.606314	none	0.636074	0.0519671	0.61256	0.113795	0.624317	0.0828808	Synthetic advantage	unknown
AGTRAP	1.73095	1.45221	1.20043	2.03553	0.809428	-0.4135	0.0396915	-0.923839	-0.362029	1.51181	none	1.2797	none	1.24919	none	0.686339	none	-0.862718	none	0.215127	none	-0.746851	none	-0.56882	none	1.3744	-0.414919	1.18176	-0.490815	1.27808	-0.452867	Synthetic advantage	unknown
AGXT	-0.664007	-0.780207	-2.42401	-0.323105	-0.506856	-0.462432	0.038999	-1.43031	0.272427	-0.385029	none	-2.02748	none	-1.12097	none	-1.28181	none	1.21621	none	0.367996	none	-2.12436	none	-1.41595	none	-1.00854	-0.395328	-1.20382	-0.489025	-1.10618	-0.442177	Synthetic lethality	unknown
AGXT2	0.693479	0.552132	0.0482397	0.065633	0.0103752	1.21308	-1.38127	-1.13911	-0.830715	0.67836	none	-0.126956	none	-0.220917	none	-0.0597405	none	-0.23721	none	-1.35569	none	-1.03778	none	0.167984	none	0.169095	-0.534502	0.0676866	-0.615674	0.118391	-0.575088	Synthetic advantage	unknown
AHCYL1	1.80929	2.43129	3.0852	1.44446	0.713733	-1.70928	0.174041	0.294901	0.861042	1.88751	none	2.86463	midleft	0.836993	none	0.452444	none	-1.73282	none	0.232608	none	0.224176	none	0.897259	none	1.91867	-0.0948234	1.5104	-0.0946939	1.71453	-0.0947586	Synthetic advantage	unknown
AHCYL2	0.722095	-0.140201	0.032829	-0.0505377	-0.248769	0.511255	-0.756525	0.743257	-1.366	0.407156	none	1.0492	none	1.70933	none	1.59891	none	0.0115022	none	-0.487275	none	0.805547	none	-0.880596	none	-0.10167	-0.217004	1.19115	-0.137705	0.54474	-0.177355	Synthetic advantage	unknown
AHDC1	1.37948	0.63715	-0.436266	-0.289337	-0.493917	-1.0409	-1.73628	-1.61248	0.222966	0.25478	none	-0.336269	none	0.0418896	none	0.32624	none	-1.9453	none	-2.41844	none	-1.84523	none	-0.955867	none	-0.145593	-1.04168	0.0716602	-1.79121	-0.0369662	-1.41644	Synthetic advantage	unknown
AHI1	1.25334	0.0814395	-0.186004	0.85798	0.817642	-2.23057	-1.0406	-0.751599	0.0288113	-0.188038	none	-0.58355	none	1.61198	none	1.35231	none	-2.02497	none	-0.719701	none	-0.282829	none	0.758511	none	0.392765	-0.99849	0.548176	-0.567247	0.47047	-0.782869	Synthetic advantage	unknown
AHNAK	-0.094415	-0.30063	-0.984112	0.085446	-0.215415	1.12881	-0.220901	0.513106	-0.68257	-0.18144	none	-0.870339	none	0.106155	none	0.337914	none	0.574218	none	-1.81441	none	0.494881	none	-1.26023	none	-0.353678	0.184611	-0.151927	-0.501387	-0.252803	-0.158388	Synthetic lethality	unknown
AHNAK2	-1.27872	-0.558696	-1.53265	-2.27743	-0.862094	1.1127	-0.573776	0.360665	-0.390192	-0.589765	none	-0.580417	none	-2.13278	none	-0.972552	none	0.453272	none	-0.593083	none	0.753802	none	-0.39998	none	-1.30772	0.127348	-1.06888	0.0535027	-1.1883	0.0904254	Synthetic lethality	unknown
AHR	1.09851	0.101063	0.645737	0.0189439	0.594633	0.131193	-0.173663	-1.28483	-1.29673	0.896909	none	0.851713	none	0.110802	none	0.316514	none	0.0849449	none	-0.126694	none	-1.22051	none	-1.3655	none	0.340094	-0.656009	0.543985	-0.656941	0.442039	-0.656475	Synthetic advantage	unknown
AHRR	-0.517919	-0.135271	0.684783	-0.371585	0.795004	0.224134	0.495443	1.24004	0.161077	-0.525282	none	0.256684	none	-0.316717	none	0.390264	none	0.460541	none	0.363835	none	1.87471	none	0.101451	none	0.243233	0.530175	-0.0487628	0.700133	0.097235	0.615154	Synthetic lethality	unknown
AHSA1	-0.20118	-0.926017	-0.182182	0.0881278	0.204041	0.539836	0.368727	-0.205595	-0.676578	-0.938881	none	-0.0494979	none	0.343402	none	-0.0894373	none	0.498847	none	0.419641	none	-0.134265	none	-0.751621	none	-0.204008	0.00659754	-0.183604	0.0081505	-0.193806	0.00737402	Synthetic lethality	unknown
AHSA2	0.417071	0.791967	-0.971626	-0.5536	-0.518011	-0.435023	-0.346982	-0.303573	0.381828	1.98038	none	-0.181193	none	0.162303	none	0.20833	none	-0.973711	none	-0.348841	none	-0.445914	none	0.0541973	none	-0.312817	-0.175937	0.542455	-0.428567	0.114819	-0.302252	Synthetic advantage	unknown
AHSG	0.233095	-0.658595	0.0742275	1.26853	1.72426	0.82281	-0.226343	0.00544621	1.05108	-0.73415	none	0.0610471	none	1.48786	none	1.66181	none	0.190694	none	0.16436	none	-0.0483153	none	1.0605	none	0.602106	0.413249	0.619143	0.34181	0.610625	0.377529	Synthetic advantage	unknown
AHSP	0.615841	-0.147528	0.731854	0.248084	0.345343	-0.595801	-0.244952	-0.356504	0.119781	0.152862	none	0.794751	none	0.20167	none	0.495856	none	-0.782949	none	-0.354181	none	-0.0739912	none	0.184758	none	0.294438	-0.269369	0.411285	-0.256591	0.352862	-0.26298	Synthetic advantage	unknown
AICDA	1.76885	1.35934	0.999044	1.58019	0.726553	-1.39767	-0.94012	0.0302983	-0.253451	1.95813	none	1.1071	none	1.91288	none	1.42709	none	-0.662104	none	-0.129996	none	0.133058	none	0.139513	none	1.16628	-0.640236	1.6013	-0.129882	1.38379	-0.385059	Synthetic advantage	unknown
AIDA	-0.464662	-0.462059	0.248983	-0.321008	0.700416	1.03747	0.479456	0.692572	0.19607	-0.332712	none	0.188949	none	0.0443843	none	0.308848	none	1.22343	none	0.140705	none	-0.0054517	none	0.328849	none	0.0415829	0.601392	0.0523673	0.421882	0.0469751	0.511637	Synthetic lethality	unknown
AIF1	-1.52645	-0.843737	-1.31009	-0.650222	-0.169491	0.514402	2.26041	0.318219	0.805847	-0.656314	none	-1.23196	none	0.0808632	none	0.292801	none	0.51517	none	2.31975	none	-0.0476684	none	1.03736	none	-0.743384	0.974719	-0.378652	0.956151	-0.561018	0.965435	Synthetic lethality	unknown
AIF1L	3.73881	1.82085	1.87488	0.45379	-0.409257	-1.37582	-1.97218	-3.06475	-2.55891	2.67097	topcenter	1.34049	none	1.58206	none	1.1766	none	-2.15552	none	-2.43384	none	-3.40281	none	-2.43629	none	0.935067	-2.24292	1.69253	-2.60711	1.3138	-2.42502	Synthetic advantage	unknown
AIFM2	-0.11679	-0.615309	-1.36227	0.884968	-0.0229585	-0.789045	-0.834293	-0.113387	-0.114167	-1.48949	none	-1.44761	none	0.070153	none	-0.232962	none	-0.773468	none	-0.597374	none	0.0149676	none	-0.0743965	none	-0.278892	-0.462723	-0.774978	-0.357568	-0.526935	-0.410145	Synthetic lethality	unknown
AIFM3	-0.0329987	-0.341438	0.020769	0.202073	0.496097	0.912368	0.262635	-0.164838	-0.277473	0.167111	none	0.2918	none	-0.091183	none	0.17637	none	1.12466	none	0.0123762	none	-0.369963	none	-0.314172	none	0.0943753	0.183173	0.136024	0.113224	0.1152	0.148199	Synthetic lethality	unknown
AIG1	1.03872	1.51548	0.796197	1.91158	2.64353	0.980078	-0.77823	1.96102	0.460797	1.53151	none	1.08976	none	2.47117	none	2.4427	none	1.30374	none	-0.65062	none	2.50888	none	0.30655	none	1.7167	0.655917	1.88378	0.867137	1.80024	0.761527	Synthetic advantage	unknown
AIM1	-0.462066	0.114617	-0.520937	0.551848	0.495958	-0.513453	-0.337813	0.702063	1.49006	-0.337011	none	-0.663131	none	0.204091	none	0.561342	none	-0.107062	none	-0.118094	none	1.3093	none	1.6783	none	0.160371	0.335215	-0.0586775	0.69061	0.0508469	0.512913	Synthetic lethality	unknown
AIM1L	1.05325	0.271269	0.977902	0.982333	1.09288	-0.0571335	-0.0580581	-0.0354484	0.0438986	0.714904	none	1.10095	none	1.02506	none	1.4166	none	-0.125478	none	0.302081	none	-0.466946	none	-0.447028	none	0.831097	-0.0266854	1.06438	-0.184343	0.947737	-0.105514	Synthetic advantage	unknown
AIM2	-0.0275892	-0.924492	0.760797	0.106126	0.374744	-1.22741	-0.245671	0.5508	0.234068	-0.886336	none	0.566877	none	0.0493648	none	-0.101465	none	-1.22312	none	0.767884	none	0.368292	none	0.941485	none	0.0792938	-0.172053	-0.09289	0.213635	-0.00679809	0.0207911	Synthetic lethality	unknown
AIMP1	0.0522705	0.292983	-0.700728	0.45685	-0.244253	0.995493	0.36798	1.08375	0.86416	1.58484	none	0.970613	none	2.15739	none	1.43087	none	-0.066965	none	0.50156	none	0.989354	none	0.795069	none	-0.048787	0.827846	1.53593	0.554755	0.743571	0.6913	Synthetic advantage	unknown
AIMP2	-1.49261	-0.46024	-2.39753	-1.22909	-0.854418	0.396167	-0.237471	-0.676616	2.49648	-0.0444388	none	-0.377843	none	-1.73024	none	-1.40577	none	-0.643889	none	0.893313	none	-0.328918	none	1.54229	none	-1.23532	0.494641	-0.889571	0.365699	-1.06244	0.43017	Synthetic lethality	unknown
AIP	0.40774	-0.55371	0.242832	0.765518	0.793021	-0.752164	-0.306801	0.110854	-0.295649	-0.524194	none	0.391992	none	0.319829	none	0.299214	none	-0.584363	none	0.343611	none	-0.0808814	none	0.0379745	none	0.311915	-0.31094	0.12171	-0.0709148	0.216813	-0.190927	Synthetic advantage	unknown
AIPL1	-0.89161	0.746197	-0.840352	-1.021	-0.893793	-1.07938	0.63701	-0.408252	0.719425	0.52637	none	-0.937547	none	-1.12744	none	-1.43977	none	-0.453931	none	1.33206	none	0.406713	none	0.991896	none	-0.502237	-0.0327985	-0.744597	0.569186	-0.623417	0.268194	Synthetic lethality	unknown
AIRE	-0.703122	-1.19011	-2.78371	0.194532	-0.84445	0.890775	0.0729059	-1.41512	0.286906	-0.78712	none	-1.80902	none	-0.0409849	none	0.112081	none	-0.323267	none	-1.0094	none	-0.0903897	none	0.0637904	none	-1.15593	-0.0411338	-0.631261	-0.339817	-0.893597	-0.190476	Synthetic lethality	unknown
AJAP1	-0.969429	-0.563609	-0.504398	-0.701661	0.507132	0.556569	1.11304	0.268008	1.01947	-0.172999	none	-0.0317347	none	-0.279427	none	0.806236	none	1.32373	none	0.891584	none	0.537955	none	1.10461	none	-0.315634	0.739272	0.0805188	0.964471	-0.117558	0.851872	Synthetic lethality	unknown
AJUBA	-0.331344	0.579125	-1.27996	0.538963	0.511608	-0.821403	0.985301	0.169714	0.54071	0.00620699	none	-0.847494	none	-0.162344	none	-0.0872023	none	-0.609465	none	0.71055	none	0.254912	none	0.679333	none	0.0874339	0.21858	-0.272708	0.258832	-0.0926372	0.238706	Synthetic lethality	unknown
AK1	0.150474	0.736371	-0.0740208	0.682255	0.691355	0.687008	-0.307203	0.363955	0.689757	0.508587	none	-0.33112	none	0.443455	none	0.521423	none	0.298245	none	-0.36059	none	0.138646	none	0.464701	none	0.50899	0.358379	0.285586	0.13525	0.397288	0.246815	Synthetic advantage	unknown
AK2	-0.59971	-0.867343	-1.33532	-0.00101451	-0.359356	-0.0884533	-0.259399	-0.421369	0.360116	-0.787509	none	-1.33449	none	-0.38352	none	-0.775212	none	0.116575	none	-0.317179	none	-0.547855	none	0.111477	none	-0.640759	-0.102276	-0.820183	-0.159246	-0.730471	-0.130761	Synthetic lethality	unknown
AK3	-0.298937	-0.724215	-0.133062	-0.0137501	0.614639	-0.104174	0.200643	0.824568	0.242857	-0.309356	none	-0.126449	none	0.276093	none	0.237972	none	0.064727	none	0.0787174	none	0.598613	none	0.307418	none	-0.064097	0.290973	0.0195652	0.262369	-0.0222659	0.276671	Synthetic lethality	unknown
AK4	-0.0411228	0.219569	-0.694414	-0.729037	-0.937254	-1.03816	-0.261977	-0.424413	-0.303166	0.288737	none	-1.23062	none	-1.02321	none	-0.956977	none	-1.41418	none	-0.649642	none	-0.569056	none	-0.0736234	none	-0.535284	-0.50693	-0.730517	-0.676625	-0.6329	-0.591777	Synthetic lethality	unknown
AK5	-1.35222	-1.69321	-1.10742	-0.948558	-0.166431	-0.911535	0.237304	-0.279186	1.40534	-1.63304	none	-1.34703	none	-1.10429	none	-0.538508	none	-0.350503	none	0.865639	none	-0.132334	none	1.4445	none	-0.978906	0.112982	-1.15572	0.456826	-1.06731	0.284904	Synthetic lethality	unknown
AK7	1.34339	0.178119	0.770187	-0.746014	-0.382004	-1.31041	-2.22793	-0.00640184	-2.70404	0.114144	none	0.896595	none	-0.915351	none	-0.938691	none	-1.07264	none	-2.36443	none	0.170165	none	-2.25448	none	-0.0449282	-1.56219	-0.210826	-1.38035	-0.127877	-1.47127	Synthetic advantage	unknown
AK8	-0.167655	-0.453546	0.701098	0.195428	0.147747	0.321667	0.454531	0.212034	0.0626493	-0.0324285	none	-0.187068	none	-0.261422	none	-0.579032	none	0.366468	none	-0.249778	none	-0.230272	none	-0.0652826	none	0.147682	0.26272	-0.264988	-0.0447161	-0.0586529	0.109002	Synthetic lethality	unknown
AK9	-0.526628	-0.0475759	0.212585	-0.502212	-0.350205	0.956319	0.656915	-0.483577	0.0816675	0.00961075	none	-0.157759	none	-0.419987	none	-0.613781	none	0.953062	none	0.413947	none	-0.392804	none	0.158171	none	-0.171852	0.302831	-0.295479	0.283094	-0.233666	0.292963	Synthetic lethality	unknown
AKAP1	2.02592	0.995068	0.79968	0.957273	0.820025	-0.996379	-1.17263	-0.713696	-1.13095	1.18215	none	2.01651	none	1.11294	none	0.619945	none	-0.898831	none	-0.686084	none	-0.69982	none	-1.4054	none	0.893011	-1.00341	1.23289	-0.922535	1.06295	-0.962975	Synthetic advantage	unknown
AKAP10	0.875118	0.595445	0.773222	0.310312	0.671947	-0.44217	0.0579875	-0.672503	-0.13266	0.0972009	none	0.535187	none	0.837877	none	0.883123	none	-0.389623	none	-0.0386559	none	-0.586989	none	-0.0920197	none	0.587731	-0.297336	0.588347	-0.276822	0.588039	-0.287079	Synthetic advantage	unknown
AKAP11	-0.559928	-1.76259	0.423376	-0.916057	-1.53854	-0.891661	-0.666315	0.266389	0.00956216	-1.92992	none	0.0937244	none	-1.05837	none	-0.856077	none	-0.248479	none	-0.970131	none	0.251569	none	-0.815957	none	-0.948452	-0.320506	-0.93766	-0.445749	-0.943056	-0.383128	Synthetic lethality	unknown
AKAP12	-0.724976	0.322969	-0.208384	-0.704484	-0.918813	0.550874	1.44201	-0.445332	-0.625182	0.704157	none	-0.342932	none	-0.93774	none	-1.39091	none	0.726927	none	1.45675	none	-0.253304	none	-0.529071	none	-0.377178	0.230593	-0.491855	0.350325	-0.434517	0.290459	Synthetic lethality	unknown
AKAP13	0.211487	0.434219	0.927939	0.165007	0.853667	0.482018	0.713243	-0.231291	1.14306	1.25402	none	1.49204	none	0.33646	none	0.654019	none	0.424526	none	0.764112	none	-0.0925015	none	1.22232	none	0.595208	0.526757	0.934136	0.579613	0.764672	0.553185	Synthetic advantage	unknown
AKAP14	-0.581642	-0.296797	-0.354834	0.0419917	-0.0540295	0.326183	0.941202	0.422575	0.258475	-0.187305	none	0.00199967	none	0.134602	none	-0.270055	none	0.225109	none	0.761188	none	0.526732	none	0.207244	none	-0.165917	0.487109	-0.0801896	0.430068	-0.123053	0.458589	Synthetic lethality	unknown
AKAP17A	0.35311	0.790922	1.27277	1.35886	1.0622	-0.123633	0.803717	0.28808	1.87536	1.16216	none	1.26289	none	0.983083	none	0.942232	none	-0.259495	none	0.898842	none	0.866408	none	1.66097	none	1.12119	0.71088	1.08759	0.791682	1.10439	0.751281	Synthetic advantage	unknown
AKAP3	-1.44018	-1.03153	-1.61286	-0.0211243	0.227866	1.03887	1.49702	-0.374576	0.369503	-1.29833	none	-1.56361	none	-0.352495	none	-0.0914084	none	0.915876	none	1.6265	none	0.156792	none	0.547956	none	-0.609413	0.632704	-0.826461	0.81178	-0.717937	0.722242	Synthetic lethality	unknown
AKAP4	0.229098	-0.906506	-0.869296	-0.331983	-0.159125	-1.10097	-0.658163	-0.816015	-0.932628	-0.74303	none	-0.50497	none	-1.10108	none	-0.678093	none	-1.28421	none	-0.656903	none	-0.844731	none	-0.833249	none	-0.566727	-0.876944	-0.756793	-0.904773	-0.66176	-0.890858	Synthetic advantage	unknown
AKAP5	3.57807	0.977675	0.855896	1.66467	-0.00421825	-2.96882	-2.357	-2.53753	-2.7301	0.86501	none	0.968969	none	0.991196	none	0.634935	none	-3.31406	none	-2.33705	none	-2.60938	none	-2.81645	none	0.873506	-2.64836	0.865027	-2.76924	0.869266	-2.7088	Synthetic advantage	unknown
AKAP6	-1.09525	-0.639507	-0.492483	0.272823	0.435889	0.696053	0.372258	1.51226	0.559831	-0.548361	none	-0.603331	none	-0.0855604	none	0.00224798	none	0.501315	none	0.485019	none	1.74269	none	1.23431	none	-0.105819	0.785101	-0.308751	0.990835	-0.207285	0.887968	Synthetic lethality	unknown
AKAP7	-0.729501	0.248539	0.42912	0.0979084	0.170389	0.666096	-0.591776	-0.585668	-0.221849	-2.87074	none	-1.86449	none	-2.21938	none	-1.21814	none	1.13803	none	-0.778509	none	-0.571626	none	-0.445497	none	0.236489	-0.183299	-2.04319	-0.164399	-0.903351	-0.173849	Synthetic lethality	unknown
AKAP8	-0.385253	-0.747905	-0.0333827	-0.850448	-0.699393	0.121238	-0.189624	-0.438739	-0.305173	-0.462783	none	0.181529	none	-0.728197	none	-1.07977	none	0.125478	none	-0.210712	none	-0.215662	none	-0.22513	none	-0.582782	-0.203074	-0.522305	-0.131507	-0.552544	-0.167291	Synthetic lethality	unknown
AKAP8L	-1.32746	-0.498271	-0.562814	-0.531229	-1.10113	1.18779	-0.0436903	1.88231	0.218679	0.210623	none	-0.0517075	none	-0.689671	none	-0.515664	none	1.55984	none	1.04224	none	1.39323	none	-0.360615	none	-0.673362	0.811272	-0.261605	0.908674	-0.467483	0.859973	Synthetic lethality	unknown
AKAP9	0.828861	-0.253957	0.502242	1.06805	0.971921	-0.759044	0.914679	-0.564211	0.117603	-0.165021	none	1.42718	none	0.372106	none	1.07112	none	-0.936224	none	0.445044	none	-1.04437	none	0.18927	none	0.572063	-0.072743	0.676346	-0.336569	0.624205	-0.204656	Synthetic advantage	fusion - dominant
AKIP1	-1.25866	-0.354573	0.21228	-1.4558	-0.211946	1.00059	0.972172	0.233124	1.25043	-0.420645	none	0.252635	none	-0.540416	none	0.899638	none	1.01542	none	1.50225	none	0.237652	none	2.23878	none	-0.452509	0.864078	0.0478029	1.24853	-0.202353	1.0563	Synthetic lethality	unknown
AKIRIN1	-0.337278	1.65706	-0.0857652	0.93272	1.00254	3.94384	1.75769	-0.705723	-0.417765	0.55233	none	0.572694	none	0.436555	none	0.403603	none	3.23969	midleft	1.31162	none	-0.612195	none	-0.347205	none	0.876639	1.14451	0.491295	0.897979	0.683967	1.02125	Synthetic lethality	unknown
AKNA	1.5178	0.132885	1.20417	-0.778616	0.624518	-0.595973	-1.99283	-0.605448	-1.28065	0.396547	none	1.13693	none	-0.353005	none	0.813812	none	-0.70419	none	-2.07751	none	-0.372388	none	-1.33613	none	0.29574	-1.11873	0.49857	-1.12256	0.397155	-1.12064	Synthetic advantage	unknown
AKNAD1	1.30516	1.09367	0.952666	1.06208	0.707294	-0.0136436	-0.82884	0.295857	-1.16013	1.44396	none	0.84632	none	1.18633	none	1.22605	none	0.410452	none	-0.180246	none	-0.415524	none	-0.030808	none	0.953927	-0.42669	1.17566	-0.0540314	1.0648	-0.240361	Synthetic advantage	unknown
AKR1A1	0.260957	0.13201	-0.179213	-0.13642	0.207612	-0.10218	0.126135	-1.20125	-0.0816155	-0.150703	none	-0.332451	none	-0.340272	none	0.120435	none	-0.337266	none	0.102833	none	-1.34302	none	0.069701	none	0.00599724	-0.314726	-0.175748	-0.376939	-0.0848754	-0.345833	Synthetic advantage	unknown
AKR1B1	-0.665586	-0.904162	-0.189517	0.0364893	-0.0150338	-1.31181	1.31088	-0.0488024	0.426491	-1.49087	none	-0.596115	none	-1.06442	none	-0.638851	none	-1.21454	none	0.629236	none	0.358059	none	0.312689	none	-0.268056	0.0941905	-0.947563	0.0213616	-0.60781	0.057776	Synthetic lethality	unknown
AKR1B10	0.14981	0.197489	1.51968	0.0744091	0.356063	-0.0565538	1.12596	0.369264	0.945954	1.15137	none	1.31954	none	0.596933	none	1.74744	none	0.0798543	none	1.31974	none	0.581413	none	1.39882	none	0.53691	0.596156	1.20382	0.844955	0.870366	0.720556	Synthetic advantage	unknown
AKR1B15	0.57005	0.588951	0.448775	1.13912	1.08027	-0.440106	-0.00954516	0.244204	0.488141	0.406603	none	0.20648	none	0.94234	none	1.22547	none	-0.182486	none	0.923633	none	-0.0870987	none	0.540855	none	0.814278	0.0706734	0.695222	0.298726	0.75475	0.1847	Synthetic advantage	unknown
AKR1C1	-1.16456	-0.399073	-1.37317	-1.77539	-0.601584	-0.446176	-0.233151	-0.181416	0.586723	-0.823171	none	-1.61415	none	-1.86568	none	-1.42351	none	-0.24184	none	0.0297197	none	-0.598299	none	0.52519	none	-1.0373	-0.0685053	-1.43163	-0.0713076	-1.23447	-0.0699065	Synthetic lethality	unknown
AKR1C2	0.558858	-0.323647	-0.530612	0.68212	0.283281	-0.711016	1.63074	-0.911057	-0.829058	1.80091	none	0.691158	none	0.498408	none	0.00933124	none	-0.412338	none	1.12481	none	-0.727969	none	-0.524025	none	0.0277857	-0.205097	0.749952	-0.13488	0.388869	-0.169989	Synthetic advantage	unknown
AKR1C3	-0.415386	-1.80263	-0.851249	-0.336075	-0.270131	0.424283	-0.221954	0.139063	-1.4079	-1.33663	none	-0.688268	none	-0.0571217	none	-0.446747	none	0.390957	none	-0.359054	none	-0.177133	none	-1.25402	none	-0.815021	-0.266627	-0.632192	-0.349813	-0.723606	-0.30822	Synthetic lethality	unknown
AKR1C4	-0.929191	0.29606	0.228472	-0.421401	-0.949715	0.576608	-0.643763	0.80647	1.02916	0.168583	none	0.110272	none	-1.00416	none	-1.38534	none	0.700335	none	-0.264207	none	1.21177	none	1.05992	none	-0.211646	0.442119	-0.527662	0.676954	-0.369654	0.559537	Synthetic lethality	unknown
AKR1D1	0.152891	-0.0789064	-0.102536	0.0315449	-0.0521355	0.0311857	-0.546777	0.272919	-0.362394	0.347886	none	0.0811165	none	0.109221	none	-0.118913	none	0.354233	none	-0.628291	none	0.191732	none	-0.318457	none	-0.0505084	-0.151267	0.104828	-0.100196	0.0271597	-0.125731	Synthetic advantage	unknown
AKR1E2	-0.287443	-0.331993	-0.406121	-1.04024	0.0520624	-1.14651	1.06831	-0.288304	-0.0467008	-0.741603	none	-0.499283	none	-0.918388	none	-0.500467	none	-1.30988	none	0.444029	none	-0.687045	none	-0.120391	none	-0.431573	-0.103302	-0.664935	-0.418322	-0.548254	-0.260812	Synthetic lethality	unknown
AKR7A2	0.0710983	0.813822	0.725438	-0.381545	-0.548384	0.624241	0.376255	0.547522	-2.12265e-05	1.54879	none	0.757503	none	-0.0362232	none	-0.0816163	none	0.3429	none	0.469285	none	0.0840818	none	-0.21527	none	0.152333	0.386999	0.547112	0.170249	0.349723	0.278624	Synthetic advantage	unknown
AKR7A3	-0.547548	-0.684402	-0.503217	-0.742463	-0.723007	-0.570379	1.03755	-1.09931	-0.0932732	-0.524216	none	-0.491723	none	-1.09227	none	-1.32451	none	-0.817167	none	1.20658	none	-1.13632	none	-0.233114	none	-0.663272	-0.181352	-0.858179	-0.245004	-0.760725	-0.213178	Synthetic lethality	unknown
AKT1	-0.0434867	0.157959	0.779841	-0.711096	-0.367092	0.360095	-0.351239	0.539574	-0.847522	0.492372	none	0.309842	none	-0.755661	none	-0.924071	none	0.0492326	none	-0.0544644	none	0.397525	none	-0.763216	none	-0.035097	-0.0747727	-0.21938	-0.0927305	-0.127238	-0.0837516	Synthetic lethality	oncogene - dominant
AKT1S1	1.19031	-1.03648	-0.876343	0.384579	0.807295	0.380325	0.31783	-2.7054	-3.04412	-0.378515	none	-0.759041	none	0.217739	none	0.211917	none	0.129364	none	-0.0541889	none	-3.14135	bottomcenter	-2.83381	bottomcenter	-0.180236	-1.26284	-0.176975	-1.47499	-0.178606	-1.36892	Synthetic advantage	unknown
AKT2	1.34791	0.848778	1.80701	1.1218	0.529481	-1.9833	-0.298484	-0.0658062	1.14574	0.940882	none	1.37436	none	0.575872	none	0.362694	none	-1.63312	none	0.0607867	none	-0.74711	none	0.29888	none	1.07677	-0.300464	0.813451	-0.505141	0.94511	-0.402803	Synthetic advantage	oncogene - dominant
AKT3	-0.0927988	0.174816	1.03357	0.242081	-0.188222	0.173558	1.0718	0.423024	1.1414	1.53481	none	1.44858	none	0.253465	none	-0.431442	none	-0.429497	none	1.10461	none	0.173032	none	1.15212	none	0.315561	0.702447	0.701354	0.500065	0.508457	0.601256	Synthetic lethality	oncogene
AKTIP	-0.344981	1.4825	1.22185	-0.360154	0.0542753	0.158316	-0.689026	1.02256	1.23455	-0.0334433	none	0.311045	none	-0.510043	none	0.192654	none	-0.402229	none	-0.336776	none	2.62228	none	1.50887	none	0.599619	0.431599	-0.00994689	0.848036	0.294836	0.639818	Synthetic lethality	unknown
ALAD	-0.471817	0.295637	-0.871414	-0.187089	-0.554684	0.929057	0.274451	0.791853	-0.981149	0.163115	none	0.1713	none	-0.631278	none	-0.627016	none	0.580029	none	0.0178405	none	0.543036	none	-0.622009	none	-0.329388	0.253553	-0.23097	0.129724	-0.280179	0.191639	Synthetic lethality	unknown
ALAS1	-0.617452	-0.691179	-0.597318	1.05584	0.694495	1.58176	0.58264	0.81805	0.568844	0.143442	none	-0.385827	none	1.03029	none	0.198387	none	1.20128	none	0.589538	none	0.85843	none	0.187199	none	0.115459	0.887824	0.246573	0.709112	0.181016	0.798468	Synthetic lethality	unknown
ALAS2	-0.604719	0.024403	-1.77283	-1.42652	-1.05827	0.616514	0.107845	-0.72844	-0.666347	-0.247559	none	-1.58378	none	-0.0231202	none	0.57195	none	0.815934	none	0.896281	none	-1.01387	none	-0.7059	none	-1.05831	-0.167607	-0.320628	-0.00188857	-0.689467	-0.0847478	Synthetic lethality	unknown
ALB	-0.338758	-0.0475928	-1.16576	-0.899418	-0.0383295	0.282703	0.290773	-0.800259	-0.288697	-0.201091	none	-0.673045	none	-1.08878	none	-0.581303	none	-0.315992	none	0.242473	none	-1.30857	none	-0.0876842	none	-0.537774	-0.12887	-0.636054	-0.367442	-0.586914	-0.248156	Synthetic lethality	unknown
ALCAM	-0.958878	-1.1176	-1.10868	-1.17833	-0.614782	0.3181	-0.42941	0.288137	-0.201252	-1.04827	none	-1.37376	none	-0.933765	none	-0.717778	none	0.245245	none	-0.269343	none	-0.27304	none	-0.100364	none	-1.00485	-0.00610623	-1.01839	-0.0993757	-1.01162	-0.052741	Synthetic lethality	unknown
ALDH16A1	-1.63294	-0.118569	0.0610676	-1.14079	-0.110589	0.736437	1.32173	0.642077	-0.0784002	-0.631834	none	-0.212999	none	-1.06071	none	-0.684299	none	2.0777	none	2.14139	none	1.88773	none	0.436121	none	-0.327219	0.655462	-0.647461	1.63573	-0.48734	1.1456	Synthetic lethality	unknown
ALDH18A1	-2.13652	-2.5247	-0.859397	-2.06674	-0.600607	-0.0111391	-0.604905	0.602098	0.867716	-3.47099	bottomcenter	-1.82512	none	-2.63511	bottomcenter	-1.39949	none	0.295387	none	-0.869222	none	0.799023	none	0.631065	none	-1.51286	0.213443	-2.33268	0.214063	-1.92277	0.213753	Synthetic lethality	unknown
ALDH1A1	0.147082	0.484789	0.169482	-0.282133	-0.151509	0.0181903	0.305511	-0.148905	0.35067	0.284857	none	0.356438	none	0.785602	none	1.07069	none	0.0622279	none	0.12517	none	0.554707	none	0.273984	none	0.0551572	0.131367	0.624397	0.254022	0.339777	0.192695	Synthetic advantage	unknown
ALDH1A2	-0.151812	0.940121	1.07999	0.522375	0.238663	0.955491	0.986783	0.46885	-0.318511	1.06756	none	1.22487	none	0.122991	none	-0.404253	none	1.41962	none	1.42875	none	1.00271	none	0.0631176	none	0.695287	0.523153	0.502792	0.97855	0.599039	0.750852	Synthetic lethality	unknown
ALDH1A3	-0.239991	0.260511	0.31131	-1.20596	-1.68487	0.865678	-0.83874	0.444412	-1.275	0.0491126	none	-0.171387	none	-1.32631	none	-1.56466	none	0.908591	none	-1.54743	none	-0.253163	none	-1.71668	none	-0.579751	-0.200913	-0.753312	-0.652169	-0.666532	-0.426541	Synthetic lethality	unknown
ALDH1B1	1.18361	0.758818	0.0416139	1.61758	1.9623	-0.26706	0.494586	0.403946	-0.539589	0.495698	none	0.301827	none	1.52563	none	1.5886	none	-0.630804	none	0.684371	none	-0.797909	none	-0.524326	none	1.09508	0.0229709	0.977937	-0.317167	1.03651	-0.147098	Synthetic advantage	unknown
ALDH1L1	0.293807	0.942916	0.236477	-0.453884	-0.0337242	-0.540422	-0.641486	0.273589	0.973478	0.358631	none	0.535791	none	0.155788	none	0.648486	none	-0.62392	none	-0.364989	none	0.103941	none	0.859838	none	0.172946	0.0162896	0.424674	-0.00628247	0.29881	0.00500358	Synthetic advantage	unknown
ALDH1L2	-0.552727	0.903104	-0.462867	0.214722	0.479201	1.64387	0.591905	0.586558	-0.123974	0.510543	none	-0.155809	none	0.217929	none	0.271516	none	1.51638	none	1.01926	none	1.16195	none	0.0042103	none	0.28354	0.674589	0.211044	0.925449	0.247292	0.800019	Synthetic lethality	unknown
ALDH2	-0.446902	-1.13389	-0.824078	0.279739	-0.0428152	0.375421	0.123832	0.0935031	-0.658114	-1.30768	none	-0.613384	none	-0.0108558	none	-0.166103	none	0.458169	none	0.05156	none	-0.104527	none	-0.583702	none	-0.430261	-0.0163395	-0.524507	-0.0446248	-0.477384	-0.0304821	Synthetic lethality	fusion - dominant
ALDH3A1	-1.50681	-1.21207	-2.69124	-1.79263	-0.850331	-0.571507	0.404699	-0.14066	-0.615878	-1.93934	none	-2.51365	bottomcenter	-1.07621	none	-1.25399	none	-0.174895	none	-0.172737	none	0.0726962	none	-0.0766626	none	-1.63657	-0.230836	-1.69579	-0.0878997	-1.66618	-0.159368	Synthetic lethality	unknown
ALDH3A2	-0.483192	-1.61957	-1.07353	-0.508587	-0.585396	-0.21344	-0.0989171	-0.492398	-0.0792576	-0.638236	none	-0.732674	none	-0.790453	none	-0.906029	none	-0.707757	none	-0.0493792	none	-1.5467	none	0.198905	none	-0.946771	-0.221003	-0.766848	-0.526232	-0.85681	-0.373618	Synthetic lethality	unknown
ALDH3B1	-1.22963	1.24984	0.745643	0.683845	0.229714	1.37048	2.54888	1.94394	1.91827	1.60008	none	1.06444	none	0.422636	none	0.568902	none	1.61525	none	2.36506	topcenter	2.5507	topcenter	2.08955	topcenter	0.727261	1.94539	0.914014	2.15514	0.820637	2.05027	Synthetic lethality	unknown
ALDH3B2	0.0883846	0.18162	1.33076	0.260462	0.391401	0.409002	-0.162699	1.21144	0.789917	0.5498	none	1.66466	none	0.423917	none	0.309144	none	0.585768	none	-0.075716	none	0.849903	none	0.797066	none	0.541061	0.561916	0.736879	0.539255	0.63897	0.550586	Synthetic advantage	unknown
ALDH4A1	1.0819	-0.807963	-0.318925	0.426328	0.489907	-0.997462	-1.46714	-0.565685	-0.116783	-0.341535	none	-0.40016	none	0.425571	none	1.22936	none	-1.15899	none	-1.47266	none	-1.10098	none	-1.07292	none	-0.052663	-0.786767	0.22831	-1.20139	0.0878236	-0.994077	Synthetic advantage	unknown
ALDH5A1	2.28201	1.09604	0.851578	1.34188	1.09382	-0.751336	-0.820952	-1.90179	-1.54089	1.52439	none	1.16712	none	1.12327	none	1.22386	none	-1.2702	none	-0.29419	none	-1.30467	none	-0.950055	none	1.09583	-1.25374	1.25966	-0.954779	1.17775	-1.10426	Synthetic advantage	unknown
ALDH6A1	0.819493	0.136076	0.499941	1.45641	1.18945	0.6091	0.203258	1.18664	-0.879333	0.399535	none	0.730445	none	1.20252	none	1.08144	none	-0.166131	none	-0.183532	none	0.60558	none	-1.23571	none	0.820469	0.279916	0.853485	-0.244949	0.836977	0.0174835	Synthetic advantage	unknown
ALDH7A1	1.89977	0.877296	1.56813	2.01236	2.09877	-0.0483942	1.08589	-1.9812	-0.757202	0.807968	none	1.38374	none	1.45861	none	1.88894	topcenter	0.0663388	none	0.557621	none	-1.38606	none	-0.639328	none	1.63914	-0.425227	1.38482	-0.350358	1.51198	-0.387793	Synthetic advantage	unknown
ALDH8A1	0.33164	0.372015	0.710772	0.194701	0.431154	-0.0675225	0.20159	0.129071	0.460631	0.754557	none	0.528252	none	0.36705	none	0.823853	none	-0.110667	none	0.673219	none	-0.248131	none	0.491039	none	0.427161	0.180943	0.618428	0.201365	0.522794	0.191154	Synthetic advantage	unknown
ALDH9A1	-0.208688	-0.0752019	-0.168593	0.0136394	0.783152	-0.259843	0.153447	0.353394	1.06131	-0.486212	none	0.0387522	none	0.207143	none	0.901336	none	-0.359799	none	-0.176101	none	1.08274	none	1.02838	none	0.138249	0.327078	0.165255	0.393803	0.151752	0.36044	Synthetic lethality	unknown
ALDOB	-0.61099	1.45904	-0.198483	1.95758	0.621557	2.17408	1.99899	1.02332	2.43715	1.55911	none	0.655803	none	1.95592	none	0.395933	none	1.68173	none	1.35128	none	0.582972	none	2.04485	midleft	0.959923	1.90838	1.14169	1.41521	1.05081	1.6618	Synthetic lethality	unknown
ALDOC	-0.227733	0.293011	0.467677	-0.142533	0.246134	0.780897	0.25875	0.100533	0.417659	0.14467	none	0.45271	none	-0.0119924	none	-0.0627473	none	0.691507	none	0.319756	none	0.219053	none	0.420637	none	0.216072	0.38946	0.13066	0.412738	0.173366	0.401099	Synthetic lethality	unknown
ALG10	0.551241	-0.579647	-0.112144	-0.806111	0.0312786	-0.801275	-0.137537	-1.07444	0.110228	-0.498092	none	-0.275418	none	0.821837	none	1.5369	none	-0.984512	none	-0.0637222	none	-1.54816	none	0.208091	none	-0.366656	-0.475756	0.396306	-0.597077	0.0148251	-0.536416	Synthetic advantage	unknown
ALG10B	-1.18116	-0.916388	-0.866016	0.0223224	-0.106472	0.422302	1.06545	-0.83677	1.35843	-2.05274	none	-0.953689	none	-0.224494	none	-0.540846	none	0.643938	none	1.53875	none	-1.25633	none	0.875155	none	-0.466639	0.502354	-0.942941	0.450378	-0.70479	0.476366	Synthetic lethality	unknown
ALG12	-1.50009	-1.30847	-1.32744	-1.3584	-1.58001	-1.38391	-0.0148788	0.750534	1.1263	-0.411895	none	-1.38215	none	-1.24598	none	-1.81357	none	-0.584167	none	0.102494	none	0.726855	none	0.849564	none	-1.39358	0.119511	-1.2134	0.273687	-1.30349	0.196599	Synthetic lethality	unknown
ALG1L2	1.03309	0.38458	0.769718	0.936153	0.0910182	0.592399	-0.546089	-0.55065	-0.477768	0.379178	none	0.360154	none	1.32905	none	1.43645	none	0.810396	none	-0.227323	none	-1.08982	none	-1.08958	none	0.545367	-0.245527	0.876209	-0.399081	0.710788	-0.322304	Synthetic advantage	unknown
ALG3	-1.35369	-0.0602877	0.37437	0.566391	0.12812	1.53692	1.69988	-0.414333	2.3423	0.409249	none	-0.0518612	none	0.0906388	none	-0.347153	none	1.60981	none	2.48683	none	0.3412	none	2.3364	none	0.252148	1.29119	0.0252184	1.69356	0.138683	1.49238	Synthetic lethality	unknown
ALG5	0.705543	0.546767	0.489879	1.62781	0.794207	0.347553	-0.810417	0.735853	-0.00250086	-0.135566	none	0.202356	none	1.25017	none	0.557843	none	-0.119424	none	-0.711321	none	0.117788	none	0.131591	none	0.864665	0.0676221	0.468702	-0.145341	0.666683	-0.0388596	Synthetic advantage	unknown
ALG6	-1.95986	-1.26109	0.484909	-1.53192	-2.6784	0.630865	0.284986	1.92787	0.169822	-0.407606	none	0.298387	none	-1.26892	none	-2.6952	none	0.682889	none	-0.104321	none	2.51874	none	0.508154	none	-1.24663	0.753385	-1.01833	0.901366	-1.13248	0.827375	Synthetic lethality	unknown
ALG8	-0.296809	1.48036	-0.0235699	-0.303845	0.496755	0.149678	0.75136	0.848866	0.593202	1.3341	none	0.0530232	none	0.188584	none	0.0836281	none	0.524264	none	1.22357	none	1.00454	none	0.588022	none	0.412424	0.585776	0.414833	0.8351	0.413629	0.710438	Synthetic lethality	unknown
ALG9	-0.221226	0.436308	0.0124302	0.560168	0.814751	0.441188	-0.16083	0.450436	1.50141	0.55634	none	0.134732	none	-0.131971	none	0.186904	none	0.586799	none	0.440449	none	-0.2003	none	1.28032	none	0.455914	0.558051	0.186501	0.526816	0.321208	0.542434	Synthetic lethality	unknown
ALK	1.30629	1.27751	1.62722	0.147117	-0.110908	-0.724456	-1.41023	-0.581447	0.220969	1.52806	none	1.409	none	0.472718	none	0.0323836	none	-1.08374	none	-0.972389	none	0.268041	none	0.216002	none	0.735236	-0.62379	0.860542	-0.393022	0.797889	-0.508406	Synthetic advantage	oncogene, fusion - dominant
ALKBH1	-0.32432	-0.212728	-0.891416	-1.35457	-1.75814	-1.13301	-0.844564	-0.456153	-0.85668	-0.506682	none	-1.40726	none	-1.59368	none	-1.48498	none	-1.31965	none	-0.855368	none	-0.328941	none	-0.820529	none	-1.05421	-0.822601	-1.24815	-0.831123	-1.15118	-0.826862	Synthetic lethality	unknown
ALKBH2	0.323001	0.209828	-0.434718	0.0690843	0.123305	-0.494096	-0.755519	-0.405873	-0.161626	0.344489	none	-0.000468528	none	0.151586	none	-0.214259	none	-0.39264	none	-0.564894	none	0.376323	none	0.0631648	none	-0.00812519	-0.454278	0.0703369	-0.129512	0.0311058	-0.291895	Synthetic advantage	unknown
ALKBH3	0.983771	0.177385	0.0133488	-0.275268	0.320308	-2.22242	-0.868598	-1.10336	1.0505	0.65654	none	0.562214	none	-0.445592	none	0.183341	none	-1.6456	none	-1.2784	none	-0.826633	none	0.216617	none	0.0589436	-0.785969	0.239125	-0.883503	0.149034	-0.834736	Synthetic advantage	unknown
ALKBH4	-1.06998	-0.518418	-0.274726	-0.673895	-0.479503	0.702168	0.722772	-0.0391634	0.466516	-0.355184	none	-0.311852	none	-0.879927	none	-1.06668	none	1.40497	none	0.769871	none	-0.0133867	none	-0.0141127	none	-0.486635	0.463073	-0.653412	0.536836	-0.570024	0.499955	Synthetic lethality	unknown
ALKBH5	-0.865553	0.636698	-0.0850482	0.41111	-0.288502	2.10688	0.912403	0.77692	-0.227217	0.161731	none	-0.183949	none	-0.0664261	none	-0.546888	none	2.46147	topcenter	1.12005	none	0.47171	none	-0.659065	none	0.168564	0.892246	-0.158883	0.848541	0.00484055	0.870393	Synthetic lethality	unknown
ALKBH6	-1.82382	0.341238	-0.425349	-0.206987	0.00428465	1.49188	1.1024	1.48562	1.87915	-0.226262	none	-0.685179	none	-0.510348	none	-0.468788	none	1.67845	none	1.35171	none	1.33105	none	2.09291	midleft	-0.0717034	1.48977	-0.472644	1.61353	-0.272174	1.55165	Synthetic lethality	unknown
ALKBH7	-1.54656	-1.5829	-0.98568	0.0830397	-0.922003	0.183954	0.773859	-0.297207	1.00768	-2.37776	none	-2.10743	none	-0.42548	none	-0.800785	none	-0.295645	none	0.880182	none	-0.572677	none	1.57335	none	-0.851885	0.417071	-1.42786	0.396302	-1.13987	0.406686	Synthetic lethality	unknown
ALKBH8	-0.812396	0.843526	0.224847	-0.269383	0.213258	1.28672	0.846545	0.924798	0.633928	0.611759	none	0.35232	none	0.136155	none	-0.162248	none	1.44254	none	1.31809	none	1.04501	none	0.951763	none	0.253062	0.922997	0.234497	1.18935	0.243779	1.05617	Synthetic lethality	unknown
ALLC	0.359599	1.19413	0.830212	0.488302	0.0890146	0.286914	0.312997	-0.540684	-0.396003	0.613397	none	-0.226485	none	0.127026	none	-0.444733	none	0.593452	none	0.476377	none	-0.256749	none	-0.682232	none	0.650415	-0.0841943	0.0173013	0.0327121	0.333858	-0.0257411	Synthetic advantage	unknown
ALMS1	-0.556226	-1.12285	-1.54868	-0.508333	-0.334336	-0.085122	1.35434	-1.79554	-1.12179	-1.11752	none	-1.60949	none	-0.708431	none	-1.01145	none	-0.326255	none	1.31809	none	-2.10092	bottomcenter	-0.754076	none	-0.878549	-0.412028	-1.11172	-0.465792	-0.995136	-0.43891	Synthetic lethality	unknown
ALOX12	-0.771408	-0.711452	-0.659828	-0.354388	-0.71596	-0.368549	0.0116731	-0.157207	0.815687	-0.452572	none	-0.80301	none	-0.928584	none	-1.39148	none	-0.357463	none	-0.315427	none	-0.196344	none	0.721613	none	-0.610407	0.0754013	-0.893913	-0.0369053	-0.75216	0.019248	Synthetic lethality	unknown
ALOX12B	0.693972	0.188905	0.295097	0.0837466	0.165348	-1.07275	0.0624726	-0.598937	-0.637118	-0.153172	none	0.0461226	none	0.447491	none	0.498491	none	-0.681689	none	0.0342941	none	-0.725653	none	-0.360366	none	0.183274	-0.561584	0.209733	-0.433353	0.196504	-0.497468	Synthetic advantage	unknown
ALOX15	-0.448185	0.0237254	1.12404	0.256454	0.278176	0.740896	0.688308	1.1195	0.258285	0.173584	none	0.958582	none	-0.0066067	none	-0.105318	none	0.639515	none	0.967116	none	0.703094	none	1.1714	none	0.4206	0.701748	0.25506	0.870283	0.33783	0.786015	Synthetic lethality	unknown
ALOX15B	-1.29564	-0.568889	-0.821369	-0.00642541	-0.790223	0.985238	0.431905	-0.0860011	-0.121782	-1.26588	none	-1.69455	none	-0.971615	none	-1.48602	none	0.943072	none	0.426939	none	0.010079	none	0.170695	none	-0.546727	0.30234	-1.35452	0.387696	-0.950621	0.345018	Synthetic lethality	unknown
ALOX5	-0.202188	-1.05167	-0.429402	-0.834469	-0.240894	-1.53271	0.621287	-0.838162	-0.328108	-0.947393	none	-0.684759	none	-0.702083	none	-0.166052	none	-1.27373	none	0.57932	none	-0.580201	none	-0.0869075	none	-0.639108	-0.519423	-0.625072	-0.34038	-0.63209	-0.429902	Synthetic lethality	unknown
ALOX5AP	0.527259	-0.675847	-0.0700674	0.4406	1.15367	-0.045324	-0.300798	-0.452837	-0.288643	-0.309961	none	-0.0114732	none	0.347049	none	0.764873	none	0.204432	none	-0.535768	none	-0.489151	none	-0.671136	none	0.212089	-0.2719	0.197622	-0.372906	0.204856	-0.322403	Synthetic advantage	unknown
ALOXE3	-0.321255	0.0646956	-0.869479	-0.639399	-0.102964	0.709111	-0.276678	-0.278275	-0.908368	0.229437	none	-0.912742	none	-0.629012	none	-0.40974	none	0.987216	none	0.0908446	none	-0.450516	none	-0.572495	none	-0.386787	-0.188552	-0.430514	0.0137624	-0.40865	-0.087395	Synthetic lethality	unknown
ALPI	-0.732495	0.346179	0.232872	0.138417	-1.32911	0.436029	0.323357	1.99943	0.408812	0.69159	none	-0.105334	none	0.0172792	none	1.04076	none	1.23826	none	0.355525	none	1.74555	none	0.385652	none	-0.152909	0.791907	0.411074	0.931248	0.129082	0.861578	Synthetic lethality	unknown
ALPK1	-0.117055	0.0652603	0.254096	-0.084876	0.53285	0.054211	0.977783	-0.663707	0.984731	-0.0546449	none	0.310439	none	-0.0161935	none	0.383716	none	0.122466	none	0.582173	none	-0.338066	none	0.607499	none	0.191832	0.338255	0.155829	0.243518	0.173831	0.290886	Synthetic lethality	unknown
ALPK2	-0.150953	0.117836	0.799945	0.362376	-0.371099	1.12811	-0.42618	0.403257	-0.13304	0.744702	none	0.586784	none	-0.255854	none	-0.78648	none	0.943122	none	1.68242	none	0.258632	none	-1.45048	none	0.227264	0.243037	0.072288	0.358422	0.149776	0.300729	Synthetic lethality	unknown
ALPK3	-0.00587511	-0.0901754	0.407245	0.444269	0.53291	0.440698	0.745748	-1.10146	0.593689	0.537733	none	0.321142	none	-0.101069	none	0.315709	none	0.395526	none	1.44516	none	-1.09771	none	0.993115	none	0.323562	0.169669	0.268379	0.434022	0.29597	0.301845	Synthetic lethality	unknown
ALPL	1.08976	0.717933	0.992466	0.715364	0.932297	-0.403372	-0.510884	0.204529	0.362479	1.05599	none	0.781421	none	0.372765	none	0.669081	none	-0.801896	none	-0.330249	none	-0.669856	none	-0.33148	none	0.839515	-0.0868121	0.719815	-0.53337	0.779665	-0.310091	Synthetic advantage	unknown
ALPP	0.746547	-0.943579	-0.0593516	0.636295	0.57984	-0.754394	-0.624493	0.215495	-1.02957	-0.295734	none	0.463221	none	0.757316	none	0.976762	none	-0.484576	none	-0.651224	none	0.491528	none	-1.02037	none	0.053301	-0.548241	0.475391	-0.416161	0.264346	-0.482201	Synthetic advantage	unknown
ALPPL2	-0.760301	0.101769	-0.12565	-0.613562	-0.539113	1.05212	0.464939	-0.741665	0.513069	-0.219681	none	0.0931138	none	-0.93281	none	-0.836748	none	0.9021	none	0.576453	none	-0.348776	none	0.591486	none	-0.294139	0.322116	-0.474031	0.430316	-0.384085	0.376216	Synthetic lethality	unknown
ALS2	0.330295	0.464826	0.481365	0.478664	0.420817	-0.23725	1.39791	-0.224578	0.572936	1.06645	none	0.839132	none	0.781681	none	0.55246	none	-0.134139	none	0.810084	none	-0.363461	none	0.621529	none	0.461418	0.377255	0.809931	0.233503	0.635675	0.305379	Synthetic advantage	unknown
ALS2CL	0.939422	-0.344908	-0.49456	-0.104571	0.598341	-1.39678	-0.997613	-0.326055	-0.82331	-0.577998	none	-0.338981	none	-0.0783579	none	0.45759	none	-1.82512	none	-1.64251	none	-0.247293	none	-1.14014	none	-0.0864245	-0.885939	-0.134437	-1.21377	-0.110431	-1.04985	Synthetic advantage	unknown
ALS2CR11	0.857375	-0.261642	0.215294	-0.700595	-0.497077	-1.01358	-1.43421	-0.697434	-1.59287	0.211932	none	0.203694	none	-0.807057	none	-0.465057	none	-0.429134	none	-1.91869	none	-0.578901	none	-1.29469	none	-0.311005	-1.18452	-0.214122	-1.05535	-0.262564	-1.11994	Synthetic advantage	unknown
ALS2CR12	-0.450892	0.189639	-0.211716	0.540485	-0.34887	0.41083	-0.188624	0.597017	-0.789257	-0.834465	none	-0.10233	none	0.808841	none	0.557101	none	1.22925	none	0.776661	none	1.87205	none	0.297895	none	0.0423846	0.00749155	0.107287	1.04396	0.0748356	0.525728	Synthetic lethality	unknown
ALX1	-1.62873	-0.0981351	-0.657323	-0.709963	-0.725818	0.323584	0.887097	0.652707	0.291032	-0.164737	none	-0.580958	none	-0.925481	none	-1.37628	none	1.18513	none	1.82055	none	0.799594	none	1.83149	none	-0.54781	0.538605	-0.761865	1.40919	-0.654837	0.973897	Synthetic lethality	unknown
ALX3	2.11998	0.937664	1.16278	1.14833	1.20091	-1.01746	-0.627987	-1.33546	-0.741711	1.52777	none	1.55285	none	1.26774	none	1.14153	none	-0.733184	none	-0.702037	none	-1.20325	none	-0.659194	none	1.11242	-0.930654	1.37247	-0.824416	1.24245	-0.877535	Synthetic advantage	unknown
ALX4	0.120375	-1.16266	-0.0737724	-0.0789526	0.692571	-0.369523	-0.686432	-0.396679	-0.428151	-0.795809	none	0.0869205	none	-0.189077	none	0.306588	none	0.261001	none	-0.495855	none	0.0943259	none	-0.155883	none	-0.155704	-0.470196	-0.147844	-0.0741028	-0.151774	-0.27215	Synthetic advantage	unknown
AMACR	-0.112139	-1.15089	-1.35612	0.259972	-0.526444	1.12168	-0.981201	-1.61792	-1.5503	-1.69388	none	-1.36923	none	-0.296602	none	-0.778557	none	0.771212	none	-0.857952	none	-1.48454	none	-1.41561	none	-0.693369	-0.756936	-1.03457	-0.746721	-0.863968	-0.751829	Synthetic lethality	unknown
AMBN	0.490208	0.308767	-0.5631	1.1958	1.21691	0.273779	-0.398075	0.139955	0.176554	0.339293	none	-0.0129022	none	1.07085	none	1.03616	none	-0.113817	none	-0.0257926	none	0.176395	none	0.44111	none	0.539594	0.0480535	0.608348	0.119474	0.573971	0.0837636	Synthetic advantage	unknown
AMBP	-1.07329	-3.00155	-3.34017	-1.45412	-1.15406	-0.189936	-1.19111	-1.17878	-0.980272	-2.95067	none	-2.75167	none	-1.00456	none	-1.27492	none	-0.502039	none	-1.93773	none	-1.30654	none	-1.05899	none	-2.23748	-0.885024	-1.99545	-1.20132	-2.11647	-1.04317	Synthetic lethality	unknown
AMBRA1	1.1889	0.287674	0.714989	-0.0853241	0.493884	-0.625152	-1.2144	1.1569	-1.42558	-0.0810334	none	0.379735	none	0.114525	none	0.264399	none	-0.22971	none	-2.74159	none	0.599279	none	-2.94212	none	0.352806	-0.52706	0.169407	-1.32853	0.261106	-0.927797	Synthetic advantage	unknown
AMD1	-0.646162	-1.01115	-0.608724	0.0992561	-0.477609	0.0885539	-0.562606	-0.479805	0.245931	-1.78648	none	-1.23451	none	-0.391681	none	-0.566824	none	-0.127269	none	0.0301625	none	-0.518298	none	0.51491	none	-0.499556	-0.176982	-0.994873	-0.0251234	-0.747215	-0.101053	Synthetic lethality	unknown
AMDHD1	1.67965	-0.0200064	0.510756	1.00004	0.899392	-1.51137	-1.59091	-0.695979	-1.13943	-0.287006	none	0.476381	none	0.602159	none	0.327385	none	-1.25715	none	-1.84268	none	-0.438153	none	-1.45246	none	0.597545	-1.23442	0.27973	-1.24761	0.438637	-1.24102	Synthetic advantage	unknown
AMDHD2	-0.675552	-0.0500465	-0.732686	-0.122006	-0.187245	1.26977	-0.35748	0.547497	0.0345914	0.85418	none	-0.138574	none	-0.462167	none	-0.776066	none	1.40801	none	-0.334191	none	1.0186	none	0.203012	none	-0.272996	0.373595	-0.130657	0.573857	-0.201826	0.473726	Synthetic lethality	unknown
AMELX	-0.127506	-0.0591724	-0.372493	0.287044	0.612028	0.671338	0.308428	-0.00657161	-0.24799	-0.546643	none	-0.255802	none	0.254593	none	0.197648	none	0.310183	none	0.244388	none	0.041956	none	-0.184479	none	0.116851	0.181301	-0.087551	0.103012	0.0146502	0.142157	Synthetic lethality	unknown
AMELY	0.138835	0.125685	-0.509775	0.401793	0.554471	-0.481267	0.0916874	0.363658	-0.103172	0.400821	none	-0.270728	none	0.242179	none	0.121432	none	-0.396486	none	0.196648	none	0.677279	none	-0.39315	none	0.143043	-0.0322735	0.123426	0.0210728	0.133235	-0.00560033	Synthetic advantage	unknown
AMER1	-0.686692	-0.488745	-0.277903	1.10334	0.327538	2.06605	0.67502	1.15411	1.39862	-0.175802	none	0.168763	none	2.29981	topcenter	2.64874	topcenter	1.53318	none	0.878865	none	2.06915	none	1.32427	none	0.166057	1.32345	1.23538	1.45137	0.700718	1.38741	Synthetic lethality	TSG - recessive
AMER2	0.0512233	-1.75288	-1.01847	1.61389	1.56776	-1.1946	-0.838793	0.470837	-0.223208	-2.36769	none	-1.93988	none	1.06499	none	1.02069	none	0.136864	none	0.238849	none	0.0336199	none	-0.84495	none	0.102576	-0.446442	-0.555476	-0.108904	-0.22645	-0.277673	Synthetic advantage	unknown
AMER3	0.852637	0.513957	0.809579	0.970733	0.940052	0.179176	0.655433	-0.606138	-0.544217	0.957775	none	0.789188	none	1.11249	none	0.921572	none	0.357919	none	1.61277	none	-0.693967	none	-0.766728	none	0.80858	-0.0789364	0.945256	0.127499	0.876918	0.0242814	Synthetic advantage	unknown
AMFR	2.28559	0.347026	1.06481	2.19313	2.00397	-0.183572	-0.578012	-1.21947	-0.690705	0.81713	none	1.54219	none	1.89431	none	2.12292	topcenter	-0.426645	none	-0.903771	none	-1.35891	none	-0.938187	none	1.40223	-0.66794	1.59414	-0.906877	1.49819	-0.787408	Synthetic advantage	unknown
AMH	0.13782	0.148217	0.329906	-0.042646	0.21167	0.0955778	-0.126912	0.692192	-0.501249	0.594466	none	0.229902	none	0.105329	none	0.0583068	none	0.0840929	none	0.0548932	none	0.750176	none	-0.516177	none	0.161787	0.0399023	0.247001	0.0932464	0.204394	0.0665744	Synthetic advantage	unknown
AMHR2	-0.605205	0.145535	-0.135325	-0.523129	-0.485125	1.24608	0.390268	0.675234	0.383777	0.924595	none	0.24754	none	-0.727993	none	-0.877235	none	0.336613	none	0.824136	none	0.169657	none	-0.615258	none	-0.249511	0.673839	-0.108273	0.178787	-0.178892	0.426313	Synthetic lethality	unknown
AMICA1	0.272575	0.668972	0.666533	0.670706	0.823892	0.0152029	0.526048	0.284068	0.57469	1.00995	none	0.696288	none	0.623961	none	0.414406	none	0.114911	none	0.777783	none	0.552419	none	0.548986	none	0.707526	0.350002	0.686151	0.498525	0.696838	0.424263	Synthetic advantage	unknown
AMIGO1	0.0423424	0.994362	0.305831	0.172617	0.196662	0.766757	0.655962	-0.505553	0.557396	1.48265	none	0.411795	none	-0.27732	none	-0.0670474	none	0.357248	none	0.792176	none	-0.323983	none	0.580808	none	0.417368	0.36864	0.387519	0.351562	0.402444	0.360101	Synthetic advantage	unknown
AMIGO2	0.96303	0.12385	1.15633	0.545693	1.08659	0.355426	-1.55888	-0.349442	0.263103	0.404767	none	1.3299	none	-0.150779	none	0.931184	none	0.320773	none	-0.610977	none	-0.386251	none	-0.310457	none	0.728114	-0.322448	0.628769	-0.246728	0.678442	-0.284588	Synthetic advantage	unknown
AMIGO3	0.257685	-0.722408	-1.65665	-0.530282	-0.280597	-0.759553	-1.21562	-1.68924	-0.962004	-0.449234	none	-1.04381	none	-0.151219	none	0.115759	none	-0.0864664	none	-1.25994	none	-1.34813	none	0.541026	none	-0.797485	-1.1566	-0.382127	-0.538377	-0.589806	-0.84749	Synthetic advantage	unknown
AMMECR1	0.215684	0.805323	-0.714212	-0.161174	0.0418449	-1.43315	-0.306113	0.0918706	0.788065	0.816434	none	-0.225655	none	-0.170719	none	-0.245808	none	-1.49782	none	-0.397869	none	0.44204	none	0.73354	none	-0.00705445	-0.214832	0.0435627	-0.180028	0.0182541	-0.19743	Synthetic advantage	unknown
AMMECR1L	1.03819	-0.0782796	-0.351473	1.40404	1.43947	0.664816	-0.0841627	0.699659	-0.620457	1.02308	none	0.823062	none	1.9655	none	2.09959	topcenter	0.0432084	none	-0.252075	none	0.159387	none	-0.590876	none	0.60344	0.164964	1.47781	-0.160089	1.04062	0.00243742	Synthetic advantage	unknown
AMN	1.30596	-0.472244	0.345997	1.30094	2.01843	-0.422417	-0.134577	-0.429216	0.338082	0.272698	none	1.01196	none	1.45164	none	1.67977	none	-0.474997	none	-0.96109	none	-0.725656	none	-0.0286465	none	0.798281	-0.162032	1.10402	-0.547598	0.951149	-0.354815	Synthetic advantage	unknown
AMN1	-1.35751	-0.26299	-0.48183	-1.28817	-1.02537	0.268085	-0.524966	1.39267	0.455964	-0.896265	none	-0.932081	none	-1.4744	none	-1.2983	none	1.01886	none	-0.313707	none	0.706232	none	0.19755	none	-0.764591	0.397938	-1.15026	0.402233	-0.957426	0.400085	Synthetic lethality	unknown
AMOT	0.0882858	0.142627	1.35962	-0.297284	-0.254152	-0.222568	1.20288	-0.315374	-0.315101	0.41209	none	0.934832	none	0.0603505	none	-0.492237	none	0.148304	none	1.43422	none	-0.611557	none	-0.161249	none	0.237704	0.0874602	0.228759	0.20243	0.233231	0.144945	Synthetic advantage	unknown
AMOTL1	-0.46451	1.02003	1.12315	-1.17215	-0.347075	0.537211	0.23489	0.772238	0.497412	0.219739	none	0.34322	none	-0.161296	none	-0.158773	none	0.47465	none	0.09679	none	1.12031	none	0.849416	none	0.155987	0.510438	0.0607227	0.635292	0.108355	0.572865	Synthetic lethality	unknown
AMOTL2	2.314	0.91852	-0.0734078	-0.986283	-0.0250718	-2.34497	-3.03209	-2.45476	-1.79602	0.915978	none	0.018361	none	-0.391908	none	-0.0328755	none	-2.29219	midright	-2.67891	midright	-2.00849	midright	-1.56127	none	-0.0415605	-2.40696	0.127389	-2.13521	0.0429141	-2.27109	Synthetic advantage	unknown
AMPD1	-0.219842	0.545496	0.676126	0.551527	-0.82561	0.434048	0.616416	-0.066949	0.313646	-0.197264	none	0.115911	none	-0.35334	none	-0.417578	none	0.0445525	none	0.800487	none	-0.59614	none	0.307941	none	0.236885	0.32429	-0.213067	0.13921	0.0119086	0.23175	Synthetic lethality	unknown
AMPD2	1.42934	0.932412	1.64217	0.111629	-0.233169	-0.773758	-0.22908	-1.99025	-0.304846	1.15001	none	2.16568	none	-0.461353	none	-0.759172	none	-0.815358	none	-0.327868	none	-1.91215	none	-0.533176	none	0.613261	-0.824483	0.523791	-0.897137	0.568526	-0.86081	Synthetic advantage	unknown
AMPD3	0.462369	-0.0328904	0.152749	1.52696	1.50257	0.437729	0.606358	0.483827	-0.264768	0.47628	none	0.485227	none	1.57344	none	1.07001	none	0.361613	none	1.00171	none	0.276993	none	0.151924	none	0.787346	0.315787	0.901239	0.44806	0.844293	0.381923	Synthetic advantage	unknown
AMPH	0.58734	0.779092	-0.527312	-0.926626	-0.626345	-0.257244	-1.83221	-0.333357	-1.19063	-0.491658	none	-0.434053	none	-0.464618	none	-0.114704	none	-0.329389	none	-1.58044	none	-0.324469	none	-1.65721	none	-0.325298	-0.903359	-0.376258	-0.972877	-0.350778	-0.938118	Synthetic advantage	unknown
AMT	0.622127	0.485071	0.617995	0.975738	0.504201	-0.484777	0.0437885	1.04009	-0.100673	0.718241	none	0.730132	none	1.19281	none	0.732172	none	-0.804646	none	-0.323755	none	1.42165	none	0.187659	none	0.645751	0.124607	0.843338	0.120228	0.744545	0.122417	Synthetic advantage	unknown
AMTN	0.992876	0.501561	0.281552	-0.956471	-0.298121	-1.01491	-1.05754	-0.949466	-1.18571	0.685899	none	0.395674	none	-1.0309	none	-0.664102	none	-1.4079	none	-1.25558	none	-0.952829	none	-1.20398	none	-0.11787	-1.05191	-0.153358	-1.20507	-0.135614	-1.12849	Synthetic advantage	unknown
AMY1A	-0.267063	-0.267961	0.361599	0.71183	-0.224247	0.959759	-0.379752	0.221582	0.170041	-0.234849	none	0.69459	none	0.0725473	none	-0.481454	none	1.12679	none	-0.370498	none	0.929364	none	0.111278	none	0.145305	0.242907	0.0127086	0.449233	0.079007	0.34607	Synthetic lethality	unknown
AMY1B	-1.10666	-0.773769	-0.793016	-0.485776	-0.280438	1.22913	-0.0251878	0.388981	-0.367407	-0.716023	none	-1.35767	none	-1.07988	none	-0.745575	none	1.13674	none	0.146829	none	0.537564	none	-0.425544	none	-0.58325	0.30638	-0.974788	0.348898	-0.779019	0.327639	Synthetic lethality	unknown
AMY1C	-1.31686	-0.889536	-0.0796119	0.701329	0.205464	1.81846	1.32089	1.14696	1.52713	-0.586526	none	-0.0678017	none	0.0581327	none	-0.222218	none	1.19405	none	1.02369	none	0.911746	none	0.711172	none	-0.0155886	1.45336	-0.204603	0.960164	-0.110096	1.20676	Synthetic lethality	unknown
AMY2A	-0.331002	-0.167768	-0.195495	0.350793	0.194595	-0.22939	0.279618	0.456922	0.955307	-0.586977	none	-0.7008	none	0.159708	none	-0.0789257	none	-0.622626	none	0.202941	none	0.01558	none	0.564793	none	0.0455314	0.365614	-0.301749	0.0401721	-0.128109	0.202893	Synthetic lethality	unknown
AMY2B	-0.0691323	0.851263	0.747476	-0.0871689	0.209407	0.00220166	0.00957246	0.859054	0.644305	1.36389	none	1.19026	none	-0.550806	none	-0.444554	none	0.627489	none	-0.00321233	none	0.708224	none	0.985193	none	0.430244	0.378783	0.389698	0.579423	0.409971	0.479103	Synthetic lethality	unknown
AMZ1	0.225807	-0.348169	-1.34261	0.594985	0.566194	-1.4929	1.71841	-1.13348	-0.631028	-0.590852	none	-0.836629	none	0.48275	none	0.0227676	none	-1.52579	none	1.50629	none	-1.51646	none	-0.183076	none	-0.132401	-0.384748	-0.230491	-0.429759	-0.181446	-0.407253	Synthetic advantage	unknown
AMZ2	-0.644432	-0.279998	-0.118092	-0.394971	-0.349667	0.245485	-1.23097	0.90088	0.459121	-0.0890279	none	-0.0553078	none	-0.138896	none	0.246645	none	1.13537	none	-0.728557	none	1.62748	none	1.56733	none	-0.285682	0.0936287	-0.00914671	0.900407	-0.147414	0.497018	Synthetic lethality	unknown
ANAPC16	-0.918721	-0.273673	-1.21635	-1.0736	-1.14569	-0.498096	-0.0826646	0.121541	0.0800287	-0.686259	none	-1.43315	none	-1.03972	none	-1.24009	none	0.147413	none	-0.514349	none	-0.0953971	none	0.0827598	none	-0.927329	-0.0947976	-1.0998	-0.0948934	-1.01357	-0.0948455	Synthetic lethality	unknown
ANAPC7	-0.0580801	0.673687	0.755746	0.166022	-0.556657	-0.0169011	0.813564	0.0864224	-0.628349	-0.0360043	none	-0.195853	none	-0.219885	none	-0.340258	none	-0.12333	none	0.624561	none	0.10692	none	-0.151451	none	0.259699	0.0636841	-0.198	0.114175	0.0308496	0.0889296	Synthetic lethality	unknown
ANG	-1.42314	-1.47303	-1.39221	-1.24549	-1.29561	0.509057	0.236478	0.0270395	0.631054	-1.10415	none	-1.08547	none	-0.844845	none	-0.234041	none	0.672744	none	-0.0386282	none	0.153287	none	0.519256	none	-1.35159	0.350907	-0.817125	0.326665	-1.08436	0.338786	Synthetic lethality	unknown
ANGEL1	-1.03806	0.229621	0.826281	0.530627	0.684746	1.2864	0.67862	1.24397	0.518535	-0.715031	none	0.630803	none	-1.40793	none	-1.22273	none	1.95591	none	0.560543	none	1.03612	none	0.580794	none	0.567819	0.93188	-0.678721	1.03334	-0.055451	0.982611	Synthetic lethality	unknown
ANGEL2	0.637409	-0.158074	0.28422	-0.23854	0.760524	-0.20428	0.770841	-1.39177	-0.13134	-0.106808	none	0.420265	none	0.295679	none	1.13242	none	-0.216447	none	-0.20801	none	-1.31074	none	-0.0178378	none	0.162033	-0.239138	0.435389	-0.438259	0.298711	-0.338698	Synthetic advantage	unknown
ANGPT1	0.640197	-0.0332151	-0.00245084	0.445436	0.989664	0.491509	-0.643975	1.26605	-0.529261	0.0680425	none	0.574003	none	0.894178	none	1.72681	none	-0.15598	none	-1.0514	none	0.602587	none	-0.438645	none	0.349859	0.146081	0.815758	-0.260859	0.582808	-0.0573891	Synthetic advantage	unknown
ANGPT2	-0.944871	-0.96069	-0.8762	-0.772613	-0.736534	0.135888	0.404064	0.143081	0.242521	-0.926997	none	-0.931988	none	-0.369548	none	-0.159508	none	0.207094	none	0.167611	none	0.399409	none	0.12522	none	-0.83651	0.231388	-0.59701	0.224833	-0.71676	0.228111	Synthetic lethality	unknown
ANGPT4	-0.145819	-1.16249	-1.57939	-0.253133	0.0814587	-1.06625	-0.0847768	-1.36387	-0.152171	-1.10708	none	-1.65093	none	-0.149328	none	-0.019814	none	-0.74679	none	-0.0670154	none	-1.08696	none	-0.106328	none	-0.72839	-0.666767	-0.731789	-0.501773	-0.73009	-0.58427	Synthetic lethality	unknown
ANGPTL1	-0.0880634	-0.215232	0.824509	1.17668	1.57464	0.879755	1.23841	1.10406	1.50667	1.04293	none	1.03615	none	1.39669	none	1.55031	none	1.12346	none	0.533707	none	1.78617	none	0.918946	none	0.840148	1.18222	1.25652	1.09057	1.04834	1.1364	Synthetic lethality	unknown
ANGPTL2	0.399781	-0.432245	0.516276	-0.350922	-0.641856	-0.666237	-0.900097	-0.659658	-0.425959	-0.0899081	none	0.254622	none	-0.618389	none	-0.747314	none	-0.632451	none	-0.436638	none	-0.887112	none	-0.699829	none	-0.227187	-0.662988	-0.300247	-0.664008	-0.263717	-0.663498	Synthetic advantage	unknown
ANGPTL3	-0.389921	-0.424	-0.767332	-0.758105	-0.623136	-0.51523	-0.943667	0.291687	-0.62567	-0.32283	none	-0.787193	none	-0.37786	none	-1.22879	none	-0.643401	none	-0.773951	none	0.778394	none	0.261964	none	-0.643143	-0.44822	-0.679168	-0.0942486	-0.661156	-0.271234	Synthetic lethality	unknown
ANGPTL4	-1.10706	-0.454006	-2.12846	-2.22603	-1.5804	-0.632414	0.144278	0.0588969	0.383246	-0.528898	none	-2.38154	bottomcenter	-1.45007	none	-0.424038	none	-1.51269	none	-1.02384	none	0.392865	none	-0.127264	none	-1.59722	-0.0114983	-1.19614	-0.567733	-1.39668	-0.289616	Synthetic lethality	unknown
ANGPTL5	-2.73921	-0.540221	-0.364916	-2.25731	-1.33379	1.20799	1.84626	0.535613	2.20083	-1.03678	none	-0.578773	none	-2.52847	none	-2.15216	none	0.935495	none	1.9106	none	0.393461	none	2.09103	none	-1.12406	1.44767	-1.57405	1.33265	-1.34905	1.39016	Synthetic lethality	unknown
ANGPTL6	-2.90522	-0.623836	-0.244886	-1.65374	-0.880934	2.83787	1.14417	2.40751	0.602604	-1.09939	none	-0.775119	none	-1.52034	none	-0.471115	none	3.01106	none	1.67266	none	2.89431	none	1.40224	none	-0.850849	1.74804	-0.966491	2.24507	-0.90867	1.99655	Synthetic lethality	unknown
ANGPTL7	0.0226739	-0.0740809	-0.196766	0.0716477	0.603555	1.35952	1.45943	-2.05656	-0.682667	0.473816	none	-0.0597171	none	0.200087	none	0.0390013	none	1.31258	none	1.4914	none	-1.96391	none	-0.0436388	none	0.101089	0.0199309	0.163297	0.199107	0.132193	0.109519	Synthetic advantage	unknown
ANHX	0.271224	-0.838994	-0.820636	-0.617485	-1.84277	-1.5852	-1.9401	-0.963577	-0.906565	-0.369967	none	-0.688089	none	-0.890544	none	-1.17654	none	-0.85418	none	-1.08595	none	-1.15011	none	-0.929147	none	-1.02997	-1.34886	-0.781286	-1.00484	-0.905628	-1.17685	Synthetic advantage	unknown
ANK1	0.159886	-0.398726	0.535748	0.00993784	-0.174466	-0.431067	0.0911739	-0.421616	-0.0315355	-0.0565221	none	0.517182	none	0.0463102	none	-0.323536	none	-0.449589	none	0.0670116	none	-0.166311	none	0.218773	none	-0.00687641	-0.198261	0.0458586	-0.0825289	0.0194911	-0.140395	Synthetic advantage	NA
ANK2	1.31437	0.89243	1.91364	1.63044	1.11911	0.697964	-0.849752	1.39381	-0.295975	0.896223	none	1.96223	none	2.68936	topcenter	1.66808	none	-0.104805	none	-0.859026	none	1.45748	none	0.816883	none	1.38891	0.236511	1.80397	0.327632	1.59644	0.282072	Synthetic advantage	unknown
ANK3	1.15836	1.50439	0.496376	1.85088	0.985966	-0.433182	-0.113359	1.04401	0.486826	1.90438	none	0.746123	none	1.58348	none	0.712391	none	-0.552561	none	-0.343206	none	0.521704	none	-0.0931156	none	1.2094	0.246074	1.23659	-0.116795	1.223	0.0646398	Synthetic advantage	unknown
ANKAR	-1.32947	-1.55203	0.0395954	-0.947983	-0.444106	1.00798	0.863804	0.377478	-0.0210616	-1.72326	none	-0.230066	none	-0.703048	none	-0.0814361	none	1.39382	none	0.823797	none	0.355457	none	0.192133	none	-0.726132	0.557049	-0.684453	0.691302	-0.705293	0.624176	Synthetic lethality	unknown
ANKDD1A	-0.0810131	-0.0493068	0.420056	1.34256	1.20916	-1.46933	2.00545	1.48607	2.47261	0.716056	none	0.989092	none	1.00442	none	1.02288	none	-2.08315	none	2.0283	none	1.2357	none	1.62738	none	0.730618	1.1237	0.933111	0.702056	0.831865	0.912878	Synthetic lethality	unknown
ANKDD1B	1.51766	1.60434	1.14755	0.430894	1.11335	-1.20263	-0.604376	1.27599	-0.988457	1.94536	none	1.33715	none	0.913799	none	1.10372	none	-0.974562	none	-0.593515	none	1.55347	none	-1.01105	none	1.07403	-0.379869	1.32501	-0.256413	1.19952	-0.318141	Synthetic advantage	unknown
ANKEF1	0.591442	0.233433	-0.208508	0.437353	0.472811	-2.00273	-0.609828	0.395663	0.594322	0.435566	none	-0.727755	none	0.307518	none	0.528999	none	-1.71794	none	-0.471616	none	-0.0110159	none	0.571024	none	0.233772	-0.405643	0.136082	-0.407386	0.184927	-0.406515	Synthetic advantage	unknown
ANKFN1	-0.239488	-0.241497	0.501977	0.791694	1.31307	0.827333	0.846863	1.22916	0.0448349	-0.212086	none	0.754327	none	0.997325	none	1.31212	none	1.75071	none	0.371289	none	0.235735	none	1.82691	none	0.591312	0.737048	0.712922	1.04616	0.652117	0.891605	Synthetic lethality	unknown
ANKFY1	0.435029	0.655447	1.55946	1.60581	1.81747	2.23657	1.36239	-0.430405	0.490996	1.44289	none	1.24586	none	0.893557	none	1.14549	none	2.3478	none	0.868816	none	-0.802496	none	0.812075	none	1.40954	0.914887	1.18195	0.806548	1.29575	0.860717	Synthetic advantage	unknown
ANKH	1.41005	-0.461568	0.107269	0.179127	0.897847	-1.75648	-0.821164	-1.47682	-0.629567	-0.532229	none	0.160721	none	0.00535753	none	0.592686	none	-1.91729	none	-0.896483	none	-2.43529	none	-0.398108	none	0.180669	-1.17101	0.0566338	-1.41179	0.118651	-1.2914	Synthetic advantage	unknown
ANKHD1	-2.2461	-1.32259	-1.5886	-2.31903	-3.29604	0.697582	0.697255	-0.706103	0.968022	-1.14782	none	-1.69838	none	-2.01694	none	-2.10743	none	0.0135192	none	0.380722	none	-0.194424	none	0.615407	none	-2.13156	0.414189	-1.74264	0.203806	-1.9371	0.308998	Synthetic lethality	unknown
ANKHD1-EIF4EBP3	-0.510725	-0.336141	1.11726	0.42785	0.39181	1.29073	0.650933	0.986304	0.709243	0.254838	none	0.858268	none	0.220723	none	0.253726	none	1.2848	none	0.883931	none	1.01916	none	0.449043	none	0.400195	0.909302	0.396889	0.909233	0.398542	0.909267	Synthetic lethality	unknown
ANKIB1	0.822234	-0.445959	0.22668	-0.618347	0.941119	-1.85005	-0.0517583	-0.953959	0.530787	0.498435	none	1.22865	none	0.117082	none	0.816234	none	-1.76836	none	-0.313452	none	-0.618528	none	1.21134	none	0.0258732	-0.581244	0.665101	-0.37225	0.345487	-0.476747	Synthetic advantage	unknown
ANKK1	-1.25179	-0.183885	-0.32253	-0.70856	-0.50572	0.901221	1.09467	0.458789	0.267361	-0.049283	none	-0.478978	none	-0.774928	none	-0.753361	none	1.52355	none	1.27519	none	0.486089	none	0.23024	none	-0.430174	0.680511	-0.514137	0.878768	-0.472155	0.779639	Synthetic lethality	unknown
ANKLE1	-1.11298	-0.14997	-0.811633	-1.47893	-1.05528	0.263002	0.33682	0.735663	-0.0763249	-0.539239	none	-0.741153	none	-0.342864	none	0.215824	none	0.560452	none	0.898225	none	0.641682	none	0.641081	none	-0.873952	0.31479	-0.351858	0.68536	-0.612905	0.500075	Synthetic lethality	unknown
ANKMY1	0.302009	0.293322	0.699855	0.777845	1.1709	0.556193	0.482748	-0.697624	0.743442	0.317309	none	0.0678578	none	0.686756	none	1.07524	none	0.541967	none	0.313734	none	-0.275823	none	1.00837	none	0.73548	0.27119	0.536791	0.397062	0.636135	0.334126	Synthetic advantage	unknown
ANKMY2	0.354668	0.663353	1.17859	-0.0530572	0.111433	0.211662	0.811235	-0.187377	-0.60784	0.335416	none	0.934222	none	0.122857	none	0.117791	none	0.341162	none	0.720407	none	-0.30631	none	-0.409682	none	0.47508	0.0569199	0.377571	0.0863945	0.426326	0.0716572	Synthetic advantage	unknown
ANKRA2	-0.818004	-0.772103	-0.671886	-1.22567	0.14998	0.674587	0.106489	-0.944468	-0.256574	-2.16421	none	-1.20662	none	-2.00917	none	-0.803415	none	0.17944	none	-0.262093	none	-1.28824	none	-0.368217	none	-0.62992	-0.104991	-1.54586	-0.434777	-1.08789	-0.269884	Synthetic lethality	unknown
ANKRD1	-0.811169	-0.0956616	-0.617442	-0.54594	-1.55459	0.264104	-0.652816	0.390184	-0.0685206	-1.04617	none	-0.847545	none	-0.724782	none	-0.938688	none	0.13621	none	-0.529199	none	0.323267	none	0.255308	none	-0.703408	-0.0167622	-0.889296	0.0463963	-0.796352	0.0148171	Synthetic lethality	unknown
ANKRD10	-0.326697	0.812975	0.685373	-1.06238	-0.418787	1.05804	1.57563	-0.153764	-1.07132	0.256819	none	0.697166	none	-0.83266	none	-0.0964383	none	0.501099	none	1.77822	none	-0.348999	none	-0.683263	none	0.00429619	0.352147	0.00622166	0.311765	0.00525893	0.331956	Synthetic lethality	unknown
ANKRD12	1.14304	0.355271	0.222484	0.590943	-0.298042	-0.491643	-0.0308947	0.680612	0.211888	2.28465	none	1.56434	none	1.95391	none	1.90139	none	-0.457649	none	-0.756728	none	0.560781	none	-0.285752	none	0.217664	0.0924906	1.92607	-0.234837	1.07187	-0.0711733	Synthetic advantage	unknown
ANKRD13A	-0.392118	0.184726	0.914455	-0.521861	-0.0209051	0.766311	0.29217	-0.724074	1.07792	-0.0409551	none	1.17005	none	-0.895267	none	-0.475661	none	0.913323	none	0.623108	none	-0.51407	none	1.01684	none	0.139104	0.353083	-0.060457	0.509801	0.0393235	0.431442	Synthetic lethality	unknown
ANKRD13B	0.134701	0.740126	1.25002	2.15069	1.35982	1.43188	0.458677	0.556988	2.38877	1.22145	none	1.09424	none	2.21388	topcenter	1.69106	none	2.40617	none	0.828211	none	0.254108	none	2.31888	none	1.37516	1.20908	1.55516	1.45184	1.46516	1.33046	Synthetic advantage	unknown
ANKRD13C	-0.0953086	-0.410108	0.0393102	1.0532	1.14735	1.00919	0.510664	0.533342	0.27043	-0.499211	none	0.162497	none	1.29971	none	1.27529	none	1.0123	none	0.394077	none	0.493576	none	0.606941	none	0.457439	0.580906	0.559574	0.626724	0.508506	0.603815	Synthetic lethality	unknown
ANKRD13D	-1.05855	-1.61158	-2.23254	-1.05267	-1.07701	-0.712163	0.117157	-0.0715663	-0.548114	-0.972353	none	-1.24982	none	-0.906196	none	-0.942312	none	-0.573717	none	-0.18225	none	0.367476	none	0.0271086	none	-1.49345	-0.303672	-1.01767	-0.0903455	-1.25556	-0.197009	Synthetic lethality	unknown
ANKRD16	-0.283623	-0.479619	-0.0859281	0.488505	0.628346	-0.0713825	0.00168178	0.0403852	0.751382	-0.369465	none	-0.866548	none	0.156879	none	-0.0608643	none	-0.0935659	none	-0.0888473	none	0.119164	none	1.02147	none	0.137826	0.180517	-0.285	0.239556	-0.0735869	0.210036	Synthetic lethality	unknown
ANKRD17	-0.0209456	-0.0614002	0.264667	0.171298	-0.893295	0.231281	-1.38323	0.218412	0.332012	-0.142099	none	-0.459537	none	-0.0287709	none	-0.532308	none	0.354783	none	-1.40229	none	0.410865	none	-0.275713	none	-0.129683	-0.15038	-0.290679	-0.22809	-0.210181	-0.189235	Synthetic lethality	unknown
ANKRD18A	0.155877	0.650675	0.458939	0.180378	0.287893	0.0468718	0.799217	-0.344247	-0.0738794	0.90529	none	0.486281	none	0.172355	none	-0.258798	none	0.103771	none	0.587656	none	0.499623	none	0.0169842	none	0.394471	0.106991	0.326282	0.302009	0.360377	0.2045	Synthetic advantage	unknown
ANKRD18B	-1.26637	-0.402354	0.0703168	0.216227	0.36972	0.58401	0.0224861	2.02613	1.56197	-0.354927	none	0.0733848	none	0.109747	none	-0.224576	none	0.663938	none	0.620576	none	2.28494	none	2.22442	none	0.0634773	1.04865	-0.0990925	1.44847	-0.0178076	1.24856	Synthetic lethality	unknown
ANKRD2	-0.598995	-1.34529	-1.3184	-0.672982	-0.236169	-0.481318	0.200389	-0.908147	-0.321322	-1.62158	none	-1.53534	none	-0.315329	none	-0.257248	none	-0.305885	none	0.28156	none	-0.737878	none	-0.237776	none	-0.893209	-0.377599	-0.932376	-0.249995	-0.912792	-0.313797	Synthetic lethality	unknown
ANKRD20A2	0.49873	0.162194	-0.46857	0.642027	-0.361091	-0.896821	-0.564777	-1.12006	-0.120856	-0.152105	none	-0.766872	none	0.869302	none	-0.47018	none	-1.01951	none	-0.294932	none	-0.722558	none	0.204377	none	-0.00635996	-0.675629	-0.129964	-0.458155	-0.0681619	-0.566892	Synthetic advantage	unknown
ANKRD20A3	0.391012	1.23352	1.13301	1.37159	1.54264	0.44722	1.39527	0.0334779	-0.012473	0.290094	none	0.57729	none	0.494988	none	0.833895	none	0.752277	none	1.63241	none	-0.0460619	none	0.146817	none	1.32019	0.465873	0.549067	0.621359	0.934628	0.543616	Synthetic advantage	unknown
ANKRD20A4	0.25432	1.75538	0.813612	0.726981	0.533299	0.466641	0.712184	0.611141	0.0108575	1.22782	none	0.225712	none	-0.174315	none	-0.100031	none	0.452182	none	0.290695	none	0.219482	none	0.210713	none	0.957317	0.450206	0.294797	0.293268	0.626057	0.371737	Synthetic advantage	unknown
ANKRD22	-2.16751	-1.60947	-1.06169	-0.241381	-0.56536	0.492598	0.418617	1.66761	1.02327	-2.71993	none	-1.93508	none	-1.01554	none	-0.882354	none	0.758614	none	0.669141	none	1.56031	none	0.719102	none	-0.869475	0.900522	-1.63823	0.926793	-1.25385	0.913657	Synthetic lethality	unknown
ANKRD23	0.0987948	-0.395976	-0.704639	0.281278	0.807066	-0.13794	0.189208	-0.215004	0.354772	-0.351467	none	-0.739767	none	0.731789	none	1.07943	none	-0.0240573	none	-0.0222814	none	-0.293326	none	0.0659897	none	-0.00306761	0.047759	0.179997	-0.0684187	0.0884649	-0.0103299	Synthetic advantage	unknown
ANKRD24	1.22318	-0.567619	0.281898	0.286401	0.242417	-1.93394	-0.690932	-1.35748	-1.14488	-0.401887	none	-0.020146	none	0.172379	none	0.275029	none	-1.29285	none	-0.540366	none	-1.26068	none	-1.29587	none	0.0607744	-1.28181	0.00634368	-1.09744	0.033559	-1.18962	Synthetic advantage	unknown
ANKRD26	-0.205858	0.124499	0.081886	-0.540005	0.0829041	0.651013	0.794823	-0.59578	-0.284215	0.111088	none	0.13734	none	-0.337299	none	-0.105867	none	0.186052	none	0.898968	none	-0.219088	none	-0.230365	none	-0.0626789	0.14146	-0.0486844	0.158892	-0.0556816	0.150176	Synthetic lethality	unknown
ANKRD27	-1.5636	-1.19592	-0.514684	-0.615878	-0.504075	0.515465	1.66907	-0.436505	0.841458	-1.40514	none	-1.1464	none	-1.12384	none	-1.03698	none	0.461131	none	1.57801	none	-0.473404	none	0.810655	none	-0.70764	0.647372	-1.17809	0.594097	-0.942865	0.620735	Synthetic lethality	unknown
ANKRD28	-1.46917	-2.72346	-2.34029	-1.38714	-2.39092	0.37586	0.0813742	-0.61089	1.10608	-2.12658	none	-0.263094	none	0.613345	none	1.13098	none	-0.200404	none	0.929042	none	-0.35565	none	0.940811	none	-2.21045	0.238107	-0.161338	0.32845	-1.1859	0.283278	Synthetic lethality	unknown
ANKRD30A	0.936039	1.00088	0.219999	1.27864	1.14905	-0.565424	-0.511466	0.990353	-0.488681	0.850588	none	0.102133	none	1.21238	none	0.856236	none	0.0388201	none	-0.491274	none	0.754467	none	-0.545205	none	0.912142	-0.143804	0.755333	-0.060798	0.833738	-0.102301	Synthetic advantage	unknown
ANKRD30B	0.0240236	0.529938	0.162891	-0.438767	-0.527909	-0.181184	0.267638	-0.543361	-0.34171	0.506091	none	0.202726	none	-0.524034	none	-0.38668	none	0.00976071	none	0.240046	none	-0.128209	none	0.00908593	none	-0.0684618	-0.199654	-0.0504743	0.0326707	-0.0594681	-0.0834916	Synthetic advantage	unknown
ANKRD31	-1.96004	-1.24669	-0.242381	-0.582989	-0.582485	1.1555	-0.0595616	1.36533	1.86615	-1.22684	none	-0.856481	none	-0.492092	none	-1.29707	none	1.66075	none	-0.225833	none	1.40958	none	1.98133	none	-0.663637	1.08185	-0.968123	1.20646	-0.81588	1.14416	Synthetic lethality	unknown
ANKRD32	-1.24327	-1.44302	-1.34074	-1.52286	-1.95581	-1.63469	0.645162	0.329267	-0.981637	-2.00839	none	-1.24668	none	-1.69155	none	-1.36281	none	-1.56275	none	-0.0621315	none	0.207016	none	0.434055	none	-1.56561	-0.410474	-1.57736	-0.245953	-1.57148	-0.328214	Synthetic lethality	unknown
ANKRD33	1.69649	1.0041	0.687716	0.343218	-0.05699	-1.69724	-1.74851	-1.68645	-0.495501	0.583537	none	0.960981	none	-0.0295856	none	-0.625046	none	-1.34025	none	-1.70125	none	-1.52229	none	-0.512524	none	0.494512	-1.40693	0.222472	-1.26908	0.358492	-1.338	Synthetic advantage	unknown
ANKRD33B	0.504127	-0.368491	-0.496699	0.606974	0.268934	0.784337	0.035243	-1.75264	-0.300223	-0.357376	none	-0.10472	none	1.05558	none	0.637882	none	0.848177	none	-0.0235215	none	-1.2495	none	-1.1328	none	0.00267951	-0.308321	0.307842	-0.389411	0.155261	-0.348866	Synthetic advantage	unknown
ANKRD34A	-0.0309793	-0.120312	-0.0197838	0.652308	0.597265	0.427576	1.71862	0.131476	-0.152283	0.632699	none	0.0416528	none	0.612272	none	0.0640021	none	0.654736	none	0.845585	none	-0.287292	none	-0.630483	none	0.277369	0.531348	0.337656	0.145636	0.307513	0.338492	Synthetic lethality	unknown
ANKRD34B	0.908447	0.367045	1.56652	0.85059	0.161071	-1.11205	-0.195315	0.645937	0.635244	0.622938	none	0.945609	none	0.777852	none	0.690695	none	-1.35716	none	-0.332639	none	-0.0102068	none	0.440946	none	0.736308	-0.00654697	0.759274	-0.314766	0.747791	-0.160657	Synthetic advantage	unknown
ANKRD34C	-1.57859	-2.01191	-0.995559	-1.97712	-1.09864	-0.233676	0.369314	0.822669	-0.0556548	-0.953544	none	-0.867361	none	-1.61952	none	-1.53958	none	0.305158	none	-0.616012	none	1.41433	none	-0.440646	none	-1.52081	0.225663	-1.245	0.165708	-1.3829	0.195686	Synthetic lethality	unknown
ANKRD35	1.18305	-0.463807	0.189325	-0.0384437	0.422751	-0.667829	0.0141232	-1.90419	-0.186135	-0.31293	none	-0.0809685	none	1.06195	none	1.33746	none	-1.12275	none	-0.794276	none	-2.23991	none	-0.448101	none	0.0274562	-0.686008	0.50138	-1.15126	0.264418	-0.918634	Synthetic advantage	unknown
ANKRD36	0.714172	-0.389055	0.651725	-0.812723	-0.0341429	-1.69214	-1.05458	-0.853475	-0.520784	-0.0932884	none	-0.209964	none	-1.26325	none	-0.105669	none	-1.27074	none	-0.943468	none	-0.775325	none	-0.85923	none	-0.146049	-1.03024	-0.418042	-0.962192	-0.282046	-0.996218	Synthetic advantage	unknown
ANKRD37	1.62921	-0.0386618	0.646307	1.57072	2.0898	-0.875355	0.0215586	-1.09348	-0.634195	0.330404	none	0.772655	none	1.29163	none	1.62749	none	-0.926381	none	-0.249325	none	-0.631988	none	-0.354169	none	1.06704	-0.645369	1.00554	-0.540466	1.03629	-0.592917	Synthetic advantage	unknown
ANKRD39	0.754449	0.727081	1.95937	1.55457	1.26592	0.909693	0.435298	1.55099	0.273285	1.3711	none	1.77054	none	1.87342	none	1.25688	none	0.87342	none	0.687141	none	0.902286	none	0.111179	none	1.37674	0.792316	1.56799	0.643507	1.47236	0.717911	Synthetic advantage	unknown
ANKRD40	1.28681	0.473777	-0.0344406	0.672329	0.411277	0.15385	-0.0925696	-0.615111	-0.687734	1.22949	none	0.491296	none	1.62903	none	0.434163	none	-0.920842	none	-0.490373	none	-1.28493	none	-1.04984	none	0.380736	-0.310391	0.945993	-0.936498	0.663365	-0.623445	Synthetic advantage	unknown
ANKRD42	-1.17804	-0.884425	0.122435	-0.600744	0.455118	0.307227	1.34916	1.03351	1.82659	-0.0753952	none	0.0228154	none	-0.491958	none	-0.22593	none	0.214749	none	1.08179	none	0.608231	none	1.32501	none	-0.226904	1.12912	-0.192617	0.807444	-0.209761	0.968282	Synthetic lethality	unknown
ANKRD44	-0.853418	-1.72941	-0.284991	-0.482749	0.387523	1.55998	1.05301	-1.44587	0.294296	-2.06259	none	-1.31698	none	-0.093561	none	0.0696936	none	1.27452	none	0.0655444	none	-1.17971	none	-0.307488	none	-0.527407	0.365352	-0.850861	-0.0367836	-0.689134	0.164284	Synthetic lethality	unknown
ANKRD45	0.338201	0.250375	0.0399009	-0.675079	-0.748556	-0.423557	-0.937685	-0.808802	-0.776445	0.368593	none	0.0342646	none	-0.806399	none	-0.942932	none	-0.189929	none	-0.976225	none	-0.315196	none	-0.757602	none	-0.28334	-0.736622	-0.336618	-0.559738	-0.309979	-0.64818	Synthetic advantage	unknown
ANKRD46	-0.496028	-0.489919	0.269861	-0.715425	-1.09465	1.76553	0.653686	0.997947	-1.19131	0.635912	none	0.845433	none	0.0229026	none	0.664987	none	1.21334	none	0.121073	none	0.788783	none	-0.241719	none	-0.507534	0.556462	0.542309	0.470369	0.0173872	0.513416	Synthetic lethality	unknown
ANKRD50	-2.38278	-1.3471	-1.44637	-0.920522	-1.32083	0.355668	1.1798	1.22454	1.45041	-0.328149	none	-0.751407	none	-1.60903	none	-2.03449	none	1.02311	none	0.78986	none	1.48172	none	1.79925	none	-1.25871	1.0526	-1.18077	1.27348	-1.21974	1.16304	Synthetic lethality	unknown
ANKRD52	-1.65919	-0.828518	-0.0983569	-1.46094	-1.65646	1.16996	0.7773	0.905499	-0.247084	-0.71829	none	-0.404905	none	-1.61611	none	-1.58597	none	1.34409	none	0.628136	none	0.322064	none	0.00396942	none	-1.01107	0.651419	-1.08132	0.574564	-1.04619	0.612992	Synthetic lethality	unknown
ANKRD53	-1.06605	-0.346704	-0.30373	-0.458957	0.317808	0.223522	0.714461	0.0718561	1.43998	-1.65676	none	-0.509849	none	-1.44607	none	-0.247787	none	-0.0609277	none	0.566812	none	-0.266411	none	1.18708	none	-0.197896	0.612455	-0.965117	0.356638	-0.581506	0.484547	Synthetic lethality	unknown
ANKRD54	0.185077	0.925664	1.41244	0.705979	1.23317	0.287028	0.640398	1.74677	1.55539	1.21928	none	1.45965	none	0.3837	none	0.810174	none	0.74931	none	-0.329066	none	1.92303	none	0.0965833	none	1.06931	1.0574	0.9682	0.609964	1.01876	0.83368	Synthetic advantage	unknown
ANKRD55	-0.99168	-0.701683	-0.816073	-0.437938	-0.623205	-0.312896	-0.519513	0.42112	0.865572	-0.799228	none	-1.4251	none	-0.7989	none	-0.709782	none	-0.462238	none	-0.163762	none	0.766006	none	1.02724	none	-0.644725	0.113571	-0.933253	0.29181	-0.788989	0.20269	Synthetic lethality	unknown
ANKRD6	1.06515	0.617893	0.822452	-0.21671	-0.591546	-0.2466	-0.388556	-0.417592	-0.497839	0.599117	none	1.13434	none	-0.291032	none	-0.165753	none	-1.22954	none	-1.70456	none	-0.817393	none	-1.31039	none	0.158022	-0.387647	0.319169	-1.26547	0.238595	-0.826559	Synthetic advantage	unknown
ANKRD60	0.711694	0.310574	0.530961	0.530136	1.07343	-0.074905	0.334903	-0.428374	0.156932	0.868655	none	0.725828	none	0.884785	none	1.08295	none	1.06759	none	1.02215	none	-1.3693	none	-0.395234	none	0.611275	-0.00286097	0.890555	0.0813019	0.750915	0.0392205	Synthetic advantage	unknown
ANKRD61	-0.591053	-0.200956	-0.744377	-0.744797	0.229528	0.212515	0.528806	-0.424723	0.253214	-0.145549	none	-1.06287	none	-0.827398	none	-0.0487867	none	0.116501	none	0.725591	none	-0.477544	none	0.248853	none	-0.365151	0.142453	-0.521152	0.15335	-0.443151	0.147901	Synthetic lethality	unknown
ANKRD62	0.71666	0.723862	0.829458	1.55136	1.08265	0.226911	0.500287	0.255208	0.171863	1.05673	none	0.8025	none	1.03279	none	0.730288	none	0.542677	none	0.876366	none	-0.803003	none	0.306042	none	1.04683	0.288567	0.905576	0.23052	0.976204	0.259544	Synthetic advantage	unknown
ANKRD63	1.1641	0.0891479	0.340864	0.824786	1.20979	0.621037	-0.215136	-0.497124	-0.974816	0.24344	none	0.40231	none	1.67472	none	1.65822	none	0.423173	none	-0.642435	none	-0.584394	none	-0.999786	none	0.616148	-0.26651	0.994674	-0.45086	0.805411	-0.358685	Synthetic advantage	unknown
ANKRD65	2.49029	1.3435	1.32129	2.01203	1.43538	-0.350955	-0.134201	-1.22415	-2.29882	1.92704	none	1.16619	none	1.83567	none	1.06497	none	-0.0773975	none	-0.352221	none	-1.05396	none	-2.32453	midright	1.52805	-1.00203	1.49847	-0.952026	1.51326	-0.977029	Synthetic advantage	unknown
ANKRD66	0.32159	-1.14911	-1.22849	-0.401566	-0.44921	-1.21359	-1.57884	-0.0942714	-1.70731	-1.45208	none	-1.41561	none	-0.485526	none	-0.351018	none	-1.59249	none	-1.71607	none	-0.310066	none	-1.2927	none	-0.807094	-1.1485	-0.92606	-1.22783	-0.866577	-1.18817	Synthetic advantage	unknown
ANKRD7	-0.991673	-0.0494366	-0.185372	-1.59728	-0.626415	0.176883	-0.27023	0.622727	1.2288	0.256836	none	-0.498325	none	-0.701839	none	-0.011819	none	0.779649	none	-0.124738	none	0.890538	none	1.21611	none	-0.614625	0.439544	-0.238787	0.690389	-0.426706	0.564967	Synthetic lethality	unknown
ANKRD9	-1.92909	-0.11611	-0.173404	-1.88665	-1.5492	0.516338	-0.221981	0.733575	0.0083886	-2.08575	midright	-2.13839	midright	-2.96603	midright	-2.47263	none	0.232124	none	-0.0604078	none	0.539583	none	0.296966	none	-0.931342	0.25908	-2.4157	0.252066	-1.67352	0.255573	Synthetic lethality	unknown
ANKS1A	-1.28839	-0.0703651	1.13773	-0.237492	-0.146644	0.838352	1.08456	2.15497	2.09994	0.732216	none	1.27649	none	0.270864	none	0.169577	none	0.768886	none	1.16435	none	2.95751	none	2.37092	none	0.170808	1.54445	0.612287	1.81542	0.391547	1.67994	Synthetic lethality	unknown
ANKS1B	1.03559	0.0547284	1.58182	0.0364352	0.663733	-0.670823	-1.25538	-0.577163	0.00691592	-0.0691977	none	0.982287	none	-0.532795	none	-0.000312208	none	-0.850085	none	-0.710235	none	-0.655245	none	-0.856046	none	0.584179	-0.624112	0.0949955	-0.767903	0.339587	-0.696007	Synthetic advantage	unknown
ANKS3	1.35861	1.95291	0.968716	-0.68749	-0.799294	-0.318986	-0.751866	0.289637	-0.292706	2.42454	none	1.62481	none	1.97297	none	1.52752	none	0.0283287	none	-0.6248	none	0.293609	none	-0.507373	none	0.358711	-0.26848	1.88746	-0.202559	1.12309	-0.23552	Synthetic advantage	unknown
ANKS4B	1.34069	1.34079	0.854206	1.23182	1.25825	0.475024	-0.488808	-0.174696	-0.45078	1.50279	none	0.803638	none	1.23278	none	0.960562	none	0.464114	none	-0.542252	none	-0.379211	none	-0.444091	none	1.17126	-0.159815	1.12494	-0.22536	1.1481	-0.192587	Synthetic advantage	unknown
ANKUB1	-0.641875	0.0367986	0.390156	0.710055	0.820463	0.0667803	1.36408	0.0651234	1.88169	-0.00217813	none	-0.0305485	none	0.422821	none	0.396457	none	0.468788	none	2.18469	none	-0.0827498	none	1.93062	none	0.489368	0.844419	0.196638	1.12534	0.343003	0.984878	Synthetic lethality	unknown
ANKZF1	-0.814341	-1.14874	-1.13693	-0.0825492	-0.366274	-1.01103	-0.616605	1.14475	-0.158908	-1.11909	none	-1.30127	none	0.21976	none	-0.261623	none	-0.0066291	none	-0.710159	none	2.18983	none	0.48676	none	-0.683625	-0.160448	-0.615554	0.489951	-0.649589	0.164751	Synthetic lethality	unknown
ANO1	-1.52747	-0.504057	0.0475777	0.0445197	0.0570764	0.439481	1.97988	2.3858	1.19884	-0.0762562	none	0.433538	none	0.329681	none	-0.298136	none	1.07025	none	1.04897	none	2.62151	none	1.50896	none	-0.0887208	1.501	0.0972065	1.56242	0.00424284	1.53171	Synthetic lethality	unknown
ANO10	-0.420505	0.24981	-0.559637	-0.76869	-1.31136	0.0899075	0.0438393	-0.149753	0.688831	0.824913	none	-0.460297	none	-0.860729	none	-1.57596	none	0.315723	none	-1.50806	none	0.0486561	none	-0.627058	none	-0.59747	0.168206	-0.518019	-0.442684	-0.557744	-0.137239	Synthetic lethality	unknown
ANO2	0.534935	0.615549	-0.153404	0.738192	1.56936	-0.545888	0.102709	0.325951	0.551696	0.779629	none	0.336969	none	0.61134	none	1.60444	none	-0.622697	none	0.299213	none	1.13084	none	0.580768	none	0.692423	0.108617	0.833095	0.347032	0.762759	0.227825	Synthetic advantage	unknown
ANO3	0.548992	-0.164888	0.173816	-0.614525	0.243695	-0.339586	-0.0787523	-0.412175	-0.745316	-0.0246373	none	0.791635	none	0.0516392	none	0.781656	none	-0.408684	none	-0.219001	none	-0.293324	none	-0.656709	none	-0.0904755	-0.393957	0.400073	-0.394429	0.154799	-0.394193	Synthetic advantage	unknown
ANO4	-0.755513	-0.516077	-0.903005	-0.503007	-0.101698	0.423888	-0.777859	1.12324	0.0406146	-0.694003	none	-0.917255	none	-0.126672	none	0.412589	none	0.0088061	none	-0.326216	none	1.65109	none	0.551414	none	-0.505947	0.20247	-0.331335	0.471274	-0.418641	0.336872	Synthetic lethality	unknown
ANO5	-0.329535	0.00545391	-0.360089	0.0795395	0.439587	0.252791	0.250533	0.0732798	0.581169	0.274211	none	-0.114569	none	-0.182067	none	0.261544	none	-0.0213794	none	0.183782	none	0.942906	none	0.776808	none	0.0411229	0.289443	0.0597794	0.470529	0.0504511	0.379986	Synthetic lethality	unknown
ANO6	-1.55433	-0.0766984	-1.8328	-2.81753	-0.694438	0.723697	0.540596	0.333589	-0.122688	0.260818	none	-1.19748	none	-2.20147	bottomcenter	-1.46617	none	0.398466	none	0.68139	none	0.139925	none	-0.286115	none	-1.35536	0.368799	-1.15107	0.233417	-1.25322	0.301108	Synthetic lethality	unknown
ANO7	-0.294959	-0.291752	-0.22796	-0.610383	-0.542921	-0.13508	0.444187	-0.292613	0.030015	-0.106087	none	-0.0546664	none	-0.833435	none	-0.735528	none	-0.171195	none	-0.0819475	none	-0.482145	none	-0.354278	none	-0.418254	0.0116273	-0.432429	-0.272392	-0.425341	-0.130382	Synthetic lethality	unknown
ANO8	-1.00382	-0.991326	-0.126485	-0.166817	-0.186148	-0.153348	0.934637	0.706683	0.0866906	-0.661149	none	-0.340727	none	-0.866345	none	-0.834962	none	-0.20399	none	1.2701	none	0.10137	none	1.11442	none	-0.367694	0.393666	-0.675796	0.570475	-0.521745	0.48207	Synthetic lethality	unknown
ANO9	0.195045	0.269603	0.793834	0.105573	-0.392012	0.57643	0.16296	0.152319	-0.970724	0.496697	none	0.77212	none	-0.175707	none	-0.610349	none	0.866023	none	0.0214576	none	-0.286715	none	-0.822354	none	0.19425	-0.0197538	0.12069	-0.055397	0.15747	-0.0375754	Synthetic advantage	unknown
ANOS1	-0.274915	-0.156654	0.164139	-0.554648	0.141597	0.350108	-0.153493	-0.527067	-0.186189	-0.84715	none	-0.969848	none	-0.789114	none	-0.726853	none	0.357595	none	-0.27991	none	-0.331432	none	-0.768823	none	-0.101392	-0.12916	-0.833241	-0.255642	-0.467316	-0.192401	Synthetic lethality	unknown
ANP32A	0.670985	0.332146	-0.599742	-0.860239	0.698881	-0.7614	-0.580606	-0.945037	-0.873633	-0.0707545	none	-0.65889	none	-0.5688	none	0.187932	none	-0.548029	none	-0.687293	none	-1.92311	none	-0.588242	none	-0.107239	-0.790169	-0.277628	-0.936668	-0.192433	-0.863418	Synthetic advantage	unknown
ANP32B	2.63549	1.7868	2.62773	1.19287	1.97696	-0.480923	-0.956108	0.285644	-0.378836	1.82522	none	2.47316	none	1.84384	none	2.16952	none	-0.556584	none	-1.39614	none	-0.341789	none	-1.36307	none	1.89609	-0.382556	2.07794	-0.914397	1.98701	-0.648476	Synthetic advantage	unknown
ANP32C	1.35467	0.24244	0.801391	0.997619	0.850856	0.381854	-0.868492	-0.415959	-0.726658	0.896851	none	0.75419	none	1.06581	none	0.824247	none	-0.481826	none	-0.782215	none	-0.476516	none	-1.03412	none	0.723077	-0.407314	0.885274	-0.69367	0.804175	-0.550492	Synthetic advantage	unknown
ANP32D	-0.56338	-0.263122	-0.0783573	-0.987957	-1.5513	-1.05804	-0.260177	-0.444661	0.573813	-1.49653	none	-0.107582	none	-1.0997	none	-1.57171	none	-1.48349	none	-0.344721	none	-0.039825	none	0.407895	none	-0.720183	-0.297266	-1.06888	-0.365036	-0.894531	-0.331151	Synthetic lethality	unknown
ANP32E	-1.68987	1.1271	-0.962277	1.37183	0.524417	2.2416	1.57447	1.52036	2.07022	-0.0106948	none	-0.768776	none	0.245562	none	0.00089832	none	1.12787	none	1.581	none	2.48491	midleft	2.44657	none	0.515267	1.85166	-0.133253	1.91009	0.191007	1.88087	Synthetic lethality	unknown
ANPEP	-1.52792	-0.807087	0.155397	-1.95716	-1.20371	0.30436	-0.569435	0.232719	0.903619	-0.407141	none	-0.00715231	none	-1.88539	none	-1.71728	none	1.31247	none	0.893411	none	0.478623	none	0.838064	none	-0.95314	0.217816	-1.00424	0.880643	-0.97869	0.549229	Synthetic lethality	unknown
ANTXR1	-1.53586	-1.1826	-1.24853	-0.854743	-0.769389	-0.0283634	0.0997554	1.22536	-0.650222	-1.48235	none	-1.32897	none	-0.794548	none	-1.30875	none	1.11354	none	0.022874	none	1.2102	none	0.323827	none	-1.01382	0.161633	-1.22865	0.667612	-1.12123	0.414623	Synthetic lethality	unknown
ANTXR2	-1.24921	-0.442912	-0.68478	0.218763	0.365154	1.54507	-0.360996	0.598821	1.27147	-0.886993	none	-0.770239	none	0.093224	none	0.597006	none	1.71838	none	1.20625	none	1.29643	none	1.2075	none	-0.135944	0.763592	-0.241751	1.35714	-0.188847	1.06037	Synthetic lethality	unknown
ANTXRL	-0.665644	-0.470685	-1.6472	0.145041	-0.164866	-0.839812	0.547965	-0.419427	1.38532	-1.23459	none	-2.13025	bottomcenter	-1.41902	none	-0.706509	none	-0.853594	none	-1.15213	none	-1.43763	none	0.466372	none	-0.534428	0.168512	-1.37259	-0.744244	-0.95351	-0.287866	Synthetic lethality	unknown
ANXA1	-0.767192	-0.413883	-1.4778	-0.7009	-0.0264773	-0.592055	0.242926	0.7804	0.0545868	-0.562964	none	-0.49446	none	-1.03806	none	-0.571483	none	-0.640025	none	-0.0737874	none	0.692292	none	0.38718	none	-0.654764	0.121464	-0.666741	0.0914151	-0.660753	0.10644	Synthetic lethality	unknown
ANXA10	0.0993455	0.0362621	-0.745966	0.944523	0.654851	1.14798	0.394323	-0.387908	0.606404	1.1314	none	-0.0557216	none	1.07276	none	0.73694	none	1.20337	none	-0.162744	none	0.159637	none	0.0192221	none	0.222418	0.440201	0.721344	0.304871	0.471881	0.372536	Synthetic advantage	unknown
ANXA11	-2.337	-1.0197	-1.39007	-1.86213	-0.743721	0.0871277	1.64763	1.08198	0.943859	-1.66398	none	-1.70087	none	-1.94688	none	-0.813223	none	0.109222	none	1.63907	none	1.02301	none	1.02351	none	-1.25391	0.940149	-1.53124	0.948705	-1.39257	0.944427	Synthetic lethality	unknown
ANXA13	-0.418199	0.402707	0.381682	0.972525	1.5561	1.08359	1.01436	1.12361	1.13775	0.334653	none	0.957656	none	0.526534	none	1.2773	none	1.86765	none	1.15949	none	1.18417	none	1.18413	none	0.828253	1.08983	0.774034	1.34886	0.801144	1.21934	Synthetic lethality	unknown
ANXA2	0.279064	0.486653	-1.04149	-0.15764	-0.492671	0.487458	-1.31822	0.0842584	-0.850493	0.265271	none	-0.934395	none	-0.211952	none	0.173143	none	-0.200918	none	-1.03001	none	-0.317672	none	-1	none	-0.301287	-0.399248	-0.176983	-0.63715	-0.239135	-0.518199	Synthetic advantage	unknown
ANXA2R	-1.58779	-2.32491	-1.1063	-1.20021	-3.22875	0.903323	-1.52468	0.572054	-0.436408	-2.83022	none	-1.29108	none	-1.4702	none	-2.36168	none	0.0537382	none	-1.48215	none	-0.144355	none	-1.05259	none	-1.96504	-0.121428	-1.9883	-0.656339	-1.97667	-0.388884	Synthetic lethality	unknown
ANXA3	0.947076	-0.171788	0.622517	-0.98378	-0.431337	-1.09492	-1.35554	-1.0516	-1.72986	0.743828	none	1.37646	none	-1.08403	none	-0.814309	none	-0.927327	none	-1.08799	none	-1.25334	none	0.181516	none	-0.241097	-1.30798	0.0554862	-0.771785	-0.0928055	-1.03988	Synthetic advantage	unknown
ANXA4	-0.142247	-0.396362	-0.19243	0.235351	0.496845	-1.29945	0.380019	-1.13019	0.60163	-0.388042	none	-0.368211	none	0.0812589	none	-0.0452036	none	-0.317572	none	0.370259	none	0.842913	none	1.11357	none	0.035851	-0.361997	-0.180049	0.502293	-0.0720993	0.0701481	Synthetic lethality	unknown
ANXA5	1.58124	-0.326558	-0.124895	0.809297	0.136792	0.137423	-0.534654	-1.85648	-1.31597	0.444756	none	0.115089	none	1.47262	none	0.831391	none	-0.150827	none	-0.688563	none	-3.25533	none	-1.62702	none	0.123659	-0.892421	0.715965	-1.43043	0.419812	-1.16143	Synthetic advantage	unknown
ANXA6	0.353153	0.576245	0.428753	-0.383997	-0.116092	-0.0441775	-0.335743	0.630877	-0.584505	0.814522	none	0.890875	none	-0.123639	none	-0.0625134	none	-0.128305	none	-0.301872	none	0.314189	none	-0.35153	none	0.126228	-0.0833872	0.379811	-0.116879	0.253019	-0.100133	Synthetic advantage	unknown
ANXA7	1.1158	0.102419	0.573938	-0.180737	0.15019	0.140487	-1.95042	-2.48855	0.923593	0.457962	none	1.30447	none	-0.434308	none	0.247571	none	-0.120604	none	-1.09199	none	-1.95476	bottomcenter	-0.162666	none	0.161453	-0.843724	0.393924	-0.832506	0.277688	-0.838115	Synthetic advantage	unknown
ANXA8	-0.984899	0.467368	0.127959	-0.421553	-0.663896	-0.0181661	0.29639	0.706493	0.479587	1.40926	none	-0.131749	none	-1.66474	none	-1.64425	none	0.289675	none	0.846541	none	1.43431	none	1.32276	none	-0.122531	0.366076	-0.507869	0.973323	-0.3152	0.669699	Synthetic lethality	unknown
ANXA8L1	-0.202082	0.480497	0.403986	-0.155502	0.521267	-0.850322	1.55107	-0.784693	0.977521	0.300162	none	-0.582214	none	-0.864029	none	-0.364017	none	-1.06544	none	1.38544	none	-0.821553	none	0.964781	none	0.312562	0.223394	-0.377524	0.115809	-0.0324812	0.169601	Synthetic lethality	unknown
ANXA9	0.945849	0.576612	-0.645815	-0.346424	-0.0625424	0.0445201	-2.15334	-0.116722	-2.43181	0.57567	none	-0.777979	none	-0.737073	none	-0.289838	none	-0.710156	none	-1.35667	none	-0.438285	none	-2.11172	bottomcenter	-0.119542	-1.16434	-0.307305	-1.15421	-0.213424	-1.15927	Synthetic advantage	unknown
AOAH	0.679502	-0.373977	-0.409421	-0.387987	-0.118604	-0.626808	-0.791624	-1.70082	-0.808646	-0.500923	none	-0.45585	none	-0.972721	none	-0.285354	none	-0.467845	none	-1.21413	none	-1.63595	none	-1.69502	none	-0.322497	-0.981974	-0.553712	-1.25324	-0.438105	-1.11761	Synthetic advantage	unknown
AOC1	-1.98368	-1.35834	-0.194968	-2.10901	-2.38414	0.218159	0.930455	0.328666	-1.50787	-1.35194	none	-0.743986	none	-2.69769	none	-2.77105	none	1.65297	none	0.727152	none	1.43648	none	-1.52772	none	-1.51161	-0.00764642	-1.89117	0.572218	-1.70139	0.282286	Synthetic lethality	unknown
AOC2	1.12725	0.42795	1.02267	-0.1327	0.379698	0.665892	-0.837575	-0.580467	-1.56574	0.879334	none	1.24937	none	-0.191634	none	0.369377	none	0.445818	none	-1.25048	none	-0.190442	none	-1.70091	none	0.424405	-0.579472	0.576612	-0.674006	0.500508	-0.626739	Synthetic advantage	unknown
AOC3	-0.606224	-0.0780706	-0.760631	0.34616	0.237357	0.697136	-0.342631	0.0210269	-0.252131	0.303552	none	-0.820878	none	0.135409	none	0.068817	none	1.63675	none	1.40241	none	0.921017	none	0.197937	none	-0.0637962	0.0308503	-0.0782751	1.03953	-0.0710357	0.535189	Synthetic lethality	unknown
AOX1	-1.55753	-1.2917	-1.74951	-1.35209	-1.57253	-0.296182	0.170959	0.494458	0.438354	-1.77969	none	-2.3209	none	-0.858726	none	-0.578137	none	-0.422557	none	-0.00141123	none	0.53037	none	0.0429387	none	-1.49146	0.201897	-1.38436	0.0373351	-1.43791	0.119616	Synthetic lethality	unknown
AP1AR	-0.504996	-0.680421	0.282815	-0.255196	0.147099	-0.245537	0.0557185	0.646569	0.345925	-0.544072	none	0.462831	none	-0.569511	none	-0.0229424	none	0.525834	none	0.280777	none	0.808473	none	0.44281	none	-0.126426	0.200669	-0.168423	0.514474	-0.147425	0.357571	Synthetic lethality	unknown
AP1B1	-0.882619	0.40378	1.10032	0.311597	0.612446	0.414716	2.07591	1.32648	0.717086	-0.0791043	none	1.15101	none	-0.203791	none	0.148802	none	1.54396	none	2.05159	none	1.23174	none	1.14452	none	0.607035	1.13355	0.25423	1.49295	0.430632	1.31325	Synthetic lethality	unknown
AP1G1	1.20656	1.30225	2.32343	2.10486	1.8708	0.32761	0.463192	0.917268	1.90843	0.931968	none	2.50916	midleft	2.30782	midleft	2.61177	midleft	0.0180165	none	0.982836	none	0.364425	none	1.32778	none	1.90033	0.904126	2.09018	0.673264	1.99526	0.788695	Synthetic advantage	unknown
AP1G2	0.14105	0.114871	0.261347	-0.25408	0.779574	0.227408	0.955125	-0.306496	0.376518	0.323446	none	0.336988	none	0.106493	none	1.1099	none	-0.132992	none	0.583128	none	-0.793279	none	0.740723	none	0.225428	0.313139	0.469206	0.0993949	0.347317	0.206267	Synthetic advantage	unknown
AP1M1	0.368848	0.857051	1.41527	1.13756	0.490505	0.312953	0.0767282	1.06888	0.89183	0.771192	none	1.38521	none	0.551479	none	0.442126	none	0.733585	none	-0.0795852	none	0.657483	none	0.437737	none	0.975097	0.587598	0.787501	0.437305	0.881299	0.512451	Synthetic advantage	unknown
AP1M2	-0.730561	-0.407589	0.077075	-0.666083	-0.817835	-1.02288	-0.0653797	0.146922	0.551696	-0.667864	none	0.00444209	none	-1.00549	none	-1.32173	none	-0.194085	none	0.361239	none	0.664656	none	0.597237	none	-0.453608	-0.0974098	-0.747661	0.357262	-0.600635	0.129926	Synthetic lethality	unknown
AP1S1	0.79561	0.225922	0.866671	-0.405759	0.632781	-1.25747	0.289995	-1.1703	0.278785	0.434106	none	0.969642	none	-0.443185	none	0.122495	none	-1.74353	none	0.359625	none	-0.91255	none	0.193248	none	0.329904	-0.464749	0.270765	-0.525802	0.300334	-0.495275	Synthetic advantage	unknown
AP1S2	0.972246	0.280361	0.341068	1.37136	1.23571	-1.18454	0.0843182	-0.501225	1.19046	0.678849	none	-0.00845962	none	1.72268	none	1.22417	none	-0.800263	none	0.578717	none	-1.11062	none	0.810924	none	0.807124	-0.102747	0.90431	-0.13031	0.855717	-0.116529	Synthetic advantage	unknown
AP1S3	0.362161	0.143078	0.641948	0.332548	0.660174	0.775483	-0.684315	-0.184821	0.0863574	-0.62694	none	0.169627	none	-0.0541903	none	0.178	none	-0.801427	none	-0.642906	none	-0.129756	none	0.128341	none	0.444437	-0.00182374	-0.083376	-0.361437	0.180531	-0.18163	Synthetic advantage	unknown
AP2A1	-0.119444	-0.673108	-1.23297	-2.01128	-1.59366	-0.832295	-0.406741	-2.21039	-0.430012	-0.646054	none	-1.02683	none	-0.622593	none	-0.137913	none	-1.06281	none	-0.163511	none	-1.60278	none	-0.280314	none	-1.37775	-0.969859	-0.608347	-0.777354	-0.993051	-0.873606	Synthetic lethality	unknown
AP2A2	-0.12044	-0.502865	0.732607	-0.141122	0.901086	0.902941	1.29823	0.612507	0.580146	0.631623	none	0.965584	none	1.06582	none	1.60629	none	0.617381	none	0.830385	none	0.927866	none	0.453092	none	0.247426	0.848456	1.06733	0.707181	0.657379	0.777818	Synthetic lethality	unknown
AP2B1	0.814835	0.213725	0.606609	0.248761	-0.0743946	-0.971856	-0.432067	-0.402241	-0.304914	0.564997	none	0.976492	none	0.368841	none	1.08605	none	-1.29526	none	0.0132554	none	-0.788378	none	1.65387	none	0.248675	-0.527769	0.749095	-0.10413	0.498885	-0.31595	Synthetic advantage	unknown
AP3B1	-0.746807	0.0532601	0.88985	-0.766238	0.0457226	1.54877	1.95929	0.274229	0.210548	0.666414	none	1.10557	none	-1.05067	none	-0.0942571	none	1.32108	none	1.6772	none	-0.547833	none	0.380831	none	0.0556486	0.998207	0.156764	0.707818	0.106206	0.853013	Synthetic lethality	unknown
AP3B2	0.769388	0.854566	0.749146	0.137419	0.751473	-0.328897	-1.21398	0.95321	0.506634	1.03438	none	0.798789	none	0.68004	none	1.01882	none	-0.423518	none	-0.884915	none	0.898682	none	0.362312	none	0.623151	-0.0207578	0.883007	-0.0118595	0.753079	-0.0163086	Synthetic advantage	unknown
AP3D1	-1.62773	0.0365444	-0.260672	0.387555	0.617829	2.05236	1.99709	1.58066	2.74674	0.713859	none	0.255267	none	0.850377	none	0.708641	none	1.90284	none	1.77505	none	1.70607	none	2.57044	none	0.195314	2.09421	0.632036	1.9886	0.413675	2.0414	Synthetic lethality	unknown
AP3M1	-0.0363925	-0.583657	0.160998	0.271944	0.191342	-0.159705	-0.623222	0.620082	0.502059	-0.326461	none	0.273155	none	0.118283	none	0.00183972	none	-0.197339	none	-0.792796	none	0.406486	none	0.64302	none	0.010157	0.0848034	0.0167042	0.0148427	0.0134306	0.0498231	Synthetic lethality	unknown
AP3M2	-1.9146	-0.0109907	-1.33815	-0.0843433	-0.541286	0.490681	2.42976	1.69899	0.646351	0.451775	none	-0.653032	none	0.11469	none	-0.390517	none	1.50815	none	2.61587	none	1.97689	none	1.49828	none	-0.493693	1.31645	-0.119271	1.8998	-0.306482	1.60812	Synthetic lethality	unknown
AP3S1	0.0859573	-0.828829	-0.868542	-0.308445	0.324516	-0.512485	-0.313302	-0.761091	-0.480837	-0.838655	none	-0.387388	none	0.0661734	none	0.958896	none	-0.0865248	none	0.204247	none	-0.625903	none	0.00596427	none	-0.420325	-0.516929	-0.0502433	-0.125554	-0.235284	-0.321241	Synthetic advantage	unknown
AP3S2	1.26775	-0.0915843	0.909485	0.877037	0.641244	-0.519638	-0.923709	-0.547151	-1.11634	-0.377417	none	0.795132	none	0.782928	none	0.738706	none	-0.369211	none	-1.00715	none	-0.257128	none	-1.12613	none	0.584046	-0.776708	0.484837	-0.689906	0.534441	-0.733307	Synthetic advantage	unknown
AP4B1	0.600096	-0.484628	1.07897	0.0421912	0.927183	0.830008	-0.432877	-0.0978908	0.120404	-0.420268	none	1.31386	none	0.423532	none	1.09464	none	0.593582	none	-0.865704	none	-0.363188	none	-0.609619	none	0.390929	0.104911	0.602941	-0.311232	0.496935	-0.103161	Synthetic advantage	unknown
AP4E1	1.02831	-0.75231	0.704784	-0.240519	0.810645	-0.367408	-1.03112	-1.61223	-0.0132427	-0.374382	none	0.329523	none	-0.245029	none	0.417191	none	-0.882229	none	-0.810583	none	-1.69363	none	-1.16614	none	0.13065	-0.756001	0.0318259	-1.13815	0.081238	-0.947074	Synthetic advantage	unknown
AP4M1	-2.25633	-0.909301	-1.20301	0.101973	0.359293	2.02146	1.44037	1.31806	0.804239	-1.08756	none	-1.2967	none	-0.280465	none	-0.59955	none	2.97736	none	1.90561	none	1.38777	none	1.28043	none	-0.412761	1.39603	-0.816071	1.88779	-0.614416	1.64191	Synthetic lethality	unknown
AP4S1	-1.23904	-0.144032	-0.266375	0.4232	0.651701	2.32485	0.987683	1.06901	0.57849	-0.592247	none	-0.8402	none	0.262111	none	0.46108	none	2.02768	none	1.47716	none	0.37993	none	1.02279	none	0.166124	1.24001	-0.177314	1.22689	-0.0055953	1.23345	Synthetic lethality	unknown
AP5B1	-0.197379	-0.112645	-0.732645	0.874619	0.569653	-0.432297	0.845381	0.408534	1.36579	0.174826	none	-0.463292	none	0.535835	none	0.408968	none	-0.759387	none	0.0110166	none	0.227289	none	1.16803	none	0.149745	0.546851	0.164084	0.161737	0.156915	0.354294	Synthetic lethality	unknown
AP5M1	-2.09136	-1.15659	-0.860456	-1.40001	-0.543559	0.901986	1.11982	1.14367	0.603286	-0.83374	none	-0.940669	none	-2.01701	none	-1.22008	none	0.899169	none	1.219	none	1.17757	none	0.694251	none	-0.990154	0.942191	-1.25287	0.997497	-1.12151	0.969844	Synthetic lethality	unknown
AP5S1	0.514465	-0.175055	0.988514	-0.675823	0.229885	0.204592	0.524195	-1.08804	-1.10245	-0.180478	none	0.548416	none	-0.25933	none	0.825671	none	0.842929	none	0.485472	none	-1.2468	none	-1.43381	none	0.0918802	-0.365427	0.23357	-0.338053	0.162725	-0.35174	Synthetic advantage	unknown
AP5Z1	0.218293	0.0836984	0.623107	0.483753	-0.409118	-0.284609	-1.70971	1.67817	-0.239523	-0.285718	none	0.452535	none	0.0425308	none	-0.0713315	none	-0.0824681	none	-1.32415	none	1.23444	none	-0.0990363	none	0.19536	-0.138916	0.0345041	-0.0678057	0.114932	-0.103361	Synthetic advantage	unknown
APAF1	0.464583	0.0345679	-0.19366	0.932365	0.472791	-1.15963	1.19611	-1.34128	0.498381	-0.199874	none	-0.0237466	none	0.300773	none	-0.280513	none	-1.12346	none	0.13943	none	-1.04716	none	0.163653	none	0.311516	-0.201606	-0.05084	-0.466884	0.130338	-0.334245	Synthetic advantage	unknown
APBA1	0.660117	0.994447	0.786624	1.02161	0.289215	-0.689741	0.92712	-0.444972	0.1145	1.14134	none	0.923508	none	0.66979	none	0.147606	none	-0.393226	none	1.03202	none	-0.300378	none	0.447887	none	0.772975	-0.0232732	0.720562	0.196575	0.746768	0.0866509	Synthetic advantage	unknown
APBA2	0.756615	0.637009	0.18853	-0.267845	0.0948061	1.63138	-0.0964342	0.424043	-1.99254	2.0626	none	1.38443	none	0.369271	none	1.11027	none	1.79763	none	-0.126995	none	-0.0829001	none	-2.02803	none	0.163125	-0.00838741	1.23164	-0.110073	0.697385	-0.0592302	Synthetic advantage	unknown
APBA3	1.06524	-0.48868	1.01457	-0.635443	-0.157888	-1.39773	-1.75269	-0.776404	-0.5657	-0.319569	none	0.780293	none	-0.669881	none	-0.226222	none	-1.34044	none	-2.08985	none	-0.332598	none	-0.969297	none	-0.0668614	-1.12313	-0.108845	-1.18305	-0.0878531	-1.15309	Synthetic advantage	unknown
APBB1	-1.20198	-1.19677	-0.301327	-0.312604	0.268835	-0.0702041	1.7651	0.529608	1.32735	-0.374555	none	-0.571677	none	-0.783148	none	-0.0517457	none	-0.0452131	none	1.09984	none	0.243145	none	1.44323	none	-0.385467	0.887965	-0.445281	0.68525	-0.415374	0.786607	Synthetic lethality	unknown
[truncated: 16,100 more rows]

## Sheet: S12 Fig
gene	LFC HMCES-KO_t12 vs. wt_t10	LFC HMCES-KO_t17 vs. wt_t15	Mean lfc
A1BG	-0.61928	-0.15608	-0.38768
A1CF	-0.39675	-0.25302	-0.324885
[truncated: 19,112 more rows]
