# Supplementary material for: Loss of the abasic site sensor HMCES is synthetic lethal with the activity of the APOBEC3A cytosine deaminase in cancer cells
Source: PLoS Biol. 2021 Mar 31;19(3):e3001176. doi: 10.1371/journal.pbio.3001176 (PMC8041192; doi:10.1371/journal.pbio.3001176)
Supplement: S8 Data — Sample information for raw count sgRNA data in S9–S12 Data for genetic screens performed in this work. sgRNA, single gRNA. (XLSX) [file pbio.3001176.s028.xlsx]

## Sheet: samples info
A549					LXF289
TP53 KO		TP53 wt			HMCES wt		HMCES KO
A3A	wt	A3A	wt		A3A	wt	A3A
1A_p53KO_A3A_t0	17A_p53KO_wt_t0	33A_p53wt_A3A_t0	49A_p53wt_wt_t0		1L_A3A_t0	12L_t0	1LK_HMCESKO_A3A_t0
2A_p53KO_A3A_woDOX_t3	18A_p53KO_wt_woDOX_t3	34A_p53wt_A3A_woDOX_t3	50A_p53wt_wt_woDOX_t3		2L_A3A_woDOX_t5	13L_woDOX_t5	2LK_HMCESKO_A3A_woDOX_t12
3A_p53KO_A3A_woDOX_t6	19A_p53KO_wt_woDOX_t6	35A_p53wt_A3A_woDOX_t6	51A_p53wt_wt_woDOX_t6		3L_A3A_DOX_IC25_t5	14L_DOX_IC25_t5	3LK_HMCESKO_A3A_woDOX_t17
4A_p53KO_A3A_woDOX_t9	20A_p53KO_wt_woDOX_t9	36A_p53wt_A3A_woDOX_t9	52A_p53wt_wt_woDOX_t9		4L_A3A_DOX_IC50_t5	15L_DOX_IC50_t5	4LK_HMCESKO_A3A_DOX_IC25_t12
5A_p53KO_A3A_woDOX_t12	21A_p53KO_wt_woDOX_t12	37A_p53wt_A3A_woDOX_t12	53A_p53wt_wt_woDOX_t12		5L_A3A_woDOX_t10	16L_woDOX_t10	5LK_HMCESKO_A3A_DOX_IC25_t17
6A_p53KO_A3A_woDOX_t15	22A_p53KO_wt_woDOX_t15	38A_p53wt_A3A_woDOX_t15	54A_p53wt_wt_woDOX_t15		6L_A3A_DOX_IC25_t10	17L_DOX_IC25_t10	6LK_HMCESKO_A3A_DOX_IC50_t12
7A_p53KO_A3A_DOX_t3	23A_p53KO_wt_DOX_t3	39A_p53wt_A3A_DOX_t3	55A_p53wt_wt_DOX_t3		7L_A3A_DOX_IC50_t10	18L_DOX_IC50_t10	7LK_HMCESKO_A3A_DOX_IC50_t17
8A_p53KO_A3A_DOX_t6	24A_p53KO_wt_DOX_t6	40A_p53wt_A3A_DOX_t6	56A_p53wt_wt_DOX_t6		8L_A3A_woDOX_t15	19L_woDOX_t15
9A_p53KO_A3A_DOX_t9	25A_p53KO_wt_DOX_t9	41A_p53wt_A3A_DOX_t9	57A_p53wt_wt_DOX_t9		9L_A3A_DOX_IC25_t15	20L_DOX_IC25_t15
10A_p53KO_A3A_DOX_t12	26A_p53KO_wt_DOX_t12	42A_p53wt_A3A_DOX_t12	58A_p53wt_wt_DOX_t12		10L_A3A_DOX_IC50_t15	21L_DOX_IC50_t15
11A_p53KO_A3A_DOX_t15	27A_p53KO_wt_DOX_t15	43A_p53wt_A3A_DOX_t15	59A_p53wt_wt_DOX_t15
“woDOX” = no DOX
“IC” = inhibitory concentration
“t” = culture days
