# Supplementary material for: Loss of the abasic site sensor HMCES is synthetic lethal with the activity of the APOBEC3A cytosine deaminase in cancer cells
Source: PLoS Biol. 2021 Mar 31;19(3):e3001176. doi: 10.1371/journal.pbio.3001176 (PMC8041192; doi:10.1371/journal.pbio.3001176)
Supplement: S9 Data — KO, knockout; sgRNA, single gRNA; wt, wild-type. (XLSX) [file pbio.3001176.s029.xlsx]

## Sheet: raw_sgRNA_counts_A549_p53KO
sgRNA	Gene	1A_p53KO_A3A_t0	2A_p53KO_A3A_woDOX_t3	3A_p53KO_A3A_woDOX_t6	4A_p53KO_A3A_woDOX_t9	5A_p53KO_A3A_woDOX_t12	6A_p53KO_A3A_woDOX_t15	7A_p53KO_A3A_DOX_t3	8A_p53KO_A3A_DOX_t6	9A_p53KO_A3A_DOX_t9	10A_p53KO_A3A_DOX_t12	11A_p53KO_A3A_DOX_t15	17A_p53KO_wt_t0	18A_p53KO_wt_woDOX_t3	19A_p53KO_wt_woDOX_t6	20A_p53KO_wt_woDOX_t9	21A_p53KO_wt_woDOX_t12	22A_p53KO_wt_woDOX_t15	23A_p53KO_wt_DOX_t3	24A_p53KO_wt_DOX_t6	25A_p53KO_wt_DOX_t9	26A_p53KO_wt_DOX_t12	27A_p53KO_wt_DOX_t15
s_1	A1BG	555	586	690	937	897	892	733	733	707	682	716	502	589	654	684	627	698	654	753	967	927	1010
s_2	A1BG	1103	1044	1112	924	948	757	994	1089	1248	1316	1282	1060	985	824	783	693	682	926	780	827	762	814
s_3	A1BG	2	6	0	0	8	0	4	2	9	0	4	2	16	11	22	16	57	21	11	11	51	20
s_4	A1BG	1081	1189	1132	1216	1377	1349	1209	1082	1238	1349	1368	1294	1259	1192	1069	1114	937	1221	1165	1251	1071	987
s_5	A2M	280	389	291	337	442	433	422	357	318	373	314	299	267	293	281	217	288	261	199	182	259	322
s_6	A2M	709	764	803	726	830	848	677	722	710	777	935	674	637	776	725	861	1025	791	762	784	876	859
s_7	A2M	276	275	248	203	230	270	382	265	312	339	291	343	272	298	115	132	116	234	206	276	231	130
s_8	A2M	170	216	122	105	102	87	179	206	125	109	102	169	121	125	88	71	99	134	83	146	101	55
s_9	NAT1	371	415	396	412	770	610	338	336	249	457	459	317	370	368	354	316	361	308	261	690	394	378
s_10	NAT1	533	443	398	312	400	367	456	400	384	344	487	420	449	541	452	479	679	515	563	711	633	707
s_11	NAT1	335	364	268	340	374	444	299	267	343	352	284	261	290	204	223	136	142	251	200	246	146	136
s_12	NAT1	595	600	677	818	641	623	633	698	696	850	813	719	671	689	723	634	658	644	825	681	682	741
s_13	NAT2	235	326	198	181	199	217	274	299	295	292	245	286	211	217	132	184	120	251	306	211	232	167
s_14	NAT2	299	307	440	346	230	186	322	375	367	491	359	311	327	369	273	179	325	294	282	252	236	249
s_15	NAT2	630	589	661	512	608	385	692	562	654	722	667	666	678	708	723	746	813	737	699	962	1244	1578
s_16	NAT2	637	780	809	727	998	1675	756	807	871	820	1028	831	853	1270	1346	1524	1791	924	1254	1508	1404	1802
s_17	SERPINA3	118	132	203	171	85	100	155	133	158	139	244	170	132	149	194	124	202	192	100	148	107	119
s_18	SERPINA3	606	637	683	658	526	578	641	628	601	768	728	739	765	886	1020	1202	1250	743	953	937	1258	1258
s_19	SERPINA3	360	341	385	361	387	415	348	430	457	419	504	431	440	564	531	491	553	380	589	431	573	606
s_20	SERPINA3	298	271	289	199	195	188	292	265	226	445	288	299	260	380	218	276	152	325	224	169	207	183
s_21	AADAC	523	599	559	591	558	282	495	522	389	441	535	461	547	776	992	1260	1407	520	632	977	928	1113
s_22	AADAC	452	364	500	537	617	810	472	398	401	586	518	417	343	299	346	297	256	334	264	350	292	227
s_23	AADAC	165	165	233	239	147	291	189	188	190	213	263	181	194	300	189	280	406	179	265	368	333	409
s_24	AADAC	345	282	318	219	208	251	292	277	339	319	387	298	318	381	299	324	324	290	360	366	370	451
s_25	AAMP	796	670	663	451	467	245	763	589	602	413	534	742	635	634	476	349	458	555	477	444	489	342
s_26	AAMP	293	204	303	116	194	121	213	277	313	296	413	241	279	342	431	455	525	210	271	396	293	521
s_27	AAMP	396	273	284	188	214	217	381	210	209	222	220	323	427	297	360	403	370	374	392	330	283	276
s_28	AAMP	272	204	144	193	350	248	259	273	212	297	297	166	165	139	117	63	77	199	97	50	108	94
s_29	AANAT	148	184	164	170	136	108	177	143	195	210	269	142	124	49	64	116	51	105	118	184	120	143
s_30	AANAT	948	976	1005	610	901	952	997	949	884	1062	1075	844	790	637	622	686	723	801	734	719	727	702
s_31	AANAT	440	543	459	516	386	465	542	580	584	526	623	512	416	481	521	782	712	521	534	774	520	654
s_32	AANAT	1126	1244	1128	1095	975	726	1241	1173	1176	1323	1512	1082	1059	820	962	970	1103	1178	966	1130	992	891
s_33	AARS	798	674	450	482	531	393	626	544	456	322	461	815	531	575	412	251	301	544	499	311	263	262
s_34	AARS	787	336	302	278	206	114	328	283	141	122	142	765	346	240	124	106	82	380	415	120	161	154
s_35	AARS	1079	506	562	552	460	453	682	512	418	517	459	1017	567	507	377	407	380	643	600	578	1016	1320
s_36	AARS	686	587	522	546	451	369	641	604	558	695	692	794	619	628	792	888	1046	704	671	612	942	867
s_37	ABAT	146	201	163	84	123	80	208	137	150	179	154	187	170	108	136	94	79	172	116	57	80	42
s_38	ABAT	177	188	232	172	199	90	166	201	187	251	231	187	132	186	172	168	216	190	143	155	291	179
s_39	ABAT	554	701	614	429	512	442	532	600	533	407	675	507	620	684	514	796	780	664	762	584	642	595
s_40	ABAT	256	264	244	243	158	182	271	206	176	240	283	234	247	261	242	373	272	243	263	371	269	278
s_41	ABCA1	612	627	627	578	367	468	560	505	538	571	619	490	541	647	686	832	830	523	608	528	560	554
s_42	ABCA1	256	278	211	247	242	274	229	211	226	292	275	222	205	230	271	331	220	296	207	221	293	214
s_43	ABCA1	149	130	101	119	87	69	172	125	107	186	126	117	123	138	149	143	143	113	96	94	116	90
s_44	ABCA1	219	274	215	152	168	170	261	205	317	289	251	229	294	316	233	202	315	256	252	311	251	259
s_45	ABCA2	584	575	551	483	608	392	578	594	551	458	534	576	691	610	504	472	481	639	650	921	727	595
s_46	ABCA2	153	135	117	102	162	60	125	127	137	98	175	119	148	164	221	98	185	135	122	110	156	75
s_47	ABCA2	294	361	361	391	239	146	424	409	401	410	475	433	322	326	406	344	386	441	324	158	290	298
s_48	ABCA2	299	278	210	397	196	277	265	264	289	348	298	248	292	214	204	137	189	254	220	248	169	164
s_49	ABCA3	844	783	799	729	550	421	871	806	669	761	750	867	768	966	1013	1301	1491	846	777	776	1389	1615
s_50	ABCA3	235	255	253	330	283	261	193	217	175	330	251	224	278	202	239	237	206	218	318	316	245	284
s_51	ABCA3	811	925	987	1137	1386	1456	904	946	995	1059	1110	724	787	1029	892	1137	1151	838	905	912	1049	923
s_52	ABCA3	238	398	270	460	377	499	268	337	334	486	376	229	296	271	235	189	186	330	217	247	222	138
s_53	ABCB7	92	104	37	71	59	119	65	89	70	94	87	79	65	76	77	67	16	68	71	77	21	23
s_54	ABCB7	801	529	469	485	266	177	644	502	363	255	366	690	546	401	257	156	84	606	433	449	207	128
s_55	ABCB7	206	270	256	247	174	174	178	150	117	166	211	195	245	232	166	153	147	160	165	167	193	116
s_56	ABCB7	269	149	256	150	117	56	254	212	150	129	80	222	184	109	72	71	28	141	157	106	86	58
s_57	ABCF1	496	201	166	186	221	94	284	215	236	122	156	528	257	180	144	69	71	294	175	153	108	81
s_58	ABCF1	568	492	366	303	245	250	497	338	331	178	352	739	443	469	402	435	430	542	456	523	399	562
s_59	ABCF1	377	250	207	195	136	155	231	229	157	142	145	294	194	126	117	43	61	211	163	55	80	46
s_60	ABCF1	329	245	306	108	131	208	266	227	247	207	166	430	281	262	206	190	128	373	272	173	193	76
s_61	ABCA4	265	196	221	272	186	113	294	228	209	335	250	270	286	259	166	89	116	248	322	339	260	158
s_62	ABCA4	104	75	84	95	51	85	72	113	76	86	74	85	61	64	35	48	27	73	70	46	21	28
s_63	ABCA4	278	224	205	150	174	130	304	258	291	222	226	321	261	259	297	298	229	276	285	281	182	131
s_64	ABCA4	307	237	113	175	167	204	225	256	177	209	162	261	177	179	122	53	31	248	162	265	101	106
s_65	ABL1	461	348	408	334	275	354	419	498	376	293	361	400	379	349	320	344	428	465	354	583	392	402
s_66	ABL1	434	343	268	342	255	346	359	339	389	388	331	456	336	380	333	244	257	467	356	365	288	301
s_67	ABL1	678	643	663	697	724	809	648	628	509	840	730	601	673	678	812	847	891	773	765	726	828	873
s_68	ABL1	836	928	1014	854	952	854	768	850	817	935	1034	835	767	803	754	744	658	826	800	739	877	1016
s_69	AOC1	287	186	165	191	218	145	215	245	242	211	332	187	183	123	105	77	89	169	153	182	114	83
s_70	AOC1	195	202	194	129	99	146	237	197	170	153	229	171	274	189	219	289	269	247	273	217	238	226
s_71	AOC1	342	338	271	274	327	228	413	362	314	353	334	293	296	201	154	95	128	214	202	297	200	121
s_72	AOC1	294	213	107	228	177	220	248	234	342	639	268	228	269	334	435	469	659	283	330	374	496	608
s_73	ABL2	422	535	558	431	449	295	454	569	558	479	559	491	538	728	575	619	694	580	759	501	687	571
s_74	ABL2	203	140	186	111	183	106	195	179	140	139	178	174	127	144	149	95	171	174	135	177	171	99
s_75	ABL2	366	280	341	270	340	470	316	311	331	318	429	283	344	414	411	526	553	352	489	451	640	841
s_76	ABL2	148	129	177	124	124	133	157	179	210	165	189	144	187	192	199	204	198	130	241	244	354	251
s_77	ABO	351	410	423	331	488	457	436	376	376	372	446	342	355	300	313	123	236	382	370	254	226	207
s_78	ABO	448	344	333	405	254	286	407	387	382	406	482	539	566	513	501	535	661	474	581	481	408	404
s_79	ABO	378	427	397	374	341	266	388	421	368	444	377	293	279	216	271	347	551	370	342	486	571	632
s_80	ABO	615	639	687	734	828	699	532	654	525	613	782	493	603	576	616	674	796	645	564	680	618	672
s_81	ABR	582	593	545	606	453	496	556	627	651	600	594	614	560	519	647	649	742	485	484	600	498	485
s_82	ABR	338	235	200	250	324	186	265	287	265	207	261	205	311	236	378	343	412	332	266	393	409	457
s_83	ABR	399	318	403	347	334	216	342	310	325	392	392	339	369	325	366	376	386	334	452	368	673	607
s_84	ABR	246	211	188	250	254	122	263	293	228	355	314	293	298	340	232	224	156	196	232	217	192	88
s_85	ACAA1	112	125	111	148	92	55	126	115	118	106	87	122	162	115	63	101	79	124	115	99	44	83
s_86	ACAA1	256	310	257	280	326	221	332	343	320	232	339	349	348	276	313	356	300	312	476	452	319	234
s_87	ACAA1	466	458	426	461	446	451	491	470	455	502	544	497	475	562	503	591	477	397	459	387	384	286
s_88	ACAA1	268	270	249	412	180	196	254	267	209	333	220	213	297	297	407	401	479	369	413	467	388	339
s_89	ACACA	673	530	392	349	204	188	602	499	409	544	266	625	534	353	238	146	145	459	336	198	206	157
s_90	ACACA	586	386	385	382	245	302	477	364	311	270	439	530	387	394	302	131	129	455	228	187	161	140
s_91	ACACA	510	489	331	444	315	229	374	363	341	314	339	458	431	314	364	223	287	337	392	312	455	464
s_92	ACACA	296	206	193	200	82	80	238	247	180	199	148	327	174	164	155	141	111	218	160	115	100	53
s_93	ACACB	114	159	153	208	138	117	146	138	198	212	143	187	172	220	242	350	276	190	265	259	285	291
s_94	ACACB	480	485	512	475	522	486	528	520	503	556	741	565	508	391	442	439	455	595	589	585	513	531
s_95	ACACB	283	297	333	382	291	259	294	287	324	492	354	340	342	464	348	280	257	349	399	294	290	415
s_96	ACACB	197	110	157	217	177	222	190	239	156	208	209	137	270	259	364	477	541	235	330	378	295	350
s_97	ACADL	140	115	119	91	92	224	115	123	140	66	79	106	114	69	66	137	79	133	94	156	123	225
s_98	ACADL	534	437	515	541	574	911	433	462	487	518	555	520	408	400	271	355	283	418	461	348	338	218
s_99	ACADL	268	222	309	322	239	355	267	296	249	361	236	317	259	384	339	398	384	352	337	360	379	294
s_100	ACADL	344	308	296	364	505	366	352	310	430	342	306	258	267	272	174	117	117	304	221	175	164	181
s_101	ACADM	333	273	232	300	225	103	265	281	300	136	258	319	248	370	169	185	141	233	259	114	167	97
s_102	ACADM	602	712	846	571	762	973	734	715	834	933	856	587	551	601	550	540	639	623	614	437	591	526
s_103	ACADM	169	212	191	117	221	237	178	145	176	120	152	125	179	117	128	111	122	161	105	75	85	84
s_104	ACADM	440	425	500	288	337	283	466	473	425	396	681	371	371	470	349	379	334	397	452	541	342	286
s_105	ACADS	929	978	1193	1130	1219	1388	1087	1192	1178	962	1428	857	900	919	782	629	801	984	1184	801	1035	943
s_106	ACADS	670	564	440	434	365	300	569	498	583	507	457	539	580	375	404	434	339	497	467	435	378	374
s_107	ACADS	519	609	548	396	355	459	471	564	519	516	592	392	465	283	405	354	340	460	346	310	256	279
s_108	ACADS	220	226	207	271	189	322	212	246	267	448	345	259	211	202	212	155	131	235	140	140	138	68
s_109	ACADSB	376	384	364	464	290	387	322	284	302	265	314	371	260	254	218	205	122	323	196	268	222	88
s_110	ACADSB	149	117	155	187	208	93	127	158	184	144	227	160	136	108	123	97	132	133	101	163	129	67
s_111	ACADSB	211	199	330	214	191	251	204	262	256	371	303	193	263	183	290	148	209	178	189	224	207	155
s_112	ACADSB	503	548	679	755	945	1025	449	533	546	514	692	489	457	587	552	577	572	485	534	452	476	636
s_113	ACADVL	490	475	478	333	424	321	393	483	455	488	492	355	510	547	591	390	503	395	401	442	435	318
s_114	ACADVL	104	47	85	55	90	39	28	106	67	56	74	63	69	111	60	37	40	73	8	18	60	34
s_115	ACADVL	321	140	277	217	226	262	208	189	186	220	241	197	189	153	82	98	112	188	182	180	112	83
s_116	ACADVL	143	170	299	219	155	128	295	227	283	201	202	265	237	228	315	307	289	261	233	242	256	177
s_117	ACAT1	61	38	93	32	81	41	67	61	29	112	50	51	30	44	15	14	9	54	23	2	17	0
s_118	ACAT1	91	114	58	56	59	44	112	130	82	65	182	114	106	63	61	16	14	87	78	64	37	34
s_119	ACAT1	761	794	812	750	803	704	686	747	959	670	1074	748	651	1099	1136	1916	1298	749	918	972	897	1218
s_120	ACAT1	487	516	667	497	511	544	579	613	609	626	679	671	687	652	737	745	680	697	791	669	715	874
s_121	ACAT2	178	221	197	195	148	130	169	189	226	135	162	117	193	295	303	299	376	185	134	259	211	219
s_122	ACAT2	296	249	242	284	371	383	325	300	209	311	280	196	261	328	337	381	374	266	256	318	200	144
s_123	ACAT2	342	347	266	263	271	325	343	322	413	369	402	373	223	206	187	70	120	220	207	206	156	115
s_124	ACAT2	335	330	363	394	511	377	447	379	393	356	479	395	372	388	454	631	543	384	370	349	446	565
s_125	ASIC2	944	856	818	754	721	719	795	702	786	625	815	760	724	690	604	581	471	859	619	506	538	629
s_126	ASIC2	228	218	210	306	308	217	185	233	192	195	250	172	176	168	91	123	75	181	166	153	105	43
s_127	ASIC2	456	439	469	393	470	340	473	437	381	506	472	453	308	375	296	231	237	421	332	440	218	266
s_128	ASIC2	561	614	540	468	400	536	645	571	576	659	745	618	450	490	373	440	323	548	437	327	380	438
s_129	ASIC1	574	534	300	531	485	547	476	493	668	619	732	630	573	582	442	373	342	569	530	602	430	515
s_130	ASIC1	318	275	255	157	209	51	199	247	202	237	203	355	480	622	866	1250	1412	376	399	899	967	1092
s_131	ASIC1	722	588	704	706	624	404	613	642	663	740	723	637	565	448	475	376	445	602	568	587	412	356
s_132	ASIC1	282	299	383	345	389	565	327	326	379	374	463	321	226	240	277	268	170	271	192	292	287	249
s_133	ACHE	331	294	261	362	432	448	310	258	215	148	259	356	263	215	196	190	132	345	405	140	178	161
s_134	ACHE	266	279	304	367	321	472	257	251	313	282	337	167	167	199	125	104	99	145	168	143	130	65
s_135	ACHE	175	160	199	241	199	207	164	228	209	189	231	169	148	109	83	17	46	154	130	104	63	71
s_136	ACHE	290	265	227	296	160	287	287	301	331	332	324	244	269	281	199	238	244	276	253	275	216	112
s_137	ACLY	92	32	38	102	49	3	74	95	40	56	60	108	91	171	117	165	94	120	95	86	89	45
s_138	ACLY	241	261	225	242	136	113	194	222	189	242	220	223	236	208	119	83	61	229	121	81	126	92
s_139	ACLY	353	240	285	160	257	217	271	284	271	310	310	354	364	257	195	131	121	281	287	200	157	176
s_140	ACLY	146	178	134	121	76	83	109	118	104	61	124	149	123	143	57	31	34	118	79	127	47	24
s_141	ACO1	140	205	163	126	187	61	147	132	174	119	211	137	164	237	289	372	375	206	282	502	499	682
s_142	ACO1	273	304	329	350	358	390	370	364	368	377	445	362	445	501	616	778	1361	409	572	859	1923	2095
s_143	ACO1	290	303	304	342	284	323	299	303	314	368	348	290	272	318	333	355	441	281	351	456	448	634
s_144	ACO1	96	120	206	92	95	180	111	107	97	79	159	150	94	143	99	205	192	132	88	168	158	136
s_145	ACR	445	444	412	319	429	381	394	370	456	298	501	463	476	554	578	736	857	459	387	833	634	810
s_146	ACR	318	262	289	306	198	276	279	280	247	300	265	363	240	275	171	264	194	238	219	241	197	136
s_147	ACR	396	430	395	422	510	438	371	416	393	355	480	293	350	388	324	216	248	247	323	215	265	341
s_148	ACR	31	51	20	29	31	15	26	26	23	10	24	34	23	8	9	11	4	28	15	0	10	1
s_149	ACO2	1195	1142	1080	1070	1065	840	1179	1273	1111	1285	1213	1047	1185	887	827	816	732	1100	1070	1036	840	864
s_150	ACO2	555	485	561	455	470	440	576	515	549	699	719	516	540	677	603	489	676	563	520	685	691	490
s_151	ACO2	593	526	553	615	571	400	544	590	489	568	695	516	545	392	488	396	418	549	400	530	636	564
s_152	ACO2	15	28	18	32	12	55	30	23	4	24	15	15	29	13	15	0	11	24	22	3	9	11
s_153	ACOX1	160	204	133	132	142	122	199	197	220	183	196	248	241	398	289	300	251	240	338	132	198	125
s_154	ACOX1	660	628	638	597	665	457	638	594	586	584	768	681	592	618	590	504	464	769	536	622	597	557
s_155	ACOX1	397	355	349	451	332	347	371	399	420	331	461	405	458	331	482	488	407	463	453	322	466	410
s_156	ACOX1	296	336	377	354	272	262	337	391	310	397	464	442	326	377	322	452	320	342	286	339	267	290
s_157	ACP1	34	36	74	126	106	75	44	39	60	61	64	111	52	34	40	6	21	37	26	4	20	9
s_158	ACP1	133	150	89	165	95	118	113	116	97	93	83	169	109	130	57	74	38	93	125	181	35	81
s_159	ACP1	699	757	735	870	799	664	852	785	663	870	762	819	778	908	776	827	865	871	769	859	692	726
s_160	ACP1	148	148	164	139	164	155	155	208	165	127	412	233	257	212	284	142	173	187	224	131	117	132
s_161	ACP2	87	76	52	39	125	13	64	67	93	59	87	68	75	63	13	14	23	40	52	62	29	22
s_162	ACP2	173	187	150	212	153	125	204	200	192	220	213	164	204	186	304	150	317	250	218	124	337	188
s_163	ACP2	299	305	286	342	366	425	329	339	372	349	481	325	323	261	260	180	200	430	357	385	391	500
s_164	ACP2	480	525	537	478	578	294	567	430	449	513	590	562	457	583	428	466	513	527	704	665	646	691
s_165	ACP5	445	334	450	345	419	395	437	506	409	452	620	460	508	397	498	475	411	468	500	762	525	552
s_166	ACP5	758	731	766	942	992	991	693	797	719	853	1060	629	680	727	740	791	649	677	780	666	777	733
s_167	ACP5	672	716	617	567	504	259	774	774	617	635	846	837	651	553	604	447	512	756	673	518	486	386
s_168	ACP5	340	392	379	398	361	265	337	378	379	394	435	367	352	364	535	532	585	303	350	344	417	446
s_169	ACPP	636	628	693	602	509	758	615	597	602	595	711	748	572	518	509	397	347	581	694	578	443	438
s_170	ACPP	493	423	438	519	494	748	481	396	417	537	594	408	436	402	563	601	791	365	474	584	721	952
s_171	ACPP	439	468	494	524	416	470	484	454	512	568	551	568	551	401	504	422	421	611	621	525	640	518
s_172	ACPP	655	530	597	757	706	540	599	633	650	720	788	698	762	851	1073	1339	1352	719	701	1345	1021	1320
s_173	ACRV1	124	155	114	150	149	126	147	135	164	176	89	137	94	92	117	151	158	86	103	174	66	29
s_174	ACRV1	465	365	391	452	482	515	418	435	446	435	491	465	499	713	750	1347	1468	577	810	1081	1521	1808
s_175	ACRV1	203	221	246	342	227	180	256	240	185	266	255	227	251	384	397	307	452	207	249	246	385	374
s_176	ACRV1	163	222	294	152	221	168	252	261	237	262	416	231	262	300	195	273	378	188	187	334	381	413
s_177	ACTA1	116	174	166	211	166	147	173	172	110	157	218	112	144	180	103	112	190	161	158	163	208	111
s_178	ACTA1	277	343	205	233	179	118	200	174	178	120	181	217	187	161	99	132	108	192	125	178	100	81
s_179	ACTA1	173	134	160	104	93	66	106	114	106	116	109	157	115	75	119	41	62	104	87	71	48	47
s_180	ACTA1	591	548	700	449	508	408	605	514	554	637	721	675	508	505	560	389	511	547	781	1029	877	1172
s_181	ACTA2	292	222	284	353	263	205	274	253	295	264	320	333	291	323	386	381	349	289	249	207	317	224
s_182	ACTA2	362	262	223	271	260	193	334	282	258	338	428	216	261	268	331	360	252	361	372	421	257	309
s_183	ACTA2	334	490	309	211	401	283	285	442	472	443	420	371	353	355	345	294	282	340	237	404	257	262
s_184	ACTA2	261	280	365	348	221	283	246	299	209	140	350	268	196	265	178	118	121	219	253	124	256	185
s_185	ACTB	569	449	380	259	201	259	366	426	391	340	354	503	441	377	319	288	223	413	332	209	217	186
s_186	ACTB	262	265	211	307	161	94	272	232	227	355	272	191	213	177	148	95	46	186	191	96	92	78
s_187	ACTB	421	300	246	396	207	241	336	318	289	259	287	345	336	267	249	170	158	338	318	164	206	193
s_188	ACTB	599	478	432	390	370	235	472	294	425	408	458	593	584	635	464	583	511	485	459	548	370	359
s_189	ACTC1	517	428	669	613	644	603	470	604	614	705	773	515	357	424	475	415	460	465	509	492	538	447
s_190	ACTC1	279	299	382	273	157	108	293	275	227	276	284	269	386	348	296	391	366	332	278	324	379	326
s_191	ACTC1	595	666	681	882	549	624	594	622	622	559	766	641	791	831	966	1236	963	778	786	1040	814	949
s_192	ACTC1	505	489	461	447	469	501	368	434	485	608	525	395	407	476	465	501	501	474	467	463	462	397
s_193	ACTG1	685	658	606	451	357	341	631	624	585	756	673	609	680	719	826	703	739	576	944	563	934	942
s_194	ACTG1	298	184	228	167	202	163	254	201	284	167	156	279	205	260	169	79	100	259	152	227	140	95
s_195	ACTG1	217	195	179	122	164	196	286	211	177	112	206	187	239	202	176	174	210	252	277	231	137	137
s_196	ACTG1	222	264	242	242	154	235	298	300	193	250	190	271	322	370	325	381	427	322	291	302	362	320
s_197	ACTG2	737	732	1051	643	1036	1057	853	883	919	929	991	791	748	842	617	660	761	748	507	627	703	592
s_198	ACTG2	627	771	723	554	506	521	669	682	634	570	677	691	541	675	663	536	680	667	628	567	596	627
s_199	ACTG2	1661	1702	1430	1691	1438	1811	1742	1654	1864	1625	1816	1572	1605	1682	1635	1690	2082	1526	1418	1468	1693	1687
s_200	ACTG2	923	966	1060	1060	899	834	945	1076	1022	1024	1463	1111	1062	1067	1024	1115	1106	1143	1087	1426	1097	1052
s_201	ACTN4	280	374	391	348	213	309	277	333	356	547	462	431	367	335	352	224	335	431	450	258	383	341
s_202	ACTN4	451	382	534	562	458	304	435	430	548	605	677	523	503	493	481	581	619	520	615	518	720	582
s_203	ACTN4	377	425	345	286	270	326	357	322	413	308	427	362	478	611	652	953	1009	427	596	1014	889	1228
s_204	ACTN4	335	377	331	238	195	96	278	301	240	240	267	362	382	394	706	587	848	354	360	436	453	541
s_205	ACTL6A	623	509	517	429	491	391	563	529	560	513	562	595	477	408	334	321	416	548	507	399	504	313
s_206	ACTL6A	329	267	145	139	71	36	325	227	149	155	166	299	218	173	101	36	81	312	124	88	95	108
s_207	ACTL6A	2050	1916	1850	1967	1859	1823	2166	2060	2089	2236	2308	1786	2103	2324	2072	2543	2467	2009	2007	2358	2749	2854
s_208	ACTL6A	356	487	429	332	404	495	376	351	462	500	304	441	430	398	286	252	219	356	329	330	265	222
s_209	ACTN1	246	224	183	294	240	164	240	242	285	355	264	368	307	475	539	500	737	352	318	306	325	271
s_210	ACTN1	1115	1028	1414	1295	1284	1442	1366	1247	1188	1732	1540	1188	1130	1159	1245	1349	1309	1137	1298	1222	1340	1261
s_211	ACTN1	103	152	149	241	178	300	166	176	204	169	224	137	243	139	130	133	130	157	171	132	89	139
s_212	ACTN1	257	254	337	387	411	414	252	332	321	261	310	214	239	306	346	296	305	221	184	260	230	282
s_213	ACTN2	250	207	272	209	313	197	274	222	185	137	224	226	266	228	249	324	428	223	338	351	469	533
s_214	ACTN2	282	271	325	260	298	297	283	263	308	335	315	322	250	281	270	206	331	279	317	432	481	469
s_215	ACTN2	355	199	309	243	395	278	219	309	294	214	427	302	359	199	234	272	253	284	196	218	170	153
s_216	ACTN2	378	349	531	797	599	564	414	388	482	459	477	523	329	384	273	289	329	422	377	364	406	352
s_217	ACTN3	764	808	652	622	731	714	811	758	771	1016	710	805	674	817	754	816	862	788	593	764	775	694
s_218	ACTN3	174	131	142	204	157	36	175	161	125	233	175	300	231	277	258	165	346	244	200	255	296	238
s_219	ACTN3	197	261	285	169	197	225	232	205	280	255	230	286	239	239	189	233	262	306	269	372	360	358
s_220	ACTN3	212	244	159	202	196	227	246	205	238	132	256	221	236	219	215	357	228	293	346	213	281	269
s_221	ACVR1	595	429	581	629	617	494	546	561	583	592	671	596	619	691	597	464	533	595	473	643	444	374
s_222	ACVR1	320	306	294	402	398	290	341	269	298	333	350	337	408	391	485	591	603	323	568	367	466	483
s_223	ACVR1	139	241	193	218	202	216	180	195	210	166	238	206	114	129	200	163	134	181	194	164	135	120
s_224	ACVR1	328	393	379	429	386	332	282	305	326	315	549	367	309	214	158	225	156	242	256	147	156	177
s_225	ACVR1B	184	169	189	105	127	236	197	206	197	220	168	252	164	125	76	113	73	185	210	128	132	135
s_226	ACVR1B	326	494	380	450	374	453	351	331	447	368	403	351	393	380	354	229	257	409	268	255	301	302
s_227	ACVR1B	150	132	248	224	226	74	173	159	161	86	173	115	168	180	278	142	249	206	136	244	251	197
s_228	ACVR1B	148	99	127	61	47	147	153	171	178	121	140	211	118	172	171	174	129	174	186	129	281	342
s_229	ACVR2A	652	549	565	463	471	508	564	570	548	523	534	694	648	584	477	563	567	653	551	568	641	760
s_230	ACVR2A	449	495	511	394	400	460	489	501	449	400	436	515	367	305	196	273	319	435	422	414	472	486
s_231	ACVR2A	87	83	53	67	67	53	57	66	43	126	80	69	92	40	42	41	27	54	54	103	49	47
s_232	ACVR2A	756	669	715	825	595	511	662	634	737	641	640	684	611	671	722	698	792	646	762	575	417	458
s_233	ACVR2B	368	390	359	451	538	532	426	387	433	226	379	392	352	301	326	426	302	315	291	355	272	238
s_234	ACVR2B	175	181	122	232	159	162	191	217	254	264	212	215	234	173	184	240	212	186	155	131	223	122
s_235	ACVR2B	349	373	442	528	411	583	403	399	422	370	412	424	453	335	390	416	388	460	602	423	330	226
s_236	ACVR2B	170	156	112	144	68	98	162	128	132	227	209	159	102	45	87	53	42	150	179	119	72	90
s_237	ACVRL1	59	22	73	71	79	42	58	90	87	133	87	110	118	106	153	173	249	119	74	100	211	215
s_238	ACVRL1	530	559	455	549	459	531	467	499	595	565	631	566	431	499	458	269	290	499	479	503	359	303
s_239	ACVRL1	358	464	407	536	309	377	440	385	409	429	395	365	285	223	172	180	122	324	167	119	151	147
s_240	ACVRL1	239	318	295	211	254	294	259	342	273	247	331	387	348	363	228	241	219	279	250	296	218	233
s_241	ACY1	618	600	637	512	721	509	557	594	675	897	675	512	539	508	418	495	436	536	567	463	484	355
s_242	ACY1	351	367	362	435	378	375	394	270	412	304	368	434	374	336	367	251	248	416	378	249	355	287
s_243	ACY1	404	339	466	320	378	414	432	454	544	456	493	331	418	321	233	276	421	369	387	378	399	320
s_244	ACY1	361	373	487	241	378	244	368	358	428	380	463	362	335	323	359	319	266	242	344	234	217	191
s_245	ACYP1	558	663	645	672	756	618	531	634	686	868	784	501	570	596	611	460	482	648	703	897	845	1103
s_246	ACYP1	347	289	265	209	183	131	237	278	314	300	395	281	266	253	308	355	240	266	307	257	206	197
s_247	ACYP1	238	214	208	271	375	390	279	233	371	396	279	306	218	181	159	223	176	252	224	283	199	206
s_248	ACYP1	310	290	359	496	582	808	253	390	331	351	409	306	325	250	308	317	224	349	388	504	418	415
s_249	ACYP2	359	355	420	315	396	392	439	415	372	359	458	349	379	502	289	288	260	338	275	535	305	258
s_250	ACYP2	368	437	416	585	536	735	417	403	467	443	563	238	313	193	260	171	222	278	207	226	182	86
s_251	ACYP2	613	771	671	815	786	804	686	650	744	886	849	695	591	684	672	560	514	754	919	818	697	814
s_252	ACYP2	574	533	464	590	361	289	517	519	574	594	661	573	565	707	464	551	589	549	591	568	697	722
s_253	ADA	533	515	456	355	439	403	519	522	604	431	590	434	418	393	417	361	270	449	273	181	373	493
s_254	ADA	496	488	564	661	439	578	597	555	403	509	620	515	532	478	510	480	447	578	504	766	538	469
s_255	ADA	123	133	157	167	97	58	116	69	148	162	102	160	142	140	113	150	185	170	149	186	184	189
s_256	ADA	259	170	151	162	205	51	210	235	206	191	249	208	246	308	507	478	588	296	362	549	598	604
s_257	ADAM8	956	966	940	1122	864	939	1100	1067	1055	997	1376	1102	1126	1164	1337	1170	1187	1045	1266	1207	1201	1254
s_258	ADAM8	306	472	426	360	285	235	293	342	346	500	449	308	343	369	405	444	465	336	304	210	419	579
s_259	ADAM8	141	144	108	78	81	64	130	89	154	162	275	152	156	186	231	107	141	177	149	235	172	169
s_260	ADAM8	244	210	154	402	237	97	235	183	172	294	312	258	240	168	112	104	161	203	172	145	112	81
s_261	ADAM10	144	118	182	113	144	95	164	113	133	162	186	151	105	123	94	71	60	168	86	126	69	90
s_262	ADAM10	224	307	264	310	224	167	292	265	292	304	500	304	286	337	232	238	230	280	300	342	390	329
s_263	ADAM10	244	239	227	259	152	107	209	252	196	197	349	136	221	171	131	94	115	186	181	192	114	99
s_264	ADAM10	72	69	51	86	57	99	70	58	83	71	99	86	70	95	48	67	41	71	79	25	37	47
s_265	ADAR	199	231	263	180	134	74	257	156	170	186	192	319	255	259	212	140	152	232	317	188	128	150
s_266	ADAR	121	147	102	71	121	42	124	130	100	92	64	151	92	159	146	113	95	146	144	263	121	167
s_267	ADAR	425	348	373	314	186	312	380	307	234	332	348	420	433	338	331	341	243	452	188	371	243	199
s_268	ADAR	225	151	148	212	195	186	204	142	176	77	176	257	248	182	254	132	237	202	291	247	254	289
s_269	ADARB1	379	467	427	428	308	317	412	404	335	531	510	372	309	361	332	288	327	405	461	258	334	258
s_270	ADARB1	294	280	294	223	315	412	328	347	248	339	256	356	280	227	245	236	303	254	237	181	303	235
s_271	ADARB1	1000	1131	1032	857	966	862	1030	977	975	1083	1191	1124	1009	898	1100	996	923	1040	917	923	919	823
s_272	ADARB1	869	775	659	611	827	856	786	858	732	908	776	921	897	910	788	790	890	769	748	848	666	569
s_273	ADARB2	294	373	344	194	397	351	327	301	371	348	413	368	342	262	179	149	165	390	427	190	273	162
s_274	ADARB2	442	460	446	295	407	340	432	401	347	469	477	385	450	421	665	452	498	439	463	376	324	373
s_275	ADARB2	712	743	753	677	667	442	680	723	794	868	878	779	689	701	737	561	693	762	734	680	549	591
s_276	ADARB2	133	243	148	247	174	185	188	179	137	232	167	170	213	190	328	378	509	233	279	242	511	447
s_277	ADCY1	481	446	448	543	356	338	458	437	545	512	660	493	481	489	571	382	378	426	571	606	449	324
s_278	ADCY1	535	590	581	624	461	437	680	414	436	416	449	671	632	654	836	914	1028	746	831	665	981	1180
s_279	ADCY1	659	517	480	600	641	641	599	596	628	585	633	578	742	638	950	1112	1424	683	787	1262	1884	2765
s_280	ADCY1	396	409	575	576	567	598	442	474	586	628	620	447	365	261	239	188	218	437	336	334	270	203
s_281	ADCY2	502	641	527	547	574	608	542	530	495	476	642	526	532	621	547	506	484	471	773	598	569	732
s_282	ADCY2	449	379	414	552	426	390	506	456	499	452	572	443	500	507	526	472	415	483	477	520	602	507
s_283	ADCY2	505	510	603	479	539	483	527	502	606	494	513	432	516	503	448	427	468	443	514	303	414	479
s_284	ADCY2	213	202	203	252	127	117	203	228	307	250	201	165	280	372	256	203	247	233	214	189	191	136
s_285	ADCY3	385	408	470	322	377	393	431	493	393	550	414	385	407	398	351	328	329	381	307	201	227	171
s_286	ADCY3	438	339	398	399	383	184	365	342	319	277	394	390	436	343	317	308	296	424	469	485	329	379
s_287	ADCY3	408	412	322	295	350	259	415	459	369	486	484	393	318	413	236	252	299	408	295	289	262	171
s_288	ADCY3	1	0	0	0	0	0	3	0	0	0	0	0	0	0	6	0	0	0	0	0	0	0
s_289	ADCY5	209	200	288	111	123	150	120	222	217	185	310	140	228	240	214	243	193	196	155	127	160	147
s_290	ADCY5	141	136	120	157	63	101	135	139	187	99	137	175	234	179	196	153	192	199	245	257	189	245
s_291	ADCY5	352	281	248	238	170	241	265	180	185	375	219	312	296	374	331	376	400	275	330	192	243	150
s_292	ADCY5	484	599	578	399	403	483	518	455	485	577	697	588	558	541	572	772	821	454	512	455	621	707
s_293	ADCY6	1002	874	766	756	782	522	939	1023	862	896	1078	1158	1179	1232	1718	1609	1879	1168	1331	1811	1528	1469
s_294	ADCY6	455	315	407	409	356	217	378	479	406	601	476	482	370	327	315	197	213	346	271	416	230	188
s_295	ADCY6	162	113	129	109	111	75	177	113	195	160	140	92	89	42	43	33	25	117	93	34	19	38
s_296	ADCY6	304	278	191	106	248	139	252	234	241	220	213	353	292	301	209	312	272	322	376	231	216	227
s_297	ADCY7	373	336	334	257	324	356	350	301	381	418	580	348	435	438	474	549	567	440	416	605	598	412
s_298	ADCY7	185	212	189	128	216	223	197	222	217	197	221	191	232	267	302	268	278	260	234	182	231	212
s_299	ADCY7	99	129	111	90	130	18	108	142	94	197	243	72	102	79	167	56	106	78	71	86	58	56
s_300	ADCY7	516	425	464	606	673	980	423	476	477	653	616	421	417	432	309	277	216	361	417	229	261	129
s_301	ADCY8	268	237	254	219	262	188	246	198	264	241	170	297	218	200	160	97	120	225	240	209	198	152
s_302	ADCY8	433	510	599	438	514	257	402	582	496	537	610	566	515	510	460	183	306	442	497	290	334	395
s_303	ADCY8	317	242	218	215	204	338	291	249	206	319	233	341	317	347	336	246	269	292	290	332	245	256
s_304	ADCY8	334	244	270	286	279	318	381	328	292	368	287	389	381	349	289	436	490	286	389	392	400	328
s_305	ADCY9	622	611	657	650	642	607	621	677	674	818	841	683	814	841	666	679	579	644	779	577	649	618
s_306	ADCY9	515	457	430	389	413	496	453	486	548	495	562	522	468	450	576	388	365	467	405	354	297	280
s_307	ADCY9	862	759	763	681	581	736	735	780	774	871	883	784	696	595	584	488	580	768	793	765	525	552
s_308	ADCY9	439	583	560	627	478	491	481	493	369	461	622	514	445	399	481	403	339	509	470	395	327	291
s_309	ADCYAP1	168	179	151	121	139	112	180	190	205	167	118	214	191	232	300	336	337	250	175	279	334	336
s_310	ADCYAP1	428	480	539	430	491	423	497	576	557	721	641	479	601	641	721	808	809	538	683	658	742	719
s_311	ADCYAP1	246	205	153	163	135	96	228	240	242	214	222	218	203	380	378	652	382	222	326	511	216	345
s_312	ADCYAP1	192	283	148	157	105	107	211	184	134	84	140	204	160	197	157	165	104	156	135	173	105	115
s_313	ADCYAP1R1	317	319	426	373	391	296	246	386	439	383	364	362	260	247	249	167	250	265	319	385	199	142
s_314	ADCYAP1R1	465	657	593	624	614	496	553	559	453	385	697	647	463	420	444	344	464	583	440	358	483	404
s_315	ADCYAP1R1	354	398	282	446	306	249	333	412	431	512	442	403	277	307	221	297	233	360	202	317	228	159
s_316	ADCYAP1R1	616	536	584	653	653	524	651	627	736	710	728	582	611	587	476	665	630	498	545	507	520	574
s_317	ADD1	479	593	562	707	472	443	518	636	572	611	746	548	482	456	470	444	323	456	571	372	432	433
s_318	ADD1	644	603	861	961	753	721	759	658	700	468	848	718	765	654	570	537	581	773	703	635	506	560
s_319	ADD1	618	750	625	670	635	612	660	593	674	598	740	683	768	907	838	839	784	760	707	643	690	724
s_320	ADD1	1072	1108	1226	1020	1047	952	1162	1212	1148	1557	1428	1191	1063	1074	1254	1057	1068	1036	999	905	904	662
s_321	ADD2	611	770	821	943	899	1213	716	765	838	982	923	662	920	864	1480	1784	2133	943	1355	1346	1771	1807
s_322	ADD2	596	585	506	515	407	319	553	528	704	383	608	712	601	655	769	713	832	568	510	557	411	551
s_323	ADD2	929	816	694	895	826	712	879	763	679	747	876	780	820	858	933	903	1114	760	726	960	708	874
s_324	ADD2	513	395	407	635	454	357	556	484	438	515	602	592	496	354	357	366	274	377	441	462	320	316
s_325	ADD3	429	468	279	532	425	248	426	366	354	332	460	521	490	521	480	421	446	483	372	333	485	253
s_326	ADD3	230	284	288	364	337	445	287	346	266	232	336	280	249	217	236	265	257	234	235	317	368	435
s_327	ADD3	389	431	506	446	390	618	498	384	500	501	559	519	405	416	336	279	247	404	357	416	278	220
s_328	ADD3	228	207	145	236	187	276	213	228	233	226	174	166	179	174	144	71	94	168	96	212	59	72
s_329	PLIN2	448	463	467	376	560	631	398	509	530	508	604	369	359	395	377	389	305	466	322	386	318	295
s_330	PLIN2	246	302	318	355	234	289	304	311	386	404	596	218	220	179	164	75	83	211	244	154	109	89
s_331	PLIN2	559	563	533	679	545	832	575	555	768	773	787	636	538	621	526	723	519	580	754	563	557	546
s_332	PLIN2	365	366	284	447	408	257	355	373	366	463	370	350	350	323	358	236	347	362	234	209	273	173
s_333	ADH1A	231	211	122	232	125	92	188	213	187	193	235	237	177	263	257	163	246	192	172	205	197	182
s_334	ADH1A	718	612	707	950	789	704	831	765	649	490	820	785	795	769	623	560	559	770	654	545	460	395
s_335	ADH1A	295	262	297	261	243	271	349	243	199	335	219	239	327	402	460	432	409	330	386	464	271	304
s_336	ADH1A	132	152	185	191	127	37	95	80	93	82	112	85	79	82	57	22	56	75	77	88	52	64
s_337	ADH1B	132	140	156	128	110	43	121	132	115	144	145	123	91	103	105	159	143	81	96	81	75	42
s_338	ADH1B	479	478	576	579	712	723	501	604	777	606	739	531	479	495	446	310	337	603	412	313	403	239
s_339	ADH1B	473	518	477	516	333	346	494	506	430	497	618	532	533	457	424	439	398	524	360	464	521	407
s_340	ADH1B	270	313	319	244	233	164	310	241	336	514	277	279	327	268	223	187	275	291	218	278	299	255
s_341	ADH1C	455	547	432	441	456	562	517	496	446	665	800	556	442	464	484	479	407	495	528	613	586	492
s_342	ADH1C	81	137	150	151	86	8	87	86	107	72	149	120	57	77	40	59	35	87	100	2	67	52
s_343	ADH1C	638	489	496	396	432	573	510	569	401	441	520	517	453	499	466	490	639	382	403	528	457	453
s_344	ADH1C	469	592	465	517	516	622	511	537	457	480	592	509	402	419	325	292	271	538	457	398	329	328
s_345	ADH4	261	132	150	198	261	287	157	180	168	175	148	200	137	147	70	65	61	163	88	114	90	84
s_346	ADH4	96	114	98	96	133	49	111	78	133	123	157	113	153	249	182	90	166	213	246	246	253	242
s_347	ADH4	95	123	171	100	157	118	74	83	169	139	148	89	104	144	148	342	238	115	184	240	188	324
s_348	ADH4	334	316	316	357	344	387	282	298	215	438	318	186	283	324	282	267	220	295	299	181	292	267
s_349	ADH5	286	242	313	271	370	167	296	277	261	294	291	323	251	173	90	101	100	238	150	215	155	180
s_350	ADH5	180	178	146	124	109	148	199	166	193	147	208	238	182	223	291	332	421	244	211	270	316	408
s_351	ADH5	521	441	403	582	318	344	392	469	447	598	541	481	390	375	516	349	488	443	404	281	353	279
s_352	ADH5	98	75	39	79	49	54	92	107	84	115	91	81	119	141	80	90	120	54	72	121	60	60
s_353	ADH6	422	414	484	556	458	461	436	476	470	410	566	437	353	270	403	370	350	333	259	167	160	147
s_354	ADH6	1208	1319	1238	1025	1347	1237	1126	1137	1308	1373	1395	982	1124	1181	1160	1072	967	987	1065	967	1061	1169
s_355	ADH6	1063	974	1053	1028	1087	837	961	1121	935	1058	1110	1192	1124	1206	1143	972	1222	1247	1025	1191	1073	1074
s_356	ADH6	488	552	451	598	607	528	613	443	610	585	593	431	456	370	319	297	310	535	328	305	411	307
s_357	ADH7	444	492	409	479	457	368	427	491	424	390	506	482	475	573	669	753	999	487	553	689	686	647
s_358	ADH7	133	113	93	127	88	35	75	85	66	109	91	107	75	110	110	122	91	75	187	135	241	261
s_359	ADH7	249	276	267	530	453	551	285	272	251	390	421	347	270	249	183	200	137	295	231	211	198	189
s_360	ADH7	86	92	38	62	89	112	58	62	121	78	109	57	59	75	47	79	73	50	48	5	47	55
s_361	ADK	865	906	986	729	775	833	830	1001	1035	1054	975	890	808	710	737	425	444	865	735	474	512	472
s_362	ADK	790	923	760	853	873	551	887	911	882	1150	1133	808	742	770	668	764	867	811	656	761	652	693
s_363	ADK	703	474	511	412	498	461	537	526	529	575	698	537	436	459	404	466	303	548	713	308	500	277
s_364	ADK	611	686	587	556	541	521	524	580	596	546	730	645	512	507	466	352	318	452	529	541	340	320
s_365	ADM	177	259	252	424	235	254	254	195	216	354	271	218	229	206	292	275	268	270	225	182	312	297
s_366	ADM	442	566	459	392	397	652	461	533	439	394	594	383	403	343	451	482	470	417	375	370	370	454
s_367	ADM	522	487	472	427	341	255	402	457	446	461	522	501	501	401	361	392	319	504	484	416	333	286
s_368	ADM	295	329	239	278	297	207	318	319	245	301	333	355	479	350	404	487	441	351	348	408	291	181
s_369	ADORA1	252	243	312	262	146	87	196	219	177	355	225	319	194	213	188	215	193	233	199	153	218	210
s_370	ADORA1	459	470	380	284	356	201	405	370	431	377	388	379	356	291	380	267	327	412	242	368	273	256
s_371	ADORA1	603	522	548	714	486	599	681	580	530	599	617	639	703	720	675	697	752	631	747	677	730	840
s_372	ADORA1	542	503	476	655	524	317	485	505	424	391	513	540	506	435	491	610	699	528	409	349	534	412
s_373	ADORA2A	484	427	412	371	321	449	477	451	423	541	590	519	480	410	480	308	376	475	503	467	335	278
s_374	ADORA2A	300	298	207	215	261	384	261	217	180	297	274	205	200	183	109	120	54	163	224	80	83	57
s_375	ADORA2A	410	429	339	360	367	390	350	313	295	371	514	410	491	354	509	441	519	376	344	365	260	326
s_376	ADORA2A	270	207	196	321	217	247	260	228	194	196	258	336	212	188	158	140	179	235	244	206	177	123
s_377	ADORA2B	548	514	370	418	401	353	441	443	389	413	457	401	490	511	487	550	539	438	578	452	400	518
s_378	ADORA2B	395	417	414	405	413	416	416	469	497	356	547	360	468	477	530	706	757	398	349	511	535	432
s_379	ADORA2B	7	2	0	0	6	51	5	9	18	0	17	0	6	7	1	0	11	5	0	22	3	0
s_380	ADORA2B	512	479	492	699	694	995	521	556	455	472	715	591	460	494	480	533	613	434	419	317	311	261
s_381	ADORA3	1019	863	737	759	932	853	776	920	911	782	1018	927	748	683	740	742	658	843	715	675	640	780
s_382	ADORA3	486	508	504	683	422	424	416	524	451	501	566	460	449	507	527	587	618	489	564	622	570	543
s_383	ADORA3	302	348	252	336	303	428	208	194	251	231	285	243	202	295	257	206	272	231	247	82	311	316
s_384	ADORA3	882	772	975	831	836	849	818	802	979	987	1007	799	956	1060	905	897	1085	805	981	787	982	954
s_385	ADPRH	976	1118	1142	1044	901	667	1058	1020	916	1209	1547	1034	883	957	973	821	1009	1059	1078	992	1115	1253
s_386	ADPRH	303	284	332	196	323	316	311	308	300	268	335	256	228	200	198	251	196	262	297	169	220	129
s_387	ADPRH	223	168	181	133	133	107	188	158	146	176	121	218	218	169	220	192	290	208	146	164	193	216
s_388	ADPRH	504	426	492	513	452	421	517	536	498	595	703	602	578	653	721	850	1047	604	722	904	801	897
s_389	PARP1	648	570	568	551	459	270	572	559	398	436	430	605	491	425	310	321	332	622	490	518	376	428
s_390	PARP1	693	604	734	849	1008	1117	641	785	645	728	1031	658	608	483	404	352	297	647	462	401	314	214
s_391	PARP1	122	71	78	46	20	23	60	71	53	88	54	65	83	74	29	33	54	69	93	83	42	39
s_392	PARP1	452	563	565	544	562	606	519	460	488	515	464	445	484	652	568	559	571	420	465	398	525	433
s_393	PARP4	1185	1212	1140	1037	1043	910	1165	1027	962	1029	1192	1341	1136	1032	815	686	766	1078	1054	1078	1022	816
s_394	PARP4	270	364	443	403	486	493	300	367	341	312	380	301	509	497	896	1045	1325	393	510	604	878	744
s_395	PARP4	767	830	734	859	646	711	837	877	990	1214	1073	887	804	967	924	1084	981	703	645	859	797	972
s_396	PARP4	0	0	0	0	0	20	0	1	0	0	0	0	2	0	0	0	0	8	0	0	3	0
s_397	ADRA1D	153	195	174	207	194	49	167	189	186	181	185	168	194	161	171	242	201	196	180	295	246	307
s_398	ADRA1D	228	233	356	166	151	216	325	256	280	185	319	314	312	241	263	254	392	351	311	236	479	467
s_399	ADRA1D	188	197	164	289	95	73	204	212	184	313	189	159	171	139	147	47	195	135	180	80	115	132
s_400	ADRA1D	158	253	179	220	181	203	199	228	258	118	184	194	168	198	147	117	129	216	188	141	196	151
s_401	ADRA1B	414	428	475	879	729	693	483	442	543	674	626	316	326	321	299	226	215	395	305	377	275	202
s_402	ADRA1B	166	153	155	124	146	115	137	119	116	124	177	103	162	177	166	193	300	160	167	173	127	226
s_403	ADRA1B	219	231	280	182	249	122	222	266	265	322	306	159	139	111	128	61	114	192	211	187	200	203
s_404	ADRA1B	137	164	219	172	138	177	170	168	156	146	208	132	149	184	115	139	134	149	139	56	141	195
s_405	ADRA1A	119	173	254	274	151	153	154	158	174	162	248	169	159	219	249	242	394	169	111	166	165	133
s_406	ADRA1A	1272	1267	1270	1327	1098	1332	1475	1484	1338	1364	1329	1343	1146	916	1137	688	809	1159	1156	1129	977	820
s_407	ADRA1A	289	266	327	221	220	182	338	312	245	262	308	234	338	274	177	159	176	293	353	338	286	170
s_408	ADRA1A	868	781	702	800	898	963	829	962	1051	798	944	767	757	777	836	848	942	874	628	767	860	869
s_409	ADRA2A	732	845	544	635	575	525	707	712	720	838	920	803	795	676	729	840	818	841	754	663	605	663
s_410	ADRA2A	1079	1004	1233	1197	1291	1055	1077	1215	1183	1053	1277	972	982	906	805	1030	935	1069	969	948	1188	1100
s_411	ADRA2A	316	382	366	392	477	550	319	341	294	387	577	332	288	230	209	90	83	276	211	186	145	76
s_412	ADRA2A	390	393	573	589	604	995	426	359	363	611	468	464	374	435	361	252	386	422	409	407	349	349
s_413	ADRA2B	837	707	486	629	659	393	632	594	519	655	585	816	588	429	486	329	406	723	615	355	442	441
s_414	ADRA2B	954	811	572	670	607	876	710	642	611	918	739	831	879	734	736	697	750	825	723	656	498	520
s_415	ADRA2B	1219	1221	1098	1209	1173	1121	1175	1248	1173	1325	1450	1214	1130	1247	1141	889	1001	1172	1126	989	1224	813
s_416	ADRA2B	958	718	776	960	849	637	988	759	870	950	906	1038	912	1077	981	1032	1192	1095	1053	1262	1433	1405
s_417	ADRA2C	249	287	274	152	236	359	221	230	169	225	263	208	245	258	210	220	219	235	294	89	244	215
s_418	ADRA2C	103	115	67	136	144	72	107	108	150	161	125	120	167	133	146	100	96	128	102	48	92	91
s_419	ADRA2C	164	182	153	172	140	53	164	214	215	300	210	165	152	243	156	102	141	193	212	161	63	118
s_420	ADRA2C	975	959	1246	930	978	941	1015	1019	1113	1105	1407	985	902	800	917	697	713	1091	1063	1087	969	924
s_421	ADRB1	196	163	216	125	197	144	197	167	284	228	262	134	184	156	307	247	281	202	191	210	275	319
s_422	ADRB1	171	210	207	173	283	158	172	226	193	187	159	182	141	83	78	94	58	125	117	66	112	105
s_423	ADRB1	300	288	387	577	375	581	362	322	372	393	393	267	448	366	517	437	567	465	491	412	480	472
s_424	ADRB1	275	397	428	474	573	422	417	395	437	474	436	369	372	226	277	300	256	334	328	227	223	223
s_425	ADRB2	651	710	710	760	964	824	690	779	711	656	774	632	768	707	645	857	723	655	599	800	735	766
s_426	ADRB2	234	302	178	265	302	425	266	275	268	310	366	211	335	284	270	206	288	293	308	242	282	327
s_427	ADRB2	634	783	1040	911	960	962	632	624	863	974	953	628	596	534	757	799	928	851	733	806	700	752
s_428	ADRB2	358	323	310	367	396	324	369	323	345	303	366	445	426	479	400	458	466	299	378	292	352	245
s_429	ADRB3	384	330	378	268	215	214	494	373	336	386	336	451	539	542	564	608	753	478	546	633	599	533
s_430	ADRB3	109	99	53	91	88	65	42	98	93	146	164	61	123	64	81	43	55	38	43	45	42	22
s_431	ADRB3	107	102	56	66	100	99	100	130	88	160	81	121	83	77	123	78	94	127	72	69	103	75
s_432	ADRB3	496	609	415	438	330	462	573	487	541	553	744	404	377	376	537	451	439	482	465	679	759	719
s_433	ADRBK1	585	562	527	480	480	497	571	562	647	632	706	475	536	559	525	541	487	628	553	562	467	446
s_434	ADRBK1	219	191	304	391	332	207	243	226	230	109	254	269	273	258	276	336	272	252	301	377	268	258
s_435	ADRBK1	462	307	366	374	232	178	318	362	306	388	399	448	353	351	170	271	232	360	205	351	274	176
s_436	ADRBK1	775	561	659	638	855	762	686	616	540	608	457	829	759	784	888	736	905	719	707	707	574	531
s_437	ADRBK2	302	340	310	483	291	473	231	254	261	374	216	313	251	203	260	100	127	279	164	354	177	152
s_438	ADRBK2	821	711	607	651	578	468	703	601	676	474	689	751	722	778	637	621	568	686	885	850	742	573
s_439	ADRBK2	850	932	929	824	1011	976	876	837	988	805	931	803	891	926	950	965	1088	869	836	1045	1049	1006
s_440	ADRBK2	315	196	242	149	219	249	257	242	228	239	277	284	320	369	353	494	486	280	389	587	482	608
s_441	ADSL	306	197	158	120	123	143	275	236	194	265	187	274	209	171	103	139	74	255	197	120	130	112
s_442	ADSL	144	104	85	121	40	51	66	88	44	38	89	83	103	77	76	60	51	108	136	112	124	96
s_443	ADSL	220	123	144	137	43	50	205	183	108	177	123	195	213	160	94	151	89	187	145	143	73	55
s_444	ADSL	293	287	261	272	81	120	198	241	208	212	156	295	271	183	98	43	63	308	151	161	99	72
s_445	ADSS	106	115	93	96	131	189	114	161	129	209	161	99	69	78	100	60	66	122	107	15	50	30
s_446	ADSS	125	78	104	146	85	142	149	113	114	163	172	109	113	109	133	85	68	139	142	58	70	70
s_447	ADSS	520	466	367	384	446	291	462	430	403	434	529	461	458	280	309	269	231	386	428	329	339	264
s_448	ADSS	211	147	158	108	154	84	191	218	176	87	234	228	175	191	92	82	60	234	168	115	114	101
s_449	AP2A1	615	688	785	869	829	1063	755	677	673	525	823	706	686	640	843	854	943	773	794	938	963	1080
s_450	AP2A1	676	638	805	767	696	657	794	736	760	1072	955	757	963	1013	1074	1234	1067	1055	956	976	1063	991
s_451	AP2A1	324	256	434	374	257	216	293	307	230	160	301	239	321	376	365	435	550	277	233	288	195	236
s_452	AP2A1	348	378	382	359	204	399	368	391	376	534	295	362	323	278	398	505	351	348	451	259	334	347
s_453	AP2A2	348	375	253	370	311	237	408	310	321	317	413	303	304	253	181	257	243	347	219	266	257	286
s_454	AP2A2	188	258	281	306	421	379	234	305	288	245	339	346	389	424	552	484	667	351	400	506	747	791
s_455	AP2A2	278	320	222	207	280	338	239	265	300	293	474	208	175	194	142	164	134	171	242	139	171	175
s_456	AP2A2	388	293	333	285	363	616	304	299	289	351	367	332	310	240	331	309	405	318	247	115	250	217
s_457	AP1B1	156	161	250	345	247	185	173	206	205	172	225	210	163	128	73	79	63	194	95	115	35	63
s_458	AP1B1	317	218	253	188	361	155	263	248	278	208	203	228	291	277	314	277	353	310	397	313	459	457
s_459	AP1B1	115	123	129	103	165	105	116	118	112	110	139	133	111	168	152	192	169	92	92	48	42	85
s_460	AP1B1	238	245	247	188	201	246	265	230	235	330	216	235	308	231	312	337	360	255	265	175	320	252
s_461	AP2B1	387	341	303	234	335	212	311	210	279	436	334	327	318	279	382	268	314	325	241	224	329	320
s_462	AP2B1	306	236	237	152	240	226	234	209	237	213	278	286	234	211	258	178	183	309	163	142	293	246
s_463	AP2B1	22	30	42	80	181	257	35	49	35	83	49	15	25	20	25	14	14	18	6	0	12	17
s_464	AP2B1	200	226	170	181	273	194	206	168	177	135	172	258	206	164	183	156	282	204	203	167	263	335
s_465	AP1G1	471	359	372	274	243	191	394	413	329	425	372	458	463	463	284	319	365	430	404	183	307	237
s_466	AP1G1	1142	942	870	1086	1121	944	987	1032	989	937	1089	975	1004	1087	1021	764	860	999	1108	881	906	927
s_467	AP1G1	302	379	519	431	300	276	307	336	407	392	458	341	291	252	270	179	179	330	367	197	197	164
s_468	AP1G1	255	330	263	218	144	299	272	296	267	244	381	330	299	328	271	247	278	342	342	153	235	179
s_469	AEBP1	493	433	450	456	341	260	525	418	414	415	460	435	504	488	711	607	636	470	399	575	550	426
s_470	AEBP1	348	313	251	200	172	164	302	359	255	435	300	319	233	139	174	173	116	315	220	219	138	149
s_471	AEBP1	185	148	228	196	292	400	205	199	154	152	257	234	158	282	191	207	259	187	211	189	191	141
s_472	AEBP1	1045	935	950	939	812	412	1052	985	767	762	999	1125	1192	1231	1302	1313	1383	1141	1069	1273	1235	1386
s_473	AES	127	75	84	73	74	107	126	76	69	138	81	104	140	115	85	105	86	143	72	89	86	159
s_474	AES	132	161	131	100	109	7	105	137	113	116	214	155	180	199	178	179	111	162	144	67	90	87
s_475	AES	194	194	145	237	249	125	262	239	253	232	288	280	233	256	219	179	198	217	202	219	253	258
s_476	AES	1407	1071	1156	1427	1195	1067	1281	1269	1284	1360	1699	1135	1151	1059	1091	793	927	1419	1379	1229	1149	815
s_477	CRISP1	256	210	217	263	159	246	246	244	226	286	236	312	190	250	253	346	284	265	221	272	285	425
s_478	CRISP1	256	252	231	178	200	187	279	241	272	247	259	340	260	311	215	174	137	291	233	244	220	178
s_479	CRISP1	159	90	139	124	170	84	170	139	167	74	121	109	146	305	276	313	250	154	157	101	171	105
s_480	CRISP1	460	497	649	397	521	583	402	504	576	618	541	497	572	604	674	778	649	487	544	661	628	485
s_481	AFM	415	249	214	207	152	125	264	195	243	253	300	156	229	340	258	229	196	220	216	264	116	136
s_482	AFM	765	857	924	964	837	900	921	931	927	960	1116	916	686	741	866	655	706	764	657	644	649	434
s_483	AFM	185	181	155	204	139	112	152	187	178	170	267	135	185	183	111	108	103	202	203	153	143	142
s_484	AFM	408	356	371	455	368	356	464	447	363	392	447	456	417	397	371	525	351	447	351	274	249	316
s_485	AFP	344	372	435	279	346	289	313	395	291	360	399	348	321	336	284	179	289	357	380	304	215	132
s_486	AFP	200	225	208	88	116	82	168	248	148	170	158	189	207	225	278	236	248	218	144	146	164	120
s_487	AFP	70	73	88	77	49	116	70	82	89	86	114	89	100	85	110	101	209	76	99	203	309	343
s_488	AFP	362	285	321	281	264	352	420	390	444	446	398	372	321	347	274	260	195	342	413	430	251	259
s_489	AGA	199	232	194	203	153	67	187	218	223	143	248	199	242	308	316	330	256	279	322	452	458	377
s_490	AGA	213	190	180	242	194	130	239	186	196	306	301	242	197	204	105	78	78	179	118	123	99	54
s_491	AGA	1164	1079	984	951	982	915	1105	1058	1108	955	1322	1010	1023	831	948	977	878	1045	863	866	884	739
s_492	AGA	351	358	247	211	273	277	329	271	412	456	376	256	341	304	322	270	287	312	240	183	242	225
s_493	ACAN	227	310	327	379	250	112	250	299	314	250	226	281	270	259	172	178	188	277	244	192	153	220
s_494	ACAN	329	231	321	272	261	250	332	289	289	405	466	277	385	424	681	782	999	362	694	591	922	988
s_495	ACAN	529	451	560	449	391	370	421	428	434	509	452	604	492	371	353	425	482	490	403	462	477	457
s_496	ACAN	277	273	269	227	116	137	262	278	211	229	192	308	308	190	204	181	131	359	313	78	128	150
s_497	AGER	531	845	666	998	990	1023	599	724	761	1027	891	651	633	733	657	843	671	732	722	1006	930	821
s_498	AGER	573	807	692	628	815	671	691	764	600	526	737	696	626	628	611	344	558	543	472	439	520	502
s_499	AGER	802	683	655	551	544	576	677	739	743	869	844	664	609	814	675	587	677	685	604	610	661	708
s_500	AGER	464	410	480	371	557	371	393	579	463	480	518	408	470	564	565	585	657	475	639	709	652	928
s_501	AGL	326	327	326	260	368	289	289	295	335	321	434	319	255	142	139	114	95	263	130	195	136	117
s_502	AGL	375	323	302	250	378	318	355	307	319	316	306	399	502	713	666	748	996	488	619	824	857	912
s_503	AGL	163	126	117	83	101	169	107	137	128	141	113	102	111	172	152	122	141	106	160	107	142	160
s_504	AGL	507	586	591	491	526	696	558	549	496	663	765	505	547	614	715	726	700	529	403	584	558	580
s_505	AGRP	171	183	161	332	167	133	170	205	190	212	216	200	202	200	205	193	245	144	168	138	211	125
s_506	AGRP	857	629	657	605	636	531	723	594	588	662	932	745	671	759	652	737	550	593	635	513	582	688
s_507	AGRP	783	923	1006	805	1039	885	791	853	853	770	1062	844	872	857	1079	833	828	818	940	779	910	1051
s_508	AGRP	557	654	691	518	519	729	651	678	627	887	908	547	638	491	540	730	803	563	582	513	603	691
s_509	JAG1	587	596	509	507	383	476	588	633	564	794	730	535	607	580	573	473	519	570	533	567	477	349
s_510	JAG1	598	502	494	470	365	448	658	499	476	409	621	536	524	469	445	318	356	585	376	251	383	319
s_511	JAG1	667	863	915	969	764	770	826	804	804	784	876	656	782	665	786	812	717	767	875	657	747	741
s_512	JAG1	656	643	593	835	665	517	626	574	562	547	618	637	619	675	705	599	578	743	629	569	526	505
s_513	AGT	380	327	297	279	206	336	382	312	276	343	305	314	308	255	171	92	118	282	271	303	145	80
s_514	AGT	552	439	531	589	538	589	480	480	522	501	596	503	468	482	446	375	425	422	367	247	345	307
s_515	AGT	99	139	177	49	125	100	98	129	128	66	113	206	126	122	80	139	98	122	148	75	182	227
s_516	AGT	783	924	960	687	817	982	937	1063	989	1039	1194	763	781	710	704	681	665	881	782	853	709	772
s_517	AGTR1	252	166	174	89	228	144	180	186	171	144	182	170	152	181	159	210	210	210	204	225	261	222
s_518	AGTR1	352	272	342	319	245	195	293	340	287	328	372	340	285	243	269	149	225	277	254	279	266	231
s_519	AGTR1	218	110	232	217	185	246	186	195	167	287	173	280	230	202	164	171	128	232	142	123	141	184
s_520	AGTR1	508	382	429	443	460	290	415	467	435	533	655	400	397	426	363	377	329	424	419	324	331	232
s_521	AGTR2	418	449	436	520	600	516	492	527	568	770	633	495	489	375	390	403	468	473	277	375	307	339
s_522	AGTR2	898	831	935	1072	888	1155	917	906	892	1246	1407	851	919	1244	1115	1476	1378	932	842	961	1120	1209
s_523	AGTR2	843	788	862	828	806	599	775	929	926	876	1122	681	643	674	641	705	661	716	657	825	705	790
s_524	AGTR2	343	476	455	425	331	485	382	333	371	343	446	310	359	431	345	353	254	334	232	191	220	158
s_525	APLNR	139	104	100	113	85	67	160	155	76	212	133	168	190	264	283	383	366	126	160	265	195	210
s_526	APLNR	345	413	305	333	286	368	394	328	279	195	404	387	305	260	315	343	231	438	345	458	224	177
s_527	APLNR	184	206	237	202	214	440	185	190	202	189	281	172	152	164	275	272	333	206	204	183	227	225
s_528	APLNR	388	435	504	497	405	533	519	477	381	510	510	531	443	332	251	226	250	519	471	497	375	293
s_529	AGXT	280	377	363	370	447	266	269	377	378	438	391	288	275	195	245	160	233	213	221	186	210	181
s_530	AGXT	296	334	278	450	351	398	282	306	330	263	407	273	371	459	468	499	427	375	400	609	608	588
s_531	AGXT	206	255	304	222	373	343	191	198	159	242	252	199	176	338	219	229	286	274	243	323	342	474
s_532	AGXT	355	369	344	382	283	262	280	397	317	242	401	333	289	336	296	181	263	322	259	198	142	150
s_533	NR0B1	516	569	455	494	267	311	449	481	481	535	557	414	379	364	324	308	292	517	531	465	776	877
s_534	NR0B1	144	91	96	102	151	247	149	217	196	157	269	134	108	156	125	133	100	146	138	115	112	104
s_535	NR0B1	152	160	188	98	200	121	120	189	128	157	265	162	87	122	120	74	73	146	53	179	78	63
s_536	NR0B1	475	667	452	440	404	430	559	501	530	492	556	578	571	512	458	321	394	595	505	483	476	479
s_537	AHCY	537	563	484	218	327	257	474	402	441	504	360	528	386	357	266	175	147	324	320	205	244	179
s_538	AHCY	403	399	318	362	285	396	494	468	482	447	409	450	498	453	553	477	523	458	456	529	571	763
s_539	AHCY	455	401	608	290	292	274	451	372	395	277	402	495	365	349	218	307	135	367	385	277	353	272
s_540	AHCY	403	311	386	374	399	409	426	395	386	606	468	404	364	240	267	321	294	409	413	424	473	431
s_541	AHR	671	804	797	722	684	571	772	718	714	869	960	724	779	866	650	717	644	831	927	880	599	601
s_542	AHR	1011	980	755	1163	1063	1368	875	1031	1260	1093	1235	963	1058	1196	1174	1207	1124	957	984	1108	885	811
s_543	AHR	453	488	652	372	517	348	545	549	469	637	541	474	674	759	943	1161	1157	659	702	999	821	683
s_544	AHR	874	1121	892	722	901	681	988	856	895	915	1163	986	998	1377	1015	1277	1701	1037	1186	1171	1162	1198
s_545	AHSG	198	119	136	144	200	142	153	154	231	199	297	135	251	132	162	117	76	196	146	119	135	104
s_546	AHSG	255	211	287	296	204	209	257	246	223	363	256	232	240	257	220	209	243	289	268	248	212	212
s_547	AHSG	388	347	413	586	615	757	385	345	349	505	514	413	403	553	764	1000	1016	374	524	640	779	966
s_548	AHSG	285	293	316	171	191	286	182	205	250	265	258	213	310	294	207	202	171	233	199	189	131	111
s_549	AIF1	408	491	427	340	429	306	393	392	442	402	482	544	375	447	474	434	485	424	404	582	423	481
s_550	AIF1	306	237	163	339	200	278	189	261	251	458	498	185	173	139	167	98	79	160	142	250	138	93
s_551	AIF1	396	291	382	364	284	176	300	342	300	473	359	398	293	325	360	329	413	375	368	329	423	413
s_552	AIF1	610	693	600	594	561	433	672	646	591	611	779	710	740	762	749	983	807	623	648	496	624	459
s_553	AIM1	281	271	217	145	205	127	276	232	237	293	333	260	371	463	467	433	604	364	396	532	740	967
s_554	AIM1	367	399	357	412	361	395	389	428	383	493	349	354	418	383	319	286	339	345	398	169	311	192
s_555	AIM1	239	331	266	291	284	427	292	306	368	198	362	265	307	331	448	528	576	269	226	327	323	416
s_556	AIM1	438	457	367	284	260	363	377	413	412	346	538	403	389	349	366	385	448	360	333	514	426	485
s_557	AK1	1004	930	827	1002	795	901	1042	969	907	832	964	833	725	761	713	761	830	806	817	782	709	730
s_558	AK1	752	777	755	644	797	710	758	740	789	610	1031	865	733	893	743	714	850	740	850	972	827	732
s_559	AK1	291	263	300	258	357	300	311	308	301	259	291	286	230	268	286	295	444	259	301	193	513	601
s_560	AK1	502	582	400	425	413	356	553	464	463	425	586	607	506	586	460	538	560	501	595	479	620	667
s_561	AK2	270	254	279	245	267	326	310	217	316	213	352	406	224	171	170	119	157	238	206	153	184	114
s_562	AK2	833	773	835	873	853	994	843	841	777	826	956	845	724	734	535	519	570	694	574	733	734	716
s_563	AK2	670	727	749	611	669	558	731	737	804	648	1016	723	748	718	762	863	633	801	627	725	657	599
s_564	AK2	813	817	706	649	551	871	840	794	847	639	885	757	675	550	522	424	424	583	687	563	448	449
s_565	AK4	360	382	258	476	294	111	339	321	394	263	272	339	361	312	333	400	263	337	319	359	246	190
s_566	AK4	519	473	474	462	504	479	446	428	341	473	421	443	683	655	709	898	1038	580	783	857	980	1398
s_567	AK4	768	671	577	555	602	445	782	666	695	678	666	779	831	714	832	946	923	726	667	657	763	854
s_568	AK4	570	579	545	576	518	570	606	511	583	747	753	613	605	606	651	773	780	655	763	953	1129	1317
s_569	AKT1	583	514	586	381	533	497	530	449	454	602	449	500	497	479	425	390	356	445	394	488	352	313
s_570	AKT1	537	585	528	475	484	359	652	726	546	584	782	873	626	681	608	801	812	666	543	536	707	594
s_571	AKT1	760	633	694	656	523	415	611	683	673	694	798	748	751	689	679	859	787	831	696	727	754	810
s_572	AKT1	886	799	692	544	731	632	767	722	717	715	851	769	805	792	711	634	672	756	594	734	618	574
s_573	AKT2	1080	1057	784	870	929	1219	1008	1119	1048	859	1141	1055	1057	1308	1171	967	1200	1111	857	1036	995	835
s_574	AKT2	953	1127	983	918	949	816	1041	1066	978	1200	1263	1082	884	769	666	462	469	1049	957	645	701	802
s_575	AKT2	695	528	605	500	685	522	649	622	518	596	544	514	607	562	624	583	487	578	574	794	661	770
s_576	AKT2	19	10	4	36	14	21	7	23	24	29	13	13	9	26	31	13	12	16	7	0	6	8
s_577	ALAD	280	311	189	212	146	191	254	227	306	357	306	212	237	270	209	201	149	187	209	103	226	125
s_578	ALAD	279	236	296	341	403	469	274	222	225	298	264	369	314	500	681	1006	1030	378	487	686	908	944
s_579	ALAD	389	440	418	495	390	661	395	450	330	398	452	556	429	510	629	974	833	522	451	433	635	658
s_580	ALAD	504	444	488	474	394	364	515	484	494	349	562	525	432	459	371	452	484	476	516	559	632	507
s_581	ALAS1	349	448	347	320	347	155	365	312	261	373	269	390	277	413	314	266	403	304	218	312	241	270
s_582	ALAS1	752	853	682	944	743	870	725	823	850	1055	1157	665	746	717	967	902	1273	838	928	954	1254	1187
s_583	ALAS1	504	490	606	403	485	467	402	476	351	504	476	491	537	615	551	523	620	482	488	678	573	404
s_584	ALAS1	601	640	715	651	587	532	665	625	688	749	747	646	652	814	591	568	556	666	622	639	564	569
s_585	ALAS2	163	137	96	59	50	111	118	129	140	144	119	131	123	75	97	103	72	79	70	105	62	50
s_586	ALAS2	205	316	282	284	267	297	270	194	216	399	279	241	216	231	252	292	131	243	197	152	171	157
s_587	ALAS2	361	407	509	594	431	516	530	424	534	601	645	389	369	407	414	519	421	317	520	333	485	528
s_588	ALAS2	232	311	201	354	331	263	265	309	291	324	312	346	333	470	420	459	388	326	315	360	271	326
s_589	ALB	406	453	238	317	320	364	402	309	400	180	395	324	294	313	212	214	139	351	250	284	169	123
s_590	ALB	498	546	550	588	403	387	527	464	642	446	567	539	651	665	669	706	730	556	635	492	562	623
s_591	ALB	213	226	181	248	240	338	176	181	165	315	278	234	203	153	309	297	344	188	213	138	201	261
s_592	ALB	170	157	190	305	250	349	237	206	281	233	276	139	162	159	135	123	150	201	215	170	181	159
s_593	ALCAM	481	480	336	447	386	375	448	516	569	501	571	493	408	381	352	286	254	359	410	355	331	302
s_594	ALCAM	914	1026	1072	1128	887	1302	929	1046	910	884	1162	1026	1070	1067	943	1112	1096	975	811	1169	1050	967
s_595	ALCAM	819	694	725	613	533	536	869	713	684	799	899	920	1023	1443	1992	2358	2424	1022	1061	1604	1672	1891
s_596	ALCAM	366	444	436	412	362	246	384	455	390	312	422	316	374	308	228	155	124	371	278	191	220	240
s_597	ABCD1	668	595	575	550	429	395	606	636	546	713	636	606	454	493	383	436	341	532	553	476	406	353
s_598	ABCD1	692	812	839	864	907	1041	857	799	940	865	1018	722	615	589	458	478	419	705	590	392	467	354
s_599	ABCD1	459	369	491	396	483	401	441	486	367	429	565	411	402	354	388	370	471	456	531	329	542	447
s_600	ABCD1	459	406	385	559	535	491	400	431	348	327	377	452	428	408	398	480	380	321	338	412	315	380
s_601	ALDH1A1	928	1087	1102	980	1263	1166	1005	1087	1132	1410	1205	829	1050	1123	1606	1897	2388	909	1151	1525	1722	2616
s_602	ALDH1A1	453	448	482	694	730	803	422	495	577	797	795	352	457	521	592	571	916	441	464	543	706	711
s_603	ALDH1A1	744	913	745	946	875	906	828	815	1066	862	1263	875	797	993	942	1126	1034	806	867	891	740	665
s_604	ALDH1A1	577	713	698	986	607	784	576	759	647	703	697	640	682	681	751	698	866	599	615	739	672	543
s_605	ALDH2	1189	1166	1270	1161	916	1223	1137	1242	1158	1352	1451	1304	1251	1257	1420	1661	1839	1346	1530	1403	1647	1666
s_606	ALDH2	1167	1279	1450	1555	1260	1480	1395	1540	1445	1483	1802	1219	1226	1201	1102	1163	1064	1349	1305	1319	1278	849
s_607	ALDH2	659	671	582	646	554	531	560	583	562	554	567	605	514	436	467	553	396	533	561	429	431	429
s_608	ALDH2	832	743	828	951	755	636	800	722	835	779	891	892	828	964	991	1105	1217	818	787	916	834	666
s_609	ALDH3A1	444	496	429	527	548	422	510	491	455	583	577	556	527	546	373	396	437	455	414	585	468	383
s_610	ALDH3A1	505	454	439	330	514	454	381	500	436	675	579	455	396	670	691	935	1046	564	598	701	859	982
s_611	ALDH3A1	493	330	389	486	308	200	369	387	470	503	415	478	565	763	819	659	621	485	600	457	368	441
s_612	ALDH3A1	433	477	526	515	452	295	483	407	463	518	522	544	546	666	641	610	657	604	618	836	626	670
s_613	ALDH1B1	385	322	335	295	294	266	375	288	465	412	359	269	357	339	276	204	281	263	359	357	278	324
s_614	ALDH1B1	483	697	669	527	825	692	563	433	518	510	616	606	540	553	689	575	630	595	444	571	536	459
s_615	ALDH1B1	749	673	653	694	774	798	612	772	737	815	871	615	699	499	688	762	812	654	757	795	755	828
s_616	ALDH1B1	172	194	291	307	229	64	169	214	231	242	176	149	199	151	161	124	97	217	268	208	99	109
s_617	ALDH1A3	734	714	717	653	653	632	772	728	761	930	936	697	722	610	648	753	683	689	553	597	745	481
s_618	ALDH1A3	288	208	216	276	227	214	181	256	227	156	164	265	293	203	184	139	189	255	362	212	234	132
s_619	ALDH1A3	558	414	551	499	648	695	490	548	539	581	817	601	561	656	639	767	691	492	418	342	500	573
s_620	ALDH1A3	447	432	376	431	365	303	362	331	453	413	462	430	346	327	328	368	236	308	258	299	256	175
s_621	ALDH3B1	400	362	368	364	320	192	389	418	328	268	366	465	520	532	523	623	733	468	593	432	495	409
s_622	ALDH3B1	233	339	344	231	398	376	313	293	337	294	326	411	318	340	224	212	209	304	306	248	194	234
s_623	ALDH3B1	564	576	511	541	469	539	589	593	546	686	807	639	649	593	777	1001	753	668	791	794	657	810
s_624	ALDH3B1	343	364	307	405	322	414	274	345	306	357	402	283	337	306	319	370	271	349	358	223	327	317
s_625	ALDH3B2	462	464	505	612	666	605	610	522	693	530	559	593	494	528	435	471	525	479	490	360	322	366
s_626	ALDH3B2	793	789	729	624	575	449	610	760	505	739	707	780	746	504	465	498	492	761	659	652	568	565
s_627	ALDH3B2	713	841	809	776	829	878	732	783	771	569	913	791	815	764	820	898	912	817	733	802	870	789
s_628	ALDH3B2	666	635	425	392	465	216	692	458	478	413	560	732	744	497	498	408	469	712	610	574	549	561
s_629	ALDH9A1	260	385	335	345	278	322	272	340	269	311	291	262	240	203	200	245	224	230	130	207	204	112
s_630	ALDH9A1	553	540	741	647	539	899	628	635	558	686	795	538	584	504	503	510	392	465	537	607	382	505
s_631	ALDH9A1	311	365	253	386	202	315	289	390	358	372	411	264	387	408	539	526	563	352	416	535	550	423
s_632	ALDH9A1	258	310	185	254	235	245	250	343	278	495	284	233	216	199	148	186	158	205	286	218	142	132
s_633	ALDH3A2	320	345	259	153	208	79	289	270	248	344	276	314	298	357	326	372	279	371	406	350	350	299
s_634	ALDH3A2	1	0	12	0	0	0	10	10	2	0	14	1	18	23	19	27	24	7	5	0	18	22
s_635	ALDH3A2	824	866	879	699	1003	833	721	842	927	1144	1095	692	1037	1351	1577	1890	2225	966	1074	1388	1662	1984
s_636	ALDH3A2	1394	1516	1458	1556	1370	1224	1427	1710	1544	1809	2118	1395	1460	1794	1832	2126	2220	1545	1694	1684	1815	1771
s_637	ABCD2	252	201	389	374	307	338	233	284	339	328	416	149	167	133	101	60	62	170	171	145	84	86
s_638	ABCD2	396	347	305	427	402	261	377	340	357	438	368	407	272	250	160	152	140	318	202	255	132	148
s_639	ABCD2	445	287	427	499	290	240	448	373	346	440	459	433	399	331	387	289	262	445	358	413	274	302
s_640	ABCD2	623	628	570	690	738	760	687	702	647	636	749	579	644	782	639	474	419	452	457	386	343	229
s_641	ALDOA	1095	835	732	478	359	316	920	740	555	544	642	1113	820	579	466	321	233	833	683	352	295	298
s_642	ALDOA	1104	862	779	803	586	672	969	894	743	806	953	1008	799	598	557	658	528	970	652	899	783	540
s_643	ALDOA	476	469	341	306	217	160	379	349	230	336	327	530	383	310	271	136	139	466	204	175	148	144
s_644	ALDOA	1122	913	703	679	454	553	942	745	726	795	633	1265	821	560	405	378	349	909	599	395	539	424
s_645	ALDOB	293	218	189	169	309	106	193	206	194	208	160	228	147	140	101	72	72	152	118	166	106	152
s_646	ALDOB	508	470	502	534	457	304	450	441	464	466	454	479	371	415	276	311	282	380	380	336	348	375
s_647	ALDOB	332	315	305	287	182	312	285	305	306	311	339	258	288	169	224	129	171	243	305	297	167	86
s_648	ALDOB	240	139	150	182	92	38	180	153	117	130	106	186	196	220	168	229	268	206	305	296	355	405
s_649	ALDOC	807	887	713	884	1055	1060	886	755	882	910	929	805	843	620	631	800	734	737	757	936	694	626
s_650	ALDOC	1057	1149	1042	1204	1027	1055	982	992	1138	1062	1426	1005	1098	793	1135	1076	1046	1103	1049	1006	1162	1058
s_651	ALDOC	674	678	602	644	653	642	582	662	601	589	633	585	491	457	420	551	586	607	555	474	568	424
s_652	ALDOC	838	803	782	684	550	699	837	680	881	986	788	819	681	744	597	459	570	747	729	610	539	435
s_653	AKR1B1	140	47	89	81	83	37	79	88	53	116	105	89	154	108	80	80	72	107	79	183	95	123
s_654	AKR1B1	285	271	316	266	361	257	252	235	199	269	198	236	168	132	210	169	247	250	224	236	339	295
s_655	AKR1B1	620	652	674	745	690	952	649	666	711	850	813	581	669	834	1075	1103	1223	681	844	1077	1120	1264
s_656	AKR1B1	530	475	596	502	541	558	488	517	526	715	826	397	531	580	573	603	841	481	528	778	656	681
s_657	ALK	695	618	859	844	755	772	774	808	865	1004	953	757	826	1053	1018	1062	1151	726	967	916	904	910
s_658	ALK	190	361	246	306	246	381	209	310	249	406	336	232	255	267	247	254	347	226	201	150	141	102
s_659	ALK	928	979	1098	755	1027	1032	882	876	862	855	909	798	799	770	1086	1280	1556	910	820	1025	1543	1539
s_660	ALK	154	191	139	165	128	30	168	172	202	158	247	95	146	84	84	62	60	126	115	120	76	58
s_661	ALOX12	333	232	293	340	424	194	266	336	277	313	429	308	236	225	173	205	227	312	233	251	228	205
s_662	ALOX12	407	357	470	506	550	317	428	400	395	462	572	327	361	340	364	349	381	418	302	397	481	233
s_663	ALOX12	400	338	464	344	361	379	456	417	514	382	514	355	332	332	312	264	332	309	489	354	419	485
s_664	ALOX12	768	815	729	1065	1280	2061	730	742	953	1077	1169	541	495	651	547	518	432	648	672	537	468	529
s_665	ALOX5	470	498	532	515	416	591	609	588	655	708	918	461	533	550	689	722	872	575	595	550	939	1130
s_666	ALOX5	164	128	99	122	112	98	165	145	181	222	240	140	97	90	86	35	34	146	80	137	97	88
s_667	ALOX5	491	488	549	540	511	417	540	529	464	462	556	479	315	365	360	191	295	417	370	393	337	353
s_668	ALOX5	417	394	394	296	380	242	341	468	352	434	426	516	542	617	657	583	595	553	398	701	571	344
s_669	ALOX5AP	812	887	911	602	890	806	966	978	1072	1114	1234	788	1060	1303	1159	1469	1394	875	990	1038	1164	1285
s_670	ALOX5AP	1155	1207	1017	1056	1196	1101	1103	1089	1123	1051	1233	1118	1406	1402	1859	2099	2267	1496	1697	2210	2337	2538
s_671	ALOX5AP	1036	976	973	990	1062	980	951	997	907	963	1245	963	946	1101	984	872	1068	1054	1153	1160	1170	1220
s_672	ALOX5AP	825	723	852	549	592	627	869	851	704	767	940	801	777	835	794	657	678	806	934	1037	841	789
s_673	ALOX12B	664	786	615	718	745	687	759	616	614	736	841	587	624	802	835	1077	1064	814	744	636	947	993
s_674	ALOX12B	803	844	927	1030	1245	1452	865	786	724	793	821	956	817	730	826	948	830	844	833	961	934	809
s_675	ALOX12B	495	337	345	390	321	354	399	404	388	476	538	421	327	308	296	371	410	361	295	265	337	391
s_676	ALOX12B	541	556	588	668	704	708	696	670	687	677	920	591	608	668	638	619	596	540	499	392	618	539
s_677	ALOX15	267	361	323	408	529	668	330	364	439	432	458	287	330	350	418	335	487	318	336	314	400	403
s_678	ALOX15	244	313	230	354	354	328	316	314	264	292	349	346	283	303	257	224	161	360	303	298	305	274
s_679	ALOX15	338	307	459	368	449	463	318	310	353	356	391	180	287	226	266	290	273	289	351	294	338	570
s_680	ALOX15	680	726	719	911	582	680	626	685	626	529	758	739	608	461	485	346	340	640	419	425	341	304
s_681	ALOX15B	483	428	501	434	441	523	395	422	445	536	606	452	431	397	376	312	323	367	486	291	254	281
s_682	ALOX15B	339	360	300	337	226	270	362	389	316	286	409	450	419	458	666	920	716	442	465	936	1262	1709
s_683	ALOX15B	807	713	762	719	843	838	864	859	718	743	1097	885	788	724	687	776	894	771	608	605	919	1068
s_684	ALOX15B	608	642	496	503	572	606	520	364	421	417	603	623	615	769	720	811	921	608	819	825	1043	892
s_685	ALPI	363	415	393	395	428	519	422	386	463	603	608	519	421	417	388	582	569	446	597	559	543	596
s_686	ALPI	290	353	247	231	235	187	242	289	369	280	263	318	245	394	513	600	524	374	319	394	447	425
s_687	ALPI	91	110	181	186	198	197	126	109	131	222	177	143	67	78	72	29	39	118	74	102	108	32
s_688	ALPI	253	259	205	343	322	270	311	321	333	244	367	173	179	130	159	135	147	176	172	159	101	57
s_689	ALPL	674	696	796	873	897	699	843	714	757	858	914	865	663	652	721	620	802	748	758	614	715	624
s_690	ALPL	510	505	613	555	550	306	597	589	562	644	621	537	562	550	438	368	367	482	472	385	371	360
s_691	ALPL	580	473	504	395	378	413	497	581	502	559	591	625	503	530	575	720	797	539	721	628	838	1172
s_692	ALPL	314	347	308	310	253	203	291	289	325	335	430	252	297	224	148	151	177	277	139	146	181	161
s_693	ALPP	546	594	602	620	650	416	642	571	661	760	662	572	682	722	961	1243	1325	726	841	1021	1535	1687
s_694	ALPP	96	167	65	194	90	95	127	97	78	175	125	175	112	129	184	94	143	118	104	114	95	68
s_695	ALPP	1070	1128	1177	1173	936	883	1015	1122	1113	1311	1370	1141	1084	1052	1143	1025	1022	1084	1087	1271	1149	1324
s_696	ALPP	889	1152	1118	1129	1116	1165	1149	1124	1022	1459	1305	962	943	995	1098	1004	929	968	894	823	863	778
s_697	ALPPL2	740	618	809	841	702	794	713	757	751	841	718	714	813	849	761	626	772	805	891	836	906	1182
s_698	ALPPL2	481	478	427	469	510	368	392	487	409	424	697	578	578	600	533	443	516	556	705	508	774	729
s_699	ALPPL2	592	621	618	556	535	595	523	521	647	461	711	656	575	541	583	606	653	528	612	371	567	479
s_700	ALPPL2	851	722	637	811	699	482	803	747	666	750	909	676	644	846	693	629	608	982	806	764	765	912
s_701	ALX3	614	573	601	436	587	452	673	552	567	636	623	595	590	526	566	497	511	729	657	651	651	620
s_702	ALX3	845	889	661	643	775	654	873	687	690	756	861	961	736	521	659	560	694	834	654	494	819	590
s_703	ALX3	1210	1151	1054	1191	1466	1396	1207	1123	1233	896	1355	1270	1248	1327	1345	1284	1287	1287	1179	1185	1319	1100
s_704	ALX3	872	782	748	862	771	600	826	807	795	657	1043	805	822	789	926	813	944	910	835	1041	845	941
s_705	AMBN	1075	1062	1031	969	1075	1010	1093	1063	958	1229	1113	1202	942	881	907	695	732	1095	860	765	751	668
s_706	AMBN	843	835	870	860	833	787	878	780	856	776	840	825	744	752	622	864	889	791	791	839	819	732
s_707	AMBN	461	433	512	490	351	298	393	439	487	426	545	465	518	648	744	1126	1297	541	487	657	631	648
s_708	AMBN	702	773	931	758	815	1087	915	722	654	738	899	793	614	439	455	418	403	602	604	495	444	438
s_709	AMBP	531	417	388	616	370	449	493	500	495	518	628	409	428	398	395	426	324	427	275	375	157	226
s_710	AMBP	211	282	334	226	215	168	300	242	288	153	188	236	219	226	224	205	178	195	95	102	120	88
s_711	AMBP	219	269	191	215	209	160	284	190	240	300	254	288	281	329	214	131	210	304	339	272	278	292
s_712	AMBP	334	540	493	430	578	473	417	494	460	434	674	380	318	331	349	249	321	351	248	242	262	230
s_713	AMD1	221	138	158	83	61	74	119	132	122	60	106	145	213	262	174	210	187	196	192	225	269	207
s_714	AMD1	328	401	418	488	382	360	412	378	456	373	449	438	387	403	499	422	350	391	364	325	310	352
s_715	AMD1	262	345	282	138	169	396	274	296	230	270	291	334	317	353	417	379	264	271	172	341	201	155
s_716	AMD1	111	155	142	94	188	69	191	125	109	112	141	150	126	118	114	54	109	90	142	21	66	75
s_717	AMELX	1281	1351	1272	1076	1364	1412	1258	1401	1262	1357	1545	1354	1399	1394	1526	1218	1416	1319	1394	1384	1691	1511
s_718	AMELX	1078	1232	1374	1314	1421	1552	1079	1209	1305	1217	1262	1105	1124	1276	1257	1449	1379	1162	1285	1253	1083	1017
s_719	AMELX	1309	1473	1465	1237	1101	1224	1292	1302	1230	1531	1280	1259	1017	1279	1168	1272	1081	1117	1127	951	1284	1290
s_720	AMELX	350	464	553	548	531	742	504	451	443	717	615	385	471	461	604	596	718	451	406	520	663	615
s_721	AMELY	409	480	541	499	593	762	442	509	496	553	598	464	426	343	406	492	500	421	463	633	386	484
s_722	AMELY	371	360	302	434	502	556	485	414	399	357	457	424	371	375	402	363	459	317	249	311	218	250
s_723	AMELY	352	496	375	343	370	358	386	417	471	451	600	459	481	573	578	834	852	437	534	701	794	1009
s_724	AMELY	280	299	351	297	350	516	301	268	282	320	329	267	325	358	336	281	291	276	236	234	191	144
s_725	AMFR	1250	1232	1179	1120	1427	1893	1160	1091	1204	1521	1671	1098	1095	918	1072	907	1282	1023	1109	730	799	782
s_726	AMFR	876	921	1115	1118	1320	1096	977	1021	1067	1193	1102	1088	920	933	768	651	745	929	833	758	717	615
s_727	AMFR	537	648	765	584	600	868	656	772	692	489	778	659	700	801	677	575	729	653	633	650	521	486
s_728	AMFR	338	396	371	294	402	365	382	313	426	474	514	382	373	365	376	393	558	306	412	447	625	561
s_729	AMH	950	976	719	901	850	1215	908	940	958	1068	1245	739	751	753	676	641	623	813	716	763	642	698
s_730	AMH	367	467	322	312	503	300	454	414	387	505	654	475	379	323	458	402	416	431	356	490	360	384
s_731	AMH	981	1022	927	839	883	863	1076	1041	1052	1333	1057	937	900	971	970	988	1066	962	1248	974	1107	1056
s_732	AMH	259	343	403	392	479	463	355	365	355	269	454	290	332	306	398	551	423	290	300	348	362	362
s_733	AMHR2	409	290	336	321	407	315	392	383	377	383	445	399	361	298	295	228	286	374	318	420	242	205
s_734	AMHR2	182	139	198	195	137	149	209	173	143	109	194	96	139	136	96	74	97	135	96	61	71	87
s_735	AMHR2	282	299	328	343	375	511	318	303	320	510	496	196	241	196	118	100	109	231	188	223	86	79
s_736	AMHR2	771	762	788	713	809	907	818	866	910	858	1192	808	842	829	857	915	999	818	787	983	832	847
s_737	AMPD1	235	183	206	180	151	128	271	219	215	172	209	170	169	218	190	94	172	121	151	117	70	98
s_738	AMPD1	223	220	303	168	276	231	205	151	175	208	217	219	190	108	95	115	70	197	137	39	69	102
s_739	AMPD1	218	188	147	144	145	183	178	247	239	230	281	271	278	346	361	392	544	287	393	382	494	533
s_740	AMPD1	119	73	115	99	100	129	93	123	62	96	120	110	81	34	26	45	33	125	62	69	43	16
s_741	AMPD2	346	315	316	264	370	322	344	390	281	326	484	290	285	504	334	374	407	305	278	302	388	347
s_742	AMPD2	329	316	333	278	260	187	395	298	321	329	455	348	445	376	578	593	586	415	338	327	525	620
s_743	AMPD2	235	132	194	132	161	131	129	159	91	199	192	204	228	192	149	65	96	209	145	127	146	104
s_744	AMPD2	266	231	246	186	332	312	245	220	205	229	255	300	246	215	282	285	288	272	288	266	308	185
s_745	AMPD3	423	500	424	291	364	309	447	355	430	320	453	510	468	519	369	386	333	369	285	533	367	454
s_746	AMPD3	315	324	315	367	331	338	364	304	321	242	452	330	305	422	352	289	333	284	283	342	263	208
s_747	AMPD3	236	157	241	303	269	244	236	239	185	177	400	283	240	189	172	117	163	238	155	228	172	190
s_748	AMPD3	356	245	229	237	164	312	356	256	306	329	403	374	312	261	310	213	170	290	181	225	301	349
s_749	AMPH	207	277	252	222	237	161	311	277	296	296	478	282	191	224	179	237	165	253	221	179	110	103
s_750	AMPH	350	322	295	330	387	442	347	330	330	309	515	267	297	378	441	392	403	321	305	557	213	233
s_751	AMPH	233	252	237	211	204	111	198	255	277	167	269	242	289	222	232	208	185	276	328	516	299	444
s_752	AMPH	436	382	482	484	297	321	421	408	487	604	727	419	393	290	431	416	373	395	419	395	485	326
s_753	BIN1	648	618	491	392	436	466	535	506	391	427	501	488	517	468	444	367	290	450	536	506	448	488
s_754	BIN1	674	623	527	601	472	417	616	491	546	476	500	818	647	548	586	548	526	806	566	516	456	489
s_755	BIN1	856	779	694	964	593	534	787	771	675	759	820	782	790	896	847	992	1012	806	881	963	1022	1107
s_756	BIN1	168	177	150	172	143	98	180	128	132	66	102	216	260	253	252	226	268	187	151	282	243	239
s_757	AMT	1072	1026	1098	1069	1361	1101	1096	897	1118	1148	1538	990	957	968	791	877	750	1044	834	801	728	629
s_758	AMT	978	1041	797	928	1000	954	928	976	948	1057	1237	829	1015	968	989	1258	1222	1026	1108	900	1341	1294
s_759	AMT	783	963	962	847	872	574	929	964	847	955	1120	781	874	738	871	791	791	958	847	618	915	909
s_760	AMT	308	298	362	354	265	323	324	371	362	293	462	421	397	248	313	237	232	368	469	315	280	361
s_761	AMY1A	1134	891	751	659	704	673	1030	944	874	784	855	1242	982	894	937	929	1299	1045	1019	1206	1460	1535
s_762	AMY1A	77	83	105	49	45	111	79	80	66	93	111	151	121	94	94	141	76	102	140	11	60	78
s_763	AMY1A	453	293	276	182	262	288	314	278	326	365	274	474	329	299	346	429	304	269	215	239	211	246
s_764	AMY1A	646	673	697	681	676	670	657	766	769	876	920	598	560	692	534	720	533	628	544	616	657	645
s_765	AMY1B	727	535	536	479	478	446	474	510	500	555	527	609	469	411	378	335	326	516	472	309	226	253
s_766	AMY1B	508	617	564	499	565	540	572	531	407	624	560	507	548	502	444	460	406	581	410	503	484	390
s_767	AMY1B	870	701	689	481	570	792	671	731	580	617	775	909	635	680	624	482	516	774	563	464	519	445
s_768	AMY1B	430	401	386	332	461	352	408	391	464	359	511	447	384	284	233	302	205	388	243	192	198	180
s_769	AMY1C	250	335	195	184	239	269	237	252	253	172	358	241	253	299	188	175	164	247	221	280	278	291
s_770	AMY1C	135	152	143	110	72	274	98	140	118	176	121	154	150	90	139	101	141	158	54	99	138	53
s_771	AMY1C	325	223	120	207	118	163	228	259	154	224	226	290	222	242	148	176	189	257	199	318	198	87
s_772	AMY1C	348	173	190	171	234	235	309	226	252	259	266	283	240	183	72	113	77	154	238	179	95	33
s_773	AMY2A	166	113	157	202	165	150	140	156	97	164	132	203	138	159	109	85	123	212	128	90	186	176
s_774	AMY2A	135	155	143	221	146	234	222	214	268	221	294	147	146	117	226	178	248	122	127	106	76	131
s_775	AMY2A	398	398	424	338	309	332	394	449	369	445	546	433	417	525	447	572	592	392	484	586	458	405
s_776	AMY2A	285	295	357	319	264	218	397	349	338	486	397	358	354	387	363	444	351	390	383	371	312	295
s_777	AMY2B	347	302	333	260	284	289	325	330	291	320	262	296	400	362	308	312	286	389	367	354	363	361
s_778	AMY2B	517	555	544	488	618	369	500	521	462	621	578	505	382	522	467	429	485	448	408	444	394	406
s_779	AMY2B	149	210	330	245	223	187	219	202	192	221	297	164	149	118	110	114	96	158	164	92	127	136
s_780	AMY2B	669	474	445	516	360	295	577	500	547	529	501	752	622	554	713	772	757	840	843	1052	1010	1537
s_781	ANG	1060	1133	1049	1124	908	951	1038	959	1047	985	1141	946	897	1050	818	709	802	930	1021	1000	846	1098
s_782	ANG	847	872	683	888	913	531	891	987	906	918	1243	814	796	808	765	803	956	996	1039	1592	1531	1631
s_783	ANG	250	288	294	253	263	376	257	332	289	391	378	307	225	265	155	165	139	260	295	309	295	209
s_784	ANG	879	741	855	600	793	917	842	836	901	1019	975	1047	886	988	1019	984	988	1125	1158	837	860	766
s_785	ANGPT1	248	232	295	316	285	319	256	319	271	278	338	189	168	171	77	77	77	199	245	149	162	386
s_786	ANGPT1	1131	1070	891	1107	973	704	1064	1145	1126	954	1223	1211	1031	1154	992	958	999	1177	1055	984	1170	1068
s_787	ANGPT1	708	815	797	951	911	993	748	865	796	790	988	682	674	537	495	527	477	725	709	638	702	610
s_788	ANGPT1	313	462	473	469	457	605	435	406	472	435	526	485	423	400	278	239	246	491	284	490	290	296
s_789	ANGPT2	422	426	353	461	353	249	403	370	379	280	463	365	452	424	428	488	638	422	449	336	480	527
s_790	ANGPT2	223	202	175	176	199	143	238	273	212	243	280	143	225	230	224	226	151	158	210	177	197	157
s_791	ANGPT2	451	523	672	428	439	438	611	553	520	608	497	552	461	540	515	370	314	503	414	403	352	316
s_792	ANGPT2	947	985	998	1190	1163	866	903	872	924	787	1214	868	1019	1202	1151	976	1232	1002	955	1270	1083	1118
s_793	ANK1	290	390	371	315	402	315	322	404	280	321	386	295	321	235	347	380	318	387	348	361	496	407
s_794	ANK1	995	1126	891	911	868	735	900	1027	968	1236	1063	1031	966	845	1040	1177	1111	975	754	850	986	950
s_795	ANK1	1013	827	768	835	703	812	945	884	884	898	1143	955	922	883	857	764	1045	869	947	824	660	661
s_796	ANK1	483	360	602	548	464	422	507	476	556	711	731	462	442	396	607	576	623	410	480	371	441	327
s_797	ANK2	124	176	226	157	145	219	228	177	153	156	272	174	129	178	101	116	69	164	178	89	102	151
s_798	ANK2	207	245	217	207	136	104	206	275	250	290	242	259	193	276	181	117	109	231	201	313	113	93
s_799	ANK2	301	224	298	318	317	160	246	295	278	227	291	349	291	456	542	843	381	280	320	304	222	369
s_800	ANK2	490	588	536	518	503	333	465	475	404	467	618	505	404	452	461	554	414	496	476	495	415	424
s_801	ANK3	595	689	623	541	607	529	634	596	607	671	839	823	740	785	658	543	557	793	878	712	955	903
s_802	ANK3	703	838	700	803	690	919	675	762	579	728	1002	742	743	926	763	692	643	793	1070	1115	1079	1192
s_803	ANK3	553	626	626	676	473	436	705	588	630	656	566	686	552	569	603	433	520	659	473	633	622	617
s_804	ANK3	448	550	469	565	440	446	515	520	450	506	524	507	484	426	501	403	390	452	421	252	370	518
s_805	ANPEP	297	210	224	229	171	219	281	265	259	246	227	149	194	194	180	240	181	213	217	197	212	143
s_806	ANPEP	150	177	156	114	169	138	169	126	149	241	182	125	164	102	114	72	89	140	86	160	86	62
s_807	ANPEP	113	135	117	121	88	86	141	184	168	164	112	159	171	147	204	123	132	128	224	148	85	68
s_808	ANPEP	263	282	244	300	327	266	239	274	226	232	262	219	255	293	325	283	365	305	327	336	354	355
s_809	SLC25A4	182	255	222	247	209	161	188	234	189	233	239	252	264	423	365	303	252	220	370	272	213	236
s_810	SLC25A4	196	160	198	216	191	107	250	178	259	161	233	257	211	173	387	422	770	285	351	265	664	704
s_811	SLC25A4	190	219	285	198	195	202	211	291	250	313	340	239	182	229	199	340	343	222	183	275	311	328
s_812	SLC25A4	172	131	221	167	196	200	149	196	202	282	215	164	169	143	64	43	39	149	102	135	148	92
s_813	SLC25A5	296	338	350	344	346	342	335	364	364	338	561	310	313	191	273	261	202	335	316	410	259	328
s_814	SLC25A5	170	239	150	200	130	189	174	224	151	225	188	284	186	159	238	134	178	246	242	201	316	392
s_815	SLC25A5	153	163	126	146	131	157	227	192	223	313	338	176	226	319	231	164	181	210	185	234	276	223
s_816	SLC25A5	282	244	394	247	372	258	267	212	241	216	250	212	241	280	239	301	302	253	317	232	297	278
s_817	SLC25A6	1199	1373	1221	1251	951	1046	1348	1167	1112	1289	1546	1216	1095	911	1188	1103	1147	1065	859	1164	1360	1261
s_818	SLC25A6	1098	1094	1000	1142	1182	1147	1196	1189	1138	1101	1315	1162	1216	1755	2095	2164	2789	1292	1399	1314	1919	1671
s_819	SLC25A6	200	227	216	133	115	179	225	219	185	262	270	234	249	325	287	350	352	191	193	251	147	187
s_820	SLC25A6	546	643	649	601	846	639	604	560	623	575	867	560	675	892	1070	1003	1272	606	776	1252	1187	1535
s_821	ANXA1	410	391	373	392	419	394	409	408	371	293	471	340	375	380	331	503	498	421	323	319	602	547
s_822	ANXA1	173	165	191	148	151	188	158	153	143	182	232	124	212	279	280	357	392	173	250	244	328	354
s_823	ANXA1	511	498	495	563	522	208	523	542	449	624	585	458	496	389	503	688	722	494	626	658	709	919
s_824	ANXA1	126	185	154	144	159	208	143	158	199	184	225	166	180	130	148	82	135	164	123	119	107	106
s_825	ANXA2	323	291	365	203	267	184	353	312	281	434	417	388	341	279	189	171	156	337	248	283	220	169
s_826	ANXA2	733	595	557	678	500	697	592	630	671	463	637	594	588	445	505	404	415	551	543	589	534	441
s_827	ANXA2	435	595	569	502	512	460	612	633	604	735	637	604	525	566	572	478	505	568	581	544	394	334
s_828	ANXA2	468	573	457	329	342	323	443	405	443	406	463	424	456	352	274	249	251	337	410	302	276	180
s_829	ANXA3	118	192	210	283	176	236	189	167	128	168	193	188	184	238	113	195	108	170	175	124	101	148
s_830	ANXA3	102	168	89	150	119	260	136	137	82	116	160	88	90	90	59	79	62	96	77	81	89	137
s_831	ANXA3	130	121	227	134	114	72	157	149	145	108	170	114	116	148	145	122	99	165	160	204	161	112
s_832	ANXA3	242	242	197	279	204	275	241	287	199	119	290	268	313	334	481	430	334	248	335	448	302	373
s_833	ANXA4	633	844	761	681	749	637	644	758	786	832	1020	601	707	747	647	642	488	627	691	674	574	681
s_834	ANXA4	594	524	541	476	478	335	482	543	377	538	514	503	584	438	394	443	452	465	409	461	641	581
s_835	ANXA4	799	882	755	879	785	801	790	681	728	738	879	896	824	945	845	912	1008	881	878	919	1061	872
s_836	ANXA4	282	274	330	381	297	336	253	309	293	314	443	288	302	236	236	244	166	306	396	394	381	391
s_837	ANXA5	138	55	157	87	104	77	96	87	108	116	122	183	140	129	166	132	231	130	118	204	161	162
s_838	ANXA5	289	295	307	362	275	328	259	370	384	289	288	316	385	324	538	691	870	385	481	564	774	732
s_839	ANXA5	1104	1022	704	1015	971	714	1109	865	854	1078	1082	947	1081	1041	839	774	818	958	1103	770	820	882
s_840	ANXA5	429	460	425	410	351	468	409	411	497	494	466	382	382	387	471	556	557	430	484	323	460	375
s_841	ANXA6	348	261	402	377	262	279	339	350	354	370	383	324	268	192	228	269	352	293	260	266	378	436
s_842	ANXA6	723	584	488	700	683	591	532	653	578	430	522	625	700	766	758	778	782	702	615	620	577	612
s_843	ANXA6	874	929	1000	936	761	1076	1016	978	975	1206	1058	1110	974	1117	918	975	1027	949	1092	1052	953	977
s_844	ANXA6	844	1092	926	842	1188	1258	991	928	1068	1052	1136	930	886	967	1006	1040	1165	813	941	981	1081	914
s_845	ANXA7	147	143	106	93	96	49	115	147	146	77	154	106	106	144	114	157	149	113	136	168	114	109
s_846	ANXA7	303	231	279	233	260	171	279	261	225	261	260	228	264	227	244	125	147	230	223	122	214	117
s_847	ANXA7	236	183	106	159	121	124	147	196	183	167	172	128	164	164	233	168	149	169	179	241	232	296
s_848	ANXA7	343	355	232	290	228	230	288	312	332	393	340	388	290	346	328	229	202	351	242	286	227	180
s_849	ANXA11	378	296	298	281	215	139	303	357	221	312	232	427	386	351	353	421	362	334	458	545	386	421
s_850	ANXA11	513	574	506	659	746	786	735	657	638	826	849	583	685	810	661	837	963	659	608	496	719	587
s_851	ANXA11	477	468	389	430	548	505	552	471	471	552	530	470	391	366	476	402	494	506	514	465	545	481
s_852	ANXA11	498	338	561	407	621	778	494	479	517	613	628	314	355	368	274	237	228	368	383	238	255	184
s_853	ANXA13	619	671	602	480	527	574	705	573	481	585	589	542	644	799	720	585	571	621	811	669	670	551
s_854	ANXA13	752	698	818	741	664	610	810	674	718	755	1010	694	854	891	904	1005	1297	828	824	834	1070	1040
s_855	ANXA13	553	527	652	641	827	808	595	741	754	655	883	516	646	491	458	457	401	530	615	349	458	449
s_856	ANXA13	580	485	460	513	547	455	476	483	521	525	514	555	637	770	1197	1401	1552	551	658	703	1095	842
s_857	AOAH	695	777	797	933	954	881	801	815	853	923	907	773	740	831	805	740	739	778	822	737	552	572
s_858	AOAH	400	311	289	307	240	251	317	350	344	422	410	302	340	371	356	313	293	371	401	195	388	300
s_859	AOAH	305	266	212	277	146	229	295	310	240	137	261	323	252	166	243	344	248	260	216	246	323	296
s_860	AOAH	102	86	100	91	66	96	134	101	89	126	201	145	172	206	217	267	256	146	202	150	216	252
s_861	AOC2	562	690	569	608	572	517	478	571	552	628	587	588	527	495	460	357	402	459	329	452	341	283
s_862	AOC2	536	515	628	443	735	388	530	483	584	467	544	590	533	467	515	398	337	545	523	435	390	390
s_863	AOC2	396	364	420	524	664	661	447	441	410	544	594	398	383	306	242	320	258	354	314	374	341	405
s_864	AOC2	572	595	469	433	299	499	538	589	557	506	595	476	457	415	406	428	490	550	583	451	651	691
s_865	AOX1	147	183	169	154	126	73	185	189	175	121	171	132	115	127	84	32	49	132	72	52	56	77
s_866	AOX1	164	205	212	175	157	190	159	120	158	308	135	212	177	106	139	92	142	159	106	136	117	155
s_867	AOX1	446	371	298	356	289	173	385	344	405	368	387	358	326	388	199	186	153	319	231	231	178	137
s_868	AOX1	139	128	126	125	88	90	117	110	139	111	102	141	109	138	78	51	67	105	96	66	58	52
s_869	APAF1	883	852	820	882	960	875	930	876	688	915	1071	945	759	865	586	582	530	783	661	600	442	349
s_870	APAF1	301	298	277	403	379	204	358	337	435	374	529	315	216	242	182	130	97	216	191	223	171	111
s_871	APAF1	456	455	436	410	397	250	491	490	466	475	491	506	447	507	369	407	456	453	437	347	579	452
s_872	APAF1	152	129	155	98	139	85	132	132	117	175	187	159	156	216	275	325	350	192	213	350	343	331
s_873	NUDT2	1046	1102	989	1000	1409	1394	983	905	1132	1173	1292	901	1063	1342	1372	1655	2120	1067	1118	1239	1416	1565
s_874	NUDT2	670	651	789	493	823	583	604	661	764	708	761	613	711	686	810	1200	1092	662	832	771	897	958
s_875	NUDT2	709	659	746	649	627	557	532	651	640	585	956	535	614	562	549	826	745	530	620	638	692	950
s_876	NUDT2	588	678	615	657	666	853	664	648	560	901	754	472	624	491	612	529	568	669	666	807	785	689
s_877	APOF	386	353	488	549	430	551	380	458	505	561	562	412	381	465	327	409	426	524	577	590	551	466
s_878	APOF	315	355	299	285	287	293	294	375	248	256	482	329	392	367	436	449	556	432	405	304	561	526
s_879	APOF	699	769	671	670	973	706	719	709	688	683	727	649	571	612	588	441	472	604	510	458	432	331
s_880	APOF	325	340	219	286	299	332	387	399	394	424	428	333	444	559	534	461	596	440	422	483	443	306
s_881	APBA1	440	360	457	409	416	259	388	465	418	464	449	266	366	395	404	446	353	351	318	326	349	331
s_882	APBA1	413	396	468	476	420	464	440	418	328	436	628	361	363	335	338	296	296	392	381	356	298	345
s_883	APBA1	583	554	561	550	497	476	435	501	553	403	542	490	446	425	327	273	283	479	367	382	368	256
s_884	APBA1	345	422	444	373	307	341	408	319	346	425	474	327	382	346	337	449	539	319	307	356	356	468
s_885	APBA2	509	565	446	341	416	297	499	486	500	370	462	511	425	433	476	421	471	508	537	468	514	410
s_886	APBA2	287	316	357	268	218	289	338	224	294	288	250	348	300	335	267	246	292	291	270	353	173	172
s_887	APBA2	158	149	59	83	85	134	130	101	78	131	71	123	124	84	104	61	77	103	88	122	74	59
s_888	APBA2	171	168	183	188	135	179	126	173	142	178	165	157	188	210	190	415	298	190	160	229	239	260
s_889	APBB1	511	545	525	509	523	570	548	472	440	544	565	350	498	354	568	507	464	482	429	345	400	459
s_890	APBB1	539	437	521	466	352	434	457	502	510	549	478	449	429	366	422	310	345	478	466	423	389	460
s_891	APBB1	321	385	283	189	335	338	266	305	274	310	409	430	381	450	432	462	322	283	268	338	189	255
s_892	APBB1	363	421	430	458	422	592	475	433	492	501	611	364	442	382	347	328	302	346	300	403	244	197
s_893	APBB2	148	201	182	260	199	92	161	136	215	174	203	188	152	124	123	67	34	120	95	82	88	82
s_894	APBB2	188	225	280	241	233	147	221	275	213	295	241	289	235	244	169	135	148	241	295	311	269	212
s_895	APBB2	400	430	416	409	394	467	414	402	457	462	550	418	430	438	484	534	504	424	385	376	477	328
s_896	APBB2	155	190	88	245	194	184	192	165	164	137	228	174	179	230	133	114	124	157	144	188	251	259
s_897	APC	409	382	396	480	187	322	432	412	332	327	417	398	476	450	478	482	360	473	400	384	400	396
s_898	APC	148	240	165	186	498	359	197	220	209	113	439	133	174	247	161	166	158	143	136	79	148	78
s_899	APC	678	700	651	870	692	845	587	718	587	576	873	618	787	847	1138	926	1132	717	698	620	632	571
s_900	APC	239	295	296	305	264	207	309	274	302	260	323	222	277	214	329	326	384	322	336	384	547	385
s_901	APCS	237	250	287	368	296	189	268	217	259	347	231	244	344	270	375	337	472	364	339	200	943	649
s_902	APCS	508	548	507	413	572	561	540	483	515	732	512	524	451	492	398	328	370	408	443	417	312	282
s_903	APCS	284	196	295	320	244	256	321	280	398	233	373	352	363	399	404	423	458	414	299	487	413	336
s_904	APCS	794	928	1027	871	777	858	870	976	802	666	844	756	777	996	1004	1094	956	854	929	697	939	934
s_905	AIRE	271	309	263	191	203	188	264	356	268	177	287	276	265	301	392	295	409	303	395	259	390	609
s_906	AIRE	420	429	444	637	397	573	370	403	478	469	446	395	403	356	407	495	403	402	311	185	230	203
s_907	AIRE	337	301	367	250	285	258	255	311	345	334	453	345	398	337	332	258	290	311	253	141	251	235
s_908	AIRE	14	20	31	0	16	1	5	14	12	11	6	4	3	6	4	0	0	7	4	0	2	0
s_909	APEH	665	589	612	661	579	225	605	640	681	839	862	671	661	651	526	561	446	561	508	600	488	453
s_910	APEH	388	543	412	275	478	442	359	389	382	485	383	374	392	464	502	497	698	389	547	635	643	680
s_911	APEH	459	554	447	493	525	356	409	481	491	506	520	402	446	482	411	460	464	455	433	446	452	556
s_912	APEH	618	591	653	657	684	592	682	685	783	841	863	627	695	578	672	453	510	622	559	605	625	737
s_913	APEX1	199	172	244	284	220	317	210	237	219	330	251	198	246	299	266	233	276	188	194	228	221	226
s_914	APEX1	228	262	224	236	209	200	287	327	307	447	420	313	279	263	220	147	152	251	202	189	181	168
s_915	APEX1	620	619	753	545	553	670	694	599	771	752	757	676	648	763	783	830	667	768	646	849	736	644
s_916	APEX1	545	668	553	493	365	478	534	653	655	673	805	557	537	391	504	535	486	488	498	617	457	426
s_917	BIRC2	499	676	519	628	691	730	546	531	586	560	684	657	575	693	725	753	732	633	792	533	611	562
s_918	BIRC2	315	331	313	214	184	161	345	221	308	170	273	276	291	321	407	377	391	328	520	378	394	510
s_919	BIRC2	446	452	485	452	419	463	376	432	439	516	561	379	305	320	312	188	143	376	313	150	172	110
s_920	BIRC2	226	243	269	246	199	126	327	200	220	254	320	175	308	378	320	378	338	293	378	351	317	347
s_921	BIRC3	683	888	945	992	833	1099	969	854	1003	777	1183	809	908	1004	827	727	778	956	892	885	779	768
s_922	BIRC3	244	276	245	307	423	243	375	304	276	420	369	268	238	199	254	157	182	226	204	140	146	111
s_923	BIRC3	231	214	264	233	196	220	253	224	361	449	614	161	193	166	175	119	129	185	236	138	151	91
s_924	BIRC3	69	126	168	151	149	144	140	105	137	102	193	159	106	124	133	96	69	163	151	73	84	55
s_925	XIAP	142	115	206	121	178	149	156	141	173	97	115	68	96	84	131	61	69	136	58	50	42	30
s_926	XIAP	227	214	233	206	239	122	208	253	244	401	291	180	160	145	183	127	138	140	144	144	121	95
s_927	XIAP	366	385	326	306	421	302	318	343	320	440	426	330	322	375	288	291	266	308	280	225	315	280
s_928	XIAP	505	346	494	375	404	359	405	469	469	485	567	450	360	342	296	223	294	398	311	456	270	224
s_929	BIRC5	275	253	163	205	103	202	302	198	217	68	180	194	167	153	136	188	146	231	156	215	137	129
s_930	BIRC5	175	162	166	58	87	69	109	123	117	88	74	132	124	106	60	25	35	156	121	135	93	28
s_931	BIRC5	32	23	49	46	25	0	98	46	42	23	12	77	36	36	19	16	4	39	13	0	4	24
s_932	BIRC5	380	364	220	220	142	98	283	243	239	311	281	403	320	118	124	95	111	303	153	122	112	67
s_933	APLP1	387	261	315	268	267	132	349	279	221	282	371	350	338	385	239	222	257	340	284	309	296	224
s_934	APLP1	389	453	450	415	380	661	451	505	452	561	688	452	365	468	470	612	534	431	479	512	674	727
s_935	APLP1	1099	868	1021	1030	1019	945	1026	1000	1023	1123	1436	818	972	941	1038	1039	1144	914	1104	937	911	792
s_936	APLP1	576	683	688	665	430	418	639	673	564	625	820	587	572	604	447	549	487	583	642	670	483	562
s_937	APLP2	507	588	599	509	401	465	541	558	576	499	516	527	469	521	403	412	368	512	402	490	364	375
s_938	APLP2	227	176	175	164	196	87	201	193	154	258	161	142	168	183	124	200	277	162	159	238	223	221
s_939	APLP2	242	276	169	194	208	165	280	248	216	231	243	180	179	264	280	245	249	301	293	239	320	340
s_940	APLP2	224	245	235	254	296	241	289	296	305	257	357	263	233	272	137	204	134	371	239	257	228	154
s_941	APOA1	233	316	298	325	273	236	280	181	328	280	374	322	262	180	224	250	194	283	217	160	292	190
s_942	APOA1	254	208	257	228	326	153	231	252	281	298	238	193	216	206	176	209	180	226	294	103	204	158
s_943	APOA1	74	67	80	116	99	90	94	86	89	125	57	76	37	65	56	45	32	83	69	113	23	34
s_944	APOA1	254	237	307	318	397	717	298	297	297	311	249	263	281	215	313	184	224	259	264	210	297	241
s_945	APOA2	811	953	802	969	868	706	870	944	881	820	1060	733	921	941	1097	996	1103	752	781	773	888	939
s_946	APOA2	221	216	196	194	199	229	248	261	202	363	282	229	247	209	336	454	586	253	243	243	334	412
s_947	APOA2	413	396	427	523	529	380	434	444	407	506	543	470	633	765	828	1029	1196	515	534	435	741	846
s_948	APOA2	512	417	412	535	422	400	442	424	343	384	516	422	541	476	433	359	319	478	485	298	285	207
s_949	APOA4	421	416	431	384	336	367	448	462	424	405	490	418	355	493	380	407	447	479	344	463	396	459
s_950	APOA4	865	800	758	611	625	557	688	801	692	753	763	939	961	820	876	842	911	873	786	982	876	925
s_951	APOA4	328	273	207	240	240	257	250	268	263	246	331	364	412	453	564	666	627	304	414	432	482	542
s_952	APOA4	1204	947	883	936	742	914	1060	973	916	921	1191	1074	1184	1043	966	757	896	1125	1089	1122	914	864
s_953	APOB	867	953	1057	1132	1202	1130	972	971	1180	1166	1421	989	980	1078	943	1178	1055	1002	881	972	1036	1087
s_954	APOB	595	703	707	630	781	455	716	778	678	833	830	667	652	544	419	393	380	635	586	543	351	276
s_955	APOB	671	977	697	700	949	1148	768	630	654	735	741	765	738	650	650	641	832	855	820	573	1062	1178
s_956	APOB	369	379	498	436	387	349	392	413	353	446	368	394	414	387	385	381	393	278	379	388	275	240
s_957	APOBEC1	245	240	240	225	232	227	226	275	286	367	225	170	165	178	112	113	137	151	175	152	185	160
s_958	APOBEC1	232	175	169	184	169	238	189	206	210	199	286	231	212	202	143	205	169	281	167	253	198	164
s_959	APOBEC1	769	750	770	588	648	436	832	708	613	679	745	647	819	688	758	810	719	732	884	682	686	647
s_960	APOBEC1	538	466	512	340	263	286	451	419	355	432	337	466	451	360	311	315	295	345	366	192	268	188
s_961	APOC1	924	914	821	840	981	923	874	826	854	922	920	951	864	633	488	511	488	940	815	566	473	449
s_962	APOC1	317	310	366	292	288	381	395	408	420	272	429	337	297	245	257	237	113	359	277	161	147	125
s_963	APOC1	478	464	435	362	450	423	458	446	450	314	482	474	698	579	590	439	569	483	480	482	446	410
s_964	APOC1	570	489	496	329	502	343	530	593	524	411	627	465	462	499	499	378	492	519	519	341	544	451
s_965	AQP8	771	952	946	946	841	720	847	748	745	824	808	917	910	1063	1062	1023	1165	825	788	1362	837	845
s_966	AQP8	789	758	650	672	531	652	646	700	735	589	807	782	885	802	1004	1040	1142	849	912	1043	1080	1133
s_967	AQP8	736	679	786	627	639	512	691	645	741	664	870	757	682	571	554	586	515	695	599	498	570	437
s_968	AQP8	657	645	557	838	646	521	534	622	575	555	576	660	668	528	707	590	640	594	636	430	665	645
s_969	APOC2	171	155	178	136	201	203	159	157	133	140	232	236	116	103	89	38	44	129	138	106	51	21
s_970	APOC2	581	648	475	595	568	699	564	634	575	595	712	455	685	540	661	731	740	580	643	693	615	645
s_971	APOC2	408	339	252	355	382	396	297	226	259	520	368	242	249	339	202	146	155	275	343	277	160	122
s_972	APOC2	156	84	149	304	256	63	169	121	150	121	145	205	124	168	88	103	89	113	188	44	90	98
s_973	APOC3	1607	1541	1733	1544	1477	1839	1707	1609	1724	1719	2204	1735	1602	1611	1770	1722	1984	1721	1774	1766	2349	2533
s_974	APOC3	1148	947	1014	827	921	780	987	1108	1053	854	1111	1204	1203	1012	1041	946	1140	1174	1242	1335	1336	1238
s_975	APOC3	903	773	1016	847	900	1058	849	744	849	949	950	821	901	667	752	744	882	854	762	803	1035	1216
s_976	APOC3	1038	1013	939	865	923	981	1013	1005	1049	1153	1199	1077	911	1084	941	948	885	1154	984	1067	694	600
s_977	APOC4	446	489	556	441	604	684	428	561	453	425	606	559	384	416	299	235	219	440	491	466	379	320
s_978	APOC4	890	895	836	774	783	748	844	885	875	740	953	808	998	908	1229	1440	1529	1040	1103	1285	1305	1647
s_979	APOC4	755	665	948	655	925	707	966	836	663	994	1020	766	842	690	843	731	911	872	875	753	876	763
s_980	APOC4	486	418	444	377	395	207	438	441	503	384	482	513	627	837	835	954	1044	559	575	882	842	749
s_981	APOD	94	64	67	91	132	167	137	140	97	122	223	114	65	77	27	76	34	120	136	112	51	62
s_982	APOD	303	186	150	251	227	157	247	232	253	154	301	248	205	237	269	222	194	244	207	132	257	236
s_983	APOD	224	257	318	384	187	251	326	285	279	346	336	277	282	274	205	286	224	316	379	288	457	378
s_984	APOD	137	121	142	256	198	361	125	157	137	249	149	126	165	151	160	230	266	121	155	86	106	112
s_985	APOE	360	453	272	397	376	414	374	322	348	422	448	349	341	216	230	233	308	391	370	281	219	265
s_986	APOE	341	326	346	345	335	419	416	409	357	346	504	370	436	429	495	404	461	379	310	350	230	261
s_987	APOE	473	425	505	444	428	298	462	443	505	436	435	438	583	580	611	707	915	447	562	852	695	937
s_988	APOE	272	167	234	339	310	316	317	307	315	263	387	268	387	473	776	1134	1735	413	489	843	1100	1350
s_989	APOH	411	655	594	614	805	917	446	521	523	400	651	447	312	443	340	368	419	409	308	255	382	397
s_990	APOH	930	896	718	771	792	458	783	783	705	794	930	826	665	842	601	572	607	729	713	534	559	602
s_991	APOH	452	417	372	344	458	413	457	333	382	420	371	363	402	439	443	364	506	348	552	424	366	335
s_992	APOH	124	123	155	115	188	171	117	144	141	136	177	180	142	161	159	143	216	167	161	188	191	164
s_993	APP	473	526	458	431	618	594	524	496	510	407	636	433	474	499	309	317	289	420	371	361	299	231
s_994	APP	215	252	269	277	226	191	254	265	228	272	289	410	322	332	272	311	359	302	372	183	209	328
s_995	APP	206	218	94	162	142	130	141	187	179	241	146	163	191	222	252	292	247	192	150	204	310	344
s_996	APP	668	526	602	783	720	885	569	742	773	545	735	637	732	543	444	415	351	627	632	595	413	391
s_997	APRT	849	949	781	857	805	753	929	820	952	765	952	780	653	722	564	731	632	772	952	630	643	638
s_998	APRT	788	1037	932	1047	1120	798	874	854	780	1131	1001	738	732	650	712	886	740	803	729	556	622	605
s_999	APRT	1086	1161	1103	1479	1214	1527	1177	1116	1167	1156	1262	1093	1175	1161	1350	1299	1389	1228	1467	1339	1374	1347
s_1000	APRT	271	260	212	123	251	143	277	249	276	270	278	326	331	403	436	394	453	315	309	271	311	246
s_1001	KLK3	1472	1569	1561	1380	1554	1412	1406	1597	1458	1582	1623	1616	1359	1260	1216	802	955	1468	1592	1403	1269	1258
s_1002	KLK3	842	796	925	831	717	567	818	931	891	892	1209	860	826	905	690	729	725	799	687	889	675	595
s_1003	KLK3	739	621	833	794	756	725	694	804	800	897	872	824	747	692	776	666	680	772	903	800	807	853
s_1004	KLK3	27	14	69	31	10	1	30	21	42	49	24	43	53	53	37	55	44	67	24	36	30	24
s_1005	FAS	318	315	364	259	229	163	282	434	328	212	311	176	289	293	195	156	200	271	287	287	299	254
s_1006	FAS	684	614	729	727	630	612	682	665	679	710	795	762	644	798	757	927	988	714	800	601	722	832
s_1007	FAS	511	457	437	372	476	363	507	482	442	583	466	634	510	635	428	581	534	462	638	480	510	484
s_1008	FAS	941	986	916	1088	1116	888	1080	1176	1113	1147	1053	978	969	1129	1135	1038	1079	1048	1028	899	1036	1061
s_1009	FASLG	145	113	135	106	82	134	96	98	99	96	113	83	141	146	205	133	111	86	113	82	58	83
s_1010	FASLG	367	328	321	441	307	194	388	404	318	299	378	312	250	237	158	146	130	318	199	152	131	106
s_1011	FASLG	69	142	140	111	91	73	78	119	143	101	59	113	62	69	58	29	69	71	76	93	60	88
s_1012	FASLG	372	276	292	213	299	303	342	331	368	449	378	361	301	262	209	266	194	314	257	241	239	290
s_1013	SHROOM2	667	498	659	498	538	521	482	543	403	769	738	534	566	553	597	493	538	523	474	427	360	368
s_1014	SHROOM2	674	757	650	615	645	868	669	733	618	576	920	640	693	553	604	533	622	633	752	596	586	610
s_1015	SHROOM2	120	143	132	121	87	149	87	117	104	138	151	108	98	67	62	130	46	140	52	84	109	58
s_1016	SHROOM2	68	91	79	153	112	64	78	106	107	142	137	61	84	47	35	60	61	50	32	27	33	4
s_1017	AQP1	441	564	419	578	592	538	452	361	446	312	667	492	336	400	273	202	226	360	384	223	299	224
s_1018	AQP1	301	362	335	445	270	391	320	335	283	330	344	353	347	510	469	648	777	402	241	331	516	437
s_1019	AQP1	324	302	304	308	199	298	295	255	293	209	332	337	291	307	242	261	338	326	349	485	732	710
s_1020	AQP1	199	218	146	158	122	25	186	184	149	94	142	116	130	145	183	190	158	191	225	107	232	148
s_1021	AQP2	332	368	434	398	233	242	383	457	370	291	457	361	250	241	295	213	227	312	291	318	270	253
s_1022	AQP2	158	225	227	183	271	227	175	145	197	98	235	125	123	128	130	138	147	116	194	75	121	94
s_1023	AQP2	536	536	800	828	697	685	615	695	734	783	846	586	499	387	339	324	203	528	417	336	328	182
s_1024	AQP2	16	19	37	59	11	47	43	29	19	36	41	9	19	10	4	22	9	25	65	56	17	18
s_1025	AQP3	685	646	697	682	633	336	679	715	828	731	986	706	592	512	605	620	556	624	561	463	637	544
s_1026	AQP3	429	565	527	578	529	439	519	540	449	579	590	428	441	418	424	394	430	448	465	454	365	435
s_1027	AQP3	908	908	858	739	1001	1013	852	872	878	867	1146	1005	1072	1328	1526	1607	2017	1134	1134	1214	1672	1834
s_1028	AQP3	899	1079	1019	847	1092	1135	1022	1027	1163	885	1215	999	1115	983	1031	864	937	967	1068	681	1046	933
s_1029	AQP4	362	413	315	360	314	350	384	383	460	513	630	354	382	424	473	475	446	337	354	253	330	255
s_1030	AQP4	316	244	208	146	260	221	281	244	240	357	325	259	246	168	185	211	105	262	130	142	181	99
s_1031	AQP4	426	573	605	501	615	630	423	537	497	404	672	393	415	362	380	288	314	427	278	339	316	291
s_1032	AQP4	271	299	322	376	297	416	319	377	409	420	491	251	313	318	306	366	227	310	216	213	239	165
s_1033	AQP5	400	344	205	302	272	346	360	393	307	256	405	295	407	466	689	602	710	431	469	544	527	476
s_1034	AQP5	70	56	39	74	65	12	66	98	47	55	64	68	67	83	30	114	54	95	89	81	64	65
s_1035	AQP5	208	134	137	121	158	60	135	116	152	53	145	165	150	103	171	152	142	182	177	228	108	167
s_1036	AQP5	372	389	302	236	198	171	361	311	360	321	323	345	231	176	202	157	110	340	235	281	160	96
s_1037	AQP6	165	145	147	117	62	121	141	132	131	153	170	134	165	126	62	65	57	155	116	59	70	32
s_1038	AQP6	109	155	142	215	287	334	189	182	139	145	141	114	126	105	120	81	71	97	53	103	106	96
s_1039	AQP6	500	595	396	522	468	453	536	506	561	559	559	429	492	576	509	576	425	542	493	439	363	291
s_1040	AQP6	192	230	196	267	187	106	214	159	138	144	236	156	176	67	125	32	32	176	183	39	82	94
s_1041	AQP7	298	191	192	181	166	78	289	247	199	199	260	272	300	142	216	312	472	284	239	297	417	363
s_1042	AQP7	302	306	388	422	417	397	280	383	403	599	441	308	311	327	246	195	186	288	259	378	174	196
s_1043	AQP7	230	306	248	335	271	213	235	280	312	387	396	237	342	133	249	239	345	217	177	243	190	177
s_1044	AQP7	352	355	199	161	96	72	226	169	179	91	139	312	219	161	131	121	68	247	243	190	134	96
s_1045	AQP9	548	426	664	490	615	548	482	565	573	564	740	553	709	863	985	1238	1066	619	747	823	953	1351
s_1046	AQP9	1194	1207	1275	1409	1762	1811	1290	1291	1329	1370	1707	1266	1219	1170	1162	1318	1449	1233	1397	1380	1583	1759
s_1047	AQP9	323	289	341	331	160	238	393	241	271	316	308	324	331	328	344	323	285	376	216	264	312	268
s_1048	AQP9	206	146	187	115	130	171	136	188	146	109	208	165	238	245	312	319	248	189	193	376	348	358
s_1049	AR	1235	1412	1448	1428	1565	1241	1323	1420	1458	1596	1903	1232	1362	1218	1272	1066	1313	1269	1168	1219	1265	1068
s_1050	AR	368	339	375	389	505	405	387	499	412	470	535	386	452	481	409	324	316	399	357	361	294	392
s_1051	AR	410	457	521	470	490	452	499	508	439	554	536	526	358	334	331	266	327	435	352	369	315	299
s_1052	AR	346	438	411	281	414	482	409	384	374	296	538	318	391	363	313	363	262	309	436	407	320	376
s_1053	ABCC6	499	438	432	603	648	834	570	481	415	620	552	379	497	495	559	566	524	475	579	419	527	487
s_1054	ABCC6	349	341	466	448	610	773	284	348	380	343	440	328	644	621	861	998	1078	404	648	749	968	931
s_1055	ABCC6	263	190	221	170	135	203	167	237	216	303	344	203	276	451	456	462	428	199	279	207	253	195
s_1056	ABCC6	253	116	164	126	94	136	135	166	163	164	194	154	176	85	137	142	103	133	103	59	64	52
s_1057	ARAF	527	411	530	638	677	806	588	507	553	592	792	557	475	452	582	597	468	481	594	543	378	257
s_1058	ARAF	165	164	255	158	154	191	217	191	179	243	242	90	142	84	90	80	72	116	159	116	93	101
s_1059	ARAF	205	262	162	190	174	93	250	265	193	251	229	335	257	388	418	410	489	283	394	421	447	421
s_1060	ARAF	237	197	256	203	189	251	171	154	202	165	192	194	154	143	135	122	91	207	154	282	131	112
s_1061	ARCN1	224	189	157	169	136	160	200	149	129	133	216	262	240	228	146	81	96	194	160	164	69	61
s_1062	ARCN1	432	378	382	242	224	259	367	415	434	338	497	425	374	285	212	193	144	396	264	122	247	261
s_1063	ARCN1	271	205	139	93	99	113	154	138	76	272	88	290	229	238	249	175	220	236	166	195	210	205
s_1064	ARCN1	127	85	91	38	114	9	105	77	57	28	41	102	97	85	48	29	24	68	59	51	30	49
s_1065	TRIM23	269	203	355	325	367	388	294	270	359	330	355	220	283	242	267	201	193	228	312	284	174	126
s_1066	TRIM23	799	753	809	978	928	983	866	973	959	859	1203	764	853	707	633	464	583	815	805	644	628	555
s_1067	TRIM23	769	616	765	621	742	793	678	738	699	681	751	666	648	940	700	867	921	677	666	719	703	851
s_1068	TRIM23	688	583	622	561	576	640	636	651	613	533	864	687	629	794	545	478	507	649	658	431	456	497
s_1069	AREG	136	165	146	112	150	26	126	126	136	179	139	164	187	201	270	300	463	174	201	245	316	325
s_1070	AREG	752	913	919	1086	987	995	890	885	943	1150	1094	874	893	1043	903	985	1152	803	935	818	899	729
s_1071	AREG	165	156	178	156	242	188	208	223	186	190	147	176	192	200	223	170	225	214	243	226	266	391
s_1072	AREG	122	150	163	48	146	79	132	128	145	139	203	148	120	177	209	181	138	151	143	225	172	181
s_1073	ARF1	449	271	284	251	217	127	420	273	215	228	301	351	299	262	188	197	151	239	278	121	159	98
s_1074	ARF1	129	100	129	144	106	181	155	123	117	58	123	58	90	49	87	31	34	80	55	38	34	28
s_1075	ARF1	155	118	166	78	138	118	146	185	97	125	144	160	171	186	127	57	99	151	105	252	88	37
s_1076	ARF1	453	302	194	193	159	236	277	323	206	126	217	428	348	287	202	246	190	305	390	291	266	269
s_1077	ARF3	841	948	999	1225	946	827	943	893	974	1091	1181	949	828	786	619	724	724	851	845	690	645	610
s_1078	ARF3	200	165	142	131	166	151	110	116	91	94	148	105	97	107	116	54	32	165	82	134	72	36
s_1079	ARF3	613	461	609	363	329	373	392	501	475	428	431	595	583	408	323	286	219	493	414	420	293	200
s_1080	ARF3	498	543	558	576	410	385	499	538	423	467	541	506	526	600	660	506	608	535	650	660	597	424
s_1081	ARF4	406	294	270	137	271	102	281	246	287	162	348	458	288	260	221	169	101	257	135	108	140	150
s_1082	ARF4	332	186	199	136	67	70	201	204	159	207	201	329	268	142	207	384	318	258	351	322	380	393
s_1083	ARF4	134	186	149	218	108	148	191	171	162	132	154	167	165	216	181	178	121	180	192	198	113	126
s_1084	ARF4	344	321	246	166	209	276	284	279	251	239	307	338	308	368	244	292	367	309	378	291	430	417
s_1085	ARL4D	19	35	9	30	16	0	17	39	24	44	36	26	8	0	22	20	5	16	24	1	21	1
s_1086	ARL4D	784	648	709	848	577	563	768	655	812	687	724	679	740	547	661	698	675	815	716	655	754	617
s_1087	ARL4D	374	250	192	172	297	181	296	249	273	243	437	359	342	302	341	317	379	328	349	406	506	413
s_1088	ARL4D	659	721	922	582	840	633	709	633	608	673	658	644	665	616	502	469	533	579	649	573	658	505
s_1089	ARF5	157	187	168	100	136	141	140	142	119	227	200	179	142	230	203	222	220	138	174	200	146	87
s_1090	ARF5	485	363	404	501	356	396	411	341	375	369	339	363	267	314	392	218	320	338	337	263	220	211
s_1091	ARF5	239	323	316	270	274	325	275	397	374	437	358	229	351	468	766	1120	1378	303	457	829	1249	1226
s_1092	ARF5	148	238	235	223	234	195	186	177	165	195	191	156	162	164	113	82	86	181	113	168	96	27
s_1093	ARF6	289	239	302	192	201	181	271	204	257	297	282	316	257	177	163	158	186	249	221	204	184	79
s_1094	ARF6	407	537	503	357	477	479	371	463	522	567	492	470	474	458	452	549	472	502	449	612	460	413
s_1095	ARF6	289	364	321	350	272	330	242	305	330	355	330	270	311	312	294	273	448	272	263	249	367	275
s_1096	ARF6	310	278	266	264	170	179	308	266	307	261	243	228	387	331	414	664	565	323	385	363	691	630
s_1097	ARG1	137	160	106	183	132	215	101	140	118	199	149	93	135	107	127	76	142	125	132	71	56	71
s_1098	ARG1	483	535	601	666	827	1058	517	435	452	378	705	406	396	405	284	306	341	568	460	470	463	341
s_1099	ARG1	123	65	95	124	72	134	102	124	102	97	97	123	69	113	113	80	90	123	103	159	115	84
s_1100	ARG1	195	202	261	260	290	281	260	231	214	278	214	171	195	167	177	159	197	178	145	150	238	202
s_1101	ARG2	416	494	254	387	441	266	385	450	410	429	461	362	379	454	417	383	343	440	351	264	332	273
s_1102	ARG2	510	503	632	596	586	720	554	519	608	682	644	633	598	700	777	702	1287	584	571	538	816	889
s_1103	ARG2	108	83	84	61	101	91	110	145	112	64	100	109	119	89	72	99	108	82	81	8	79	32
s_1104	ARG2	283	245	217	262	248	245	232	206	176	237	204	181	227	218	241	197	213	187	182	210	188	146
s_1105	RHOA	72	67	68	34	16	0	62	86	96	81	47	45	92	38	32	40	69	74	23	66	60	46
s_1106	RHOA	339	409	340	261	249	359	340	356	278	335	248	359	283	210	145	90	129	229	236	152	116	119
s_1107	RHOA	133	122	170	171	59	86	114	136	162	132	142	125	122	90	52	58	34	102	101	41	54	38
s_1108	RHOA	55	46	81	116	65	28	55	65	48	191	58	67	53	40	70	35	27	64	59	66	38	41
s_1109	RHOB	227	335	146	197	132	99	130	253	210	178	227	193	169	144	60	92	67	197	215	105	118	77
s_1110	RHOB	310	219	249	277	187	286	188	158	190	255	219	346	228	183	131	181	93	256	208	244	180	156
s_1111	RHOB	515	502	379	408	228	352	492	463	518	379	492	421	417	417	445	562	483	433	330	418	378	330
s_1112	RHOB	257	241	304	390	570	490	278	231	324	456	556	224	233	319	328	410	315	283	343	464	437	384
s_1113	RHOC	546	450	472	393	317	365	454	457	297	454	490	621	523	642	672	764	776	537	545	416	535	441
s_1114	RHOC	355	290	256	340	235	249	211	203	246	200	240	294	251	173	168	249	291	244	262	112	128	118
s_1115	RHOC	577	406	494	364	301	158	424	368	422	413	480	554	401	355	319	324	278	406	422	228	193	197
s_1116	RHOC	407	337	317	373	376	397	420	384	385	474	451	479	317	363	339	242	269	363	377	431	314	379
s_1117	RND3	595	622	640	629	536	499	544	617	694	713	596	636	591	648	622	660	842	686	735	624	625	530
s_1118	RND3	718	653	626	561	593	592	658	796	811	849	916	859	834	882	680	623	776	886	860	897	810	619
s_1119	RND3	515	470	494	554	666	719	667	661	556	788	690	556	616	578	602	763	805	583	523	312	516	622
s_1120	RND3	456	513	581	552	497	563	502	498	435	494	672	435	510	496	521	510	503	563	641	423	465	591
s_1121	RHOG	421	529	419	460	542	463	385	431	468	579	601	403	462	595	781	1027	1110	496	699	675	781	867
s_1122	RHOG	310	215	258	440	308	397	216	242	333	435	233	252	237	308	311	432	305	238	397	550	378	516
s_1123	RHOG	116	151	169	142	172	222	119	126	95	92	193	64	78	105	79	64	40	140	92	202	72	97
s_1124	RHOG	96	55	111	34	98	61	82	104	114	63	71	131	92	68	44	23	28	111	67	111	76	40
s_1125	ARHGAP1	191	176	212	153	242	137	193	163	152	217	148	233	268	247	367	140	231	176	104	142	116	133
s_1126	ARHGAP1	505	502	510	637	668	440	488	487	522	587	566	552	433	395	402	365	303	465	490	396	259	213
s_1127	ARHGAP1	396	432	419	449	493	621	502	458	424	491	420	422	318	319	243	230	257	400	491	481	374	383
s_1128	ARHGAP1	586	639	478	549	385	516	585	588	563	341	548	726	716	667	733	734	645	704	751	628	571	531
s_1129	ARHGAP4	366	472	447	427	612	639	434	447	412	713	518	430	375	225	258	293	207	316	349	313	350	285
s_1130	ARHGAP4	80	74	48	62	26	80	47	62	28	31	100	61	34	27	32	36	51	34	32	18	22	47
s_1131	ARHGAP4	424	249	297	293	312	339	418	320	268	334	302	378	418	595	782	1074	1037	502	414	593	659	652
s_1132	ARHGAP4	569	491	548	579	585	565	572	609	558	576	640	610	468	481	450	616	557	613	482	544	649	787
s_1133	ARHGAP5	252	265	315	330	259	150	283	311	293	343	278	241	257	266	247	227	288	223	261	169	200	142
s_1134	ARHGAP5	181	131	173	109	108	61	132	160	220	169	157	200	157	101	142	71	96	163	127	103	61	63
s_1135	ARHGAP5	382	345	317	446	466	382	331	419	375	476	498	276	390	429	593	523	726	509	376	376	651	516
s_1136	ARHGAP5	405	386	402	303	419	202	466	389	510	417	570	405	411	486	293	265	350	394	353	336	255	219
s_1137	ARHGAP6	818	876	776	1010	811	658	800	911	973	981	1200	874	856	899	700	910	888	792	822	631	619	832
s_1138	ARHGAP6	930	857	863	618	865	877	934	958	845	927	911	947	745	742	711	540	520	747	788	672	555	526
s_1139	ARHGAP6	821	842	938	607	726	662	777	792	870	786	934	701	832	629	925	885	769	823	831	831	751	676
s_1140	ARHGAP6	1154	1158	1077	1231	1050	959	1224	1242	1154	1265	1559	1060	957	1056	989	858	876	967	1039	977	1165	1076
s_1141	ARHGDIA	408	258	339	260	291	68	286	388	375	234	403	264	222	214	156	161	154	327	282	334	420	169
s_1142	ARHGDIA	360	467	426	291	438	572	482	380	514	470	503	435	333	220	285	166	198	330	423	221	312	312
s_1143	ARHGDIA	187	163	172	160	159	26	176	170	137	226	160	176	127	74	60	67	54	202	239	88	107	71
s_1144	ARHGDIA	217	252	272	235	223	175	265	156	138	138	203	264	140	142	131	105	74	177	101	149	95	52
s_1145	ARHGDIB	657	699	875	660	864	649	859	838	788	930	937	786	682	467	452	390	351	624	676	645	432	360
s_1146	ARHGDIB	900	902	934	917	812	1071	817	1001	905	915	902	897	851	856	858	790	825	874	840	726	690	664
s_1147	ARHGDIB	810	1000	976	1104	827	662	860	871	904	911	1005	998	883	851	781	808	1026	911	1131	816	1176	1157
s_1148	ARHGDIB	349	360	291	258	182	197	279	279	331	262	457	326	324	273	245	223	233	288	226	291	166	149
s_1149	ARHGDIG	471	403	433	450	303	306	432	500	470	328	561	605	515	579	568	747	792	577	550	619	707	838
s_1150	ARHGDIG	483	315	380	272	342	365	323	366	248	336	409	391	375	367	389	462	450	330	324	485	560	680
s_1151	ARHGDIG	590	487	453	507	567	495	535	480	592	381	517	464	526	474	429	339	387	541	344	436	415	442
s_1152	ARHGDIG	230	250	236	288	278	391	272	208	219	287	333	217	249	158	232	106	150	287	243	263	148	154
s_1153	RHOH	683	630	785	758	563	703	697	698	671	767	776	743	569	631	546	547	584	715	613	672	682	592
s_1154	RHOH	301	333	253	445	253	260	269	327	274	413	408	294	307	336	375	391	388	350	274	324	431	390
s_1155	RHOH	421	469	497	451	343	427	500	505	532	557	565	440	503	571	435	401	408	489	363	271	365	351
s_1156	RHOH	736	718	802	705	930	951	700	688	652	803	851	705	883	681	986	861	1122	840	984	1349	1266	1483
s_1157	ARL1	858	764	893	1003	927	891	890	854	930	1124	1038	887	637	672	631	439	498	780	623	462	549	568
s_1158	ARL1	440	594	519	514	577	686	651	612	558	516	615	600	541	461	484	397	400	519	413	392	419	282
s_1159	ARL1	140	138	139	165	129	158	148	124	181	241	179	76	97	114	89	85	62	101	71	173	44	75
s_1160	ARL1	520	683	593	625	631	702	505	644	738	803	736	575	478	539	498	629	693	504	524	483	608	655
s_1161	PHOX2A	874	1076	950	1122	1125	1243	887	902	1008	1088	1278	843	905	761	760	599	683	896	773	836	583	513
s_1162	PHOX2A	743	600	828	629	706	910	767	762	906	901	896	707	621	586	689	809	764	734	846	611	781	935
s_1163	PHOX2A	500	549	659	627	604	576	580	474	529	746	724	568	541	471	504	497	534	506	551	449	357	485
s_1164	PHOX2A	838	932	872	996	1085	1281	908	893	962	1081	1072	825	818	779	872	807	983	769	851	788	805	673
s_1165	ARL2	261	133	145	125	99	204	157	174	161	174	200	243	160	283	188	188	125	209	212	254	112	213
s_1166	ARL2	128	58	57	86	50	55	79	65	32	3	84	105	69	21	26	22	24	80	45	43	14	12
s_1167	ARL2	227	188	116	120	57	86	184	117	109	87	29	282	213	126	92	28	32	168	124	84	81	21
s_1168	ARL2	581	375	422	367	253	372	451	443	433	531	436	634	412	254	216	212	182	407	240	162	207	139
s_1169	ARL3	123	117	126	95	92	68	90	110	127	107	125	89	138	101	160	127	153	118	86	120	116	128
s_1170	ARL3	137	124	168	124	184	69	110	127	145	123	142	186	134	71	62	46	65	143	99	99	72	75
s_1171	ARL3	217	132	193	283	240	174	229	155	199	134	135	235	172	308	196	240	424	241	238	331	303	307
s_1172	ARL3	337	374	387	289	214	159	319	295	254	250	198	301	378	403	206	178	216	350	263	277	149	112
s_1173	ARNT	272	145	258	187	79	164	135	240	257	231	292	157	203	238	119	94	135	166	196	123	149	115
s_1174	ARNT	106	74	60	66	101	119	100	108	44	96	40	93	81	48	79	22	37	64	50	0	32	13
s_1175	ARNT	286	322	254	278	257	291	331	276	252	274	270	305	337	260	281	266	314	309	257	194	253	212
s_1176	ARNT	308	172	211	213	187	306	212	273	238	244	220	297	207	213	214	168	177	252	322	225	322	387
s_1177	ARNTL	947	852	852	935	1113	948	949	923	905	872	1058	948	1017	1170	952	950	817	881	882	670	832	839
s_1178	ARNTL	664	905	781	862	687	758	847	758	805	798	702	734	731	620	806	643	742	824	907	910	723	645
s_1179	ARNTL	380	379	376	493	364	442	364	320	281	352	337	372	336	333	246	223	346	342	325	187	266	328
s_1180	ARNTL	175	253	233	222	200	246	157	169	197	328	186	149	181	286	222	295	349	177	130	95	155	136
s_1181	ARR3	333	361	367	389	492	561	380	406	402	425	590	347	335	432	518	572	592	330	406	268	449	527
s_1182	ARR3	961	1031	1191	1106	1075	934	1059	1134	985	1200	1354	992	900	894	1085	801	862	1043	993	1068	869	727
s_1183	ARR3	459	416	549	606	520	692	454	464	457	424	615	543	536	597	595	500	598	416	649	441	704	777
s_1184	ARR3	400	378	340	451	373	597	289	372	429	363	437	265	311	337	351	428	356	277	258	308	259	178
s_1185	ARRB1	507	385	548	511	565	662	470	542	468	416	607	541	600	704	641	858	1060	535	642	571	750	786
s_1186	ARRB1	266	310	228	251	243	434	256	290	242	187	269	364	327	282	234	234	280	286	289	291	275	243
s_1187	ARRB1	205	188	214	228	218	91	203	200	293	325	314	216	269	214	242	206	233	272	307	323	304	287
s_1188	ARRB1	595	618	604	873	673	464	610	568	609	569	669	743	599	523	483	387	361	636	479	573	467	428
s_1189	ARRB2	294	265	315	255	236	117	345	244	284	299	248	333	293	267	212	238	220	268	254	174	170	252
s_1190	ARRB2	199	212	165	210	179	257	195	242	162	277	176	240	198	133	129	87	117	186	252	94	180	156
s_1191	ARRB2	308	309	353	382	282	343	405	428	335	428	434	429	312	286	270	307	190	400	268	223	280	339
s_1192	ARRB2	212	217	202	239	233	242	230	279	249	247	331	270	243	260	230	289	279	302	216	238	299	341
s_1193	ARSA	278	218	229	153	248	218	244	216	275	272	350	190	183	152	261	248	184	187	209	174	145	210
s_1194	ARSA	1347	1181	1230	1353	1101	944	1164	1182	1213	1390	1532	1153	1043	1186	1202	1310	1260	1310	1110	1127	989	873
s_1195	ARSA	596	601	703	513	497	817	549	558	608	494	608	573	693	708	683	641	709	655	704	884	729	751
s_1196	ARSA	405	445	387	429	357	281	366	414	407	451	414	423	333	334	227	207	293	369	312	413	289	273
s_1197	ARSB	509	612	550	649	557	906	498	512	754	684	778	604	549	530	553	695	605	478	673	447	709	703
s_1198	ARSB	718	452	486	461	555	506	679	600	591	477	746	686	680	614	825	845	731	628	569	731	530	330
s_1199	ARSB	288	286	246	317	249	397	329	317	262	397	368	294	388	454	388	432	371	385	457	462	279	274
s_1200	ARSB	853	710	615	719	658	533	708	705	816	793	928	897	712	752	622	579	647	824	896	795	861	812
s_1201	STS	412	368	496	294	399	397	335	431	346	479	557	363	505	726	756	861	987	604	706	748	819	693
s_1202	STS	975	1098	1158	1034	711	747	1011	1058	1062	927	1237	933	1033	1078	1164	1425	1282	1044	1212	1007	1057	1079
s_1203	STS	854	879	763	1080	1023	688	768	833	777	711	988	770	859	855	835	701	967	761	754	636	666	568
s_1204	STS	64	21	22	69	28	61	63	53	43	63	70	43	30	33	28	24	20	49	38	37	28	14
s_1205	ARSD	756	892	820	907	828	725	733	784	795	744	939	729	684	773	674	519	545	636	805	736	664	510
s_1206	ARSD	354	372	419	296	548	516	404	346	417	373	474	349	349	295	379	271	297	351	329	352	256	216
s_1207	ARSD	359	409	394	295	359	193	427	355	436	472	633	336	332	510	416	455	391	443	312	314	388	290
s_1208	ARSD	465	495	405	435	300	280	468	399	367	381	463	414	487	523	780	767	1152	409	584	718	750	556
s_1209	ARSE	329	350	424	323	326	326	321	371	447	452	585	326	341	248	162	138	106	338	224	313	181	101
s_1210	ARSE	585	596	517	634	545	798	693	725	689	634	820	662	828	683	838	836	794	727	752	774	850	750
s_1211	ARSE	171	248	231	162	158	201	185	174	167	168	240	230	148	184	161	118	108	170	131	228	102	97
s_1212	ARSE	222	171	239	197	224	115	239	251	180	179	236	257	260	243	236	214	179	228	256	283	270	411
s_1213	ARSF	1060	923	989	1020	1210	999	1194	1114	1175	1407	1468	1146	941	1047	957	999	930	1042	996	1295	1204	1314
s_1214	ARSF	643	502	662	739	597	597	664	702	629	737	837	863	795	899	831	982	1062	739	825	962	809	871
s_1215	ARSF	962	757	898	868	915	813	830	821	951	1075	934	868	720	704	686	451	499	748	681	583	507	495
s_1216	ARSF	704	761	799	774	937	695	656	731	736	655	974	603	576	488	475	481	445	585	454	319	375	379
s_1217	ART1	306	419	391	405	342	317	489	420	390	368	552	369	413	462	385	386	374	360	442	433	427	472
s_1218	ART1	259	246	269	388	283	285	216	288	276	416	451	218	299	208	166	224	275	233	401	383	239	285
s_1219	ART1	247	261	188	335	167	191	287	218	248	316	261	253	179	171	113	129	130	227	203	184	129	108
s_1220	ART1	11	15	0	13	11	27	3	1	4	28	1	1	4	0	9	3	2	0	3	22	0	0
s_1221	ART3	281	155	208	245	261	273	169	179	178	148	173	154	194	235	376	431	568	241	331	404	624	633
s_1222	ART3	243	243	248	193	270	182	199	299	282	352	325	185	368	369	408	529	556	283	255	223	529	341
s_1223	ART3	556	469	461	486	439	391	530	494	400	664	534	492	455	477	488	492	445	521	489	576	475	483
s_1224	ART3	362	468	357	502	394	367	444	446	455	529	416	385	433	554	442	586	583	348	441	487	480	446
s_1225	ART4	433	517	508	392	403	502	364	450	534	463	468	424	458	443	444	442	385	463	321	460	382	333
s_1226	ART4	195	206	232	172	192	161	269	217	224	159	252	306	383	349	305	185	214	247	217	122	249	318
s_1227	ART4	235	211	198	337	186	156	213	237	280	503	334	191	180	178	177	111	108	234	166	190	246	160
s_1228	ART4	310	313	293	302	310	260	307	391	288	302	359	294	307	254	203	173	225	229	208	112	193	81
s_1229	ARVCF	565	637	578	447	490	325	540	569	474	486	510	540	437	588	317	285	246	501	430	423	316	254
s_1230	ARVCF	793	647	722	730	784	724	709	727	675	853	774	780	831	750	939	803	863	813	811	826	966	1062
s_1231	ARVCF	313	317	213	191	208	92	220	314	266	309	461	334	357	340	452	347	443	494	526	432	570	541
s_1232	ARVCF	360	329	229	310	394	414	354	303	285	179	352	429	323	464	420	448	504	414	391	439	530	524
s_1233	ASAH1	179	264	312	237	247	198	225	226	226	347	262	236	307	406	486	725	990	302	266	201	772	873
s_1234	ASAH1	451	404	592	452	518	396	497	518	414	483	534	613	437	556	450	523	452	540	652	392	411	329
s_1235	ASAH1	360	535	440	693	530	597	396	484	470	525	490	330	269	369	328	343	346	316	334	291	310	172
s_1236	ASAH1	407	510	617	571	654	721	516	566	504	486	631	489	399	432	595	490	605	421	449	310	417	614
s_1237	ASCL1	677	644	608	536	683	746	719	581	744	898	678	689	637	630	703	698	671	687	768	558	598	516
s_1238	ASCL1	1253	1248	1243	1594	1363	1595	1253	1331	1239	1259	1392	1436	1431	1392	1475	1490	1684	1404	1398	1392	1828	1670
s_1239	ASCL1	241	323	298	293	299	256	302	337	258	381	433	326	405	457	421	590	663	349	317	379	379	392
s_1240	ASCL1	212	235	115	200	110	33	236	205	224	198	250	215	200	186	254	304	230	215	221	88	136	141
s_1241	ASCL2	310	253	338	220	236	294	239	288	251	266	385	245	202	136	148	105	127	281	142	149	145	111
s_1242	ASCL2	475	630	564	392	434	384	501	471	572	582	621	554	671	591	766	950	842	578	653	776	595	607
s_1243	ASCL2	664	683	718	706	531	791	677	761	745	957	1025	775	522	530	573	740	768	627	696	387	652	505
s_1244	ASCL2	327	399	484	528	648	921	358	367	366	527	507	407	311	234	381	385	342	418	349	174	269	215
s_1245	ASGR1	1067	1058	1007	1027	889	785	1015	991	1020	1195	1083	1201	1131	1049	1138	1167	1252	1216	1005	1183	1084	1111
s_1246	ASGR1	838	966	1128	857	808	868	1008	970	898	870	1075	1001	1011	1194	1166	1108	1210	953	969	1108	1046	1257
s_1247	ASGR1	903	976	879	819	877	1010	947	1033	853	969	1017	870	854	974	851	822	743	895	989	669	732	788
s_1248	ASGR1	860	938	854	781	804	833	780	934	780	677	854	772	843	790	736	745	573	798	591	526	656	720
s_1249	ASGR2	370	460	311	456	293	250	296	428	401	508	383	364	398	452	639	439	502	398	421	528	324	225
s_1250	ASGR2	716	704	655	603	604	598	562	524	539	752	657	664	562	600	507	498	610	532	651	574	778	654
s_1251	ASGR2	208	200	205	217	89	68	179	134	117	152	79	226	230	233	154	152	202	163	180	218	136	163
s_1252	ASGR2	345	200	219	301	246	204	263	336	316	386	381	232	301	342	274	261	220	373	229	266	187	211
s_1253	ASIP	156	311	159	176	154	157	222	246	181	192	224	239	224	300	192	192	182	186	189	221	209	197
s_1254	ASIP	393	408	452	343	295	265	351	478	383	460	461	379	483	411	467	458	517	416	409	365	340	427
s_1255	ASIP	47	50	53	57	52	45	46	56	71	53	49	39	25	35	4	10	5	41	18	29	19	9
s_1256	ASIP	269	223	274	169	238	211	297	273	301	351	290	316	346	444	701	854	896	417	423	552	706	686
s_1257	ASL	521	400	502	395	509	424	481	455	486	561	701	391	513	564	760	1064	1077	461	476	752	676	847
s_1258	ASL	146	245	124	157	178	170	243	148	89	213	227	218	180	203	200	122	136	231	227	98	141	148
s_1259	ASL	211	182	241	193	163	177	222	222	271	347	276	183	193	172	90	167	131	192	120	120	96	111
s_1260	ASL	182	216	166	113	146	90	226	159	207	105	225	156	164	151	201	155	198	198	145	195	134	134
s_1261	ASMT	672	654	805	819	672	716	676	762	812	751	886	596	609	531	574	528	506	705	601	544	474	611
s_1262	ASMT	422	488	372	518	558	652	476	482	568	570	517	462	390	351	540	480	529	488	576	741	455	380
s_1263	ASMT	415	443	529	542	555	427	457	457	484	434	563	394	433	326	382	347	302	446	369	494	498	607
s_1264	ASMT	444	463	481	505	646	798	526	480	546	536	530	513	403	354	386	471	392	469	331	435	411	355
s_1265	ASNA1	403	380	292	243	205	195	284	267	292	311	307	363	390	300	250	240	262	338	358	324	259	196
s_1266	ASNA1	546	402	300	203	290	193	512	411	305	254	156	561	460	502	310	183	201	538	430	318	234	224
s_1267	ASNA1	360	299	306	199	232	178	333	316	297	124	263	406	283	279	189	154	140	309	203	230	230	152
s_1268	ASNA1	1045	872	898	807	819	445	973	932	834	1101	1021	1079	983	1041	990	1018	1063	1031	805	1135	884	1081
s_1269	ASNS	615	708	653	640	597	691	661	680	634	772	734	609	725	693	711	903	740	658	814	846	941	1263
s_1270	ASNS	195	252	266	275	135	205	198	217	148	150	139	191	166	166	117	104	90	145	86	103	127	84
s_1271	ASNS	298	321	302	317	276	226	292	277	276	225	291	291	211	107	86	64	71	225	99	149	90	76
s_1272	ASNS	541	480	612	505	569	757	497	533	470	569	625	599	512	358	356	276	263	581	378	383	287	187
s_1273	ASPA	645	488	745	559	383	502	556	491	504	524	570	623	559	714	446	667	616	568	550	538	518	618
s_1274	ASPA	477	427	413	394	316	177	483	436	404	480	541	462	330	398	255	207	257	341	374	353	278	188
s_1275	ASPA	235	302	257	381	247	353	265	265	288	317	317	272	289	376	337	357	307	294	468	290	160	133
s_1276	ASPA	623	603	599	638	541	579	652	640	619	522	613	793	708	641	771	723	1010	628	642	849	790	755
s_1277	ASPH	595	618	698	605	666	588	711	707	766	817	951	521	627	587	624	821	821	703	772	471	621	714
s_1278	ASPH	548	710	725	425	567	497	533	605	573	610	707	660	612	743	649	674	619	556	516	555	442	411
s_1279	ASPH	657	760	740	845	912	710	870	709	909	621	905	681	514	695	551	405	689	660	622	369	566	578
s_1280	ASPH	397	281	410	324	350	414	365	362	281	183	332	287	300	275	328	299	308	361	242	195	264	223
s_1281	ASS1	528	466	437	375	361	329	390	401	386	453	483	525	354	370	354	306	415	476	365	381	432	417
s_1282	ASS1	554	463	480	471	491	442	552	468	436	478	388	543	426	417	371	370	534	492	445	431	337	287
s_1283	ASS1	265	244	244	213	148	96	251	272	298	153	247	283	295	283	195	227	265	318	243	212	245	157
s_1284	ASS1	589	527	501	525	401	460	490	487	531	568	585	463	521	401	362	353	334	468	421	420	299	302
s_1285	ASTN1	353	529	446	329	475	483	447	547	517	422	498	482	513	572	564	551	528	449	511	303	411	372
s_1286	ASTN1	530	496	412	557	488	454	404	449	446	333	466	442	558	615	673	1091	1116	528	766	981	918	895
s_1287	ASTN1	849	1051	975	846	1054	774	919	1006	901	915	1260	820	801	858	927	875	977	896	857	935	1103	1030
s_1288	ASTN1	185	212	135	209	157	105	134	182	137	238	180	133	153	146	124	222	173	181	164	71	200	176
s_1289	SERPINC1	423	473	514	718	629	761	445	493	551	589	606	363	443	370	549	567	581	517	511	559	555	520
s_1290	SERPINC1	352	285	405	358	228	384	332	377	409	317	365	386	337	323	213	233	199	318	320	229	249	222
s_1291	SERPINC1	187	180	188	244	206	159	202	205	220	278	198	291	218	225	134	182	134	196	183	131	130	93
s_1292	SERPINC1	321	310	294	392	281	301	272	319	234	359	357	224	266	272	240	233	195	286	279	254	271	339
s_1293	ZFHX3	246	333	456	378	325	381	252	301	297	402	541	257	267	345	392	452	562	396	443	376	411	421
s_1294	ZFHX3	187	214	270	148	215	129	181	232	158	254	253	212	194	173	295	144	193	160	165	360	159	173
s_1295	ZFHX3	73	89	54	125	24	47	85	93	64	72	148	79	74	65	34	34	18	99	42	41	26	50
s_1296	ZFHX3	379	332	240	223	251	244	306	252	328	365	324	396	318	222	357	281	323	266	173	229	276	298
s_1297	ATF1	280	308	322	285	175	296	281	309	284	354	420	261	318	427	359	415	496	342	430	483	546	541
s_1298	ATF1	350	403	468	254	403	269	369	400	395	575	424	435	386	249	225	283	240	350	395	356	281	349
s_1299	ATF1	278	251	332	232	259	279	332	397	404	444	470	306	194	205	165	184	192	223	164	104	175	150
s_1300	ATF1	196	133	124	130	109	134	202	115	149	158	171	181	170	198	124	150	125	163	160	92	145	97
s_1301	ATF3	255	347	184	297	182	231	343	262	260	401	343	372	366	382	377	365	306	359	315	534	509	308
s_1302	ATF3	611	701	557	694	620	635	610	552	581	452	732	490	422	505	398	429	398	516	477	531	476	707
s_1303	ATF3	248	132	120	209	105	94	240	178	202	154	278	163	147	154	137	49	66	172	118	107	123	106
s_1304	ATF3	906	748	870	699	706	560	789	769	797	785	772	823	813	860	885	938	992	855	829	1013	1129	1136
s_1305	ATF4	328	320	335	349	290	198	373	342	373	401	401	454	356	353	213	332	270	362	280	160	227	272
s_1306	ATF4	165	186	189	158	106	103	174	182	148	178	175	193	180	111	71	68	54	136	125	106	92	55
s_1307	ATF4	260	313	309	369	305	383	271	270	318	288	280	285	306	393	308	271	351	238	259	193	267	297
s_1308	ATF4	36	12	20	9	13	0	23	20	19	12	2	13	27	7	6	6	10	22	32	35	14	56
s_1309	ATIC	447	414	382	424	505	292	403	484	473	494	517	437	579	604	501	700	723	459	438	454	468	403
s_1310	ATIC	102	58	174	92	105	183	135	112	117	87	157	146	154	199	138	56	191	140	164	86	128	72
s_1311	ATIC	116	160	134	115	103	131	98	94	121	89	87	109	85	42	40	20	25	95	60	29	34	19
s_1312	ATIC	143	105	150	85	92	48	113	136	120	148	221	113	92	95	63	81	77	128	196	98	57	53
s_1313	ATM	815	918	961	1106	893	419	830	863	787	900	1035	727	934	936	1019	1185	1495	905	1057	994	1076	963
s_1314	ATM	187	209	164	141	125	64	146	232	189	232	261	207	175	301	200	181	186	205	139	262	158	150
s_1315	ATM	552	609	671	879	649	606	630	677	711	847	702	616	754	994	742	951	827	706	732	960	782	896
s_1316	ATM	894	872	854	922	860	761	855	857	885	959	846	926	940	883	721	722	701	912	968	879	796	833
s_1317	RERE	281	334	201	266	246	291	291	287	306	325	361	347	414	377	350	455	407	442	399	378	420	447
s_1318	RERE	419	349	446	354	327	349	465	403	417	358	301	348	506	425	311	369	261	462	502	298	356	401
s_1319	RERE	208	215	271	294	330	571	225	243	211	263	307	200	316	338	458	469	567	317	350	259	404	385
s_1320	RERE	195	204	268	195	310	370	177	182	167	149	190	167	172	166	150	183	59	202	170	166	127	170
s_1321	ATOH1	537	629	587	609	533	628	580	711	561	387	684	589	556	530	671	978	844	519	514	493	582	815
s_1322	ATOH1	667	809	588	678	790	440	690	629	704	771	856	648	665	557	623	488	484	637	538	817	639	529
s_1323	ATOH1	154	337	212	233	263	325	245	314	293	351	399	214	191	187	132	125	100	196	137	156	131	139
s_1324	ATOH1	364	320	304	342	490	537	274	388	354	495	444	358	386	460	465	371	376	418	399	445	329	356
s_1325	ATOX1	594	630	750	650	884	785	775	734	729	762	969	669	747	646	763	921	1014	742	722	1038	1134	1245
s_1326	ATOX1	319	272	367	279	235	222	325	324	296	276	345	285	298	386	506	418	511	324	410	372	372	368
s_1327	ATOX1	0	5	0	0	7	0	13	1	5	0	0	0	0	0	0	0	0	0	0	0	0	0
s_1328	ATOX1	515	487	402	430	512	335	410	552	440	404	649	367	409	349	272	279	254	385	299	399	232	191
s_1329	ATP1A1	967	772	756	717	789	487	840	744	637	859	706	1139	727	725	593	611	553	850	587	475	405	392
s_1330	ATP1A1	306	250	109	101	66	110	243	203	143	106	73	384	233	146	70	75	43	210	162	122	90	65
s_1331	ATP1A1	91	80	73	6	21	11	48	56	39	17	32	58	26	7	6	12	5	59	42	8	16	14
s_1332	ATP1A1	275	163	146	149	125	48	179	171	140	94	83	284	145	81	66	46	35	200	134	58	61	1
s_1333	ATP1A2	818	647	708	582	617	662	580	750	791	744	735	829	695	674	547	482	470	735	607	558	510	422
s_1334	ATP1A2	1069	962	1053	1151	1008	1005	981	1125	1116	1121	1169	809	957	1178	1062	1157	1182	951	843	1004	923	1160
s_1335	ATP1A2	453	414	366	419	472	375	423	405	391	588	500	470	455	455	417	355	382	493	427	311	335	172
s_1336	ATP1A2	550	550	488	400	425	649	497	488	384	615	480	482	560	701	658	506	527	505	433	516	461	689
s_1337	ATP1A3	306	320	349	254	235	441	342	326	269	232	361	272	323	360	442	292	337	337	189	236	228	230
s_1338	ATP1A3	305	298	270	215	266	67	310	291	267	359	301	276	270	239	217	188	172	312	284	321	185	140
s_1339	ATP1A3	327	334	412	611	478	617	301	430	493	749	585	355	294	211	248	292	166	347	211	281	198	141
s_1340	ATP1A3	445	448	523	485	586	373	516	531	464	527	704	562	552	521	445	424	348	509	490	504	513	418
s_1341	ATP12A	893	887	856	1166	1000	1113	917	893	743	1019	1075	979	917	890	882	812	773	809	602	938	758	661
s_1342	ATP12A	763	590	812	624	711	666	739	793	682	675	841	797	797	791	858	876	970	802	784	916	800	787
s_1343	ATP12A	780	873	746	903	862	994	695	718	743	914	916	817	724	810	590	740	592	776	709	442	726	890
s_1344	ATP12A	666	821	631	687	610	602	750	774	694	682	779	752	805	873	945	814	777	922	1082	940	1278	1368
s_1345	ATP1A4	527	608	389	618	426	475	513	481	494	541	778	496	513	513	404	378	506	570	415	279	414	304
s_1346	ATP1A4	762	766	752	961	862	808	761	796	815	756	1039	618	631	596	668	654	546	785	646	853	681	685
s_1347	ATP1A4	782	852	994	1031	988	581	774	1023	748	824	958	737	697	634	601	744	645	738	873	530	903	811
s_1348	ATP1A4	629	610	483	551	547	370	686	659	664	666	845	528	563	537	471	530	552	686	564	541	540	600
s_1349	ATP1B1	792	649	675	749	656	797	755	716	757	845	853	863	774	862	706	604	739	771	741	883	937	743
s_1350	ATP1B1	925	943	1094	1058	1059	1265	833	926	998	981	1025	750	865	1080	1052	1047	997	786	1033	892	1074	907
s_1351	ATP1B1	794	829	925	993	1128	1046	939	785	1003	1152	1179	980	999	1062	975	1215	1308	1028	832	997	1024	1047
s_1352	ATP1B1	783	857	604	911	689	669	895	961	820	895	1059	678	906	879	989	903	961	736	780	1064	772	592
s_1353	ATP1B2	731	617	650	664	641	455	626	697	659	585	633	801	719	646	762	736	738	716	618	744	721	752
s_1354	ATP1B2	987	874	1073	912	1035	964	953	1050	904	886	1031	884	790	871	951	953	1167	915	908	906	1090	1112
s_1355	ATP1B2	720	632	890	663	685	780	745	641	762	657	901	628	584	828	823	1107	1383	626	817	718	883	1009
s_1356	ATP1B2	137	225	160	100	117	99	121	143	168	83	99	78	149	295	400	731	702	157	198	148	339	324
s_1357	ATP1B3	685	644	618	575	662	661	596	627	574	809	706	718	770	791	743	862	920	650	780	1016	923	881
s_1358	ATP1B3	71	119	66	119	78	198	157	121	90	152	245	75	92	131	63	56	122	69	125	45	121	78
s_1359	ATP1B3	669	490	494	380	448	321	525	477	491	462	703	660	662	604	838	836	1045	599	687	1088	1179	1254
s_1360	ATP1B3	244	178	267	259	372	407	204	214	166	168	189	274	194	223	213	225	225	195	199	210	204	180
s_1361	FXYD2	417	411	451	348	477	383	421	441	410	357	546	454	462	623	758	882	1101	439	543	875	1399	1892
s_1362	FXYD2	317	319	261	341	320	187	398	396	410	439	444	378	412	504	563	465	696	304	389	251	174	218
s_1363	FXYD2	458	623	604	366	637	805	561	553	484	581	570	677	564	704	601	701	633	683	658	919	764	652
s_1364	FXYD2	1317	1262	1303	1496	1093	923	1170	1167	1256	1257	1517	1210	1195	1232	1266	1250	1371	1187	1053	1166	1033	1044
s_1365	ATP2A1	557	660	585	528	576	383	590	611	659	804	923	595	656	551	590	419	482	649	618	523	620	413
s_1366	ATP2A1	435	462	453	345	560	423	481	491	427	601	439	539	435	379	426	402	625	518	457	388	468	572
s_1367	ATP2A1	312	324	322	373	392	279	326	294	248	311	253	357	343	328	374	431	443	407	531	333	505	462
s_1368	ATP2A1	339	283	253	139	214	181	331	244	261	346	212	277	372	446	476	404	469	399	426	348	363	315
s_1369	ATP2A2	218	80	29	5	29	2	124	94	46	57	78	187	73	82	55	64	35	153	46	56	40	38
s_1370	ATP2A2	289	247	127	168	99	59	182	169	117	72	119	214	254	91	120	100	54	205	198	46	115	75
s_1371	ATP2A2	129	91	59	78	45	69	79	62	52	126	25	89	50	38	32	22	10	56	76	57	23	3
s_1372	ATP2A2	22	27	0	3	0	1	41	22	24	28	29	21	30	12	6	0	3	24	31	1	0	0
s_1373	ATP2A3	258	153	197	217	210	84	244	186	157	133	193	312	235	198	202	126	141	237	226	200	162	217
s_1374	ATP2A3	53	49	62	43	28	106	91	68	102	135	159	33	37	40	2	0	8	42	83	18	29	32
s_1375	ATP2A3	277	217	412	262	215	224	290	285	274	251	353	189	215	201	177	168	106	287	328	232	287	357
s_1376	ATP2A3	135	190	169	92	117	151	147	165	167	87	155	109	181	114	187	161	173	176	158	195	192	164
s_1377	ATP2B1	618	538	473	401	319	258	511	434	348	372	339	539	435	448	282	147	251	575	459	273	266	176
s_1378	ATP2B1	429	425	464	463	364	254	475	384	454	394	395	439	493	520	487	466	432	509	457	315	384	310
s_1379	ATP2B1	278	281	243	230	156	104	246	249	217	280	173	291	250	244	293	137	203	338	231	239	191	111
s_1380	ATP2B1	508	423	582	371	594	447	462	404	535	488	564	452	352	308	289	236	185	386	361	308	397	285
s_1381	ATP2B2	616	693	584	596	568	539	637	534	711	534	559	674	507	494	622	687	560	575	390	395	427	362
s_1382	ATP2B2	309	373	334	346	228	289	352	350	316	273	382	419	330	276	241	213	197	322	204	265	348	297
s_1383	ATP2B2	172	122	150	126	174	299	149	157	179	240	215	202	128	212	142	244	183	189	232	115	128	152
s_1384	ATP2B2	534	631	596	711	806	951	629	605	550	543	742	515	479	377	363	371	320	496	448	353	448	422
s_1385	ATP2B3	195	194	293	262	195	231	195	279	244	232	221	247	184	151	232	245	235	282	261	205	294	242
s_1386	ATP2B3	246	333	361	238	357	243	246	283	255	218	302	186	328	511	763	771	1063	353	418	413	652	818
s_1387	ATP2B3	102	48	120	199	105	60	107	80	105	69	116	65	80	66	46	51	51	108	115	42	46	48
s_1388	ATP2B3	376	364	294	329	350	541	340	387	312	256	424	267	292	307	254	250	276	381	470	410	416	392
s_1389	ATP2B4	293	267	222	238	249	198	264	226	297	364	357	241	345	181	280	321	532	306	304	297	244	249
s_1390	ATP2B4	448	582	535	413	535	550	422	375	406	361	533	577	530	633	430	409	376	497	564	536	405	438
s_1391	ATP2B4	1177	942	807	1034	811	856	1032	857	881	1130	1196	914	913	820	737	567	682	882	727	693	599	520
s_1392	ATP2B4	622	498	550	418	564	615	554	553	515	478	569	646	647	769	770	844	812	542	616	622	602	650
s_1393	ATP4A	498	396	480	463	439	300	425	498	418	578	688	494	387	353	311	260	298	457	426	393	392	545
s_1394	ATP4A	488	593	439	448	490	362	420	470	408	469	464	428	441	307	418	415	466	527	382	482	611	553
s_1395	ATP4A	1063	997	1227	1137	1225	1377	950	1021	1039	1303	1368	911	909	1013	982	990	988	1063	1072	872	1013	897
s_1396	ATP4A	973	1007	1055	1182	761	936	949	927	940	761	1093	1083	1045	1248	1211	1293	1241	1031	1010	952	1156	899
s_1397	ATP4B	387	346	496	319	337	279	491	481	388	539	459	498	342	370	368	354	366	409	374	343	392	351
s_1398	ATP4B	499	819	807	799	858	1053	572	603	647	402	649	581	611	814	861	889	1061	567	621	683	817	900
s_1399	ATP4B	650	511	662	683	677	654	650	763	713	851	805	627	666	632	759	727	780	676	577	892	656	584
s_1400	ATP4B	372	453	448	589	696	864	400	431	275	538	515	520	421	361	334	364	374	413	472	348	323	240
s_1401	ATP5A1	535	399	404	324	217	212	426	354	272	326	256	531	481	383	243	242	196	434	334	298	218	179
s_1402	ATP5A1	229	172	211	116	148	94	149	161	172	174	151	247	182	157	110	26	38	130	77	49	43	24
s_1403	ATP5A1	437	319	315	233	211	170	306	304	241	253	293	476	312	257	162	177	134	282	281	179	138	108
s_1404	ATP5A1	398	344	270	195	175	185	350	251	257	266	277	398	289	390	182	193	160	288	320	401	223	165
s_1405	ALDH7A1	344	382	254	459	402	249	269	235	320	460	419	371	327	211	287	180	185	288	338	224	272	152
s_1406	ALDH7A1	358	325	389	387	451	298	383	325	300	501	470	239	280	298	222	275	265	271	328	323	318	414
s_1407	ALDH7A1	564	532	451	530	437	372	601	567	660	556	709	598	717	777	718	807	863	697	795	432	538	593
s_1408	ALDH7A1	138	159	171	171	138	161	158	172	168	150	181	161	98	119	97	71	69	103	100	65	133	126
s_1409	ATP5B	800	668	708	632	613	332	848	687	633	460	556	835	784	825	645	643	634	846	774	615	692	479
s_1410	ATP5B	176	176	174	129	136	73	182	99	132	129	110	212	249	233	243	203	259	263	285	177	376	368
s_1411	ATP5B	30	13	0	7	17	49	16	15	39	23	14	83	84	92	167	66	121	85	107	136	201	288
s_1412	ATP5B	558	321	299	162	262	334	366	331	268	183	174	388	316	227	211	125	109	316	331	294	164	123
s_1413	ATP5C1	532	435	615	416	491	448	552	538	466	382	530	569	561	494	380	335	449	486	471	308	609	454
s_1414	ATP5C1	79	99	90	99	70	54	115	95	75	138	116	84	131	83	77	43	97	113	57	107	69	71
s_1415	ATP5C1	353	291	282	273	199	137	270	245	208	288	168	387	402	260	295	367	450	292	346	261	397	526
s_1416	ATP5C1	151	147	85	78	79	75	125	102	134	65	165	195	125	79	42	35	50	138	134	69	53	53
s_1417	ATP5D	537	613	536	336	320	421	410	461	386	338	450	578	430	291	274	182	142	465	339	352	220	93
s_1418	ATP5D	496	505	399	541	472	380	350	364	417	576	431	447	505	444	624	630	1078	498	654	509	741	722
s_1419	ATP5D	864	806	844	766	571	539	784	663	709	661	663	911	699	544	440	369	305	813	619	517	382	261
s_1420	ATP5D	859	799	732	504	517	376	689	596	541	530	531	802	726	497	517	499	459	740	653	627	512	654
s_1421	ATP5E	269	306	330	170	254	189	291	306	248	304	332	261	198	217	191	184	154	265	210	174	148	173
s_1422	ATP5E	691	676	542	570	532	418	594	504	465	454	534	665	609	455	492	394	406	560	717	474	412	576
s_1423	ATP5E	399	346	305	293	164	121	343	312	284	135	209	329	284	220	189	143	78	285	214	104	65	65
s_1424	ATP5E	960	820	759	840	530	371	814	755	699	802	651	745	839	747	614	510	491	817	718	899	593	713
s_1425	ATP5F1	404	304	288	348	349	430	307	321	319	349	410	279	293	327	314	342	316	315	288	250	304	328
s_1426	ATP5F1	195	120	186	96	111	225	174	157	195	109	204	231	130	176	92	115	114	95	172	111	68	68
s_1427	ATP5F1	129	80	98	164	61	99	79	77	132	58	172	122	125	97	97	82	148	119	120	126	96	76
s_1428	ATP5F1	414	410	283	321	394	217	374	342	353	213	304	379	280	237	167	145	130	324	276	349	220	159
s_1429	ATP5G1	101	38	19	112	24	0	82	54	66	50	32	96	64	89	94	31	33	101	39	151	53	45
s_1430	ATP5G1	142	196	167	183	118	69	163	154	113	183	233	235	147	163	127	173	184	164	191	84	194	152
s_1431	ATP5G1	287	345	327	428	324	463	259	264	287	217	262	280	189	194	192	211	132	262	240	294	315	188
s_1432	ATP5G1	260	300	290	317	215	344	219	251	197	247	250	268	249	152	108	130	84	225	234	153	130	84
s_1433	ATP5G2	521	462	615	643	636	580	528	547	436	525	527	488	463	388	400	336	323	470	401	275	293	315
s_1434	ATP5G2	659	558	554	526	515	572	636	509	571	645	604	655	655	668	724	939	1206	763	804	699	1081	993
s_1435	ATP5G2	296	375	417	439	494	450	346	317	304	406	413	353	258	275	454	342	380	330	289	247	329	323
s_1436	ATP5G2	500	420	432	243	357	294	332	409	442	396	515	487	471	447	480	509	482	526	496	495	744	711
s_1437	ATP5G3	507	420	389	318	516	643	522	442	356	369	492	401	345	363	218	233	197	396	275	353	214	182
s_1438	ATP5G3	403	430	336	307	340	496	394	425	443	590	700	464	451	559	576	711	753	451	362	460	548	428
s_1439	ATP5G3	292	212	288	221	222	229	272	260	227	215	219	243	260	215	188	266	335	276	172	205	224	224
s_1440	ATP5G3	168	154	117	207	210	232	160	191	143	177	147	177	112	83	65	107	101	113	66	159	50	58
s_1441	ATP5I	88	112	118	139	115	117	63	68	54	91	115	55	84	86	60	50	52	102	41	86	54	52
s_1442	ATP5I	113	125	117	150	154	35	94	116	73	78	96	110	93	86	39	25	29	93	26	15	47	21
s_1443	ATP5I	1012	1071	926	948	923	876	912	775	1020	960	876	951	940	682	489	471	473	863	761	784	676	662
s_1444	ATP5I	991	895	892	808	642	372	751	752	696	640	714	966	826	753	593	626	581	809	703	719	518	401
s_1445	ATP5J	254	379	202	300	264	302	241	195	235	197	211	249	218	150	101	49	66	205	141	132	89	85
s_1446	ATP5J	462	365	311	327	285	249	393	371	381	215	289	470	315	284	177	105	119	350	232	124	150	164
s_1447	ATP5J	160	130	113	95	82	74	101	128	114	55	138	176	174	120	208	313	241	159	208	432	244	220
s_1448	ATP5J	421	273	335	321	297	150	360	324	330	244	342	329	261	227	250	163	175	331	279	317	197	175
s_1449	ATP6V1A	784	410	470	226	274	233	441	424	332	325	371	824	576	358	275	367	287	533	422	525	489	528
s_1450	ATP6V1A	74	29	85	60	25	56	85	58	68	49	49	95	75	91	105	44	58	107	80	53	55	11
s_1451	ATP6V1A	486	309	318	191	325	132	342	288	226	368	254	508	305	284	151	117	113	289	269	278	127	116
s_1452	ATP6V1A	204	164	120	105	81	45	140	169	146	91	192	154	115	85	74	30	27	151	73	31	90	57
s_1453	ATP6V1B1	472	579	592	593	534	515	503	588	558	457	669	547	588	582	616	505	541	469	469	431	439	508
s_1454	ATP6V1B1	438	459	603	557	385	441	381	388	405	508	485	408	526	625	451	524	641	463	543	321	444	418
s_1455	ATP6V1B1	198	264	143	165	206	114	217	200	221	268	281	248	189	223	242	149	111	188	171	123	150	124
s_1456	ATP6V1B1	308	370	351	470	477	300	399	467	501	471	488	332	465	574	624	643	534	475	684	620	678	652
s_1457	ATP6V1B2	241	168	162	65	133	36	163	172	172	109	137	243	179	155	146	94	79	194	87	25	54	57
s_1458	ATP6V1B2	68	43	44	49	23	24	51	38	69	43	55	118	52	24	4	13	11	44	40	26	14	25
s_1459	ATP6V1B2	263	109	99	120	54	74	125	75	117	124	72	164	106	82	26	22	12	137	54	48	46	8
s_1460	ATP6V1B2	126	96	54	14	14	116	46	58	22	61	17	59	99	117	182	159	241	140	66	208	131	120
s_1461	ATP6V0C	678	410	368	212	161	114	383	225	216	261	134	709	411	272	184	197	169	432	326	369	268	219
s_1462	ATP6V0C	332	161	175	116	176	71	211	198	206	178	289	260	233	228	198	132	147	244	217	161	183	114
s_1463	ATP6V0C	593	294	204	183	107	140	305	203	221	191	144	586	286	174	170	83	118	321	174	114	138	97
s_1464	ATP6V0C	992	640	556	641	494	292	706	611	545	653	563	1125	728	556	460	313	332	712	701	374	307	285
s_1465	ATP6V1C1	301	192	182	100	119	168	258	208	190	174	268	254	121	89	83	49	46	178	111	102	48	74
s_1466	ATP6V1C1	201	154	90	96	43	49	90	118	88	51	57	79	113	92	91	73	86	171	132	210	129	86
s_1467	ATP6V1C1	493	335	202	231	107	31	342	306	211	133	182	471	385	360	365	416	426	347	322	441	491	472
s_1468	ATP6V1C1	406	269	242	290	158	167	203	237	233	179	198	284	198	148	104	68	50	200	138	74	69	81
s_1469	ATP6V1E1	104	70	62	75	72	28	71	88	96	125	70	158	86	47	18	22	21	112	108	42	68	37
s_1470	ATP6V1E1	122	151	109	138	142	168	122	136	161	104	101	96	101	85	102	87	67	131	125	102	63	29
s_1471	ATP6V1E1	166	75	104	99	30	51	78	77	72	137	57	143	103	81	32	50	27	118	63	29	45	34
s_1472	ATP6V1E1	407	372	428	365	244	371	390	369	325	379	394	346	425	465	601	610	722	431	379	457	370	386
s_1473	ATP6V0B	282	242	277	269	225	210	298	252	274	148	322	305	284	201	228	222	299	273	277	222	196	174
s_1474	ATP6V0B	318	104	87	26	63	70	130	85	101	114	49	192	178	30	24	8	10	145	98	89	35	12
s_1475	ATP6V0B	255	165	136	107	92	21	185	102	117	20	102	276	214	135	107	153	122	225	138	94	60	82
s_1476	ATP6V0B	483	375	260	266	141	56	351	260	226	275	231	604	318	213	192	159	147	333	228	304	187	100
s_1477	ATP6V1G2	551	563	702	774	647	750	522	630	558	542	794	618	546	511	471	478	442	544	536	424	454	405
s_1478	ATP6V1G2	784	878	865	877	728	587	879	903	802	976	991	918	818	755	703	811	760	862	638	818	704	619
s_1479	ATP6V1G2	644	720	570	735	625	411	666	561	634	467	632	680	692	629	633	787	545	703	581	497	562	548
s_1480	ATP6V1G2	556	577	531	523	495	340	543	608	480	448	531	587	505	692	866	896	759	591	593	544	599	746
s_1481	ATP6V0A1	693	562	620	427	520	315	625	750	632	708	606	748	683	727	590	509	499	653	634	701	458	416
s_1482	ATP6V0A1	1057	877	904	892	1047	957	911	901	993	944	1037	1137	905	851	750	612	571	930	885	750	679	865
s_1483	ATP6V0A1	269	254	192	240	191	346	303	314	236	364	340	280	261	340	426	500	573	290	334	339	388	524
s_1484	ATP6V0A1	35	45	18	6	6	36	24	33	26	29	23	23	50	27	19	14	25	16	13	0	13	1
s_1485	ATP6AP1	205	122	98	101	102	0	135	103	100	124	117	185	147	50	15	4	14	98	85	42	43	21
s_1486	ATP6AP1	43	34	30	15	18	0	57	34	38	24	16	33	25	17	1	15	4	30	11	3	7	4
s_1487	ATP6AP1	281	209	247	140	129	93	243	183	144	164	148	273	138	127	33	32	24	145	170	95	75	71
s_1488	ATP6AP1	427	237	256	266	143	122	315	295	196	260	202	394	259	247	148	96	88	331	177	196	123	134
s_1489	ATP7A	316	348	287	400	294	319	257	273	340	335	419	331	362	246	361	384	467	340	259	362	599	465
s_1490	ATP7A	235	235	204	299	298	272	271	212	211	250	169	163	242	132	172	101	157	158	164	120	140	125
s_1491	ATP7A	625	811	847	943	896	994	673	828	851	767	877	656	579	605	574	492	420	627	585	508	414	345
s_1492	ATP7A	765	1033	972	991	1010	1096	1041	915	1040	909	1301	816	754	842	853	665	713	751	785	694	757	730
s_1493	ATP5O	393	309	254	157	216	78	295	222	230	158	171	358	227	187	138	57	73	239	101	142	131	87
s_1494	ATP5O	625	679	678	568	569	467	804	678	787	700	729	590	674	528	508	567	494	625	667	460	642	539
s_1495	ATP5O	603	558	371	489	455	295	508	474	430	456	432	678	462	507	375	408	298	523	489	417	276	200
s_1496	ATP5O	391	392	419	321	309	189	372	404	332	310	341	440	427	408	169	156	183	446	352	340	211	135
s_1497	ATP7B	325	291	304	255	247	218	288	300	233	423	220	295	324	345	254	325	450	310	263	498	335	558
s_1498	ATP7B	271	384	267	351	336	450	273	313	281	323	334	262	220	233	167	170	135	244	244	166	161	136
s_1499	ATP7B	387	432	413	474	552	783	425	451	434	476	592	338	455	406	342	471	375	379	466	448	494	511
s_1500	ATP7B	285	272	299	232	195	194	331	269	244	304	332	208	264	330	198	259	201	224	170	132	186	82
s_1501	ATR	330	293	288	79	183	105	221	217	165	238	268	316	300	217	156	99	133	227	246	114	196	148
s_1502	ATR	339	398	304	265	302	373	307	301	215	134	230	453	447	448	378	348	430	416	276	325	235	162
s_1503	ATR	214	181	70	74	52	92	164	111	87	18	80	215	121	135	107	99	123	130	144	86	146	153
s_1504	ATR	255	171	118	195	127	39	171	164	194	160	183	230	213	159	160	171	206	238	210	221	284	201
s_1505	ATRX	120	106	100	118	126	314	139	108	107	180	136	122	166	175	291	391	365	159	127	219	149	185
s_1506	ATRX	148	139	151	180	113	145	107	112	161	195	121	119	173	157	141	87	96	130	154	130	126	104
s_1507	ATRX	301	249	189	252	283	297	243	227	256	250	267	186	242	196	195	111	114	190	143	133	80	61
s_1508	ATRX	90	87	70	140	60	98	50	99	93	94	92	108	98	98	215	322	292	109	139	233	227	138
s_1509	KIF1A	142	127	110	142	90	166	138	105	132	72	148	176	101	169	175	138	240	151	224	155	164	162
s_1510	KIF1A	513	576	508	425	435	506	519	547	437	444	592	492	503	564	550	590	541	605	516	521	452	510
s_1511	KIF1A	295	253	175	241	228	253	209	187	202	223	252	332	281	265	270	211	228	358	379	604	614	839
s_1512	KIF1A	281	333	330	365	399	483	395	301	281	323	275	317	209	212	113	208	163	278	195	191	188	166
s_1513	AUH	561	707	650	729	831	604	719	780	600	728	977	682	694	728	720	851	994	766	862	794	800	932
s_1514	AUH	215	273	281	331	374	257	292	230	270	366	374	289	269	322	365	370	380	231	235	256	335	284
s_1515	AUH	362	384	287	385	379	335	307	314	310	527	360	353	359	355	466	450	411	377	358	225	332	388
s_1516	AUH	456	424	430	293	355	210	360	392	510	492	373	302	416	434	395	467	470	364	326	299	421	381
s_1517	AUP1	360	445	248	347	296	197	388	369	418	364	518	326	377	467	432	471	549	334	445	358	282	297
s_1518	AUP1	232	210	263	97	220	122	201	225	212	169	187	195	225	185	373	531	658	147	162	195	212	302
s_1519	AUP1	1064	1149	1318	1188	974	938	1306	1132	1164	1086	1197	1099	1069	1138	1042	883	729	1028	997	771	760	681
s_1520	AUP1	194	101	68	66	67	21	126	79	101	150	148	67	65	60	42	24	28	76	19	0	25	20
s_1521	AVP	279	347	266	196	228	219	307	269	304	286	392	270	306	459	417	504	499	355	326	461	360	350
s_1522	AVP	597	565	651	523	559	638	533	637	559	566	728	585	660	496	401	526	644	636	679	391	701	504
s_1523	AVP	101	153	88	119	118	17	125	124	112	103	129	100	67	74	64	65	25	89	40	53	47	55
s_1524	AVP	315	268	297	261	306	143	233	303	237	329	299	271	283	290	475	620	667	292	292	288	344	518
s_1525	AVPR1A	1063	1058	1361	1082	1101	1061	1176	1193	1305	1047	1376	1151	1055	886	1096	834	947	1152	881	948	1035	784
s_1526	AVPR1A	1053	1053	829	882	990	757	883	1053	944	954	1074	1075	1015	1044	913	800	1008	1049	1067	903	952	694
s_1527	AVPR1A	1139	1123	1162	1335	1552	1564	1066	1121	1206	1310	1308	1059	1033	1022	1108	902	964	1084	1132	1110	1109	1172
s_1528	AVPR1A	1206	1240	1279	1235	1315	1406	1353	1227	1404	1220	1429	1086	1189	1101	1200	1252	1173	1217	1114	1093	945	1165
s_1529	AVPR1B	287	277	323	148	307	344	313	274	325	286	354	193	221	231	233	244	289	207	302	238	207	193
s_1530	AVPR1B	432	509	374	548	503	450	369	467	515	469	411	431	317	215	239	229	206	278	259	240	177	190
s_1531	AVPR1B	1283	1432	1307	1171	1217	925	1324	1244	1121	1129	1227	1204	1257	1145	1050	984	1085	1154	998	875	776	816
s_1532	AVPR1B	275	251	260	262	351	278	267	264	227	271	346	170	192	216	137	225	199	197	158	150	142	143
s_1533	AVPR2	717	880	901	738	832	990	791	922	722	889	1003	933	992	858	860	775	1084	981	822	879	1169	1156
s_1534	AVPR2	569	581	636	959	782	864	771	634	727	579	938	682	667	553	731	619	660	736	624	552	608	428
s_1535	AVPR2	1515	1420	1430	1799	1832	1766	1574	1631	1463	1577	1796	1470	1516	1585	1792	1509	1768	1480	1480	1378	1333	1340
s_1536	AVPR2	975	920	951	1133	996	1035	1000	1091	1114	1134	1256	919	941	966	855	1129	1165	915	1035	1272	1029	1291
s_1537	AXL	159	143	170	107	142	205	132	162	123	133	169	204	154	80	97	58	41	120	135	129	48	13
s_1538	AXL	570	560	574	589	522	491	507	609	537	581	648	400	564	725	692	616	511	475	415	649	359	367
s_1539	AXL	744	644	732	594	547	562	682	707	674	836	766	877	843	672	935	829	987	782	839	786	962	1072
s_1540	AXL	619	647	613	646	548	346	691	610	619	658	639	556	505	556	532	480	410	541	511	483	353	257
s_1541	AZGP1	1071	1154	1055	1254	813	1304	1158	1064	1050	1302	1227	1055	1134	1124	1364	1617	1849	1166	1216	1242	1866	1865
s_1542	AZGP1	532	594	524	386	467	317	556	589	522	660	705	570	402	436	566	584	595	610	641	526	904	963
s_1543	AZGP1	229	339	457	340	274	239	311	299	295	290	353	316	246	297	281	147	153	253	240	79	121	101
s_1544	AZGP1	607	693	614	539	514	578	676	667	619	628	658	809	782	796	771	831	963	727	777	875	951	924
s_1545	AZU1	591	529	589	660	503	538	571	608	614	736	833	493	533	443	489	489	493	501	383	382	509	366
s_1546	AZU1	309	461	377	380	538	445	431	458	390	584	465	413	327	302	183	203	216	305	325	275	202	225
s_1547	AZU1	563	522	505	467	323	155	558	499	461	525	653	603	548	517	549	443	524	621	669	482	491	430
s_1548	AZU1	427	394	340	262	514	468	345	399	395	465	508	356	384	535	637	590	583	393	394	558	393	539
s_1549	B2M	399	512	376	643	614	736	502	435	572	410	626	432	467	558	523	543	622	485	420	676	549	551
s_1550	B2M	242	152	131	180	148	148	200	171	201	266	236	167	227	295	327	350	585	224	279	399	401	255
s_1551	B2M	635	531	645	709	947	765	643	652	751	766	853	519	665	635	635	567	635	515	684	560	505	380
s_1552	B2M	330	304	265	328	283	217	263	383	315	354	344	358	417	345	452	364	401	325	519	442	390	362
s_1553	BAAT	223	207	215	161	149	117	259	233	164	188	211	186	196	217	331	338	325	175	214	108	178	144
s_1554	BAAT	556	502	617	746	496	566	647	563	554	556	660	597	487	452	615	658	781	535	707	784	905	919
s_1555	BAAT	231	165	186	133	199	93	248	132	165	84	138	246	147	90	98	147	48	184	150	108	118	77
s_1556	BAAT	227	246	127	175	118	105	249	230	151	310	202	111	196	170	181	161	161	193	173	180	289	232
s_1557	BACH1	362	284	281	407	514	496	300	350	320	423	466	427	363	562	683	1042	1078	454	671	689	712	574
s_1558	BACH1	828	891	945	1559	1529	1869	920	1005	1062	1202	1303	795	979	1211	1185	1280	1602	895	989	1088	1256	1255
s_1559	BACH1	484	650	653	957	1200	1214	604	659	687	1022	1281	518	503	575	576	472	482	462	468	565	596	596
s_1560	BACH1	282	299	447	556	736	1003	309	378	462	648	693	365	275	374	358	340	359	360	364	477	369	491
s_1561	BAD	484	430	288	414	280	298	421	389	416	486	536	549	498	328	325	369	346	462	382	354	290	343
s_1562	BAD	310	148	227	305	440	555	236	196	245	325	256	229	202	176	253	331	338	237	187	242	204	249
s_1563	BAD	315	327	270	248	195	222	289	279	251	342	332	379	352	286	233	165	181	405	325	265	199	188
s_1564	BAD	333	240	249	235	303	212	265	255	187	233	285	369	213	256	188	169	188	257	228	169	174	149
s_1565	BAG1	281	259	269	224	214	139	280	326	307	471	450	243	245	269	202	245	197	236	219	174	137	122
s_1566	BAG1	999	1006	1116	1049	1126	1212	935	985	1114	1002	1348	956	944	1076	1111	1102	972	992	1016	920	858	772
s_1567	BAG1	646	607	602	648	505	423	589	634	705	661	973	599	777	715	681	608	721	699	787	936	726	671
s_1568	BAG1	218	231	135	191	252	205	228	164	199	310	290	173	227	234	241	322	187	165	219	224	261	253
s_1569	ADGRB1	773	984	944	1000	1031	1316	1009	1019	1071	1143	1348	1034	1143	1092	1335	1417	1286	1035	1137	1040	1004	884
s_1570	ADGRB1	664	653	591	790	812	611	699	664	603	774	684	560	560	497	480	623	443	558	498	478	455	348
s_1571	ADGRB1	659	761	711	641	861	810	554	701	713	699	781	548	608	685	673	724	645	587	440	520	532	446
s_1572	ADGRB1	1088	1191	1032	948	925	1148	1033	1044	1083	1095	1276	989	966	898	1040	1183	1302	952	931	1141	1230	1373
s_1573	ADGRB2	365	348	339	317	315	196	304	291	391	301	364	400	379	318	271	226	268	322	409	338	254	298
s_1574	ADGRB2	812	753	790	811	616	495	758	801	869	652	889	947	867	880	666	805	814	925	945	924	695	817
s_1575	ADGRB2	564	591	653	714	487	485	648	598	645	632	581	705	705	749	1029	992	1112	868	869	1002	1341	1534
s_1576	ADGRB2	181	235	304	233	239	383	278	264	227	226	378	240	191	220	255	251	207	241	238	139	249	299
s_1577	ADGRB3	544	510	524	343	403	230	484	523	548	454	502	578	545	741	706	798	699	728	684	499	719	696
s_1578	ADGRB3	84	73	62	114	54	86	104	38	83	33	97	134	82	159	119	124	89	137	117	131	129	77
s_1579	ADGRB3	565	518	463	442	448	557	520	553	474	418	574	488	538	473	555	510	418	445	444	365	389	345
s_1580	ADGRB3	711	857	752	1013	836	1036	652	723	777	788	919	756	737	846	935	1198	1514	826	872	920	1261	1382
s_1581	BAK1	677	730	700	656	719	432	721	692	607	912	780	648	822	895	809	955	871	662	636	552	633	636
s_1582	BAK1	445	366	343	382	450	460	442	434	432	509	426	486	425	328	365	449	395	438	442	485	460	485
s_1583	BAK1	898	939	976	930	1073	1198	844	904	954	1059	1160	1103	719	726	691	650	618	907	796	827	776	729
s_1584	BAK1	480	487	396	432	394	290	403	497	461	384	538	450	386	296	375	373	317	436	400	300	244	272
s_1585	NKX3-2	127	130	162	68	137	238	89	122	193	148	163	95	67	85	4	48	36	106	129	44	42	27
s_1586	NKX3-2	267	318	378	465	264	303	275	372	339	245	262	326	362	357	350	406	352	345	428	534	429	390
s_1587	NKX3-2	834	962	864	767	856	671	787	822	834	785	1009	819	712	685	690	583	565	813	821	961	644	668
s_1588	NKX3-2	288	199	268	244	184	224	247	278	179	234	316	298	278	324	497	498	476	317	442	380	378	394
s_1589	BARD1	983	858	733	699	622	654	863	765	624	589	729	831	822	642	473	375	343	768	614	545	442	285
s_1590	BARD1	452	422	484	423	463	358	436	414	384	378	547	365	216	296	193	209	113	246	270	157	195	209
s_1591	BARD1	84	59	69	117	170	342	105	115	34	31	65	76	93	69	74	37	17	75	81	19	14	14
s_1592	BARD1	924	905	907	1195	673	545	956	951	786	1061	942	1054	765	724	662	646	539	1010	939	968	840	789
s_1593	BAX	887	931	848	859	871	642	910	887	887	923	1037	775	878	713	796	968	1059	874	793	974	1059	877
s_1594	BAX	698	699	748	989	953	1079	852	814	778	911	950	802	706	681	809	865	636	744	691	955	756	877
s_1595	BAX	276	223	291	202	460	339	274	248	326	365	327	232	202	251	147	218	128	221	262	214	236	216
s_1596	BAX	267	302	279	151	217	198	237	223	272	196	231	234	272	215	155	119	155	172	301	187	144	104
s_1597	BBS1	542	390	419	402	262	292	497	378	518	452	468	538	461	335	232	299	220	482	377	421	322	358
s_1598	BBS1	211	260	176	346	193	239	220	158	117	151	153	200	113	127	119	179	175	181	150	129	98	85
s_1599	BBS1	400	345	308	342	328	202	331	357	315	287	453	478	349	382	386	336	217	390	429	229	337	418
s_1600	BBS1	87	118	80	43	89	67	92	77	105	111	127	81	71	84	102	101	101	84	94	85	63	86
s_1601	BBS2	132	134	91	146	144	180	106	88	203	154	136	124	196	109	84	81	93	133	111	120	76	30
s_1602	BBS2	233	311	221	273	134	162	241	257	302	247	288	273	225	236	248	307	187	230	197	214	162	135
s_1603	BBS2	599	559	587	468	523	601	473	600	506	626	618	584	648	818	738	672	845	678	509	567	714	857
s_1604	BBS2	139	144	149	157	114	104	128	138	123	79	122	114	128	194	185	225	206	196	273	447	459	429
s_1605	BBS4	199	197	264	123	130	82	123	146	203	155	187	109	131	164	150	100	90	106	114	59	71	82
s_1606	BBS4	240	215	292	296	334	278	260	262	303	310	297	158	151	202	193	165	179	166	141	151	203	176
s_1607	BBS4	197	227	203	158	120	90	150	165	146	148	210	175	262	247	188	202	163	249	312	213	350	345
s_1608	BBS4	341	291	327	230	317	366	354	382	422	401	570	289	394	376	384	557	818	297	329	154	296	326
s_1609	BCAT1	193	177	190	210	192	193	219	218	198	229	244	227	192	157	184	126	93	196	233	110	126	94
s_1610	BCAT1	262	203	225	189	195	126	221	139	171	236	193	180	155	135	172	111	97	201	91	170	137	150
s_1611	BCAT1	376	301	319	372	272	249	322	261	291	344	362	298	356	411	512	640	866	249	376	378	534	545
s_1612	BCAT1	646	693	766	620	679	430	622	660	747	837	718	573	621	783	743	667	732	653	650	698	618	690
s_1613	BCAT2	267	268	172	185	186	236	215	279	279	253	177	288	259	322	365	575	471	200	400	267	250	309
s_1614	BCAT2	1087	860	779	1098	941	669	952	955	861	945	1058	1112	976	769	929	789	1083	1067	939	945	1112	932
s_1615	BCAT2	984	929	825	768	839	712	1072	1009	923	1098	1309	1087	1064	907	812	755	785	899	797	948	911	636
s_1616	BCAT2	894	823	789	859	689	653	906	958	748	689	1016	879	996	1229	1116	1202	1302	993	1474	1270	1800	2412
s_1617	BCHE	535	559	622	599	558	455	572	630	696	729	735	670	649	723	682	768	744	661	642	671	733	712
s_1618	BCHE	186	152	305	305	166	137	178	227	158	162	114	207	204	179	313	217	274	248	243	340	311	369
s_1619	BCHE	250	226	273	194	175	137	121	207	157	267	190	224	210	176	172	219	156	217	190	239	265	379
s_1620	BCHE	291	270	267	429	365	306	279	320	338	252	296	237	215	232	151	134	109	197	105	321	180	93
s_1621	BCKDHA	798	658	558	573	525	505	640	759	561	494	638	738	748	747	694	480	605	589	595	732	587	364
s_1622	BCKDHA	340	310	238	217	170	160	305	284	257	333	313	324	198	273	168	107	132	384	151	202	277	151
s_1623	BCKDHA	161	191	248	205	150	36	230	231	151	229	213	217	252	218	298	315	272	225	174	239	292	253
s_1624	BCKDHA	557	602	600	393	407	359	548	559	460	541	491	557	716	794	646	615	669	614	642	665	708	748
s_1625	BCKDHB	349	178	261	191	199	323	281	233	328	163	308	201	218	113	226	207	181	235	180	89	204	158
s_1626	BCKDHB	639	793	503	495	686	681	683	794	743	866	952	790	662	706	620	833	736	761	747	751	592	535
s_1627	BCKDHB	219	269	226	189	241	295	300	197	231	313	227	235	223	200	197	210	253	300	284	338	346	274
s_1628	BCKDHB	511	511	732	575	615	731	626	546	512	530	819	529	564	568	556	493	547	538	372	450	547	391
s_1629	CCND1	509	376	248	268	239	229	425	391	328	260	359	511	467	430	406	413	329	502	473	352	267	124
s_1630	CCND1	375	266	226	235	225	129	323	313	276	362	302	303	382	386	429	313	351	451	396	285	311	332
s_1631	CCND1	277	189	206	126	121	127	226	162	197	198	151	279	171	130	127	75	94	140	223	107	153	105
s_1632	CCND1	309	294	205	228	223	100	259	225	237	107	167	317	279	279	183	112	178	275	181	375	203	142
s_1633	BCL2	441	425	455	462	333	393	445	345	390	494	390	370	350	288	243	238	168	420	378	394	240	266
s_1634	BCL2	198	156	215	155	121	86	137	213	125	205	145	117	108	132	102	65	73	149	75	84	70	61
s_1635	BCL2	446	443	387	433	441	271	502	441	485	532	839	342	499	524	674	623	633	484	491	569	433	367
s_1636	BCL2	226	288	186	130	244	186	204	274	230	183	215	175	255	221	291	361	388	243	356	233	291	310
s_1637	BCL2A1	322	256	275	252	349	306	241	286	325	304	294	321	215	302	232	167	180	276	182	159	129	119
s_1638	BCL2A1	661	709	572	719	627	544	595	659	693	625	744	742	715	634	649	755	696	655	711	658	553	660
s_1639	BCL2A1	634	665	656	678	606	505	652	662	613	774	767	653	556	676	446	366	387	657	693	438	384	321
s_1640	BCL2A1	338	372	378	244	199	311	340	365	357	455	468	386	390	386	333	383	344	382	367	422	478	575
s_1641	BCL2L1	579	462	292	319	253	280	336	340	314	408	371	439	334	345	204	263	120	311	382	149	184	90
s_1642	BCL2L1	172	125	92	119	153	162	121	136	142	131	205	139	138	110	130	149	286	126	143	111	173	152
s_1643	BCL2L1	232	227	355	551	748	1762	197	183	310	240	294	232	205	163	172	148	156	205	137	159	130	134
s_1644	BCL2L1	303	261	256	155	196	53	198	193	144	222	223	225	269	225	240	337	337	209	407	494	473	476
s_1645	BCL2L2	642	623	663	486	627	420	647	535	520	666	779	615	575	632	550	487	496	561	522	504	360	474
s_1646	BCL2L2	240	249	262	185	208	186	258	252	276	346	300	246	212	299	126	92	109	274	235	137	126	145
s_1647	BCL2L2	619	572	599	498	541	379	595	434	433	506	769	583	588	534	605	580	719	579	655	584	668	773
s_1648	BCL2L2	752	821	773	889	680	545	746	775	866	838	1035	833	684	525	520	400	399	713	723	568	454	571
s_1649	BCL3	758	754	720	775	920	714	748	575	689	664	731	717	665	641	720	684	581	718	559	668	729	643
s_1650	BCL3	790	810	735	557	618	412	756	661	662	433	825	727	720	598	721	685	762	728	692	849	775	632
s_1651	BCL3	759	887	709	1013	811	692	831	851	735	766	840	780	856	717	758	716	817	894	848	703	809	761
s_1652	BCL3	1198	1183	1442	1179	1121	1550	1244	1245	1349	1165	1649	1097	1309	1638	1360	1587	1602	1285	1381	1899	2033	2510
s_1653	BCL6	792	805	841	849	859	1005	695	801	755	908	965	875	869	832	843	878	906	844	931	766	870	670
s_1654	BCL6	1174	1210	1310	934	1271	1038	1155	1220	1254	1328	1619	1427	1355	1177	1123	1019	1104	1424	1135	905	1102	1028
s_1655	BCL6	970	935	915	1005	862	1153	943	1130	970	1155	1188	825	838	972	1217	1233	1348	864	933	1009	1435	1450
s_1656	BCL6	889	1029	858	1070	945	1101	1042	891	971	1114	1286	936	1070	1010	1142	975	933	1089	1029	817	795	658
s_1657	BCL7A	723	680	950	856	908	776	871	830	865	1089	1121	639	780	644	624	698	461	676	714	509	517	518
s_1658	BCL7A	445	441	510	366	400	289	389	434	437	375	565	407	408	445	427	502	446	419	489	743	631	545
s_1659	BCL7A	417	574	589	530	533	586	292	461	479	470	559	363	444	343	379	329	314	472	323	287	270	179
s_1660	BCL7A	706	919	955	745	620	662	745	754	720	773	762	732	719	761	679	716	646	848	719	614	716	642
s_1661	BCL9	300	262	279	382	310	406	256	273	370	403	454	224	304	237	196	233	312	241	365	276	280	191
s_1662	BCL9	961	777	1000	827	923	844	1011	817	919	798	934	732	781	827	695	649	564	882	703	563	527	591
s_1663	BCL9	449	399	408	604	564	447	505	442	485	511	648	470	602	627	814	931	1245	649	664	811	1464	1628
s_1664	BCL9	21	36	31	63	9	20	18	40	31	38	54	20	21	14	27	31	32	40	47	0	40	12
s_1665	TNFRSF17	1221	1291	1119	1510	1354	1072	1366	1423	1365	1329	1617	1471	1322	1522	1385	1490	1471	1374	1354	1022	1308	1249
s_1666	TNFRSF17	732	786	689	866	638	531	750	688	706	779	740	627	610	536	408	402	393	571	511	344	479	392
s_1667	TNFRSF17	452	429	476	523	448	419	500	454	436	472	738	359	482	517	445	716	883	424	496	419	429	394
s_1668	TNFRSF17	1179	1021	1132	845	868	664	992	1099	1011	1213	1161	1057	1135	1352	1084	1193	1140	1023	1127	1460	1164	1442
s_1669	HCN2	766	681	665	694	606	710	673	625	722	841	962	624	464	478	442	344	392	543	460	428	350	414
s_1670	HCN2	185	122	152	52	125	156	140	171	114	200	132	162	159	171	138	162	173	257	205	209	315	186
s_1671	HCN2	181	209	248	278	164	168	205	207	240	255	277	154	202	207	181	189	120	205	147	70	127	101
s_1672	HCN2	329	263	267	320	304	314	346	360	333	636	444	314	245	235	196	251	209	221	218	209	142	176
s_1673	OPN1SW	1095	1061	1195	893	898	816	898	1023	997	1062	1341	1002	902	903	743	488	660	917	679	477	571	533
s_1674	OPN1SW	774	982	939	898	1087	1057	962	1022	982	1000	1000	971	956	1052	1042	968	995	952	913	896	1012	973
s_1675	OPN1SW	662	701	751	784	578	669	599	620	691	546	950	585	666	752	768	736	634	669	668	618	569	590
s_1676	OPN1SW	517	648	688	480	652	538	606	647	573	560	812	546	701	585	658	592	518	570	485	514	365	353
s_1677	BCR	130	157	102	205	126	189	185	132	172	140	142	132	158	223	179	155	250	157	119	68	103	90
s_1678	BCR	141	111	79	59	83	111	82	158	77	82	98	112	86	128	201	223	259	113	120	232	98	122
s_1679	BCR	122	149	84	139	113	157	121	110	95	91	85	136	131	122	52	99	114	130	144	29	60	67
s_1680	BCR	326	369	364	585	441	402	394	417	438	423	483	265	249	137	224	187	221	292	259	139	199	124
s_1681	BCS1L	244	179	231	135	180	274	187	211	180	253	157	221	233	173	140	78	91	189	81	217	120	112
s_1682	BCS1L	279	279	199	284	268	107	303	332	266	377	326	329	200	218	186	170	139	258	240	137	162	87
s_1683	BCS1L	192	226	186	214	145	139	184	153	138	126	86	212	194	133	79	129	63	158	197	159	112	32
s_1684	BCS1L	135	144	194	241	157	81	188	138	112	106	125	211	251	172	171	140	118	247	139	100	157	137
s_1685	BDH1	415	446	373	435	478	491	421	322	355	534	633	444	398	265	340	384	346	349	341	366	322	286
s_1686	BDH1	288	240	181	178	203	118	250	232	281	302	256	461	374	356	439	386	448	428	452	379	438	507
s_1687	BDH1	207	187	238	278	297	128	170	247	197	278	296	195	228	243	250	157	217	208	271	255	197	258
s_1688	BDH1	750	645	674	723	634	381	671	689	714	705	834	771	641	601	563	542	586	704	666	767	677	647
s_1689	BDKRB1	368	413	498	294	341	300	387	513	446	520	514	432	426	403	434	488	408	434	445	317	360	271
s_1690	BDKRB1	749	704	683	711	654	686	731	752	657	913	879	652	692	722	1041	695	900	696	837	670	1024	898
s_1691	BDKRB1	715	688	683	828	674	628	618	714	713	796	809	722	602	553	465	404	384	623	579	533	428	400
s_1692	BDKRB1	414	476	499	553	404	282	376	413	402	471	552	386	383	325	317	396	393	410	357	454	308	276
s_1693	BDKRB2	1013	1036	986	869	886	705	859	990	811	937	958	973	1014	992	911	830	915	890	794	1054	923	940
s_1694	BDKRB2	424	567	481	634	629	756	490	686	588	757	802	449	436	409	541	343	515	486	505	379	402	387
s_1695	BDKRB2	583	491	599	460	386	497	614	590	596	614	409	648	603	575	479	706	676	662	701	654	724	566
s_1696	BDKRB2	678	992	880	803	908	768	858	787	796	969	1060	683	811	873	897	868	1052	774	758	871	798	833
s_1697	CFB	191	269	226	257	252	165	278	253	261	240	232	394	301	284	263	231	178	283	232	181	212	151
s_1698	CFB	240	231	201	207	208	91	227	188	189	120	197	261	267	292	246	298	371	277	203	334	263	247
s_1699	CFB	483	378	364	454	551	369	424	424	381	545	583	415	443	546	536	542	546	505	485	517	660	484
s_1700	CFB	542	522	590	511	454	405	556	557	486	608	623	576	465	478	665	798	1037	574	519	727	1489	1671
s_1701	BFSP1	144	184	173	84	95	88	115	166	161	170	122	163	121	172	101	31	54	146	130	58	122	77
s_1702	BFSP1	392	401	541	496	377	445	393	512	544	433	713	428	475	402	505	448	527	488	468	532	597	563
s_1703	BFSP1	0	0	0	0	0	0	0	0	0	0	0	0	0	0	0	0	0	8	0	0	0	0
s_1704	BFSP1	294	321	304	312	293	181	306	263	355	164	393	336	322	408	361	393	245	332	375	341	288	211
s_1705	BGLAP	316	287	312	243	314	264	338	288	214	267	322	423	287	364	383	294	314	312	269	481	327	232
s_1706	BGLAP	581	546	758	805	935	914	731	631	740	829	970	735	742	647	814	978	1251	707	751	817	718	697
s_1707	BGLAP	761	583	857	525	946	937	645	752	783	852	983	759	597	691	635	704	773	642	536	619	598	589
s_1708	BGLAP	633	845	915	766	1096	1480	778	820	815	822	775	694	662	639	837	767	994	689	699	667	701	589
s_1709	BGN	313	368	294	289	367	244	348	371	366	502	441	400	402	472	432	472	445	412	400	424	395	297
s_1710	BGN	551	603	606	673	818	742	646	627	659	663	689	573	606	537	669	665	750	586	636	442	612	695
s_1711	BGN	174	189	175	250	213	240	260	170	233	118	228	123	136	160	247	143	178	201	216	182	155	99
s_1712	BGN	173	153	202	263	202	83	173	197	206	218	169	163	132	184	166	236	246	167	94	110	92	96
s_1713	CEACAM1	553	589	677	732	651	829	546	627	628	656	628	530	575	529	654	652	622	591	620	609	599	440
s_1714	CEACAM1	632	588	551	407	566	619	594	575	521	493	589	589	682	693	765	1140	1175	691	871	924	1151	1807
s_1715	CEACAM1	258	213	263	230	309	417	235	228	295	391	517	200	188	183	161	210	146	185	252	130	222	211
s_1716	CEACAM1	359	373	358	222	252	300	328	348	284	328	327	377	396	547	407	505	516	492	472	861	680	671
s_1717	BHMT	287	295	296	303	218	304	309	328	319	454	346	244	304	339	269	270	236	259	324	198	223	203
s_1718	BHMT	578	568	371	543	474	445	498	459	468	308	643	444	375	335	405	356	246	442	378	339	234	237
s_1719	BHMT	557	707	776	596	821	492	769	671	654	757	737	661	635	762	706	729	560	647	548	771	501	469
s_1720	BHMT	711	738	681	715	744	711	745	813	735	822	895	753	706	710	848	755	823	772	699	1130	878	828
s_1721	BICD1	855	798	816	702	687	560	890	796	626	792	864	800	930	750	1048	915	1137	962	944	880	788	814
s_1722	BICD1	795	856	686	774	661	482	749	673	671	849	792	955	764	867	827	743	630	840	806	738	660	769
s_1723	BICD1	412	404	333	374	368	335	331	407	412	457	399	476	379	547	562	526	517	421	529	446	474	435
s_1724	BICD1	431	405	542	390	401	332	498	403	418	393	406	429	532	653	628	683	916	528	666	647	776	591
s_1725	BID	410	431	569	633	637	768	486	503	539	621	627	476	507	569	548	562	526	471	648	545	611	734
s_1726	BID	1340	1162	1269	1274	1149	1226	1240	1196	1076	1005	1395	1391	1328	1334	1448	1164	1332	1443	1340	1186	1384	1500
s_1727	BID	443	467	440	387	459	425	449	451	465	428	465	451	369	421	344	325	348	453	384	553	397	441
s_1728	BID	494	478	568	349	415	356	435	410	378	433	516	445	398	286	424	242	224	389	313	377	211	215
s_1729	BIK	360	485	375	359	353	266	406	391	414	404	466	485	448	511	479	452	489	450	492	399	382	438
s_1730	BIK	608	585	602	521	910	1103	684	618	571	906	683	551	431	466	418	458	400	519	577	591	572	484
s_1731	BIK	374	390	449	393	334	288	400	447	535	308	569	461	498	486	380	400	389	518	504	437	347	284
s_1732	BIK	771	754	802	693	607	501	746	677	586	876	757	688	789	843	801	1004	1316	875	894	911	1284	1330
s_1733	PRDM1	447	428	349	391	404	508	496	404	507	451	569	311	332	304	256	169	130	348	269	354	214	187
s_1734	PRDM1	293	293	230	298	413	405	273	253	205	377	294	295	225	179	194	84	83	172	204	209	164	136
s_1735	PRDM1	243	195	166	302	320	367	214	227	176	189	286	239	204	225	228	237	235	218	213	271	201	207
s_1736	PRDM1	277	225	290	302	331	318	282	244	243	252	238	222	198	152	182	126	139	270	182	67	174	132
s_1737	BLK	971	958	1226	1219	1344	1708	1115	1229	1260	1380	1676	934	936	848	1057	1178	1077	1007	1197	1310	1208	1189
s_1738	BLK	224	187	210	241	234	195	209	148	173	163	172	218	236	214	200	75	125	190	133	365	189	213
s_1739	BLK	319	333	282	198	243	53	304	295	237	321	307	234	200	229	174	177	145	265	232	196	101	158
s_1740	BLK	83	95	173	70	93	30	100	95	137	74	142	104	175	234	283	405	522	138	140	117	130	114
s_1741	BLM	300	344	283	287	309	407	325	318	345	272	353	316	259	199	242	270	329	291	269	161	336	130
s_1742	BLM	328	282	333	256	310	160	327	335	349	178	364	335	269	240	200	104	85	319	240	242	124	97
s_1743	BLM	89	89	73	98	47	16	72	57	97	81	33	112	74	56	26	8	11	84	63	66	55	29
s_1744	BLM	338	294	338	330	236	470	282	349	293	310	340	354	327	273	269	421	387	252	372	491	350	378
s_1745	BLMH	897	852	884	1075	937	768	887	839	912	1099	1124	846	834	816	843	859	955	829	756	635	935	1014
s_1746	BLMH	348	309	264	157	336	182	369	345	336	354	512	337	362	332	337	327	478	346	334	181	372	371
s_1747	BLMH	314	318	283	351	281	337	293	332	227	293	414	322	337	344	323	220	274	305	332	274	139	153
s_1748	BLMH	401	499	437	696	533	421	444	439	570	486	627	450	447	566	666	732	579	470	594	770	598	552
s_1749	CXCR5	244	256	242	266	283	326	226	273	198	141	333	247	212	194	190	153	154	233	192	131	219	218
s_1750	CXCR5	290	359	294	141	282	275	220	289	280	207	250	361	281	374	283	393	314	233	347	161	229	146
s_1751	CXCR5	332	218	331	368	383	582	293	321	365	362	453	295	215	227	172	143	144	228	273	132	191	193
s_1752	CXCR5	273	335	313	316	353	380	315	317	369	445	480	273	241	272	234	420	357	265	319	234	285	273
s_1753	BLVRA	190	153	213	166	129	68	183	185	152	220	292	287	217	250	216	208	259	241	151	141	260	239
s_1754	BLVRA	323	400	280	297	191	270	336	365	358	382	405	269	455	484	531	516	568	434	389	444	566	622
s_1755	BLVRA	432	428	356	435	354	406	425	544	503	543	859	493	512	698	777	944	1161	507	580	868	930	1120
s_1756	BLVRA	397	384	354	410	339	322	357	377	382	452	463	396	326	334	237	151	144	303	304	197	215	134
s_1757	BLVRB	111	84	72	86	163	89	74	120	27	26	103	96	142	109	175	242	209	131	116	46	128	147
s_1758	BLVRB	492	531	407	446	311	369	431	402	451	521	624	405	423	575	562	696	562	394	523	692	481	543
s_1759	BLVRB	231	306	264	329	293	242	289	183	237	163	281	239	259	274	213	196	191	297	337	335	165	194
s_1760	BLVRB	250	266	293	251	244	304	250	228	196	254	274	254	286	236	341	297	350	323	533	369	697	525
s_1761	BNC1	378	423	385	377	305	264	379	453	484	332	380	412	459	359	330	298	298	404	357	352	336	161
s_1762	BNC1	149	282	213	242	215	116	203	242	178	176	223	172	153	193	143	116	132	145	146	78	132	139
s_1763	BNC1	552	596	425	657	647	374	625	664	555	630	628	559	573	680	511	565	614	627	567	473	418	406
s_1764	BNC1	758	557	643	729	519	656	858	691	622	565	873	808	669	614	689	510	636	682	658	652	546	552
s_1765	BMI1	375	322	301	348	367	237	310	401	416	413	574	391	503	595	718	734	815	567	647	687	754	947
s_1766	BMI1	123	105	164	141	216	109	162	165	189	202	275	143	144	151	135	149	174	169	150	148	202	180
s_1767	BMI1	218	204	213	214	219	253	279	310	230	220	269	197	222	272	237	264	269	222	285	284	155	237
s_1768	BMI1	203	209	330	249	255	348	225	253	218	233	369	291	250	452	478	497	426	254	188	203	221	283
s_1769	BMP1	400	406	382	418	308	177	419	364	351	414	369	386	282	254	252	235	190	303	249	222	205	192
s_1770	BMP1	285	383	317	271	336	191	337	343	264	342	364	351	318	339	377	421	477	397	556	567	641	646
s_1771	BMP1	358	371	329	622	446	508	375	418	464	343	571	410	271	273	306	314	238	409	351	256	300	311
s_1772	BMP1	27	34	29	42	50	26	33	48	38	37	56	77	31	25	31	17	13	32	28	21	9	1
s_1773	BMP2	462	357	329	282	261	231	413	409	417	369	523	392	370	454	441	328	334	420	367	397	415	292
s_1774	BMP2	756	668	642	681	527	605	814	732	749	624	676	646	805	761	995	902	1056	713	720	820	746	822
s_1775	BMP2	264	115	274	345	287	432	322	262	308	233	288	216	188	130	133	49	78	205	156	63	95	54
s_1776	BMP2	453	619	483	524	486	349	593	522	531	581	673	475	489	640	674	783	711	585	602	621	580	747
s_1777	BMP3	1214	1191	1207	1110	1105	990	1009	1177	1217	1178	1463	1177	1024	1104	1099	1074	1201	1175	1152	1519	1230	1186
s_1778	BMP3	379	528	544	568	498	352	453	548	582	514	669	438	517	469	489	465	464	492	513	542	473	474
s_1779	BMP3	1154	983	938	1049	911	843	937	1032	1041	1153	1047	1117	988	858	595	643	599	955	894	426	654	417
s_1780	BMP3	730	596	995	650	913	893	703	708	753	603	852	589	685	545	659	663	527	527	496	501	478	426
s_1781	BMP4	421	484	410	409	363	347	402	373	416	525	438	308	293	428	233	366	341	304	291	263	215	165
s_1782	BMP4	97	81	207	75	178	162	105	94	114	158	175	164	130	141	87	154	115	94	161	221	98	106
s_1783	BMP4	724	668	946	761	841	918	865	814	872	836	883	822	681	722	832	529	782	768	881	937	1232	1505
s_1784	BMP4	536	588	531	489	495	499	523	677	538	554	604	585	538	536	556	536	692	687	571	562	725	942
s_1785	BMP5	970	877	1084	948	699	855	899	922	929	901	1148	1026	864	828	911	597	796	1020	1068	717	1011	822
s_1786	BMP5	611	439	682	574	602	556	499	586	566	638	797	463	424	427	553	562	598	359	375	449	342	380
s_1787	BMP5	769	778	822	750	931	821	800	790	884	764	964	761	731	839	920	661	862	850	899	802	778	935
s_1788	BMP5	745	598	691	751	744	750	570	756	703	708	866	640	690	858	876	753	1013	783	820	845	790	894
s_1789	BMP6	329	269	267	303	230	468	325	345	370	287	489	304	324	272	298	265	281	366	276	237	329	245
s_1790	BMP6	133	129	159	122	130	87	143	199	139	184	138	211	138	162	109	92	133	236	205	223	195	161
s_1791	BMP6	387	463	364	371	552	353	352	363	359	453	539	415	397	413	340	455	430	301	386	287	311	396
s_1792	BMP6	149	203	161	193	242	355	162	155	115	278	211	159	184	262	397	362	541	172	410	375	385	604
s_1793	BMP7	334	304	300	367	369	297	292	288	366	344	476	341	348	269	431	395	534	357	423	293	464	480
s_1794	BMP7	1058	1136	1114	1058	1180	704	1075	1056	1025	1184	1406	1074	1169	1127	1200	970	1298	1111	1004	1048	998	903
s_1795	BMP7	893	1045	1032	1283	1160	1220	900	943	998	993	1161	823	888	908	1022	873	697	931	1062	993	841	937
s_1796	BMP7	213	289	340	349	177	168	262	266	240	309	254	283	169	130	185	81	74	192	142	50	95	47
s_1797	BMP8B	306	323	299	447	327	177	299	247	289	219	403	295	229	158	154	123	140	246	150	86	144	90
s_1798	BMP8B	669	781	853	975	947	1007	814	866	793	891	1184	607	706	517	766	680	755	763	831	619	626	580
s_1799	BMP8B	785	781	769	692	623	866	829	702	743	680	967	749	742	692	845	741	670	741	577	574	676	585
s_1800	BMP8B	326	358	227	302	272	185	337	308	290	292	284	244	291	234	231	224	182	286	145	335	181	195
s_1801	BMPR1A	260	265	315	273	216	209	299	264	293	392	246	256	261	297	317	335	349	247	325	449	252	237
s_1802	BMPR1A	517	555	573	425	600	625	540	623	575	692	644	674	550	400	469	384	435	571	656	702	510	378
s_1803	BMPR1A	465	450	335	404	438	432	463	449	389	416	365	406	530	486	610	629	663	417	505	502	399	368
s_1804	BMPR1A	118	92	142	171	96	64	138	130	99	96	88	91	79	54	42	82	44	91	67	66	48	94
s_1805	BMPR1B	532	440	393	434	359	368	444	516	506	536	604	460	624	602	507	524	613	511	595	627	718	667
s_1806	BMPR1B	899	817	810	808	1026	1043	891	751	872	1146	1162	941	798	883	767	727	751	804	866	1117	924	846
s_1807	BMPR1B	349	306	273	451	233	273	249	275	378	627	304	315	329	289	301	369	349	330	449	435	371	412
s_1808	BMPR1B	268	345	274	297	300	395	346	322	322	511	395	323	345	358	229	248	274	368	279	366	202	213
s_1809	BMPR2	1565	1599	1738	1674	1572	1597	1663	1823	1594	1815	1942	1814	1727	1973	2132	2292	2615	1880	2091	2542	2715	3070
s_1810	BMPR2	448	455	446	538	362	417	429	451	486	602	551	420	415	511	537	444	472	482	512	367	449	421
s_1811	BMPR2	137	152	229	228	273	265	164	196	152	297	323	212	180	139	171	195	175	202	238	203	216	111
s_1812	BMPR2	652	527	635	707	510	484	588	612	537	518	680	786	615	632	537	502	534	650	425	664	495	486
s_1813	BMX	1141	1222	1343	1326	1107	1278	1231	1360	1310	1173	1901	1244	1412	1638	1638	1647	1739	1597	1542	1362	1398	1363
s_1814	BMX	203	320	217	339	406	418	303	297	297	459	348	217	315	438	483	561	575	263	382	479	427	449
s_1815	BMX	461	586	541	707	418	681	438	505	451	708	614	354	398	386	437	348	367	437	329	302	354	234
s_1816	BMX	1145	1459	1316	1581	1393	1320	1272	1384	1444	1759	2015	1458	1348	1306	1524	1411	1660	1410	1171	1306	1978	1986
s_1817	POLR3D	152	119	79	127	82	23	196	118	139	89	160	120	145	149	150	125	140	133	140	138	112	133
s_1818	POLR3D	349	329	279	357	310	291	271	323	254	212	327	385	272	222	229	131	144	254	141	100	147	39
s_1819	POLR3D	232	206	168	215	155	92	167	160	120	119	165	233	177	119	98	103	130	248	190	130	118	73
s_1820	POLR3D	114	67	35	101	85	222	92	46	50	90	32	83	48	32	9	18	1	44	27	23	25	18
s_1821	BNIP1	142	122	183	198	155	154	153	171	192	260	203	128	155	162	157	99	78	145	131	83	99	149
s_1822	BNIP1	477	313	369	194	263	121	301	356	240	135	195	486	314	181	234	279	275	350	230	345	281	239
s_1823	BNIP1	408	418	337	238	182	280	363	280	314	292	256	495	419	303	263	326	328	336	318	362	390	376
s_1824	BNIP1	111	73	120	162	166	146	137	158	190	88	174	123	113	123	71	77	71	162	103	98	33	23
s_1825	BNIP2	141	123	142	135	79	172	86	112	108	104	173	133	108	184	232	112	126	140	125	160	89	94
s_1826	BNIP2	281	251	346	356	281	300	291	323	298	312	366	320	366	401	474	524	518	363	405	400	532	360
s_1827	BNIP2	207	231	200	154	94	108	222	207	216	145	190	225	211	150	138	111	112	218	188	229	148	91
s_1828	BNIP2	221	332	250	251	166	259	265	203	251	328	240	221	189	160	187	138	113	209	150	142	88	119
s_1829	BNIP3	167	222	116	76	80	42	144	139	172	111	131	216	139	118	147	205	247	154	129	111	81	126
s_1830	BNIP3	509	492	461	572	408	543	476	497	542	583	540	310	368	356	326	392	309	369	272	198	249	295
s_1831	BNIP3	574	587	592	423	582	522	591	578	605	721	711	660	561	619	504	512	355	552	565	512	446	541
s_1832	BNIP3	465	358	403	407	328	373	482	399	429	445	417	432	474	408	352	347	427	436	467	468	377	374
s_1833	BNIP3L	599	422	473	482	517	390	493	473	528	417	514	449	506	553	683	750	800	661	604	812	940	1119
s_1834	BNIP3L	989	799	882	1006	816	723	885	973	933	1124	1260	924	931	950	1075	1229	1408	915	884	850	962	968
s_1835	BNIP3L	549	605	514	561	564	480	470	568	518	614	801	516	464	504	598	608	650	541	708	760	680	833
s_1836	BNIP3L	177	207	181	136	186	130	189	230	276	324	313	185	200	290	363	252	268	179	186	218	217	156
s_1837	BOK	590	637	623	643	715	635	571	605	603	861	665	596	676	661	670	736	802	610	702	911	989	841
s_1838	BOK	892	932	1059	848	902	942	900	877	981	1065	1125	940	794	644	746	693	654	935	809	870	802	689
s_1839	BOK	787	727	767	821	761	617	754	987	885	829	1138	896	701	661	731	779	762	816	803	777	664	623
s_1840	BOK	393	358	326	182	309	161	294	326	285	398	345	328	310	259	272	224	190	352	297	220	242	172
s_1841	DST	136	94	132	148	144	21	117	152	92	115	86	162	226	581	812	1024	797	218	263	395	319	312
s_1842	DST	275	186	183	350	284	225	216	315	253	203	376	230	257	229	290	426	406	195	211	111	191	202
s_1843	DST	192	116	121	109	198	167	153	171	175	49	197	190	205	253	304	262	478	211	310	187	275	208
s_1844	DST	407	436	352	404	523	584	398	424	327	436	444	419	368	511	301	278	291	391	311	293	295	297
s_1845	FOXL2	1245	1193	1567	1318	1659	1622	1327	1206	1147	1651	1647	1286	1374	1265	1403	1260	1520	1369	1540	1642	1728	1433
s_1846	FOXL2	252	233	224	109	230	195	227	243	254	353	254	257	324	308	258	217	208	252	254	213	285	254
s_1847	FOXL2	985	994	943	1102	1035	624	974	1040	1061	1151	1241	1024	998	1149	1397	1730	1793	1044	1354	1426	1450	1714
s_1848	FOXL2	1228	1144	1346	1224	1424	1115	1057	1302	1194	1174	1393	1416	1414	1405	1511	1638	1541	1586	1541	1924	2163	1999
s_1849	BPGM	576	543	641	629	705	548	604	499	581	765	648	527	480	454	583	514	481	499	545	456	601	527
s_1850	BPGM	380	402	406	381	625	665	382	373	370	365	488	298	275	371	215	351	363	299	255	315	192	176
s_1851	BPGM	453	543	547	487	437	449	505	404	450	477	459	485	487	447	365	362	353	508	424	388	329	238
s_1852	BPGM	250	178	169	265	194	223	220	233	272	292	296	257	202	229	219	157	161	221	203	224	132	101
s_1853	BPHL	807	674	917	712	953	1116	783	868	907	1045	962	598	764	652	921	808	939	723	624	807	768	722
s_1854	BPHL	209	275	286	419	350	483	288	254	310	204	357	290	256	354	390	548	591	243	304	308	310	313
s_1855	BPHL	131	123	104	48	65	102	153	147	132	118	152	147	122	114	125	163	86	113	73	84	102	88
s_1856	BPHL	454	398	364	481	428	512	354	404	378	555	521	467	337	407	407	237	278	435	297	242	412	388
s_1857	BPI	491	511	552	719	642	812	483	455	494	614	537	394	461	517	381	397	338	419	512	317	456	344
s_1858	BPI	230	203	228	232	246	178	188	266	211	203	248	258	284	216	341	293	364	237	281	199	208	127
s_1859	BPI	167	173	205	138	420	494	137	132	194	278	214	92	104	125	86	61	71	111	156	164	93	97
s_1860	BPI	487	504	441	424	462	320	517	402	551	564	469	529	488	572	406	472	529	421	408	373	240	456
s_1861	BRCA1	407	428	284	391	326	167	345	389	356	263	267	332	343	422	291	190	203	386	285	574	365	346
s_1862	BRCA1	94	62	112	75	81	50	113	74	68	47	90	120	55	54	41	14	22	82	49	12	33	15
s_1863	BRCA1	657	600	588	775	699	486	642	604	535	575	570	739	645	553	704	784	625	702	855	952	863	786
s_1864	BRCA1	264	521	340	338	324	327	367	352	265	325	350	422	335	365	461	543	562	432	410	373	375	513
s_1865	BRAF	92	189	132	151	149	107	100	152	139	187	141	121	111	156	121	111	103	154	167	157	191	111
s_1866	BRAF	215	195	185	225	189	239	245	285	242	270	385	159	289	375	566	775	897	208	237	361	346	479
s_1867	BRAF	553	588	620	468	563	404	612	594	618	594	501	550	609	634	573	511	558	688	642	676	753	778
s_1868	BRAF	168	205	194	240	207	252	210	152	228	323	270	198	161	164	107	128	141	168	209	209	165	148
s_1869	BRCA2	242	209	173	244	220	211	203	208	171	221	204	237	199	264	248	255	272	198	200	258	274	159
s_1870	BRCA2	664	731	768	752	759	718	626	663	615	402	578	756	601	551	498	530	463	677	683	568	596	703
s_1871	BRCA2	359	375	344	359	307	153	422	347	278	409	360	361	341	332	326	253	202	363	476	354	293	251
s_1872	BRCA2	493	492	451	379	249	237	450	398	318	364	300	466	505	443	375	256	392	442	463	325	477	380
s_1873	BRDT	203	188	230	120	214	170	188	190	250	349	211	246	199	203	286	314	179	244	174	174	204	285
s_1874	BRDT	420	384	228	464	393	408	344	367	371	417	505	366	416	272	297	287	280	335	336	276	227	247
s_1875	BRDT	318	439	352	335	281	312	427	379	351	548	538	357	358	349	404	467	486	397	391	298	316	291
s_1876	BRDT	94	54	34	45	53	63	80	82	96	121	77	81	63	70	48	39	40	36	96	68	26	15
s_1877	ZFP36L1	882	836	941	1067	1372	1498	1063	1092	1210	1020	1371	852	775	689	638	616	703	758	793	791	868	909
s_1878	ZFP36L1	375	417	320	399	371	417	413	389	475	446	434	376	349	391	439	455	507	420	376	497	313	311
s_1879	ZFP36L1	345	359	437	315	366	295	394	384	417	433	451	342	400	442	570	740	737	500	603	939	971	1173
s_1880	ZFP36L1	310	325	368	280	245	314	352	308	307	313	386	374	366	397	376	388	379	441	586	482	346	407
s_1881	ZFP36L2	249	320	343	471	312	215	270	264	278	289	277	261	290	263	196	231	192	340	383	256	289	199
s_1882	ZFP36L2	559	751	566	477	477	409	620	601	599	701	902	618	862	1095	1190	1543	1469	969	1182	1502	1633	2109
s_1883	ZFP36L2	739	651	698	718	651	906	698	721	715	735	817	763	770	651	837	639	752	744	721	644	756	610
s_1884	ZFP36L2	733	832	722	531	623	588	602	610	832	590	851	711	638	652	792	799	725	719	915	617	644	526
s_1885	BRS3	485	460	597	509	555	414	530	519	604	582	737	446	547	646	654	751	719	469	676	699	687	733
s_1886	BRS3	266	219	234	207	190	175	270	243	260	322	306	304	262	329	339	336	356	251	317	169	248	286
s_1887	BRS3	182	233	161	188	150	108	168	186	163	201	157	194	212	166	214	272	297	228	188	105	202	187
s_1888	BRS3	416	415	359	507	511	616	394	501	390	445	548	467	383	402	421	342	347	379	418	274	262	240
s_1889	BSG	991	1045	1191	990	868	949	1104	1082	1095	928	1471	1025	936	978	924	1064	1065	969	824	1070	763	788
s_1890	BSG	563	575	522	421	423	421	669	717	565	636	556	651	679	623	866	1243	1494	738	783	794	931	1083
s_1891	BSG	234	420	464	342	477	507	335	358	419	541	509	296	252	266	267	248	274	359	334	113	261	210
s_1892	BSG	523	626	507	584	672	400	546	615	682	526	878	532	543	637	764	943	842	638	600	649	826	816
s_1893	BST1	316	346	391	359	221	224	343	333	402	360	361	277	267	372	209	164	386	270	213	283	291	267
s_1894	BST1	423	505	465	523	610	373	416	635	394	360	578	431	537	464	531	407	364	511	401	272	275	242
s_1895	BST1	532	685	686	588	538	665	528	504	582	795	664	572	575	705	496	714	739	563	512	429	556	671
s_1896	BST1	304	335	351	382	343	200	331	335	333	373	386	294	428	441	456	840	747	390	467	613	596	971
s_1897	BST2	237	393	297	354	371	177	323	316	326	420	389	399	309	307	301	224	288	312	423	246	311	329
s_1898	BST2	631	703	619	515	504	377	738	707	618	772	716	651	679	665	611	595	563	669	609	473	556	524
s_1899	BST2	127	159	134	78	111	161	86	190	114	135	188	125	94	214	192	272	201	128	144	100	154	155
s_1900	BST2	181	176	177	176	207	104	164	178	145	89	210	249	183	191	241	245	302	221	175	327	309	251
s_1901	BTC	73	71	78	105	34	112	78	81	104	54	77	77	100	158	184	355	297	105	221	164	133	131
s_1902	BTC	34	56	76	43	23	75	54	52	109	17	90	55	61	54	43	98	45	49	50	26	15	23
s_1903	BTC	728	760	853	716	712	1037	826	854	896	837	885	819	872	1263	1335	1761	1933	930	1102	1316	1339	1617
s_1904	BTC	393	423	442	366	469	530	370	390	341	370	444	483	515	672	737	692	868	375	477	505	521	571
s_1905	BTD	374	482	570	513	462	536	493	484	382	421	479	455	482	517	454	523	520	487	541	543	468	427
s_1906	BTD	390	345	356	555	411	388	438	364	340	383	425	286	427	443	578	402	445	470	372	452	518	365
s_1907	BTD	282	268	395	372	327	313	244	262	260	176	286	249	303	361	341	239	260	264	368	366	289	287
s_1908	BTD	115	198	126	141	181	237	172	227	166	155	241	154	168	199	108	181	179	163	200	275	293	450
s_1909	KLF9	521	564	585	489	492	548	501	517	596	404	620	532	522	478	332	448	397	460	361	496	532	456
s_1910	KLF9	472	403	422	393	381	470	410	389	417	374	440	398	398	316	287	324	245	342	348	440	290	278
s_1911	KLF9	555	564	494	609	795	1090	464	653	482	659	749	350	518	668	534	611	708	516	545	533	669	765
s_1912	KLF9	501	525	601	485	456	679	517	590	472	662	711	529	494	283	460	374	369	481	344	425	298	316
s_1913	KLF5	182	247	245	252	389	475	268	266	280	241	223	194	179	158	218	307	305	176	155	265	264	215
s_1914	KLF5	552	412	542	488	633	669	417	611	506	523	695	629	618	780	1032	1436	1561	556	541	1129	898	1325
s_1915	KLF5	420	399	387	476	566	737	373	471	497	526	616	476	378	484	530	497	640	355	415	490	575	524
s_1916	KLF5	787	843	793	694	930	1365	807	885	855	794	884	781	707	928	1082	1402	1444	827	1040	1065	984	994
s_1917	BTF3	204	101	137	95	100	57	143	177	158	170	142	215	156	139	100	64	82	122	69	69	67	65
s_1918	BTF3	759	791	871	730	794	525	746	708	732	589	672	632	685	619	540	447	569	816	703	661	730	597
s_1919	BTF3	770	585	515	463	542	370	627	578	547	408	544	582	436	534	274	235	276	555	520	327	244	210
s_1920	BTF3	683	586	395	419	371	287	497	464	501	394	393	691	421	327	284	221	262	475	411	345	234	250
s_1921	BTG1	342	407	347	335	300	489	294	342	389	536	495	394	398	390	253	350	238	295	315	312	230	157
s_1922	BTG1	533	542	586	531	451	614	552	575	602	607	681	547	521	413	343	367	378	492	482	396	378	387
s_1923	BTG1	843	853	809	898	717	665	827	885	798	1099	1029	942	824	833	695	935	825	842	816	746	728	1002
s_1924	BTG1	427	420	438	337	387	412	420	364	360	503	536	350	478	371	420	222	217	464	347	253	238	178
s_1925	BTK	760	644	618	688	686	816	707	814	743	682	1013	646	639	643	657	554	742	665	800	889	658	682
s_1926	BTK	141	101	139	164	166	153	173	137	113	149	110	175	124	93	72	35	52	146	93	37	51	28
s_1927	BTK	422	404	476	422	506	206	402	457	373	527	634	371	429	472	366	330	310	465	532	384	376	337
s_1928	BTK	388	402	434	338	594	621	400	461	441	554	595	350	454	557	477	466	533	436	665	525	700	756
s_1929	BTN1A1	831	878	842	736	799	529	908	946	952	895	1125	761	923	978	1052	1098	1432	883	1151	1253	1503	1479
s_1930	BTN1A1	488	428	469	444	407	286	467	451	483	372	548	483	579	611	607	597	666	564	448	407	575	447
s_1931	BTN1A1	517	401	499	466	512	534	519	417	429	471	436	399	333	275	271	185	224	398	224	285	253	184
s_1932	BTN1A1	343	460	383	469	298	502	396	399	464	520	493	452	506	540	597	593	787	463	459	411	515	512
s_1933	BUB1	173	73	95	38	70	62	154	116	85	87	79	195	192	123	193	191	236	143	250	158	222	182
s_1934	BUB1	198	285	226	202	178	243	344	224	309	144	315	170	331	347	583	779	1004	239	346	223	499	549
s_1935	BUB1	193	124	194	126	73	122	165	118	113	89	115	183	98	95	31	82	42	93	70	126	58	103
s_1936	BUB1	316	355	355	301	332	365	308	318	341	406	497	310	290	259	221	323	258	335	287	242	401	278
s_1937	BUB1B	162	134	165	110	100	98	126	139	124	141	113	224	190	142	131	83	87	188	256	83	155	107
s_1938	BUB1B	175	171	80	92	117	59	134	117	76	70	74	153	79	85	60	36	31	129	114	66	29	31
s_1939	BUB1B	800	552	431	358	333	370	615	466	438	298	389	652	598	475	282	316	211	522	465	347	266	208
s_1940	BUB1B	683	509	608	297	474	302	663	535	451	547	637	770	503	405	308	309	182	608	369	344	365	456
s_1941	BYSL	372	492	506	505	492	404	415	393	509	547	629	471	327	338	254	255	382	440	442	317	352	272
s_1942	BYSL	386	280	262	142	227	201	280	251	210	124	224	314	266	218	167	91	96	245	194	187	178	139
s_1943	BYSL	83	64	31	33	35	2	48	23	38	40	49	92	39	31	18	8	4	55	79	7	37	41
s_1944	BYSL	279	249	222	187	137	45	223	158	164	46	167	281	182	147	72	61	35	174	164	83	99	67
s_1945	TSPO	329	350	352	378	301	239	357	368	363	366	428	332	362	453	430	388	405	323	346	338	350	371
s_1946	TSPO	604	595	671	583	684	796	634	642	592	827	777	613	550	506	424	476	502	581	660	798	748	767
s_1947	TSPO	423	401	415	456	578	443	473	411	434	392	434	403	421	410	317	428	375	424	371	430	419	407
s_1948	TSPO	595	598	624	829	854	1230	561	769	623	665	818	508	457	308	292	304	310	584	518	465	366	329
s_1949	C1QBP	73	93	137	149	107	107	91	105	110	94	145	136	80	106	57	75	61	97	58	100	95	20
s_1950	C1QBP	799	766	685	773	719	744	689	757	707	703	830	845	698	661	462	364	398	665	570	487	394	218
s_1951	C1QBP	617	640	574	528	463	391	652	603	575	430	645	681	641	391	641	509	541	590	472	594	498	407
s_1952	C1QBP	93	71	117	59	59	40	103	96	110	121	98	76	70	66	50	60	40	68	87	32	63	34
s_1953	SERPING1	294	255	275	280	249	100	266	235	248	309	276	246	340	320	437	209	190	288	210	405	208	288
s_1954	SERPING1	337	269	237	355	363	577	326	254	324	297	463	290	297	332	313	237	246	343	395	247	352	419
s_1955	SERPING1	718	733	581	778	653	629	630	746	633	580	792	591	635	516	477	473	594	581	468	447	456	322
s_1956	SERPING1	732	693	672	666	855	705	805	837	800	539	839	794	817	778	835	931	952	858	661	582	732	613
s_1957	C1QA	668	538	778	737	834	1129	688	652	781	622	634	710	753	999	1317	1923	1733	715	720	1092	1076	1510
s_1958	C1QA	722	841	667	751	731	585	689	705	667	756	757	712	661	607	634	769	774	751	635	788	821	656
s_1959	C1QA	501	598	513	463	408	396	529	542	564	456	669	478	471	675	817	780	850	635	609	750	914	846
s_1960	C1QA	254	282	343	587	287	306	227	195	220	238	295	199	199	187	112	128	142	186	195	162	163	180
s_1961	C1QB	269	252	238	186	187	188	244	259	269	214	221	271	221	323	192	262	280	224	249	182	230	266
s_1962	C1QB	572	466	649	726	769	926	697	659	661	738	889	582	571	612	685	632	861	706	619	502	974	985
s_1963	C1QB	374	288	384	365	304	336	312	336	375	420	510	278	315	331	300	245	249	313	306	352	303	175
s_1964	C1QB	158	217	177	227	136	173	160	181	193	133	176	132	153	123	147	134	155	158	53	134	101	123
s_1965	C1QC	641	794	682	949	1099	821	861	968	1034	1144	1023	758	733	687	786	690	774	764	760	842	970	850
s_1966	C1QC	555	497	527	458	441	364	533	522	505	652	621	613	617	631	704	822	846	513	492	574	525	409
s_1967	C1QC	674	796	708	965	915	1013	822	839	786	714	911	838	794	663	716	771	668	850	909	788	763	744
s_1968	C1QC	656	610	468	547	643	593	664	543	484	664	624	603	536	602	477	734	573	624	566	661	670	754
s_1969	C1S	152	101	142	191	275	231	199	149	174	251	204	132	143	150	123	146	170	213	111	222	235	299
s_1970	C1S	267	221	141	149	198	195	244	229	188	125	245	260	246	156	173	194	172	299	239	191	205	152
s_1971	C1S	339	345	276	258	322	296	345	326	351	357	319	245	302	372	267	179	201	316	262	333	347	348
s_1972	C1S	48	48	92	71	57	71	79	109	92	84	67	79	50	79	18	31	16	44	71	20	31	23
s_1973	C2	1241	1200	1243	1096	1016	1060	1256	1126	1189	1680	1393	1373	1081	1247	1590	1310	1707	1187	1247	1446	1290	1006
s_1974	C2	876	818	775	589	792	751	893	907	838	788	1023	918	838	1176	1147	1181	1120	922	847	1105	793	686
s_1975	C2	514	417	485	400	548	586	522	565	460	540	477	567	495	409	438	419	455	499	429	462	452	421
s_1976	C2	1160	1069	1182	1105	1217	961	1154	1173	952	1564	1314	1292	1220	1088	1125	708	912	1205	1133	1161	1029	1139
s_1977	C3	1286	1120	1208	1098	1131	1008	1146	1113	1078	1275	1384	1158	1221	1414	1182	1090	1042	1134	1106	1190	873	685
s_1978	C3	323	322	383	196	221	403	296	318	330	453	385	331	454	449	509	745	967	307	424	764	762	724
s_1979	C3	890	861	791	870	826	709	857	847	936	1170	1123	858	823	763	744	718	763	983	861	844	860	801
s_1980	C3	1381	1147	1256	1365	1125	1135	1364	1305	1377	1349	1811	1378	1215	1332	953	1076	1243	1444	1138	1067	964	862
s_1981	C3AR1	330	257	301	393	244	274	300	259	278	519	280	359	369	383	380	393	514	268	400	644	658	725
s_1982	C3AR1	208	365	170	238	247	255	188	283	238	249	318	248	199	263	220	212	242	319	143	175	197	181
s_1983	C3AR1	293	237	298	288	360	319	302	307	288	407	279	336	238	297	193	179	224	229	151	289	252	257
s_1984	C3AR1	476	291	368	320	343	291	387	361	316	412	396	508	407	374	320	190	192	369	389	289	242	171
s_1985	C4A	311	147	207	177	201	114	194	201	184	253	123	203	213	142	120	126	82	214	220	120	96	83
s_1986	C4A	185	201	146	114	112	111	168	184	191	189	163	200	236	296	178	214	252	249	318	294	278	235
s_1987	C4A	257	236	196	230	182	255	179	164	180	171	167	182	209	252	459	324	414	272	306	399	422	493
s_1988	C4A	361	426	422	631	424	412	385	430	396	496	526	378	355	378	402	300	302	406	405	294	324	271
s_1989	C4B	173	91	116	145	88	52	96	75	187	109	164	164	120	77	87	106	86	104	130	163	116	97
s_1990	C4B	537	489	473	406	497	246	539	475	394	496	558	376	496	420	573	713	537	538	526	480	487	352
s_1991	C4B	184	124	223	136	155	119	196	198	219	187	212	212	163	281	107	201	154	228	131	101	130	195
s_1992	C4B	373	347	401	283	347	444	393	379	378	377	436	335	364	378	360	514	481	443	435	625	490	440
s_1993	C4BPA	694	751	1039	966	877	1322	807	807	766	633	777	872	803	940	900	947	865	850	1088	825	893	1024
s_1994	C4BPA	755	721	582	519	575	482	604	631	598	488	807	587	724	666	581	499	499	689	629	721	479	530
s_1995	C4BPA	341	372	308	224	381	333	371	372	346	430	467	327	325	273	295	317	224	335	267	250	301	245
s_1996	C4BPA	1239	1154	1341	1300	1208	1103	1293	1150	1294	1424	1371	1149	1276	1221	1060	1058	1159	1206	1210	1323	1291	1227
s_1997	C4BPB	698	596	642	652	532	533	712	621	625	879	777	668	777	1176	1394	2183	1672	815	1097	1644	1278	2219
s_1998	C4BPB	844	845	874	777	771	757	829	766	759	1029	704	854	829	1006	883	963	965	815	921	736	775	696
s_1999	C4BPB	172	158	168	112	164	171	205	186	175	159	149	187	188	147	108	176	170	185	138	182	129	146
[truncated: 75,442 more rows]
