# Supplementary material for: Loss of the abasic site sensor HMCES is synthetic lethal with the activity of the APOBEC3A cytosine deaminase in cancer cells
Source: PLoS Biol. 2021 Mar 31;19(3):e3001176. doi: 10.1371/journal.pbio.3001176 (PMC8041192; doi:10.1371/journal.pbio.3001176)
Supplement: S10 Data — sgRNA, single gRNA; wt, wild-type. (XLSX) [file pbio.3001176.s030.xlsx]

## Sheet: raw_sgRNA_counts_A549 p53wt
sgRNA	Gene	33A_p53wt_A3A_t0	34A_p53wt_A3A_woDOX_t3	35A_p53wt_A3A_woDOX_t6	36A_p53wt_A3A_woDOX_t9	37A_p53wt_A3A_woDOX_t12	38A_p53wt_A3A_woDOX_t15	39A_p53wt_A3A_DOX_t3	40A_p53wt_A3A_DOX_t6	41A_p53wt_A3A_DOX_t9	42A_p53wt_A3A_DOX_t12	43A_p53wt_A3A_DOX_t15	49A_p53wt_wt_t0	50A_p53wt_wt_woDOX_t3	51A_p53wt_wt_woDOX_t6	52A_p53wt_wt_woDOX_t9	53A_p53wt_wt_woDOX_t12	54A_p53wt_wt_woDOX_t15	55A_p53wt_wt_DOX_t3	56A_p53wt_wt_DOX_t6	57A_p53wt_wt_DOX_t9	58A_p53wt_wt_DOX_t12	59A_p53wt_wt_DOX_t15
s_1	A1BG	603	540	572	560	505	552	630	613	592	586	578	540	700	742	777	776	602	768	500	695	768	519
s_2	A1BG	1029	954	807	772	761	767	1051	856	933	826	760	1006	1154	1041	860	1030	1251	1234	1085	971	1160	1036
s_3	A1BG	15	26	0	5	25	0	2	8	7	0	0	14	23	56	54	42	26	23	47	33	24	62
s_4	A1BG	1209	926	1324	1073	1141	1214	1208	1112	1010	962	697	1208	1287	1257	1255	1389	1319	1317	1103	1450	1333	1334
s_5	A2M	299	236	360	268	333	373	297	355	221	412	337	348	412	208	361	353	382	500	379	358	411	468
s_6	A2M	628	612	676	724	930	705	658	755	561	759	773	594	714	599	651	781	653	643	652	685	685	570
s_7	A2M	256	237	249	165	306	228	306	363	335	388	328	245	198	140	210	137	134	290	148	157	103	74
s_8	A2M	145	137	123	127	227	149	178	156	159	207	56	218	253	331	247	363	387	187	160	182	73	204
s_9	NAT1	292	268	233	220	193	281	193	250	191	92	107	280	258	136	156	143	29	248	245	198	146	104
s_10	NAT1	373	359	369	279	405	367	329	360	318	345	221	374	270	288	339	363	398	339	332	273	204	268
s_11	NAT1	334	309	230	247	255	229	193	305	189	348	328	216	113	175	136	121	72	263	131	169	125	90
s_12	NAT1	551	401	283	442	505	382	360	369	361	311	379	464	446	303	422	308	186	516	256	272	177	161
s_13	NAT2	244	225	234	255	272	309	347	277	204	334	223	229	217	170	172	160	171	184	91	175	133	144
s_14	NAT2	334	286	422	284	345	156	354	348	415	268	274	328	387	387	244	350	251	402	229	314	293	293
s_15	NAT2	630	635	596	713	769	664	588	695	619	611	458	643	575	504	617	523	581	603	549	527	600	527
s_16	NAT2	804	892	939	920	1019	1167	941	908	808	1112	962	613	863	850	973	1152	1053	900	883	823	796	869
s_17	SERPINA3	198	228	196	140	112	195	225	167	281	204	77	212	123	247	220	245	275	222	113	207	222	178
s_18	SERPINA3	755	621	753	670	460	456	621	608	561	604	406	650	729	678	567	713	642	679	732	546	661	511
s_19	SERPINA3	396	327	365	352	319	392	363	471	448	401	548	363	426	311	276	300	394	437	316	485	403	336
s_20	SERPINA3	258	243	254	214	380	194	303	255	264	302	268	320	317	256	262	363	408	284	236	244	360	294
s_21	AADAC	594	452	565	485	689	441	458	603	411	622	572	424	345	366	327	339	302	377	403	409	397	275
s_22	AADAC	345	294	363	368	356	272	374	337	379	401	160	468	490	386	471	421	403	405	571	488	332	417
s_23	AADAC	207	181	198	189	229	92	280	253	173	218	237	220	279	231	429	639	735	245	353	478	636	732
s_24	AADAC	263	239	208	272	221	336	255	189	242	223	205	245	248	226	252	305	175	258	280	294	302	261
s_25	AAMP	639	564	485	384	422	381	533	457	520	313	296	689	539	532	358	348	242	587	487	475	401	179
s_26	AAMP	241	263	339	254	220	250	233	275	280	273	148	248	302	385	265	329	295	251	210	266	206	222
s_27	AAMP	328	271	101	202	59	110	335	210	243	158	88	329	382	189	169	103	89	258	170	155	121	146
s_28	AAMP	202	166	148	148	123	202	165	235	206	182	140	213	120	111	143	88	8	196	221	178	221	122
s_29	AANAT	157	107	117	137	121	55	78	127	115	82	206	92	101	45	82	65	147	153	102	104	49	53
s_30	AANAT	835	809	808	762	724	914	921	993	662	801	846	822	755	775	735	736	750	906	836	904	1085	1207
s_31	AANAT	473	501	560	723	430	787	502	495	475	632	598	496	495	468	532	585	532	426	416	465	389	345
s_32	AANAT	1153	968	827	1014	989	1000	1123	1092	1238	917	859	1194	1102	1132	1066	1054	1205	1139	1057	813	1076	858
s_33	AARS	802	595	578	498	555	392	644	693	670	476	604	749	698	590	569	627	482	723	520	542	517	554
s_34	AARS	630	332	264	113	130	80	297	224	380	168	124	673	503	240	204	220	168	386	397	158	233	129
s_35	AARS	973	540	537	366	247	386	665	573	726	511	410	989	598	592	424	393	313	760	571	515	466	347
s_36	AARS	811	564	715	718	775	736	700	621	764	592	877	779	856	713	740	880	604	695	619	777	664	710
s_37	ABAT	151	126	111	92	121	22	121	80	102	84	118	188	157	119	68	64	31	262	207	154	109	49
s_38	ABAT	174	214	196	204	266	217	175	205	194	212	240	217	326	408	343	500	671	302	349	421	204	356
s_39	ABAT	657	813	923	798	1129	1225	771	779	791	853	781	547	702	578	680	684	752	621	553	676	453	557
s_40	ABAT	222	253	265	213	239	274	151	235	269	219	266	272	222	204	123	254	269	234	122	165	154	191
s_41	ABCA1	526	495	400	440	592	486	383	446	487	359	414	531	513	405	320	371	304	475	446	501	237	239
s_42	ABCA1	277	290	288	307	236	391	233	273	302	237	298	227	169	249	238	277	171	252	223	217	266	254
s_43	ABCA1	90	151	93	157	65	147	143	146	212	59	82	130	131	112	212	317	346	170	140	166	139	135
s_44	ABCA1	275	246	269	205	388	185	266	189	188	233	318	203	212	276	173	225	233	263	246	203	159	182
s_45	ABCA2	628	384	529	379	347	362	378	485	495	512	420	548	434	424	446	450	467	586	511	438	469	458
s_46	ABCA2	127	105	65	110	96	89	70	91	169	37	43	119	80	130	132	134	128	85	81	63	77	59
s_47	ABCA2	355	345	319	274	362	200	273	463	387	309	221	419	333	225	228	215	264	308	367	349	144	148
s_48	ABCA2	215	256	251	318	450	410	205	314	304	521	629	256	245	201	238	265	270	201	281	290	246	304
s_49	ABCA3	890	581	691	442	445	568	576	530	629	508	437	817	730	566	652	745	619	699	579	794	417	576
s_50	ABCA3	245	310	270	184	234	325	283	266	214	336	464	229	337	386	466	586	419	215	278	352	373	337
s_51	ABCA3	893	810	831	793	988	927	722	880	690	877	1058	795	584	716	641	584	462	716	947	688	648	415
s_52	ABCA3	268	252	288	192	306	232	406	317	173	302	273	289	229	250	300	337	336	363	257	283	209	198
s_53	ABCB7	55	54	34	81	26	21	35	29	41	42	25	96	107	69	74	69	78	35	113	124	77	119
s_54	ABCB7	599	582	439	215	106	106	643	525	573	279	342	735	508	397	304	198	198	611	437	480	261	200
s_55	ABCB7	206	206	149	181	182	164	208	169	179	244	168	192	185	142	200	217	205	156	204	142	222	153
s_56	ABCB7	273	184	172	95	69	64	197	149	176	139	1	237	151	98	98	47	23	165	164	113	51	29
s_57	ABCF1	477	360	258	135	258	112	324	220	346	208	218	511	346	299	166	97	168	263	258	222	150	95
s_58	ABCF1	613	431	263	308	287	299	432	293	449	201	212	750	463	343	280	240	223	377	421	397	248	176
s_59	ABCF1	343	192	174	159	149	77	239	249	254	197	129	386	247	249	217	280	94	215	186	204	205	141
s_60	ABCF1	487	253	245	234	223	110	331	219	287	239	171	418	328	268	196	139	153	253	314	173	239	173
s_61	ABCA4	254	254	156	208	237	166	260	219	252	306	218	277	250	203	169	182	169	300	282	206	104	161
s_62	ABCA4	87	42	83	77	151	145	102	73	104	40	115	101	111	49	217	142	113	127	44	85	125	66
s_63	ABCA4	263	289	357	287	180	212	254	243	360	321	255	240	224	237	231	192	175	213	204	214	182	257
s_64	ABCA4	267	185	205	200	94	150	195	165	217	185	232	237	240	220	196	311	259	238	250	265	405	239
s_65	ABL1	441	297	425	371	394	356	400	425	376	268	455	356	499	452	485	607	661	413	480	629	588	670
s_66	ABL1	326	254	289	273	421	480	324	384	334	307	311	323	231	331	216	229	95	352	154	212	178	157
s_67	ABL1	556	363	314	278	152	143	403	378	404	372	214	597	598	459	429	616	540	502	557	604	521	413
s_68	ABL1	946	1025	1145	1056	738	1113	1043	1047	1069	908	937	882	1079	907	989	1314	1422	962	877	978	1198	837
s_69	AOC1	174	125	137	238	93	189	140	149	229	182	345	197	129	169	226	191	178	180	204	177	158	142
s_70	AOC1	140	137	137	100	142	80	207	78	147	124	170	144	215	134	140	173	274	227	260	238	289	290
s_71	AOC1	238	301	244	292	460	260	318	283	238	346	224	250	218	421	285	283	149	201	308	189	157	148
s_72	AOC1	217	225	194	173	151	167	199	247	206	282	267	259	199	166	251	201	206	278	204	258	192	121
s_73	ABL2	460	459	469	409	281	318	443	622	475	544	459	474	486	665	517	477	394	446	410	578	381	434
s_74	ABL2	178	150	149	156	226	178	111	145	84	192	70	213	187	264	327	256	438	193	237	234	304	329
s_75	ABL2	287	225	253	293	195	303	341	211	320	270	343	283	231	255	230	215	161	303	277	199	214	139
s_76	ABL2	110	153	208	183	223	198	137	177	143	174	121	125	129	166	125	134	103	139	129	166	100	89
s_77	ABO	368	396	411	378	422	356	364	329	361	496	226	388	345	364	305	325	227	362	275	250	361	212
s_78	ABO	355	407	388	307	232	273	400	372	287	293	216	467	411	421	388	555	491	342	387	423	460	385
s_79	ABO	348	297	238	250	194	116	213	267	342	303	277	332	303	354	412	453	334	368	322	379	320	275
s_80	ABO	534	573	479	388	387	401	457	447	582	555	512	485	576	520	524	546	373	657	418	404	517	417
s_81	ABR	455	525	505	484	474	419	495	455	438	431	168	433	524	642	727	826	787	503	600	543	568	548
s_82	ABR	229	191	188	168	141	115	199	235	113	199	91	260	216	116	158	116	138	221	148	183	125	116
s_83	ABR	283	174	187	175	161	141	146	208	238	220	228	234	224	206	223	208	193	225	203	248	231	132
s_84	ABR	245	197	159	238	124	210	232	305	268	253	308	247	249	163	295	311	169	248	279	277	225	194
s_85	ACAA1	113	98	50	43	106	45	94	47	70	70	29	75	47	50	25	49	1	126	91	93	36	32
s_86	ACAA1	362	326	313	340	456	316	365	297	396	286	371	285	327	343	394	325	265	471	415	328	315	255
s_87	ACAA1	423	438	504	517	516	563	403	410	422	652	658	493	404	335	317	337	207	389	470	380	307	239
s_88	ACAA1	207	191	204	226	237	112	172	273	171	199	115	198	214	260	208	224	256	210	238	216	191	240
s_89	ACACA	645	443	421	365	320	307	566	322	398	304	243	711	453	376	243	278	163	483	389	347	246	258
s_90	ACACA	309	316	277	168	191	114	244	183	361	211	119	448	452	363	332	328	425	298	341	214	270	273
s_91	ACACA	447	376	251	198	314	262	266	285	296	341	145	451	303	223	162	218	185	331	268	182	144	114
s_92	ACACA	243	142	140	156	86	104	175	109	214	122	92	343	205	232	127	98	111	199	193	136	207	104
s_93	ACACB	168	185	141	158	163	101	134	96	141	95	65	201	274	285	213	324	456	197	102	280	301	244
s_94	ACACB	514	494	475	445	376	264	334	399	516	362	508	440	505	591	414	458	345	506	509	390	343	426
s_95	ACACB	326	280	338	270	287	394	385	401	375	366	277	400	470	539	527	610	554	433	444	437	551	435
s_96	ACACB	179	216	187	195	175	134	122	125	199	140	136	223	173	262	333	383	386	259	203	261	302	239
s_97	ACADL	135	131	126	115	153	78	111	130	130	122	106	170	127	201	99	247	171	154	136	121	120	243
s_98	ACADL	408	413	409	438	438	487	328	340	402	555	493	416	352	483	525	463	689	526	492	474	519	293
s_99	ACADL	308	351	324	333	272	227	347	293	329	350	278	289	243	214	244	217	158	312	225	344	256	215
s_100	ACADL	312	292	295	239	238	257	277	367	307	339	246	328	271	277	168	324	143	258	258	241	234	241
s_101	ACADM	253	299	301	321	262	284	272	366	193	253	457	355	268	416	315	406	497	377	366	314	378	268
s_102	ACADM	769	713	999	899	1278	817	737	690	812	792	732	689	707	939	1079	1415	1250	666	857	901	992	992
s_103	ACADM	115	147	221	167	342	240	134	99	165	93	143	208	130	105	181	241	184	145	114	192	322	221
s_104	ACADM	457	473	459	454	482	400	435	535	516	524	391	490	566	597	640	920	810	432	471	596	739	704
s_105	ACADS	1008	758	989	999	1104	1112	973	883	863	990	894	882	1094	1048	994	1107	1128	1144	993	1092	1437	1320
s_106	ACADS	431	359	258	199	214	138	396	324	327	355	308	415	253	187	399	508	400	322	432	267	337	241
s_107	ACADS	515	508	587	577	593	578	481	463	443	678	316	465	561	567	668	625	828	604	507	524	594	451
s_108	ACADS	252	211	152	229	262	181	258	188	237	218	49	208	269	129	304	299	237	153	313	233	264	214
s_109	ACADSB	294	321	384	331	394	221	287	461	235	291	391	314	310	214	297	186	126	326	240	240	254	146
s_110	ACADSB	173	222	180	165	95	188	165	195	184	189	366	175	157	213	207	257	362	161	190	247	436	522
s_111	ACADSB	206	163	202	275	194	237	262	251	303	196	197	206	295	283	175	200	254	180	223	232	158	147
s_112	ACADSB	579	517	526	489	597	493	519	691	439	707	351	585	461	440	452	466	489	587	647	622	499	446
s_113	ACADVL	433	328	337	378	493	305	410	526	439	471	487	439	501	525	561	486	406	531	623	487	451	417
s_114	ACADVL	86	68	82	69	103	122	75	49	116	127	72	72	91	99	174	89	84	153	126	140	296	216
s_115	ACADVL	166	125	176	54	69	76	175	142	133	68	96	162	135	147	188	139	99	152	57	64	84	41
s_116	ACADVL	185	281	227	291	226	281	233	283	291	327	171	264	227	226	244	258	356	291	216	212	225	177
s_117	ACAT1	42	47	65	67	21	38	60	67	86	127	110	17	3	48	56	50	31	23	34	31	11	17
s_118	ACAT1	126	104	116	93	47	122	118	149	104	131	47	127	150	149	197	185	166	171	59	171	168	159
s_119	ACAT1	728	688	605	581	673	546	718	687	616	906	796	860	641	694	547	538	473	624	676	420	558	477
s_120	ACAT1	570	636	698	704	678	706	589	585	633	876	571	624	438	557	511	670	602	567	524	756	683	670
s_121	ACAT2	175	167	167	111	113	70	156	161	148	141	179	146	181	181	219	234	202	169	142	129	180	168
s_122	ACAT2	350	348	280	455	557	303	473	433	404	469	510	245	317	351	231	314	312	320	271	250	471	198
s_123	ACAT2	312	265	366	352	400	353	309	410	322	411	500	299	381	373	468	333	384	356	418	288	319	320
s_124	ACAT2	360	434	458	372	473	364	382	477	414	313	378	382	479	442	579	572	678	355	307	414	393	374
s_125	ASIC2	721	732	575	700	676	509	629	596	535	497	343	838	998	768	689	748	551	903	705	640	629	441
s_126	ASIC2	247	187	172	191	301	136	214	192	157	251	199	172	264	194	142	109	205	179	218	181	208	174
s_127	ASIC2	467	500	478	440	468	368	592	506	453	449	470	460	412	468	420	403	221	473	309	440	356	350
s_128	ASIC2	544	593	470	499	414	473	612	516	442	355	386	672	603	554	681	870	660	615	658	495	589	532
s_129	ASIC1	498	412	445	410	370	325	379	513	454	348	237	529	475	482	328	364	336	344	429	378	273	274
s_130	ASIC1	223	176	173	122	158	125	282	258	204	201	243	294	250	187	188	190	205	199	186	207	135	229
s_131	ASIC1	620	469	497	469	535	329	591	557	582	543	496	620	558	687	548	787	420	615	500	613	508	589
s_132	ASIC1	244	380	276	406	730	325	253	279	319	277	314	201	233	228	288	229	225	236	198	213	228	155
s_133	ACHE	251	261	157	160	295	130	187	151	165	154	174	260	265	179	207	219	308	186	270	242	314	178
s_134	ACHE	181	242	177	271	170	295	177	146	165	142	147	187	132	168	159	260	299	196	168	184	139	264
s_135	ACHE	233	179	187	150	181	158	189	172	114	109	44	136	179	165	197	151	144	163	74	117	232	83
s_136	ACHE	319	200	258	238	262	234	203	265	204	310	284	271	221	247	373	408	491	279	405	317	194	193
s_137	ACLY	79	46	39	30	30	26	41	38	55	17	0	123	48	40	36	14	33	83	66	55	9	51
s_138	ACLY	213	195	122	87	78	90	249	208	121	207	59	248	206	120	199	84	84	138	140	125	92	37
s_139	ACLY	329	306	269	260	102	165	235	184	319	239	181	410	343	228	326	327	308	388	328	223	209	294
s_140	ACLY	109	93	77	19	13	40	96	73	67	76	1	103	112	40	87	52	68	84	80	17	83	27
s_141	ACO1	168	160	186	225	213	199	184	165	115	160	163	192	125	163	70	96	41	161	113	108	151	98
s_142	ACO1	283	370	273	203	238	173	298	279	260	239	250	343	400	297	228	270	196	245	356	296	253	280
s_143	ACO1	280	242	288	318	422	297	293	263	223	197	293	297	227	268	278	378	305	258	278	346	324	383
s_144	ACO1	126	96	220	91	200	51	138	162	135	101	84	94	53	47	132	60	38	64	51	78	46	50
s_145	ACR	412	391	379	323	229	320	344	234	481	384	143	428	391	322	302	370	275	525	375	325	302	342
s_146	ACR	194	291	269	252	348	364	207	219	254	292	277	204	233	200	182	251	282	274	226	304	330	225
s_147	ACR	334	312	295	345	327	255	260	217	277	243	235	349	415	410	567	663	838	482	464	535	548	537
s_148	ACR	41	19	23	43	49	97	21	27	24	30	237	53	48	38	25	26	48	66	67	64	8	21
s_149	ACO2	1086	1220	1202	1008	1335	1130	1360	1252	1201	1066	1243	1225	1292	1400	1367	1246	1286	1217	1414	1303	1068	865
s_150	ACO2	606	564	586	635	624	463	580	755	668	585	485	687	545	644	748	651	612	599	557	620	662	609
s_151	ACO2	569	513	529	587	731	522	573	582	624	610	659	585	577	495	510	550	434	650	589	628	528	420
s_152	ACO2	32	40	9	11	0	33	16	31	40	20	17	28	52	7	29	34	28	19	50	53	91	65
s_153	ACOX1	194	108	141	140	118	72	133	104	154	111	107	139	207	171	118	124	82	151	68	110	158	104
s_154	ACOX1	560	605	547	584	786	669	516	576	584	632	650	552	535	438	406	537	766	426	570	613	565	543
s_155	ACOX1	306	241	264	259	339	219	375	233	322	206	138	348	302	264	257	258	342	319	377	372	393	387
s_156	ACOX1	410	407	338	286	401	396	308	373	366	264	289	358	307	297	269	234	412	351	485	363	291	388
s_157	ACP1	53	37	42	28	57	21	47	28	47	61	68	47	41	51	57	77	72	41	65	50	28	9
s_158	ACP1	193	118	130	157	133	92	81	80	52	148	64	129	85	20	52	64	51	105	77	51	47	75
s_159	ACP1	658	601	538	400	428	295	645	644	539	352	524	628	701	851	577	439	504	657	754	586	595	649
s_160	ACP1	195	210	206	185	99	179	224	181	175	215	164	212	243	230	191	225	184	222	206	151	135	112
s_161	ACP2	89	58	77	98	73	72	80	79	50	81	61	67	30	62	85	51	71	46	24	45	12	48
s_162	ACP2	166	140	157	127	94	161	174	179	113	99	180	151	132	101	105	97	26	148	137	174	23	62
s_163	ACP2	305	424	227	314	402	271	344	389	280	304	397	312	219	382	404	388	330	375	179	331	310	427
s_164	ACP2	474	479	448	455	360	537	412	389	491	405	349	571	452	544	424	382	454	535	500	576	539	501
s_165	ACP5	524	497	425	507	677	497	444	416	445	487	285	473	495	549	551	606	579	470	598	473	446	378
s_166	ACP5	816	993	1009	1043	1169	1104	974	1064	874	1140	1083	723	875	797	880	978	894	668	949	914	722	802
s_167	ACP5	724	568	590	621	549	513	680	629	711	701	518	692	731	701	687	895	807	846	805	875	1109	1018
s_168	ACP5	330	406	361	321	421	342	278	331	350	313	378	302	284	476	465	418	505	437	386	381	398	416
s_169	ACPP	634	685	725	687	388	614	585	678	665	582	437	625	714	680	844	954	919	749	602	693	684	742
s_170	ACPP	487	484	585	567	647	534	545	562	570	787	578	390	483	423	344	403	316	421	501	333	345	343
s_171	ACPP	479	730	621	572	449	514	504	681	456	621	886	539	681	680	714	820	1026	609	727	621	911	602
s_172	ACPP	793	841	781	836	967	952	859	936	746	1075	922	626	687	709	804	930	804	768	532	695	458	518
s_173	ACRV1	124	118	111	155	266	122	161	138	126	154	134	94	132	31	64	87	31	107	98	91	100	38
s_174	ACRV1	494	594	382	539	698	378	389	641	476	806	571	455	445	523	515	437	573	488	659	427	464	392
s_175	ACRV1	255	188	216	310	319	176	322	329	150	327	323	285	338	408	339	224	151	249	194	292	241	446
s_176	ACRV1	210	160	165	291	237	200	198	193	204	196	164	190	160	177	188	197	150	217	124	257	183	200
s_177	ACTA1	198	124	126	159	132	206	128	162	206	237	166	220	197	139	218	260	290	269	256	209	203	320
s_178	ACTA1	194	116	240	180	321	165	143	177	177	247	257	256	163	162	164	142	153	196	132	112	72	135
s_179	ACTA1	71	108	96	104	166	80	102	52	74	113	118	102	100	39	49	21	39	99	63	31	38	38
s_180	ACTA1	651	663	677	546	543	604	564	612	566	547	755	565	461	557	464	541	574	601	403	412	728	404
s_181	ACTA2	281	252	213	192	290	251	428	216	237	361	217	246	332	350	342	431	418	283	257	332	446	357
s_182	ACTA2	303	324	283	279	388	349	250	375	358	362	256	323	390	326	315	523	633	385	266	403	360	355
s_183	ACTA2	314	377	484	416	395	437	327	378	399	503	556	381	372	437	572	505	528	392	448	347	458	500
s_184	ACTA2	252	194	236	223	330	291	308	235	188	203	204	261	211	177	242	161	92	233	168	270	210	124
s_185	ACTB	397	365	353	255	280	380	266	288	322	371	232	396	474	318	313	275	462	393	325	274	365	131
s_186	ACTB	302	301	232	195	141	191	275	433	314	203	282	327	203	226	229	288	209	296	218	282	185	150
s_187	ACTB	411	274	284	224	176	144	259	293	305	223	115	393	329	183	258	246	410	386	317	261	221	192
s_188	ACTB	505	355	359	353	598	311	388	343	386	499	514	449	411	397	465	395	275	478	335	327	354	354
s_189	ACTC1	455	465	563	512	515	516	457	414	437	416	354	490	471	506	488	542	363	534	526	482	410	516
s_190	ACTC1	226	215	266	183	244	185	225	214	183	225	126	272	249	169	138	176	165	145	224	220	259	260
s_191	ACTC1	667	681	578	671	584	710	669	638	560	656	437	568	587	870	1108	1063	986	716	769	960	875	696
s_192	ACTC1	423	326	597	472	457	377	435	627	462	496	376	549	453	593	581	519	398	404	605	638	773	637
s_193	ACTG1	570	434	388	266	237	175	507	358	392	267	396	516	487	496	477	360	313	508	387	389	318	312
s_194	ACTG1	270	173	102	181	135	129	204	212	275	148	70	257	222	236	246	184	184	229	180	174	210	237
s_195	ACTG1	208	107	147	106	157	61	101	174	171	108	8	168	121	112	84	61	83	112	46	101	61	55
s_196	ACTG1	259	200	191	175	201	116	215	174	148	202	112	275	283	276	226	253	299	345	234	323	318	210
s_197	ACTG2	799	859	741	830	1070	1005	908	978	1065	954	829	759	842	967	745	728	797	745	799	613	736	653
s_198	ACTG2	655	739	653	690	410	754	696	651	589	662	646	660	663	631	775	869	816	765	995	746	817	726
s_199	ACTG2	1658	1573	1845	1666	1611	1620	1842	1618	1790	1960	1966	1575	1653	1504	1438	1649	1391	1685	1589	1528	1913	1329
s_200	ACTG2	890	995	1018	1124	1385	1085	856	916	970	772	865	975	918	1069	1110	1393	1599	972	1129	1104	1498	1381
s_201	ACTN4	302	208	197	161	215	137	287	220	253	169	129	253	252	121	202	160	78	199	200	158	196	175
s_202	ACTN4	260	269	306	227	159	215	331	268	331	232	252	340	309	255	168	209	329	418	385	348	365	204
s_203	ACTN4	302	248	278	199	197	143	332	299	363	316	329	317	267	337	278	257	307	286	335	427	341	224
s_204	ACTN4	170	132	161	163	81	127	122	207	175	195	273	239	219	240	130	133	77	157	226	193	71	71
s_205	ACTL6A	671	534	673	656	717	610	751	661	828	628	883	649	646	641	679	637	596	684	686	609	748	733
s_206	ACTL6A	339	287	135	126	188	75	283	258	346	229	111	425	237	116	143	126	65	333	201	140	131	99
s_207	ACTL6A	2363	2168	2306	2049	2197	2030	1993	2124	2160	2077	1867	2142	2139	2124	2240	2379	2019	2299	2107	2447	2231	1804
s_208	ACTL6A	473	436	312	380	315	331	445	338	371	298	185	391	348	287	352	380	338	339	352	476	280	348
s_209	ACTN1	171	204	172	98	68	99	183	119	240	143	106	262	218	106	198	172	160	277	244	203	81	133
s_210	ACTN1	1274	1217	1328	1343	1607	1491	1264	1306	1452	1198	1004	1262	1325	1598	1553	1834	2221	1646	1428	1649	1558	1974
s_211	ACTN1	162	260	292	284	240	282	182	227	214	236	98	146	266	224	213	159	229	146	113	143	158	165
s_212	ACTN1	317	223	297	278	318	323	239	288	347	214	119	293	374	328	373	424	451	218	432	304	360	259
s_213	ACTN2	217	160	39	110	138	121	157	104	198	116	85	171	191	167	199	385	372	173	96	94	85	96
s_214	ACTN2	234	391	437	481	389	418	389	450	337	358	416	346	286	338	462	560	570	382	378	389	392	507
s_215	ACTN2	310	286	272	250	387	341	261	207	245	346	297	278	288	340	240	301	412	262	215	220	146	154
s_216	ACTN2	342	313	235	215	274	219	348	202	348	234	267	411	343	286	306	277	385	273	256	186	126	144
s_217	ACTN3	827	567	796	803	830	784	600	927	773	828	776	672	683	583	504	629	689	737	759	699	533	658
s_218	ACTN3	181	192	166	159	160	142	198	243	179	181	82	179	123	173	183	218	219	192	134	133	89	64
s_219	ACTN3	224	192	220	147	185	167	267	215	209	161	191	255	159	161	159	141	66	175	192	229	136	77
s_220	ACTN3	230	212	164	92	94	137	237	172	156	153	202	196	144	103	116	117	100	192	263	130	69	149
s_221	ACVR1	632	506	680	723	821	1072	518	652	586	524	440	734	679	900	952	1157	1270	626	695	716	966	814
s_222	ACVR1	431	306	403	398	580	653	381	328	367	294	370	357	350	406	478	395	591	347	347	358	436	351
s_223	ACVR1	190	203	191	186	189	313	139	177	238	118	94	184	275	302	264	295	314	184	176	281	370	320
s_224	ACVR1	390	252	411	477	576	682	318	376	360	356	562	392	374	429	512	581	820	427	568	366	526	557
s_225	ACVR1B	171	205	174	143	157	89	134	250	155	133	152	133	151	287	177	199	133	164	254	247	116	202
s_226	ACVR1B	380	457	636	682	540	527	487	512	459	590	658	365	414	460	380	366	462	359	554	571	605	354
s_227	ACVR1B	126	134	155	121	118	102	103	130	106	170	105	157	173	160	206	165	222	180	105	158	83	141
s_228	ACVR1B	132	116	162	214	276	221	157	181	86	283	63	145	219	135	115	120	146	122	108	60	127	77
s_229	ACVR2A	694	639	763	723	1166	1045	701	542	742	812	834	546	519	703	746	997	998	623	570	702	583	584
s_230	ACVR2A	471	443	451	366	671	407	508	468	391	581	538	429	448	555	452	503	449	468	406	448	597	393
s_231	ACVR2A	108	78	64	80	38	21	85	57	90	42	64	57	77	17	58	28	35	84	32	60	30	41
s_232	ACVR2A	697	617	728	734	918	874	717	909	683	736	909	812	836	631	767	819	893	710	603	741	601	489
s_233	ACVR2B	427	354	327	415	339	379	295	398	306	449	692	302	380	228	303	306	309	335	252	318	252	333
s_234	ACVR2B	186	207	175	228	192	233	131	284	240	181	287	203	176	192	150	145	215	154	261	163	254	145
s_235	ACVR2B	379	374	282	193	477	286	315	371	314	357	189	356	222	283	245	316	248	332	359	289	240	274
s_236	ACVR2B	155	148	179	209	177	166	129	168	117	137	152	154	122	204	226	254	216	160	189	133	188	71
s_237	ACVRL1	72	75	103	33	62	83	43	56	77	49	73	60	64	50	60	52	20	57	65	40	41	116
s_238	ACVRL1	547	476	507	527	463	514	546	550	486	613	393	607	433	331	445	443	453	460	415	469	577	446
s_239	ACVRL1	434	401	535	412	469	379	443	447	332	470	189	391	359	373	390	511	325	504	549	449	432	429
s_240	ACVRL1	289	351	400	297	437	322	377	351	301	509	396	283	257	216	159	248	197	237	295	281	145	221
s_241	ACY1	552	677	716	813	969	631	640	792	755	906	859	608	634	657	635	703	599	719	689	816	536	588
s_242	ACY1	316	272	165	137	285	154	288	308	288	256	186	485	241	334	334	420	335	359	360	308	293	246
s_243	ACY1	374	364	369	498	375	663	374	453	364	444	374	291	350	399	353	356	430	373	391	447	482	398
s_244	ACY1	318	379	392	411	313	396	333	410	403	399	399	342	282	388	291	230	234	451	298	234	280	233
s_245	ACYP1	704	633	753	883	1041	1163	817	978	756	1103	884	619	630	585	652	778	690	772	602	777	746	650
s_246	ACYP1	269	249	287	245	504	233	296	298	285	488	269	265	245	317	311	290	146	288	276	249	290	243
s_247	ACYP1	221	211	283	238	321	207	247	353	275	191	212	301	259	267	416	396	399	296	203	265	258	230
s_248	ACYP1	283	337	341	253	235	396	367	346	330	285	409	361	389	367	338	292	292	238	403	309	231	287
s_249	ACYP2	431	426	420	320	467	304	420	384	348	412	377	400	421	479	414	541	388	401	500	423	327	364
s_250	ACYP2	307	239	222	307	255	241	245	257	303	322	341	315	232	311	232	337	359	283	290	377	314	252
s_251	ACYP2	668	599	638	611	786	670	613	672	680	598	719	692	640	919	707	752	885	706	728	582	598	733
s_252	ACYP2	478	482	433	406	569	386	461	422	516	490	270	543	336	415	396	362	403	487	464	544	491	380
s_253	ADA	365	473	367	374	556	575	428	410	465	331	641	543	492	571	452	453	576	466	524	487	472	431
s_254	ADA	558	482	438	489	383	472	498	421	383	456	344	573	348	467	328	392	444	442	408	390	605	407
s_255	ADA	171	138	99	131	75	119	155	137	162	136	111	122	155	157	170	139	162	115	246	240	122	215
s_256	ADA	277	273	230	179	167	161	158	198	234	168	171	204	170	309	338	262	301	222	120	174	169	182
s_257	ADAM8	951	775	640	623	1092	681	829	808	970	681	723	1010	859	980	879	864	746	1036	835	935	736	664
s_258	ADAM8	361	333	293	279	260	354	331	373	257	433	303	350	297	384	335	276	201	359	276	231	384	198
s_259	ADAM8	133	141	116	108	208	67	127	125	175	127	367	140	182	206	141	92	170	184	190	113	102	54
s_260	ADAM8	180	162	205	219	401	239	253	195	237	387	339	195	209	125	116	136	109	120	91	54	187	90
s_261	ADAM10	148	139	102	106	102	108	132	197	177	147	97	127	64	97	91	87	76	136	210	219	215	195
s_262	ADAM10	232	199	263	244	347	461	233	243	172	213	174	224	357	246	414	349	379	314	309	506	473	476
s_263	ADAM10	169	129	137	125	146	113	113	205	111	99	157	153	119	58	96	60	33	156	174	131	163	151
s_264	ADAM10	87	104	81	170	188	187	72	75	86	124	45	105	43	97	90	82	43	134	109	133	124	80
s_265	ADAR	260	213	210	185	199	147	259	186	220	209	272	262	185	307	180	154	146	356	239	158	344	175
s_266	ADAR	138	114	132	183	146	105	139	117	122	100	141	151	158	127	195	97	95	106	149	56	30	98
s_267	ADAR	469	359	470	441	639	770	439	470	344	420	512	423	389	376	447	364	428	342	482	476	385	373
s_268	ADAR	248	184	133	167	144	145	196	188	170	136	32	214	185	206	88	127	84	124	198	190	138	117
s_269	ADARB1	370	360	434	461	303	431	379	517	471	275	350	437	485	562	576	679	688	397	542	490	499	271
s_270	ADARB1	335	250	343	293	282	343	275	290	304	322	277	333	253	296	268	299	233	213	191	244	185	240
s_271	ADARB1	1366	1371	1624	1675	2175	1697	1615	1470	1188	1676	1627	1177	1325	1395	1414	1537	1436	1480	1296	1358	1544	1261
s_272	ADARB1	782	640	636	604	1021	553	679	743	618	539	662	704	666	576	788	822	788	785	833	652	558	580
s_273	ADARB2	295	308	384	371	368	329	397	352	452	358	343	367	381	373	314	374	189	353	430	206	273	293
s_274	ADARB2	321	344	487	355	279	439	475	312	365	282	192	379	406	313	419	314	443	421	332	465	453	410
s_275	ADARB2	621	758	569	586	507	487	525	662	653	573	569	666	562	693	692	696	873	593	420	656	773	576
s_276	ADARB2	166	155	120	154	126	104	162	192	114	154	118	165	113	99	173	134	85	156	190	212	100	162
s_277	ADCY1	357	279	306	354	380	218	427	258	372	264	369	506	403	501	490	429	351	411	357	466	616	304
s_278	ADCY1	413	403	303	323	341	242	315	307	355	322	300	421	339	329	201	220	191	275	406	287	170	207
s_279	ADCY1	552	497	669	605	798	607	718	705	732	608	663	568	695	583	565	554	543	612	454	410	483	453
s_280	ADCY1	414	426	328	302	250	303	333	506	450	394	426	484	470	383	374	344	244	380	438	424	474	214
s_281	ADCY2	566	481	520	582	747	573	585	521	479	524	509	580	547	457	405	518	467	618	610	621	632	480
s_282	ADCY2	447	351	375	277	396	283	439	430	387	334	346	468	372	366	408	426	333	486	519	378	340	400
s_283	ADCY2	590	660	571	456	579	524	596	684	632	652	743	572	627	641	499	489	448	536	570	571	519	544
s_284	ADCY2	246	174	230	176	209	217	210	167	179	240	408	193	189	115	113	122	9	165	203	209	182	112
s_285	ADCY3	445	341	391	300	210	356	483	574	481	421	547	354	370	250	352	486	447	407	461	431	396	431
s_286	ADCY3	310	215	151	135	49	123	298	187	246	136	225	274	231	187	195	187	228	245	346	176	218	190
s_287	ADCY3	412	300	329	222	279	204	303	346	270	330	344	382	346	376	279	254	220	328	260	221	176	218
s_288	ADCY3	0	0	0	0	0	0	0	0	0	0	0	0	0	0	0	0	0	2	0	0	0	0
s_289	ADCY5	194	165	165	250	213	84	258	194	160	162	188	218	202	195	207	179	169	237	286	124	284	143
s_290	ADCY5	182	157	175	120	108	74	133	106	109	81	46	160	87	121	172	149	83	160	176	152	155	128
s_291	ADCY5	297	296	337	291	220	266	350	326	270	395	243	261	265	219	214	197	200	384	319	321	449	453
s_292	ADCY5	545	560	534	533	399	431	495	536	594	589	392	531	415	497	395	433	466	403	532	335	328	294
s_293	ADCY6	889	700	732	678	672	794	825	799	717	727	796	959	892	928	1026	1071	1312	840	778	865	864	668
s_294	ADCY6	437	428	270	350	342	326	370	368	390	325	209	465	465	313	400	544	701	548	452	447	716	585
s_295	ADCY6	134	167	139	67	42	65	130	106	155	157	47	95	105	115	102	181	188	99	90	164	83	143
s_296	ADCY6	199	137	156	119	117	97	156	168	281	226	189	291	207	209	188	131	159	244	231	159	157	166
s_297	ADCY7	387	325	372	337	416	387	400	341	382	410	402	371	413	345	388	473	437	325	461	339	468	342
s_298	ADCY7	202	145	216	169	338	171	166	256	214	109	181	195	148	139	197	221	114	184	181	199	104	163
s_299	ADCY7	79	143	81	53	76	83	63	112	63	38	81	100	132	191	177	253	317	82	60	151	136	92
s_300	ADCY7	384	402	336	386	330	429	385	301	340	307	238	369	358	400	301	418	384	395	356	264	346	278
s_301	ADCY8	213	143	132	129	228	103	180	191	143	119	183	195	134	146	116	132	128	202	134	134	95	138
s_302	ADCY8	579	524	523	722	670	472	597	527	712	580	701	531	466	571	553	507	511	501	653	674	689	574
s_303	ADCY8	352	270	288	362	367	380	211	338	248	261	177	313	348	427	273	371	420	397	440	412	305	257
s_304	ADCY8	364	344	323	303	370	335	328	364	271	409	180	255	197	178	146	144	192	307	339	281	204	177
s_305	ADCY9	726	675	732	726	838	898	685	755	849	860	859	594	759	640	671	638	725	810	580	690	644	585
s_306	ADCY9	488	453	444	496	575	590	554	330	535	595	588	425	490	488	500	475	398	515	576	392	354	400
s_307	ADCY9	736	667	814	780	766	605	710	1003	743	857	486	679	694	731	606	661	799	743	908	606	703	688
s_308	ADCY9	404	441	394	533	704	382	586	458	372	639	558	366	472	499	395	358	420	501	489	399	338	258
s_309	ADCYAP1	185	131	228	182	296	208	86	207	202	179	144	137	190	241	281	483	551	227	192	289	380	378
s_310	ADCYAP1	591	650	698	554	548	515	549	611	663	696	419	554	634	533	550	719	572	632	754	556	747	575
s_311	ADCYAP1	151	181	171	112	115	65	113	106	170	208	112	151	188	103	101	106	220	203	129	140	109	137
s_312	ADCYAP1	230	130	133	110	170	176	182	148	117	91	236	176	242	138	153	100	41	181	76	153	74	107
s_313	ADCYAP1R1	311	372	349	323	312	258	339	299	293	313	249	261	340	246	214	249	195	264	215	243	173	287
s_314	ADCYAP1R1	492	512	435	382	364	461	533	355	425	382	296	491	491	409	400	469	416	431	340	415	344	317
s_315	ADCYAP1R1	430	410	332	233	267	354	407	362	477	320	441	385	414	333	314	355	198	369	441	361	343	342
s_316	ADCYAP1R1	588	495	635	618	601	436	669	660	599	638	754	583	584	737	672	629	615	663	637	608	740	577
s_317	ADD1	579	591	448	412	545	488	509	555	609	655	786	471	518	482	504	497	435	544	625	574	651	583
s_318	ADD1	721	732	686	648	789	687	743	876	654	847	1133	869	680	857	694	778	768	847	1046	780	919	1131
s_319	ADD1	850	529	654	685	654	586	584	636	531	658	562	637	646	653	755	630	665	760	582	693	760	601
s_320	ADD1	1221	1318	1650	1562	2202	1794	1557	1637	1382	1759	1470	1375	1274	1496	1594	1676	1822	1377	1438	1431	1905	1573
s_321	ADD2	794	658	829	827	815	735	881	842	687	695	962	748	878	913	883	1128	997	942	944	712	956	892
s_322	ADD2	494	336	390	272	262	322	382	308	310	246	301	511	424	482	385	573	500	441	331	556	647	601
s_323	ADD2	655	512	480	374	360	266	498	492	384	532	286	595	614	471	502	420	492	604	606	479	854	513
s_324	ADD2	428	262	311	320	310	424	300	312	334	335	248	479	318	353	245	281	225	421	406	440	485	366
s_325	ADD3	405	259	201	364	359	251	334	304	396	242	342	423	353	203	343	312	215	414	376	242	344	232
s_326	ADD3	325	349	270	383	299	299	347	350	315	424	159	344	299	230	344	365	351	393	198	365	290	237
s_327	ADD3	408	624	550	745	512	567	524	616	527	556	568	519	585	420	498	506	371	399	420	462	438	465
s_328	ADD3	227	186	192	101	226	177	284	291	263	258	86	229	230	322	422	491	488	287	151	266	247	300
s_329	PLIN2	353	460	498	346	282	309	379	293	239	484	300	343	386	403	434	496	398	357	462	391	224	377
s_330	PLIN2	347	305	245	273	386	241	280	343	289	257	362	268	220	221	247	316	291	366	229	323	424	393
s_331	PLIN2	378	259	283	263	255	180	319	342	377	345	237	423	421	430	320	397	248	491	327	282	289	237
s_332	PLIN2	311	274	237	188	238	151	289	287	274	180	130	260	169	283	222	207	231	291	283	241	262	227
s_333	ADH1A	245	197	339	322	486	617	381	330	175	441	810	186	211	222	202	285	148	196	258	201	164	184
s_334	ADH1A	797	806	845	944	1049	1176	612	917	662	860	642	869	826	761	1159	1338	1492	885	799	816	942	1062
s_335	ADH1A	305	341	369	382	403	292	315	336	232	329	250	336	279	241	332	358	327	397	466	347	321	455
s_336	ADH1A	104	89	99	110	71	80	112	107	88	183	105	104	108	126	92	80	124	93	68	153	95	118
s_337	ADH1B	76	63	127	104	35	110	69	121	68	54	85	131	140	170	194	145	205	142	166	158	185	157
s_338	ADH1B	620	698	729	737	840	795	694	708	544	673	761	536	661	739	845	705	1012	745	696	784	681	626
s_339	ADH1B	590	504	376	533	724	676	595	688	558	664	736	553	570	640	560	715	633	491	398	488	448	299
s_340	ADH1B	237	288	364	435	601	466	419	457	304	346	417	280	312	286	355	634	674	291	316	469	526	626
s_341	ADH1C	555	497	629	524	631	490	564	452	503	443	609	421	427	459	470	562	703	531	296	383	384	367
s_342	ADH1C	67	136	107	160	84	94	120	105	89	138	94	99	70	68	133	120	110	143	90	142	127	159
s_343	ADH1C	518	379	460	393	488	479	461	500	458	566	325	458	479	462	608	688	515	486	517	635	533	478
s_344	ADH1C	465	417	515	513	556	506	506	635	535	506	462	448	415	463	538	492	653	455	497	489	563	395
s_345	ADH4	136	123	128	137	190	64	138	108	139	77	116	273	158	219	269	195	197	195	228	150	148	100
s_346	ADH4	132	95	97	91	83	119	134	171	91	132	155	132	103	140	153	195	167	173	222	142	186	194
s_347	ADH4	86	107	115	96	32	97	96	109	123	107	33	102	46	108	111	97	120	102	84	32	49	70
s_348	ADH4	279	363	394	413	352	426	434	372	368	405	508	346	523	430	406	359	306	386	383	391	532	580
s_349	ADH5	348	349	405	304	224	407	299	425	446	297	279	320	368	462	449	350	341	432	417	377	278	514
s_350	ADH5	115	125	162	166	195	168	190	122	190	219	132	176	204	109	208	185	205	217	166	182	156	158
s_351	ADH5	415	390	362	304	259	422	304	411	376	313	314	477	403	335	260	387	270	357	215	255	300	246
s_352	ADH5	92	83	76	77	49	65	63	79	74	86	66	67	50	56	63	52	88	55	15	60	20	61
s_353	ADH6	470	440	479	538	711	745	572	589	446	823	720	466	516	516	642	884	886	659	535	732	720	607
s_354	ADH6	1106	1197	1159	1196	1090	1057	1124	1263	1146	863	936	1108	1154	1254	1291	1407	1324	1352	1315	1136	1313	1011
s_355	ADH6	967	860	1064	1137	1154	1186	1068	1112	867	1214	831	1149	1083	933	1090	1196	912	1138	1073	1205	1131	1002
s_356	ADH6	695	612	597	512	590	594	672	689	658	652	558	543	574	472	534	535	741	606	485	522	716	595
s_357	ADH7	484	475	453	445	439	431	549	480	461	631	500	424	571	458	501	437	627	424	481	691	635	614
s_358	ADH7	92	104	107	92	68	109	78	122	109	181	59	80	99	129	84	101	105	142	144	132	151	130
s_359	ADH7	275	293	320	278	443	235	256	232	256	322	180	255	176	190	336	218	182	284	215	248	261	167
s_360	ADH7	40	64	37	27	54	33	51	30	8	42	60	60	48	115	147	164	172	71	109	50	72	78
s_361	ADK	975	935	982	937	1163	912	921	851	824	862	899	733	980	868	1012	1175	1122	987	866	1157	1079	973
s_362	ADK	754	814	777	857	786	722	895	711	707	886	995	823	752	899	784	838	863	948	840	915	876	767
s_363	ADK	496	365	446	400	594	368	435	463	361	482	505	482	471	575	614	780	870	554	580	734	739	643
s_364	ADK	578	405	705	607	490	735	619	512	579	762	942	539	487	487	511	519	523	518	431	550	595	331
s_365	ADM	179	196	125	132	241	161	171	173	158	239	199	193	136	192	173	130	56	159	160	173	105	138
s_366	ADM	385	316	336	346	334	409	352	371	465	276	472	407	428	447	480	672	710	454	504	428	367	544
s_367	ADM	440	477	447	427	464	460	347	417	450	382	199	366	366	349	335	340	316	305	371	278	236	198
s_368	ADM	253	210	210	249	256	182	260	270	159	293	212	325	265	207	396	572	609	312	260	353	521	421
s_369	ADORA1	147	133	190	173	181	152	148	176	159	191	44	250	241	292	228	265	265	247	266	219	256	274
s_370	ADORA1	393	290	225	197	311	187	349	208	344	193	157	353	298	292	291	289	252	300	222	283	243	182
s_371	ADORA1	490	436	526	469	503	391	430	473	388	409	580	533	606	389	607	608	452	501	746	749	570	643
s_372	ADORA1	438	325	229	208	198	302	272	280	244	375	398	468	340	220	169	188	150	306	245	223	112	125
s_373	ADORA2A	469	529	719	596	732	712	523	449	517	608	597	577	518	482	478	482	480	567	480	464	507	446
s_374	ADORA2A	268	193	188	214	210	188	239	272	245	308	176	275	244	271	182	249	287	183	306	246	218	217
s_375	ADORA2A	435	373	372	465	473	540	414	453	485	485	327	369	403	444	498	537	488	441	564	448	526	429
s_376	ADORA2A	194	155	153	161	325	269	273	244	127	238	268	195	190	263	195	178	117	238	219	189	151	118
s_377	ADORA2B	532	486	523	494	587	447	461	535	499	454	360	530	458	491	446	364	530	523	472	442	437	400
s_378	ADORA2B	464	507	506	441	562	549	457	491	532	764	702	410	618	472	514	567	728	476	628	563	544	385
s_379	ADORA2B	30	16	5	0	11	2	11	28	27	38	0	14	14	12	0	0	0	1	0	0	9	0
s_380	ADORA2B	483	444	495	481	338	389	428	414	279	316	306	451	383	320	285	280	397	467	355	425	357	226
s_381	ADORA3	863	792	791	772	636	676	926	827	798	752	645	861	961	774	970	1184	933	914	879	866	863	798
s_382	ADORA3	526	530	650	977	823	1170	669	601	587	774	785	494	443	391	493	543	498	646	484	610	668	473
s_383	ADORA3	299	248	380	342	351	377	251	382	250	311	439	222	404	356	498	365	376	239	278	375	315	264
s_384	ADORA3	972	906	913	983	1439	1019	968	1075	838	977	905	819	931	934	855	1154	1188	960	910	930	1037	1018
s_385	ADPRH	1079	1088	1156	1389	1568	1730	1016	1105	1038	1267	1415	1041	1057	1026	937	1167	1115	1064	920	1117	1154	1011
s_386	ADPRH	353	384	371	556	751	753	434	412	254	341	405	325	367	251	291	327	391	275	421	374	390	364
s_387	ADPRH	187	208	101	131	188	145	135	150	107	156	75	190	220	153	283	127	152	219	107	131	164	140
s_388	ADPRH	615	530	639	572	551	599	505	573	552	528	540	708	657	544	601	601	511	682	603	628	690	522
s_389	PARP1	548	342	550	317	377	219	602	454	521	429	141	629	411	483	348	331	278	563	389	372	221	283
s_390	PARP1	837	821	617	730	766	676	718	715	741	913	696	758	754	609	671	796	444	751	759	967	746	669
s_391	PARP1	46	39	58	25	47	16	76	44	80	44	32	75	91	58	46	21	44	74	53	22	66	73
s_392	PARP1	592	507	559	543	379	452	660	663	491	626	368	436	514	468	414	568	529	542	477	429	482	388
s_393	PARP4	1261	1245	1238	1188	1566	1383	1230	1316	1131	1400	1363	1308	962	1095	1423	1395	1361	1148	1384	1219	1389	1469
s_394	PARP4	374	470	492	528	546	526	426	425	401	626	725	354	397	365	344	414	433	321	332	383	393	377
s_395	PARP4	969	1027	1249	1074	1308	1226	966	1014	1102	1273	1226	981	1175	1032	1251	1171	948	990	1096	1261	1229	1035
s_396	PARP4	7	0	0	0	0	0	0	0	0	0	0	1	0	0	0	0	0	2	0	0	0	0
s_397	ADRA1D	149	92	157	137	85	131	88	192	150	51	169	184	109	76	114	101	60	175	112	95	80	75
s_398	ADRA1D	207	216	126	167	186	171	132	215	254	167	38	220	257	208	280	142	248	216	214	337	242	171
s_399	ADRA1D	154	158	91	73	112	19	109	88	129	109	72	116	94	50	54	49	19	120	75	67	52	35
s_400	ADRA1D	191	178	120	103	270	25	165	142	165	165	182	202	172	225	164	197	266	181	169	177	273	88
s_401	ADRA1B	437	526	534	483	597	520	426	409	568	560	514	425	592	513	696	982	1135	449	384	585	645	577
s_402	ADRA1B	93	125	65	68	86	161	102	93	71	135	51	135	124	95	117	57	89	163	101	67	126	29
s_403	ADRA1B	160	228	194	171	84	118	274	266	100	136	229	189	176	152	263	265	128	191	299	183	151	181
s_404	ADRA1B	91	101	106	125	53	148	120	45	85	121	192	157	114	144	230	184	247	241	180	182	247	227
s_405	ADRA1A	203	196	257	278	268	231	195	252	212	408	235	178	232	192	304	332	216	201	282	227	231	156
s_406	ADRA1A	1213	1140	1253	1113	1109	1336	1150	1188	1121	1303	1158	1289	1289	1371	1531	1783	2279	1295	1200	1210	991	1056
s_407	ADRA1A	205	263	345	337	260	333	221	277	300	399	471	329	207	117	149	213	160	271	373	191	142	100
s_408	ADRA1A	894	751	728	794	1030	729	882	922	930	977	726	750	580	615	531	691	614	622	872	669	864	521
s_409	ADRA2A	713	664	547	657	635	844	594	500	786	663	749	613	529	569	519	602	702	717	533	675	395	555
s_410	ADRA2A	1099	1180	1066	1352	1502	1407	1151	1308	1286	1412	1250	1109	1198	1319	1292	1623	1742	1078	1151	1276	1459	1324
s_411	ADRA2A	307	282	410	523	602	496	286	286	332	467	268	278	343	433	385	508	724	353	457	467	592	688
s_412	ADRA2A	444	434	426	477	548	517	491	479	356	568	498	423	440	511	476	391	526	521	452	608	591	720
s_413	ADRA2B	666	501	580	520	545	269	581	540	558	520	433	796	527	548	475	586	489	632	577	535	605	567
s_414	ADRA2B	756	697	570	687	411	452	853	682	754	624	630	986	704	923	803	907	630	876	841	857	737	641
s_415	ADRA2B	1350	1270	1303	1427	1642	1396	1393	1459	1390	1581	1288	1284	1354	1098	1304	1245	954	1320	1074	1176	1386	1095
s_416	ADRA2B	986	743	804	902	691	721	1083	1189	856	1030	976	1074	1128	1101	1128	1322	1477	1150	1165	1206	1124	1274
s_417	ADRA2C	154	198	343	286	266	284	277	171	182	216	434	171	209	201	201	292	282	254	176	181	277	325
s_418	ADRA2C	122	121	91	138	225	111	126	142	144	188	127	130	156	168	205	294	218	190	128	187	223	119
s_419	ADRA2C	166	291	241	171	277	191	159	116	85	242	173	215	151	161	205	194	318	170	169	213	243	181
s_420	ADRA2C	973	898	918	890	1120	793	908	1015	800	1074	1132	1003	778	916	970	770	783	988	773	817	826	694
s_421	ADRB1	200	213	266	337	447	342	256	250	241	375	433	200	201	198	199	137	175	264	255	143	133	160
s_422	ADRB1	234	210	203	231	340	165	263	317	244	151	313	171	230	284	231	214	134	163	234	308	260	231
s_423	ADRB1	294	281	219	282	265	210	280	289	268	271	149	373	265	193	240	294	335	289	282	320	359	338
s_424	ADRB1	348	377	433	416	561	521	353	513	400	555	417	333	407	545	461	485	427	416	455	357	447	344
s_425	ADRB2	655	766	686	774	719	525	638	709	653	876	632	603	674	749	660	831	726	634	798	774	771	693
s_426	ADRB2	311	327	348	306	341	364	237	374	285	346	370	171	214	264	237	304	135	234	225	150	250	136
s_427	ADRB2	703	755	1035	1011	1328	1055	982	951	980	1041	918	672	763	901	1105	1176	1104	941	1046	976	835	959
s_428	ADRB2	366	293	324	412	311	480	398	412	344	444	331	373	343	466	489	741	809	479	696	689	992	733
s_429	ADRB3	473	376	358	316	266	319	369	336	356	322	347	458	410	314	242	222	200	324	352	339	259	247
s_430	ADRB3	78	67	34	45	12	44	115	85	100	146	17	58	68	106	122	79	17	91	60	47	107	65
s_431	ADRB3	117	109	109	101	184	181	152	141	94	151	359	83	129	50	149	117	53	126	158	123	125	104
s_432	ADRB3	475	564	383	437	357	507	472	466	468	399	450	507	541	432	617	540	517	521	437	471	413	402
s_433	ADRBK1	574	624	597	671	544	630	557	557	542	518	697	576	393	438	492	549	583	462	618	535	450	351
s_434	ADRBK1	251	139	215	213	219	175	219	164	272	218	432	294	290	318	367	392	437	331	296	356	494	299
s_435	ADRBK1	411	363	430	404	428	454	496	442	314	334	390	455	371	421	491	474	488	317	280	395	319	244
s_436	ADRBK1	571	688	550	703	1149	1105	425	645	533	1025	927	601	528	680	498	619	657	624	563	637	600	628
s_437	ADRBK2	265	267	260	202	254	287	292	379	204	371	313	268	170	271	285	214	129	257	208	186	224	162
s_438	ADRBK2	638	632	710	648	734	628	601	769	712	768	504	646	693	575	757	627	844	576	686	708	600	573
s_439	ADRBK2	957	1125	849	1102	900	1262	977	1078	852	1462	885	960	732	896	959	874	764	994	1237	953	1011	855
s_440	ADRBK2	262	389	234	310	348	212	324	262	255	265	335	240	252	326	289	367	404	223	295	289	299	231
s_441	ADSL	260	220	205	104	133	106	212	170	216	145	98	278	171	134	119	90	74	270	152	142	104	130
s_442	ADSL	100	58	75	98	110	32	127	63	122	69	113	108	77	97	50	96	46	139	73	38	26	19
s_443	ADSL	175	177	89	61	99	22	127	138	197	102	17	200	204	94	54	36	43	153	88	125	149	43
s_444	ADSL	304	279	299	209	201	181	245	310	293	237	298	422	417	283	295	176	328	354	299	304	236	256
s_445	ADSS	149	122	75	156	159	151	111	72	93	251	157	105	127	131	81	131	160	111	172	115	172	86
s_446	ADSS	145	100	183	136	191	107	170	110	86	167	65	128	93	142	113	97	130	127	156	119	114	113
s_447	ADSS	389	334	471	368	327	484	504	418	363	430	519	453	365	367	393	181	274	426	483	324	338	241
s_448	ADSS	165	196	207	217	209	65	234	248	196	211	167	195	148	219	141	140	108	137	151	211	178	110
s_449	AP2A1	596	624	513	514	422	407	756	855	526	684	530	561	497	470	462	375	337	529	458	624	325	389
s_450	AP2A1	555	438	438	382	391	325	502	545	554	488	296	695	580	372	468	371	445	647	593	547	672	393
s_451	AP2A1	276	264	232	250	320	286	328	272	215	327	330	211	197	162	266	241	323	215	307	193	259	220
s_452	AP2A1	316	347	333	250	264	184	254	316	257	210	317	246	244	180	228	271	284	271	301	285	329	176
s_453	AP2A2	339	304	308	302	212	256	250	380	252	218	189	307	259	234	275	204	260	271	244	260	336	214
s_454	AP2A2	273	359	361	332	303	256	365	306	364	361	290	268	479	507	557	852	1241	402	338	622	576	879
s_455	AP2A2	235	286	323	378	193	271	303	422	240	312	270	237	248	172	313	257	231	326	290	272	251	295
s_456	AP2A2	257	252	152	253	278	276	294	305	218	257	316	290	241	269	223	310	183	302	341	270	294	195
s_457	AP1B1	228	148	172	144	125	103	236	176	190	186	165	309	253	253	278	286	324	228	334	232	223	256
s_458	AP1B1	308	268	186	238	300	269	275	330	298	224	198	248	218	272	277	342	382	371	257	301	424	232
s_459	AP1B1	173	233	172	115	102	115	125	137	166	166	60	121	92	98	58	104	61	131	133	125	69	129
s_460	AP1B1	267	260	294	302	298	182	395	208	242	292	155	253	179	254	330	353	270	367	220	228	224	204
s_461	AP2B1	277	193	181	225	312	256	245	262	231	265	144	249	193	169	100	117	112	206	102	202	112	168
s_462	AP2B1	228	243	243	229	233	196	298	204	157	200	160	290	280	253	243	272	193	318	251	225	182	153
s_463	AP2B1	33	32	6	22	37	26	16	7	36	47	33	29	40	4	34	10	20	21	49	18	18	8
s_464	AP2B1	195	252	144	212	96	168	293	171	176	148	115	186	287	304	311	240	297	225	184	222	142	285
s_465	AP1G1	419	279	229	252	231	264	357	368	335	319	279	411	305	283	238	281	162	417	283	274	262	188
s_466	AP1G1	1004	953	931	982	1019	850	896	878	895	837	821	1154	1294	1117	978	1011	1328	955	1314	927	1023	813
s_467	AP1G1	308	382	398	353	277	279	450	397	387	400	228	358	345	363	246	284	184	372	414	299	247	254
s_468	AP1G1	317	226	284	247	223	190	321	267	372	268	119	310	294	179	195	215	161	314	244	262	263	161
s_469	AEBP1	392	467	359	335	363	357	449	453	453	387	583	442	468	504	521	506	495	503	515	511	389	534
s_470	AEBP1	341	276	226	330	168	395	223	216	333	321	205	325	361	375	293	290	222	250	222	315	361	269
s_471	AEBP1	136	197	134	148	78	82	191	104	129	201	29	136	188	181	190	156	127	125	193	202	177	141
s_472	AEBP1	866	574	542	551	365	441	556	551	680	438	554	863	852	695	710	763	649	829	960	586	795	615
s_473	AES	100	103	101	92	161	119	103	75	145	116	27	135	108	80	78	93	144	133	154	137	85	86
s_474	AES	127	84	161	81	38	144	64	93	62	80	91	146	114	104	121	113	270	108	86	85	62	219
s_475	AES	237	218	201	253	323	259	303	298	210	269	251	202	220	178	182	173	103	246	198	256	128	135
s_476	AES	1378	1375	1444	1258	1302	1614	1303	1204	1249	1458	1351	1056	1145	1050	1038	1190	1392	1095	1120	1055	1007	801
s_477	CRISP1	268	230	296	409	467	270	268	243	250	182	359	253	267	222	239	239	330	204	344	229	283	171
s_478	CRISP1	346	392	357	314	347	281	316	317	360	311	360	333	409	419	476	555	622	365	407	447	487	421
s_479	CRISP1	120	126	161	121	79	130	117	150	109	139	79	105	76	157	228	181	169	169	220	177	67	58
s_480	CRISP1	488	502	538	515	403	448	552	491	730	554	464	470	513	520	429	482	589	569	643	499	531	659
s_481	AFM	298	268	192	266	483	300	308	202	289	167	377	301	289	333	351	305	266	431	241	280	325	220
s_482	AFM	874	813	846	945	1138	820	1068	758	846	963	872	786	874	714	832	956	993	688	733	938	821	625
s_483	AFM	232	260	239	184	115	197	217	204	164	245	144	195	175	159	218	130	190	153	149	150	189	70
s_484	AFM	516	426	443	460	778	406	463	529	378	512	575	491	470	590	431	557	385	445	516	625	396	408
s_485	AFP	337	369	431	440	322	484	398	451	441	465	372	363	431	478	473	452	589	403	327	420	359	402
s_486	AFP	270	261	292	387	450	227	203	229	227	246	362	203	228	387	276	467	490	242	222	231	196	260
s_487	AFP	72	70	136	102	143	128	101	97	67	143	74	73	136	98	92	36	39	71	56	88	16	16
s_488	AFP	324	424	462	566	535	707	300	488	319	518	479	335	362	369	423	389	430	403	372	385	525	370
s_489	AGA	217	228	210	195	306	188	218	232	197	253	204	140	144	190	146	172	139	263	129	278	249	142
s_490	AGA	240	233	182	157	238	201	204	207	186	158	217	264	257	178	188	179	123	221	207	219	273	287
s_491	AGA	1036	848	878	1103	1076	958	1059	1110	822	709	830	1007	974	1002	1218	1415	1596	988	974	1216	1236	1264
s_492	AGA	343	273	338	233	298	317	286	296	329	569	392	249	300	278	259	233	204	222	216	198	285	227
s_493	ACAN	224	191	212	249	345	264	275	234	189	195	191	301	239	268	182	279	225	320	220	232	322	230
s_494	ACAN	306	209	324	245	245	311	393	297	299	246	352	259	319	222	243	246	187	267	194	215	186	235
s_495	ACAN	390	400	357	261	391	262	324	296	401	327	310	463	393	420	359	422	345	396	525	402	377	374
s_496	ACAN	184	203	192	176	88	130	196	227	236	186	96	298	240	333	308	418	600	237	214	212	144	343
s_497	AGER	666	724	755	612	764	617	786	744	664	659	602	769	870	745	702	878	790	722	841	759	926	639
s_498	AGER	621	634	735	773	848	841	733	598	760	740	622	696	647	506	627	663	722	662	558	642	563	551
s_499	AGER	853	865	960	872	807	932	862	952	910	1085	678	809	892	1071	936	1014	851	787	914	888	920	641
s_500	AGER	552	615	448	651	642	563	524	685	521	770	998	545	596	598	508	699	506	597	708	595	600	455
s_501	AGL	298	281	470	458	333	352	484	481	388	294	410	362	369	285	260	314	355	367	287	244	296	299
s_502	AGL	369	300	481	415	355	492	338	416	253	329	384	389	433	367	296	286	241	393	329	445	653	358
s_503	AGL	98	116	140	179	188	145	133	159	159	123	217	123	141	96	113	67	78	80	141	79	80	27
s_504	AGL	647	546	588	496	559	474	575	524	380	510	571	561	592	493	615	584	575	534	463	706	847	688
s_505	AGRP	216	233	180	271	273	315	224	204	226	297	213	289	173	345	351	406	298	334	234	302	234	298
s_506	AGRP	732	527	632	677	699	586	611	725	708	696	925	678	814	720	958	1208	1137	728	765	714	1338	1183
s_507	AGRP	1113	1168	1196	1263	1412	1363	1061	1149	1137	1582	1267	988	856	992	979	1240	1058	1211	1137	973	847	867
s_508	AGRP	692	769	837	750	831	794	879	805	549	914	903	530	764	738	653	784	705	673	624	699	711	535
s_509	JAG1	502	459	480	436	561	447	449	486	581	454	373	598	525	467	480	623	722	545	504	439	331	463
s_510	JAG1	500	450	328	354	317	258	422	574	559	396	341	543	486	589	427	396	336	491	321	357	360	249
s_511	JAG1	702	693	584	697	724	554	684	749	739	706	397	701	533	673	720	721	800	694	741	489	641	366
s_512	JAG1	521	371	330	297	252	259	437	448	527	238	365	576	501	587	526	759	1205	432	680	535	624	430
s_513	AGT	234	220	205	188	275	257	230	191	285	140	139	302	371	303	309	276	200	267	145	335	194	183
s_514	AGT	450	468	372	378	551	463	428	503	361	428	461	417	388	498	279	307	232	360	282	333	155	267
s_515	AGT	130	193	186	206	254	300	150	131	188	205	257	121	186	119	115	72	99	149	110	95	42	50
s_516	AGT	1020	1021	1127	998	1107	1039	1044	1022	1042	1275	1396	777	746	726	783	653	723	838	772	795	763	653
s_517	AGTR1	203	229	221	214	165	142	264	239	207	185	195	179	321	186	338	175	358	196	179	241	159	188
s_518	AGTR1	421	392	554	554	624	472	537	541	494	656	606	434	372	454	342	446	442	328	394	426	482	496
s_519	AGTR1	199	256	202	204	259	216	120	141	138	221	291	179	282	147	215	251	276	172	190	134	134	162
s_520	AGTR1	576	604	495	699	658	656	629	680	532	731	629	495	565	575	701	749	895	537	517	628	878	789
s_521	AGTR2	471	479	490	515	465	415	479	560	403	314	429	435	544	490	925	1209	1680	553	523	639	653	897
s_522	AGTR2	859	867	811	825	864	752	857	755	780	926	621	892	877	941	830	754	853	852	611	960	844	720
s_523	AGTR2	861	955	685	963	891	850	850	738	816	894	681	808	883	705	984	956	972	949	1058	886	1127	1016
s_524	AGTR2	361	427	288	368	286	368	385	267	374	589	444	328	433	481	414	422	400	404	328	433	280	371
s_525	APLNR	90	63	95	104	93	112	108	42	64	87	73	101	78	59	105	38	58	161	140	73	62	59
s_526	APLNR	369	368	353	338	359	427	439	382	346	339	380	445	360	401	285	437	383	417	502	385	261	327
s_527	APLNR	202	131	101	98	153	87	156	151	185	233	317	180	243	155	190	192	201	273	188	195	202	248
s_528	APLNR	430	344	426	376	414	370	365	447	449	357	472	427	390	393	377	387	312	357	383	376	333	324
s_529	AGXT	305	415	398	458	442	463	347	457	395	343	380	369	394	389	367	384	348	319	334	274	317	197
s_530	AGXT	359	335	289	263	147	358	263	271	335	403	227	271	358	371	393	369	284	409	519	420	479	439
s_531	AGXT	177	181	155	85	108	164	170	144	149	152	98	186	281	425	467	801	1035	343	371	517	644	552
s_532	AGXT	413	404	380	435	626	433	480	420	495	345	604	457	419	490	543	563	378	489	483	400	522	372
s_533	NR0B1	556	425	435	339	379	330	513	491	377	546	474	437	415	424	444	475	473	547	558	449	490	452
s_534	NR0B1	124	136	171	268	217	186	203	193	229	174	211	173	224	152	263	346	409	223	225	258	362	327
s_535	NR0B1	172	152	161	162	100	176	128	192	178	242	167	150	204	204	227	198	207	288	128	236	211	187
s_536	NR0B1	534	318	441	380	364	281	415	424	488	357	206	466	535	542	432	563	477	570	591	522	571	427
s_537	AHCY	417	377	318	258	109	137	383	265	363	296	319	405	231	166	151	226	89	382	344	273	259	200
s_538	AHCY	411	299	550	343	305	342	401	568	365	401	190	549	493	534	531	401	292	518	503	463	407	350
s_539	AHCY	380	338	257	205	126	114	294	294	320	194	276	483	423	228	227	272	104	272	339	325	152	212
s_540	AHCY	496	562	626	779	722	601	614	603	506	525	774	363	517	635	647	650	926	476	634	532	537	601
s_541	AHR	674	720	760	777	886	651	689	680	765	758	641	872	775	797	1109	1177	941	1016	1086	1248	1399	1230
s_542	AHR	964	1157	1022	918	1026	801	1131	1100	1175	1197	1270	1054	1017	1053	1255	1379	1337	1028	1008	1196	1514	1142
s_543	AHR	564	393	539	543	445	467	633	483	456	402	392	617	632	709	757	833	666	651	769	857	899	818
s_544	AHR	1082	1181	1347	1195	1599	1398	1138	1317	1029	1296	1101	982	1314	1367	1660	2132	2754	1399	1275	1686	1874	1966
s_545	AHSG	158	274	151	185	162	170	240	219	136	197	252	201	251	164	201	353	128	234	205	183	178	153
s_546	AHSG	304	230	295	274	244	178	188	309	278	365	238	272	221	285	286	250	256	322	226	270	282	246
s_547	AHSG	342	382	274	442	203	376	262	405	418	338	184	320	332	367	327	370	390	428	412	382	484	327
s_548	AHSG	226	115	246	135	77	131	238	156	189	393	419	203	265	243	154	213	257	210	232	173	256	207
s_549	AIF1	501	410	534	533	348	473	484	518	533	502	657	364	565	472	631	603	453	562	545	610	643	625
s_550	AIF1	284	242	242	308	364	195	200	245	227	317	182	195	334	180	307	229	327	232	310	252	223	168
s_551	AIF1	424	468	359	358	386	336	409	350	483	375	175	442	478	431	506	527	633	514	468	545	658	572
s_552	AIF1	674	640	726	599	705	579	566	518	720	751	520	631	548	521	460	555	609	514	533	543	461	501
s_553	AIM1	241	332	280	319	369	302	220	294	346	215	356	267	372	303	491	394	476	366	430	442	449	484
s_554	AIM1	427	369	376	333	272	298	346	381	460	427	451	390	402	397	434	361	399	445	305	257	323	403
s_555	AIM1	273	396	302	408	476	557	299	295	392	593	363	306	304	189	221	277	250	265	378	317	233	266
s_556	AIM1	495	452	554	543	628	446	408	542	278	354	468	432	569	546	481	566	687	544	553	424	569	506
s_557	AK1	895	1051	1060	838	868	934	912	1085	918	963	673	957	1099	1178	1321	1584	1586	1064	1190	1187	1095	1265
s_558	AK1	747	683	781	640	927	673	628	794	611	754	499	731	775	601	781	673	779	813	828	751	741	531
s_559	AK1	250	259	278	199	280	247	212	300	232	280	277	262	363	329	232	218	246	207	287	199	157	177
s_560	AK1	427	393	373	517	466	495	382	350	376	383	526	531	448	512	431	363	538	450	378	394	602	235
s_561	AK2	326	243	144	160	163	158	182	233	233	95	51	301	203	155	149	132	51	171	266	126	129	149
s_562	AK2	903	1044	864	999	924	843	888	930	859	1047	1086	891	1078	1016	1170	1474	1231	918	931	895	1135	880
s_563	AK2	822	801	937	972	770	780	858	745	810	834	954	863	917	792	928	1065	1100	941	905	1024	1031	809
s_564	AK2	879	776	858	933	928	968	995	975	781	770	1291	813	996	901	835	1162	966	856	787	783	784	675
s_565	AK4	341	411	452	397	552	412	420	363	374	350	239	374	404	279	523	518	422	322	336	313	328	393
s_566	AK4	574	562	623	458	801	543	537	671	576	500	738	537	503	474	580	685	769	592	587	650	947	984
s_567	AK4	640	547	636	432	445	390	690	508	573	545	413	742	640	534	715	644	588	637	718	659	698	770
s_568	AK4	538	556	472	492	520	472	603	759	627	581	567	552	582	663	743	716	804	679	610	575	651	546
s_569	AKT1	475	348	369	350	378	302	389	424	358	343	228	429	386	400	436	437	350	455	292	368	420	329
s_570	AKT1	554	617	453	472	526	437	484	499	440	460	456	526	511	520	517	483	461	523	406	409	397	260
s_571	AKT1	669	645	799	783	704	873	698	648	790	674	595	675	712	737	657	551	602	716	607	648	606	542
s_572	AKT1	685	642	570	450	490	298	576	428	506	540	520	779	716	723	651	536	558	653	714	649	436	491
s_573	AKT2	1014	1032	947	842	798	882	1219	960	1086	978	1207	1182	1171	957	993	1169	1016	1190	1092	1078	1072	944
s_574	AKT2	894	856	711	537	533	493	747	665	842	514	516	948	858	812	756	757	745	940	876	796	930	736
s_575	AKT2	563	442	387	285	256	205	426	367	442	357	184	642	412	375	369	338	279	481	429	367	339	194
s_576	AKT2	4	8	0	0	0	11	9	1	0	0	2	14	49	81	88	76	24	18	16	50	0	14
s_577	ALAD	187	238	131	148	291	175	194	166	197	122	97	218	212	225	236	133	159	212	190	161	175	251
s_578	ALAD	263	234	128	152	276	91	171	239	205	197	267	222	179	220	195	154	154	115	149	110	52	120
s_579	ALAD	388	317	320	307	284	232	463	413	362	184	254	340	313	253	296	310	286	269	184	239	233	190
s_580	ALAD	415	509	479	434	517	447	470	540	532	417	187	474	418	522	445	429	330	539	559	508	593	319
s_581	ALAS1	387	379	282	314	486	297	280	322	370	249	356	329	274	387	331	283	308	342	386	281	242	255
s_582	ALAS1	854	833	1004	999	903	997	815	1094	828	764	728	825	833	698	874	685	811	792	876	948	1070	782
s_583	ALAS1	427	442	375	462	463	425	383	550	378	339	328	436	499	538	667	614	574	339	294	408	387	441
s_584	ALAS1	532	567	694	479	360	489	615	729	552	760	640	614	657	657	637	584	503	636	508	640	596	557
s_585	ALAS2	133	150	142	122	50	87	210	73	146	166	93	74	137	135	151	217	207	141	189	193	147	87
s_586	ALAS2	238	195	222	227	208	133	236	233	247	270	165	315	169	211	107	123	193	281	237	135	187	196
s_587	ALAS2	402	269	349	352	391	474	347	264	404	514	336	414	405	515	320	354	321	369	432	485	407	361
s_588	ALAS2	228	173	206	164	223	225	182	146	260	246	225	256	230	318	103	136	143	325	199	117	245	104
s_589	ALB	339	448	434	333	484	358	436	356	385	373	345	385	325	490	365	375	231	312	363	461	351	487
s_590	ALB	540	476	513	489	425	490	452	473	449	496	391	471	463	418	544	479	479	426	469	517	524	381
s_591	ALB	189	219	224	186	91	354	257	235	274	201	241	306	206	281	231	236	204	197	231	289	328	239
s_592	ALB	156	165	165	190	133	193	229	216	185	158	244	178	173	166	191	187	71	200	103	87	154	135
s_593	ALCAM	463	494	514	460	473	436	380	526	306	530	463	507	502	384	373	482	511	422	456	364	578	331
s_594	ALCAM	1082	1116	1033	1253	1034	877	1084	1170	1018	983	1496	987	1060	1037	1337	1215	1256	1019	1167	1136	1394	837
s_595	ALCAM	826	919	792	818	837	893	701	835	875	675	412	900	801	640	871	929	1065	953	717	864	862	876
s_596	ALCAM	321	385	414	394	501	384	432	396	415	551	234	373	401	306	368	363	316	377	389	350	480	424
s_597	ABCD1	541	571	640	700	847	681	722	663	542	637	873	526	560	623	657	597	544	709	706	737	606	588
s_598	ABCD1	852	877	1077	909	1084	1017	790	861	936	995	840	865	580	1013	731	799	820	770	795	690	714	757
s_599	ABCD1	469	408	459	490	561	544	464	425	339	422	359	447	291	317	326	332	231	369	338	451	481	469
s_600	ABCD1	398	333	364	505	571	492	365	411	426	357	393	364	462	439	491	465	431	562	402	635	564	448
s_601	ALDH1A1	830	924	985	820	840	877	753	831	816	1039	926	994	857	1184	1435	1610	2234	1058	1219	1146	1208	1034
s_602	ALDH1A1	342	352	356	487	464	356	490	481	440	496	347	303	373	355	336	446	446	364	361	334	379	373
s_603	ALDH1A1	919	881	1035	1254	1184	1263	988	942	973	1188	1087	780	784	1104	1031	1460	1383	873	968	1058	1220	1115
s_604	ALDH1A1	671	820	773	810	846	726	762	969	705	873	811	709	876	807	953	1060	1059	766	951	965	1061	1083
s_605	ALDH2	1080	1131	1039	1002	1131	738	1136	956	991	1271	1098	1078	981	1224	1162	1232	1488	1194	958	1016	1189	965
s_606	ALDH2	1261	1182	1203	1273	1294	1634	1160	1196	1242	1587	1681	1222	1516	1642	1541	1698	1594	1390	1341	1387	1499	1404
s_607	ALDH2	510	496	407	321	357	332	491	476	500	344	360	526	571	480	458	534	636	548	473	499	378	365
s_608	ALDH2	751	711	778	910	981	643	690	630	653	687	912	744	573	628	595	777	967	749	550	680	706	742
s_609	ALDH3A1	421	392	290	323	284	339	391	480	327	394	331	469	613	495	432	555	582	496	455	480	540	388
s_610	ALDH3A1	397	308	375	285	228	254	337	338	315	271	207	367	343	318	190	200	301	364	406	316	182	306
s_611	ALDH3A1	436	271	424	254	273	221	346	414	270	180	176	455	406	274	310	477	313	418	290	333	269	263
s_612	ALDH3A1	490	499	427	428	434	365	479	460	437	498	458	539	564	609	724	756	789	573	602	672	632	663
s_613	ALDH1B1	235	241	120	153	144	164	248	236	243	202	218	245	325	312	293	419	560	236	265	321	330	452
s_614	ALDH1B1	466	330	243	207	251	206	335	382	318	307	235	485	398	429	488	454	372	410	412	455	320	419
s_615	ALDH1B1	526	413	353	350	280	333	501	479	430	394	430	573	417	391	456	517	362	438	422	399	558	403
s_616	ALDH1B1	142	187	181	159	148	154	165	182	173	249	292	190	181	133	145	114	118	182	181	147	222	112
s_617	ALDH1A3	679	575	650	595	634	501	579	614	617	704	462	794	695	620	505	765	628	656	733	745	910	771
s_618	ALDH1A3	177	157	178	112	95	147	144	83	158	139	126	223	224	174	294	291	326	261	169	241	275	216
s_619	ALDH1A3	590	631	620	655	927	605	693	704	585	790	685	606	486	569	616	583	522	745	626	588	662	515
s_620	ALDH1A3	344	303	307	215	273	187	357	300	325	368	254	290	256	329	279	317	302	304	291	198	248	190
s_621	ALDH3B1	370	399	476	370	533	307	465	361	288	378	227	395	293	457	383	379	439	371	354	361	437	233
s_622	ALDH3B1	348	260	359	349	316	362	381	313	288	268	303	291	357	370	561	633	813	457	454	545	780	591
s_623	ALDH3B1	532	500	506	491	390	456	549	460	556	551	512	514	563	472	483	605	426	521	672	520	503	431
s_624	ALDH3B1	390	402	380	428	636	449	273	517	383	381	361	387	371	373	274	387	346	459	539	371	456	276
s_625	ALDH3B2	569	688	619	639	775	519	472	689	523	665	661	485	673	650	651	805	728	601	622	619	598	510
s_626	ALDH3B2	746	635	589	480	594	492	639	607	536	583	404	603	678	566	614	455	487	618	427	457	630	299
s_627	ALDH3B2	809	602	759	703	754	832	644	694	754	832	915	703	624	560	671	778	609	762	500	650	563	633
s_628	ALDH3B2	618	458	415	467	214	487	473	469	468	465	556	574	548	525	558	670	736	671	541	546	566	434
s_629	ALDH9A1	256	261	307	326	236	325	358	274	297	323	219	228	289	196	203	257	230	302	204	291	280	216
s_630	ALDH9A1	514	576	633	608	856	868	711	641	590	963	959	545	426	571	470	474	381	527	537	438	469	426
s_631	ALDH9A1	411	388	331	361	461	324	316	282	348	374	281	325	279	325	217	236	262	367	338	280	454	244
s_632	ALDH9A1	222	184	302	289	272	247	302	173	218	185	187	289	265	286	303	314	337	238	265	229	160	213
s_633	ALDH3A2	206	251	218	151	163	91	201	249	189	144	123	267	299	197	283	293	271	328	188	282	175	259
s_634	ALDH3A2	5	1	16	11	47	10	11	12	0	0	21	0	6	13	30	14	5	15	6	11	27	16
s_635	ALDH3A2	915	912	1022	809	1256	1071	901	1040	994	1227	1072	839	856	940	821	948	967	836	899	803	662	814
s_636	ALDH3A2	1760	2041	1986	1938	2552	2010	1826	1969	2023	2466	1924	1549	1826	1812	2006	2586	2646	1768	1879	2113	2198	2160
s_637	ABCD2	226	246	245	268	244	160	246	190	236	112	243	169	294	197	341	330	292	170	167	203	272	130
s_638	ABCD2	292	183	208	220	168	240	273	164	313	285	236	327	278	232	245	219	161	311	267	196	171	146
s_639	ABCD2	401	415	305	387	305	272	423	451	402	418	322	317	458	542	664	782	758	410	525	562	512	549
s_640	ABCD2	834	797	702	798	760	880	836	936	852	950	820	794	738	783	840	1112	1202	807	709	763	842	944
s_641	ALDOA	946	631	595	485	349	271	675	640	759	433	254	1017	873	627	407	386	388	962	796	626	506	382
s_642	ALDOA	1085	859	661	766	545	569	857	787	911	643	296	1183	1048	805	715	678	943	916	859	761	556	671
s_643	ALDOA	522	450	240	188	220	200	326	412	331	273	171	461	326	222	183	210	195	437	300	221	183	108
s_644	ALDOA	1031	815	505	446	448	291	841	510	829	461	437	1024	833	577	437	389	316	896	821	498	566	435
s_645	ALDOB	163	100	123	135	159	278	165	114	131	77	210	198	170	179	176	140	115	197	123	149	167	238
s_646	ALDOB	466	537	487	411	447	329	373	507	429	423	321	503	506	486	405	365	402	475	597	400	460	399
s_647	ALDOB	235	297	205	271	289	299	229	348	329	331	296	257	231	199	281	320	340	222	288	298	336	371
s_648	ALDOB	145	129	96	86	55	121	96	87	121	112	127	100	72	73	52	64	118	138	118	50	76	77
s_649	ALDOC	771	843	737	868	852	661	764	860	772	870	867	875	828	1062	1026	1015	1105	954	989	1122	994	890
s_650	ALDOC	977	788	933	883	839	978	896	863	1085	849	466	1052	955	943	1022	1028	1328	883	778	767	856	808
s_651	ALDOC	495	343	385	357	306	290	382	289	386	284	260	484	442	328	619	1032	1252	524	394	613	632	768
s_652	ALDOC	733	783	463	538	516	459	562	654	483	431	498	939	642	574	529	583	336	667	617	576	666	509
s_653	AKR1B1	76	64	74	74	53	26	77	49	73	84	81	85	76	35	16	43	42	67	73	45	67	14
s_654	AKR1B1	265	284	228	236	150	175	254	269	316	268	330	334	263	362	347	284	354	352	411	389	547	448
s_655	AKR1B1	650	656	675	825	493	733	618	767	644	717	647	691	681	649	666	843	974	711	673	689	737	672
s_656	AKR1B1	404	407	436	357	370	345	371	326	430	356	657	357	378	349	316	439	352	393	355	338	422	491
s_657	ALK	781	685	753	834	724	865	679	951	802	938	1179	795	926	771	887	599	694	851	663	847	780	667
s_658	ALK	267	237	284	328	252	372	250	244	221	326	229	283	233	236	202	258	273	239	424	219	244	157
s_659	ALK	787	855	835	757	977	823	800	761	756	903	680	846	840	830	900	826	847	905	877	964	713	761
s_660	ALK	97	111	140	157	170	122	149	111	227	108	127	141	123	173	183	138	189	147	240	84	90	80
s_661	ALOX12	324	199	271	209	186	189	289	244	246	262	190	280	259	270	196	247	161	269	273	253	201	145
s_662	ALOX12	348	297	261	348	378	362	414	449	363	461	519	389	482	469	445	548	575	442	550	504	780	646
s_663	ALOX12	320	228	273	160	257	153	200	229	265	280	196	300	231	278	261	268	188	297	247	166	275	170
s_664	ALOX12	820	855	967	1198	1229	1210	896	912	798	1352	1125	695	865	944	1050	1023	1381	989	1116	937	809	904
s_665	ALOX5	503	527	481	464	489	299	424	541	494	684	438	514	597	568	491	469	439	553	486	652	579	555
s_666	ALOX5	155	187	138	142	168	123	193	134	159	217	282	104	144	141	81	112	75	114	217	244	152	142
s_667	ALOX5	465	417	412	386	381	382	453	454	335	471	236	456	442	370	549	553	489	369	405	502	355	294
s_668	ALOX5	388	357	241	383	256	403	411	394	340	289	206	363	294	302	461	428	353	395	490	456	583	328
s_669	ALOX5AP	941	1106	1303	1211	1570	1290	1125	1090	1039	1171	1171	941	1209	1273	1522	2077	1810	1181	1007	1304	1399	1184
s_670	ALOX5AP	1195	1169	1117	1173	1105	1099	1204	1143	1215	1191	1236	1143	1145	1394	1330	1467	1337	1264	1242	1353	1260	1319
s_671	ALOX5AP	1222	1312	1230	1375	1362	1016	1322	1329	1182	1510	1351	1044	1291	1108	1392	1525	1878	1408	1130	1431	1253	1134
s_672	ALOX5AP	843	890	994	1118	1003	1182	882	1083	990	1141	1075	728	930	873	970	1037	1242	966	903	947	1098	964
s_673	ALOX12B	787	727	862	653	735	697	736	899	706	785	566	856	783	780	1000	1059	1627	763	758	889	854	898
s_674	ALOX12B	767	537	540	587	515	395	660	506	641	507	464	798	653	705	756	753	833	745	711	700	611	608
s_675	ALOX12B	364	150	234	169	257	210	299	248	269	218	212	434	343	270	277	235	253	309	242	305	314	202
s_676	ALOX12B	563	655	518	512	414	405	575	510	495	405	428	645	568	677	692	729	823	684	572	627	651	563
s_677	ALOX15	205	210	170	217	122	198	209	126	250	211	220	251	194	234	201	307	307	256	206	267	250	217
s_678	ALOX15	327	253	145	170	134	135	207	182	245	139	101	271	300	402	387	510	483	297	311	348	321	249
s_679	ALOX15	214	231	283	212	254	250	219	148	281	221	287	296	264	202	251	347	236	388	452	307	276	287
s_680	ALOX15	595	723	510	562	524	571	664	584	568	839	516	583	555	536	627	638	628	658	453	473	729	437
s_681	ALOX15B	420	470	636	479	440	408	443	540	440	516	497	451	561	543	468	505	360	520	428	657	567	574
s_682	ALOX15B	316	178	291	213	194	157	255	272	234	206	183	358	193	202	185	133	77	253	226	193	224	143
s_683	ALOX15B	735	580	551	417	515	396	696	617	521	630	481	798	733	777	483	549	423	670	530	727	617	677
s_684	ALOX15B	485	538	383	339	440	244	391	368	327	246	535	582	503	398	498	535	510	466	499	395	384	410
s_685	ALPI	398	475	445	480	525	655	442	395	341	554	243	441	378	472	473	535	602	351	383	464	518	450
s_686	ALPI	238	272	170	146	324	141	214	159	138	228	153	180	167	235	133	108	95	196	195	249	231	155
s_687	ALPI	117	133	145	112	68	31	110	126	96	136	81	102	197	220	271	300	211	145	273	237	424	285
s_688	ALPI	307	214	242	179	110	246	224	274	237	263	379	207	246	277	342	394	441	266	271	245	253	201
s_689	ALPL	887	933	963	861	1017	1008	724	1029	810	962	724	752	775	739	922	1031	942	794	1083	839	906	760
s_690	ALPL	550	509	526	577	522	599	496	623	610	508	418	540	645	459	563	619	643	562	663	580	556	428
s_691	ALPL	542	553	456	488	541	514	565	517	476	587	647	566	577	688	504	484	362	602	538	466	320	453
s_692	ALPL	224	219	196	178	166	159	235	239	352	173	200	329	330	237	181	208	243	288	329	237	199	220
s_693	ALPP	479	393	437	513	435	440	488	439	473	572	438	575	446	493	643	424	476	432	445	471	472	542
s_694	ALPP	189	195	181	259	288	208	215	197	210	236	480	107	100	158	246	468	374	162	254	244	207	265
s_695	ALPP	1018	918	1050	1129	1309	1262	1025	966	1129	1217	1181	1152	912	869	720	910	1067	1069	1054	804	995	694
s_696	ALPP	1137	1078	1097	906	850	956	1134	1115	976	1290	682	1173	1284	1285	1180	1342	1283	985	1092	1267	1223	1134
s_697	ALPPL2	771	857	777	830	896	694	691	621	775	671	814	699	779	1002	1012	1024	1108	944	905	1037	836	865
s_698	ALPPL2	539	455	584	410	472	395	483	390	567	405	519	486	628	553	489	493	521	550	434	461	479	365
s_699	ALPPL2	554	673	581	600	467	649	554	561	598	777	698	512	522	602	650	506	540	483	708	442	631	520
s_700	ALPPL2	732	671	935	901	806	1139	786	825	719	1012	972	847	896	865	890	1015	725	744	809	981	860	833
s_701	ALX3	752	612	708	599	626	632	688	688	737	765	841	766	622	679	707	495	719	731	786	778	796	635
s_702	ALX3	812	938	851	763	1132	855	885	699	834	1113	1100	856	793	765	850	953	1078	1025	833	872	817	790
s_703	ALX3	1257	1485	1169	1352	1461	1228	1267	1556	1022	1428	1307	1174	1061	1275	1218	1611	1634	1435	1322	1565	1427	1239
s_704	ALX3	909	893	927	913	829	860	947	884	892	1033	820	851	951	859	926	1163	988	1030	958	1075	691	695
s_705	AMBN	987	895	1021	968	1363	1070	1013	921	1131	1214	1113	1143	1273	1217	1448	1238	1391	1347	1151	1296	1409	991
s_706	AMBN	752	878	987	851	1012	867	830	849	842	1071	947	866	851	868	748	795	931	993	938	812	689	742
s_707	AMBN	428	415	435	464	395	383	490	501	358	525	447	485	393	376	426	528	466	503	604	652	765	582
s_708	AMBN	670	842	723	726	925	682	708	746	681	853	440	683	718	740	722	828	850	623	809	975	900	681
s_709	AMBP	360	446	370	309	413	392	272	344	407	259	349	395	463	394	379	511	664	535	496	537	669	589
s_710	AMBP	187	191	215	194	254	214	191	128	234	112	195	192	233	230	284	286	180	275	231	226	396	180
s_711	AMBP	288	209	209	279	206	252	175	261	278	452	244	314	245	350	212	207	259	244	181	271	250	260
s_712	AMBP	510	536	536	518	768	446	445	400	475	448	529	394	427	523	496	444	391	507	550	566	651	678
s_713	AMD1	113	58	67	52	5	53	82	158	47	54	22	149	56	51	42	22	64	76	48	60	54	74
s_714	AMD1	405	423	408	466	467	416	397	420	501	352	608	492	557	437	404	641	464	524	510	649	642	552
s_715	AMD1	281	244	216	190	318	192	311	250	263	253	184	286	293	265	281	254	425	223	241	234	308	213
s_716	AMD1	165	177	135	120	217	103	102	125	175	95	78	184	100	109	111	101	151	150	206	163	162	132
s_717	AMELX	1191	1285	1324	1275	1193	1219	1427	1334	1403	1493	810	1286	1277	1244	1318	1389	1000	1476	1162	1480	1330	1098
s_718	AMELX	1286	1266	1617	1490	1847	1642	1442	1307	1364	1858	1521	1163	1360	1531	1638	1854	1370	1334	1507	1601	1382	1642
s_719	AMELX	1312	1382	1318	1197	1280	1347	1309	1417	1232	1856	1428	1225	1594	1258	1539	1519	1643	1343	1471	1384	1578	1299
s_720	AMELX	432	387	348	305	311	316	394	456	368	286	199	316	409	317	402	410	472	413	362	412	356	482
s_721	AMELY	478	509	562	539	615	661	564	525	654	378	337	563	633	777	989	1301	1364	638	780	869	1023	1261
s_722	AMELY	510	473	539	541	617	683	447	479	532	603	498	460	561	904	801	995	1067	571	725	794	735	622
s_723	AMELY	490	479	553	604	642	396	515	581	547	831	617	559	552	578	612	853	827	560	678	650	835	565
s_724	AMELY	308	336	362	458	591	413	297	325	390	555	583	294	309	391	393	477	628	286	440	455	261	281
s_725	AMFR	1072	1054	993	965	945	903	999	986	1057	895	899	1195	1103	910	1045	823	878	1149	1069	1024	868	1005
s_726	AMFR	1013	1152	1143	1382	1885	1797	1068	1079	1243	1507	1664	924	991	944	872	911	943	1039	796	818	941	831
s_727	AMFR	685	586	537	453	993	639	650	503	474	536	722	667	459	521	539	523	576	657	643	526	484	377
s_728	AMFR	305	336	397	277	361	323	395	378	277	311	291	293	313	178	388	634	1077	408	284	399	484	613
s_729	AMH	1059	1044	1138	1098	1564	1358	997	1147	1094	1267	1176	859	1054	979	1287	1355	1443	1129	1156	1273	1352	1286
s_730	AMH	522	491	575	514	435	455	540	477	486	554	722	528	578	631	773	567	699	606	758	675	670	579
s_731	AMH	1013	994	904	954	1011	800	1042	1023	1034	989	453	985	895	796	660	686	631	907	923	756	977	606
s_732	AMH	408	369	440	417	273	387	406	395	386	477	280	413	483	412	484	584	417	402	462	505	452	541
s_733	AMHR2	328	451	436	350	366	331	348	440	335	547	547	293	329	500	361	334	338	283	159	312	198	213
s_734	AMHR2	207	233	104	201	196	197	288	259	245	321	328	125	123	119	64	78	32	147	79	110	94	97
s_735	AMHR2	261	215	260	294	218	229	316	350	235	345	296	291	185	240	268	185	173	218	153	251	230	164
s_736	AMHR2	870	842	891	962	923	845	841	965	851	1099	1056	707	893	1085	1090	1245	977	978	1123	1078	736	897
s_737	AMPD1	181	222	232	240	373	293	218	220	163	195	262	230	255	312	343	244	349	228	258	312	313	394
s_738	AMPD1	193	199	220	156	135	173	199	139	124	126	432	136	183	98	138	152	193	185	121	109	57	77
s_739	AMPD1	319	256	282	400	461	365	256	323	255	354	553	277	224	300	214	268	252	286	142	228	263	186
s_740	AMPD1	99	110	114	144	87	85	129	131	125	198	53	99	91	210	144	129	109	126	109	130	121	117
s_741	AMPD2	370	292	332	402	536	315	307	371	260	488	379	350	298	275	344	329	337	346	325	209	209	171
s_742	AMPD2	395	487	598	635	942	753	433	511	481	696	447	296	357	408	379	402	511	405	410	341	319	347
s_743	AMPD2	206	214	158	162	101	198	186	157	199	196	240	267	214	183	185	203	193	181	285	204	179	153
s_744	AMPD2	272	308	308	218	233	377	368	257	284	387	236	337	255	338	450	469	475	286	300	279	186	153
s_745	AMPD3	383	333	394	334	467	238	445	297	303	370	290	352	383	453	334	324	327	480	394	460	432	529
s_746	AMPD3	294	278	237	297	204	310	205	182	170	199	179	237	287	175	193	149	202	204	214	236	184	146
s_747	AMPD3	255	219	116	116	208	89	190	195	231	140	155	171	191	168	164	154	196	225	194	219	187	167
s_748	AMPD3	333	147	210	174	138	138	225	218	241	232	169	300	261	256	192	184	94	236	266	302	130	154
s_749	AMPH	247	408	402	373	294	389	360	310	276	301	208	338	322	331	483	386	316	319	342	428	314	386
s_750	AMPH	407	377	358	408	326	455	420	269	267	384	541	345	418	301	387	207	276	331	508	452	352	297
s_751	AMPH	236	250	188	275	311	268	272	244	245	196	211	215	217	148	222	298	188	224	202	235	210	138
s_752	AMPH	392	345	340	360	576	465	505	440	330	397	428	398	347	280	300	362	334	406	314	368	274	209
s_753	BIN1	617	457	429	563	570	507	607	490	581	526	329	565	540	492	383	394	407	535	456	450	605	461
s_754	BIN1	559	483	351	349	324	278	398	411	538	277	251	536	617	418	377	528	563	541	555	624	753	499
s_755	BIN1	692	732	753	720	718	630	761	524	691	702	484	780	716	626	690	713	806	788	705	595	606	419
s_756	BIN1	176	137	97	121	135	88	137	70	115	127	184	140	112	55	105	99	78	152	123	101	92	122
s_757	AMT	1033	1204	1157	1290	1154	1369	985	1148	1071	1236	1446	1001	1037	1195	1172	1403	1441	1087	1211	1264	1389	1103
s_758	AMT	966	915	1123	912	772	786	1051	1006	843	1121	800	1091	882	820	1070	1089	940	1042	1042	906	1148	941
s_759	AMT	834	892	846	904	1222	847	994	822	912	848	693	964	894	909	858	973	1076	944	957	872	883	717
s_760	AMT	341	351	446	418	346	334	490	426	377	474	428	359	351	419	339	313	262	389	376	344	510	344
s_761	AMY1A	1033	805	770	825	661	780	971	740	868	769	435	1171	688	976	708	586	477	1022	926	758	891	624
s_762	AMY1A	109	65	36	44	94	32	83	119	121	49	0	99	81	79	91	43	63	94	69	57	58	78
s_763	AMY1A	390	260	235	219	164	189	192	277	264	146	244	432	308	305	308	323	361	334	298	315	306	208
s_764	AMY1A	743	967	917	1088	1260	1041	756	1100	968	1481	912	749	749	802	802	898	770	817	648	857	730	788
s_765	AMY1B	521	487	396	488	563	402	499	500	538	422	427	532	512	541	502	538	480	500	614	514	684	409
s_766	AMY1B	584	601	597	497	470	457	544	461	436	419	541	529	615	623	587	661	499	579	574	663	673	706
s_767	AMY1B	738	533	553	355	344	445	566	616	427	368	569	699	643	382	454	479	421	526	604	677	487	498
s_768	AMY1B	323	225	305	478	428	454	250	321	387	477	573	406	304	252	204	250	262	295	316	259	379	239
s_769	AMY1C	282	319	343	357	524	388	323	423	348	375	293	240	309	264	351	358	261	377	420	376	407	356
s_770	AMY1C	121	126	131	111	125	136	190	121	114	98	264	173	153	116	132	135	86	139	119	109	158	187
s_771	AMY1C	209	169	194	178	186	242	268	172	239	274	221	272	180	161	166	143	152	267	145	205	113	136
s_772	AMY1C	329	238	254	170	333	124	269	171	255	282	319	276	269	339	366	345	369	181	253	206	247	206
s_773	AMY2A	193	163	112	123	105	166	141	72	174	99	152	203	128	109	58	38	122	153	84	218	163	109
s_774	AMY2A	159	193	215	284	250	216	170	183	195	321	164	160	130	142	193	142	231	177	110	115	221	175
s_775	AMY2A	341	287	345	355	300	282	343	308	330	267	189	331	324	214	184	229	217	344	371	277	319	266
s_776	AMY2A	420	394	364	401	329	394	446	425	393	346	291	359	408	229	406	300	261	456	379	384	467	384
s_777	AMY2B	343	277	267	371	327	395	410	254	286	291	529	333	322	275	175	295	243	452	359	288	302	409
s_778	AMY2B	590	472	544	630	812	515	412	459	522	538	606	466	554	547	645	758	580	603	649	488	617	595
s_779	AMY2B	239	232	306	208	377	269	207	247	206	309	84	183	209	174	207	168	134	255	197	158	129	226
s_780	AMY2B	534	403	373	423	459	476	448	491	467	475	328	601	528	507	341	421	447	442	531	445	385	391
s_781	ANG	920	678	795	685	716	629	928	700	634	687	562	906	884	717	661	929	1004	859	722	869	917	613
s_782	ANG	729	856	874	783	970	964	777	794	760	792	1007	794	878	750	636	640	585	738	717	719	524	513
s_783	ANG	355	333	349	283	314	306	320	340	319	228	126	257	211	214	306	246	333	272	230	273	343	215
s_784	ANG	644	541	649	437	760	544	641	549	576	527	546	717	734	541	609	792	605	690	707	626	650	691
s_785	ANGPT1	224	266	283	281	284	225	352	190	291	379	522	213	228	150	185	203	98	212	201	237	295	333
s_786	ANGPT1	820	733	981	910	817	755	837	842	909	876	820	867	911	1010	1112	1153	1120	895	906	846	950	625
s_787	ANGPT1	779	886	976	752	750	806	819	871	660	956	751	738	556	714	822	751	787	842	671	710	751	621
s_788	ANGPT1	419	581	585	628	708	523	483	613	435	618	664	449	606	551	705	768	830	469	582	569	580	476
s_789	ANGPT2	372	358	310	240	271	190	330	333	302	223	250	355	324	312	201	216	202	254	244	304	257	179
s_790	ANGPT2	231	229	197	263	251	197	229	295	312	253	289	247	265	123	181	167	215	268	132	233	190	203
s_791	ANGPT2	632	638	849	859	1058	932	718	755	719	711	732	672	802	754	609	747	759	751	647	636	744	800
s_792	ANGPT2	885	874	1052	1022	1221	937	1049	1161	1099	1031	1184	851	1011	872	1045	1079	1085	888	1016	966	972	1018
s_793	ANK1	321	244	283	248	511	228	289	343	357	303	267	330	282	295	310	279	223	303	353	226	485	380
s_794	ANK1	820	585	619	521	419	569	690	571	697	546	540	866	711	865	871	827	1063	912	803	889	1178	687
s_795	ANK1	812	756	682	731	574	623	913	724	768	742	742	864	785	820	562	572	615	847	679	642	412	478
s_796	ANK1	425	479	370	223	322	308	441	443	449	333	422	491	417	298	385	345	428	410	392	444	420	383
s_797	ANK2	172	161	174	278	132	320	191	211	218	211	132	200	161	144	162	287	496	144	195	142	169	188
s_798	ANK2	217	231	356	228	257	274	323	235	232	122	105	218	231	330	271	336	493	304	358	319	229	377
s_799	ANK2	409	343	375	342	253	444	392	421	299	398	527	228	281	196	315	305	301	300	194	220	251	232
s_800	ANK2	579	652	584	632	793	642	553	603	467	541	582	523	615	572	717	802	991	561	613	589	494	556
s_801	ANK3	598	521	434	431	543	491	547	429	601	516	283	547	461	510	403	421	443	496	436	392	233	274
s_802	ANK3	730	604	640	671	702	611	603	697	708	635	866	625	583	513	508	562	619	572	574	537	575	616
s_803	ANK3	627	564	585	540	677	556	616	528	539	547	530	550	580	498	428	409	549	569	581	504	484	486
s_804	ANK3	534	418	449	518	474	566	362	330	473	548	513	412	401	370	663	655	775	375	394	470	497	376
s_805	ANPEP	225	281	236	249	222	319	228	298	330	312	206	249	217	273	271	331	305	182	442	237	351	330
s_806	ANPEP	196	146	127	117	303	183	171	221	220	267	184	209	202	211	200	212	310	230	237	163	363	313
s_807	ANPEP	135	133	164	275	183	265	144	158	145	149	173	121	145	247	175	142	185	202	115	120	91	180
s_808	ANPEP	177	198	168	204	231	165	185	152	151	159	68	179	199	170	115	167	99	147	206	133	161	149
s_809	SLC25A4	255	256	284	271	233	166	269	271	250	221	402	265	313	331	293	280	227	239	217	320	237	309
s_810	SLC25A4	156	137	118	238	161	306	152	137	124	224	211	175	155	114	111	142	242	177	128	167	162	165
s_811	SLC25A4	165	181	151	156	110	114	138	192	178	126	121	213	252	199	213	205	149	224	226	121	165	125
s_812	SLC25A4	174	183	270	116	69	114	202	185	162	203	198	154	194	196	146	100	124	172	143	131	61	166
s_813	SLC25A5	381	352	314	291	459	345	349	295	540	393	496	369	480	537	760	916	1079	520	372	552	524	676
s_814	SLC25A5	213	149	186	120	120	100	129	165	175	126	90	183	198	192	200	204	131	184	200	135	132	111
s_815	SLC25A5	170	158	155	180	283	89	163	157	259	182	115	175	154	123	125	162	112	167	189	174	140	144
s_816	SLC25A5	211	209	135	188	114	131	240	178	201	180	144	262	241	306	266	219	299	246	242	166	164	133
s_817	SLC25A6	990	819	882	854	935	802	913	1089	1019	879	920	979	959	967	742	706	709	916	842	720	752	737
s_818	SLC25A6	1065	946	937	775	777	740	941	853	868	933	1021	939	870	1172	1383	1435	2058	1013	840	1164	1279	904
s_819	SLC25A6	201	242	213	199	316	211	253	244	245	329	69	253	255	271	310	237	193	276	306	357	302	225
s_820	SLC25A6	620	703	582	648	842	437	672	655	587	493	530	624	453	474	540	524	444	574	554	416	457	392
s_821	ANXA1	337	356	362	406	404	472	473	391	388	405	323	357	431	373	333	347	223	298	209	375	216	219
s_822	ANXA1	118	188	126	185	135	144	170	93	120	185	156	134	132	177	198	128	40	138	116	115	87	95
s_823	ANXA1	435	339	362	284	365	271	395	373	432	379	210	465	288	412	356	331	458	404	564	382	346	423
s_824	ANXA1	161	125	119	101	160	203	217	148	164	125	124	142	120	103	82	145	102	152	158	139	179	100
s_825	ANXA2	295	188	203	192	104	135	211	174	237	147	91	260	229	130	172	160	159	256	173	202	141	88
s_826	ANXA2	513	486	609	523	380	473	484	521	560	442	541	512	605	628	847	824	972	620	530	693	707	627
s_827	ANXA2	488	545	520	528	712	661	564	433	482	545	606	493	475	532	628	471	469	563	490	422	410	351
s_828	ANXA2	384	559	475	605	992	874	396	357	381	435	452	358	253	328	377	269	521	364	333	278	245	269
s_829	ANXA3	181	181	163	187	149	176	160	153	156	147	168	162	159	159	69	98	54	164	132	142	152	147
s_830	ANXA3	142	167	201	172	160	149	196	171	174	234	138	122	149	244	211	148	90	181	80	166	110	133
s_831	ANXA3	159	130	133	163	258	94	123	74	103	250	121	126	186	281	347	368	453	277	321	313	261	343
s_832	ANXA3	279	313	279	373	222	267	269	295	268	325	407	230	277	322	270	390	404	333	341	442	371	330
s_833	ANXA4	824	1029	725	799	947	694	810	741	833	1126	677	708	850	882	1011	1121	1141	838	906	1078	1033	1276
s_834	ANXA4	439	310	353	329	276	235	295	338	290	192	275	428	335	381	274	255	226	400	238	248	189	168
s_835	ANXA4	568	528	505	418	409	457	576	516	535	441	457	741	620	551	619	613	633	747	802	688	566	579
s_836	ANXA4	344	220	292	326	282	207	334	278	303	246	185	257	320	322	337	270	108	280	205	297	351	254
s_837	ANXA5	109	156	261	182	300	233	168	182	115	173	320	111	98	135	128	141	208	167	164	156	121	195
s_838	ANXA5	342	369	376	346	238	284	286	501	411	453	328	290	273	341	314	333	316	352	346	385	150	246
s_839	ANXA5	950	910	1180	1035	1192	1101	903	995	851	1117	1022	885	1009	1053	913	929	949	1096	975	957	1056	809
s_840	ANXA5	425	549	570	467	790	475	532	492	414	600	359	435	448	456	510	585	721	490	653	491	368	381
s_841	ANXA6	336	265	322	331	281	246	311	359	387	273	277	251	227	247	165	174	147	274	251	127	157	228
s_842	ANXA6	551	524	486	486	616	603	609	430	511	536	635	587	488	533	651	731	966	557	559	493	318	461
s_843	ANXA6	901	796	967	814	956	881	798	868	894	1098	687	936	870	659	894	733	503	819	739	884	550	682
s_844	ANXA6	932	840	976	1048	1144	899	1018	981	883	1121	745	917	830	953	914	871	796	940	1111	815	619	685
s_845	ANXA7	126	81	150	99	181	116	184	183	138	141	169	136	136	74	117	154	266	124	99	165	121	99
s_846	ANXA7	191	165	252	179	199	143	177	161	190	159	349	241	249	273	183	194	265	155	184	135	183	136
s_847	ANXA7	202	245	120	217	178	282	197	177	229	177	222	152	254	178	158	155	306	152	209	225	112	171
s_848	ANXA7	330	327	399	394	382	308	350	446	348	300	270	230	265	195	254	220	160	247	257	256	273	314
s_849	ANXA11	225	217	317	196	281	251	238	185	279	225	92	292	192	174	218	140	76	267	280	238	169	231
s_850	ANXA11	499	388	412	411	411	333	414	469	593	522	313	620	540	493	477	496	514	530	515	432	531	495
s_851	ANXA11	409	278	221	325	230	258	341	436	336	342	379	399	300	356	329	383	265	386	464	401	412	395
s_852	ANXA11	557	517	599	577	751	554	532	641	592	615	661	567	551	333	571	589	554	623	535	512	588	563
s_853	ANXA13	770	724	892	982	1013	1112	753	657	697	885	898	637	723	721	607	726	631	575	591	616	779	461
s_854	ANXA13	798	718	889	709	651	623	703	757	733	890	853	848	784	939	947	1059	1274	765	959	1021	1029	1085
s_855	ANXA13	693	891	897	899	860	681	729	849	657	612	726	713	831	751	884	825	995	744	858	758	852	1020
s_856	ANXA13	500	428	487	556	616	593	594	538	488	721	835	706	498	522	503	546	523	557	517	497	483	536
s_857	AOAH	707	820	762	619	991	803	660	622	737	697	459	714	615	821	784	828	956	796	635	654	765	582
s_858	AOAH	413	295	236	273	247	196	279	250	325	305	262	348	402	242	258	238	245	313	344	441	403	398
s_859	AOAH	242	255	300	257	290	245	312	264	192	315	267	311	276	266	237	242	257	309	321	396	429	516
s_860	AOAH	155	145	185	110	102	158	150	169	148	155	84	164	158	171	176	149	149	190	163	164	179	152
s_861	AOC2	481	396	496	472	568	379	485	499	416	440	418	486	546	517	573	535	469	551	515	334	435	405
s_862	AOC2	557	519	492	443	583	565	516	537	476	436	515	587	531	419	713	803	988	616	579	405	495	404
s_863	AOC2	412	309	241	240	263	212	254	341	294	282	366	355	236	249	230	208	159	312	319	199	173	220
s_864	AOC2	539	415	498	368	486	338	441	542	444	393	307	474	485	391	477	407	443	527	727	466	549	435
s_865	AOX1	97	163	140	101	91	86	160	68	106	47	121	95	113	111	97	87	56	88	96	68	132	35
s_866	AOX1	155	109	112	130	96	270	273	68	149	165	193	203	198	289	165	224	257	286	162	173	179	177
s_867	AOX1	332	297	314	311	312	393	336	291	321	275	265	432	374	357	420	321	328	378	379	303	202	272
s_868	AOX1	150	116	175	180	204	216	82	87	178	144	79	124	157	231	185	263	268	186	104	243	197	188
s_869	APAF1	894	844	1179	1030	1424	897	978	963	1008	994	998	838	826	927	968	1201	824	901	925	676	799	775
s_870	APAF1	382	340	302	196	503	326	322	459	390	393	325	369	368	340	354	348	219	288	341	359	333	320
s_871	APAF1	452	419	494	438	436	383	435	385	479	478	574	422	408	442	418	470	531	441	455	432	457	605
s_872	APAF1	204	185	221	222	324	270	162	147	113	240	246	206	168	197	246	199	306	190	160	143	114	193
s_873	NUDT2	755	697	709	802	718	611	726	805	789	598	532	871	861	857	935	895	1004	860	807	812	766	752
s_874	NUDT2	764	684	757	791	826	760	900	798	805	759	804	685	662	839	756	830	588	675	790	806	634	765
s_875	NUDT2	568	513	497	403	295	332	491	490	454	420	485	525	480	379	387	353	390	439	451	423	256	390
s_876	NUDT2	518	463	425	326	367	255	606	385	450	417	434	483	502	592	591	695	673	576	604	533	575	399
s_877	APOF	403	339	328	356	568	501	478	392	335	401	459	306	362	382	228	282	348	282	383	266	145	210
s_878	APOF	370	313	382	400	541	408	378	391	358	399	444	374	407	393	499	563	637	371	474	481	491	384
s_879	APOF	622	521	637	577	674	520	566	643	486	665	535	599	537	704	614	527	517	589	607	633	478	540
s_880	APOF	326	452	386	475	459	378	312	436	403	385	515	345	335	424	420	499	696	351	392	327	272	260
s_881	APBA1	390	376	421	375	451	418	294	367	457	506	484	406	394	440	494	529	551	453	489	573	428	447
s_882	APBA1	375	419	468	421	357	478	517	506	414	498	610	314	393	289	337	275	304	538	400	468	564	458
s_883	APBA1	379	412	323	372	355	362	428	411	330	319	210	479	386	439	484	487	587	532	359	408	311	246
s_884	APBA1	419	415	507	455	592	650	475	537	451	479	536	372	411	425	495	595	617	456	588	586	718	541
s_885	APBA2	486	402	340	325	384	308	396	327	424	384	234	540	496	404	503	581	528	464	515	522	585	533
s_886	APBA2	234	279	206	326	398	375	247	223	240	286	167	266	263	208	156	222	191	220	262	191	113	125
s_887	APBA2	110	85	103	106	96	82	110	82	86	51	101	109	59	83	122	74	48	64	75	83	34	65
s_888	APBA2	149	121	144	137	91	66	137	116	139	141	129	197	162	164	137	127	78	140	135	122	102	102
s_889	APBB1	398	341	376	351	481	314	400	404	410	371	534	381	423	450	466	462	557	531	541	473	470	482
s_890	APBB1	445	338	406	382	641	465	376	501	355	414	284	445	388	386	271	285	410	426	548	291	317	384
s_891	APBB1	229	254	197	250	328	268	247	284	251	236	210	289	265	293	252	257	256	238	214	192	140	154
s_892	APBB1	471	396	349	364	345	334	427	397	456	528	405	439	605	579	521	565	544	435	404	480	416	362
s_893	APBB2	132	144	146	166	248	141	174	233	147	170	158	202	207	194	203	139	235	230	150	233	277	200
s_894	APBB2	200	226	258	200	132	259	271	206	212	308	235	204	261	316	225	290	368	205	252	286	157	142
s_895	APBB2	449	520	491	558	551	666	391	452	450	696	533	465	435	359	414	543	461	552	459	509	540	463
s_896	APBB2	132	108	115	101	149	109	111	120	176	61	147	165	193	267	423	426	425	242	268	308	456	614
s_897	APC	425	283	235	233	240	291	306	340	240	263	388	392	451	405	482	372	381	382	346	351	389	300
s_898	APC	144	146	128	199	91	154	121	199	103	139	185	169	157	95	149	143	196	183	161	131	102	73
s_899	APC	687	616	542	580	519	596	731	742	730	602	731	665	701	664	724	921	1162	877	802	788	882	1013
s_900	APC	326	240	375	448	293	401	325	500	300	447	389	288	226	321	229	266	243	317	426	308	224	333
s_901	APCS	328	394	450	426	757	495	302	442	339	371	470	272	235	261	375	261	252	278	250	317	220	198
s_902	APCS	556	547	549	610	470	662	611	613	596	667	781	584	450	499	589	514	474	487	504	690	716	699
s_903	APCS	238	239	221	185	247	106	251	301	257	278	134	348	278	269	260	252	252	328	290	248	268	149
s_904	APCS	888	825	865	866	948	913	896	719	828	934	557	887	729	593	665	608	661	767	890	878	867	657
s_905	AIRE	222	236	200	204	113	178	192	204	291	158	146	311	250	179	143	182	80	304	254	187	341	159
s_906	AIRE	474	445	360	374	456	445	435	440	476	535	385	508	545	543	573	555	719	531	437	448	452	344
s_907	AIRE	413	423	550	485	494	482	447	378	376	501	397	384	416	399	486	484	428	406	475	349	440	366
s_908	AIRE	8	8	15	6	6	26	0	0	0	17	0	1	7	0	0	0	0	0	0	0	0	0
s_909	APEH	699	620	657	646	444	637	659	617	554	564	587	730	640	718	590	640	730	710	726	925	874	788
s_910	APEH	324	282	281	263	173	239	320	272	259	221	111	247	268	211	190	257	223	254	267	195	261	149
s_911	APEH	484	614	787	737	724	810	536	728	613	589	592	481	405	679	560	643	528	660	802	665	549	502
s_912	APEH	707	673	846	847	800	902	646	802	713	699	765	629	539	580	595	594	648	564	513	643	580	278
s_913	APEX1	211	92	193	117	136	131	163	181	189	202	191	209	183	119	138	123	118	173	181	93	50	89
s_914	APEX1	307	460	535	423	627	569	460	468	543	544	471	313	358	352	388	358	409	336	355	255	286	286
s_915	APEX1	613	586	650	607	526	527	660	756	668	645	655	611	506	465	468	470	535	693	539	571	536	445
s_916	APEX1	577	410	408	433	347	377	416	383	503	413	364	454	417	353	492	429	532	611	560	609	785	829
s_917	BIRC2	484	615	505	508	443	466	656	550	498	540	674	622	707	398	518	530	509	643	468	614	575	538
s_918	BIRC2	251	300	386	321	333	376	297	238	219	282	267	251	353	273	335	261	234	225	261	250	376	169
s_919	BIRC2	579	556	584	572	531	512	458	566	466	540	744	494	653	620	767	914	1015	653	710	566	746	560
s_920	BIRC2	320	253	321	237	277	431	211	280	330	162	214	264	196	163	233	230	150	261	161	192	221	123
s_921	BIRC3	923	861	984	1108	1142	1060	992	1129	1095	1097	1112	913	1104	1201	1386	1306	1604	1176	1123	1452	1522	1605
s_922	BIRC3	319	302	347	194	267	238	305	257	265	254	169	342	209	284	331	331	306	261	373	343	304	340
s_923	BIRC3	268	233	287	242	234	256	311	235	210	300	276	278	261	193	486	357	238	198	240	251	263	252
s_924	BIRC3	167	201	177	139	107	240	238	157	153	165	189	141	178	155	190	216	252	136	194	139	140	137
s_925	XIAP	119	173	165	128	121	196	139	193	154	112	143	97	184	157	285	207	219	142	151	146	126	187
s_926	XIAP	277	265	333	325	575	540	232	182	178	377	357	237	202	261	164	298	318	276	165	175	247	136
s_927	XIAP	278	276	249	361	204	228	328	260	270	158	114	311	289	292	350	427	380	281	243	321	305	237
s_928	XIAP	476	423	661	615	1203	812	500	551	577	591	491	423	448	551	422	424	362	406	431	366	417	275
s_929	BIRC5	217	192	204	164	245	149	219	142	224	261	31	315	213	233	320	232	216	265	239	212	134	205
s_930	BIRC5	103	82	58	49	70	18	113	62	111	80	8	195	64	31	39	22	88	93	121	52	20	17
s_931	BIRC5	61	32	31	6	33	24	21	7	53	15	68	67	45	0	4	11	0	24	22	21	14	20
s_932	BIRC5	300	197	262	181	185	164	317	196	343	162	177	365	250	185	180	88	97	244	165	123	140	97
s_933	APLP1	204	239	145	164	91	130	206	180	211	111	145	292	213	200	142	123	105	191	148	149	116	144
s_934	APLP1	423	432	449	315	293	346	388	455	512	455	294	409	525	593	787	780	1063	553	668	723	1148	1305
s_935	APLP1	1169	1129	1177	1213	1618	1106	1295	1207	1240	1212	1286	1021	1239	1082	1180	1321	1348	1182	1423	1144	1474	1017
s_936	APLP1	597	489	509	466	669	498	483	626	562	563	523	577	498	609	531	570	546	456	610	513	529	576
s_937	APLP2	562	647	477	473	519	400	491	652	639	488	510	551	591	755	674	919	1032	594	705	802	799	790
s_938	APLP2	200	198	245	223	227	212	155	174	164	165	293	149	213	234	239	178	228	223	252	194	273	201
s_939	APLP2	218	201	195	253	305	212	224	283	198	224	264	217	156	162	144	148	131	208	110	268	235	320
s_940	APLP2	297	297	284	310	324	310	284	336	182	300	461	245	214	194	183	213	172	234	275	170	175	152
s_941	APOA1	292	380	436	391	406	406	359	287	364	432	445	343	418	510	867	1059	1463	516	406	701	1146	1104
s_942	APOA1	245	185	254	310	376	320	300	292	271	364	367	275	373	235	272	289	385	330	271	289	234	280
s_943	APOA1	59	55	111	42	18	134	61	127	71	28	33	75	73	66	75	94	104	74	6	67	29	26
s_944	APOA1	238	376	281	287	294	257	291	309	173	298	301	170	356	277	267	307	230	237	342	293	275	319
s_945	APOA2	861	779	868	910	761	751	813	701	939	771	635	825	916	756	1056	1047	1225	844	691	815	792	663
s_946	APOA2	248	286	303	237	443	348	190	258	303	255	189	212	208	264	352	287	317	254	232	273	251	214
s_947	APOA2	456	382	429	381	434	364	375	349	405	377	310	505	398	367	380	426	458	493	423	446	466	382
s_948	APOA2	480	412	354	453	352	409	501	383	402	788	519	448	424	281	273	187	252	362	460	353	400	274
s_949	APOA4	434	457	584	425	436	444	297	258	431	378	314	409	376	363	356	383	213	380	376	439	464	360
s_950	APOA4	891	753	874	857	937	857	895	926	759	1044	1239	851	796	865	758	986	790	857	590	724	872	980
s_951	APOA4	262	255	215	286	312	290	193	279	214	231	380	307	246	249	268	343	271	368	274	366	296	284
s_952	APOA4	983	987	919	894	788	744	1118	919	1197	767	1250	1020	966	1147	1032	1214	1270	1186	1162	1185	1136	1150
s_953	APOB	1092	1202	1230	1147	869	1264	1138	1128	1089	1065	936	942	1092	1233	1267	1363	1240	1095	930	1146	1190	1061
s_954	APOB	731	797	666	813	1098	856	693	663	766	884	637	785	729	724	616	536	646	636	657	752	517	504
s_955	APOB	781	748	583	620	721	514	787	507	699	646	469	750	596	540	484	488	362	756	528	597	558	407
s_956	APOB	341	285	229	302	222	212	302	351	342	243	338	452	302	358	344	405	363	425	464	405	597	480
s_957	APOBEC1	217	250	214	215	156	86	288	169	163	296	196	274	258	179	238	234	311	311	337	371	511	423
s_958	APOBEC1	219	216	181	261	320	383	237	147	201	246	277	220	108	90	106	89	116	179	163	121	43	151
s_959	APOBEC1	697	570	655	457	358	409	640	560	664	507	405	708	612	565	501	596	453	568	613	538	363	518
s_960	APOBEC1	317	217	236	214	262	205	259	346	273	220	199	290	325	345	319	206	212	283	265	210	226	239
s_961	APOC1	540	426	386	321	413	304	529	331	575	440	301	597	498	474	508	507	697	521	453	360	485	417
s_962	APOC1	270	239	245	184	211	180	255	212	263	226	215	254	229	294	119	188	193	238	172	161	258	106
s_963	APOC1	384	245	202	347	270	299	270	258	288	336	297	467	385	361	526	441	656	520	465	426	330	417
s_964	APOC1	587	537	557	466	446	559	575	607	468	533	673	505	581	534	592	720	756	507	405	560	470	579
s_965	AQP8	846	1125	1168	1088	1567	1316	929	1071	935	1158	832	849	902	811	677	835	675	802	993	841	792	620
s_966	AQP8	779	670	624	789	995	618	840	749	603	677	728	785	658	592	541	628	777	682	828	630	592	580
s_967	AQP8	672	632	594	602	762	570	781	787	668	906	1130	758	681	687	792	680	845	725	687	763	718	555
s_968	AQP8	549	465	412	482	407	581	508	443	460	440	289	612	455	619	527	566	700	616	520	628	836	613
s_969	APOC2	174	143	66	108	213	106	174	124	180	143	129	174	144	111	111	109	64	124	84	214	145	149
s_970	APOC2	588	452	586	569	650	451	615	528	511	520	289	542	510	478	426	608	749	487	517	410	486	489
s_971	APOC2	231	193	197	218	268	160	220	227	182	140	284	220	206	131	138	134	148	154	226	291	338	201
s_972	APOC2	116	119	82	77	55	48	123	66	103	122	56	151	80	123	103	63	111	110	81	45	91	40
s_973	APOC3	1715	1923	1921	2243	2254	2008	1983	1920	2158	1883	1907	1848	1865	1908	2024	2133	2139	2005	2034	2128	1778	1506
s_974	APOC3	1000	1142	1029	1031	1074	976	860	1007	1007	1062	761	980	876	874	800	760	654	1057	1047	1034	925	909
s_975	APOC3	1066	918	974	1080	1292	1131	886	954	857	967	873	909	1040	962	975	1028	969	973	936	1092	797	721
s_976	APOC3	1051	1018	1313	976	1284	950	1075	1138	993	1296	947	954	1120	1110	1103	1273	1324	1273	1095	1252	1406	1068
s_977	APOC4	493	496	496	614	827	585	489	516	670	485	309	560	367	535	440	472	436	606	379	456	495	408
s_978	APOC4	753	696	649	720	900	655	601	702	742	859	503	781	672	652	794	841	754	886	855	696	672	526
s_979	APOC4	833	870	905	859	823	952	979	1209	816	1180	765	763	808	983	913	931	1067	735	948	884	1068	869
s_980	APOC4	350	378	320	340	409	253	259	348	377	430	468	489	478	292	408	489	474	399	432	514	467	548
s_981	APOD	104	160	99	86	57	120	47	143	108	159	121	92	98	100	116	125	139	164	210	137	102	99
s_982	APOD	265	245	279	227	253	247	322	298	306	333	300	317	363	313	488	501	473	298	474	386	705	289
s_983	APOD	307	289	367	325	289	378	287	232	300	340	413	287	451	344	366	426	286	351	472	327	508	347
s_984	APOD	185	214	116	188	119	126	161	108	214	183	230	133	155	92	124	124	181	156	136	121	122	139
s_985	APOE	277	241	179	266	209	140	324	199	220	242	218	309	259	280	344	368	243	359	399	346	408	295
s_986	APOE	341	403	379	377	292	230	355	434	533	279	145	332	309	384	359	394	286	391	277	373	304	223
s_987	APOE	388	305	332	343	266	295	382	411	449	349	279	383	420	260	422	351	441	445	398	513	463	273
s_988	APOE	181	291	329	252	363	333	299	199	312	328	283	251	226	313	370	381	418	265	314	283	372	280
s_989	APOH	452	488	521	313	274	422	414	419	533	384	369	463	505	531	469	523	594	532	753	519	631	385
s_990	APOH	742	612	481	546	795	710	596	560	506	488	462	729	740	711	727	956	1057	819	692	827	646	662
s_991	APOH	408	422	413	432	569	511	514	331	495	417	271	436	463	227	306	346	284	438	280	276	205	274
s_992	APOH	204	210	198	196	180	141	160	188	191	179	106	149	98	179	224	236	313	216	139	217	241	181
s_993	APP	529	549	502	462	413	436	363	356	524	357	519	437	379	549	376	428	286	506	433	411	550	495
s_994	APP	196	192	272	199	370	305	293	277	212	276	444	221	303	299	342	355	331	254	332	285	135	167
s_995	APP	246	182	185	258	302	123	261	219	174	253	171	162	220	235	267	196	122	266	239	286	306	201
s_996	APP	664	618	487	453	706	394	540	557	613	392	521	607	657	520	736	894	660	615	664	648	571	621
s_997	APRT	743	693	789	751	556	706	852	623	782	623	482	710	796	681	716	926	898	666	734	789	1034	758
s_998	APRT	825	690	717	772	635	684	725	803	591	817	479	681	751	721	741	668	651	639	660	666	619	501
s_999	APRT	1013	1059	1030	1046	1023	970	1007	1087	1122	1123	908	1117	1100	1048	1152	1273	1427	998	1134	1074	1064	758
s_1000	APRT	216	191	288	400	664	815	293	233	197	586	512	258	263	271	232	241	177	299	209	172	187	181
s_1001	KLK3	1381	1405	1138	1078	961	1154	1369	1091	1163	1136	929	1397	1214	1107	998	1038	1176	1270	1174	927	1131	946
s_1002	KLK3	674	809	604	634	745	503	532	755	670	595	740	860	713	763	547	680	418	820	589	531	590	572
s_1003	KLK3	758	650	744	677	640	583	566	837	709	767	670	769	618	682	685	682	612	896	734	748	846	752
s_1004	KLK3	24	21	38	37	114	120	43	29	38	33	56	36	39	5	36	35	80	22	0	24	30	9
s_1005	FAS	327	335	427	420	411	272	416	388	326	356	259	259	304	324	272	392	425	376	375	270	430	366
s_1006	FAS	546	457	418	442	361	401	514	583	438	466	371	651	513	506	535	454	481	567	710	533	373	489
s_1007	FAS	411	381	458	359	472	357	454	454	496	334	257	490	439	460	496	494	326	445	325	453	406	389
s_1008	FAS	833	793	797	688	898	687	747	884	804	737	592	944	848	708	798	729	720	867	828	767	616	688
s_1009	FASLG	83	111	83	70	130	53	100	132	84	77	20	113	133	152	111	153	119	125	86	118	137	117
s_1010	FASLG	322	265	223	228	129	154	271	224	343	253	109	417	329	248	245	350	257	248	288	247	207	258
s_1011	FASLG	84	50	57	87	161	62	123	151	117	145	139	75	99	43	75	38	2	87	48	66	30	63
s_1012	FASLG	330	241	254	353	358	301	275	224	244	202	378	330	294	236	302	389	447	338	342	270	346	214
s_1013	SHROOM2	583	583	568	755	692	565	492	559	498	424	432	601	538	739	675	660	775	627	508	798	715	551
s_1014	SHROOM2	696	784	803	687	670	648	801	689	754	615	721	709	603	682	764	712	565	772	712	733	750	633
s_1015	SHROOM2	121	117	92	75	103	123	123	102	105	105	48	95	189	214	142	163	183	159	107	118	178	128
s_1016	SHROOM2	86	76	85	83	153	111	90	138	91	49	3	95	108	131	152	168	162	34	119	99	233	141
s_1017	AQP1	421	431	429	409	412	332	437	401	364	446	264	428	368	258	293	357	277	339	247	320	227	179
s_1018	AQP1	382	347	394	427	366	248	305	321	288	312	465	330	316	386	363	299	312	342	358	381	334	200
s_1019	AQP1	289	275	253	280	95	226	264	282	343	200	219	273	280	236	329	229	232	300	360	220	142	246
s_1020	AQP1	247	177	151	283	231	274	229	185	171	157	141	182	214	165	205	175	211	171	220	246	156	163
s_1021	AQP2	350	346	339	317	404	402	258	323	371	360	315	406	333	322	278	342	272	332	335	193	291	240
s_1022	AQP2	140	164	232	165	229	181	192	256	176	184	189	154	120	156	122	124	132	125	110	97	144	121
s_1023	AQP2	663	586	795	593	767	638	645	598	572	589	376	591	587	597	621	702	558	579	653	593	656	621
s_1024	AQP2	24	19	13	15	0	6	29	20	32	31	12	30	30	5	8	37	1	62	44	32	36	26
s_1025	AQP3	538	511	556	419	567	512	648	565	549	551	584	524	610	621	524	768	933	576	656	600	509	603
s_1026	AQP3	367	427	380	304	273	246	320	359	353	276	235	393	308	504	392	366	243	404	335	420	303	487
s_1027	AQP3	542	522	558	501	480	372	616	648	511	424	481	657	703	637	535	671	627	607	673	515	603	604
s_1028	AQP3	883	858	815	948	711	756	852	948	951	859	963	994	858	847	1025	1031	1006	969	857	791	897	784
s_1029	AQP4	404	393	374	453	422	362	436	422	391	520	322	442	385	327	536	494	511	371	538	460	512	652
s_1030	AQP4	200	271	353	230	270	253	220	291	288	158	192	320	218	260	327	314	248	252	326	217	250	171
s_1031	AQP4	418	407	430	444	473	497	394	484	381	455	304	425	469	475	430	469	564	425	370	386	568	403
s_1032	AQP4	455	362	427	354	398	455	377	483	365	385	307	371	476	499	350	496	607	398	444	377	387	325
s_1033	AQP5	361	310	343	316	406	433	342	298	354	322	415	418	347	457	623	886	1019	477	389	471	597	648
s_1034	AQP5	64	51	50	64	33	22	79	62	110	73	1	71	70	86	113	116	46	95	74	60	90	71
s_1035	AQP5	129	57	82	28	75	25	117	82	55	85	127	122	162	189	251	317	281	166	173	235	237	235
s_1036	AQP5	314	123	163	117	85	70	199	192	230	51	76	289	207	138	111	61	75	207	215	151	98	91
s_1037	AQP6	198	152	91	119	112	124	116	149	197	185	196	116	159	128	179	165	101	134	224	99	173	157
s_1038	AQP6	114	79	206	96	31	156	116	105	119	52	82	148	122	94	40	68	76	91	108	56	106	47
s_1039	AQP6	564	593	403	475	640	352	532	606	565	417	393	472	457	488	519	421	600	506	471	429	467	427
s_1040	AQP6	185	142	159	121	151	139	166	168	149	162	115	191	132	150	109	129	87	108	106	126	142	81
s_1041	AQP7	241	157	92	32	36	30	154	68	176	145	127	224	138	82	104	82	150	174	164	113	98	73
s_1042	AQP7	223	213	234	239	222	147	208	196	238	163	162	242	193	206	348	388	372	211	183	328	184	277
s_1043	AQP7	315	253	204	359	320	303	362	372	263	336	220	235	296	223	337	299	240	250	240	350	327	228
s_1044	AQP7	171	111	101	55	2	14	100	89	95	90	68	204	118	105	55	30	63	108	67	84	38	78
s_1045	AQP9	625	688	810	1032	792	1048	809	755	771	890	745	622	532	781	626	635	569	579	645	545	711	570
s_1046	AQP9	1222	1160	1244	1227	1252	1102	1348	1276	1352	1159	1026	1295	1464	1210	1188	1219	1361	1407	1405	1252	1170	1230
s_1047	AQP9	301	233	277	163	126	123	227	213	174	219	74	234	170	142	180	114	36	262	243	256	232	144
s_1048	AQP9	169	172	104	172	66	116	180	90	150	132	127	165	189	229	251	380	323	192	194	273	261	450
s_1049	AR	1120	879	1176	1088	1134	1085	1205	1149	1130	1174	1017	1274	1193	1203	1259	1401	1251	1112	1271	1041	1047	1073
s_1050	AR	318	315	362	401	481	340	406	397	395	401	297	370	358	492	557	462	427	402	320	391	296	369
s_1051	AR	434	372	363	409	403	317	419	330	462	310	299	437	424	352	431	422	469	365	422	438	398	275
s_1052	AR	378	294	308	295	285	349	312	332	311	290	534	291	342	468	264	316	350	373	480	389	365	345
s_1053	ABCC6	378	282	318	254	419	264	344	219	398	208	289	447	419	352	399	329	401	394	282	373	526	338
s_1054	ABCC6	290	264	282	272	209	165	252	238	225	220	178	236	265	226	271	135	205	209	268	331	231	221
s_1055	ABCC6	219	215	335	273	254	263	250	246	176	243	193	291	205	223	371	470	582	209	185	260	304	248
s_1056	ABCC6	171	200	104	82	27	96	217	150	133	147	133	139	137	145	101	131	161	134	160	128	139	91
s_1057	ARAF	536	512	443	452	594	407	465	483	515	388	417	511	509	474	410	469	596	440	428	349	300	268
s_1058	ARAF	129	138	158	118	46	139	148	136	77	152	214	144	187	274	252	433	541	196	115	194	166	225
s_1059	ARAF	185	174	110	148	177	67	178	170	166	197	92	208	218	170	207	188	128	257	182	135	113	131
s_1060	ARAF	219	176	158	227	235	185	190	238	144	167	215	254	241	173	252	311	236	208	211	255	150	216
s_1061	ARCN1	289	258	351	251	156	145	244	250	199	282	133	295	247	189	191	148	109	261	229	159	106	114
s_1062	ARCN1	494	435	471	366	246	257	510	316	330	356	207	503	407	426	411	356	221	448	510	464	385	385
s_1063	ARCN1	243	138	227	200	54	84	214	202	193	227	359	333	249	172	156	182	135	254	289	120	169	173
s_1064	ARCN1	150	148	96	85	117	59	121	90	106	61	75	151	108	67	68	57	17	62	55	84	86	44
s_1065	TRIM23	198	211	200	193	318	208	228	177	277	175	219	261	288	225	201	229	214	254	251	285	345	277
s_1066	TRIM23	856	758	813	810	961	679	698	571	778	536	596	924	647	608	723	608	640	762	569	611	620	417
s_1067	TRIM23	610	577	601	530	627	538	514	532	477	668	534	623	667	545	507	508	405	581	575	513	554	413
s_1068	TRIM23	538	441	415	508	563	428	450	502	439	503	439	607	519	483	560	679	623	653	579	641	467	486
s_1069	AREG	141	95	143	116	128	140	111	105	148	198	130	167	110	159	120	84	103	106	138	87	89	57
s_1070	AREG	937	961	964	954	971	903	1051	1156	1011	1003	1237	947	1039	1090	1108	1240	899	1103	916	1002	1127	923
s_1071	AREG	198	197	260	233	197	246	182	208	207	225	177	142	214	247	147	190	158	179	230	185	153	120
s_1072	AREG	147	109	90	117	149	82	144	144	136	92	112	140	86	116	117	210	183	78	38	174	111	94
s_1073	ARF1	377	282	211	214	120	91	313	279	362	278	179	319	256	168	134	138	108	287	304	237	183	147
s_1074	ARF1	138	167	112	71	100	74	77	68	94	57	147	99	76	76	51	59	87	82	36	101	63	47
s_1075	ARF1	141	120	182	120	142	102	119	144	149	160	283	145	175	146	118	247	249	180	190	213	243	172
s_1076	ARF1	274	204	138	147	134	91	153	125	207	117	134	312	215	184	113	84	21	160	196	179	105	79
s_1077	ARF3	1050	868	861	1036	836	865	936	1104	814	1133	980	929	1019	1103	1088	1305	1177	1177	1009	1079	1148	1084
s_1078	ARF3	154	110	88	149	176	94	104	92	118	106	140	134	132	96	101	101	54	109	80	75	120	63
s_1079	ARF3	462	280	469	378	471	312	447	290	424	424	285	589	550	492	394	423	548	492	360	318	449	304
s_1080	ARF3	661	484	541	541	609	418	534	609	410	493	369	613	579	496	576	511	331	428	545	509	549	427
s_1081	ARF4	396	361	334	243	163	160	328	261	225	177	302	356	306	421	236	249	255	289	431	331	310	158
s_1082	ARF4	363	175	168	172	200	117	276	258	241	195	319	328	266	245	229	179	134	275	273	201	194	159
s_1083	ARF4	199	239	185	188	184	175	178	139	190	206	189	209	172	165	168	141	214	191	162	108	240	133
s_1084	ARF4	325	308	267	273	285	242	262	171	345	354	416	282	338	188	289	233	234	235	201	187	161	166
s_1085	ARL4D	16	26	25	19	9	13	5	8	36	65	1	26	42	5	9	18	35	46	47	25	54	39
s_1086	ARL4D	629	436	496	386	458	267	545	338	504	473	345	671	704	506	719	548	749	639	798	724	750	695
s_1087	ARL4D	213	239	169	216	209	148	255	230	160	143	130	331	253	217	111	96	107	255	155	149	62	92
s_1088	ARL4D	663	624	614	610	615	782	599	615	557	760	641	604	507	492	508	478	337	643	530	470	462	394
s_1089	ARF5	157	181	124	159	152	63	76	166	91	154	126	178	111	82	96	118	73	198	112	113	98	103
s_1090	ARF5	353	196	302	264	346	234	245	297	281	258	198	371	251	222	212	235	177	335	219	359	340	355
s_1091	ARF5	272	312	269	316	416	267	327	283	395	245	305	343	363	409	335	388	394	342	336	217	325	345
s_1092	ARF5	168	138	92	99	102	92	143	165	144	74	104	169	93	154	90	125	97	184	96	141	94	91
s_1093	ARF6	227	163	152	127	197	121	204	228	156	190	124	245	123	159	109	165	120	228	143	146	118	145
s_1094	ARF6	390	341	362	344	447	476	527	465	519	337	253	371	339	341	459	395	415	450	463	338	390	392
s_1095	ARF6	301	274	268	390	579	510	331	308	326	445	322	213	583	674	918	1643	2767	415	634	1076	1979	2968
s_1096	ARF6	302	315	182	254	349	257	294	384	369	297	232	300	275	384	399	318	255	373	255	358	549	366
s_1097	ARG1	142	186	268	231	120	265	171	222	208	254	194	162	196	152	157	266	256	221	220	262	270	226
s_1098	ARG1	507	516	627	409	549	496	485	510	448	628	625	404	434	444	509	507	493	420	280	403	350	365
s_1099	ARG1	128	94	185	213	271	236	130	95	207	161	123	129	101	265	179	139	166	96	99	115	148	112
s_1100	ARG1	273	276	278	323	324	306	185	338	219	381	367	207	191	303	275	239	81	201	154	222	238	190
s_1101	ARG2	526	313	413	570	627	469	382	532	561	541	427	424	351	372	490	698	942	505	522	507	338	685
s_1102	ARG2	596	586	516	582	768	573	499	575	639	644	363	607	504	646	676	659	694	589	601	504	783	509
s_1103	ARG2	118	160	87	153	267	234	127	105	171	242	304	126	96	118	93	236	349	150	113	170	174	161
s_1104	ARG2	211	248	300	354	429	355	201	269	294	368	294	186	320	227	188	228	142	327	197	271	274	178
s_1105	RHOA	72	105	76	58	82	16	86	78	84	99	92	72	78	81	33	92	55	79	30	50	43	37
s_1106	RHOA	334	343	399	250	298	312	266	277	192	256	377	398	303	283	308	193	249	311	332	236	163	164
s_1107	RHOA	144	119	136	82	172	20	128	153	137	80	37	203	152	131	90	68	60	91	95	60	40	65
s_1108	RHOA	73	78	48	78	27	50	113	45	119	81	93	57	62	37	47	64	55	54	50	59	30	53
s_1109	RHOB	199	150	215	193	182	186	242	227	233	140	211	196	233	187	160	120	149	193	199	149	197	159
s_1110	RHOB	202	185	223	252	409	328	121	154	172	345	246	231	188	92	149	234	314	182	210	90	99	132
s_1111	RHOB	396	408	321	301	200	260	372	388	289	369	353	380	498	631	462	429	630	478	477	457	495	302
s_1112	RHOB	219	134	202	170	110	109	134	161	176	158	230	151	190	233	193	167	149	225	215	194	318	254
s_1113	RHOC	660	590	555	549	769	537	568	529	507	578	552	651	617	498	708	583	402	600	662	765	752	585
s_1114	RHOC	285	271	342	289	255	334	180	353	277	401	415	252	266	335	498	561	558	394	471	282	349	398
s_1115	RHOC	447	378	461	437	412	298	407	373	441	270	354	514	473	601	435	482	309	633	344	341	490	236
s_1116	RHOC	398	414	549	331	512	396	399	370	399	339	574	401	338	499	479	624	718	473	410	408	420	393
s_1117	RND3	708	679	815	1126	1352	1730	648	801	596	1143	971	558	875	599	886	1053	1050	563	759	684	648	678
s_1118	RND3	628	736	750	721	835	718	663	655	605	610	735	703	720	671	717	646	680	601	660	589	670	535
s_1119	RND3	552	591	634	770	1010	945	622	633	471	601	477	469	673	664	950	1065	1573	637	748	829	842	943
s_1120	RND3	394	433	355	438	214	408	378	307	347	331	422	515	476	374	351	354	238	471	484	375	334	445
s_1121	RHOG	467	531	483	664	486	616	542	500	334	598	506	397	425	502	514	564	424	538	484	490	366	511
s_1122	RHOG	307	274	307	226	327	235	397	359	212	406	290	248	354	349	236	385	329	283	485	427	507	348
s_1123	RHOG	131	119	136	55	161	157	109	121	121	144	78	79	118	58	52	71	7	56	44	69	20	43
s_1124	RHOG	108	68	40	57	120	70	90	98	87	95	57	84	46	32	13	23	15	62	38	45	7	45
s_1125	ARHGAP1	175	137	95	125	73	96	165	114	121	116	112	196	91	165	140	121	81	164	120	175	281	164
s_1126	ARHGAP1	497	523	483	414	568	436	480	398	444	704	628	448	377	392	437	336	364	492	277	367	266	213
s_1127	ARHGAP1	371	282	318	340	260	163	294	253	342	177	325	319	360	224	273	268	348	294	379	229	291	241
s_1128	ARHGAP1	551	433	516	395	228	420	448	482	482	363	192	636	640	601	677	518	328	592	497	607	515	417
s_1129	ARHGAP4	412	391	345	416	616	381	402	352	407	469	416	461	414	390	367	501	592	403	510	464	422	401
s_1130	ARHGAP4	109	46	63	58	42	89	42	70	38	79	129	60	127	95	36	49	67	80	95	70	53	22
s_1131	ARHGAP4	281	252	274	279	285	125	299	223	282	237	229	314	301	249	340	631	740	221	234	354	493	502
s_1132	ARHGAP4	504	437	526	543	691	469	527	442	561	568	938	519	570	410	565	594	720	699	507	639	671	637
s_1133	ARHGAP5	183	163	261	235	340	282	195	198	198	307	576	248	182	245	263	263	282	231	260	213	237	133
s_1134	ARHGAP5	175	160	186	120	185	126	145	134	137	153	335	205	138	176	195	198	282	189	138	138	134	133
s_1135	ARHGAP5	363	288	361	306	612	532	288	253	356	469	493	355	281	361	437	645	767	401	446	653	736	694
s_1136	ARHGAP5	424	484	467	350	439	426	355	523	317	484	670	410	362	425	319	349	299	498	342	402	449	365
s_1137	ARHGAP6	824	844	768	958	1070	974	897	928	794	806	1064	892	905	916	943	1053	1129	903	1052	943	1128	1218
s_1138	ARHGAP6	871	863	877	894	961	815	846	974	824	1027	1022	884	809	950	906	905	875	971	899	916	1049	734
s_1139	ARHGAP6	693	780	765	781	1013	866	833	687	579	795	568	818	687	874	793	901	957	677	791	721	588	707
s_1140	ARHGAP6	1045	1206	1268	1122	991	875	1323	1037	1124	1000	806	1078	1014	967	1100	925	738	1188	1372	1229	1385	1057
s_1141	ARHGDIA	257	257	190	130	91	134	180	220	246	216	75	199	228	178	175	179	253	212	258	147	135	134
s_1142	ARHGDIA	420	316	405	367	247	265	380	352	478	451	299	387	362	320	316	271	345	412	391	368	370	293
s_1143	ARHGDIA	127	179	124	138	130	90	180	214	103	55	38	141	138	137	113	103	47	204	138	85	58	108
s_1144	ARHGDIA	195	175	172	140	211	209	104	166	130	122	159	189	142	86	131	148	63	119	172	154	128	42
s_1145	ARHGDIB	921	912	768	993	1280	964	866	885	758	995	898	812	1054	1152	1082	1253	1229	912	1041	716	1117	959
s_1146	ARHGDIB	715	798	750	764	1206	959	740	887	735	1093	1214	839	779	703	705	899	957	785	863	788	696	714
s_1147	ARHGDIB	876	1009	1232	1510	1244	1556	1208	1141	1154	1545	1295	809	940	913	1042	946	885	1074	1116	894	1244	799
s_1148	ARHGDIB	251	289	181	226	200	102	241	304	306	212	129	331	254	272	321	305	282	283	221	277	320	203
s_1149	ARHGDIG	370	369	290	273	536	269	412	380	397	366	315	408	476	429	354	272	291	515	400	468	547	286
s_1150	ARHGDIG	327	293	360	241	236	123	308	310	387	171	206	395	251	199	178	148	173	257	326	222	283	170
s_1151	ARHGDIG	433	480	432	514	324	461	407	449	518	498	325	496	604	628	484	471	360	552	459	484	688	440
s_1152	ARHGDIG	175	159	127	96	193	103	111	187	143	55	93	150	127	197	242	195	217	162	200	206	216	143
s_1153	RHOH	651	623	630	675	725	690	786	616	760	489	582	754	681	675	797	804	784	658	699	598	772	583
s_1154	RHOH	302	276	382	264	139	208	337	361	281	328	473	365	433	277	332	367	384	353	320	365	379	443
s_1155	RHOH	474	557	603	558	534	558	520	611	460	652	535	533	561	608	683	646	602	585	538	602	711	673
s_1156	RHOH	726	764	716	665	1001	679	876	804	733	970	897	770	654	758	778	719	782	780	834	644	768	632
s_1157	ARL1	850	823	1053	1104	1179	1134	990	853	896	1043	1044	908	981	1068	994	1130	1128	846	1027	882	775	778
s_1158	ARL1	469	587	552	601	725	587	476	626	528	586	593	420	599	417	585	555	541	608	467	616	521	538
s_1159	ARL1	171	167	153	149	209	132	179	131	98	91	134	105	114	142	135	129	95	68	160	151	130	119
s_1160	ARL1	665	650	945	959	1420	1224	931	574	692	1091	1085	612	726	680	567	718	878	808	657	579	674	642
s_1161	PHOX2A	1060	1103	1135	1090	1151	947	1240	1119	1014	1091	1408	862	1086	1165	1448	1319	1438	1193	1349	1321	1379	1130
s_1162	PHOX2A	755	1048	924	924	939	1005	863	876	818	777	703	875	772	923	1058	1254	1887	943	909	915	1341	1265
s_1163	PHOX2A	590	611	610	694	488	666	648	623	491	461	436	579	598	533	625	555	520	586	432	403	547	364
s_1164	PHOX2A	1107	1178	1181	1209	1360	1236	1126	1168	1159	1192	986	990	975	942	944	983	1051	913	1110	1249	1227	983
s_1165	ARL2	187	99	195	107	91	66	170	156	254	105	107	205	176	183	81	117	143	236	188	214	89	109
s_1166	ARL2	98	88	57	40	87	17	34	69	76	35	43	124	35	61	14	0	33	68	98	1	2	1
s_1167	ARL2	223	128	51	31	141	40	168	167	122	94	19	257	123	126	135	59	46	212	95	102	52	16
s_1168	ARL2	613	445	447	376	288	349	410	494	551	423	374	684	442	450	480	425	408	550	553	500	306	350
s_1169	ARL3	115	66	74	67	88	74	125	100	89	165	93	79	103	118	96	153	168	105	155	97	151	131
s_1170	ARL3	112	185	90	119	104	117	91	143	167	79	82	163	99	175	62	62	79	133	88	164	118	77
s_1171	ARL3	168	176	129	165	107	161	145	116	230	134	217	255	226	171	247	271	330	232	149	237	108	294
s_1172	ARL3	241	256	186	168	180	157	191	134	200	289	151	303	232	291	287	274	224	296	258	307	339	275
s_1173	ARNT	227	211	186	271	261	210	212	272	190	196	146	191	168	261	188	221	167	248	319	202	128	150
s_1174	ARNT	123	73	126	80	148	85	92	100	95	92	87	92	82	77	65	50	15	57	102	123	108	74
s_1175	ARNT	221	197	269	180	373	214	281	253	309	321	230	177	372	353	384	393	413	265	318	190	275	287
s_1176	ARNT	197	235	171	147	72	162	211	152	194	163	170	217	243	226	232	251	348	184	257	138	247	115
s_1177	ARNTL	1051	989	1010	957	1116	1100	1048	1009	908	1169	1232	944	851	920	918	883	641	956	914	980	1209	944
s_1178	ARNTL	932	867	1047	833	756	734	973	867	939	921	812	898	814	759	903	1038	867	891	921	965	792	786
s_1179	ARNTL	302	242	235	277	257	342	374	270	307	285	239	290	244	267	213	206	219	305	317	347	403	185
s_1180	ARNTL	218	148	236	218	214	337	216	216	140	259	284	164	166	174	179	148	205	165	180	124	71	116
s_1181	ARR3	407	407	443	425	712	536	424	556	376	773	831	437	390	486	477	500	432	440	339	420	338	349
s_1182	ARR3	1205	1127	1140	941	964	941	1060	1138	1062	1224	1419	978	1119	1375	1149	1162	1025	1203	1334	1168	1509	1192
s_1183	ARR3	550	500	569	779	1103	921	589	496	753	807	801	545	492	426	491	470	455	516	572	547	416	447
s_1184	ARR3	485	463	534	499	527	439	474	413	339	352	330	410	359	392	499	392	374	394	461	570	500	305
s_1185	ARRB1	609	650	455	552	539	614	589	610	564	807	676	587	432	498	571	609	671	585	669	579	627	520
s_1186	ARRB1	276	253	247	256	248	272	229	217	249	238	204	351	268	226	302	284	238	241	130	137	212	142
s_1187	ARRB1	256	217	159	190	180	186	144	209	205	280	143	236	221	216	180	189	172	220	165	104	124	175
s_1188	ARRB1	708	532	604	725	887	649	666	716	781	671	590	696	720	708	763	672	645	740	917	646	760	767
s_1189	ARRB2	253	265	209	206	244	203	259	159	244	217	103	281	192	177	223	252	342	271	180	221	182	169
s_1190	ARRB2	168	155	128	127	178	91	188	154	155	69	219	223	85	146	102	85	83	100	167	110	190	102
s_1191	ARRB2	260	177	242	206	210	148	285	296	245	363	249	311	207	187	202	192	150	255	288	258	228	234
s_1192	ARRB2	281	196	246	204	235	205	241	249	209	224	471	285	230	254	171	153	102	341	232	267	268	237
s_1193	ARSA	249	161	141	139	36	117	222	113	189	174	83	192	241	111	181	172	122	203	203	154	253	151
s_1194	ARSA	1347	1146	1383	1350	1301	1164	1255	1414	1550	1430	1316	1257	1278	1525	1570	1688	2011	1427	1447	1169	1548	1358
s_1195	ARSA	625	483	617	487	521	647	558	652	606	521	518	650	620	539	587	558	462	659	656	596	475	614
s_1196	ARSA	344	310	439	349	328	241	333	282	307	312	254	448	425	409	331	300	250	432	444	297	403	278
s_1197	ARSB	533	515	448	485	418	464	549	487	537	353	637	502	399	463	349	397	509	455	381	400	506	249
s_1198	ARSB	587	583	545	668	950	602	668	604	644	594	475	512	508	455	362	374	417	485	377	402	382	271
s_1199	ARSB	206	278	152	104	136	49	208	206	171	158	169	302	216	110	178	112	202	264	265	240	161	136
s_1200	ARSB	686	414	447	355	661	424	417	420	525	452	611	627	493	402	428	390	332	709	497	564	523	409
s_1201	STS	419	442	538	412	281	324	328	388	380	311	315	374	417	478	476	374	435	332	440	518	411	283
s_1202	STS	967	847	911	835	1038	912	837	965	885	921	1022	936	1015	817	797	717	795	951	659	690	680	582
s_1203	STS	736	870	855	1008	917	1056	769	957	884	1018	691	858	754	880	1028	963	1146	980	1013	900	1057	993
s_1204	STS	44	43	84	124	241	215	42	118	95	113	28	36	24	41	32	5	52	38	9	3	37	9
s_1205	ARSD	815	936	1030	1116	1118	1186	960	829	953	1025	1067	791	802	1202	863	864	826	925	899	1322	1368	1604
s_1206	ARSD	387	273	190	249	216	220	346	446	315	347	225	440	385	306	252	304	318	293	310	301	409	290
s_1207	ARSD	391	349	373	363	311	241	380	381	269	295	312	375	387	460	446	496	411	345	426	423	282	355
s_1208	ARSD	422	422	443	487	831	433	477	535	448	563	345	412	395	612	422	367	379	477	541	482	523	451
s_1209	ARSE	300	362	419	345	258	315	394	366	301	283	356	371	285	298	415	438	397	372	380	275	403	319
s_1210	ARSE	625	599	650	544	626	496	645	543	601	544	511	617	614	579	455	452	571	711	687	591	681	604
s_1211	ARSE	216	170	111	135	155	107	183	180	198	207	177	210	186	250	207	284	263	200	203	298	340	267
s_1212	ARSE	252	369	335	326	646	597	317	330	346	505	595	205	270	210	340	144	143	201	195	235	224	115
s_1213	ARSF	998	1094	1280	1385	1470	1270	1022	1369	1101	1241	1257	1233	1211	1135	1097	1195	1230	976	959	992	784	1089
s_1214	ARSF	709	875	979	932	1224	926	882	967	819	983	1146	597	727	996	1051	1103	1397	765	892	1219	1229	1369
s_1215	ARSF	773	859	802	765	643	792	861	900	717	758	711	856	872	819	1127	1075	1163	1036	1134	1056	1111	786
s_1216	ARSF	694	650	856	615	987	612	724	661	544	475	442	608	552	607	576	607	541	575	925	719	487	703
s_1217	ART1	369	440	327	278	252	298	309	319	379	315	185	341	431	410	449	378	411	350	451	317	442	315
s_1218	ART1	291	335	344	353	570	472	400	352	291	427	372	213	268	261	217	176	242	229	172	163	139	129
s_1219	ART1	242	186	250	183	172	164	189	208	222	168	190	202	175	135	190	139	69	272	113	131	187	171
s_1220	ART1	2	4	6	0	0	0	0	4	5	0	0	4	0	0	0	0	0	0	0	0	0	0
s_1221	ART3	221	151	184	231	263	320	217	227	253	209	171	156	198	169	230	186	130	229	243	236	244	134
s_1222	ART3	279	337	286	220	300	259	277	213	339	365	323	248	240	257	310	301	366	249	248	199	233	220
s_1223	ART3	478	468	554	384	455	383	545	469	427	483	542	592	522	525	543	575	494	520	625	485	495	396
s_1224	ART3	438	512	573	500	527	473	483	487	462	621	314	467	358	384	621	654	618	562	505	576	701	499
s_1225	ART4	487	419	469	479	475	450	417	427	566	436	520	337	434	536	460	758	744	553	664	576	789	561
s_1226	ART4	252	259	162	199	323	171	224	197	161	241	419	199	219	200	379	432	592	215	256	211	331	358
s_1227	ART4	189	230	221	187	159	128	229	151	198	82	171	268	133	156	155	148	104	211	191	313	219	205
s_1228	ART4	315	317	312	442	463	564	385	369	370	495	404	359	255	196	237	256	231	270	284	269	157	173
s_1229	ARVCF	658	628	683	571	706	555	669	570	646	655	641	622	537	482	597	546	455	670	559	594	564	482
s_1230	ARVCF	767	966	814	999	1127	1272	991	806	748	861	1131	758	681	719	860	917	890	990	714	1025	768	905
s_1231	ARVCF	325	372	311	350	540	282	308	420	322	421	313	360	322	438	411	353	657	386	316	460	434	428
s_1232	ARVCF	410	335	363	382	562	369	444	401	520	394	213	396	347	487	483	554	846	338	433	448	522	626
s_1233	ASAH1	248	278	298	332	370	307	323	267	281	313	309	333	256	321	219	242	361	293	278	311	282	243
s_1234	ASAH1	498	402	584	505	505	569	399	431	518	455	421	464	396	450	435	353	429	380	312	273	295	211
s_1235	ASAH1	334	343	347	314	336	327	433	448	309	404	375	311	299	392	374	613	560	435	321	339	428	337
s_1236	ASAH1	441	362	322	392	391	291	395	274	516	465	422	424	385	360	327	327	215	416	341	305	320	256
s_1237	ASCL1	593	617	720	562	693	613	671	568	626	717	1000	611	696	596	657	669	692	522	601	533	472	624
s_1238	ASCL1	1110	1051	972	1022	1303	810	1229	1025	985	938	805	1242	1228	1266	1367	1545	1902	1208	1094	1491	1545	1220
s_1239	ASCL1	249	272	295	219	237	286	317	343	284	279	279	226	254	406	319	362	470	333	199	215	123	208
s_1240	ASCL1	203	200	290	219	94	233	193	243	182	304	237	234	263	291	319	433	473	340	348	376	308	374
s_1241	ASCL2	288	214	226	293	286	336	257	220	302	413	232	252	185	161	248	212	315	238	174	193	191	168
s_1242	ASCL2	582	532	519	430	328	418	524	498	433	520	504	500	373	480	362	485	459	463	429	336	343	334
s_1243	ASCL2	663	649	816	591	458	597	586	956	529	738	858	699	969	747	798	912	1177	842	966	826	1043	733
s_1244	ASCL2	414	465	456	569	792	554	334	344	477	511	405	364	480	370	434	420	223	326	348	433	359	350
s_1245	ASGR1	942	877	859	614	625	624	852	732	651	757	607	995	872	896	801	810	786	926	595	659	776	529
s_1246	ASGR1	925	768	849	748	846	933	959	899	625	971	853	872	828	751	945	863	741	1043	1016	800	929	590
s_1247	ASGR1	1142	1208	1164	1274	1293	1329	1201	1194	1286	1316	1404	1013	1247	1189	1502	1963	2666	1174	1155	1321	1517	1675
s_1248	ASGR1	653	544	576	524	431	494	646	515	436	477	343	710	620	524	503	480	368	596	571	636	373	348
s_1249	ASGR2	266	233	161	203	130	120	256	181	299	212	264	304	307	191	389	289	322	286	335	224	227	204
s_1250	ASGR2	651	524	465	421	408	414	425	424	560	391	503	520	506	384	458	474	346	547	452	515	440	361
s_1251	ASGR2	147	110	105	178	197	112	154	250	175	120	118	198	116	189	163	158	137	151	244	74	133	110
s_1252	ASGR2	330	457	456	347	502	360	280	284	361	331	369	337	350	360	274	311	360	336	359	317	412	320
s_1253	ASIP	209	259	237	220	285	324	203	206	163	278	257	175	242	119	226	200	167	196	176	144	152	130
s_1254	ASIP	465	338	423	366	407	363	464	415	339	304	414	380	302	439	392	460	321	432	532	385	367	528
s_1255	ASIP	22	23	33	42	94	44	30	13	84	81	13	16	27	8	25	30	116	50	38	53	32	21
s_1256	ASIP	303	318	405	352	261	242	319	354	334	228	325	278	266	334	237	354	278	344	342	323	321	340
s_1257	ASL	511	450	500	517	555	451	518	479	489	409	347	424	461	294	397	371	368	436	397	496	308	451
s_1258	ASL	171	147	110	87	61	36	100	105	121	125	176	198	110	126	108	104	78	169	186	171	68	163
s_1259	ASL	278	209	223	288	384	201	242	321	232	278	170	221	222	270	323	464	593	227	253	305	300	345
s_1260	ASL	202	148	145	150	188	146	149	122	159	105	46	156	146	112	100	93	28	158	158	102	68	38
s_1261	ASMT	761	836	1006	735	984	755	876	820	772	776	690	721	693	653	937	850	787	662	763	797	571	642
s_1262	ASMT	409	444	556	431	747	452	541	509	510	537	659	547	409	471	586	553	515	415	463	396	562	239
s_1263	ASMT	399	365	423	467	532	365	501	530	512	451	397	440	449	368	328	474	492	420	419	445	337	382
s_1264	ASMT	559	517	690	618	598	668	558	555	655	706	904	439	437	454	453	604	463	514	631	673	518	510
s_1265	ASNA1	398	318	346	319	228	237	439	251	326	314	336	428	291	265	498	555	605	295	286	251	355	180
s_1266	ASNA1	450	423	371	283	315	225	384	335	571	237	202	634	367	366	313	210	114	524	306	283	346	202
s_1267	ASNA1	442	392	244	224	239	180	361	290	329	167	422	413	457	436	399	557	1033	365	307	447	753	805
s_1268	ASNA1	1255	1101	1036	814	1027	893	1224	1277	1337	982	667	1238	1042	1050	1024	944	1144	1058	982	936	990	587
s_1269	ASNS	637	631	567	500	642	512	678	538	547	649	365	575	669	632	600	552	431	707	764	665	612	308
s_1270	ASNS	204	190	146	178	204	198	207	172	118	175	182	204	188	175	121	83	110	226	116	167	97	120
s_1271	ASNS	315	183	227	164	233	182	249	227	213	153	134	286	271	136	116	121	64	200	184	121	65	113
s_1272	ASNS	556	426	608	541	435	544	580	486	565	600	357	513	445	452	419	353	228	527	535	245	324	408
s_1273	ASPA	502	391	301	241	249	217	365	331	291	222	292	528	548	475	541	455	456	457	539	486	467	364
s_1274	ASPA	546	510	400	449	423	416	517	493	569	536	618	369	397	411	472	371	393	445	400	572	412	248
s_1275	ASPA	255	330	356	263	432	337	274	339	275	284	662	234	277	197	220	287	198	272	214	176	251	170
s_1276	ASPA	508	441	298	459	395	527	503	569	447	496	654	515	558	440	568	657	536	486	503	462	416	281
s_1277	ASPH	670	717	604	543	591	516	610	531	625	444	613	634	641	624	644	746	795	590	533	578	518	520
s_1278	ASPH	645	647	605	670	766	642	590	528	745	852	688	640	570	546	645	588	497	574	552	628	711	706
s_1279	ASPH	582	477	613	650	801	590	455	562	519	717	394	518	625	699	568	518	738	542	412	500	349	366
s_1280	ASPH	231	111	216	178	118	146	157	225	273	217	193	261	213	222	127	160	126	247	143	151	91	145
s_1281	ASS1	395	273	201	179	229	102	330	218	289	236	276	353	296	228	222	182	258	352	397	241	322	184
s_1282	ASS1	484	432	293	317	294	286	486	282	473	293	138	434	413	294	401	326	362	460	446	292	271	177
s_1283	ASS1	273	176	168	139	117	187	267	207	133	164	110	220	207	159	167	170	113	257	216	241	141	112
s_1284	ASS1	491	402	444	348	333	320	477	439	376	354	332	470	657	393	450	338	411	502	450	626	536	322
s_1285	ASTN1	509	500	487	345	356	334	363	408	428	383	304	533	319	546	553	538	448	502	436	430	442	304
s_1286	ASTN1	502	395	480	446	485	691	456	547	480	445	336	483	604	565	770	1037	1006	589	688	719	632	932
s_1287	ASTN1	948	927	958	871	1110	841	865	911	958	876	729	897	937	1017	1229	1221	1311	984	975	1111	1187	936
s_1288	ASTN1	123	94	107	132	80	39	189	200	146	112	133	177	164	197	154	141	129	212	110	132	164	83
s_1289	SERPINC1	508	447	562	792	616	503	600	556	559	616	610	594	509	692	475	510	558	595	623	751	559	477
s_1290	SERPINC1	362	297	307	332	444	554	360	470	317	626	582	384	371	329	375	460	383	333	350	420	345	274
s_1291	SERPINC1	231	129	127	138	155	128	140	196	114	199	38	185	215	217	155	211	181	177	149	124	66	196
s_1292	SERPINC1	271	276	243	300	315	194	321	304	227	237	322	233	372	275	273	327	313	398	384	368	341	251
s_1293	ZFHX3	252	265	197	220	240	166	233	184	150	260	48	241	315	218	211	204	168	281	239	261	152	157
s_1294	ZFHX3	156	181	253	153	99	163	200	237	189	132	177	177	186	171	303	478	414	216	276	275	442	265
s_1295	ZFHX3	72	110	48	49	14	34	27	48	116	22	131	111	66	61	41	33	28	95	90	89	106	66
s_1296	ZFHX3	261	214	227	335	441	346	249	275	214	270	360	286	306	286	614	564	922	361	365	387	556	640
s_1297	ATF1	358	302	273	391	420	357	325	354	374	265	188	323	319	384	374	350	287	323	378	301	243	270
s_1298	ATF1	439	508	510	469	534	510	472	415	526	611	400	414	431	417	423	436	268	486	560	405	465	497
s_1299	ATF1	186	169	197	149	122	120	163	164	146	172	110	218	261	252	396	304	259	295	273	297	210	300
s_1300	ATF1	109	85	67	87	132	49	96	107	120	68	56	127	89	89	106	108	125	103	80	129	63	35
s_1301	ATF3	215	218	173	241	160	244	186	127	130	174	107	262	176	202	213	351	540	272	193	173	285	219
s_1302	ATF3	553	460	389	407	389	316	434	430	516	299	447	485	559	574	641	762	705	573	593	663	831	818
s_1303	ATF3	182	201	165	131	160	176	180	151	190	413	405	166	202	232	254	198	167	214	233	133	274	138
s_1304	ATF3	678	654	571	648	501	555	571	545	672	625	526	729	541	603	513	355	394	570	585	488	473	336
s_1305	ATF4	363	306	273	244	159	190	312	253	271	332	235	378	437	471	337	388	368	434	318	270	284	358
s_1306	ATF4	162	142	127	96	114	244	184	112	151	131	37	131	252	126	162	256	186	153	174	123	129	103
s_1307	ATF4	268	269	295	285	310	219	252	361	312	207	161	235	252	279	179	185	66	344	400	267	343	248
s_1308	ATF4	12	14	0	0	0	0	6	3	7	0	0	37	27	60	23	35	32	23	13	34	37	8
s_1309	ATIC	395	453	385	408	322	335	519	420	662	400	401	388	407	461	538	494	563	512	423	366	365	292
s_1310	ATIC	145	103	97	131	173	98	151	247	153	146	26	170	203	184	123	145	198	129	158	143	83	106
s_1311	ATIC	73	71	56	37	144	11	89	54	97	69	66	143	32	130	75	82	40	109	81	98	25	76
s_1312	ATIC	115	142	79	86	64	65	63	42	85	87	131	147	144	122	69	44	48	155	143	149	62	74
s_1313	ATM	1038	1022	1142	1238	1359	1219	1196	1204	1219	1184	1158	853	928	849	995	1157	1235	982	1131	1155	1045	1056
s_1314	ATM	265	357	328	322	352	325	348	317	280	336	236	218	220	268	239	178	308	268	405	303	180	203
s_1315	ATM	821	783	809	719	971	712	969	898	861	796	1191	623	887	903	936	1115	1090	813	901	944	947	919
s_1316	ATM	1076	991	1119	1071	1191	963	1177	1181	1307	1205	1249	1093	931	1155	1117	1341	1169	1255	1275	1406	1359	1042
s_1317	RERE	299	258	296	237	212	307	301	263	287	362	231	344	325	300	321	367	311	367	216	262	290	221
s_1318	RERE	461	355	335	485	510	468	351	480	445	456	423	338	295	189	257	258	246	344	317	258	220	135
s_1319	RERE	211	207	299	299	401	397	256	263	214	467	409	195	201	199	234	202	176	284	280	279	308	290
s_1320	RERE	180	222	174	147	117	113	112	189	102	179	283	202	219	342	312	290	353	193	258	255	229	305
s_1321	ATOH1	674	814	744	770	921	991	716	708	756	652	905	626	827	765	767	870	860	654	771	830	779	941
s_1322	ATOH1	629	799	647	629	946	758	632	688	696	683	801	618	459	547	618	761	569	604	652	588	703	616
s_1323	ATOH1	233	242	319	360	362	262	306	393	293	488	378	210	213	287	200	380	744	287	369	455	476	631
s_1324	ATOH1	400	396	390	290	381	190	428	405	459	309	309	356	318	307	398	358	438	374	277	336	279	296
s_1325	ATOX1	744	814	966	910	1092	1236	849	1013	729	899	1224	738	841	910	751	848	1129	847	899	690	917	630
s_1326	ATOX1	319	377	383	594	699	653	335	308	460	462	495	363	227	416	394	562	347	307	491	382	373	281
s_1327	ATOX1	0	0	0	0	0	0	0	0	0	0	0	0	0	2	0	1	0	0	3	0	1	1
s_1328	ATOX1	402	475	455	396	497	282	409	526	443	662	684	381	394	301	314	365	294	458	228	297	226	214
s_1329	ATP1A1	1050	984	937	739	832	802	906	834	944	758	603	905	975	954	908	925	999	1112	1133	920	847	663
s_1330	ATP1A1	387	158	124	77	102	70	221	155	256	44	68	295	184	190	108	125	68	238	174	116	238	126
s_1331	ATP1A1	79	74	48	62	40	30	93	63	97	35	55	63	77	11	26	23	3	67	37	45	91	14
s_1332	ATP1A1	309	160	145	56	28	19	151	176	183	94	138	279	198	86	64	82	41	171	103	115	93	61
s_1333	ATP1A2	625	517	390	370	562	209	568	503	644	518	506	562	596	669	605	661	906	667	618	587	703	731
s_1334	ATP1A2	1002	908	764	895	956	749	972	966	1019	855	752	913	990	1160	1043	1072	1005	1075	928	863	895	958
s_1335	ATP1A2	420	419	527	488	497	596	490	513	489	410	278	420	439	295	306	331	324	450	366	348	237	315
s_1336	ATP1A2	514	459	385	348	372	393	359	400	560	481	421	444	412	381	417	371	401	545	499	476	428	489
s_1337	ATP1A3	270	225	195	228	237	205	272	169	234	227	312	265	288	170	221	212	55	292	152	310	253	267
s_1338	ATP1A3	202	189	299	551	968	1000	238	230	222	341	417	207	148	129	205	220	196	215	183	174	192	138
s_1339	ATP1A3	379	275	337	255	315	248	343	400	362	324	180	431	495	324	384	296	325	393	328	328	290	225
s_1340	ATP1A3	444	398	334	379	375	282	389	412	413	363	370	472	389	417	354	339	377	392	332	337	484	323
s_1341	ATP12A	935	1031	1186	1076	1169	1033	979	1156	1047	1269	1134	1052	1113	927	1144	1212	1187	1179	970	1001	1116	1021
s_1342	ATP12A	897	813	859	1072	1252	1008	851	904	830	942	952	779	841	871	795	779	860	943	875	892	838	857
s_1343	ATP12A	908	923	1009	951	1069	1045	858	991	867	834	729	845	847	920	976	818	633	929	656	750	784	741
s_1344	ATP12A	830	868	852	1013	1039	900	942	991	808	900	1005	839	851	823	950	1064	1222	1028	928	915	1075	1140
s_1345	ATP1A4	491	318	319	334	339	251	399	320	396	359	246	412	378	583	432	445	315	523	494	361	285	446
s_1346	ATP1A4	832	876	1052	1081	1332	1201	904	775	1011	817	915	785	889	1125	1278	1498	1345	981	828	969	833	949
s_1347	ATP1A4	768	818	819	809	855	707	824	830	853	1149	1147	942	835	817	859	802	662	907	674	925	927	756
s_1348	ATP1A4	714	655	555	418	577	333	698	465	653	565	500	689	584	726	510	585	407	645	633	589	556	499
s_1349	ATP1B1	687	863	862	820	712	648	883	792	839	939	1068	816	905	1017	1026	1083	1281	792	1038	822	1147	841
s_1350	ATP1B1	826	1052	1002	1091	957	974	1015	1182	984	1243	1158	1037	1008	1078	1047	1068	1067	1012	766	1026	1204	905
s_1351	ATP1B1	795	872	815	1043	1006	760	1068	934	790	939	967	975	888	982	899	832	970	904	1177	894	843	782
s_1352	ATP1B1	671	684	692	623	447	551	725	534	862	605	692	807	828	800	1107	1247	1563	812	1018	1001	1253	1319
s_1353	ATP1B2	686	596	394	429	346	230	426	473	582	477	644	584	597	674	483	562	491	472	509	466	558	373
s_1354	ATP1B2	1073	797	855	695	909	640	835	931	861	978	449	1011	861	1023	1065	956	1004	1027	1119	1095	959	922
s_1355	ATP1B2	849	854	868	943	987	1003	824	1012	853	904	582	808	623	791	774	701	597	786	626	686	621	548
s_1356	ATP1B2	166	148	126	113	6	63	78	97	147	147	40	116	143	123	123	107	67	157	203	105	85	96
s_1357	ATP1B3	665	708	609	584	505	507	662	507	697	694	529	651	768	829	568	707	527	636	603	834	623	523
s_1358	ATP1B3	107	155	160	106	111	120	78	122	112	140	119	142	93	110	87	78	48	108	67	50	91	141
s_1359	ATP1B3	507	332	358	388	295	276	513	254	524	362	197	564	339	407	310	318	244	417	408	369	295	342
s_1360	ATP1B3	244	236	352	248	197	176	156	169	236	179	262	215	131	148	228	202	252	190	184	120	172	168
s_1361	FXYD2	397	443	465	491	510	396	503	317	386	401	478	486	476	464	566	666	622	517	551	634	759	583
s_1362	FXYD2	433	422	640	530	520	546	398	406	454	521	636	421	442	512	618	466	532	429	459	529	618	403
s_1363	FXYD2	633	671	436	543	504	554	636	674	576	647	610	565	585	644	580	592	651	622	634	673	481	568
s_1364	FXYD2	1385	1496	1759	1607	1722	1891	1508	1639	1427	1524	1322	1427	1558	1572	1571	1955	1773	1803	1517	1614	1807	1974
s_1365	ATP2A1	566	640	590	634	510	625	656	562	691	465	321	695	647	752	671	819	741	733	649	626	694	677
s_1366	ATP2A1	397	341	446	353	429	352	371	295	347	297	422	494	584	355	448	526	399	402	320	453	547	448
s_1367	ATP2A1	307	284	345	383	384	336	285	357	323	237	216	254	323	223	373	461	352	338	342	377	361	392
s_1368	ATP2A1	237	179	208	107	176	131	131	198	215	141	129	302	282	294	228	274	294	221	277	169	253	206
s_1369	ATP2A2	128	119	67	57	79	32	102	153	52	50	69	175	138	49	65	61	19	108	33	66	129	62
s_1370	ATP2A2	336	241	193	140	148	130	180	283	265	152	161	315	191	180	69	56	141	239	222	82	120	91
s_1371	ATP2A2	81	31	40	18	41	72	102	39	63	42	58	120	117	84	53	38	38	64	42	73	34	38
s_1372	ATP2A2	67	27	11	12	1	12	59	16	8	16	86	60	16	8	3	2	21	40	12	39	11	0
s_1373	ATP2A3	252	259	154	115	74	82	204	230	197	125	56	200	246	194	287	243	206	151	221	179	146	107
s_1374	ATP2A3	56	143	109	77	87	80	114	111	59	117	114	52	35	21	13	16	26	32	35	51	27	44
s_1375	ATP2A3	277	216	212	247	261	204	267	204	313	244	244	302	253	321	267	426	388	291	318	249	235	342
s_1376	ATP2A3	169	141	148	203	103	134	183	260	242	118	166	189	212	172	206	168	116	216	244	154	145	169
s_1377	ATP2B1	737	551	408	308	204	288	456	599	592	279	336	721	662	780	605	615	604	786	770	670	659	573
s_1378	ATP2B1	492	506	584	547	653	579	525	596	572	584	430	440	431	532	422	401	271	506	521	405	383	218
s_1379	ATP2B1	209	207	264	214	254	265	317	205	259	149	193	292	289	305	256	313	409	374	214	285	256	228
s_1380	ATP2B1	494	496	413	332	349	362	363	555	584	560	519	471	464	340	366	301	400	473	377	393	302	329
s_1381	ATP2B2	512	378	268	320	191	195	278	321	461	248	262	576	346	407	340	294	416	447	401	299	273	232
s_1382	ATP2B2	381	456	438	447	561	711	419	529	398	542	506	403	597	671	850	1100	1218	501	630	625	784	794
s_1383	ATP2B2	110	157	157	90	81	48	119	185	172	161	244	177	136	95	78	69	67	114	130	104	199	59
s_1384	ATP2B2	565	597	701	784	612	566	663	558	626	642	672	593	593	704	838	969	864	822	695	876	757	873
s_1385	ATP2B3	220	142	229	204	190	191	170	241	160	186	117	262	269	208	178	207	116	231	181	192	243	203
s_1386	ATP2B3	318	305	251	330	337	251	239	323	343	474	457	242	334	346	281	427	266	308	416	226	157	205
s_1387	ATP2B3	94	52	70	98	78	109	91	49	50	53	2	84	84	82	53	79	67	101	46	49	85	10
s_1388	ATP2B3	353	322	423	401	724	840	323	382	385	482	200	297	259	350	256	276	319	235	253	206	148	154
s_1389	ATP2B4	343	292	340	500	654	594	306	370	296	420	553	229	247	218	283	333	267	304	244	347	339	316
s_1390	ATP2B4	468	485	487	515	259	398	363	475	397	476	360	369	402	364	274	297	345	359	330	361	356	385
s_1391	ATP2B4	807	745	729	677	501	622	835	818	714	805	839	762	821	699	737	978	717	939	612	937	769	825
s_1392	ATP2B4	490	451	510	433	584	386	521	468	558	536	310	547	490	555	534	460	462	540	527	458	471	384
s_1393	ATP4A	310	238	221	175	272	232	317	297	221	294	493	390	270	178	207	181	166	347	212	128	145	163
s_1394	ATP4A	445	390	399	484	628	592	356	450	422	491	564	480	452	436	334	435	473	448	467	525	461	424
s_1395	ATP4A	1167	1106	1234	1227	1239	1288	1193	1175	1391	1207	1296	1088	1087	1166	1125	1241	1405	1136	1077	1059	1282	928
s_1396	ATP4A	831	615	657	502	378	430	626	721	666	528	282	844	666	565	506	612	574	859	718	536	368	381
s_1397	ATP4B	436	429	541	469	341	354	392	570	455	605	316	379	441	457	423	374	297	512	368	437	268	383
s_1398	ATP4B	516	639	717	568	670	547	591	589	571	488	578	465	459	596	694	546	502	495	489	495	499	362
s_1399	ATP4B	587	724	704	679	903	741	722	753	591	782	600	606	645	466	566	672	694	594	625	814	818	678
s_1400	ATP4B	384	483	323	438	559	397	389	407	425	431	299	457	385	375	376	343	414	448	390	232	371	395
s_1401	ATP5A1	484	436	268	218	151	149	352	431	396	262	196	417	486	382	305	222	186	346	266	276	177	182
s_1402	ATP5A1	217	156	111	75	61	39	137	105	165	137	15	222	215	178	98	63	49	120	79	90	28	163
s_1403	ATP5A1	392	290	199	200	191	169	281	282	223	179	186	343	330	229	268	166	100	212	204	165	190	205
s_1404	ATP5A1	342	362	257	128	250	182	316	234	288	245	244	422	325	303	272	329	224	329	180	141	214	248
s_1405	ALDH7A1	219	163	265	198	241	246	200	264	276	231	216	269	271	259	158	189	182	272	101	224	210	151
s_1406	ALDH7A1	393	398	418	325	365	365	414	394	378	395	348	415	386	523	604	928	785	363	370	455	489	546
s_1407	ALDH7A1	448	383	462	424	334	375	430	492	367	349	326	526	436	441	398	473	465	407	368	494	358	328
s_1408	ALDH7A1	151	190	200	159	85	137	176	186	255	160	291	136	189	167	128	175	110	146	146	177	121	94
s_1409	ATP5B	709	646	618	423	421	304	637	548	746	529	298	799	798	720	464	478	407	680	729	545	448	510
s_1410	ATP5B	135	73	107	133	144	156	183	143	134	162	165	165	163	151	149	164	119	200	132	228	207	165
s_1411	ATP5B	26	7	35	21	4	18	12	23	23	24	46	24	23	38	24	16	25	23	6	16	0	5
s_1412	ATP5B	357	249	194	169	209	88	347	138	232	219	85	370	233	208	113	115	52	282	171	140	88	111
s_1413	ATP5C1	502	415	540	450	496	524	596	388	480	373	412	558	590	461	463	495	432	559	524	544	377	276
s_1414	ATP5C1	157	93	43	62	97	87	133	118	122	233	141	152	153	149	244	163	155	168	111	98	149	113
s_1415	ATP5C1	274	230	280	262	139	155	230	239	308	230	323	354	351	222	114	168	120	255	244	157	130	104
s_1416	ATP5C1	154	106	116	89	78	109	189	125	174	63	100	149	184	183	193	296	352	191	206	258	410	481
s_1417	ATP5D	509	541	334	294	316	233	526	496	591	329	234	549	369	343	254	285	104	427	291	353	198	202
s_1418	ATP5D	466	329	341	363	198	214	379	357	456	292	270	439	372	430	443	442	216	462	503	306	318	267
s_1419	ATP5D	992	825	747	578	283	467	749	855	918	579	455	889	729	670	495	456	330	919	563	574	445	446
s_1420	ATP5D	766	634	496	447	423	297	633	422	680	396	380	677	479	503	463	437	263	545	538	383	204	326
s_1421	ATP5E	261	279	259	213	206	129	223	267	285	230	180	370	233	276	259	247	201	240	175	310	252	248
s_1422	ATP5E	576	347	412	340	347	178	516	359	521	285	238	599	608	491	592	502	465	559	347	413	593	472
s_1423	ATP5E	325	209	151	166	319	103	233	190	181	123	170	351	276	206	113	148	75	201	122	167	59	56
s_1424	ATP5E	818	728	715	730	657	558	779	807	920	599	643	775	761	573	672	505	510	970	763	557	783	632
s_1425	ATP5F1	415	414	502	419	423	376	391	321	454	337	240	351	269	403	416	391	296	310	413	408	357	324
s_1426	ATP5F1	204	234	171	218	392	157	221	267	161	159	171	190	163	124	174	243	166	179	311	158	170	130
s_1427	ATP5F1	164	173	158	170	247	223	258	108	116	119	97	110	131	254	144	164	188	156	171	265	134	169
s_1428	ATP5F1	484	344	199	241	154	148	362	269	407	165	295	392	273	197	194	198	73	327	294	275	304	160
s_1429	ATP5G1	71	18	47	7	3	9	17	5	60	25	35	64	51	17	11	48	8	26	16	11	30	14
s_1430	ATP5G1	158	105	241	134	53	141	207	265	146	194	201	153	111	132	180	216	158	231	233	264	172	227
s_1431	ATP5G1	258	190	165	121	165	139	168	207	253	206	53	209	193	159	173	160	175	167	107	96	155	57
s_1432	ATP5G1	220	189	133	168	86	118	216	121	170	85	176	292	208	235	242	188	212	234	151	202	148	195
s_1433	ATP5G2	411	445	426	334	434	304	400	293	395	431	207	461	400	346	366	370	315	383	310	334	334	278
s_1434	ATP5G2	392	262	209	133	116	78	308	164	244	167	68	471	372	297	192	219	174	366	329	239	118	176
s_1435	ATP5G2	360	415	298	337	444	448	339	344	408	340	343	394	417	454	476	619	691	351	245	422	409	378
s_1436	ATP5G2	372	332	277	163	200	190	391	314	325	345	250	446	420	409	472	500	327	317	385	275	230	275
s_1437	ATP5G3	425	414	418	377	485	316	429	474	422	330	533	437	466	398	360	360	229	453	338	503	402	303
s_1438	ATP5G3	407	436	526	494	444	424	375	523	577	505	585	398	362	439	388	337	353	393	329	375	320	408
s_1439	ATP5G3	237	267	291	242	255	268	263	273	269	355	695	293	314	359	255	309	182	349	343	331	264	195
s_1440	ATP5G3	125	213	193	200	130	89	133	172	203	193	157	150	130	104	124	167	75	139	211	133	129	156
s_1441	ATP5I	91	81	98	58	72	58	44	52	40	91	188	85	143	41	23	60	3	70	64	42	29	36
s_1442	ATP5I	139	144	100	43	24	59	50	140	100	39	3	173	61	88	53	58	43	133	135	87	64	81
s_1443	ATP5I	1009	898	720	675	621	693	847	797	880	781	825	1044	732	682	738	929	674	1027	797	726	740	530
s_1444	ATP5I	931	875	571	536	408	437	713	802	705	408	208	969	786	672	544	445	273	815	600	537	513	347
s_1445	ATP5J	320	278	336	320	263	177	275	380	268	366	399	268	212	174	241	245	166	153	261	273	206	236
s_1446	ATP5J	394	396	285	282	291	195	316	407	410	396	289	473	378	313	301	299	242	347	363	245	365	288
s_1447	ATP5J	147	185	189	178	235	213	197	180	257	183	111	174	99	125	121	173	130	183	272	133	111	132
s_1448	ATP5J	374	288	330	309	319	260	318	418	350	313	54	353	420	295	312	238	328	266	284	319	305	294
s_1449	ATP6V1A	718	471	342	283	439	287	489	446	422	273	304	671	538	537	415	310	381	507	546	409	449	459
s_1450	ATP6V1A	82	67	70	57	72	24	85	83	120	115	59	124	248	62	131	101	124	137	154	84	188	124
s_1451	ATP6V1A	589	333	254	266	175	230	412	267	288	177	86	669	424	337	264	284	291	429	391	291	226	267
s_1452	ATP6V1A	255	105	107	88	12	15	170	167	165	111	47	245	146	152	93	78	75	161	104	145	116	113
s_1453	ATP6V1B1	419	297	347	407	395	348	454	360	433	315	336	504	432	460	468	562	656	376	364	410	378	387
s_1454	ATP6V1B1	356	471	426	418	336	429	375	423	396	430	537	480	475	439	302	434	364	325	349	401	315	247
s_1455	ATP6V1B1	250	268	331	250	315	283	213	197	253	337	241	210	183	189	200	292	250	256	216	222	217	219
s_1456	ATP6V1B1	307	312	253	286	318	233	320	364	256	202	233	311	313	387	222	161	256	299	356	241	319	286
s_1457	ATP6V1B2	258	136	133	98	48	86	209	164	150	99	121	270	229	129	115	107	61	216	114	169	145	79
s_1458	ATP6V1B2	132	105	42	8	13	24	42	40	59	48	35	118	60	59	22	33	17	86	41	49	56	7
s_1459	ATP6V1B2	218	87	115	100	52	39	140	104	133	107	6	257	136	97	62	70	42	137	74	53	26	63
s_1460	ATP6V1B2	138	71	43	45	29	46	121	63	79	20	6	150	145	62	43	44	36	107	88	64	34	20
s_1461	ATP6V0C	713	403	236	171	155	141	403	256	366	188	112	686	542	292	165	203	201	501	275	169	209	117
s_1462	ATP6V0C	278	209	172	173	60	142	175	294	178	184	152	280	226	231	143	106	97	220	200	182	170	121
s_1463	ATP6V0C	540	295	321	302	447	178	341	228	376	229	167	616	376	166	156	79	82	456	265	157	182	93
s_1464	ATP6V0C	1080	692	551	519	703	569	833	721	946	749	537	990	806	710	736	514	488	790	764	621	554	331
s_1465	ATP6V1C1	253	168	108	114	66	83	250	150	211	137	208	252	222	173	66	92	52	162	221	103	41	97
s_1466	ATP6V1C1	201	87	155	86	110	103	123	124	175	62	29	150	98	136	99	131	84	88	75	94	165	59
s_1467	ATP6V1C1	511	357	305	234	172	219	338	308	386	188	226	529	306	330	347	250	325	396	280	274	240	203
s_1468	ATP6V1C1	245	200	146	187	154	132	202	216	241	194	78	308	223	212	202	174	249	291	298	217	111	137
s_1469	ATP6V1E1	118	83	86	90	45	48	79	94	103	130	64	140	120	217	136	151	125	151	159	139	204	117
s_1470	ATP6V1E1	117	128	104	90	63	106	91	133	128	92	85	138	138	84	63	105	46	119	110	98	114	68
s_1471	ATP6V1E1	183	120	86	90	32	40	118	48	111	62	18	205	124	83	41	23	66	141	121	77	73	76
s_1472	ATP6V1E1	488	448	391	376	264	243	485	330	462	341	378	443	412	392	321	279	380	447	477	281	350	282
s_1473	ATP6V0B	342	389	254	334	339	206	340	383	429	339	268	324	351	144	194	200	85	319	188	272	150	211
s_1474	ATP6V0B	240	98	89	82	136	37	166	72	93	55	138	271	176	130	86	48	18	170	150	101	62	15
s_1475	ATP6V0B	349	216	137	55	33	78	234	145	157	106	93	406	201	181	118	101	184	176	154	182	155	77
s_1476	ATP6V0B	464	343	331	312	139	162	402	275	322	211	269	520	382	425	309	168	284	371	352	277	228	239
s_1477	ATP6V1G2	558	402	522	605	502	457	532	641	580	425	544	569	504	629	510	527	331	609	816	593	796	553
s_1478	ATP6V1G2	757	852	826	854	1359	1046	888	757	835	1021	932	744	853	968	770	917	1003	821	704	832	612	670
s_1479	ATP6V1G2	697	759	689	715	671	598	736	754	692	831	619	706	599	634	487	559	463	767	573	597	578	530
s_1480	ATP6V1G2	568	588	450	602	685	502	580	605	618	559	685	647	706	640	614	740	747	655	654	667	781	608
s_1481	ATP6V0A1	648	649	447	339	497	367	457	440	446	303	395	594	578	471	387	343	350	588	516	325	214	270
s_1482	ATP6V0A1	940	815	772	587	678	609	764	756	858	871	708	1059	890	671	671	660	629	935	729	756	742	492
s_1483	ATP6V0A1	262	200	308	259	314	237	228	147	246	221	288	263	307	231	287	226	207	235	219	197	297	228
s_1484	ATP6V0A1	54	28	59	33	0	26	44	9	12	40	4	44	46	13	22	32	20	29	15	9	23	7
s_1485	ATP6AP1	228	140	233	98	112	87	123	109	235	88	8	204	144	78	46	33	28	89	48	107	38	51
s_1486	ATP6AP1	44	38	53	26	27	10	67	24	11	36	85	90	45	24	3	13	0	44	44	21	55	12
s_1487	ATP6AP1	319	203	161	172	193	110	191	221	169	101	154	336	189	171	109	107	82	248	153	92	105	130
s_1488	ATP6AP1	414	221	241	215	141	143	461	342	347	148	109	496	361	316	294	269	281	341	357	176	215	112
s_1489	ATP7A	346	326	305	341	442	239	288	282	342	460	283	352	338	231	326	291	293	396	462	418	364	348
s_1490	ATP7A	211	262	193	115	90	120	232	234	206	180	151	135	265	194	187	241	206	216	217	204	288	206
s_1491	ATP7A	647	692	652	602	655	375	502	609	642	593	625	617	615	566	657	581	620	591	701	752	735	625
s_1492	ATP7A	928	879	1146	865	1072	874	901	1120	895	860	1004	920	868	941	943	950	881	922	1009	932	804	654
s_1493	ATP5O	287	156	282	163	155	120	265	184	265	176	131	322	340	214	165	130	157	237	248	202	126	57
s_1494	ATP5O	775	720	774	694	700	549	634	646	699	597	704	758	730	802	678	737	580	827	1015	962	926	737
s_1495	ATP5O	573	528	334	479	324	348	485	550	481	278	347	546	497	512	458	350	257	487	460	354	342	285
s_1496	ATP5O	374	303	352	292	308	362	408	351	411	283	302	396	431	244	337	190	218	458	329	279	246	225
s_1497	ATP7B	302	295	292	365	331	220	271	279	320	331	260	244	314	325	323	279	331	272	273	292	272	156
s_1498	ATP7B	339	290	340	513	665	383	302	316	319	459	305	336	404	369	512	404	440	324	346	359	430	463
s_1499	ATP7B	418	292	345	246	217	257	380	423	407	389	384	500	423	406	471	434	422	488	420	517	482	288
s_1500	ATP7B	251	265	307	319	189	230	239	389	364	246	277	278	297	190	234	184	150	239	261	302	132	183
s_1501	ATR	331	256	332	237	426	294	321	262	239	76	179	295	224	217	185	129	55	233	173	169	60	162
s_1502	ATR	382	354	419	326	353	286	445	395	352	316	321	388	322	282	401	352	348	466	354	386	474	248
s_1503	ATR	211	155	140	105	167	88	164	149	152	102	74	220	147	90	89	69	29	156	112	91	185	53
s_1504	ATR	245	176	139	180	136	211	161	180	121	126	171	197	188	215	136	198	243	143	296	147	189	143
s_1505	ATRX	123	109	140	118	109	56	150	194	133	129	142	166	132	129	211	172	105	158	264	131	150	159
s_1506	ATRX	152	96	89	104	83	62	82	93	156	88	35	133	129	175	133	124	93	117	147	88	118	78
s_1507	ATRX	294	228	122	264	141	134	241	165	194	199	108	148	180	116	171	134	107	241	208	203	145	127
s_1508	ATRX	108	123	75	56	86	68	128	89	71	82	40	123	108	150	138	114	116	106	55	85	103	63
s_1509	KIF1A	123	150	101	139	96	99	144	154	99	150	98	202	171	149	130	185	213	230	176	178	185	158
s_1510	KIF1A	481	330	436	351	187	293	320	371	533	263	428	538	459	385	392	350	244	420	310	429	262	224
s_1511	KIF1A	231	196	232	224	152	242	218	214	246	205	171	204	168	214	148	82	68	218	253	149	143	50
s_1512	KIF1A	259	192	276	284	421	303	226	288	230	293	326	256	368	388	338	377	258	312	303	302	255	264
s_1513	AUH	863	873	1035	1166	1327	1286	786	894	813	1018	1304	648	767	854	870	957	987	691	722	894	1022	893
s_1514	AUH	190	210	131	137	240	124	186	134	197	193	145	237	273	293	160	186	273	230	202	216	204	233
s_1515	AUH	361	354	428	386	586	396	357	393	361	425	540	351	417	470	312	320	232	383	368	402	211	376
s_1516	AUH	374	396	388	473	448	440	348	479	293	423	459	416	397	425	406	406	475	424	435	345	433	410
s_1517	AUP1	468	330	403	437	472	479	456	367	291	560	338	384	405	371	340	333	385	286	351	241	278	215
s_1518	AUP1	206	190	105	144	137	80	134	157	179	134	199	191	240	242	247	231	246	257	271	204	140	215
s_1519	AUP1	1155	1012	1127	989	931	854	1023	1101	1043	1189	943	1101	1012	868	1001	834	923	1027	1033	849	789	719
s_1520	AUP1	102	72	58	48	53	31	56	71	79	60	49	92	155	51	103	54	63	89	73	40	49	14
s_1521	AVP	255	283	178	164	287	110	246	209	296	150	94	261	211	194	156	149	145	176	362	228	128	167
s_1522	AVP	529	432	445	492	296	453	406	412	484	435	388	491	426	384	472	465	411	488	480	394	453	257
s_1523	AVP	106	93	77	59	71	104	100	93	90	77	0	83	79	126	75	114	62	105	68	144	27	38
s_1524	AVP	288	404	323	312	343	343	349	253	371	319	281	326	269	229	158	144	69	266	437	210	188	173
s_1525	AVPR1A	1277	1268	1172	1260	1624	1259	1411	1323	1478	1505	1556	1142	1097	1159	1327	1261	1534	1130	1301	1294	1548	1627
s_1526	AVPR1A	873	828	745	827	833	670	878	642	765	936	543	858	942	955	776	926	1086	874	641	570	505	638
s_1527	AVPR1A	972	1075	1184	1061	1019	1016	1033	1044	930	1048	822	1103	1209	1078	1202	1196	1224	1183	1252	1212	989	988
s_1528	AVPR1A	1218	1390	1297	1372	1731	1758	1203	1381	1130	1366	1101	1085	1060	1267	1221	1399	1341	1280	1147	1238	986	882
s_1529	AVPR1B	276	276	364	239	400	226	269	346	378	272	450	336	246	267	232	238	98	242	243	299	304	170
s_1530	AVPR1B	398	331	387	364	281	365	419	361	484	310	396	365	477	618	600	608	926	381	470	455	511	349
s_1531	AVPR1B	1310	1248	1310	1199	1063	1144	1231	1427	1157	1459	1425	1269	1417	1391	1368	1386	1438	1260	1273	1247	1226	1218
s_1532	AVPR1B	219	294	179	153	106	202	189	104	237	202	110	209	184	200	128	169	280	236	157	154	185	158
s_1533	AVPR2	935	1026	988	828	1123	873	894	1079	935	955	805	885	951	960	921	997	1187	1024	1153	1072	1014	705
s_1534	AVPR2	603	602	712	592	526	506	712	623	742	779	790	680	733	693	903	1041	896	665	623	789	757	688
s_1535	AVPR2	1404	1355	1438	1564	1780	1681	1669	1611	1548	1591	1382	1453	1498	1594	1644	2011	2181	1540	1707	1784	1934	1676
s_1536	AVPR2	1009	1088	1345	1282	1261	1263	1139	1209	1128	1489	1564	952	972	1075	1244	1462	1398	971	1324	1266	1108	1224
s_1537	AXL	88	53	62	104	46	51	101	96	120	75	63	132	108	79	56	112	100	147	158	133	197	121
s_1538	AXL	491	499	440	482	453	374	462	485	425	430	258	424	427	382	300	349	569	515	474	487	523	399
s_1539	AXL	537	627	394	396	311	306	448	617	596	369	568	676	587	506	377	411	262	581	541	474	510	373
s_1540	AXL	689	664	717	658	783	720	564	637	696	703	701	478	607	644	569	494	523	742	652	508	496	539
s_1541	AZGP1	1182	917	1011	1035	1233	1036	1082	1091	905	1241	1362	1177	1110	948	1075	1153	1224	1091	1052	992	1256	1036
s_1542	AZGP1	574	608	714	582	482	573	558	528	598	692	561	636	540	636	604	632	573	496	607	465	480	626
s_1543	AZGP1	296	329	201	323	219	233	348	299	330	308	347	329	332	394	358	330	428	363	382	292	268	173
s_1544	AZGP1	701	646	708	608	775	591	682	570	675	559	527	680	623	583	489	515	551	644	741	769	503	452
s_1545	AZU1	586	602	597	712	614	524	708	560	517	440	568	558	514	586	460	518	475	591	657	528	368	580
s_1546	AZU1	369	347	311	322	302	254	281	293	323	273	245	402	378	479	411	428	442	374	345	440	317	339
s_1547	AZU1	481	446	446	427	458	511	530	546	540	447	197	526	466	472	409	450	419	433	416	477	429	459
s_1548	AZU1	487	466	442	444	528	410	462	441	588	465	416	418	332	364	482	430	481	487	416	382	529	440
s_1549	B2M	466	423	553	587	495	411	512	456	540	650	698	441	439	347	364	362	377	466	494	360	501	391
s_1550	B2M	135	175	226	265	141	288	235	175	186	236	127	146	132	113	135	128	141	129	212	157	170	137
s_1551	B2M	656	715	870	939	915	858	784	897	663	791	907	616	660	876	1013	978	980	732	785	764	774	622
s_1552	B2M	318	452	449	659	554	787	295	379	296	377	426	303	453	255	558	574	625	330	492	509	604	424
s_1553	BAAT	234	217	345	275	375	316	299	297	216	183	124	260	310	254	322	331	400	259	234	400	359	399
s_1554	BAAT	600	630	500	662	690	681	509	657	640	609	532	485	538	531	530	477	286	508	460	547	541	321
s_1555	BAAT	144	138	114	156	281	298	163	118	166	171	92	229	142	68	76	107	76	187	97	99	138	77
s_1556	BAAT	160	204	176	154	244	223	151	176	141	158	127	209	212	289	237	199	172	213	232	281	215	261
s_1557	BACH1	276	321	269	338	316	342	314	417	261	523	353	264	330	255	359	346	384	321	325	302	201	324
s_1558	BACH1	738	838	928	852	1299	1088	832	923	819	896	866	775	911	861	1164	1414	1824	835	1003	1134	1304	1331
s_1559	BACH1	544	585	550	809	974	1017	630	493	488	742	884	491	616	541	675	885	975	503	718	748	1115	1185
s_1560	BACH1	293	427	538	665	777	949	422	514	290	580	733	322	286	343	500	587	718	264	367	463	399	509
s_1561	BAD	441	329	288	274	196	164	247	273	378	338	202	398	379	259	269	280	195	431	313	348	255	217
s_1562	BAD	212	159	157	214	79	134	171	257	159	162	176	158	226	220	216	129	137	141	199	189	192	211
s_1563	BAD	320	279	284	169	160	154	199	254	239	273	191	390	300	230	199	209	70	298	206	160	231	76
s_1564	BAD	264	214	253	204	169	107	275	226	216	311	168	298	279	268	235	192	194	278	233	188	131	131
s_1565	BAG1	195	203	250	231	236	85	199	152	274	253	101	185	195	184	130	156	57	208	122	150	178	122
s_1566	BAG1	536	500	384	482	710	495	615	575	555	471	510	641	510	529	502	476	446	459	411	461	329	403
s_1567	BAG1	410	500	255	398	417	326	315	426	347	373	219	352	301	327	217	321	255	460	220	337	224	274
s_1568	BAG1	132	192	155	167	87	136	165	125	148	158	37	190	154	133	153	134	175	190	181	227	194	170
s_1569	ADGRB1	900	1020	983	938	1236	794	1092	1141	857	959	860	831	1144	965	1066	1058	1180	1030	1120	971	938	822
s_1570	ADGRB1	553	467	352	242	323	375	456	431	372	398	290	624	527	322	373	398	345	494	362	499	355	348
s_1571	ADGRB1	593	537	500	409	559	480	594	533	471	626	601	792	538	582	674	671	479	662	634	651	709	632
s_1572	ADGRB1	1009	1122	926	1034	1081	1042	1235	1085	1218	1049	884	1116	1251	1005	1060	1216	1009	1146	1349	1172	1028	1068
s_1573	ADGRB2	303	417	362	508	419	450	396	437	413	487	264	339	288	297	419	496	616	341	301	304	333	357
s_1574	ADGRB2	917	809	859	896	789	851	807	756	826	850	1012	861	949	756	834	850	695	958	971	785	825	722
s_1575	ADGRB2	656	682	761	666	804	723	719	615	735	781	609	612	639	503	513	636	434	701	669	673	488	597
s_1576	ADGRB2	234	256	276	321	261	335	178	307	232	353	249	291	356	255	382	517	454	254	399	377	505	335
s_1577	ADGRB3	524	607	539	425	567	255	570	519	552	598	669	581	643	615	644	595	433	602	645	638	393	525
s_1578	ADGRB3	67	108	54	76	141	83	118	77	124	187	22	95	154	132	114	188	169	79	104	71	20	66
s_1579	ADGRB3	552	502	513	512	456	479	469	439	545	548	375	452	490	458	552	504	674	569	650	490	571	433
s_1580	ADGRB3	723	672	704	729	1024	708	612	724	630	648	892	892	822	775	905	954	945	775	667	717	847	671
s_1581	BAK1	715	482	619	543	805	507	605	509	494	539	451	565	693	607	869	1126	1273	669	768	779	1024	941
s_1582	BAK1	440	398	451	364	454	321	454	420	394	361	331	441	356	383	260	284	218	509	493	442	396	592
s_1583	BAK1	788	772	775	846	794	1010	869	747	827	973	639	828	963	1035	1279	1499	1732	989	824	1233	1098	1009
s_1584	BAK1	495	428	431	433	420	276	578	459	409	491	679	414	410	500	554	489	626	479	415	314	372	279
s_1585	NKX3-2	134	133	129	133	167	119	164	125	199	120	93	123	85	150	50	125	94	116	153	215	118	156
s_1586	NKX3-2	289	377	389	462	519	398	320	387	423	427	559	293	313	346	389	404	415	410	402	487	399	337
s_1587	NKX3-2	717	838	759	791	665	719	783	693	869	816	616	762	964	692	933	967	1059	921	733	746	885	697
s_1588	NKX3-2	296	309	277	286	483	358	261	259	384	227	201	223	221	267	319	307	376	334	295	296	221	248
s_1589	BARD1	655	511	348	299	337	219	502	509	424	291	324	686	368	328	293	344	279	411	351	310	220	358
s_1590	BARD1	348	369	367	352	355	407	414	325	409	359	392	386	324	230	257	307	276	439	315	288	234	241
s_1591	BARD1	67	87	45	34	3	50	52	80	55	64	15	100	72	36	12	35	0	62	49	55	26	8
s_1592	BARD1	978	697	694	743	586	684	709	704	740	714	561	822	734	556	530	558	493	729	777	599	578	505
s_1593	BAX	762	710	702	597	951	592	577	689	721	578	445	784	778	624	683	578	771	853	654	914	694	526
s_1594	BAX	636	591	538	420	550	590	741	747	600	544	740	619	739	693	761	591	631	791	617	852	498	675
s_1595	BAX	248	203	178	236	234	217	242	227	260	292	229	244	201	284	326	248	145	236	244	209	139	173
s_1596	BAX	160	164	53	50	25	96	106	65	121	72	104	126	115	88	66	107	6	143	74	79	71	58
s_1597	BBS1	464	321	433	330	407	405	333	388	436	273	287	443	493	628	626	662	626	455	528	587	484	417
s_1598	BBS1	160	172	196	183	282	125	176	206	98	95	40	208	214	196	166	180	101	148	123	141	65	139
s_1599	BBS1	419	434	353	355	642	439	459	365	380	517	687	405	395	423	430	529	504	409	524	380	456	491
s_1600	BBS1	91	78	54	70	45	95	45	38	69	131	134	79	111	121	76	144	52	75	88	106	38	83
s_1601	BBS2	158	173	146	131	149	111	94	137	103	80	234	118	119	97	136	63	93	181	118	113	96	129
s_1602	BBS2	216	248	262	174	295	266	299	237	196	229	230	209	289	221	295	316	423	211	201	178	190	166
s_1603	BBS2	467	387	393	382	264	298	405	423	412	480	239	518	563	545	607	537	400	475	386	409	405	358
s_1604	BBS2	162	151	319	332	363	207	148	169	149	140	148	139	164	134	208	235	137	133	220	222	253	321
s_1605	BBS4	148	96	158	138	92	169	159	146	170	226	93	143	161	116	108	69	49	154	120	143	169	54
s_1606	BBS4	286	247	214	236	412	280	192	261	258	203	388	154	178	156	173	155	131	244	178	187	220	139
s_1607	BBS4	171	135	159	98	113	129	92	191	197	148	133	169	122	110	178	173	116	123	126	129	165	112
s_1608	BBS4	245	203	281	226	273	227	213	202	299	189	57	263	250	296	376	368	529	243	220	288	336	384
s_1609	BCAT1	151	154	155	132	103	122	200	195	185	186	161	334	255	314	240	242	217	317	312	277	302	285
s_1610	BCAT1	181	116	161	144	167	91	127	213	117	96	127	185	140	140	161	146	140	144	118	67	86	60
s_1611	BCAT1	298	336	277	233	241	253	318	206	251	187	133	287	261	329	312	408	349	289	278	293	426	324
s_1612	BCAT1	560	565	629	608	783	561	573	618	607	662	546	643	711	763	735	783	827	658	624	789	665	632
s_1613	BCAT2	191	212	253	280	226	263	245	147	172	121	139	191	242	253	234	227	202	174	236	211	184	155
s_1614	BCAT2	699	624	650	600	697	475	713	476	602	567	501	728	854	538	593	609	673	626	619	634	594	494
s_1615	BCAT2	854	782	944	938	1025	876	930	1038	857	1043	715	929	953	835	863	950	1115	1017	909	918	902	819
s_1616	BCAT2	731	575	595	511	526	413	591	621	736	552	279	780	584	811	659	582	622	847	735	565	669	431
s_1617	BCHE	696	798	712	893	847	741	636	741	663	551	740	581	669	774	669	760	545	712	551	755	859	595
s_1618	BCHE	261	288	196	249	310	314	225	351	229	196	339	188	215	213	298	250	218	281	258	208	135	178
s_1619	BCHE	271	267	228	167	262	217	330	267	320	351	95	189	126	200	166	135	157	204	126	127	118	70
s_1620	BCHE	250	300	286	311	278	217	368	302	291	207	266	267	240	245	183	211	235	270	230	317	293	184
s_1621	BCKDHA	545	376	354	329	88	176	372	319	416	272	420	532	543	431	453	374	492	452	360	291	385	326
s_1622	BCKDHA	196	141	151	70	205	83	155	151	175	121	176	221	240	264	185	134	130	241	229	162	72	121
s_1623	BCKDHA	184	171	161	192	86	181	244	178	208	146	75	188	190	130	99	115	39	141	117	147	158	91
s_1624	BCKDHA	474	345	276	285	326	215	332	287	394	303	229	420	412	377	275	314	237	443	338	358	235	335
s_1625	BCKDHB	267	188	215	249	279	212	225	232	156	180	210	211	235	261	291	202	176	238	250	218	185	190
s_1626	BCKDHB	692	744	840	809	675	640	697	757	869	791	583	599	664	647	740	668	778	931	776	679	645	589
s_1627	BCKDHB	250	288	337	301	295	399	310	348	271	411	212	268	375	259	384	447	449	298	207	416	507	523
s_1628	BCKDHB	607	514	661	461	659	551	518	676	539	601	720	526	681	628	686	875	792	614	719	645	798	663
s_1629	CCND1	520	380	379	353	324	346	429	310	493	346	230	561	434	508	305	388	320	532	557	470	387	277
s_1630	CCND1	445	414	422	379	498	329	392	465	448	319	314	423	417	401	449	522	457	531	539	402	637	358
s_1631	CCND1	207	183	174	177	106	191	163	161	214	255	178	268	294	361	302	232	272	241	244	307	281	208
s_1632	CCND1	280	321	298	288	184	227	437	330	371	342	176	411	284	320	204	138	287	224	295	214	144	204
s_1633	BCL2	385	409	376	515	608	471	490	511	458	590	321	452	330	306	362	310	260	418	249	452	419	260
s_1634	BCL2	139	213	195	178	138	210	161	215	212	285	203	175	179	239	248	249	339	193	290	233	241	159
s_1635	BCL2	445	450	475	464	546	563	496	511	539	564	473	537	467	557	540	720	501	574	616	650	539	464
s_1636	BCL2	229	203	221	282	274	231	188	252	206	323	267	181	159	153	184	127	111	195	186	168	305	162
s_1637	BCL2A1	285	221	185	249	145	155	232	260	214	174	147	310	251	278	303	237	226	269	224	301	165	186
s_1638	BCL2A1	705	585	548	649	634	493	663	644	566	587	552	570	865	682	732	768	905	692	664	762	813	662
s_1639	BCL2A1	556	592	561	684	1020	910	535	653	497	887	1046	639	653	610	569	679	508	576	536	643	619	527
s_1640	BCL2A1	417	422	341	336	280	378	450	404	418	440	158	382	443	531	568	574	711	461	358	385	474	416
s_1641	BCL2L1	276	177	148	125	116	120	210	143	149	144	123	328	207	208	234	229	197	274	246	262	137	258
s_1642	BCL2L1	142	127	65	60	59	96	118	90	57	105	60	93	128	130	178	173	223	142	109	182	106	171
s_1643	BCL2L1	201	190	241	131	170	117	170	203	190	183	121	214	170	150	119	162	137	154	161	89	126	99
s_1644	BCL2L1	215	147	245	180	208	133	181	186	157	121	155	268	250	160	140	155	183	193	221	182	218	148
s_1645	BCL2L2	506	491	476	400	628	417	557	621	491	435	573	522	493	537	570	759	887	512	500	544	536	438
s_1646	BCL2L2	226	145	188	177	164	261	191	207	232	243	268	223	194	189	133	127	115	140	145	78	108	75
s_1647	BCL2L2	442	330	338	261	265	258	370	396	446	489	435	366	575	471	442	484	412	566	400	370	386	382
s_1648	BCL2L2	747	660	707	756	870	667	771	732	786	692	847	762	759	726	538	571	592	721	747	648	625	605
s_1649	BCL3	656	652	481	547	610	445	611	491	604	550	381	685	615	539	549	516	452	550	645	506	439	430
s_1650	BCL3	643	455	619	439	392	426	601	465	530	484	508	576	563	473	470	484	530	590	526	454	432	480
s_1651	BCL3	776	625	797	664	563	475	769	625	808	744	493	752	757	724	545	513	587	654	656	529	501	463
s_1652	BCL3	1293	1322	1303	1295	1436	1286	1444	1500	1447	1351	1287	1255	1239	1150	1224	1142	1495	1446	1430	1216	1500	1061
s_1653	BCL6	773	823	1034	1020	1065	1001	955	1080	849	1121	1169	775	1128	1039	1220	1448	1566	987	1129	1208	1192	1188
s_1654	BCL6	1136	1129	1027	1081	1348	1148	1109	1214	1038	1450	1386	1210	1474	1402	1758	2225	2416	1628	1639	1790	2030	2280
s_1655	BCL6	1118	1040	1188	1184	1334	1439	1126	1166	1078	1410	1171	916	1194	1331	1781	2069	2244	1210	1283	1283	1498	1816
s_1656	BCL6	927	1058	1131	1167	1150	1017	1079	934	969	1077	1306	970	1115	1074	1221	1328	1364	1106	1393	1402	1303	1386
s_1657	BCL7A	885	908	1015	791	883	853	894	822	815	842	960	878	860	770	930	854	686	1021	937	836	953	798
s_1658	BCL7A	404	296	387	443	462	461	332	403	403	488	507	389	422	520	711	922	935	468	556	589	950	1021
s_1659	BCL7A	401	330	388	429	630	371	431	407	414	420	399	420	417	378	561	650	857	523	709	598	570	662
s_1660	BCL7A	571	607	488	756	1022	752	522	560	555	572	406	597	512	318	285	245	327	536	493	452	442	324
s_1661	BCL9	243	217	343	206	297	240	280	291	290	318	284	330	254	338	349	344	345	373	354	384	704	824
s_1662	BCL9	935	843	988	843	898	796	1045	898	1044	1034	984	978	930	1116	998	1121	899	1070	1223	1022	939	1056
s_1663	BCL9	449	528	558	543	726	719	447	507	538	578	302	544	464	566	410	478	593	480	395	454	443	262
s_1664	BCL9	35	6	28	18	37	8	38	11	31	44	1	26	46	58	62	82	69	32	47	48	59	60
s_1665	TNFRSF17	1260	1432	1390	1304	1427	1360	1468	1563	1561	1481	1515	1421	1350	1503	1180	1286	1224	1383	1400	1396	1538	1120
s_1666	TNFRSF17	707	806	810	637	780	835	697	856	742	1032	854	780	897	960	729	860	680	806	849	764	890	589
s_1667	TNFRSF17	443	406	307	336	499	386	279	320	334	377	312	526	441	703	534	662	773	422	463	535	604	596
s_1668	TNFRSF17	1136	1147	1225	996	1314	1076	940	1079	1038	1112	1116	1062	1071	1121	1079	1269	1345	1113	1085	1021	1108	913
s_1669	HCN2	655	724	561	610	412	407	576	710	525	593	505	574	714	709	675	958	828	610	483	622	804	570
s_1670	HCN2	139	91	78	77	69	66	161	65	106	106	7	163	128	117	104	115	84	191	187	125	90	142
s_1671	HCN2	174	134	225	106	137	136	162	189	199	170	76	212	137	188	171	154	265	187	136	252	127	230
s_1672	HCN2	316	340	344	289	453	388	377	292	322	434	405	294	307	283	275	217	284	262	240	215	167	236
s_1673	OPN1SW	912	942	754	723	817	662	821	784	621	704	1095	754	731	698	846	937	881	830	763	707	698	556
s_1674	OPN1SW	905	1166	1088	1355	1798	1608	1229	1287	1001	1571	1814	1044	1131	1533	1753	2252	2973	1282	1392	1542	1717	1441
s_1675	OPN1SW	777	666	730	729	895	760	698	780	679	809	622	572	859	1096	942	1323	1007	852	1104	1018	1274	1092
s_1676	OPN1SW	692	528	594	614	609	517	558	670	635	734	558	619	545	574	631	652	490	579	709	639	726	716
s_1677	BCR	148	142	113	124	150	108	126	149	167	102	61	144	207	280	212	214	150	116	116	91	102	98
s_1678	BCR	115	55	86	85	1	43	131	174	151	123	114	119	128	121	136	88	67	102	95	96	131	104
s_1679	BCR	114	88	74	108	103	40	126	43	63	74	174	116	117	69	62	72	69	104	101	98	119	92
s_1680	BCR	301	280	323	299	288	262	360	295	355	422	287	260	352	323	461	488	378	378	507	422	514	405
s_1681	BCS1L	230	179	191	147	187	261	148	135	165	174	149	196	206	182	202	260	408	246	205	265	256	287
s_1682	BCS1L	308	260	340	158	227	158	281	263	199	148	169	282	326	201	217	266	242	363	409	278	327	256
s_1683	BCS1L	113	181	90	134	66	48	203	99	173	36	126	176	116	166	94	105	61	141	103	135	144	112
s_1684	BCS1L	236	178	177	106	147	113	190	228	197	196	158	263	194	218	149	247	275	214	189	202	149	181
s_1685	BDH1	452	413	415	384	281	414	355	491	471	454	208	408	519	569	572	526	599	589	461	587	488	527
s_1686	BDH1	270	243	266	178	346	199	275	287	230	328	63	195	236	205	238	248	222	187	245	189	145	182
s_1687	BDH1	279	395	420	413	438	360	251	274	362	372	345	216	251	253	283	364	460	348	247	223	298	332
s_1688	BDH1	638	671	660	655	439	520	731	685	777	736	537	672	750	860	980	1039	1295	806	864	1002	1305	1224
s_1689	BDKRB1	441	384	397	351	409	317	490	534	389	548	347	402	482	397	384	348	367	422	470	391	414	419
s_1690	BDKRB1	748	771	784	792	988	939	662	811	652	740	775	750	660	714	802	809	856	749	819	787	645	738
s_1691	BDKRB1	733	705	925	865	942	863	640	920	870	1084	975	726	892	883	813	832	960	874	928	895	878	732
s_1692	BDKRB1	350	323	262	263	203	281	385	373	329	373	378	347	289	363	452	482	372	480	522	473	487	518
s_1693	BDKRB2	787	713	702	634	658	786	820	814	723	1001	883	821	762	1003	820	816	892	851	997	888	1071	1032
s_1694	BDKRB2	494	472	521	570	818	510	407	407	469	637	721	423	434	422	439	472	315	495	492	416	422	442
s_1695	BDKRB2	481	540	506	513	388	473	595	569	612	555	629	469	539	443	421	369	307	544	418	466	444	469
s_1696	BDKRB2	721	553	773	654	756	685	704	697	623	638	602	661	718	665	765	770	926	742	665	1009	817	734
s_1697	CFB	230	204	169	185	227	197	173	235	142	272	104	238	235	228	164	180	123	254	195	192	227	151
s_1698	CFB	187	171	219	181	115	163	159	128	185	88	49	204	188	181	260	269	357	243	293	262	331	219
s_1699	CFB	440	408	438	499	332	425	514	451	484	309	432	417	600	583	631	754	879	455	473	448	464	564
s_1700	CFB	533	517	565	598	715	557	563	448	551	539	615	533	631	622	548	740	700	682	589	702	508	397
s_1701	BFSP1	175	176	91	159	105	121	166	133	134	145	169	152	137	146	105	100	37	170	182	119	78	81
s_1702	BFSP1	420	563	651	575	547	331	494	515	476	549	249	487	493	432	480	345	278	529	565	412	462	318
s_1703	BFSP1	0	0	0	0	0	0	0	0	0	0	0	0	0	0	0	0	0	0	0	0	0	0
s_1704	BFSP1	289	239	232	239	256	172	321	321	233	300	181	302	266	358	224	288	205	260	242	243	218	232
s_1705	BGLAP	338	334	306	250	175	301	316	394	291	226	115	358	322	450	397	397	573	379	260	245	298	282
s_1706	BGLAP	739	710	764	889	954	772	746	751	689	1100	1033	791	889	1088	1065	1315	1735	925	989	918	1029	1180
s_1707	BGLAP	667	706	831	806	1036	963	735	774	783	828	548	687	730	802	784	1014	1116	823	587	886	656	694
s_1708	BGLAP	713	724	702	619	782	993	694	810	484	531	871	654	657	788	682	920	897	696	848	883	860	968
s_1709	BGN	284	388	218	289	287	275	226	197	374	384	301	477	455	365	267	277	288	402	447	233	299	157
s_1710	BGN	624	536	513	592	612	531	710	688	583	547	446	596	589	559	825	832	798	756	755	975	1159	943
s_1711	BGN	254	187	246	202	177	223	185	223	205	202	332	303	211	152	280	380	421	244	228	261	463	349
s_1712	BGN	196	182	151	154	156	109	196	176	187	173	432	159	148	194	258	231	370	224	122	152	214	122
s_1713	CEACAM1	610	508	445	422	490	319	443	550	493	398	622	553	425	386	479	496	546	636	535	690	681	614
s_1714	CEACAM1	469	425	435	362	302	194	390	301	401	281	213	457	376	324	362	409	392	426	452	351	336	318
s_1715	CEACAM1	268	309	214	222	303	243	279	322	237	304	435	248	231	310	233	231	348	224	151	213	198	178
s_1716	CEACAM1	307	201	155	251	205	164	183	187	181	167	41	242	223	221	234	358	372	291	223	256	357	409
s_1717	BHMT	296	405	380	384	411	364	410	403	358	500	386	342	324	333	372	384	305	291	384	282	235	254
s_1718	BHMT	413	341	359	285	270	263	351	390	299	312	432	330	322	281	364	417	377	249	369	296	381	247
s_1719	BHMT	501	475	470	294	553	346	538	443	501	517	307	618	549	456	627	704	645	636	586	708	751	727
s_1720	BHMT	592	700	613	609	512	672	650	705	721	753	627	765	521	614	597	501	483	874	768	668	827	817
s_1721	BICD1	701	755	650	572	813	647	630	637	619	636	681	764	819	794	748	840	655	738	797	648	563	643
s_1722	BICD1	822	575	653	563	435	564	706	611	676	529	801	752	555	500	406	502	505	592	599	577	514	610
s_1723	BICD1	422	306	320	270	388	234	328	322	491	367	309	466	412	350	294	326	275	378	522	488	638	828
s_1724	BICD1	376	410	537	271	356	281	386	343	382	279	193	447	416	518	549	568	507	435	511	512	503	401
s_1725	BID	422	438	313	387	431	290	356	410	436	481	467	539	461	584	430	461	696	474	369	519	472	393
s_1726	BID	1196	1208	942	1046	940	859	1178	1113	1317	986	1327	1237	1292	1421	1212	1318	1000	1197	1316	1207	1210	921
s_1727	BID	422	498	481	511	779	657	464	303	398	478	505	497	541	602	591	662	552	519	594	580	705	530
s_1728	BID	435	375	358	394	326	431	475	522	604	424	415	531	468	433	500	618	702	417	588	507	470	466
s_1729	BIK	443	403	482	466	369	477	448	530	471	432	548	525	579	444	519	586	645	441	635	518	347	490
s_1730	BIK	466	436	593	353	394	165	436	436	632	485	432	630	493	327	502	618	487	423	401	446	287	460
s_1731	BIK	485	449	448	525	377	378	484	429	520	381	499	385	380	697	628	687	734	497	484	595	733	511
s_1732	BIK	886	796	957	799	983	809	876	838	983	1086	1300	808	935	904	876	1081	1077	819	1005	888	814	779
s_1733	PRDM1	411	432	481	486	380	418	482	542	375	452	387	412	378	431	430	352	356	402	389	321	237	289
s_1734	PRDM1	280	228	226	271	242	230	349	219	223	334	316	256	275	229	283	239	240	256	201	198	171	164
s_1735	PRDM1	220	236	278	215	399	363	273	181	147	210	432	148	216	222	254	210	198	193	290	171	202	171
s_1736	PRDM1	226	202	176	248	403	326	252	273	211	270	116	199	270	296	288	330	320	274	293	324	233	215
s_1737	BLK	947	1283	1410	1443	1514	1059	1283	1299	1201	1713	1447	1110	1252	1517	1408	1968	2082	1397	1856	1649	1630	1439
s_1738	BLK	179	137	67	174	158	99	116	135	112	93	98	160	213	133	259	343	483	136	289	208	409	450
s_1739	BLK	215	132	126	104	117	144	161	240	257	157	275	178	219	133	133	80	83	150	151	95	87	81
s_1740	BLK	123	111	167	199	160	267	183	79	127	100	146	84	87	159	148	88	97	114	146	188	70	90
s_1741	BLM	321	281	305	287	362	318	431	425	441	354	293	312	303	312	331	274	401	376	282	327	283	275
s_1742	BLM	271	265	258	161	166	124	352	231	262	211	51	311	249	160	184	192	108	266	271	266	177	132
s_1743	BLM	75	82	38	59	118	79	71	51	83	73	79	95	124	74	58	61	102	67	62	65	79	43
s_1744	BLM	272	256	198	262	172	161	235	185	226	202	156	224	247	188	201	91	53	287	190	159	167	149
s_1745	BLMH	860	881	704	699	788	1010	772	845	1020	797	466	870	851	931	818	833	611	925	843	768	678	698
s_1746	BLMH	310	242	289	190	231	248	246	287	224	301	254	273	298	308	244	267	338	271	411	382	516	782
s_1747	BLMH	340	241	242	206	267	128	290	209	332	302	135	302	309	290	372	368	314	203	251	262	195	220
s_1748	BLMH	470	329	358	228	311	275	388	342	368	238	253	387	398	275	256	236	170	376	434	400	344	283
s_1749	CXCR5	278	271	264	324	329	454	412	281	285	399	306	213	267	236	262	248	210	271	236	269	174	89
s_1750	CXCR5	322	280	225	323	381	284	335	309	279	381	224	262	150	284	243	224	218	238	338	222	168	85
s_1751	CXCR5	313	333	387	358	379	361	377	418	376	388	194	321	343	307	422	386	476	349	290	297	450	268
s_1752	CXCR5	355	356	407	382	269	322	407	347	311	319	225	352	366	449	587	774	1066	389	483	527	597	587
s_1753	BLVRA	209	231	214	179	249	347	215	242	218	311	311	215	240	191	282	503	455	255	264	210	366	241
s_1754	BLVRA	338	221	338	217	347	339	329	379	415	372	376	314	281	261	271	337	232	276	376	263	330	212
s_1755	BLVRA	474	358	377	441	476	355	401	461	503	443	446	419	394	452	400	555	542	507	433	525	510	601
s_1756	BLVRA	355	301	321	313	245	227	261	314	309	388	267	397	257	197	195	208	136	370	273	289	236	145
s_1757	BLVRB	94	25	15	49	24	26	42	33	73	21	12	67	50	75	44	49	0	89	79	108	39	124
s_1758	BLVRB	406	486	433	407	389	514	443	422	397	521	647	379	397	320	388	387	452	391	322	410	371	262
s_1759	BLVRB	149	142	149	121	111	88	139	134	135	81	115	223	228	305	382	349	204	135	219	352	306	243
s_1760	BLVRB	179	112	137	155	85	85	158	56	151	78	62	188	126	211	150	137	73	192	131	116	214	115
s_1761	BNC1	443	409	396	520	421	419	484	545	459	457	421	418	502	483	528	713	732	495	473	485	534	505
s_1762	BNC1	230	149	208	214	170	234	200	171	157	190	172	227	198	167	162	102	95	211	142	101	45	86
s_1763	BNC1	571	635	486	454	525	521	470	555	502	417	376	650	628	669	434	550	425	544	479	580	519	421
s_1764	BNC1	632	456	491	397	541	348	560	458	561	425	334	542	398	353	406	373	472	642	439	457	369	271
s_1765	BMI1	296	287	415	407	384	339	366	326	431	393	290	267	323	550	520	503	486	417	340	524	443	326
s_1766	BMI1	146	133	154	198	181	112	204	250	300	143	211	183	168	175	173	126	140	199	170	127	148	135
s_1767	BMI1	231	146	155	116	73	72	175	167	243	171	161	197	194	135	92	116	211	214	131	159	209	224
s_1768	BMI1	237	300	270	263	492	521	217	235	280	341	263	299	255	383	403	358	448	306	335	347	336	313
s_1769	BMP1	308	314	373	307	298	128	314	225	312	318	308	271	236	222	233	258	278	209	299	223	164	237
s_1770	BMP1	258	230	206	176	165	200	270	271	189	246	179	269	192	279	190	169	222	256	301	293	309	209
s_1771	BMP1	294	381	303	272	272	260	272	230	273	328	324	370	351	476	509	629	785	391	424	583	639	779
s_1772	BMP1	41	38	57	41	60	60	41	34	76	42	13	17	22	42	17	3	1	44	46	41	33	14
s_1773	BMP2	362	323	400	390	402	364	322	366	323	273	433	508	479	266	444	641	481	420	428	438	307	273
s_1774	BMP2	562	576	540	644	691	720	564	516	752	473	517	578	575	474	536	505	416	664	384	604	564	481
s_1775	BMP2	167	140	223	150	172	150	187	226	148	129	258	210	139	167	187	136	205	206	206	136	82	74
s_1776	BMP2	546	670	640	619	1037	750	799	779	558	783	726	559	668	724	713	741	806	631	661	578	537	556
s_1777	BMP3	1275	1486	1537	1568	1741	1571	1441	1622	1393	1566	1400	1307	1331	1630	1675	1773	1808	1412	1634	1632	1630	1594
s_1778	BMP3	489	624	623	597	927	856	619	794	637	1078	886	532	646	612	684	581	524	628	488	566	706	481
s_1779	BMP3	1131	952	1094	871	998	1034	1060	1004	1053	966	1036	1214	1021	927	977	858	996	969	993	784	759	789
s_1780	BMP3	795	713	1161	953	1104	1050	894	890	711	877	818	614	809	880	982	964	1239	900	896	1013	825	862
s_1781	BMP4	355	329	363	285	384	316	465	348	364	338	498	404	340	387	398	408	459	440	521	339	330	389
s_1782	BMP4	95	67	123	78	149	94	65	163	102	115	3	132	69	59	66	80	88	77	53	64	67	127
s_1783	BMP4	776	604	566	661	698	548	663	739	792	730	711	710	729	675	778	690	629	733	762	836	892	762
s_1784	BMP4	540	479	529	526	698	629	547	553	512	634	493	504	506	455	448	526	507	453	463	545	520	492
s_1785	BMP5	1047	1218	1243	1259	1210	1099	1226	1206	1284	1151	858	983	1010	885	1051	1311	1511	1137	1058	952	957	939
s_1786	BMP5	643	701	853	1048	1152	1168	785	668	856	1095	998	672	640	566	573	658	769	612	794	671	751	698
s_1787	BMP5	934	868	1077	960	1031	1005	1091	997	1030	910	1189	1058	960	774	1115	1021	1433	942	1046	1044	1035	928
s_1788	BMP5	821	903	971	887	1025	1038	971	828	921	1076	821	764	700	808	883	1079	1302	953	872	857	1097	1006
s_1789	BMP6	329	417	343	508	653	447	325	405	388	699	408	340	453	552	850	1102	1271	534	465	491	428	628
s_1790	BMP6	175	170	128	128	228	164	185	203	132	73	69	138	167	189	162	284	213	170	158	273	267	152
s_1791	BMP6	481	429	491	389	392	438	428	400	507	585	503	323	371	381	326	337	218	375	440	396	423	339
s_1792	BMP6	215	198	296	226	366	315	181	267	158	274	225	157	201	105	179	138	125	179	105	136	201	144
s_1793	BMP7	297	388	270	344	334	282	325	314	283	303	407	302	322	263	273	296	362	309	323	322	172	295
s_1794	BMP7	965	803	967	684	602	691	791	807	702	744	574	985	834	810	719	867	958	939	796	823	757	1068
s_1795	BMP7	775	841	750	700	667	625	846	821	595	883	570	720	835	857	1070	1123	1132	1053	987	881	1043	882
s_1796	BMP7	215	263	130	274	325	226	248	230	225	266	117	220	232	302	249	170	167	259	250	185	223	164
s_1797	BMP8B	329	292	258	293	285	324	242	303	233	348	222	319	369	335	267	368	513	296	408	290	247	292
s_1798	BMP8B	910	933	1037	983	971	863	963	917	1079	1403	1591	758	882	1134	1052	1044	1120	1021	972	1047	866	724
s_1799	BMP8B	797	704	621	674	794	652	670	595	711	749	452	874	902	917	836	883	1183	778	711	930	948	678
s_1800	BMP8B	297	440	484	549	634	510	337	370	346	619	746	234	238	311	268	297	243	355	349	384	302	392
s_1801	BMPR1A	251	287	339	290	299	283	288	304	220	302	266	290	286	291	207	228	275	189	236	185	210	253
s_1802	BMPR1A	525	495	483	501	469	451	517	448	431	459	431	476	339	405	492	483	398	558	598	532	445	424
s_1803	BMPR1A	349	397	437	487	504	358	415	399	343	302	381	433	380	390	550	645	677	438	475	551	546	320
s_1804	BMPR1A	53	47	68	30	23	21	56	46	89	105	7	66	75	41	50	52	79	87	67	109	193	205
s_1805	BMPR1B	536	620	442	417	441	410	460	534	457	448	540	550	490	554	514	429	582	521	523	543	533	356
s_1806	BMPR1B	743	842	907	950	849	825	948	921	747	949	994	703	732	675	736	642	593	789	718	746	878	867
s_1807	BMPR1B	384	200	266	258	184	218	303	356	345	232	209	255	262	374	347	268	326	350	301	325	396	426
s_1808	BMPR1B	392	378	460	483	611	465	403	555	436	574	699	308	359	489	621	638	728	370	460	477	550	387
s_1809	BMPR2	1829	1906	1919	1654	1746	2011	1803	1740	1483	1970	1479	1912	1832	1886	1884	2159	2433	1776	1676	1697	1622	1641
s_1810	BMPR2	451	417	336	326	250	387	517	372	415	484	320	400	512	573	550	513	578	428	494	479	476	444
s_1811	BMPR2	150	144	198	205	144	230	209	209	141	245	219	209	246	230	209	165	169	202	253	296	95	96
s_1812	BMPR2	594	751	634	675	939	857	686	739	456	711	607	611	637	590	894	762	804	502	624	637	635	472
s_1813	BMX	1235	1100	1176	1077	1207	864	1112	1205	1166	1099	1143	1235	1177	1228	1264	1550	1735	1328	1403	1309	1574	1343
s_1814	BMX	185	186	186	212	178	164	246	147	215	157	282	190	257	191	231	184	273	191	280	188	269	184
s_1815	BMX	435	538	586	426	643	516	573	516	507	676	536	435	516	714	535	510	378	558	435	523	491	388
s_1816	BMX	1456	1629	1673	1702	2018	1887	1638	1802	1508	1777	1749	1395	1608	1735	1626	2115	1937	1852	1636	1955	2026	1939
s_1817	POLR3D	138	134	178	113	215	114	151	167	80	149	42	143	132	75	77	151	75	161	115	136	124	66
s_1818	POLR3D	348	242	185	117	221	50	234	285	281	258	176	321	223	189	223	192	83	247	267	232	266	147
s_1819	POLR3D	209	103	83	107	55	77	159	155	166	144	156	230	166	163	160	163	224	182	226	137	168	129
s_1820	POLR3D	82	67	24	43	35	50	45	107	32	98	35	58	37	67	56	47	48	47	115	57	26	41
s_1821	BNIP1	134	155	135	134	260	219	104	110	121	142	131	129	154	205	182	180	140	199	197	148	84	154
s_1822	BNIP1	451	430	307	225	167	117	430	220	323	150	168	439	451	250	192	311	249	358	205	220	314	208
s_1823	BNIP1	416	274	269	229	266	224	276	279	295	229	116	317	277	309	219	172	204	239	226	143	130	103
s_1824	BNIP1	192	110	245	179	173	111	169	209	190	148	116	180	124	166	245	235	268	146	103	150	158	152
s_1825	BNIP2	115	143	102	121	143	141	139	71	155	108	159	113	102	128	46	136	101	57	75	146	58	62
s_1826	BNIP2	274	241	296	272	230	165	359	205	320	301	466	293	327	270	300	356	318	306	308	234	324	202
s_1827	BNIP2	203	149	98	84	112	94	127	160	197	140	162	185	171	194	220	131	198	167	164	134	194	159
s_1828	BNIP2	179	127	190	95	64	77	161	137	228	183	196	194	188	138	138	119	161	141	151	117	62	79
s_1829	BNIP3	139	141	120	135	159	137	151	112	137	224	131	138	143	171	144	149	79	164	141	200	203	189
s_1830	BNIP3	508	526	661	806	825	895	549	579	504	823	791	443	480	610	809	1016	1075	526	535	562	558	567
s_1831	BNIP3	618	545	544	500	534	536	506	618	576	484	571	523	552	537	477	461	381	580	457	395	532	458
s_1832	BNIP3	413	437	467	518	528	464	324	377	412	340	344	426	410	401	409	382	288	384	467	281	481	334
s_1833	BNIP3L	370	502	429	523	369	343	432	500	536	534	299	435	413	318	286	269	251	409	386	391	394	403
s_1834	BNIP3L	929	934	1082	1188	1299	1568	939	857	942	1086	1197	866	825	863	939	797	882	951	866	957	976	1037
s_1835	BNIP3L	475	470	556	358	237	362	499	420	439	412	353	566	552	697	728	939	890	595	651	735	897	1052
s_1836	BNIP3L	162	236	276	293	230	223	236	187	213	276	188	186	169	204	186	270	178	191	201	250	453	521
s_1837	BOK	653	618	538	509	449	434	468	426	453	596	538	585	564	679	653	734	647	656	484	587	654	559
s_1838	BOK	905	945	937	737	882	785	854	956	938	823	687	876	972	869	1190	1286	1141	1036	890	980	862	967
s_1839	BOK	712	763	668	721	730	689	660	725	735	776	575	877	792	678	711	876	745	797	621	671	744	588
s_1840	BOK	250	266	216	272	276	137	208	195	187	310	259	303	242	281	113	207	267	297	354	144	159	216
s_1841	DST	149	121	162	201	206	239	124	148	100	89	118	157	134	222	321	244	272	228	186	177	175	127
s_1842	DST	167	265	267	235	289	159	203	232	237	100	222	227	173	192	115	138	47	206	237	131	149	236
s_1843	DST	174	201	142	175	160	154	129	153	140	150	86	189	210	183	183	155	113	222	271	231	68	196
s_1844	DST	380	355	384	408	351	379	437	398	354	442	399	441	538	679	1061	1418	2035	395	573	747	814	751
s_1845	FOXL2	1490	1246	1326	1284	1768	1408	1346	1190	1505	1372	1191	1283	1496	1691	1612	1695	1832	1486	1455	1301	1502	1336
s_1846	FOXL2	248	298	296	281	274	325	282	233	223	378	255	245	348	272	359	455	331	346	251	236	257	272
s_1847	FOXL2	1205	1277	1104	1186	1599	1185	1180	1336	1256	1359	1446	1109	1265	1344	1399	1470	1419	1246	1285	1317	1549	1015
s_1848	FOXL2	1356	1195	1384	1525	1209	1426	1495	1372	1395	1547	1140	1354	1696	1909	1936	2011	2184	1688	2113	1846	1758	2081
s_1849	BPGM	545	455	521	442	435	407	441	540	430	585	459	490	408	571	476	399	553	471	584	442	417	527
s_1850	BPGM	352	339	262	373	346	345	247	299	310	389	328	364	349	329	721	562	813	313	483	446	535	378
s_1851	BPGM	415	301	328	249	298	213	344	302	423	375	293	439	336	549	405	409	337	394	481	344	334	297
s_1852	BPGM	253	256	225	225	179	202	202	368	236	311	281	258	266	291	326	242	367	265	282	222	152	217
s_1853	BPHL	814	827	1018	941	1018	766	1014	975	955	914	936	1021	1014	1023	1277	1223	1372	1006	1134	963	1065	1426
s_1854	BPHL	234	330	209	290	172	180	252	235	223	269	214	208	200	273	270	274	254	210	241	214	221	193
s_1855	BPHL	156	111	64	148	113	104	130	98	105	107	40	122	89	82	111	90	129	153	75	113	96	82
s_1856	BPHL	442	518	601	647	674	485	452	544	621	550	737	415	518	441	502	452	337	483	512	414	347	399
s_1857	BPI	375	395	373	402	404	271	358	422	311	432	390	437	678	522	547	654	616	476	402	419	536	512
s_1858	BPI	281	338	387	301	508	522	271	327	257	395	352	263	413	463	309	459	448	292	403	214	374	246
s_1859	BPI	120	113	114	120	65	132	165	205	98	96	8	131	115	124	109	95	134	82	89	52	90	58
s_1860	BPI	457	360	468	399	488	506	460	406	380	582	455	459	355	628	510	560	680	301	467	417	420	305
s_1861	BRCA1	290	303	240	184	169	124	264	225	252	294	149	329	197	236	194	139	205	250	157	197	207	123
s_1862	BRCA1	67	36	74	38	20	39	61	65	61	51	51	89	65	48	44	55	41	65	63	20	50	7
s_1863	BRCA1	639	545	670	409	366	306	498	464	489	380	320	603	393	589	457	547	577	503	393	470	495	459
s_1864	BRCA1	359	377	267	285	284	211	337	444	316	312	287	393	312	303	234	204	232	281	295	263	246	234
s_1865	BRAF	153	122	181	109	92	121	106	151	149	120	153	127	155	123	207	220	75	181	142	137	258	141
s_1866	BRAF	156	180	217	151	204	195	172	212	160	213	25	187	261	215	205	261	264	255	234	192	240	253
s_1867	BRAF	509	431	417	444	547	602	458	448	463	453	351	490	567	557	516	576	487	601	434	475	389	477
s_1868	BRAF	221	116	284	285	376	207	169	278	248	258	299	199	136	119	176	176	224	167	234	154	212	162
s_1869	BRCA2	238	314	271	226	266	245	222	290	186	152	214	174	291	208	209	196	158	220	176	176	231	122
s_1870	BRCA2	615	594	525	441	613	489	491	387	623	460	527	667	639	633	547	375	472	688	612	510	598	396
s_1871	BRCA2	391	260	302	130	69	131	248	276	314	140	196	367	327	214	170	217	129	387	282	161	137	134
s_1872	BRCA2	370	369	306	288	459	248	371	360	382	424	407	472	362	341	247	311	293	403	383	397	365	301
s_1873	BRDT	226	252	243	184	290	334	201	311	268	247	336	240	240	301	396	518	517	308	240	278	167	218
s_1874	BRDT	438	440	429	330	366	296	378	439	389	498	650	415	302	364	457	393	322	392	299	356	465	363
s_1875	BRDT	493	393	360	561	600	611	508	470	373	527	386	388	218	495	337	383	447	398	354	490	448	288
s_1876	BRDT	83	64	88	65	6	47	55	53	72	84	42	73	112	120	74	82	129	127	144	224	257	203
s_1877	ZFP36L1	750	864	993	971	1256	1097	877	743	1037	981	650	825	943	1226	1214	1280	1476	1163	1041	957	1064	1108
s_1878	ZFP36L1	360	330	239	365	329	240	309	327	339	211	330	348	281	335	444	445	272	327	309	317	343	411
s_1879	ZFP36L1	423	371	452	380	530	403	414	415	353	501	584	361	393	488	613	742	688	415	340	417	486	481
s_1880	ZFP36L1	233	204	147	253	222	82	225	171	237	114	212	279	268	277	266	347	295	283	334	285	300	190
s_1881	ZFP36L2	292	295	191	224	459	262	317	231	268	410	293	267	307	263	227	161	350	296	235	190	150	290
s_1882	ZFP36L2	465	293	257	346	187	188	435	323	416	435	296	572	510	484	467	428	328	387	260	427	412	274
s_1883	ZFP36L2	648	588	793	763	993	915	652	475	474	594	607	664	582	653	540	622	393	614	632	588	663	507
s_1884	ZFP36L2	667	715	638	679	869	783	765	685	685	829	487	675	823	815	739	878	958	751	873	747	993	590
s_1885	BRS3	524	614	644	638	624	728	554	611	601	686	855	613	626	492	867	1146	1307	616	671	832	973	800
s_1886	BRS3	320	296	212	297	384	421	240	338	302	318	336	258	336	379	257	252	238	297	208	200	303	227
s_1887	BRS3	235	192	154	203	160	169	171	135	229	108	228	191	282	164	345	338	295	221	252	218	214	208
s_1888	BRS3	473	548	460	596	678	667	537	589	436	551	484	446	356	450	526	538	478	442	346	655	581	536
s_1889	BSG	1096	1109	1095	995	1025	1106	1220	905	988	1223	1082	1153	1039	1298	1202	1465	1512	1167	1109	1288	1520	1088
s_1890	BSG	623	737	597	551	596	479	607	667	637	494	760	593	570	503	528	662	426	504	375	517	453	341
s_1891	BSG	336	244	400	368	339	349	294	463	301	388	341	261	263	160	217	289	225	315	323	314	206	310
s_1892	BSG	691	769	769	718	989	1048	719	987	667	1051	919	746	707	775	667	666	696	662	690	565	771	756
s_1893	BST1	277	256	345	262	375	230	395	362	255	353	331	323	288	269	300	391	538	260	328	331	431	427
s_1894	BST1	468	477	374	579	478	575	512	384	546	449	389	531	445	446	486	380	263	541	447	497	455	382
s_1895	BST1	645	572	694	446	483	453	667	662	586	665	460	632	605	930	686	908	938	590	970	650	658	781
s_1896	BST1	360	377	262	367	305	285	302	253	340	197	326	399	395	338	299	437	460	403	408	515	383	478
s_1897	BST2	358	375	502	440	569	395	512	395	398	577	378	316	289	288	253	361	365	248	249	384	334	364
s_1898	BST2	447	411	409	481	295	423	450	338	599	501	254	582	425	379	324	327	346	478	447	506	373	375
s_1899	BST2	117	157	156	112	88	66	90	81	110	169	107	144	158	126	254	285	275	161	177	230	194	272
s_1900	BST2	211	187	197	133	101	169	163	155	189	205	101	180	160	142	129	126	151	122	172	147	28	134
s_1901	BTC	76	68	154	183	245	340	129	168	91	125	132	74	133	105	197	154	55	163	161	133	101	90
s_1902	BTC	71	85	70	44	117	101	58	9	79	39	43	62	50	83	60	29	39	76	57	76	55	59
s_1903	BTC	855	974	1032	900	1208	1164	984	858	951	1072	955	861	1065	1248	1204	1390	1513	1026	876	1178	1104	997
s_1904	BTC	422	313	521	378	610	446	413	451	447	513	526	364	310	509	501	517	528	382	537	510	591	599
s_1905	BTD	535	501	556	624	594	489	479	550	562	370	578	481	625	695	572	526	718	619	615	670	622	682
s_1906	BTD	316	311	353	333	458	296	425	397	326	403	537	364	381	346	422	407	357	371	309	412	547	418
s_1907	BTD	190	209	270	187	213	191	224	312	219	152	48	233	165	126	260	242	238	186	97	209	181	112
s_1908	BTD	174	134	147	78	120	79	150	220	136	204	102	144	196	185	292	496	528	192	127	175	215	248
s_1909	KLF9	352	387	279	314	396	283	402	423	360	446	422	398	320	222	282	209	401	387	276	282	279	268
s_1910	KLF9	368	271	303	294	164	183	336	264	407	310	273	306	406	316	371	343	313	408	325	398	378	313
s_1911	KLF9	451	453	380	463	502	374	478	560	398	511	557	441	472	492	487	540	652	488	485	504	511	647
s_1912	KLF9	487	402	403	372	544	477	344	356	315	456	576	496	484	462	442	378	483	460	373	401	505	371
s_1913	KLF5	240	154	353	404	671	787	265	213	237	377	310	242	341	687	1193	2262	3098	324	481	809	1315	1797
s_1914	KLF5	553	470	682	789	1034	883	549	623	560	621	585	531	939	1492	2910	5035	6834	954	1226	2053	2975	4107
s_1915	KLF5	567	636	1004	1059	1317	1422	667	576	693	1069	1182	565	967	1434	3001	4661	7898	964	1378	2402	3995	4993
s_1916	KLF5	782	770	870	1136	1720	1460	832	924	835	1219	892	699	1250	1828	3564	5587	7666	1144	1833	2998	4934	5896
s_1917	BTF3	173	100	98	88	38	39	116	226	112	44	94	192	101	54	55	56	56	125	76	48	60	55
s_1918	BTF3	760	796	631	586	457	504	718	803	631	748	1007	645	611	562	476	420	477	555	423	447	493	472
s_1919	BTF3	544	358	361	172	133	138	292	388	321	151	42	667	319	330	183	186	164	423	460	342	424	250
s_1920	BTF3	514	426	339	318	272	133	396	459	302	254	139	423	324	404	381	297	249	360	295	331	276	151
s_1921	BTG1	315	232	332	163	144	196	290	217	291	344	202	353	217	325	330	306	286	285	280	255	324	224
s_1922	BTG1	560	604	517	686	420	657	538	579	533	390	608	556	521	720	815	760	626	603	529	523	689	514
s_1923	BTG1	758	690	707	657	694	519	645	644	681	795	565	845	680	801	868	846	862	646	853	690	755	505
s_1924	BTG1	341	438	331	260	238	327	266	398	424	321	291	251	390	485	430	403	410	386	288	257	435	388
s_1925	BTK	693	831	969	829	696	708	714	764	631	826	609	714	607	792	877	806	988	730	616	776	670	612
s_1926	BTK	153	182	157	94	125	113	161	205	153	116	82	114	111	61	78	55	128	152	141	118	161	29
s_1927	BTK	455	459	402	392	314	394	439	541	349	454	361	478	436	507	474	419	590	425	393	433	512	418
s_1928	BTK	328	455	441	393	444	382	422	325	444	444	534	334	321	415	435	461	375	396	304	290	272	188
s_1929	BTN1A1	771	783	859	818	1116	918	840	932	768	1042	749	772	892	828	937	988	1493	850	741	756	899	801
s_1930	BTN1A1	579	524	507	587	501	445	488	624	568	598	648	485	467	400	473	557	422	456	560	706	570	609
s_1931	BTN1A1	482	489	712	726	884	715	519	494	704	497	489	521	431	537	448	486	377	548	556	371	443	419
s_1932	BTN1A1	428	484	493	515	522	450	449	447	431	462	440	487	523	470	523	431	369	467	546	651	564	663
s_1933	BUB1	131	101	77	61	49	40	72	79	99	48	95	163	156	95	78	123	134	166	53	189	58	125
s_1934	BUB1	221	188	221	245	148	124	195	267	228	257	102	334	218	248	246	198	175	263	305	198	135	175
s_1935	BUB1	147	141	111	101	139	145	127	61	82	91	47	217	149	125	104	104	112	144	101	132	174	144
s_1936	BUB1	460	541	590	650	602	573	545	578	424	719	710	514	497	578	515	579	482	428	694	390	394	462
s_1937	BUB1B	162	189	194	120	147	118	163	195	164	71	176	257	223	145	148	93	76	186	170	253	97	165
s_1938	BUB1B	159	131	85	112	24	58	88	108	49	100	38	170	156	73	67	40	45	97	65	143	81	71
s_1939	BUB1B	805	544	550	370	342	404	502	561	629	432	355	842	597	384	319	390	250	595	357	319	330	253
s_1940	BUB1B	799	483	490	438	385	371	702	523	603	511	202	789	647	622	476	427	382	650	760	544	591	410
s_1941	BYSL	539	413	424	714	795	503	583	612	594	484	612	557	574	540	555	656	380	640	551	519	563	537
s_1942	BYSL	306	296	242	216	157	213	278	228	265	222	172	303	266	211	271	192	203	360	317	182	107	160
s_1943	BYSL	69	68	95	44	78	36	117	72	54	37	48	73	50	58	35	32	29	56	33	59	45	6
s_1944	BYSL	165	136	126	84	38	48	167	81	109	75	104	235	197	158	156	174	280	290	228	213	214	296
s_1945	TSPO	390	301	310	352	217	374	329	405	328	220	272	399	496	519	349	339	445	393	360	379	302	325
s_1946	TSPO	681	607	716	771	805	723	820	625	677	776	649	649	714	611	636	663	568	727	648	736	975	636
s_1947	TSPO	430	358	597	691	726	716	434	424	349	782	535	307	336	348	401	469	396	416	315	371	398	340
s_1948	TSPO	677	748	828	771	587	839	696	758	750	771	547	712	916	1045	1121	1263	1280	854	938	1072	1198	950
s_1949	C1QBP	91	55	121	84	22	46	117	97	73	111	75	89	72	34	76	95	73	52	52	57	32	19
s_1950	C1QBP	678	510	434	495	310	323	675	362	674	371	663	549	583	509	458	452	380	529	660	417	582	345
s_1951	C1QBP	503	487	412	419	378	338	496	374	470	346	406	582	490	548	498	568	612	484	282	349	378	256
s_1952	C1QBP	90	64	39	32	33	25	55	52	16	40	35	77	48	114	24	48	82	63	75	48	97	51
s_1953	SERPING1	219	224	184	212	307	165	307	181	149	227	197	186	227	154	243	145	53	188	153	201	291	139
s_1954	SERPING1	372	285	397	279	293	316	287	363	344	278	355	302	347	278	184	231	239	259	256	233	200	166
s_1955	SERPING1	739	618	499	590	760	576	737	638	829	653	603	614	810	768	801	892	905	731	695	529	796	750
s_1956	SERPING1	868	869	870	850	789	822	916	886	1043	766	1139	837	756	783	806	799	546	865	743	760	778	592
s_1957	C1QA	705	735	788	635	833	655	759	666	723	942	830	639	568	688	637	545	631	543	577	568	629	410
s_1958	C1QA	691	852	740	717	707	742	853	763	730	915	535	796	663	713	804	1103	1100	784	759	773	965	863
s_1959	C1QA	651	655	779	769	1025	870	948	833	733	776	673	537	790	783	740	926	899	774	650	744	663	646
s_1960	C1QA	262	233	275	234	205	242	184	200	204	354	359	251	248	232	287	313	347	262	158	268	292	317
s_1961	C1QB	274	216	231	189	185	238	213	244	414	248	336	290	267	243	217	200	207	266	288	348	386	296
s_1962	C1QB	658	729	749	824	863	864	811	825	939	929	751	640	507	667	642	693	611	783	833	670	552	541
s_1963	C1QB	367	272	395	413	529	469	290	370	449	385	561	398	421	526	473	583	552	346	477	528	376	438
s_1964	C1QB	193	154	127	94	96	117	146	107	103	175	201	203	146	140	123	117	163	158	191	190	170	140
s_1965	C1QC	936	1117	1159	1242	1340	1359	1089	1352	1304	1379	1104	836	917	867	734	1112	1112	1076	938	866	895	591
s_1966	C1QC	570	661	630	612	516	630	700	637	631	731	532	547	564	584	443	554	443	464	644	546	673	495
s_1967	C1QC	746	721	817	759	594	816	889	1013	821	1040	843	834	828	955	889	996	814	941	836	942	1089	679
s_1968	C1QC	630	685	563	577	460	293	494	656	657	482	480	572	639	498	555	686	615	714	533	550	810	704
s_1969	C1S	166	223	253	251	247	178	192	205	217	168	210	138	263	237	362	350	313	251	269	348	507	469
s_1970	C1S	260	243	209	233	250	191	206	183	160	199	151	290	305	312	273	294	233	286	293	229	348	324
s_1971	C1S	345	158	165	135	236	131	175	254	190	188	195	300	269	184	218	165	215	263	156	251	299	353
s_1972	C1S	63	38	62	72	67	94	59	67	105	39	108	55	109	99	52	84	64	86	79	114	109	85
s_1973	C2	1188	1050	1086	1076	952	1081	1143	1199	1106	1116	1104	1243	1300	1317	1295	1179	1458	1257	1199	1141	1139	1087
s_1974	C2	868	793	813	814	564	686	1025	645	888	827	731	872	848	825	822	835	999	798	962	865	967	726
s_1975	C2	468	536	653	502	537	500	587	524	547	525	491	454	522	373	376	287	436	313	296	326	377	240
s_1976	C2	1252	1515	1513	1490	1731	1508	1295	1454	1325	1627	1333	1240	1372	1753	1468	1699	1627	1362	1483	1574	1599	1258
s_1977	C3	1142	1066	1132	1066	1540	1250	983	1181	1212	1209	1322	1040	1009	1065	1197	1380	1942	992	1062	1157	1066	1046
s_1978	C3	311	405	274	314	373	390	341	357	207	365	303	322	278	249	430	382	496	319	439	292	288	299
s_1979	C3	670	662	638	580	581	405	626	698	544	588	695	770	735	626	783	1112	1524	824	618	655	661	818
s_1980	C3	1215	1034	1470	1240	1206	1186	1120	1184	1111	1152	1372	1199	1194	1247	1269	1323	1453	1229	1271	1438	1209	1177
s_1981	C3AR1	314	262	309	335	269	393	258	315	307	211	208	287	326	220	173	253	136	312	165	277	202	228
s_1982	C3AR1	191	141	164	171	141	127	209	175	183	214	163	215	208	127	94	131	128	197	215	252	268	178
s_1983	C3AR1	263	325	340	277	191	274	273	265	295	283	447	339	369	393	405	358	380	301	440	501	495	507
s_1984	C3AR1	370	283	198	261	298	226	241	240	339	304	357	403	287	339	374	598	696	405	336	450	524	708
s_1985	C4A	273	227	269	244	310	154	204	217	237	144	70	234	206	189	208	158	176	214	207	247	112	155
s_1986	C4A	216	161	122	116	235	202	150	176	148	158	318	159	131	133	145	191	128	207	141	128	234	148
s_1987	C4A	184	141	191	154	163	97	203	165	247	240	92	187	139	197	150	172	221	207	216	130	98	83
s_1988	C4A	426	443	556	635	731	933	560	529	519	875	832	406	416	535	589	728	724	483	514	487	460	527
s_1989	C4B	139	123	64	68	62	39	90	60	65	78	74	118	122	86	100	129	126	143	101	115	57	57
s_1990	C4B	516	350	473	401	469	322	466	348	548	355	577	552	427	505	489	592	740	631	444	537	555	521
s_1991	C4B	230	217	181	198	284	141	198	159	190	319	163	203	198	168	211	157	172	180	347	288	427	188
s_1992	C4B	361	462	436	464	432	395	404	319	408	542	520	491	460	434	488	556	540	330	357	406	301	352
s_1993	C4BPA	795	830	789	657	723	841	696	861	852	678	562	671	862	858	803	976	928	634	806	774	943	759
s_1994	C4BPA	526	493	625	625	539	559	615	650	554	534	497	526	440	571	578	642	544	704	772	869	764	1055
s_1995	C4BPA	382	317	381	297	439	241	286	402	288	414	524	278	298	193	287	229	356	293	392	278	300	225
s_1996	C4BPA	1212	1099	1420	1195	1617	1213	1182	1157	1211	1266	1121	1102	1323	1180	1254	1350	1374	1292	1215	1326	1415	1149
s_1997	C4BPB	708	731	648	432	619	501	673	638	649	630	689	635	586	568	470	494	388	578	633	471	472	492
s_1998	C4BPB	703	603	574	485	671	437	686	577	740	660	710	723	795	781	766	813	737	813	802	785	996	688
s_1999	C4BPB	173	190	175	191	227	202	162	178	161	236	249	175	146	138	119	104	121	164	163	107	127	78
[truncated: 75,442 more rows]
