# Supplementary material for: Loss of the abasic site sensor HMCES is synthetic lethal with the activity of the APOBEC3A cytosine deaminase in cancer cells
Source: PLoS Biol. 2021 Mar 31;19(3):e3001176. doi: 10.1371/journal.pbio.3001176 (PMC8041192; doi:10.1371/journal.pbio.3001176)
Supplement: S11 Data — sgRNA, single gRNA; wt, wild-type. (XLSX) [file pbio.3001176.s031.xlsx]

## Sheet: raw_sgRNA_counts_LXF289HMCESWT
sgRNA	Gene	1L_A3A_t0	2L_A3A_woDOX_t5	3L_A3A_DOX_IC25_t5	4L_A3A_DOX_IC50_t5	5L_A3A_woDOX_t10	6L_A3A_DOX_IC25_t10	7L_A3A_DOX_IC50_t10	8L_A3A_woDOX_t15	9L_A3A_DOX_IC25_t15	10L_A3A_DOX_IC50_t15	12L_t0	13L_woDOX_t5	14L_DOX_IC25_t5	15L_DOX_IC50_t5	16L_woDOX_t10	17L_DOX_IC25_t10	18L_DOX_IC50_t10	19L_woDOX_t15	20L_DOX_IC25_t15	21L_DOX_IC50_t15
s_1	A1BG	876	884	786	804	909	806	1006	768	932	1133	735	687	664	648	664	690	646	758	594	816
s_2	A1BG	1072	1162	1126	1210	1132	1116	1215	1324	1042	1195	1278	1271	1251	1123	1305	1180	1150	1156	1132	1393
s_3	A1BG	21	14	4	3	13	12	0	8	1	1	5	2	16	7	3	5	2	0	10	0
s_4	A1BG	1449	1434	1380	1397	1334	1370	1295	1289	1234	1376	1425	1449	1531	1449	1370	1472	1490	1373	1387	1340
s_5	A2M	336	341	358	302	410	495	376	492	379	351	380	300	300	432	347	297	364	352	310	403
s_6	A2M	798	592	602	581	622	775	618	660	725	615	724	555	635	688	553	544	513	543	515	548
s_7	A2M	389	405	326	291	325	255	322	352	341	255	352	356	344	347	350	420	316	348	407	322
s_8	A2M	173	175	185	131	121	177	189	193	202	116	180	194	135	153	265	216	147	285	201	170
s_9	NAT1	238	267	282	221	249	217	234	268	173	298	265	299	311	264	254	283	313	246	239	295
s_10	NAT1	471	464	466	479	481	457	549	550	437	526	511	346	504	454	433	424	493	411	390	401
s_11	NAT1	319	344	304	392	276	307	299	250	274	286	300	248	316	314	239	279	279	246	272	212
s_12	NAT1	672	713	627	652	696	731	580	628	727	619	684	619	584	541	729	548	554	566	622	520
s_13	NAT2	321	329	344	205	221	275	277	225	307	234	384	324	406	376	360	458	338	394	480	411
s_14	NAT2	291	345	332	250	413	314	323	353	347	437	437	378	413	406	415	489	396	435	452	459
s_15	NAT2	675	729	595	543	687	732	570	713	722	628	795	902	847	902	878	848	762	1016	777	842
s_16	NAT2	1009	972	889	848	873	784	911	956	778	816	837	825	792	821	831	910	918	891	853	922
s_17	SERPINA3	174	252	256	188	230	221	190	180	230	224	152	130	185	170	102	188	114	158	185	125
s_18	SERPINA3	583	711	627	632	645	631	578	711	484	605	844	761	767	864	745	806	737	707	773	774
s_19	SERPINA3	386	428	452	464	384	502	425	341	467	421	578	492	437	414	552	401	337	564	358	353
s_20	SERPINA3	359	355	309	298	324	220	323	282	249	289	329	309	369	373	276	319	311	307	262	274
s_21	AADAC	697	643	682	698	748	583	615	741	692	622	599	616	668	571	572	590	586	702	692	630
s_22	AADAC	600	595	528	479	534	477	542	605	464	569	429	339	529	381	409	446	361	407	431	353
s_23	AADAC	255	299	204	183	252	258	234	316	323	229	191	146	214	237	182	222	177	255	206	211
s_24	AADAC	443	331	359	358	327	279	311	331	315	333	358	296	285	334	209	212	174	256	162	158
s_25	AAMP	1021	668	658	655	516	447	530	412	312	452	880	652	578	672	470	357	490	366	408	397
s_26	AAMP	360	451	450	420	529	640	450	577	691	454	405	297	318	298	324	301	219	400	244	334
s_27	AAMP	474	197	168	110	112	68	113	79	95	51	498	231	213	232	123	85	123	98	73	88
s_28	AAMP	271	235	240	216	197	189	139	149	144	192	315	190	234	197	144	236	139	257	181	148
s_29	AANAT	186	138	169	97	128	184	115	140	123	176	184	188	171	209	150	197	182	178	151	169
s_30	AANAT	843	912	901	915	1007	1036	1083	1141	1104	1173	955	1019	825	885	902	829	771	814	747	787
s_31	AANAT	585	550	488	526	490	451	494	439	573	495	580	506	552	512	495	588	501	518	549	510
s_32	AANAT	1200	1374	1305	1296	1423	1363	1211	1492	1485	1414	1378	1428	1163	1279	1540	1200	1326	1660	1204	1306
s_33	AARS	847	424	517	449	405	310	327	329	271	263	919	426	520	456	219	302	297	234	281	246
s_34	AARS	681	216	219	213	69	119	144	88	43	67	761	349	409	349	144	146	162	49	71	83
s_35	AARS	1208	573	469	519	243	221	277	139	148	220	1252	660	656	616	335	296	281	188	197	196
s_36	AARS	677	545	537	455	394	365	413	367	412	295	860	540	651	565	340	448	427	316	478	436
s_37	ABAT	222	310	237	184	211	149	252	185	235	151	211	214	175	200	212	190	182	155	173	189
s_38	ABAT	169	208	219	171	162	304	241	156	184	264	194	203	233	167	179	196	175	206	168	167
s_39	ABAT	569	624	528	554	613	659	558	608	678	699	622	605	630	605	666	764	601	777	675	714
s_40	ABAT	292	261	263	209	264	272	313	201	277	207	231	264	251	272	238	290	322	340	328	272
s_41	ABCA1	587	551	519	475	621	671	605	546	580	594	758	672	728	654	654	639	602	596	643	659
s_42	ABCA1	235	259	238	204	233	244	196	211	279	263	264	202	269	266	237	244	260	238	314	197
s_43	ABCA1	92	198	104	103	115	133	130	121	147	141	185	149	199	112	136	141	167	87	123	122
s_44	ABCA1	306	342	390	448	420	361	471	355	426	421	427	477	470	422	425	389	290	483	411	392
s_45	ABCA2	538	545	469	439	568	505	494	455	446	511	618	539	576	542	522	563	449	535	508	409
s_46	ABCA2	98	108	76	123	109	87	121	126	117	115	138	85	90	88	93	101	122	96	60	97
s_47	ABCA2	279	228	250	212	190	217	206	226	299	236	342	314	326	322	309	252	230	343	274	178
s_48	ABCA2	207	198	201	191	222	198	192	271	229	145	381	330	274	275	387	308	337	331	260	392
s_49	ABCA3	1106	964	1004	1022	1019	919	1024	1082	1078	966	1079	923	943	959	795	852	811	886	771	978
s_50	ABCA3	335	351	404	340	355	386	363	298	338	316	267	218	264	247	220	205	212	203	189	177
s_51	ABCA3	914	954	925	724	890	950	771	696	860	764	1032	954	1115	1009	975	1295	1209	964	1206	1223
s_52	ABCA3	328	382	365	373	368	329	337	313	401	436	282	240	299	307	248	254	273	234	227	254
s_53	ABCB7	125	68	105	73	83	86	98	72	86	94	58	80	43	63	44	51	32	45	55	35
s_54	ABCB7	579	372	349	313	145	174	83	63	96	115	762	449	302	355	87	117	80	34	33	28
s_55	ABCB7	195	196	163	160	206	179	274	142	222	257	163	176	122	94	166	123	118	199	126	113
s_56	ABCB7	240	120	123	85	48	37	26	25	31	14	359	129	149	133	22	36	17	8	20	9
s_57	ABCF1	544	247	245	245	82	115	114	112	67	79	738	266	258	289	171	90	139	111	68	77
s_58	ABCF1	729	394	446	470	340	344	390	238	227	344	763	372	425	447	307	270	337	279	239	214
s_59	ABCF1	450	318	250	211	109	140	159	75	80	121	371	212	198	200	135	102	119	111	64	104
s_60	ABCF1	478	368	309	292	204	238	180	130	191	141	588	249	253	374	102	121	115	53	57	90
s_61	ABCA4	382	295	282	257	236	218	153	236	300	175	353	245	264	328	234	264	218	168	249	239
s_62	ABCA4	109	126	80	142	99	105	176	123	96	140	106	117	90	85	100	100	63	118	98	78
s_63	ABCA4	463	377	297	318	344	309	463	439	234	459	402	326	337	325	315	323	259	325	336	287
s_64	ABCA4	265	178	240	226	165	155	231	154	170	210	227	261	291	349	241	205	244	175	210	256
s_65	ABL1	523	463	417	441	417	488	429	419	489	353	525	455	448	464	385	415	362	398	479	361
s_66	ABL1	342	295	300	305	256	264	317	347	273	352	427	361	354	510	280	379	369	310	255	406
s_67	ABL1	750	617	507	585	498	646	500	529	583	437	762	702	703	684	622	580	571	591	617	532
s_68	ABL1	1134	1102	1069	1020	1004	1029	1169	1085	1070	971	980	1042	1010	918	1017	1110	1023	1204	969	976
s_69	AOC1	237	252	168	194	219	199	243	158	193	167	239	213	236	230	182	236	151	225	181	167
s_70	AOC1	265	225	296	198	133	269	275	249	306	200	185	216	193	223	161	147	167	157	215	146
s_71	AOC1	270	269	392	254	340	303	252	366	354	309	277	295	235	342	239	166	220	319	195	327
s_72	AOC1	193	209	187	166	197	229	188	222	238	151	332	216	300	276	288	300	260	240	317	282
s_73	ABL2	507	593	578	553	652	581	607	654	723	706	481	551	565	473	501	450	390	493	436	323
s_74	ABL2	129	153	116	117	152	89	131	148	86	172	229	252	297	307	248	269	277	279	240	249
s_75	ABL2	333	359	469	331	466	418	423	505	448	460	313	313	393	379	336	380	453	386	397	416
s_76	ABL2	239	259	250	166	250	237	250	230	217	256	124	175	157	187	163	177	184	132	137	167
s_77	ABO	416	469	463	413	378	381	365	419	353	431	405	511	414	467	461	411	388	484	487	408
s_78	ABO	387	431	450	421	369	340	411	439	340	427	445	389	347	403	332	377	315	269	330	295
s_79	ABO	325	460	382	393	415	416	356	428	377	380	377	376	391	434	403	361	371	261	342	514
s_80	ABO	647	794	814	685	758	688	656	711	645	662	668	633	790	677	588	716	614	606	679	643
s_81	ABR	557	589	599	658	630	550	624	483	638	617	644	740	540	679	690	656	613	781	680	638
s_82	ABR	269	288	275	251	216	326	278	204	281	248	360	320	311	358	286	313	357	334	293	361
s_83	ABR	277	432	413	333	371	368	242	376	361	234	469	356	390	438	357	376	283	324	320	315
s_84	ABR	277	281	217	316	321	283	273	321	245	350	279	211	315	255	307	291	189	318	316	202
s_85	ACAA1	163	174	169	190	157	190	200	225	269	215	144	100	111	133	115	103	128	139	113	115
s_86	ACAA1	329	349	406	307	357	387	326	395	382	320	446	328	419	384	335	427	340	427	406	432
s_87	ACAA1	386	458	409	433	411	378	495	448	416	365	496	473	566	578	585	570	647	685	678	669
s_88	ACAA1	417	413	395	383	370	439	430	357	416	369	460	385	365	309	353	391	238	316	358	234
s_89	ACACA	877	699	718	765	612	596	785	568	555	656	938	804	783	910	650	850	655	574	707	530
s_90	ACACA	707	453	540	504	478	499	509	393	490	355	633	473	498	522	341	392	423	230	273	278
s_91	ACACA	633	568	531	516	463	521	499	372	460	454	601	491	586	549	451	448	461	379	431	352
s_92	ACACA	416	408	306	381	244	309	284	167	207	197	366	276	243	249	193	155	140	155	143	122
s_93	ACACB	163	209	168	231	195	166	198	209	150	170	175	207	191	163	223	201	178	242	156	220
s_94	ACACB	522	516	515	514	492	519	444	529	570	406	566	582	562	545	533	563	548	502	541	473
s_95	ACACB	337	363	318	366	296	414	335	413	424	341	479	372	470	425	412	465	472	479	434	401
s_96	ACACB	215	252	263	194	227	242	242	268	195	191	182	118	140	137	145	149	165	154	136	203
s_97	ACADL	143	133	167	134	119	141	120	98	190	136	170	137	177	165	145	135	240	131	125	187
s_98	ACADL	484	388	330	364	336	256	451	321	293	419	535	421	544	513	410	383	474	334	416	458
s_99	ACADL	318	352	336	305	279	385	258	299	320	329	420	329	336	315	342	331	337	252	309	285
s_100	ACADL	391	346	385	355	309	273	384	450	358	433	389	364	301	303	267	264	264	201	376	227
s_101	ACADM	388	343	278	262	265	279	302	301	260	353	361	299	419	310	381	308	273	378	305	248
s_102	ACADM	817	757	754	706	730	718	764	703	781	845	800	688	738	760	748	669	680	723	638	727
s_103	ACADM	146	99	139	118	89	92	112	81	58	101	149	134	133	167	138	127	133	197	138	97
s_104	ACADM	482	492	427	454	522	435	494	482	481	507	633	604	627	528	590	582	502	644	611	540
s_105	ACADS	1004	1069	1151	979	1094	1035	993	895	962	1034	999	881	1095	959	888	995	853	960	891	788
s_106	ACADS	584	381	395	440	392	364	367	248	338	308	652	561	588	535	552	477	505	619	505	554
s_107	ACADS	502	551	497	529	455	507	478	467	508	433	480	529	549	576	530	589	469	570	560	474
s_108	ACADS	292	220	218	294	258	181	272	316	188	273	292	220	304	284	347	291	189	409	343	219
s_109	ACADSB	381	304	265	372	262	314	350	228	278	318	446	427	354	348	368	321	364	305	315	311
s_110	ACADSB	178	188	239	168	206	162	196	184	202	147	166	171	109	130	137	68	130	115	92	103
s_111	ACADSB	339	292	346	243	317	311	369	340	435	352	288	361	297	317	392	383	340	444	446	379
s_112	ACADSB	571	557	614	506	604	555	584	540	603	711	517	523	575	528	447	588	673	418	568	628
s_113	ACADVL	568	625	560	609	563	587	532	513	620	637	558	575	536	485	681	480	703	672	549	700
s_114	ACADVL	104	78	129	122	60	77	61	128	45	63	95	94	89	137	81	133	116	81	115	55
s_115	ACADVL	238	195	209	222	168	156	145	161	179	140	220	234	244	267	258	276	207	210	223	208
s_116	ACADVL	298	349	293	288	263	336	338	269	291	338	271	257	257	262	260	288	314	262	280	332
s_117	ACAT1	95	24	35	33	30	67	27	19	68	21	69	60	65	50	38	65	12	46	31	26
s_118	ACAT1	155	145	136	138	144	123	106	125	118	163	221	134	160	180	146	187	156	110	192	173
s_119	ACAT1	854	852	897	737	612	785	820	800	867	838	943	996	824	901	871	900	817	814	953	932
s_120	ACAT1	638	660	668	553	648	686	536	580	655	634	553	627	717	692	662	634	794	715	633	673
s_121	ACAT2	278	250	220	226	256	235	256	244	239	276	178	153	218	260	157	141	196	193	249	293
s_122	ACAT2	296	286	324	299	334	414	285	367	435	336	303	313	309	299	357	264	308	426	272	333
s_123	ACAT2	388	338	327	296	272	304	423	209	279	276	279	259	308	306	271	266	215	295	258	307
s_124	ACAT2	421	464	514	366	408	397	352	496	417	378	414	332	435	376	361	390	328	382	435	412
s_125	ASIC2	866	1178	1010	956	932	1065	929	932	976	876	882	1025	965	823	1026	762	819	941	865	810
s_126	ASIC2	311	263	210	230	346	278	281	338	310	354	234	240	277	194	210	209	185	205	308	176
s_127	ASIC2	585	676	665	558	577	752	649	618	850	653	707	638	676	618	725	616	648	731	721	610
s_128	ASIC2	754	779	761	616	678	657	747	666	761	714	786	699	744	722	730	610	826	693	679	876
s_129	ASIC1	560	584	534	399	503	522	547	535	514	642	663	481	519	496	469	400	392	375	292	407
s_130	ASIC1	250	365	314	325	323	263	285	275	365	286	367	305	327	281	284	274	224	197	285	244
s_131	ASIC1	727	780	651	712	754	618	645	589	536	633	689	573	549	511	493	556	561	439	527	480
s_132	ASIC1	340	381	371	349	258	322	412	300	366	319	310	289	315	352	315	300	268	210	314	228
s_133	ACHE	372	322	302	299	248	268	278	300	234	229	315	369	338	395	350	335	290	307	264	310
s_134	ACHE	195	177	177	169	158	121	174	143	106	190	262	270	272	250	280	311	314	351	244	341
s_135	ACHE	286	237	277	222	214	252	242	183	237	225	303	215	359	324	311	353	320	345	344	336
s_136	ACHE	386	331	288	267	328	303	315	245	377	315	396	396	422	366	316	432	335	344	406	360
s_137	ACLY	51	62	57	47	48	51	60	34	29	32	145	97	143	110	119	118	103	89	155	75
s_138	ACLY	283	201	170	197	146	180	203	156	109	170	268	310	287	301	309	252	309	190	257	222
s_139	ACLY	391	354	416	392	424	385	397	347	365	385	473	470	456	424	417	410	400	323	332	381
s_140	ACLY	158	120	148	148	92	112	111	111	81	60	202	243	196	176	144	92	134	130	77	92
s_141	ACO1	147	118	174	186	132	132	169	150	91	209	197	172	167	229	184	161	159	152	170	230
s_142	ACO1	393	347	293	245	304	284	263	316	344	381	369	295	287	339	336	303	284	326	238	383
s_143	ACO1	305	357	342	317	307	249	241	367	366	386	312	272	337	174	262	327	235	288	315	216
s_144	ACO1	160	161	131	127	151	78	198	143	99	177	145	178	126	178	208	149	210	213	129	190
s_145	ACR	377	434	394	478	445	288	404	362	336	519	430	347	427	424	310	380	346	293	313	376
s_146	ACR	281	313	242	341	296	196	287	323	227	319	272	249	287	289	204	244	193	270	290	194
s_147	ACR	445	369	388	366	322	339	267	332	306	233	372	441	421	439	330	423	330	391	353	377
s_148	ACR	48	42	49	56	23	57	97	37	45	68	29	73	51	45	60	62	51	84	80	70
s_149	ACO2	1222	1026	908	867	748	790	744	573	632	722	1249	986	968	903	618	648	644	611	480	536
s_150	ACO2	594	692	567	536	515	581	507	540	421	544	585	479	571	696	440	457	520	363	418	463
s_151	ACO2	532	405	431	451	339	229	309	249	180	350	510	427	348	352	201	196	248	155	136	212
s_152	ACO2	31	20	25	20	9	18	25	18	6	13	31	85	67	58	61	26	50	64	2	25
s_153	ACOX1	200	171	199	134	125	191	154	138	186	187	179	137	219	169	95	103	123	54	83	86
s_154	ACOX1	599	791	652	623	586	593	567	580	598	587	772	591	618	576	547	509	604	589	498	655
s_155	ACOX1	320	319	346	367	297	339	377	303	279	382	381	353	365	401	279	322	333	319	308	410
s_156	ACOX1	376	418	447	355	326	413	388	310	312	297	437	445	326	406	353	403	376	370	392	437
s_157	ACP1	41	74	36	58	37	46	72	56	92	61	53	36	45	36	43	17	37	51	53	63
s_158	ACP1	121	62	94	84	62	77	64	97	52	43	151	151	136	134	200	165	187	158	167	114
s_159	ACP1	834	949	976	924	939	910	918	849	938	881	955	932	872	1059	894	833	947	888	815	908
s_160	ACP1	210	186	234	175	195	258	262	228	316	320	222	165	161	153	255	211	231	207	242	272
s_161	ACP2	60	57	52	71	40	55	72	79	41	56	51	69	53	42	49	44	56	50	45	38
s_162	ACP2	218	168	187	144	144	228	197	123	157	184	203	246	259	249	212	170	232	222	243	226
s_163	ACP2	397	459	451	414	382	526	503	390	618	651	342	418	401	314	416	357	381	355	383	307
s_164	ACP2	518	573	521	605	546	499	594	482	535	518	545	494	417	548	475	416	375	420	339	431
s_165	ACP5	592	645	646	565	538	676	505	586	728	487	544	577	475	557	597	452	528	685	542	625
s_166	ACP5	810	900	849	863	925	910	959	971	833	1030	916	789	877	779	635	840	703	806	843	725
s_167	ACP5	853	893	859	830	815	971	858	758	899	791	913	866	827	1096	817	930	995	927	960	964
s_168	ACP5	394	319	309	345	306	359	323	379	304	272	494	365	431	396	440	423	402	448	369	304
s_169	ACPP	808	670	630	680	584	673	652	692	696	591	723	619	645	656	582	472	412	514	438	446
s_170	ACPP	432	456	478	421	369	511	497	458	612	534	554	462	514	479	402	429	388	436	469	458
s_171	ACPP	618	632	572	645	665	640	774	859	782	909	543	552	538	616	581	549	538	584	449	691
s_172	ACPP	727	750	661	638	819	648	846	904	780	983	626	670	718	644	724	621	731	782	697	773
s_173	ACRV1	106	129	114	111	133	145	145	81	176	144	116	154	150	155	101	148	114	71	121	129
s_174	ACRV1	561	508	448	499	578	475	611	482	488	679	505	509	571	452	415	374	497	401	404	487
s_175	ACRV1	313	328	355	342	302	404	313	324	415	254	356	337	273	295	261	375	281	282	332	314
s_176	ACRV1	339	348	291	320	286	346	282	287	389	352	293	256	315	273	332	294	271	262	259	265
s_177	ACTA1	173	191	131	191	176	190	174	255	176	181	225	150	209	233	181	200	188	200	257	306
s_178	ACTA1	233	247	146	197	280	158	206	272	204	223	275	313	271	359	301	272	285	350	283	290
s_179	ACTA1	123	82	107	159	86	131	129	134	128	116	111	115	116	142	98	119	76	54	135	69
s_180	ACTA1	668	539	614	586	625	667	611	626	673	685	747	738	612	677	719	765	642	650	746	804
s_181	ACTA2	326	333	315	306	324	238	257	237	253	292	333	290	358	337	312	362	378	298	344	292
s_182	ACTA2	357	292	271	343	323	401	436	424	391	525	354	339	290	318	310	267	285	265	285	277
s_183	ACTA2	416	462	421	403	450	372	505	552	371	490	417	452	420	374	347	320	397	451	368	275
s_184	ACTA2	248	222	211	237	214	218	237	172	232	248	328	272	288	326	261	243	284	196	239	261
s_185	ACTB	564	365	330	342	279	309	277	160	241	224	425	308	337	295	188	230	219	204	224	203
s_186	ACTB	303	205	207	201	208	125	182	136	144	178	295	225	242	197	164	171	186	144	189	136
s_187	ACTB	404	313	245	193	245	212	186	182	168	147	387	243	313	308	206	235	232	175	216	136
s_188	ACTB	445	358	328	339	281	267	260	263	248	171	480	287	329	356	223	174	188	146	185	175
s_189	ACTC1	521	590	586	741	535	574	525	537	626	588	472	529	460	549	492	447	434	399	471	368
s_190	ACTC1	312	297	316	218	264	291	305	255	282	319	351	326	307	297	296	335	378	370	312	375
s_191	ACTC1	721	660	708	628	720	600	624	726	723	662	623	702	656	578	624	745	772	622	680	693
s_192	ACTC1	506	638	510	486	576	531	479	729	519	336	558	499	460	459	489	427	448	532	386	497
s_193	ACTG1	819	891	854	870	757	804	791	824	907	834	888	710	926	891	699	833	876	723	734	1002
s_194	ACTG1	244	262	262	230	229	357	302	278	268	341	302	255	244	302	170	237	285	181	183	223
s_195	ACTG1	243	215	200	152	175	223	202	215	147	195	294	285	308	268	310	306	238	286	263	267
s_196	ACTG1	275	326	291	272	308	370	284	292	296	217	329	365	392	365	328	292	399	325	270	299
s_197	ACTG2	962	947	765	723	833	915	907	988	817	918	825	729	732	780	761	606	678	733	503	541
s_198	ACTG2	812	735	774	711	726	743	758	773	790	906	872	777	797	833	817	772	864	754	738	876
s_199	ACTG2	1571	1652	1737	1498	1468	1613	1648	1425	1649	1580	1676	1517	1506	1500	1454	1369	1217	1605	1313	1088
s_200	ACTG2	1298	1020	1175	1027	1077	1225	1040	1165	948	1184	1242	891	951	910	968	1019	977	1162	1016	930
s_201	ACTN4	333	238	292	265	248	152	214	237	147	187	324	270	219	287	206	229	210	202	157	149
s_202	ACTN4	354	344	351	218	277	298	219	173	248	188	496	286	332	397	266	330	308	247	252	223
s_203	ACTN4	357	395	387	223	363	410	453	477	452	464	333	335	268	261	295	231	252	272	213	254
s_204	ACTN4	254	282	263	191	214	218	181	128	301	138	269	277	287	221	208	213	258	192	248	215
s_205	ACTL6A	671	470	598	459	474	568	508	386	396	495	721	599	752	699	566	546	459	359	567	522
s_206	ACTL6A	392	144	165	195	92	65	81	31	42	41	513	199	176	216	64	125	68	35	42	22
s_207	ACTL6A	2144	2147	2068	1854	2096	2068	2004	1882	2009	1929	2384	2065	2076	2132	1694	1825	1860	1699	1691	1950
s_208	ACTL6A	464	465	293	448	274	253	302	265	211	206	478	241	236	303	187	179	239	134	123	122
s_209	ACTN1	198	206	193	160	208	227	190	253	144	209	246	186	243	220	149	175	233	129	141	276
s_210	ACTN1	1214	1273	1206	1238	1226	1309	1322	1232	1296	1983	1393	1161	1231	1131	1359	1284	1249	1248	1360	1416
s_211	ACTN1	218	192	162	231	159	146	185	174	171	181	243	187	310	289	298	225	254	259	220	198
s_212	ACTN1	314	319	292	315	348	241	263	204	332	215	279	286	333	291	194	305	354	193	290	292
s_213	ACTN2	216	184	236	247	185	192	273	223	133	232	263	214	173	198	261	246	220	230	277	217
s_214	ACTN2	304	291	336	226	206	379	297	302	296	189	276	326	304	281	350	403	284	275	451	361
s_215	ACTN2	288	341	314	248	305	313	245	284	375	276	332	268	280	297	247	295	259	298	264	364
s_216	ACTN2	435	314	455	396	250	353	344	266	321	399	513	512	477	477	551	497	510	500	579	544
s_217	ACTN3	872	906	899	864	891	877	917	890	802	907	853	775	866	799	727	808	731	851	741	761
s_218	ACTN3	198	226	281	206	145	252	181	135	253	211	212	235	198	179	198	155	258	195	176	197
s_219	ACTN3	244	256	221	207	274	232	286	258	266	312	288	283	233	231	226	326	212	183	269	245
s_220	ACTN3	316	237	259	215	253	177	250	253	280	295	350	273	338	290	280	258	204	265	274	345
s_221	ACVR1	728	709	767	650	727	742	701	683	779	758	770	608	797	588	678	732	559	700	667	698
s_222	ACVR1	396	368	391	307	273	344	344	295	391	389	474	340	317	424	368	459	358	443	415	333
s_223	ACVR1	214	155	178	166	143	129	200	175	139	264	223	246	251	280	200	272	240	239	213	226
s_224	ACVR1	377	338	454	372	393	506	343	387	382	316	403	447	391	363	404	298	365	489	252	279
s_225	ACVR1B	244	182	188	144	215	119	137	107	118	141	202	186	216	167	183	222	109	116	167	181
s_226	ACVR1B	348	438	452	335	412	408	434	306	435	498	531	406	468	528	365	475	416	389	565	461
s_227	ACVR1B	197	149	188	186	148	101	158	218	86	198	239	203	219	235	210	208	221	210	208	176
s_228	ACVR1B	184	115	121	110	149	151	148	161	97	133	159	128	134	122	111	74	85	128	101	151
s_229	ACVR2A	711	624	632	588	663	604	741	792	692	852	768	623	645	650	528	668	638	598	746	555
s_230	ACVR2A	556	540	435	469	454	409	445	423	349	341	480	335	408	350	397	371	471	343	313	423
s_231	ACVR2A	101	64	118	120	92	128	127	88	121	145	81	85	64	58	60	75	50	33	39	57
s_232	ACVR2A	843	658	648	641	569	510	777	516	456	723	636	647	799	746	681	624	761	708	595	642
s_233	ACVR2B	456	553	498	377	498	596	491	507	574	522	427	420	482	502	404	395	465	407	410	460
s_234	ACVR2B	212	209	240	192	219	269	203	153	250	260	211	131	170	142	169	175	172	191	171	145
s_235	ACVR2B	313	329	315	320	306	220	239	284	207	339	476	333	357	395	323	302	338	279	264	349
s_236	ACVR2B	143	163	172	206	178	211	215	151	212	238	244	216	143	208	234	183	206	168	353	237
s_237	ACVRL1	70	95	67	47	95	72	57	76	44	127	88	104	83	99	108	61	76	86	67	61
s_238	ACVRL1	507	580	528	518	540	540	543	387	545	622	645	694	804	616	612	721	605	546	622	580
s_239	ACVRL1	375	407	499	362	403	384	390	348	504	357	539	472	425	533	496	537	553	455	476	566
s_240	ACVRL1	369	393	418	577	501	607	571	640	711	580	383	296	325	261	244	249	253	270	262	280
s_241	ACY1	748	662	612	594	634	682	579	579	684	609	764	703	714	676	554	697	578	487	613	539
s_242	ACY1	382	395	395	373	406	387	333	355	308	252	394	336	339	371	330	303	356	359	281	295
s_243	ACY1	332	299	299	268	316	339	250	272	313	212	432	345	358	369	357	272	205	356	236	188
s_244	ACY1	327	343	563	285	280	381	375	362	399	305	360	437	433	408	394	357	436	411	410	403
s_245	ACYP1	644	658	597	595	646	581	658	601	647	627	670	717	570	621	726	714	650	913	785	619
s_246	ACYP1	350	279	300	316	339	283	240	449	305	245	245	233	222	242	175	275	213	151	256	171
s_247	ACYP1	346	334	377	231	291	416	394	322	518	461	378	286	337	385	282	331	363	337	363	308
s_248	ACYP1	318	273	387	304	349	323	313	305	402	323	267	209	234	248	196	252	208	239	286	207
s_249	ACYP2	382	502	495	422	350	492	468	386	542	524	460	304	499	577	469	402	413	396	415	426
s_250	ACYP2	288	268	261	226	248	236	258	302	280	212	326	436	512	354	302	418	341	342	456	307
s_251	ACYP2	609	639	688	571	666	668	666	702	772	754	603	492	532	558	477	448	564	435	459	503
s_252	ACYP2	680	706	705	539	549	739	580	610	657	586	627	446	564	566	460	540	463	485	536	468
s_253	ADA	369	463	472	396	409	420	509	411	523	582	490	449	359	401	422	339	403	465	406	366
s_254	ADA	649	497	598	448	578	612	506	578	622	693	733	625	674	530	426	598	488	371	508	406
s_255	ADA	138	126	163	132	162	101	146	146	147	95	213	180	110	223	156	160	136	148	110	111
s_256	ADA	269	291	244	229	237	245	264	243	294	302	274	182	236	229	158	173	259	179	195	241
s_257	ADAM8	1037	1182	1299	1084	1150	1131	1207	989	1165	1047	1226	1196	1167	1292	1167	1212	1122	1288	1107	1220
s_258	ADAM8	357	393	283	295	363	345	270	281	250	393	430	387	352	377	259	329	206	231	393	235
s_259	ADAM8	155	155	209	113	190	152	151	141	160	208	180	182	161	134	157	139	134	119	103	76
s_260	ADAM8	236	259	186	228	217	202	186	220	267	172	225	359	203	198	297	273	250	337	343	316
s_261	ADAM10	187	159	216	175	220	206	178	185	148	201	161	235	267	173	224	283	145	238	260	136
s_262	ADAM10	277	306	293	301	381	305	294	363	385	297	268	262	363	305	278	334	321	316	369	288
s_263	ADAM10	276	301	315	323	311	264	357	308	354	455	246	242	270	298	278	222	323	233	336	341
s_264	ADAM10	121	90	158	95	105	152	147	113	193	174	119	146	100	121	117	164	114	116	138	158
s_265	ADAR	234	103	114	94	68	68	59	128	45	48	180	139	172	134	88	122	52	101	80	59
s_266	ADAR	105	79	122	57	61	71	71	32	36	62	156	92	163	86	60	91	72	72	104	53
s_267	ADAR	333	225	286	265	235	287	233	265	288	305	462	369	451	326	279	324	322	256	255	205
s_268	ADAR	152	129	106	125	74	117	99	109	77	107	251	178	147	167	129	152	142	175	131	175
s_269	ADARB1	404	410	501	386	412	448	380	434	444	460	381	313	299	370	275	300	302	286	309	325
s_270	ADARB1	283	291	288	189	318	385	247	230	365	269	367	290	328	448	359	389	278	399	337	350
s_271	ADARB1	1068	1257	1119	1045	1186	1140	1274	1230	1359	1218	1117	1159	1144	1178	1160	1226	1024	1291	1290	1197
s_272	ADARB1	960	926	886	871	924	848	857	755	1020	772	1074	859	876	810	913	881	821	889	965	788
s_273	ADARB2	448	503	408	447	482	453	440	494	426	521	531	342	383	445	367	394	433	531	353	484
s_274	ADARB2	454	652	591	552	476	576	573	617	565	435	542	485	487	482	445	458	395	502	395	362
s_275	ADARB2	758	881	822	814	896	857	786	907	851	850	741	782	866	797	682	790	817	809	900	955
s_276	ADARB2	198	194	222	202	182	214	199	224	246	248	246	276	288	271	241	201	335	276	280	246
s_277	ADCY1	478	500	446	461	460	383	381	497	303	403	545	495	456	457	447	552	560	567	577	677
s_278	ADCY1	608	550	569	514	629	556	537	639	779	555	634	457	591	587	585	656	683	627	735	664
s_279	ADCY1	675	791	755	760	804	779	741	770	741	821	730	647	706	639	795	624	571	851	723	713
s_280	ADCY1	415	386	380	371	421	393	377	361	405	460	649	523	589	521	565	639	603	695	600	655
s_281	ADCY2	599	614	618	524	613	548	590	660	620	476	599	563	614	729	498	708	686	524	640	593
s_282	ADCY2	519	518	543	463	564	492	518	570	572	506	516	487	570	470	461	490	526	572	563	487
s_283	ADCY2	589	576	577	578	467	600	555	531	638	575	718	736	669	585	682	626	704	750	718	914
s_284	ADCY2	244	199	179	217	154	190	185	189	179	126	297	235	270	267	240	273	254	284	317	195
s_285	ADCY3	500	741	518	562	559	531	489	658	576	521	478	488	383	402	491	387	442	529	368	345
s_286	ADCY3	336	391	278	271	310	331	317	263	258	388	407	461	354	464	383	348	447	413	358	458
s_287	ADCY3	538	496	529	397	557	577	414	466	493	385	590	392	496	556	452	431	337	444	391	320
s_288	ADCY3	0	0	4	1	0	0	0	0	0	0	0	0	0	0	0	0	0	0	0	0
s_289	ADCY5	289	291	267	197	218	203	313	270	231	242	201	180	169	219	174	259	170	169	238	135
s_290	ADCY5	175	147	184	137	138	184	156	116	94	98	259	276	220	160	257	205	212	210	180	257
s_291	ADCY5	355	387	286	398	358	389	397	356	416	401	363	287	365	344	370	355	342	448	392	323
s_292	ADCY5	565	493	556	504	445	516	494	499	464	517	631	559	611	598	644	582	567	647	613	599
s_293	ADCY6	1022	890	1041	943	983	1109	1032	978	1112	1075	978	784	957	878	684	875	855	902	845	920
s_294	ADCY6	538	479	373	450	357	325	353	442	367	357	467	466	420	438	428	476	455	411	425	362
s_295	ADCY6	194	201	185	158	248	215	213	258	197	198	292	234	171	166	143	111	110	206	116	123
s_296	ADCY6	359	352	292	328	207	303	237	246	231	273	458	336	277	300	303	337	309	279	307	303
s_297	ADCY7	433	471	408	388	408	388	370	345	439	416	456	399	379	351	391	340	236	401	334	306
s_298	ADCY7	216	242	189	166	276	131	193	344	165	176	222	235	163	282	168	241	209	172	261	240
s_299	ADCY7	119	108	138	94	113	151	130	63	138	61	127	140	88	102	112	106	64	106	92	91
s_300	ADCY7	592	471	551	447	531	532	394	417	554	534	493	521	494	505	542	508	481	485	544	521
s_301	ADCY8	217	202	288	221	215	226	193	192	221	195	233	204	212	226	180	227	208	230	253	150
s_302	ADCY8	506	611	566	651	741	522	604	693	566	537	687	662	690	661	749	695	751	727	788	703
s_303	ADCY8	444	343	392	302	430	387	344	562	440	407	269	329	323	347	435	306	336	408	310	366
s_304	ADCY8	339	331	319	269	285	359	260	270	353	211	330	309	300	298	263	322	295	258	297	277
s_305	ADCY9	827	807	759	670	842	763	864	873	825	972	909	816	1009	841	860	881	772	889	951	797
s_306	ADCY9	603	614	559	518	594	610	603	602	636	583	533	450	531	457	487	448	491	598	459	428
s_307	ADCY9	780	937	898	762	889	708	846	830	758	1036	907	908	981	939	874	918	754	894	845	843
s_308	ADCY9	448	397	449	403	406	466	329	338	475	411	571	599	564	569	606	583	569	772	637	679
s_309	ADCYAP1	170	203	253	196	193	245	245	125	240	185	212	185	244	198	185	243	195	191	208	181
s_310	ADCYAP1	576	534	565	580	543	565	620	647	701	613	588	514	637	627	576	637	557	585	601	594
s_311	ADCYAP1	212	233	224	225	243	206	273	234	185	253	288	192	257	228	192	283	239	235	225	225
s_312	ADCYAP1	201	192	275	236	250	251	280	216	311	207	298	241	199	175	210	254	203	201	299	187
s_313	ADCYAP1R1	318	369	385	376	378	303	379	360	358	304	377	399	369	422	445	414	393	350	425	370
s_314	ADCYAP1R1	477	632	599	533	439	555	561	564	618	507	660	531	666	620	633	641	657	663	639	668
s_315	ADCYAP1R1	472	426	414	377	394	442	425	406	391	399	459	469	470	432	450	463	434	563	503	406
s_316	ADCYAP1R1	733	915	801	706	779	719	770	845	794	811	689	688	768	709	594	652	542	761	676	701
s_317	ADD1	541	699	612	610	666	604	639	684	705	673	632	661	726	623	512	612	558	594	612	673
s_318	ADD1	824	1111	1049	963	1007	938	1099	1088	874	1106	892	919	878	808	988	1010	899	1040	923	887
s_319	ADD1	671	955	798	731	909	789	839	742	746	825	888	802	805	790	840	771	729	753	734	735
s_320	ADD1	1349	1380	1351	1232	1392	1205	1434	1540	1217	1531	1337	1446	1405	1433	1310	1518	1223	1351	1410	1188
s_321	ADD2	785	765	842	772	683	801	944	819	932	775	897	853	752	839	919	956	851	850	790	952
s_322	ADD2	524	549	430	433	495	392	463	450	382	464	626	501	570	460	511	552	435	499	564	474
s_323	ADD2	772	781	606	713	773	630	757	770	696	676	760	664	613	627	444	611	461	522	474	396
s_324	ADD2	690	515	479	495	454	451	484	383	441	534	492	470	546	504	440	535	486	515	520	421
s_325	ADD3	488	468	449	438	448	417	470	408	387	455	608	550	331	454	466	414	436	441	504	515
s_326	ADD3	361	447	426	384	442	383	344	395	377	448	332	346	436	295	285	364	314	307	346	382
s_327	ADD3	494	636	678	509	762	536	658	823	585	683	562	433	574	466	496	487	412	462	566	506
s_328	ADD3	318	224	277	310	256	313	340	236	264	366	285	261	228	233	209	262	186	170	229	196
s_329	PLIN2	572	357	388	289	321	354	307	233	438	252	628	576	611	601	647	636	609	638	707	611
s_330	PLIN2	308	420	350	269	341	374	340	420	397	392	357	331	315	349	347	343	361	423	283	477
s_331	PLIN2	591	400	452	400	463	401	415	367	333	384	523	486	427	458	429	502	623	515	430	479
s_332	PLIN2	327	410	459	338	405	504	455	420	464	383	456	434	448	405	394	447	489	320	317	468
s_333	ADH1A	255	272	277	276	318	230	229	368	298	227	234	199	275	235	203	213	226	183	283	286
s_334	ADH1A	813	746	727	697	644	853	592	598	751	630	852	688	709	747	730	790	624	627	606	582
s_335	ADH1A	378	372	477	229	322	375	343	394	393	368	327	316	302	358	334	293	330	374	368	283
s_336	ADH1A	147	114	125	145	162	158	184	165	169	160	113	96	97	137	145	114	98	104	86	127
s_337	ADH1B	158	124	150	105	192	154	124	109	127	106	226	151	182	151	223	123	155	218	175	111
s_338	ADH1B	561	707	675	541	741	597	535	733	714	570	673	463	551	506	548	529	428	594	503	420
s_339	ADH1B	595	728	571	578	661	605	593	552	666	497	614	625	747	597	546	608	496	530	616	613
s_340	ADH1B	318	323	320	271	386	343	312	344	411	396	276	295	308	286	378	311	295	515	244	311
s_341	ADH1C	648	541	596	595	517	493	541	487	438	546	568	476	466	454	472	373	456	326	333	419
s_342	ADH1C	115	108	126	112	119	71	107	127	97	91	93	129	89	106	166	60	85	102	91	121
s_343	ADH1C	607	591	698	579	648	639	606	693	661	563	646	686	659	536	563	675	617	577	727	607
s_344	ADH1C	544	572	540	437	552	409	520	507	525	587	607	621	654	613	677	747	624	658	700	657
s_345	ADH4	250	240	158	191	193	180	214	209	156	247	211	230	210	220	236	200	128	165	155	122
s_346	ADH4	103	83	156	91	132	137	77	122	105	94	116	149	138	100	80	100	57	43	56	67
s_347	ADH4	108	75	76	78	106	70	119	70	34	71	116	84	105	90	68	96	102	50	133	120
s_348	ADH4	420	354	422	401	416	479	478	384	519	493	287	291	268	292	288	307	300	310	384	271
s_349	ADH5	297	373	280	312	397	244	408	370	268	425	358	329	372	378	307	393	256	305	375	315
s_350	ADH5	196	153	147	224	199	195	207	170	199	221	194	188	176	194	204	153	190	245	99	204
s_351	ADH5	534	384	489	488	420	536	475	289	395	394	518	466	496	471	352	508	410	363	523	425
s_352	ADH5	158	182	143	131	174	190	201	215	187	199	125	88	134	137	89	77	110	106	62	83
s_353	ADH6	508	505	500	463	514	490	558	486	488	730	513	466	645	559	567	488	505	586	527	539
s_354	ADH6	1065	1344	1280	1227	1257	1240	1210	1202	1259	1199	1363	1346	1120	1333	1171	1102	1105	1148	1106	1149
s_355	ADH6	1259	1238	1157	1154	1141	1121	1013	1329	1189	1188	1198	1199	1134	1346	1110	1165	1235	1273	1060	1171
s_356	ADH6	633	548	604	617	492	630	650	541	660	649	688	542	642	713	639	552	690	595	616	671
s_357	ADH7	398	427	519	554	466	447	530	481	477	447	610	568	727	549	658	633	614	617	709	607
s_358	ADH7	109	178	159	121	125	184	135	188	186	129	85	49	88	64	79	79	68	81	79	61
s_359	ADH7	299	349	347	257	319	302	287	380	305	324	296	249	261	251	255	291	199	231	226	227
s_360	ADH7	86	59	70	73	90	82	86	61	84	48	74	78	69	63	46	56	45	57	66	59
s_361	ADK	864	1151	975	835	1162	1061	1034	1216	1154	1091	961	825	852	906	810	782	867	913	836	845
s_362	ADK	881	881	824	769	758	876	770	807	813	920	916	822	896	811	934	963	874	903	985	830
s_363	ADK	685	616	653	532	508	554	532	420	465	451	689	574	580	585	440	487	621	466	386	527
s_364	ADK	660	532	458	501	469	459	540	549	430	542	692	606	557	577	600	534	593	613	512	489
s_365	ADM	204	233	256	224	312	284	171	305	289	201	253	202	212	157	176	149	172	239	227	231
s_366	ADM	467	551	506	494	531	512	426	504	495	449	511	517	406	449	399	426	398	332	400	330
s_367	ADM	504	496	436	452	525	449	475	505	413	413	548	432	578	489	402	410	450	525	500	499
s_368	ADM	330	362	394	297	353	290	306	347	382	285	380	372	394	344	332	380	339	338	423	265
s_369	ADORA1	232	252	313	240	411	235	300	309	255	273	318	249	331	307	283	281	221	313	268	249
s_370	ADORA1	397	370	391	331	423	349	330	338	431	420	427	421	394	361	350	339	307	302	320	311
s_371	ADORA1	575	637	661	571	570	617	695	554	668	707	784	613	662	621	548	652	664	680	666	651
s_372	ADORA1	440	375	333	385	355	309	293	407	359	384	626	614	570	560	539	561	505	566	479	456
s_373	ADORA2A	615	581	588	586	528	664	599	515	734	682	555	464	509	510	618	519	513	589	532	652
s_374	ADORA2A	334	295	270	317	279	275	320	343	212	396	243	288	297	291	264	233	237	278	260	286
s_375	ADORA2A	332	596	490	421	542	470	377	561	378	389	394	365	279	427	357	368	393	398	325	350
s_376	ADORA2A	205	268	224	176	193	227	208	278	254	182	239	199	227	252	222	225	159	150	174	171
s_377	ADORA2B	540	555	601	577	613	698	543	632	730	661	537	641	500	503	559	389	394	497	374	391
s_378	ADORA2B	461	558	543	469	486	502	509	642	515	580	352	317	362	377	400	381	362	446	372	336
s_379	ADORA2B	14	9	6	5	22	19	24	9	15	22	11	5	8	0	1	9	2	0	0	2
s_380	ADORA2B	505	533	504	459	517	501	488	527	520	610	614	551	649	523	566	524	476	552	627	521
s_381	ADORA3	951	927	994	867	801	927	871	854	963	912	1018	1005	911	940	996	977	888	1102	921	859
s_382	ADORA3	529	587	629	503	532	543	521	629	507	568	600	550	608	589	568	634	593	611	580	632
s_383	ADORA3	298	280	249	276	275	286	357	269	270	391	208	262	296	245	303	188	243	259	261	228
s_384	ADORA3	930	916	884	890	880	813	805	769	766	920	984	919	955	835	850	866	763	853	778	772
s_385	ADPRH	1079	1063	1072	1025	997	1037	914	1087	1094	991	1113	1076	1036	1023	924	1020	861	910	937	844
s_386	ADPRH	366	426	419	384	484	431	507	589	370	497	424	436	441	436	416	409	393	365	376	428
s_387	ADPRH	237	297	236	288	311	296	223	321	309	300	300	205	172	158	221	227	151	268	231	185
s_388	ADPRH	692	491	530	462	500	441	532	439	504	460	662	600	585	662	618	604	565	605	658	594
s_389	PARP1	614	667	578	542	632	693	558	517	623	536	626	652	698	690	559	587	644	646	583	652
s_390	PARP1	806	824	822	729	951	844	856	942	774	852	994	822	837	900	846	910	892	880	1010	1031
s_391	PARP1	73	59	55	104	38	22	79	43	37	79	67	57	106	80	73	63	60	85	79	64
s_392	PARP1	570	534	579	508	628	656	530	509	585	472	732	746	773	659	788	774	690	766	753	711
s_393	PARP4	1314	1556	1374	1337	1455	1457	1525	1488	1456	1528	1505	1299	1389	1305	1224	1381	1107	1334	1300	1315
s_394	PARP4	313	348	362	372	312	246	306	310	331	336	546	476	426	437	390	386	386	437	408	354
s_395	PARP4	1019	1008	1076	946	897	1025	903	1098	1115	923	969	880	985	953	976	1030	946	825	1011	1037
s_396	PARP4	0	0	0	8	0	0	0	0	0	0	6	0	4	6	0	0	3	0	0	0
s_397	ADRA1D	181	200	181	202	211	254	194	167	198	187	228	187	194	205	165	212	167	178	117	202
s_398	ADRA1D	220	275	209	273	227	272	196	229	207	235	278	238	296	264	193	286	297	292	393	338
s_399	ADRA1D	142	157	153	140	169	128	150	174	138	96	221	126	95	178	87	76	134	73	85	146
s_400	ADRA1D	199	212	168	158	238	187	246	212	224	258	166	179	212	148	209	140	139	203	96	143
s_401	ADRA1B	527	637	561	431	616	570	601	797	560	554	479	451	473	470	462	459	425	446	461	359
s_402	ADRA1B	192	237	162	115	183	146	151	108	156	119	135	198	127	159	111	128	111	101	99	91
s_403	ADRA1B	169	191	198	218	168	129	140	153	188	102	203	242	207	290	200	269	321	172	210	294
s_404	ADRA1B	173	186	141	68	210	173	208	230	139	299	197	157	221	232	202	329	220	215	337	294
s_405	ADRA1A	220	217	233	185	173	302	251	231	373	273	186	208	234	201	194	205	223	244	231	246
s_406	ADRA1A	1418	1456	1313	1451	1438	1353	1386	1425	1386	1498	1449	1464	1547	1519	1397	1435	1540	1608	1619	1603
s_407	ADRA1A	347	353	359	259	303	305	280	308	290	380	358	335	329	362	371	475	337	375	354	322
s_408	ADRA1A	887	954	807	903	888	973	780	895	929	957	858	873	962	930	895	1066	927	964	1015	981
s_409	ADRA2A	875	731	831	685	876	740	732	878	835	730	928	851	882	909	948	929	759	956	815	920
s_410	ADRA2A	1156	1083	1148	1031	1219	1165	1060	1208	1315	1200	1201	1266	1309	1276	1305	1190	1265	1341	1229	1206
s_411	ADRA2A	269	388	397	387	380	477	403	362	493	432	478	463	355	444	407	427	403	361	394	405
s_412	ADRA2A	394	416	376	438	439	529	405	436	419	408	436	381	411	408	337	432	350	336	383	388
s_413	ADRA2B	662	616	638	490	568	569	524	519	545	483	978	731	757	783	686	595	734	715	527	642
s_414	ADRA2B	1048	773	991	827	850	902	939	748	799	885	1213	945	1027	868	1017	877	883	1108	797	750
s_415	ADRA2B	1372	1610	1447	1406	1442	1502	1380	1389	1589	1396	1500	1234	1229	1289	1381	1209	1166	1517	1156	1331
s_416	ADRA2B	1162	1164	1240	1244	1012	1149	1061	952	1339	1333	1108	1006	1098	850	986	905	811	890	955	826
s_417	ADRA2C	217	221	246	269	248	197	271	258	189	324	234	164	263	229	173	225	149	146	188	183
s_418	ADRA2C	118	164	138	90	146	138	137	160	188	145	136	173	222	189	280	172	207	268	172	200
s_419	ADRA2C	155	203	183	127	177	154	196	140	140	161	157	247	246	154	164	212	199	183	228	162
s_420	ADRA2C	1051	1204	1096	1133	1191	1171	1081	1259	1272	1387	1240	942	1141	1059	1056	1100	1050	1056	965	979
s_421	ADRB1	173	287	314	266	287	318	317	249	384	353	192	160	180	154	180	228	110	114	103	115
s_422	ADRB1	237	230	258	246	216	184	207	244	211	237	169	205	224	162	266	264	167	268	188	163
s_423	ADRB1	337	425	414	344	513	373	361	424	501	358	506	543	486	495	479	482	519	479	391	659
s_424	ADRB1	361	555	465	432	420	505	507	476	534	563	430	437	476	481	424	513	379	492	491	378
s_425	ADRB2	633	632	662	568	714	675	695	673	552	645	695	629	634	596	516	700	703	522	665	620
s_426	ADRB2	282	422	368	351	374	361	290	306	330	308	314	370	280	384	324	313	307	400	271	292
s_427	ADRB2	680	862	697	721	550	680	886	790	645	867	896	699	801	771	700	843	699	754	707	661
s_428	ADRB2	468	416	348	384	420	487	326	364	461	431	432	616	501	497	553	510	533	621	552	605
s_429	ADRB3	450	527	527	425	455	549	537	557	608	514	539	427	581	516	647	494	476	703	536	506
s_430	ADRB3	99	105	102	68	72	115	63	81	149	85	132	136	104	133	133	102	96	154	126	110
s_431	ADRB3	94	102	82	118	67	84	110	78	80	82	125	109	130	162	99	169	134	137	160	162
s_432	ADRB3	494	599	671	525	689	616	597	650	791	665	677	735	692	791	719	720	712	805	796	845
s_433	ADRBK1	563	609	657	609	629	787	545	735	784	567	713	604	651	602	622	695	561	680	612	534
s_434	ADRBK1	281	252	256	226	235	314	281	263	288	279	410	341	277	358	324	244	343	269	290	400
s_435	ADRBK1	580	507	579	572	459	653	600	372	577	577	520	400	497	525	422	430	449	504	371	502
s_436	ADRBK1	780	777	787	777	697	789	877	784	814	975	945	807	827	871	785	730	806	755	740	832
s_437	ADRBK2	224	325	199	214	221	182	244	262	166	268	411	325	279	264	257	296	263	230	207	231
s_438	ADRBK2	722	740	878	861	816	922	881	918	860	1062	855	767	670	810	754	723	756	708	724	799
s_439	ADRBK2	934	1110	1012	893	1178	1116	1003	1234	1190	1014	995	896	1018	914	870	988	983	1077	1010	1072
s_440	ADRBK2	475	552	444	349	519	465	450	552	507	562	316	343	229	331	230	295	266	289	257	368
s_441	ADSL	372	262	290	220	142	210	151	120	85	71	301	287	249	342	159	133	250	100	99	103
s_442	ADSL	120	61	128	111	83	53	47	29	75	77	147	90	93	59	83	35	45	82	25	46
s_443	ADSL	282	197	173	129	75	79	131	53	37	54	311	161	184	220	83	70	87	55	36	26
s_444	ADSL	364	325	310	307	161	205	130	184	137	81	319	327	304	359	211	155	175	125	147	107
s_445	ADSS	138	113	147	114	144	111	117	96	119	122	126	105	121	124	149	115	120	140	116	197
s_446	ADSS	173	132	150	119	112	162	171	93	151	185	231	195	148	129	159	148	155	216	208	147
s_447	ADSS	612	458	391	458	353	372	366	309	293	354	553	384	506	325	345	338	314	211	252	288
s_448	ADSS	256	174	167	164	175	170	209	214	150	201	238	161	262	194	203	207	143	273	212	169
s_449	AP2A1	653	832	772	669	847	784	655	793	842	721	850	750	779	770	640	687	624	637	710	848
s_450	AP2A1	755	716	796	783	833	756	907	993	784	1008	937	683	704	788	769	761	745	703	615	646
s_451	AP2A1	225	295	263	302	324	304	254	264	381	349	270	334	319	299	300	282	316	318	272	375
s_452	AP2A1	424	416	428	361	523	418	339	544	472	406	448	450	399	474	390	506	447	471	426	605
s_453	AP2A2	397	389	405	394	438	369	427	466	379	411	468	515	505	474	436	501	507	431	503	493
s_454	AP2A2	250	326	377	242	338	414	394	386	533	458	315	294	358	374	321	344	220	243	325	228
s_455	AP2A2	250	265	340	278	415	455	421	444	529	466	273	302	297	246	329	417	280	380	353	344
s_456	AP2A2	312	388	403	325	388	434	431	463	560	543	386	269	232	314	263	238	296	254	252	423
s_457	AP1B1	212	274	171	218	191	198	216	171	255	233	304	272	212	213	233	195	208	230	207	176
s_458	AP1B1	228	176	283	198	132	225	180	166	272	156	324	401	328	297	290	379	359	263	385	358
s_459	AP1B1	161	153	219	185	156	153	182	155	184	247	192	95	132	102	88	166	130	129	153	158
s_460	AP1B1	314	354	412	390	409	435	334	467	429	414	226	241	231	273	209	175	204	125	174	250
s_461	AP2B1	438	468	403	333	506	474	431	462	359	470	504	534	540	541	569	478	430	642	453	463
s_462	AP2B1	387	413	341	353	366	381	404	350	396	329	404	306	379	378	303	336	295	310	334	283
s_463	AP2B1	42	16	36	63	33	18	35	19	41	88	28	18	46	45	38	41	23	20	40	15
s_464	AP2B1	305	242	270	221	299	260	222	366	296	271	398	243	265	257	333	288	256	348	320	258
s_465	AP1G1	420	354	302	326	219	243	258	148	146	194	525	304	393	400	267	312	252	255	191	224
s_466	AP1G1	1062	896	837	933	887	801	808	733	720	698	1088	1065	1189	997	988	1052	929	942	1035	989
s_467	AP1G1	478	361	433	345	351	391	395	284	404	435	498	322	340	378	289	302	338	229	244	321
s_468	AP1G1	363	213	277	229	240	234	257	190	223	261	319	306	339	304	264	269	229	158	200	179
s_469	AEBP1	430	492	512	451	527	541	480	528	568	471	499	544	429	381	571	536	464	688	580	492
s_470	AEBP1	322	468	397	339	397	387	358	339	378	348	340	297	284	279	269	241	198	230	278	231
s_471	AEBP1	210	253	185	154	193	119	166	193	153	182	254	239	318	258	263	360	265	237	283	305
s_472	AEBP1	946	828	877	884	756	758	800	664	798	832	1095	819	875	1101	849	833	930	899	868	890
s_473	AES	221	205	173	154	187	182	139	247	186	146	114	124	127	128	128	123	116	147	133	129
s_474	AES	122	129	112	102	70	123	115	50	185	145	149	141	200	129	130	180	186	117	158	126
s_475	AES	319	319	245	298	286	308	349	268	297	318	224	128	269	216	169	177	229	113	233	194
s_476	AES	1214	1314	1304	1084	1145	1213	1160	1170	1435	1242	1379	1353	1412	1331	1409	1337	1245	1396	1155	1520
s_477	CRISP1	339	288	265	229	350	290	291	401	332	312	289	236	295	260	226	289	292	185	211	265
s_478	CRISP1	361	339	335	456	391	276	357	378	320	363	333	374	313	324	358	312	343	335	342	303
s_479	CRISP1	133	169	165	122	182	177	119	179	166	102	135	129	109	126	128	94	138	117	90	114
s_480	CRISP1	564	670	556	578	539	472	544	571	470	469	651	594	651	713	530	619	503	561	662	595
s_481	AFM	318	330	338	243	246	255	329	307	292	307	393	388	426	411	398	355	425	373	354	470
s_482	AFM	871	813	792	682	820	866	795	743	738	763	893	693	743	924	627	754	633	692	624	696
s_483	AFM	205	230	199	178	163	167	261	132	156	166	232	176	206	233	229	141	281	188	160	237
s_484	AFM	464	582	545	498	530	573	715	545	475	642	451	451	511	538	400	453	408	348	372	473
s_485	AFP	383	349	365	382	354	404	495	339	492	480	444	353	467	365	437	419	357	448	387	358
s_486	AFP	285	201	183	268	225	261	237	193	335	337	269	316	249	311	246	276	313	224	294	430
s_487	AFP	83	66	89	49	80	85	83	44	95	111	101	58	64	35	67	73	31	67	62	43
s_488	AFP	383	328	451	291	329	375	362	217	405	353	540	307	560	356	356	604	444	399	602	424
s_489	AGA	219	210	188	310	198	222	300	197	228	288	202	150	251	260	213	234	224	169	244	189
s_490	AGA	261	221	202	236	204	143	226	185	184	161	287	265	211	291	231	165	244	288	146	208
s_491	AGA	932	938	911	803	995	956	1004	937	960	1089	1132	1058	1204	1060	986	1074	1049	1094	1204	964
s_492	AGA	323	261	264	245	231	287	252	250	234	217	293	243	174	249	209	179	148	195	143	175
s_493	ACAN	297	361	243	246	297	182	284	391	266	179	378	292	274	275	244	289	301	279	285	281
s_494	ACAN	314	333	335	266	317	265	223	305	228	329	300	282	350	308	406	329	305	378	373	337
s_495	ACAN	580	458	445	454	522	457	487	474	407	464	518	441	511	494	439	599	349	398	507	431
s_496	ACAN	302	277	231	241	266	239	284	243	353	238	277	194	308	319	239	282	218	234	287	330
s_497	AGER	756	736	695	649	835	754	809	842	768	930	707	645	495	727	649	584	717	659	684	663
s_498	AGER	711	712	766	818	649	818	732	824	707	765	850	669	707	801	615	670	585	571	680	702
s_499	AGER	863	879	943	895	965	903	892	1065	925	1009	848	789	796	842	856	1042	775	878	981	889
s_500	AGER	488	508	606	427	542	459	472	492	560	470	399	356	376	432	457	406	417	442	444	526
s_501	AGL	429	452	439	467	532	456	446	486	452	492	361	285	327	326	344	310	294	270	300	323
s_502	AGL	493	419	442	431	434	455	421	449	407	428	467	627	604	454	514	649	524	573	611	543
s_503	AGL	107	125	113	92	99	88	121	142	102	122	109	119	116	96	109	114	73	149	191	99
s_504	AGL	591	649	626	583	611	661	575	592	502	704	728	591	826	781	725	693	813	758	814	810
s_505	AGRP	166	128	147	116	189	159	158	148	126	164	227	251	188	274	149	226	169	163	198	229
s_506	AGRP	692	522	550	516	569	542	587	473	467	672	688	617	547	574	535	563	475	518	518	472
s_507	AGRP	908	842	922	949	927	939	945	999	998	1147	1089	1030	905	958	967	959	903	1002	881	888
s_508	AGRP	590	648	646	596	612	648	597	561	535	601	709	638	649	620	646	641	779	661	636	722
s_509	JAG1	701	764	661	649	718	826	826	738	831	832	640	616	762	619	681	646	477	598	562	510
s_510	JAG1	672	704	664	693	590	772	585	572	785	651	607	665	581	629	772	602	549	869	617	598
s_511	JAG1	764	813	825	733	788	946	695	807	845	721	836	668	789	636	632	805	719	814	828	702
s_512	JAG1	665	780	734	739	857	802	789	838	851	782	650	646	576	652	609	559	579	648	519	699
s_513	AGT	332	355	328	333	289	247	255	323	207	364	406	304	314	281	230	290	262	248	324	233
s_514	AGT	513	512	498	529	554	472	429	435	443	560	560	434	430	418	443	395	393	441	379	492
s_515	AGT	151	129	135	86	157	162	141	139	96	110	148	121	104	97	198	117	104	207	101	136
s_516	AGT	1015	1001	903	934	975	880	1084	1044	947	1204	1015	1145	1210	1048	1225	1269	1121	1307	1200	1379
s_517	AGTR1	260	264	237	268	188	207	309	246	158	263	284	219	184	230	200	204	168	217	243	220
s_518	AGTR1	319	502	440	413	527	373	447	436	403	370	333	399	391	377	367	377	460	368	382	373
s_519	AGTR1	232	216	264	218	215	292	158	223	270	185	281	223	233	248	167	205	194	218	260	158
s_520	AGTR1	510	599	445	444	470	493	534	461	475	558	554	550	503	548	443	526	564	479	446	511
s_521	AGTR2	569	477	516	419	463	610	499	543	593	498	506	425	415	443	382	408	417	349	561	388
s_522	AGTR2	999	1018	925	850	946	870	884	894	937	863	923	897	781	986	1089	922	937	938	831	918
s_523	AGTR2	907	1031	1014	974	999	1138	1081	1181	1150	1096	1031	784	938	842	789	885	802	929	964	980
s_524	AGTR2	425	516	344	336	415	346	441	484	468	453	415	511	436	459	471	456	468	517	334	436
s_525	APLNR	171	195	208	247	153	213	220	139	226	187	145	146	144	132	201	153	119	113	125	114
s_526	APLNR	368	322	441	331	294	382	368	290	348	341	518	435	519	504	400	520	460	407	413	362
s_527	APLNR	138	245	238	204	257	189	209	228	248	264	200	200	226	207	176	195	135	195	181	107
s_528	APLNR	530	453	524	416	426	472	431	346	445	406	558	532	567	563	432	514	485	402	491	493
s_529	AGXT	405	350	324	342	354	290	334	308	280	324	317	307	379	268	266	334	263	284	228	206
s_530	AGXT	435	420	379	513	406	384	515	374	426	408	428	407	399	402	342	415	270	342	345	310
s_531	AGXT	246	218	229	174	267	257	153	270	196	136	341	249	222	242	269	274	289	322	264	357
s_532	AGXT	326	389	464	388	362	550	276	306	464	328	415	435	361	390	356	359	425	338	307	315
s_533	NR0B1	466	696	523	469	566	578	544	637	510	602	516	531	589	550	502	622	525	605	617	464
s_534	NR0B1	142	150	199	156	167	166	209	119	169	214	208	115	160	126	173	112	135	142	96	149
s_535	NR0B1	138	156	114	180	156	118	207	111	83	161	208	163	159	223	196	197	153	130	134	203
s_536	NR0B1	599	697	661	653	658	622	619	670	643	686	626	678	801	612	712	773	721	637	758	730
s_537	AHCY	410	245	206	228	113	109	112	85	46	80	460	254	227	241	165	94	116	76	97	65
s_538	AHCY	425	398	423	371	414	332	355	409	275	276	456	396	424	385	331	261	344	262	259	291
s_539	AHCY	553	365	370	372	290	292	271	236	157	219	499	340	306	334	195	247	222	125	125	136
s_540	AHCY	364	462	404	409	429	483	371	515	367	458	458	476	517	562	533	508	513	454	495	518
s_541	AHR	763	782	642	628	649	666	536	540	516	413	879	854	904	886	692	586	676	679	636	715
s_542	AHR	1284	1300	1205	1151	1244	1116	976	1203	1233	890	1122	1173	1065	1152	996	945	779	847	910	744
s_543	AHR	712	716	706	603	608	614	547	573	522	540	622	430	535	517	445	629	580	525	513	537
s_544	AHR	1141	1094	1219	1096	940	1224	1132	1031	1140	1151	1242	1059	1158	1065	1204	959	934	1148	998	1044
s_545	AHSG	207	163	285	225	247	205	233	229	216	321	252	204	244	192	192	228	179	192	318	157
s_546	AHSG	286	291	301	205	286	324	299	274	386	334	267	239	249	199	311	234	243	292	240	247
s_547	AHSG	396	412	322	326	407	433	306	441	330	348	319	300	328	362	390	318	261	307	398	316
s_548	AHSG	301	230	213	221	231	289	287	251	257	290	276	212	229	302	238	213	166	222	234	190
s_549	AIF1	480	511	498	474	514	478	393	401	530	431	468	555	474	455	577	564	514	650	546	453
s_550	AIF1	217	235	230	239	254	265	269	221	313	293	333	280	342	222	259	245	218	227	286	240
s_551	AIF1	442	513	442	418	407	478	406	346	465	371	460	402	344	382	408	319	355	387	316	313
s_552	AIF1	695	476	574	535	588	635	628	497	686	607	729	608	615	557	534	520	597	459	639	580
s_553	AIM1	257	251	282	249	229	251	251	245	280	355	320	301	396	235	364	405	335	365	364	319
s_554	AIM1	473	436	326	405	390	348	409	392	299	401	577	368	339	432	428	411	446	331	416	382
s_555	AIM1	253	279	272	270	304	301	390	318	261	401	348	391	400	361	366	301	245	415	353	350
s_556	AIM1	465	533	506	595	596	542	579	486	630	615	403	396	450	389	466	487	386	427	553	460
s_557	AK1	931	1026	1031	1089	998	966	928	912	889	1135	1181	1009	1122	1175	1131	1263	1162	1213	1301	1188
s_558	AK1	908	933	856	778	753	910	864	839	814	856	943	863	953	910	734	889	759	829	770	799
s_559	AK1	295	334	332	327	265	357	321	238	292	310	349	271	242	299	235	316	346	194	251	257
s_560	AK1	394	543	461	454	446	385	402	463	387	408	670	663	687	701	597	534	639	572	596	659
s_561	AK2	389	238	302	260	215	202	204	190	207	233	306	184	249	327	167	186	157	157	180	157
s_562	AK2	958	892	903	816	746	836	734	793	697	698	1037	738	871	843	900	683	784	873	725	779
s_563	AK2	665	810	888	731	816	824	712	765	780	824	869	779	748	790	706	691	604	757	623	543
s_564	AK2	820	793	778	621	783	766	741	724	680	777	895	825	842	840	776	762	836	753	726	719
s_565	AK4	447	411	412	449	467	345	376	469	386	513	446	402	440	409	317	371	381	369	469	408
s_566	AK4	680	712	607	456	614	529	613	598	608	560	736	637	751	698	647	595	671	647	645	591
s_567	AK4	786	824	791	771	752	701	676	734	757	750	937	779	1009	813	715	797	848	720	767	807
s_568	AK4	656	755	755	729	606	651	701	732	689	669	733	660	780	653	687	858	745	601	738	727
s_569	AKT1	495	507	552	493	489	522	537	519	466	612	646	613	646	461	530	550	516	424	395	485
s_570	AKT1	774	687	722	636	629	678	597	646	796	679	786	633	778	646	621	613	539	528	555	489
s_571	AKT1	1009	911	863	858	942	853	984	1031	883	795	894	819	826	847	696	914	857	870	1004	860
s_572	AKT1	722	733	796	750	683	697	725	803	836	626	935	758	875	876	803	791	806	775	762	716
s_573	AKT2	1087	1217	1166	1148	1225	1066	1066	1010	1027	1190	1270	1088	1228	1082	947	1252	1122	975	1020	1038
s_574	AKT2	1097	945	837	881	708	668	790	572	650	702	1057	757	934	980	587	699	691	502	666	561
s_575	AKT2	778	595	530	449	581	429	462	501	467	370	783	610	669	638	539	519	539	493	543	492
s_576	AKT2	16	10	19	18	3	2	7	5	2	19	2	0	7	3	6	7	20	11	9	6
s_577	ALAD	251	294	289	213	242	234	212	199	237	190	322	303	370	298	214	312	242	208	216	167
s_578	ALAD	347	381	347	261	278	311	341	321	297	265	324	264	264	278	279	333	254	354	251	211
s_579	ALAD	526	480	433	485	474	529	550	441	540	602	549	532	574	578	596	541	502	453	581	466
s_580	ALAD	599	508	481	468	495	547	500	571	480	452	478	467	531	569	418	468	540	492	487	513
s_581	ALAS1	300	333	356	278	333	299	371	303	302	358	478	388	304	331	339	305	266	293	346	280
s_582	ALAS1	748	819	823	742	692	860	703	739	689	619	765	687	793	829	674	742	665	658	683	811
s_583	ALAS1	457	537	493	490	395	497	465	425	530	473	622	620	510	710	661	624	575	574	549	609
s_584	ALAS1	690	725	735	576	688	787	728	752	901	829	826	690	781	642	730	711	519	714	769	612
s_585	ALAS2	142	115	130	154	182	218	146	164	230	157	176	118	89	69	87	104	99	77	114	95
s_586	ALAS2	265	236	226	190	238	229	232	242	249	206	222	298	258	235	258	278	209	219	302	238
s_587	ALAS2	434	414	408	364	468	433	414	464	455	418	452	529	499	387	569	461	371	546	644	404
s_588	ALAS2	323	259	201	224	215	261	204	201	206	195	335	269	184	250	203	187	238	207	243	278
s_589	ALB	473	541	466	401	587	607	472	496	634	522	448	326	419	423	422	459	358	453	521	509
s_590	ALB	547	509	586	519	614	636	631	632	547	577	637	660	640	536	611	642	641	548	661	574
s_591	ALB	202	275	195	231	252	199	169	198	163	178	199	191	252	198	227	207	218	226	148	224
s_592	ALB	218	202	244	182	218	239	239	178	238	235	206	220	223	176	202	202	257	215	222	333
s_593	ALCAM	552	527	459	451	486	515	546	593	532	543	655	545	593	540	598	772	611	771	631	507
s_594	ALCAM	888	873	942	887	1076	973	801	1023	868	812	1074	1046	1070	1082	1096	993	1028	1178	878	1359
s_595	ALCAM	968	867	958	967	839	991	902	911	930	980	957	759	777	853	747	853	836	700	894	850
s_596	ALCAM	394	358	373	354	375	382	366	320	403	443	420	462	369	399	402	429	369	464	430	412
s_597	ABCD1	671	655	621	605	574	585	638	498	600	749	673	632	686	530	471	647	601	525	551	546
s_598	ABCD1	751	701	696	639	613	689	779	546	778	676	836	602	669	675	671	600	650	552	591	522
s_599	ABCD1	552	561	529	480	567	601	600	530	558	581	545	483	454	407	415	369	439	497	448	405
s_600	ABCD1	425	411	407	415	436	388	368	427	347	333	521	461	476	456	495	432	329	454	323	416
s_601	ALDH1A1	976	1057	1062	974	986	961	915	874	950	1003	1172	1244	1170	1190	1113	1177	1107	1344	1202	1265
s_602	ALDH1A1	436	461	398	447	401	418	412	477	440	415	398	348	313	319	329	271	279	403	297	313
s_603	ALDH1A1	898	848	954	726	952	924	848	875	986	879	1051	786	964	973	807	949	985	826	992	880
s_604	ALDH1A1	625	808	802	709	668	693	828	830	848	967	767	701	693	764	646	675	751	800	693	716
s_605	ALDH2	1256	1241	1144	1033	1098	1210	1025	1158	1173	978	1324	1218	1165	1097	1316	1242	980	1173	1239	1058
s_606	ALDH2	1269	1122	1231	1061	1091	1288	1127	1103	1153	1251	1528	1186	1193	1421	1296	1314	1262	1136	1114	1311
s_607	ALDH2	646	594	516	597	508	477	523	575	555	518	696	575	609	713	550	651	488	611	753	594
s_608	ALDH2	831	864	683	831	728	722	711	699	738	671	997	693	724	733	670	734	682	667	663	768
s_609	ALDH3A1	543	520	497	461	485	462	439	381	480	372	647	505	581	605	567	544	534	517	552	442
s_610	ALDH3A1	399	498	477	321	396	432	428	492	404	441	479	548	460	546	446	376	559	414	394	510
s_611	ALDH3A1	445	442	503	431	465	434	408	517	533	428	593	525	623	608	468	630	593	477	570	518
s_612	ALDH3A1	743	691	670	592	653	593	689	568	628	826	686	645	612	639	564	650	515	588	636	563
s_613	ALDH1B1	392	291	279	272	275	236	301	245	292	282	419	387	367	409	388	383	403	436	368	512
s_614	ALDH1B1	480	515	533	515	446	552	520	524	495	487	658	622	684	674	607	743	679	612	633	653
s_615	ALDH1B1	529	612	634	510	719	590	548	593	717	530	756	660	746	692	618	676	756	555	613	712
s_616	ALDH1B1	263	271	254	277	243	269	239	292	286	281	286	292	280	348	206	273	456	264	340	337
s_617	ALDH1A3	685	844	767	736	738	736	711	784	766	746	580	685	633	680	565	667	572	705	707	733
s_618	ALDH1A3	322	366	324	368	390	418	290	481	422	336	317	344	281	321	240	279	312	335	295	247
s_619	ALDH1A3	537	569	440	432	503	589	567	631	448	481	506	553	574	391	528	572	399	479	589	453
s_620	ALDH1A3	439	378	470	427	363	412	441	432	405	492	496	464	569	491	424	499	432	468	516	445
s_621	ALDH3B1	451	632	549	490	550	589	578	532	627	605	594	507	514	550	536	538	595	596	577	580
s_622	ALDH3B1	306	259	339	293	287	364	354	264	424	454	358	328	380	393	349	377	404	413	459	495
s_623	ALDH3B1	616	780	774	695	706	715	864	619	810	802	716	727	836	672	780	722	812	961	817	927
s_624	ALDH3B1	324	410	480	428	297	452	514	327	500	455	379	399	419	371	373	486	369	411	475	466
s_625	ALDH3B2	634	701	723	698	707	730	843	724	757	832	776	779	826	790	815	698	864	836	683	833
s_626	ALDH3B2	794	735	745	631	588	627	661	594	558	659	683	693	722	711	728	704	699	711	717	716
s_627	ALDH3B2	795	910	871	869	822	785	762	847	786	963	920	687	904	797	676	872	760	581	662	812
s_628	ALDH3B2	724	706	727	646	622	827	711	637	712	740	926	895	749	735	817	771	904	861	886	771
s_629	ALDH9A1	214	254	158	270	227	231	243	223	230	207	531	231	314	265	244	223	293	189	174	165
s_630	ALDH9A1	486	581	561	531	679	635	663	605	626	664	699	710	612	690	709	775	765	738	841	954
s_631	ALDH9A1	343	334	377	335	370	328	368	317	402	433	391	318	339	468	348	287	360	263	287	333
s_632	ALDH9A1	186	241	264	202	172	180	251	244	164	314	313	237	252	305	253	254	213	245	166	271
s_633	ALDH3A2	296	347	323	305	363	304	251	325	322	384	370	286	339	381	277	259	296	247	251	256
s_634	ALDH3A2	2	0	0	3	0	5	1	0	1	0	5	0	6	4	0	0	0	0	7	11
s_635	ALDH3A2	1105	875	941	860	982	1023	985	806	1014	814	944	816	764	801	736	911	740	777	917	747
s_636	ALDH3A2	1647	1750	1608	1522	1724	1591	1531	1681	1445	1540	1549	1636	1669	1486	1625	1680	1404	1630	1575	1516
s_637	ABCD2	316	250	298	270	309	270	271	352	231	318	263	305	254	204	267	216	256	273	216	195
s_638	ABCD2	534	523	483	347	392	469	387	480	391	340	513	323	474	376	412	295	266	306	247	265
s_639	ABCD2	521	465	359	422	334	480	375	491	343	399	427	431	450	383	413	399	327	464	393	273
s_640	ABCD2	760	843	773	577	727	708	679	779	751	681	683	612	634	604	635	695	601	742	681	718
s_641	ALDOA	1036	400	444	470	118	236	170	93	136	89	990	401	453	499	170	160	146	61	83	78
s_642	ALDOA	1130	826	835	755	524	555	557	414	433	407	1171	682	871	731	481	479	385	371	313	355
s_643	ALDOA	581	285	292	162	138	121	149	57	46	71	569	307	282	282	88	88	99	40	44	54
s_644	ALDOA	842	483	551	459	263	185	284	295	200	124	1028	392	456	414	176	200	182	130	132	114
s_645	ALDOB	248	189	199	113	140	198	153	101	154	166	336	261	282	262	286	226	255	277	240	308
s_646	ALDOB	456	437	466	480	412	472	509	379	447	536	524	412	581	513	479	559	548	368	527	624
s_647	ALDOB	339	256	212	214	324	297	289	274	243	317	304	301	373	258	233	266	211	339	251	226
s_648	ALDOB	177	168	184	104	100	165	113	106	156	157	184	199	136	157	133	154	119	91	118	97
s_649	ALDOC	854	921	869	844	760	968	776	760	841	844	1024	801	808	857	879	881	905	798	866	891
s_650	ALDOC	1029	1353	1264	1252	1164	1174	1148	1228	1243	1303	1188	1207	977	981	1076	1044	877	1073	1050	903
s_651	ALDOC	622	841	729	661	803	711	742	745	784	788	766	604	724	749	637	620	747	655	570	612
s_652	ALDOC	1072	875	849	755	751	889	897	754	786	835	967	919	860	869	762	746	728	709	676	768
s_653	AKR1B1	68	65	69	72	76	70	65	54	93	57	122	107	73	122	70	94	114	72	85	106
s_654	AKR1B1	257	302	268	320	337	268	292	396	291	296	331	276	283	212	241	291	248	242	251	197
s_655	AKR1B1	771	689	714	744	707	751	795	764	847	853	734	766	891	777	696	796	836	749	879	772
s_656	AKR1B1	695	619	582	611	708	581	821	645	841	897	552	584	665	549	681	656	579	656	631	581
s_657	ALK	853	788	788	691	799	823	732	744	949	822	785	812	836	755	787	688	749	743	675	740
s_658	ALK	281	357	294	345	371	287	326	400	325	403	290	331	308	373	345	328	438	428	330	380
s_659	ALK	946	1000	969	873	990	917	937	1028	884	1080	898	916	968	852	910	865	943	896	866	919
s_660	ALK	227	246	195	199	181	168	254	243	200	257	201	238	211	227	164	188	189	217	167	206
s_661	ALOX12	288	422	367	342	377	338	365	461	394	408	398	366	372	370	376	344	283	277	294	394
s_662	ALOX12	475	477	498	392	459	490	454	445	500	490	415	287	446	471	361	431	450	333	464	495
s_663	ALOX12	444	462	382	419	468	485	460	482	476	638	567	404	447	458	447	465	440	389	497	504
s_664	ALOX12	857	813	758	780	853	765	783	778	810	930	813	699	762	781	698	718	759	612	706	886
s_665	ALOX5	464	543	603	581	578	480	557	494	593	586	528	485	520	553	531	525	514	478	509	533
s_666	ALOX5	107	151	102	117	164	132	142	153	156	145	147	123	155	144	173	205	102	156	227	130
s_667	ALOX5	448	578	533	539	531	461	498	480	568	481	557	523	628	533	560	451	564	611	547	614
s_668	ALOX5	401	379	418	357	396	403	346	384	360	321	528	362	523	417	497	475	498	615	474	416
s_669	ALOX5AP	958	919	849	909	932	1050	909	1054	1039	976	1007	1055	990	1032	1007	983	1086	1018	949	1017
s_670	ALOX5AP	1148	1300	1195	1032	1077	1074	989	1008	1029	1046	1259	1409	1281	1274	1169	1103	1052	1124	956	1005
s_671	ALOX5AP	1132	1405	1297	1151	1289	1248	1252	1360	1307	1457	1183	1107	1269	1148	1230	1233	1174	1243	1132	1368
s_672	ALOX5AP	956	1050	1032	936	1012	1012	910	1127	977	871	949	1007	964	914	929	835	838	977	903	967
s_673	ALOX12B	825	874	784	888	952	815	818	830	887	766	742	709	760	794	739	808	880	755	760	824
s_674	ALOX12B	982	911	951	827	1003	934	933	961	937	906	1035	780	865	815	838	876	789	768	741	807
s_675	ALOX12B	445	385	413	364	371	464	355	331	424	419	476	379	423	408	338	481	396	297	407	407
s_676	ALOX12B	698	631	594	687	644	523	598	615	521	533	772	687	743	737	675	723	714	789	695	642
s_677	ALOX15	302	327	356	272	373	349	279	360	435	338	363	275	267	289	247	257	251	174	243	288
s_678	ALOX15	362	346	336	248	232	273	286	219	301	262	382	392	265	321	238	237	202	271	221	260
s_679	ALOX15	356	305	320	325	289	317	344	245	249	403	295	261	343	341	308	283	250	257	356	220
s_680	ALOX15	728	822	698	645	669	722	708	738	675	686	886	790	762	762	682	874	795	624	797	677
s_681	ALOX15B	388	389	444	416	365	393	351	331	437	425	407	380	353	348	305	295	357	355	278	330
s_682	ALOX15B	456	453	420	411	387	347	389	378	302	351	531	387	382	357	332	359	372	365	371	350
s_683	ALOX15B	832	935	807	837	690	871	875	737	820	793	853	887	876	722	1016	950	769	1061	893	811
s_684	ALOX15B	585	644	531	501	583	676	481	535	552	501	520	687	626	550	541	546	513	564	539	507
s_685	ALPI	430	392	459	402	419	432	393	403	383	445	548	482	466	527	428	409	439	513	457	333
s_686	ALPI	273	181	172	174	145	205	176	162	191	172	239	249	224	214	160	186	137	163	117	146
s_687	ALPI	128	155	172	117	113	107	159	120	141	135	155	136	143	116	137	121	139	170	113	131
s_688	ALPI	244	337	250	280	242	260	305	272	233	285	260	254	225	249	233	325	250	284	289	210
s_689	ALPL	909	984	938	794	1096	899	827	1005	996	813	908	859	857	878	909	776	881	850	819	919
s_690	ALPL	675	644	631	620	604	651	663	650	588	710	601	544	502	616	508	602	462	452	534	495
s_691	ALPL	616	601	635	615	621	598	687	605	668	688	724	593	588	615	576	627	610	514	487	524
s_692	ALPL	280	232	237	290	260	249	244	203	171	215	343	203	366	295	372	290	318	366	341	305
s_693	ALPP	628	675	696	598	690	616	706	795	745	655	788	739	953	862	850	814	777	858	848	753
s_694	ALPP	160	155	153	125	192	203	213	179	179	155	169	166	173	228	195	121	178	223	175	171
s_695	ALPP	1109	1185	1061	1082	1141	1026	1089	1076	889	966	1126	1042	1041	1127	821	1050	1057	976	889	1109
s_696	ALPP	1426	1436	1227	1244	1287	1223	1299	1346	1250	1385	1410	1282	1315	1368	1315	1363	1192	1261	1378	1302
s_697	ALPPL2	786	789	819	649	750	791	646	710	698	740	820	780	898	791	812	766	719	694	729	648
s_698	ALPPL2	515	523	530	602	523	638	471	485	602	631	475	546	508	560	517	415	625	482	412	685
s_699	ALPPL2	603	736	777	778	837	737	778	841	783	754	680	567	543	638	643	534	700	705	453	797
s_700	ALPPL2	762	859	802	758	856	1028	888	776	914	899	829	760	912	836	745	948	763	743	910	695
s_701	ALX3	589	820	749	750	920	828	721	883	848	804	749	613	710	624	655	777	599	615	751	559
s_702	ALX3	851	883	1026	914	964	1021	904	1120	1014	1091	973	971	777	801	824	728	731	842	815	812
s_703	ALX3	1320	1415	1351	1344	1608	1370	1207	1398	1395	1214	1321	1125	1124	1243	1032	1211	1212	1114	1099	1036
s_704	ALX3	937	1031	978	904	976	875	974	1021	865	947	1071	1042	913	1012	833	979	929	806	918	1107
s_705	AMBN	1122	1095	1107	1073	1162	1236	1065	1131	1277	1354	1188	1044	992	1009	1035	913	998	1158	1046	969
s_706	AMBN	831	871	893	858	801	805	948	887	868	980	987	710	898	810	800	848	711	768	1002	822
s_707	AMBN	568	534	498	460	415	546	460	550	519	532	591	490	520	511	472	530	516	426	467	419
s_708	AMBN	729	623	745	678	866	648	792	708	661	703	1001	890	882	800	918	937	872	888	873	748
s_709	AMBP	501	496	460	494	576	468	441	590	385	492	653	477	532	626	487	593	479	501	459	496
s_710	AMBP	307	271	197	235	242	242	216	320	235	267	215	243	254	223	309	327	327	279	269	292
s_711	AMBP	342	356	336	323	249	309	274	291	297	275	310	330	356	295	377	274	253	277	296	279
s_712	AMBP	487	473	504	445	533	515	454	493	527	506	584	487	588	411	538	640	475	528	632	472
s_713	AMD1	207	112	143	91	134	87	107	106	80	100	201	101	115	148	64	97	86	52	49	51
s_714	AMD1	503	518	489	372	462	563	490	386	512	343	464	432	481	425	408	381	395	331	403	386
s_715	AMD1	297	347	226	243	265	268	263	264	212	313	361	313	446	322	240	330	243	196	253	298
s_716	AMD1	248	242	205	223	262	266	234	218	240	304	172	241	175	173	154	181	168	162	175	235
s_717	AMELX	1414	1412	1425	1166	1286	1480	1284	1246	1486	1112	1437	1336	1420	1338	1113	1232	1240	1045	979	1210
s_718	AMELX	1153	1428	1438	1244	1348	1121	1328	1335	1174	1431	1169	1240	1275	1068	1118	1250	1304	1272	1270	1314
s_719	AMELX	1477	1476	1493	1400	1429	1595	1526	1393	1475	1532	1299	1292	1100	1336	1265	1190	1215	1485	1186	1068
s_720	AMELX	526	523	500	466	518	541	469	504	529	457	526	488	488	527	425	432	508	398	459	370
s_721	AMELY	429	468	491	418	445	414	443	498	535	483	450	461	384	394	494	376	433	488	327	347
s_722	AMELY	517	458	483	456	473	461	614	495	563	517	427	501	603	426	473	573	481	424	510	547
s_723	AMELY	418	436	392	447	460	473	493	442	432	495	506	502	537	479	520	567	527	735	631	648
s_724	AMELY	365	421	355	320	434	399	366	449	432	338	339	380	300	323	363	318	343	296	292	317
s_725	AMFR	1187	1189	1260	1016	1176	1124	1054	1147	1162	1116	1278	1285	1253	1098	1319	1231	1262	1239	1180	1371
s_726	AMFR	856	947	1024	854	1064	902	895	1006	894	886	1137	977	1099	1015	1016	999	1084	1050	1047	1178
s_727	AMFR	663	701	644	538	658	675	756	689	683	767	619	536	610	644	487	495	520	455	567	542
s_728	AMFR	396	408	346	341	403	408	278	460	383	350	468	370	397	453	353	491	358	371	387	456
s_729	AMH	952	1063	1009	946	942	945	994	1065	886	923	996	863	931	848	1080	973	960	1016	899	981
s_730	AMH	415	513	613	464	531	511	577	534	516	527	591	605	623	646	570	564	662	614	651	746
s_731	AMH	918	1039	874	831	919	972	814	921	945	844	987	789	972	950	810	722	744	755	774	766
s_732	AMH	416	472	456	437	439	450	516	393	505	396	451	452	488	354	354	491	501	381	442	506
s_733	AMHR2	460	417	483	383	353	404	416	321	334	333	388	361	358	311	274	230	236	259	293	294
s_734	AMHR2	150	205	155	146	135	165	178	134	138	168	241	185	212	210	208	169	281	238	214	217
s_735	AMHR2	343	318	311	257	321	272	270	317	346	210	336	383	398	395	373	415	382	265	317	339
s_736	AMHR2	769	886	802	839	821	948	796	796	1035	893	792	798	855	824	781	859	809	871	882	823
s_737	AMPD1	235	273	240	198	324	285	221	280	276	238	314	335	320	296	318	363	300	357	289	366
s_738	AMPD1	244	215	231	226	151	190	235	191	192	182	281	311	252	215	310	223	191	254	252	174
s_739	AMPD1	260	234	275	240	183	239	242	223	289	267	164	199	224	205	176	180	216	228	172	155
s_740	AMPD1	114	85	146	128	150	132	110	105	126	133	164	137	114	219	192	162	143	150	187	177
s_741	AMPD2	450	413	351	279	355	348	300	328	387	366	376	320	349	298	312	315	257	324	308	326
s_742	AMPD2	348	476	403	437	522	453	393	539	441	462	469	387	539	481	439	483	460	465	526	428
s_743	AMPD2	244	193	166	175	220	175	158	228	132	163	255	184	249	195	164	171	245	194	206	150
s_744	AMPD2	240	257	332	255	229	247	221	231	347	273	294	304	328	348	330	302	328	329	291	355
s_745	AMPD3	673	593	719	588	608	646	678	601	774	823	531	591	620	595	579	555	713	611	593	771
s_746	AMPD3	442	413	389	389	418	449	473	395	413	422	397	356	294	360	367	362	278	331	360	308
s_747	AMPD3	328	363	310	293	327	341	295	341	392	279	276	332	335	289	276	294	248	223	233	402
s_748	AMPD3	421	458	462	355	395	387	388	423	435	383	399	298	434	340	400	391	301	391	336	383
s_749	AMPH	308	223	308	367	233	275	305	213	256	267	248	344	229	309	303	288	284	358	351	279
s_750	AMPH	313	365	415	292	454	472	328	494	445	406	374	382	352	343	356	366	365	395	317	323
s_751	AMPH	243	279	258	243	289	228	230	380	263	186	241	254	293	306	252	260	333	320	253	326
s_752	AMPH	434	445	399	392	380	348	437	489	344	442	441	434	406	423	425	354	340	547	394	451
s_753	BIN1	618	583	654	557	532	480	510	560	498	460	837	630	719	716	600	647	738	674	637	559
s_754	BIN1	737	690	728	583	516	636	664	549	598	468	759	695	718	730	679	639	601	827	660	625
s_755	BIN1	791	601	657	672	699	720	680	508	675	635	997	708	748	771	764	724	622	723	672	752
s_756	BIN1	221	147	204	198	135	135	112	129	132	111	184	214	251	200	172	175	279	156	199	220
s_757	AMT	1038	973	963	1078	995	748	1016	1063	868	1058	1095	973	1197	1119	1067	970	840	995	1003	1001
s_758	AMT	914	984	903	843	817	753	971	780	843	964	1089	1007	1071	1060	940	981	873	886	1043	830
s_759	AMT	635	741	737	724	655	801	682	736	894	656	1008	767	792	866	826	818	784	889	756	828
s_760	AMT	251	344	327	378	296	291	373	270	259	275	421	397	350	392	445	394	439	419	414	465
s_761	AMY1A	1137	1057	980	995	774	774	833	728	672	789	1240	1060	810	998	944	820	891	884	886	899
s_762	AMY1A	84	112	83	74	34	64	95	98	71	99	108	66	55	68	84	54	31	63	29	59
s_763	AMY1A	413	282	313	288	255	258	245	212	249	278	459	287	303	255	299	234	207	224	210	215
s_764	AMY1A	849	831	939	746	877	1076	781	958	963	819	896	801	779	920	724	877	913	823	917	950
s_765	AMY1B	707	533	513	527	361	479	467	459	421	455	633	544	545	545	576	419	417	464	428	362
s_766	AMY1B	495	415	460	475	382	518	430	395	396	377	635	535	642	475	484	569	337	455	500	386
s_767	AMY1B	824	792	634	658	662	657	631	594	696	561	851	743	684	689	744	625	644	728	524	578
s_768	AMY1B	545	473	468	429	489	452	461	509	517	501	474	341	441	453	330	458	350	344	434	417
s_769	AMY1C	372	280	307	317	303	364	287	344	329	355	295	234	267	251	278	293	302	332	260	323
s_770	AMY1C	190	182	178	187	135	180	194	139	211	228	140	147	177	149	158	141	176	160	186	140
s_771	AMY1C	319	285	249	307	186	232	249	163	289	255	364	281	310	298	282	273	179	199	206	178
s_772	AMY1C	387	243	198	197	238	213	215	297	234	214	346	233	322	260	235	237	216	232	234	181
s_773	AMY2A	185	152	115	131	83	99	90	80	111	116	143	207	241	160	187	182	111	178	144	87
s_774	AMY2A	244	186	161	200	142	155	186	159	202	231	203	180	175	259	211	248	256	274	266	306
s_775	AMY2A	423	373	367	315	389	318	391	361	311	342	415	397	487	539	423	381	431	404	457	455
s_776	AMY2A	425	345	284	295	393	345	325	343	298	308	454	416	469	412	354	464	458	417	400	411
s_777	AMY2B	341	441	361	368	332	317	353	280	315	398	476	319	412	382	433	429	367	397	436	404
s_778	AMY2B	539	639	562	466	598	631	669	672	726	878	611	714	653	582	731	705	568	773	581	535
s_779	AMY2B	276	243	186	189	190	254	218	245	233	235	253	150	330	245	185	211	230	176	237	188
s_780	AMY2B	834	621	606	532	571	510	494	580	483	555	719	635	563	707	529	621	675	621	632	659
s_781	ANG	1114	958	987	821	841	892	1009	945	792	1028	1164	1046	1079	1051	1058	1031	937	1017	925	956
s_782	ANG	869	787	941	761	788	836	752	764	907	877	1011	887	1073	982	874	1148	1005	1024	814	1043
s_783	ANG	342	393	335	299	388	439	324	397	396	357	318	233	296	317	246	252	246	322	276	302
s_784	ANG	875	818	813	707	704	742	731	589	644	779	1163	1050	936	960	878	1036	877	838	855	810
s_785	ANGPT1	251	289	232	204	194	284	249	240	243	193	294	178	230	235	235	260	297	203	216	263
s_786	ANGPT1	1037	1021	961	1013	893	925	959	777	905	935	1176	1181	1271	1199	1270	1184	1200	1354	1162	1168
s_787	ANGPT1	936	951	982	904	925	1001	1120	1222	1045	1140	883	857	962	873	885	895	997	867	873	879
s_788	ANGPT1	482	425	478	460	575	420	462	549	436	528	414	433	433	445	386	333	322	386	290	337
s_789	ANGPT2	365	399	400	329	408	386	401	401	361	408	458	373	556	407	399	525	418	441	411	370
s_790	ANGPT2	234	445	304	321	321	352	332	373	397	304	238	145	148	233	154	211	165	222	160	122
s_791	ANGPT2	697	704	628	598	635	729	700	618	669	679	746	567	639	617	482	665	628	546	569	529
s_792	ANGPT2	873	933	976	918	1049	962	1014	975	1044	1171	954	912	980	885	921	829	802	945	850	790
s_793	ANK1	279	317	329	265	331	323	343	331	333	402	367	279	313	215	215	305	208	270	243	170
s_794	ANK1	956	1194	1029	953	1193	1126	1034	1080	1127	1021	1208	1124	1219	1119	971	1270	1107	1109	1213	987
s_795	ANK1	1018	1043	999	999	1189	1155	978	1152	1135	1107	925	803	934	762	789	910	724	803	963	757
s_796	ANK1	484	620	498	413	483	441	556	500	537	538	520	560	606	487	471	592	455	536	805	508
s_797	ANK2	172	190	207	151	213	148	169	203	162	124	255	177	196	198	170	196	170	233	251	178
s_798	ANK2	363	350	322	326	293	328	328	315	373	302	361	290	322	283	265	290	274	262	285	290
s_799	ANK2	337	280	290	252	315	336	415	340	294	501	321	304	285	302	259	251	297	246	259	409
s_800	ANK2	625	584	655	545	523	575	625	639	606	639	589	506	561	556	436	604	458	419	552	518
s_801	ANK3	727	670	664	603	657	680	743	635	752	773	656	555	547	625	470	468	402	539	421	407
s_802	ANK3	743	717	674	542	714	600	782	567	713	689	652	536	585	633	600	599	625	615	521	777
s_803	ANK3	714	617	507	630	541	576	640	657	552	648	735	612	626	748	593	557	789	779	641	758
s_804	ANK3	553	503	476	371	462	409	363	535	385	385	560	575	546	547	490	470	543	444	341	519
s_805	ANPEP	255	308	274	241	312	249	265	321	246	320	324	301	285	304	325	322	303	333	339	245
s_806	ANPEP	163	140	161	140	147	235	173	124	210	160	160	187	200	174	190	175	230	216	216	250
s_807	ANPEP	130	136	167	167	118	150	148	93	79	113	197	192	166	192	186	224	161	184	237	170
s_808	ANPEP	235	262	224	191	295	250	260	240	249	267	211	175	188	221	280	199	193	196	170	209
s_809	SLC25A4	249	287	218	206	273	269	229	256	194	216	291	282	227	283	292	269	268	396	231	302
s_810	SLC25A4	166	122	122	123	128	144	104	93	166	87	288	203	260	224	161	190	173	207	230	196
s_811	SLC25A4	135	94	134	134	98	151	136	134	133	137	222	199	266	217	225	198	217	207	197	212
s_812	SLC25A4	183	252	262	186	222	251	194	179	184	179	188	193	215	251	112	191	164	137	147	141
s_813	SLC25A5	332	482	408	305	461	385	322	508	430	479	353	303	343	318	317	351	258	268	284	206
s_814	SLC25A5	204	137	215	180	161	219	128	198	139	80	220	153	194	206	174	213	176	188	121	198
s_815	SLC25A5	172	171	205	174	161	180	127	213	185	134	240	260	153	179	201	208	151	123	182	148
s_816	SLC25A5	382	331	264	259	263	251	237	301	316	251	250	312	268	257	271	247	322	202	285	221
s_817	SLC25A6	1056	1217	1043	1118	1087	1044	967	1076	1000	1098	1090	977	1116	1044	989	1029	1085	895	1065	1092
s_818	SLC25A6	1150	1021	1153	1018	1042	985	1146	1082	1005	1043	1029	1086	1250	1246	1283	1203	994	1171	1171	1218
s_819	SLC25A6	250	329	243	239	222	183	257	265	203	151	189	156	157	159	150	173	153	100	142	133
s_820	SLC25A6	568	624	588	641	590	599	594	586	716	592	779	528	656	602	587	743	596	701	723	608
s_821	ANXA1	361	408	433	404	480	510	497	385	498	505	529	406	433	455	391	437	475	406	406	431
s_822	ANXA1	191	244	218	171	265	216	208	293	268	269	137	74	47	137	95	62	85	138	46	100
s_823	ANXA1	525	454	421	483	387	446	437	386	461	380	569	561	461	390	515	539	495	393	608	449
s_824	ANXA1	128	152	115	124	185	154	239	170	133	183	249	195	275	154	190	229	169	151	315	208
s_825	ANXA2	337	185	233	153	205	149	162	213	172	179	398	352	328	384	328	315	289	277	268	263
s_826	ANXA2	551	500	627	502	499	541	517	576	517	573	700	455	612	629	582	579	580	668	352	615
s_827	ANXA2	647	726	641	519	669	701	698	863	848	680	703	768	802	724	630	649	630	621	696	685
s_828	ANXA2	585	512	577	574	508	543	492	603	473	587	554	519	527	529	554	591	602	523	606	630
s_829	ANXA3	223	242	223	187	261	230	222	353	250	304	198	245	255	181	137	212	180	178	145	164
s_830	ANXA3	176	126	106	126	139	125	132	65	96	212	183	167	161	180	220	152	167	137	154	193
s_831	ANXA3	185	149	197	145	160	176	147	179	146	82	171	288	252	331	234	338	374	333	229	353
s_832	ANXA3	307	272	291	258	428	373	341	349	307	258	290	227	301	246	325	332	206	255	296	230
s_833	ANXA4	764	806	697	621	754	678	718	611	636	706	908	768	888	813	836	938	778	1003	1019	856
s_834	ANXA4	455	426	494	408	451	348	364	432	409	463	550	511	495	547	476	578	455	626	491	513
s_835	ANXA4	740	816	772	696	705	817	1002	796	866	1104	1010	778	839	906	833	887	780	712	705	714
s_836	ANXA4	308	283	270	227	313	264	244	304	342	276	298	203	200	248	226	251	230	258	255	241
s_837	ANXA5	157	147	148	126	186	147	71	187	156	113	161	141	157	122	123	180	170	123	211	86
s_838	ANXA5	312	285	238	296	301	330	258	295	289	219	351	274	397	488	443	368	531	502	336	466
s_839	ANXA5	918	886	944	676	797	994	786	858	904	828	1037	1053	1093	1021	1214	957	905	1092	1049	926
s_840	ANXA5	507	565	609	581	675	639	516	662	602	683	597	471	558	505	510	600	464	409	501	480
s_841	ANXA6	314	378	341	316	285	312	324	306	295	295	463	359	496	409	399	484	495	426	459	398
s_842	ANXA6	645	546	644	490	560	490	622	577	526	678	672	661	731	755	700	766	540	711	750	560
s_843	ANXA6	1004	923	889	816	890	856	742	829	888	674	1047	1080	952	989	948	973	899	889	860	867
s_844	ANXA6	883	805	958	880	917	951	934	1060	1032	971	1045	1053	1098	1142	944	1274	1006	1007	1074	1100
s_845	ANXA7	224	168	170	183	185	179	122	114	175	148	208	231	274	202	236	264	134	258	290	189
s_846	ANXA7	257	211	161	183	187	217	154	183	149	222	315	311	359	279	277	252	284	242	243	334
s_847	ANXA7	231	212	257	114	191	205	132	268	188	168	200	155	163	158	154	141	151	166	130	142
s_848	ANXA7	308	296	275	267	310	254	322	284	214	318	354	281	371	362	308	341	376	297	386	339
s_849	ANXA11	348	315	334	303	368	298	319	223	417	246	436	441	387	464	432	458	458	507	338	463
s_850	ANXA11	501	574	561	559	608	561	636	632	553	755	645	664	754	724	659	782	730	640	772	683
s_851	ANXA11	485	533	547	488	443	568	529	476	674	544	590	426	481	562	362	508	449	386	401	446
s_852	ANXA11	538	541	588	608	507	564	681	555	619	694	542	614	626	508	573	560	443	549	656	589
s_853	ANXA13	704	651	718	698	613	903	687	647	806	814	718	549	712	674	617	725	587	758	773	587
s_854	ANXA13	822	854	794	854	878	893	914	931	927	950	869	772	647	822	744	778	733	775	803	887
s_855	ANXA13	866	911	1103	883	979	1215	1101	1084	1379	1243	619	748	768	709	806	792	811	886	874	893
s_856	ANXA13	572	457	554	573	508	522	591	421	452	591	586	553	544	524	577	545	629	632	525	655
s_857	AOAH	769	865	764	773	760	856	641	906	689	629	909	933	873	879	800	825	789	802	798	658
s_858	AOAH	350	312	371	295	449	364	361	330	390	407	406	308	258	355	258	246	333	281	230	313
s_859	AOAH	342	287	301	261	356	338	362	346	379	413	315	313	351	391	332	359	258	391	264	281
s_860	AOAH	175	195	166	121	173	160	122	223	147	95	133	125	164	90	141	164	120	147	126	148
s_861	AOC2	653	695	613	666	602	648	536	638	597	575	652	594	589	602	630	695	570	620	667	476
s_862	AOC2	507	566	486	442	576	567	540	594	456	440	597	524	518	492	589	481	453	539	465	405
s_863	AOC2	403	457	462	424	440	476	407	464	408	322	485	493	439	433	477	414	360	481	406	338
s_864	AOC2	585	629	677	530	516	567	606	573	539	587	642	641	658	654	541	541	459	489	545	438
s_865	AOX1	131	143	142	85	120	105	112	99	135	141	228	171	181	175	180	163	162	128	176	152
s_866	AOX1	211	216	188	211	155	148	169	166	186	208	281	247	242	200	233	212	196	178	227	192
s_867	AOX1	414	429	390	381	348	344	391	357	291	337	473	439	381	423	350	456	455	363	320	405
s_868	AOX1	150	125	154	169	133	132	134	139	133	95	155	176	139	154	164	126	141	163	173	142
s_869	APAF1	1074	1223	1193	1153	1200	1273	1102	1193	1486	1287	1011	1010	1061	1043	903	962	859	945	965	923
s_870	APAF1	312	366	312	302	403	297	322	438	246	297	404	506	451	463	437	541	453	526	490	427
s_871	APAF1	564	654	666	569	595	637	620	520	729	764	699	687	554	759	606	495	658	599	441	626
s_872	APAF1	199	161	150	141	216	145	161	174	196	194	151	200	209	173	181	233	192	220	247	215
s_873	NUDT2	874	1000	977	816	846	1063	979	883	1003	1062	920	870	999	842	892	853	682	1009	802	810
s_874	NUDT2	763	880	828	827	935	890	944	1087	888	1071	803	672	583	699	597	600	629	637	562	638
s_875	NUDT2	721	671	604	698	611	708	598	624	642	606	612	594	698	540	537	542	539	536	570	547
s_876	NUDT2	646	696	669	556	547	589	630	482	555	704	631	600	596	636	631	545	621	609	658	597
s_877	APOF	469	434	422	418	417	556	441	522	508	506	500	473	472	435	494	668	413	491	536	406
s_878	APOF	345	401	398	456	339	394	380	337	337	312	427	376	407	254	288	308	244	291	257	301
s_879	APOF	682	709	679	671	636	501	530	652	480	480	746	700	673	661	668	656	583	718	719	532
s_880	APOF	373	452	485	436	403	545	376	347	397	375	500	427	382	407	449	388	422	450	326	342
s_881	APBA1	477	442	414	433	346	420	454	313	396	304	526	519	424	485	527	459	404	509	491	431
s_882	APBA1	452	386	331	359	339	283	372	328	339	364	456	354	361	383	333	299	393	380	289	394
s_883	APBA1	382	398	387	387	398	413	324	256	355	362	558	505	464	464	435	452	584	510	365	424
s_884	APBA1	473	372	431	352	624	469	490	521	493	489	456	418	320	311	320	351	436	317	389	345
s_885	APBA2	523	561	667	554	677	625	499	678	633	570	617	414	442	500	458	434	569	490	539	556
s_886	APBA2	318	323	299	229	283	372	330	344	332	296	322	251	413	288	258	418	275	234	464	301
s_887	APBA2	166	119	122	136	126	209	147	169	183	103	137	103	159	119	82	156	138	156	196	171
s_888	APBA2	190	249	227	182	234	256	217	225	233	158	214	158	199	154	159	228	139	150	230	165
s_889	APBB1	724	548	590	596	610	605	636	556	658	686	651	497	668	529	575	453	589	600	626	505
s_890	APBB1	393	438	378	473	541	336	419	521	369	512	452	449	505	440	524	455	419	646	491	527
s_891	APBB1	278	229	337	243	228	314	242	200	277	247	311	390	390	342	339	345	344	368	356	378
s_892	APBB1	488	468	466	387	398	398	454	324	446	498	473	425	432	501	468	498	504	518	580	564
s_893	APBB2	184	241	202	221	237	279	207	261	237	220	275	251	308	265	229	286	222	202	227	230
s_894	APBB2	275	294	252	263	268	262	311	285	217	329	292	267	203	235	195	219	240	295	180	220
s_895	APBB2	453	546	469	576	443	473	401	491	362	420	561	502	506	444	444	484	380	457	487	433
s_896	APBB2	199	162	181	169	196	144	189	177	192	178	196	195	255	267	231	251	211	243	240	164
s_897	APC	496	347	351	351	312	331	339	273	297	268	423	364	361	373	375	325	361	367	348	340
s_898	APC	185	109	146	161	118	146	112	110	146	105	184	126	139	213	127	144	123	122	119	131
s_899	APC	676	702	676	694	664	697	719	773	708	691	665	485	512	489	422	427	480	540	424	502
s_900	APC	318	273	239	271	273	252	229	209	249	158	348	386	348	325	350	447	365	424	490	405
s_901	APCS	306	311	259	256	298	240	327	243	303	235	302	336	342	316	314	330	340	372	303	319
s_902	APCS	566	489	555	687	630	581	549	592	596	535	598	498	643	583	641	657	523	831	568	580
s_903	APCS	390	369	416	328	377	411	398	465	526	472	460	386	392	415	325	314	404	430	336	382
s_904	APCS	967	1049	926	879	983	867	893	1119	1103	816	995	806	799	898	771	823	759	828	856	778
s_905	AIRE	224	218	283	238	189	239	298	264	255	269	308	336	244	269	255	292	274	222	232	295
s_906	AIRE	472	491	518	371	434	420	420	441	477	490	596	435	512	437	421	506	507	505	436	540
s_907	AIRE	312	435	374	387	429	329	320	511	364	446	346	342	405	383	365	282	357	408	322	371
s_908	AIRE	8	8	10	1	6	15	2	4	8	17	0	0	0	3	0	0	0	0	0	0
s_909	APEH	650	665	699	628	570	700	607	508	663	686	764	687	794	794	664	732	617	641	648	648
s_910	APEH	339	320	318	275	329	262	217	224	250	227	479	305	361	425	284	364	407	321	402	412
s_911	APEH	470	619	596	578	604	489	508	676	572	574	655	886	692	602	771	704	680	704	728	650
s_912	APEH	703	684	618	538	621	563	668	619	491	658	708	634	678	634	796	591	780	907	751	768
s_913	APEX1	203	212	240	214	180	215	217	217	203	221	262	174	186	217	165	171	230	199	193	241
s_914	APEX1	435	372	403	400	358	327	561	353	325	438	341	243	311	375	379	349	198	329	319	280
s_915	APEX1	681	760	799	712	653	866	917	891	930	1191	660	545	573	516	571	478	439	655	541	499
s_916	APEX1	619	768	624	602	801	547	736	773	586	719	734	659	778	692	749	813	605	761	809	617
s_917	BIRC2	526	585	554	534	584	492	569	549	472	562	624	545	487	644	511	448	637	582	455	590
s_918	BIRC2	384	272	252	262	264	381	416	280	377	494	340	322	381	325	343	318	285	388	297	288
s_919	BIRC2	424	641	509	348	600	575	501	443	546	479	526	364	382	522	379	406	361	296	363	394
s_920	BIRC2	267	368	287	243	363	308	252	413	311	222	319	328	344	266	319	363	335	325	305	346
s_921	BIRC3	1006	1048	1117	935	1228	1212	1009	1255	1221	1173	893	733	823	711	763	785	790	666	831	951
s_922	BIRC3	307	364	297	345	333	307	367	273	265	303	385	426	344	437	371	383	359	307	358	398
s_923	BIRC3	234	256	232	155	312	253	222	337	268	230	236	203	210	140	180	206	133	162	153	112
s_924	BIRC3	181	198	187	180	201	169	144	230	200	137	211	192	166	188	186	201	229	188	163	201
s_925	XIAP	119	112	103	127	83	171	110	108	108	91	120	96	65	67	122	120	74	100	108	64
s_926	XIAP	276	325	337	213	359	419	308	449	347	300	283	253	260	300	325	343	269	312	370	289
s_927	XIAP	388	354	408	379	366	392	436	390	389	488	380	370	308	304	312	257	310	308	326	246
s_928	XIAP	493	397	452	494	429	461	462	420	461	480	369	451	559	490	400	518	449	387	513	387
s_929	BIRC5	173	145	142	146	116	88	116	140	90	67	203	108	125	111	51	61	65	42	40	74
s_930	BIRC5	135	116	109	134	123	97	104	123	145	80	171	104	53	69	75	76	86	55	73	43
s_931	BIRC5	71	24	38	21	8	19	29	0	11	18	60	28	42	24	20	23	10	9	11	7
s_932	BIRC5	262	224	125	101	125	153	120	130	73	89	374	117	141	216	56	105	145	57	75	76
s_933	APLP1	356	240	263	221	190	253	217	197	241	248	367	204	260	207	122	212	237	150	193	196
s_934	APLP1	381	405	403	322	466	345	398	407	366	364	426	405	440	444	395	432	345	465	428	319
s_935	APLP1	825	1124	1101	1003	1113	949	1030	947	1197	961	992	908	1147	1079	916	950	1065	904	972	975
s_936	APLP1	508	519	619	637	503	663	431	514	499	431	718	535	576	527	521	489	467	515	543	468
s_937	APLP2	581	549	548	559	527	481	419	615	552	527	618	575	633	603	600	626	447	686	697	472
s_938	APLP2	192	242	213	249	283	249	244	255	358	237	266	208	165	155	141	123	169	124	182	158
s_939	APLP2	314	284	198	206	287	244	258	226	164	215	356	339	212	223	288	234	220	212	227	215
s_940	APLP2	350	365	339	267	259	366	317	388	426	278	319	306	413	354	279	289	301	331	308	350
s_941	APOA1	260	257	277	297	260	216	231	236	220	213	298	372	347	365	331	443	293	396	413	360
s_942	APOA1	256	289	282	308	279	347	232	260	302	263	229	267	243	229	240	213	277	233	218	210
s_943	APOA1	97	92	74	76	68	58	56	49	67	77	99	75	75	76	80	55	73	85	106	69
s_944	APOA1	251	271	295	206	261	297	273	263	243	181	312	244	248	293	271	289	239	247	291	207
s_945	APOA2	977	1040	934	844	1137	950	912	1129	837	850	1023	895	971	932	1016	1145	865	966	971	921
s_946	APOA2	292	266	251	272	269	260	205	242	256	225	340	223	212	291	275	306	320	265	284	298
s_947	APOA2	447	508	504	506	427	431	592	437	501	560	487	541	597	450	489	472	462	446	526	400
s_948	APOA2	495	476	440	418	382	384	394	399	322	510	480	362	354	392	403	354	420	496	446	336
s_949	APOA4	420	453	500	461	369	431	453	376	411	432	411	428	481	458	390	482	498	528	399	574
s_950	APOA4	1046	990	886	993	974	914	877	1000	839	864	986	934	988	877	797	927	872	801	858	924
s_951	APOA4	354	408	377	335	418	327	384	446	422	307	389	410	361	403	319	332	319	426	310	379
s_952	APOA4	1391	1149	1240	1176	1098	1031	1172	995	1138	1124	1323	973	1135	990	971	1017	996	856	997	956
s_953	APOB	1073	1153	1172	1005	1098	988	1097	968	1193	1170	1163	1110	1230	1130	1209	1186	1132	1233	1148	1175
s_954	APOB	808	864	932	808	791	805	794	878	867	804	973	1020	954	902	891	888	952	1066	902	1058
s_955	APOB	991	789	805	915	792	863	672	799	722	591	800	833	750	795	755	883	804	1005	883	802
s_956	APOB	447	367	380	454	499	400	414	508	373	407	427	397	375	439	381	517	376	417	444	352
s_957	APOBEC1	274	216	240	255	228	226	263	220	265	252	278	316	350	294	307	285	274	266	255	284
s_958	APOBEC1	275	313	250	307	366	290	414	399	373	372	276	278	249	239	277	209	209	230	170	236
s_959	APOBEC1	913	783	722	718	621	634	730	620	486	796	780	790	806	749	729	703	712	698	731	696
s_960	APOBEC1	386	353	362	363	442	424	332	364	439	293	491	427	487	479	353	431	360	414	416	359
s_961	APOC1	705	722	607	670	672	590	507	563	524	510	887	640	601	546	497	712	602	540	573	569
s_962	APOC1	363	339	265	241	213	189	275	197	216	357	306	211	248	233	270	176	224	269	208	281
s_963	APOC1	508	605	657	523	544	503	534	548	561	621	596	605	549	509	626	536	495	591	582	572
s_964	APOC1	492	535	550	563	587	497	668	497	604	727	560	655	577	578	651	662	577	686	616	585
s_965	AQP8	907	1028	1057	764	992	1050	1172	1016	1323	1130	1038	957	1097	983	1009	1244	1100	1147	1363	1102
s_966	AQP8	840	902	873	779	788	858	672	986	827	624	807	823	948	873	785	959	883	816	973	967
s_967	AQP8	814	802	965	819	833	936	950	826	898	987	864	813	888	805	872	860	772	927	699	840
s_968	AQP8	765	835	883	738	777	868	764	813	1065	820	911	825	956	806	720	811	843	837	794	842
s_969	APOC2	149	72	92	107	94	99	100	67	63	128	195	150	142	179	117	146	106	126	107	125
s_970	APOC2	537	575	558	530	479	701	543	487	630	576	606	611	583	506	566	569	508	494	613	612
s_971	APOC2	243	216	206	166	187	159	180	140	157	213	265	222	233	186	188	180	132	154	149	137
s_972	APOC2	123	122	92	104	115	82	82	145	61	61	182	96	130	136	132	108	148	159	92	117
s_973	APOC3	1700	1927	1911	1809	1816	2026	2128	1782	2308	2172	1729	1870	1873	1835	1927	2047	1725	1920	1942	1791
s_974	APOC3	1081	1261	1146	1159	1218	1084	1157	1239	1198	1156	1349	1187	1145	1140	1161	1213	1006	1096	1119	924
s_975	APOC3	985	1046	1049	960	904	960	825	869	1052	862	972	1098	1032	1164	1088	954	1223	1145	852	1392
s_976	APOC3	1084	1030	1101	1128	1142	1102	1038	1047	1054	1136	1236	994	1205	1117	950	1199	997	1072	1156	1027
s_977	APOC4	541	398	385	379	309	286	280	256	264	292	439	394	329	338	331	336	337	405	297	262
s_978	APOC4	659	604	626	592	502	510	469	460	496	373	852	729	611	752	470	617	677	561	687	513
s_979	APOC4	870	724	725	631	806	561	633	676	547	651	1015	742	780	840	758	865	811	750	787	881
s_980	APOC4	427	312	341	308	334	317	251	297	308	226	467	287	368	344	282	337	296	322	253	250
s_981	APOD	129	137	138	71	158	151	126	104	126	149	144	89	127	149	86	108	99	89	139	149
s_982	APOD	245	242	248	226	253	260	271	220	258	302	309	329	257	224	253	243	209	277	231	206
s_983	APOD	251	318	313	330	339	296	218	295	283	206	248	221	248	266	459	258	256	456	221	344
s_984	APOD	148	122	113	130	146	95	178	125	78	140	142	149	118	165	174	211	168	198	232	227
s_985	APOE	298	269	308	211	146	261	201	125	197	207	451	243	306	272	278	230	240	280	195	212
s_986	APOE	396	378	382	356	305	339	354	357	344	366	455	267	250	267	351	271	273	364	243	293
s_987	APOE	360	450	387	300	323	393	335	284	307	291	430	374	384	361	370	381	404	431	400	311
s_988	APOE	179	203	185	186	134	170	203	228	157	235	275	240	211	240	214	151	263	199	156	189
s_989	APOH	476	529	384	412	440	389	436	331	418	460	477	439	501	418	458	522	421	485	464	519
s_990	APOH	775	735	810	636	705	740	720	548	734	609	855	767	819	929	839	939	836	816	894	855
s_991	APOH	487	626	491	415	588	523	539	616	569	604	520	468	502	540	587	533	509	584	544	497
s_992	APOH	171	138	153	171	106	152	133	132	144	119	222	124	119	145	136	135	98	110	50	76
s_993	APP	577	606	548	466	533	498	548	507	539	578	510	356	405	456	424	343	331	387	304	416
s_994	APP	306	284	205	278	328	243	250	304	394	232	370	344	277	301	268	365	319	246	289	282
s_995	APP	249	234	202	177	206	248	167	267	217	165	319	267	263	310	215	305	321	287	241	280
s_996	APP	603	801	787	674	793	811	685	881	766	791	738	831	726	849	782	755	847	902	754	822
s_997	APRT	794	715	770	738	687	717	619	571	633	492	834	729	829	804	706	717	681	707	595	613
s_998	APRT	751	763	789	635	698	673	765	728	734	727	880	746	745	813	674	726	720	551	745	704
s_999	APRT	825	1026	1031	817	977	953	983	1016	1191	1082	1111	1119	1067	1014	1000	905	967	899	839	929
s_1000	APRT	320	272	268	270	220	224	261	228	276	295	327	319	258	357	255	250	248	250	271	286
s_1001	KLK3	1719	1550	1562	1517	1555	1583	1438	1558	1675	1632	1745	1354	1596	1581	1219	1557	1348	1179	1735	1281
s_1002	KLK3	806	926	783	599	766	772	724	809	763	756	900	894	826	869	780	854	759	890	775	876
s_1003	KLK3	1041	956	873	885	948	817	1048	1003	848	1028	914	828	950	820	970	1073	727	897	964	851
s_1004	KLK3	41	25	39	33	30	26	27	64	17	14	63	42	64	54	69	79	47	68	77	71
s_1005	FAS	420	289	337	285	371	323	339	343	291	275	458	396	457	391	421	438	412	402	318	414
s_1006	FAS	683	660	677	662	740	681	780	688	604	608	845	651	748	773	596	710	724	576	681	798
s_1007	FAS	498	442	382	401	498	504	376	412	485	348	464	532	399	440	457	401	485	370	309	412
s_1008	FAS	1090	1238	1166	1123	1133	1279	1244	1208	1448	1232	1137	1126	1093	1113	996	1084	1086	1119	1146	1018
s_1009	FASLG	151	102	131	139	102	161	114	123	175	160	95	84	84	100	99	117	26	47	108	61
s_1010	FASLG	407	409	294	298	332	291	268	411	330	251	446	431	377	488	476	395	367	551	464	395
s_1011	FASLG	68	74	96	85	66	59	82	64	54	57	145	140	93	94	118	145	101	92	149	78
s_1012	FASLG	419	502	481	507	544	583	551	519	614	768	385	364	328	303	300	261	395	414	252	448
s_1013	SHROOM2	700	691	717	638	721	641	641	727	591	658	677	727	740	596	665	778	659	687	781	703
s_1014	SHROOM2	692	740	781	698	751	768	841	836	738	876	986	921	800	826	879	916	919	888	990	994
s_1015	SHROOM2	116	120	124	128	105	132	110	125	134	141	142	105	129	107	103	114	120	167	127	106
s_1016	SHROOM2	98	84	45	93	87	58	95	105	43	70	53	81	42	75	50	40	45	13	25	48
s_1017	AQP1	466	382	431	490	465	450	442	475	459	463	503	428	473	502	403	470	473	416	364	489
s_1018	AQP1	393	388	419	301	410	388	383	401	409	386	365	381	412	381	353	387	344	366	427	424
s_1019	AQP1	230	310	287	327	254	247	256	260	336	266	370	444	478	375	359	439	405	399	381	494
s_1020	AQP1	171	207	204	229	174	194	156	167	224	150	211	246	230	227	237	319	309	269	244	333
s_1021	AQP2	311	381	313	238	295	254	286	382	223	318	365	351	380	343	283	414	336	301	341	346
s_1022	AQP2	179	138	163	164	93	109	107	125	103	72	189	184	204	248	179	226	172	270	195	206
s_1023	AQP2	553	619	632	606	623	654	599	707	715	609	583	511	518	474	632	454	424	557	503	485
s_1024	AQP2	31	51	42	22	25	24	15	54	33	16	26	21	40	54	29	27	33	22	11	36
s_1025	AQP3	687	823	908	710	729	753	734	854	712	700	693	738	634	768	748	730	621	810	642	751
s_1026	AQP3	524	565	575	575	672	628	615	610	732	676	595	486	450	539	566	386	482	493	421	426
s_1027	AQP3	772	857	710	605	786	639	775	782	757	822	891	929	796	858	849	828	831	1008	806	826
s_1028	AQP3	956	1081	1045	966	1174	1180	977	1216	1387	1186	966	907	1122	1047	903	1151	1026	901	1044	1148
s_1029	AQP4	404	349	399	301	352	330	295	419	354	487	444	390	408	372	366	351	268	329	253	311
s_1030	AQP4	252	239	230	225	199	229	199	175	209	220	348	291	244	347	308	264	314	343	244	267
s_1031	AQP4	465	481	412	414	443	445	392	523	401	464	426	316	360	388	295	314	291	231	295	303
s_1032	AQP4	472	419	391	358	327	543	390	410	386	431	514	409	578	391	440	397	351	357	471	367
s_1033	AQP5	346	349	431	385	352	368	366	334	277	345	606	376	469	391	406	400	402	361	361	272
s_1034	AQP5	105	68	53	64	76	51	49	40	32	56	77	109	77	112	86	82	82	85	85	132
s_1035	AQP5	165	139	191	119	134	103	101	128	146	98	173	172	194	172	139	157	175	87	120	173
s_1036	AQP5	352	315	343	320	269	267	227	236	213	219	345	263	288	282	207	261	276	196	200	220
s_1037	AQP6	189	149	201	171	108	212	164	135	238	148	157	156	206	147	127	147	117	101	139	134
s_1038	AQP6	149	177	182	170	120	82	162	129	82	102	164	122	152	181	163	117	155	120	160	195
s_1039	AQP6	618	543	448	528	544	414	457	493	340	386	617	603	546	531	409	463	453	433	415	470
s_1040	AQP6	153	126	143	92	101	114	164	123	188	116	221	200	290	225	254	306	268	230	213	173
s_1041	AQP7	171	119	96	105	68	101	61	87	66	58	266	130	149	146	124	79	146	66	101	75
s_1042	AQP7	377	338	289	303	288	332	321	332	303	446	321	301	285	353	261	400	300	226	417	328
s_1043	AQP7	247	280	318	233	358	376	309	335	304	288	227	221	232	297	203	290	347	166	269	288
s_1044	AQP7	171	85	101	59	36	85	82	29	55	44	222	57	95	67	72	82	23	86	85	40
s_1045	AQP9	582	635	658	630	616	588	561	640	640	643	475	667	550	541	652	598	453	546	562	478
s_1046	AQP9	1324	1483	1222	1211	1219	1245	1181	1329	1369	1239	1322	1351	1515	1268	1340	1325	1284	1331	1246	1226
s_1047	AQP9	422	367	321	350	369	387	351	342	320	317	400	273	343	453	288	329	332	377	271	445
s_1048	AQP9	225	319	280	264	271	163	230	265	264	245	134	218	214	131	269	139	135	198	215	167
s_1049	AR	1310	1350	1407	1299	1390	1423	1308	1461	1469	1619	1418	1267	1404	1234	1251	1260	1125	1393	1272	1252
s_1050	AR	459	404	446	456	334	442	428	368	397	505	545	446	576	399	445	677	400	408	476	464
s_1051	AR	566	637	561	701	548	570	576	598	618	683	678	664	663	629	517	682	616	537	667	678
s_1052	AR	487	405	432	387	416	400	378	378	360	350	373	414	433	481	483	501	414	411	384	369
s_1053	ABCC6	459	519	465	446	427	448	491	443	467	495	493	406	436	405	406	499	397	337	540	452
s_1054	ABCC6	342	250	338	347	260	356	287	314	268	258	398	244	284	306	246	313	256	244	297	247
s_1055	ABCC6	308	236	263	248	246	267	271	205	308	315	296	347	281	346	352	246	354	356	278	249
s_1056	ABCC6	190	245	229	189	266	214	314	300	322	278	209	287	236	404	218	296	371	172	319	397
s_1057	ARAF	596	559	485	487	486	445	569	672	429	567	676	559	627	610	651	509	475	629	484	428
s_1058	ARAF	124	209	170	162	212	162	137	212	166	199	165	219	270	204	253	281	182	287	226	203
s_1059	ARAF	283	235	223	242	224	240	251	190	185	251	319	261	288	243	201	218	215	183	247	203
s_1060	ARAF	245	226	208	179	169	219	226	225	214	283	220	234	207	216	208	184	229	257	225	178
s_1061	ARCN1	262	277	249	199	213	222	263	188	206	258	240	177	120	160	176	186	150	170	91	130
s_1062	ARCN1	608	551	493	450	585	417	459	519	531	384	629	464	464	416	381	454	485	430	443	395
s_1063	ARCN1	337	188	150	115	119	99	103	84	58	113	235	123	174	105	99	137	107	125	105	94
s_1064	ARCN1	194	99	87	124	34	75	95	61	61	65	135	110	98	102	73	45	88	46	52	54
s_1065	TRIM23	305	259	248	235	278	180	259	172	261	266	408	295	205	323	284	258	317	288	269	295
s_1066	TRIM23	828	777	833	718	740	804	684	750	826	536	921	772	653	731	598	738	641	610	702	576
s_1067	TRIM23	665	606	615	575	563	641	626	527	588	566	628	752	613	542	609	516	649	776	606	557
s_1068	TRIM23	628	653	652	565	619	675	594	528	574	593	895	764	659	746	632	665	604	650	680	656
s_1069	AREG	214	196	198	241	141	201	169	193	165	216	208	186	159	133	148	238	114	157	184	120
s_1070	AREG	1017	905	1027	826	803	1008	983	952	1017	930	1059	1113	983	1068	949	1017	957	1234	1106	982
s_1071	AREG	179	155	184	184	142	175	154	119	113	198	230	192	179	226	227	203	245	228	219	327
s_1072	AREG	179	151	195	170	199	197	184	246	223	251	223	145	207	222	180	176	180	254	177	208
s_1073	ARF1	341	162	228	245	126	98	150	96	76	88	343	157	210	207	126	109	139	102	82	112
s_1074	ARF1	123	115	133	107	109	138	136	115	111	145	131	165	95	137	109	86	112	98	122	83
s_1075	ARF1	192	159	159	197	112	162	137	91	85	96	176	136	115	111	96	117	116	83	96	91
s_1076	ARF1	351	165	165	210	95	148	139	37	93	124	450	144	220	256	91	139	134	51	79	52
s_1077	ARF3	1021	1093	1019	964	896	1117	992	845	942	1086	927	926	1073	924	910	969	826	955	943	805
s_1078	ARF3	328	310	342	309	304	288	263	243	264	354	174	157	111	163	114	114	155	123	110	133
s_1079	ARF3	549	499	596	523	413	451	475	441	491	454	729	655	569	617	673	597	628	729	651	551
s_1080	ARF3	631	576	595	523	537	692	566	571	625	453	679	530	605	696	581	709	616	504	662	635
s_1081	ARF4	334	283	217	242	157	117	156	136	95	119	553	317	230	385	191	134	213	167	100	157
s_1082	ARF4	458	175	191	267	110	172	149	136	121	145	435	315	279	317	141	151	226	102	192	162
s_1083	ARF4	212	252	218	211	195	228	245	152	222	250	189	141	206	180	140	159	139	151	172	144
s_1084	ARF4	465	427	339	348	304	308	310	358	273	296	304	275	340	272	291	254	228	254	326	354
s_1085	ARL4D	52	109	94	106	196	151	132	300	194	192	24	54	32	52	46	18	39	23	34	27
s_1086	ARL4D	679	669	636	656	615	535	568	538	517	524	851	685	767	771	696	722	582	602	567	568
s_1087	ARL4D	355	445	348	301	349	351	407	391	347	497	424	340	341	326	295	380	316	245	354	284
s_1088	ARL4D	635	790	707	676	658	821	739	775	757	804	800	767	661	807	758	736	738	838	647	704
s_1089	ARF5	229	185	218	209	213	243	233	192	264	228	183	161	219	179	165	210	205	162	192	214
s_1090	ARF5	381	347	369	363	329	372	403	350	328	385	553	447	495	450	496	496	388	437	454	460
s_1091	ARF5	335	325	240	243	292	257	234	330	245	183	341	204	261	278	288	237	254	291	306	254
s_1092	ARF5	219	282	321	182	263	255	279	357	212	336	238	242	201	271	288	219	257	292	252	255
s_1093	ARF6	353	277	260	277	222	271	267	196	264	280	278	259	252	309	257	213	225	199	237	208
s_1094	ARF6	419	403	425	355	420	361	418	435	314	368	612	462	512	426	429	458	436	352	337	465
s_1095	ARF6	344	247	311	310	212	370	283	202	240	296	320	246	232	302	255	214	315	216	223	204
s_1096	ARF6	319	256	303	288	284	360	335	222	375	277	365	271	339	244	195	231	192	173	232	152
s_1097	ARG1	222	217	166	216	179	221	194	199	148	251	212	205	240	184	195	218	203	243	265	159
s_1098	ARG1	512	560	407	441	423	399	463	539	388	495	439	513	529	439	484	506	395	585	476	386
s_1099	ARG1	151	148	171	131	133	241	140	184	169	143	87	101	154	106	97	143	126	94	179	100
s_1100	ARG1	190	237	222	278	219	305	217	192	230	216	301	246	294	217	251	242	256	248	266	275
s_1101	ARG2	404	426	400	404	477	371	327	477	376	353	399	341	336	432	429	352	312	427	402	431
s_1102	ARG2	639	722	648	518	680	645	602	665	604	640	791	780	933	799	828	864	775	675	775	833
s_1103	ARG2	120	115	136	121	185	141	120	153	118	86	122	95	113	131	67	107	124	93	62	69
s_1104	ARG2	302	317	331	314	358	299	351	289	239	295	270	179	224	224	264	153	180	309	158	247
s_1105	RHOA	73	45	61	51	56	69	77	79	59	79	116	65	56	51	44	58	48	69	37	35
s_1106	RHOA	421	277	278	348	257	201	332	285	212	413	358	298	303	293	250	201	207	187	239	158
s_1107	RHOA	131	119	93	137	133	69	64	66	100	47	134	101	116	59	90	76	55	41	42	67
s_1108	RHOA	133	123	123	138	165	104	168	180	177	181	151	119	109	133	99	142	106	107	96	89
s_1109	RHOB	199	326	319	211	251	329	282	407	437	282	248	271	245	271	286	307	276	278	308	361
s_1110	RHOB	210	249	238	207	193	172	158	183	188	135	250	304	379	306	353	349	372	378	305	269
s_1111	RHOB	570	533	493	538	519	458	609	529	568	504	527	565	505	523	459	510	569	549	487	514
s_1112	RHOB	311	338	278	238	247	258	237	199	202	207	312	187	223	242	206	215	259	188	238	242
s_1113	RHOC	673	614	648	570	623	516	745	635	550	728	681	720	610	585	556	622	611	683	637	706
s_1114	RHOC	357	402	392	296	375	428	384	405	392	424	357	284	379	306	313	337	248	281	290	200
s_1115	RHOC	636	506	604	487	488	503	541	621	485	532	672	570	617	590	592	684	637	586	618	743
s_1116	RHOC	504	452	384	392	398	413	434	411	386	498	453	414	407	413	463	415	464	441	402	423
s_1117	RND3	670	687	831	761	660	609	673	601	658	742	782	669	646	768	520	746	674	615	760	687
s_1118	RND3	758	706	647	667	801	789	730	834	712	728	879	687	813	717	680	633	756	795	704	833
s_1119	RND3	640	678	580	507	667	617	665	688	726	724	598	503	676	621	612	563	471	708	583	531
s_1120	RND3	484	517	455	386	500	434	548	435	518	580	561	508	636	469	611	566	536	601	581	572
s_1121	RHOG	404	445	433	412	352	409	415	345	510	399	463	328	356	419	306	293	360	315	295	388
s_1122	RHOG	254	406	398	439	403	390	444	426	487	467	355	401	368	350	412	353	353	385	405	286
s_1123	RHOG	133	125	115	132	75	118	118	43	72	153	113	100	102	98	64	98	106	57	89	107
s_1124	RHOG	106	107	128	75	77	84	73	66	93	94	98	79	89	60	87	88	67	80	55	50
s_1125	ARHGAP1	179	172	167	164	159	124	177	117	104	177	306	246	209	217	173	174	179	188	129	153
s_1126	ARHGAP1	403	426	451	421	339	481	385	312	383	450	475	338	475	362	398	351	397	315	369	371
s_1127	ARHGAP1	368	310	308	300	195	286	284	198	259	350	428	245	230	287	171	222	253	171	190	196
s_1128	ARHGAP1	792	544	550	596	509	490	518	311	571	462	739	551	497	585	493	552	522	330	360	392
s_1129	ARHGAP4	505	463	392	403	397	372	426	368	418	325	606	430	421	538	432	487	425	433	514	418
s_1130	ARHGAP4	100	139	98	100	112	61	63	94	68	33	111	102	101	76	130	75	82	125	90	77
s_1131	ARHGAP4	466	302	379	350	316	270	432	336	322	466	362	308	308	353	229	258	241	232	255	265
s_1132	ARHGAP4	523	533	627	552	556	623	520	610	650	602	548	399	456	428	380	438	428	306	317	350
s_1133	ARHGAP5	242	234	295	236	304	271	279	299	198	250	254	262	189	213	217	306	181	245	177	255
s_1134	ARHGAP5	174	175	177	194	133	200	125	186	119	144	209	198	152	211	224	126	100	224	154	139
s_1135	ARHGAP5	336	398	362	324	296	353	346	343	350	389	342	398	337	292	342	298	276	393	328	355
s_1136	ARHGAP5	397	408	422	383	372	400	409	347	397	464	503	500	534	406	476	496	408	543	507	445
s_1137	ARHGAP6	1003	1181	1154	1160	1207	1195	1137	1234	1246	1178	925	983	992	1148	939	965	986	846	847	1107
s_1138	ARHGAP6	1031	1043	983	851	1026	884	848	1091	959	988	981	988	1118	1158	1066	1015	1170	1004	1098	1188
s_1139	ARHGAP6	895	1203	1074	1070	993	1041	1007	1053	1191	1065	1066	897	931	1052	1082	1087	1021	1094	1058	1002
s_1140	ARHGAP6	1214	1395	1367	1217	1322	1371	1314	1314	1345	1299	1158	1315	1290	1174	1464	1438	1232	1366	1355	1324
s_1141	ARHGDIA	371	345	453	280	309	401	274	300	369	351	385	204	329	458	198	334	366	327	263	311
s_1142	ARHGDIA	342	375	434	399	353	520	352	306	368	308	466	530	448	450	478	452	467	426	568	437
s_1143	ARHGDIA	163	150	136	130	127	124	105	75	87	114	198	180	203	199	172	185	140	148	143	110
s_1144	ARHGDIA	260	182	231	197	184	222	161	183	182	148	267	222	180	272	170	210	186	249	160	190
s_1145	ARHGDIB	997	913	1023	793	1104	968	1020	968	1098	1131	815	893	809	750	868	882	721	882	852	631
s_1146	ARHGDIB	1001	1040	866	807	881	902	782	911	800	757	1224	1166	1227	1179	1089	1125	890	1232	1064	948
s_1147	ARHGDIB	1032	1228	1094	1083	1093	1115	979	1205	948	1025	1052	908	1098	1043	940	1048	993	1021	955	967
s_1148	ARHGDIB	343	459	458	429	540	463	543	611	540	573	431	420	446	343	449	444	346	347	426	334
s_1149	ARHGDIG	600	502	549	534	539	582	606	588	727	735	550	486	542	595	471	527	559	607	606	578
s_1150	ARHGDIG	406	343	381	347	376	399	315	392	451	331	389	550	459	501	554	492	561	620	493	600
s_1151	ARHGDIG	545	655	624	522	681	597	619	573	618	729	625	543	593	517	643	497	640	733	468	636
s_1152	ARHGDIG	332	353	220	306	321	303	256	348	254	212	331	307	293	287	342	284	263	383	294	351
s_1153	RHOH	691	744	766	684	740	790	647	756	815	635	762	690	761	666	604	622	622	694	793	661
s_1154	RHOH	295	440	319	233	482	377	314	371	301	294	376	397	376	393	320	342	278	355	298	233
s_1155	RHOH	468	544	473	566	515	531	533	433	544	561	552	482	490	575	469	491	483	321	382	362
s_1156	RHOH	850	828	888	842	830	833	786	697	660	716	998	874	901	972	833	911	724	939	911	774
s_1157	ARL1	981	715	724	700	732	705	643	603	631	600	966	781	903	768	671	734	630	651	662	544
s_1158	ARL1	695	548	487	689	461	471	611	402	468	443	586	494	575	440	361	417	330	358	444	362
s_1159	ARL1	158	199	160	118	199	206	251	175	198	210	210	123	107	170	113	153	118	117	128	101
s_1160	ARL1	525	559	631	516	510	579	559	420	536	621	590	632	635	559	579	588	489	655	638	621
s_1161	PHOX2A	825	1047	1029	924	867	988	1025	1005	914	1098	1017	853	1112	1192	1200	1147	899	1119	1140	863
s_1162	PHOX2A	847	885	1008	909	964	1021	907	934	1119	910	840	736	643	701	606	681	795	598	616	738
s_1163	PHOX2A	582	619	598	658	663	540	613	723	608	715	627	608	565	633	555	561	528	664	492	595
s_1164	PHOX2A	995	1142	1081	861	904	1033	823	1137	1112	953	912	978	1057	992	1026	1045	1022	1115	1098	1041
s_1165	ARL2	387	233	176	175	126	168	133	81	146	82	247	224	199	306	128	134	146	131	142	61
s_1166	ARL2	181	84	77	130	94	41	75	59	43	62	109	85	64	62	28	33	26	11	18	18
s_1167	ARL2	291	174	144	103	111	78	78	34	27	43	376	165	197	213	67	92	73	45	62	47
s_1168	ARL2	682	591	522	537	380	550	465	311	387	346	780	573	736	681	452	506	573	358	526	436
s_1169	ARL3	122	113	135	93	129	125	76	114	104	122	93	105	146	115	152	100	103	177	84	164
s_1170	ARL3	192	175	184	136	182	216	168	117	182	144	176	127	132	125	86	90	124	102	112	136
s_1171	ARL3	249	286	297	248	328	325	304	362	246	314	195	215	197	187	175	211	175	186	172	193
s_1172	ARL3	280	253	250	279	296	322	331	235	261	274	356	372	383	303	371	461	328	460	433	410
s_1173	ARNT	261	231	231	165	236	320	190	272	313	202	226	233	350	244	272	288	256	299	311	324
s_1174	ARNT	60	48	59	42	66	52	34	46	36	34	114	120	59	79	150	44	41	169	47	48
s_1175	ARNT	214	248	272	210	261	239	186	287	287	253	307	347	323	277	345	281	352	454	314	381
s_1176	ARNT	293	192	181	202	163	170	189	141	130	151	325	232	217	258	196	242	242	267	249	268
s_1177	ARNTL	1024	1022	1141	996	1168	1069	1201	1131	1013	1063	1073	956	950	932	873	1130	952	1017	1054	999
s_1178	ARNTL	892	798	949	822	827	744	799	938	835	762	1036	789	1070	899	899	930	881	904	1042	966
s_1179	ARNTL	352	418	371	391	315	325	410	438	433	486	450	301	379	379	392	407	405	362	438	427
s_1180	ARNTL	179	181	227	236	166	170	213	173	129	209	151	144	157	153	148	123	173	128	116	157
s_1181	ARR3	431	371	389	401	356	391	408	397	346	332	506	391	363	336	359	340	279	425	384	320
s_1182	ARR3	1132	1212	1133	1007	985	1188	1047	957	1020	1161	1124	1080	1184	1197	1067	1082	1265	1053	1142	1230
s_1183	ARR3	572	595	599	537	635	626	596	635	557	587	560	557	645	581	699	574	561	728	656	539
s_1184	ARR3	414	433	470	340	422	557	391	421	511	409	403	324	452	306	402	462	410	442	480	495
s_1185	ARRB1	550	641	600	606	627	583	703	665	645	785	654	443	593	526	455	676	570	526	568	505
s_1186	ARRB1	408	390	418	284	425	399	297	333	362	361	393	211	283	352	208	216	269	207	148	236
s_1187	ARRB1	276	295	301	229	217	230	233	183	308	294	386	389	395	358	359	275	332	383	226	295
s_1188	ARRB1	767	767	703	703	845	688	945	1022	811	975	830	737	811	750	762	798	651	750	756	704
s_1189	ARRB2	250	254	350	201	251	291	277	315	328	360	348	264	241	258	239	206	254	196	213	232
s_1190	ARRB2	240	142	135	119	175	195	116	102	172	133	244	191	212	207	226	141	182	208	166	181
s_1191	ARRB2	338	401	417	372	442	338	435	483	344	442	398	297	275	460	292	365	330	331	349	319
s_1192	ARRB2	283	282	278	283	323	324	310	417	304	334	230	256	309	328	232	265	259	239	281	274
s_1193	ARSA	286	447	358	423	513	376	354	411	517	439	368	293	337	338	241	299	333	266	224	315
s_1194	ARSA	1242	1319	1351	1203	1268	1428	1254	1491	1304	1218	1500	1352	1413	1281	1221	1562	1365	1329	1438	1225
s_1195	ARSA	595	540	594	538	595	470	471	549	458	442	721	651	728	728	610	694	656	694	783	618
s_1196	ARSA	364	360	438	398	376	372	413	360	374	456	416	442	477	501	402	426	378	378	399	370
s_1197	ARSB	559	496	558	426	524	484	377	562	507	368	561	452	559	492	506	504	439	451	531	457
s_1198	ARSB	552	471	649	534	570	521	491	599	543	580	634	550	620	595	627	531	510	606	507	536
s_1199	ARSB	390	296	344	380	251	329	303	243	364	280	427	403	360	377	387	332	312	316	311	361
s_1200	ARSB	880	844	755	749	696	680	675	688	629	789	1060	1065	925	974	962	742	784	988	800	866
s_1201	STS	338	411	481	424	471	489	443	475	527	479	431	481	535	435	470	547	361	464	540	419
s_1202	STS	893	1072	1124	1007	886	1033	1173	1054	1250	1223	1155	985	1091	1088	1032	1097	1088	1189	1056	1134
s_1203	STS	938	1020	1038	974	1076	864	1246	1114	1029	1248	1116	1093	1182	1008	1017	1023	1089	956	855	1139
s_1204	STS	40	70	73	55	72	30	38	39	66	48	56	38	66	58	50	47	43	51	95	63
s_1205	ARSD	861	844	798	737	793	856	737	694	721	845	883	687	576	725	656	872	806	687	755	842
s_1206	ARSD	394	504	461	388	439	425	441	422	406	435	545	511	429	501	487	534	368	511	404	335
s_1207	ARSD	392	475	365	382	527	387	458	497	455	437	425	418	458	438	539	411	365	477	325	424
s_1208	ARSD	473	528	489	389	556	483	397	492	403	498	473	462	550	448	466	497	481	538	540	505
s_1209	ARSE	342	532	441	357	382	412	373	482	493	388	316	257	303	320	232	267	293	317	338	429
s_1210	ARSE	877	957	832	788	1031	825	948	1064	943	938	723	654	816	670	776	654	569	853	717	512
s_1211	ARSE	238	241	205	188	206	176	184	178	198	149	324	368	367	278	340	323	293	386	334	385
s_1212	ARSE	274	228	225	240	246	261	263	211	169	266	260	330	302	304	353	333	337	424	358	372
s_1213	ARSF	1139	1216	1228	1124	1227	1206	1157	1203	1275	1402	1302	1380	1278	1293	1248	1363	1260	1404	1443	1186
s_1214	ARSF	698	760	714	720	805	711	775	796	840	774	632	692	713	621	664	583	569	588	634	656
s_1215	ARSF	1003	1005	873	1018	879	809	928	907	1012	962	955	893	983	939	940	963	934	1011	1110	907
s_1216	ARSF	752	820	757	751	925	812	808	928	819	858	886	744	703	660	774	673	779	681	645	741
s_1217	ART1	442	422	425	376	355	460	403	447	519	495	379	401	378	420	401	393	366	450	333	429
s_1218	ART1	276	274	288	319	288	317	333	297	251	326	246	293	268	311	270	287	313	346	321	306
s_1219	ART1	307	348	283	339	351	336	340	290	444	421	279	217	221	260	166	209	252	155	178	245
s_1220	ART1	2	11	9	0	7	0	0	4	0	0	7	8	0	5	3	0	11	3	0	12
s_1221	ART3	298	284	209	219	268	163	187	264	164	245	240	180	237	203	212	236	238	195	210	265
s_1222	ART3	372	288	359	265	361	296	261	332	358	390	279	213	213	222	228	216	211	222	179	241
s_1223	ART3	555	534	589	462	612	523	564	615	587	579	572	582	499	561	630	468	495	493	551	444
s_1224	ART3	564	467	481	422	579	501	472	577	493	592	433	455	418	477	473	377	413	405	408	443
s_1225	ART4	547	451	437	374	552	520	539	433	560	492	474	433	428	423	351	357	323	410	363	336
s_1226	ART4	271	231	208	266	157	262	215	193	241	243	286	310	195	219	317	153	206	252	140	189
s_1227	ART4	198	218	149	210	229	134	200	223	177	174	199	170	269	216	198	195	181	247	254	165
s_1228	ART4	297	334	308	248	264	308	303	310	331	281	287	305	269	263	268	302	266	309	310	242
s_1229	ARVCF	601	576	479	534	520	390	504	436	373	459	617	481	440	568	515	486	447	503	444	526
s_1230	ARVCF	765	788	810	680	715	721	646	657	675	587	873	829	811	894	945	793	890	972	799	788
s_1231	ARVCF	294	364	378	329	479	528	463	565	612	575	341	253	311	333	224	295	246	245	272	257
s_1232	ARVCF	391	372	350	276	289	308	325	380	412	340	406	341	441	348	370	237	268	344	261	255
s_1233	ASAH1	289	239	250	190	262	338	266	260	417	286	277	200	222	271	278	280	304	236	252	340
s_1234	ASAH1	451	464	576	394	440	583	511	498	535	489	525	455	487	507	432	529	412	451	562	426
s_1235	ASAH1	445	349	364	453	389	383	398	329	433	439	395	426	539	494	513	635	524	570	569	523
s_1236	ASAH1	502	428	378	399	402	376	389	363	439	372	482	607	506	471	658	562	547	674	713	480
s_1237	ASCL1	620	753	791	686	774	710	768	871	730	688	864	778	736	693	669	615	592	651	711	551
s_1238	ASCL1	1311	1205	1142	1054	1168	1117	1085	956	906	887	1597	1275	1423	1366	1246	1250	1141	974	999	1001
s_1239	ASCL1	376	329	278	300	285	250	223	267	229	188	236	320	261	333	274	283	218	280	276	257
s_1240	ASCL1	186	227	238	214	293	222	224	247	201	166	182	188	203	183	199	267	172	217	295	138
s_1241	ASCL2	281	295	305	279	341	331	294	275	345	269	311	311	439	338	345	403	386	401	459	366
s_1242	ASCL2	468	578	552	575	522	522	496	474	583	485	647	620	568	607	701	601	745	584	616	794
s_1243	ASCL2	708	764	915	888	878	926	890	864	1075	870	687	615	771	663	657	696	665	792	785	671
s_1244	ASCL2	296	353	344	315	403	374	361	376	345	321	509	430	455	495	502	517	398	470	491	403
s_1245	ASGR1	1109	1135	1033	1116	1005	1029	1106	1012	1055	918	1136	850	1084	1081	886	1058	1052	794	904	1002
s_1246	ASGR1	1038	1178	932	979	969	1024	1036	1055	1041	1197	913	856	888	996	804	1043	893	842	1058	933
s_1247	ASGR1	1124	1190	986	1074	1108	1011	1160	1359	1122	1012	1296	1234	1390	1125	1172	1320	1209	1248	1351	1215
s_1248	ASGR1	904	857	807	816	779	835	756	838	625	688	1007	837	860	719	709	835	727	693	884	809
s_1249	ASGR2	316	425	346	356	313	266	240	422	321	239	445	287	325	340	244	371	226	319	324	193
s_1250	ASGR2	820	679	727	570	658	767	605	563	694	616	711	565	654	562	606	551	547	716	551	489
s_1251	ASGR2	161	203	206	195	163	164	221	129	162	230	175	146	243	223	169	198	178	128	167	141
s_1252	ASGR2	358	348	353	382	276	333	379	318	278	378	349	477	386	354	433	418	485	621	452	512
s_1253	ASIP	218	203	244	218	267	250	253	274	167	243	258	207	200	180	238	221	158	192	228	175
s_1254	ASIP	447	403	393	409	449	335	341	412	329	382	606	429	541	523	575	505	432	475	488	468
s_1255	ASIP	45	61	79	41	44	18	28	25	33	19	84	39	48	55	61	67	26	39	76	35
s_1256	ASIP	393	324	243	233	319	293	278	284	319	237	372	358	284	338	352	294	282	433	343	351
s_1257	ASL	493	462	487	419	483	456	350	419	397	380	563	467	460	463	458	418	485	465	531	601
s_1258	ASL	146	123	143	154	142	153	150	99	155	139	228	201	190	181	209	203	193	212	171	240
s_1259	ASL	192	162	154	189	197	194	227	155	149	228	282	188	206	187	213	163	204	192	217	222
s_1260	ASL	164	158	125	103	166	96	107	110	90	113	213	240	218	151	201	180	157	219	135	135
s_1261	ASMT	797	1186	848	868	898	1012	909	1099	1044	973	853	743	769	852	626	772	739	736	637	840
s_1262	ASMT	406	437	470	461	470	408	481	427	373	543	456	398	411	392	362	319	319	391	365	299
s_1263	ASMT	514	531	508	476	501	566	552	548	657	586	487	436	526	544	475	502	490	536	568	466
s_1264	ASMT	541	563	534	481	538	448	454	560	395	519	475	526	532	515	652	517	566	670	500	547
s_1265	ASNA1	436	286	258	293	159	153	172	146	258	128	361	192	320	293	188	178	201	112	114	134
s_1266	ASNA1	506	251	247	183	88	124	122	58	89	53	596	237	281	276	127	90	132	48	50	67
s_1267	ASNA1	346	253	341	250	282	278	266	207	242	203	506	278	239	260	230	180	201	183	200	166
s_1268	ASNA1	1180	978	925	937	626	678	657	520	511	603	1345	946	966	928	586	587	642	475	390	426
s_1269	ASNS	909	736	759	729	760	705	763	701	698	830	775	608	770	711	717	756	722	789	689	805
s_1270	ASNS	330	221	276	294	198	244	243	246	215	207	363	275	291	250	208	269	256	210	319	255
s_1271	ASNS	425	434	329	395	381	385	384	375	401	436	518	442	386	391	357	389	372	416	338	387
s_1272	ASNS	920	716	771	658	651	778	748	705	737	756	723	681	703	661	594	567	595	571	595	630
s_1273	ASPA	605	616	551	632	559	507	529	506	566	582	678	686	748	685	672	619	585	636	666	582
s_1274	ASPA	465	472	489	456	517	478	482	505	518	441	516	497	354	440	523	488	472	597	538	531
s_1275	ASPA	313	281	283	339	291	243	276	262	215	310	323	352	332	301	348	302	270	395	367	344
s_1276	ASPA	772	789	825	735	786	688	795	900	618	829	676	655	630	671	605	666	664	593	596	588
s_1277	ASPH	739	698	706	554	717	571	637	638	644	799	803	632	712	735	761	788	816	784	715	817
s_1278	ASPH	704	716	755	700	808	749	888	856	846	877	689	716	666	709	840	693	739	983	689	941
s_1279	ASPH	789	782	797	762	769	758	900	887	669	952	938	953	1060	984	968	1086	1035	1146	1084	1048
s_1280	ASPH	364	347	357	261	328	320	318	305	286	362	306	365	308	302	338	339	286	280	289	271
s_1281	ASS1	406	339	376	303	297	294	331	245	280	299	502	447	462	373	437	410	406	523	351	390
s_1282	ASS1	490	517	469	408	575	506	416	491	461	408	489	456	459	440	426	478	332	476	366	387
s_1283	ASS1	401	266	266	198	177	277	228	188	287	225	332	262	337	301	261	355	356	249	336	344
s_1284	ASS1	666	613	487	474	648	534	529	614	493	592	727	778	626	813	833	804	688	1010	668	818
s_1285	ASTN1	590	476	523	495	466	560	462	424	607	504	609	640	602	562	615	567	570	623	524	643
s_1286	ASTN1	566	520	512	469	451	544	446	433	502	440	677	530	465	438	522	670	496	540	647	580
s_1287	ASTN1	1116	973	1058	984	966	1109	1082	1086	1286	1171	1121	1015	966	947	1002	887	927	1102	935	980
s_1288	ASTN1	285	274	230	168	169	189	178	157	232	172	221	228	230	252	280	158	264	283	156	250
s_1289	SERPINC1	503	472	492	466	511	433	530	463	404	343	513	627	645	538	525	559	644	504	581	609
s_1290	SERPINC1	410	350	377	316	357	401	501	354	414	417	595	487	533	471	604	562	505	634	518	493
s_1291	SERPINC1	228	218	228	245	183	217	194	216	256	227	226	243	290	272	182	255	189	247	159	270
s_1292	SERPINC1	356	272	275	259	318	283	345	315	331	314	393	470	464	406	477	489	355	577	403	356
s_1293	ZFHX3	321	351	270	275	352	324	306	269	250	207	380	318	413	354	391	395	500	320	332	492
s_1294	ZFHX3	223	209	211	245	277	189	181	263	177	147	215	238	227	213	132	201	166	243	272	270
s_1295	ZFHX3	132	150	157	86	117	109	133	99	140	108	117	126	76	111	79	112	98	115	171	118
s_1296	ZFHX3	262	334	265	299	274	250	288	300	216	232	365	365	376	361	288	364	364	342	338	393
s_1297	ATF1	373	375	367	244	371	367	316	437	334	418	376	262	338	336	250	359	344	317	369	289
s_1298	ATF1	416	363	330	380	336	376	402	385	356	393	568	513	521	416	479	484	438	444	472	450
s_1299	ATF1	272	345	225	251	284	296	319	330	338	206	312	253	261	323	235	229	297	176	262	288
s_1300	ATF1	215	243	176	208	206	234	175	236	282	233	206	139	225	187	151	138	160	118	144	142
s_1301	ATF3	329	323	310	260	292	244	283	256	268	254	340	294	325	338	234	293	280	189	348	321
s_1302	ATF3	556	636	472	526	697	482	638	685	507	608	540	538	591	556	590	711	667	585	639	543
s_1303	ATF3	252	305	215	152	183	137	206	225	159	196	217	197	186	216	231	180	173	208	198	142
s_1304	ATF3	741	842	787	679	577	684	696	692	634	685	1023	845	720	902	855	756	713	699	831	747
s_1305	ATF4	402	426	432	419	442	379	478	342	355	503	496	321	396	434	367	369	374	275	287	276
s_1306	ATF4	231	204	218	160	163	168	140	132	207	170	217	176	198	226	166	217	293	105	162	217
s_1307	ATF4	342	256	315	226	265	292	246	221	260	211	327	330	402	353	344	322	342	426	423	339
s_1308	ATF4	3	14	14	21	13	9	23	9	16	17	10	0	13	8	2	0	2	5	0	3
s_1309	ATIC	391	424	398	395	398	382	377	510	470	405	591	477	498	491	471	596	437	503	507	522
s_1310	ATIC	166	211	175	100	161	167	171	222	230	195	160	125	167	163	182	161	130	133	135	155
s_1311	ATIC	135	189	203	162	109	261	135	147	172	91	202	164	183	189	161	156	79	150	154	139
s_1312	ATIC	195	216	230	178	192	231	194	178	263	194	204	146	143	156	88	160	120	120	143	132
s_1313	ATM	982	886	870	868	995	990	937	1036	1056	979	839	1066	929	989	816	845	989	952	770	1026
s_1314	ATM	483	219	167	151	174	118	128	149	121	89	204	279	185	270	218	235	221	161	170	130
s_1315	ATM	847	816	921	950	787	742	937	848	811	995	797	780	910	867	846	949	881	937	910	999
s_1316	ATM	1102	999	1132	997	1056	1013	1045	1088	1117	1026	1204	1055	1121	1085	1061	1061	1033	1047	899	980
s_1317	RERE	430	397	363	322	350	372	309	349	310	326	465	413	426	382	377	405	415	358	395	433
s_1318	RERE	481	456	580	505	641	565	535	623	599	542	538	494	543	540	411	494	458	499	383	392
s_1319	RERE	293	334	312	256	348	334	274	324	332	289	214	216	291	221	241	225	184	221	195	225
s_1320	RERE	232	207	194	147	202	162	188	244	185	158	201	142	159	172	162	171	141	151	139	166
s_1321	ATOH1	602	629	497	671	617	640	657	754	656	738	622	626	719	661	685	695	600	691	632	730
s_1322	ATOH1	774	812	851	701	782	845	739	729	827	790	767	783	931	887	731	903	851	732	971	903
s_1323	ATOH1	245	322	274	304	370	324	375	373	308	356	227	235	291	231	311	232	233	248	260	350
s_1324	ATOH1	460	449	413	381	460	465	400	390	453	493	470	342	347	419	381	350	318	302	307	334
s_1325	ATOX1	728	685	733	696	655	627	612	654	607	736	770	844	776	702	814	817	605	768	766	716
s_1326	ATOX1	299	256	309	276	329	291	282	381	292	378	374	308	300	349	341	386	336	355	411	364
s_1327	ATOX1	0	0	0	0	0	0	0	0	0	0	0	3	1	0	0	1	0	0	0	0
s_1328	ATOX1	459	469	411	372	339	311	330	369	297	368	558	477	533	465	355	531	388	375	437	436
s_1329	ATP1A1	1016	855	865	824	713	599	616	561	386	533	1072	767	671	832	577	576	565	429	405	419
s_1330	ATP1A1	243	90	88	92	36	20	28	17	21	17	366	174	148	132	53	56	63	15	52	21
s_1331	ATP1A1	97	36	50	38	20	21	20	14	21	8	104	32	61	46	25	34	57	10	13	16
s_1332	ATP1A1	319	148	56	44	60	51	17	32	16	6	354	122	188	188	57	71	44	46	65	28
s_1333	ATP1A2	777	851	903	724	860	882	793	761	922	787	939	814	784	824	911	803	882	1082	884	911
s_1334	ATP1A2	965	954	1009	1088	895	1271	1057	961	1097	1105	1074	861	1034	1058	1041	932	939	1201	875	1011
s_1335	ATP1A2	499	546	526	476	533	524	393	447	447	457	469	414	486	473	463	531	482	501	489	510
s_1336	ATP1A2	600	582	565	604	442	566	577	487	582	575	612	587	606	568	492	513	410	503	473	579
s_1337	ATP1A3	274	220	279	277	175	223	231	172	226	319	360	295	273	360	234	274	351	269	269	264
s_1338	ATP1A3	273	250	247	208	316	269	264	217	177	223	199	257	177	199	281	208	157	278	182	242
s_1339	ATP1A3	323	290	441	365	389	434	369	373	379	361	430	350	383	428	435	487	371	466	413	461
s_1340	ATP1A3	482	300	343	286	291	318	345	201	278	341	465	380	354	346	306	300	306	232	238	276
s_1341	ATP12A	1223	1294	1170	1057	1093	1009	1129	1118	1114	1010	1081	1140	1206	954	1156	1150	977	1170	1101	998
s_1342	ATP12A	911	1022	969	896	945	995	918	943	1113	961	858	838	739	835	977	856	981	1005	829	1022
s_1343	ATP12A	890	928	973	890	919	931	853	940	978	803	1005	983	894	1000	887	844	855	900	770	840
s_1344	ATP12A	1033	951	1044	875	998	1104	1077	1069	1261	1168	1014	918	839	998	887	850	825	862	736	859
s_1345	ATP1A4	749	573	606	697	579	644	738	588	753	849	783	812	820	715	835	777	832	867	900	697
s_1346	ATP1A4	668	821	909	655	842	765	762	1031	894	890	839	575	770	751	739	789	673	686	737	681
s_1347	ATP1A4	686	841	717	678	888	746	805	826	717	871	1010	1034	985	950	978	1019	1085	1057	1045	957
s_1348	ATP1A4	688	617	611	581	804	705	672	767	645	573	746	813	722	699	585	605	578	680	516	546
s_1349	ATP1B1	873	817	835	738	809	897	849	778	861	800	859	708	853	817	744	720	823	662	801	802
s_1350	ATP1B1	969	994	854	983	1021	921	986	1016	998	912	980	943	1042	1046	1019	1137	904	1082	995	1008
s_1351	ATP1B1	919	978	1015	1016	899	941	1074	1064	1109	1203	1294	931	1082	1025	945	1066	1129	1039	980	1061
s_1352	ATP1B1	913	942	895	986	852	929	794	860	978	1017	910	902	883	729	864	990	707	853	1007	792
s_1353	ATP1B2	668	643	513	534	504	553	521	443	433	462	767	625	637	676	640	634	576	558	504	525
s_1354	ATP1B2	1030	1055	1091	944	1059	980	955	1016	987	920	1112	978	1090	981	809	898	797	870	954	801
s_1355	ATP1B2	818	829	805	924	845	884	874	967	905	1122	744	704	892	851	744	763	754	615	727	851
s_1356	ATP1B2	150	138	118	100	116	138	133	128	139	178	134	93	140	178	172	132	213	137	153	170
s_1357	ATP1B3	750	769	755	626	792	730	682	781	702	649	875	708	682	726	738	596	701	696	684	786
s_1358	ATP1B3	115	89	97	82	151	102	82	79	71	99	76	48	77	46	60	80	64	34	73	56
s_1359	ATP1B3	625	698	700	700	585	697	642	449	715	751	726	537	586	668	510	478	499	507	498	478
s_1360	ATP1B3	224	181	232	203	163	168	186	175	136	176	270	233	258	214	281	265	225	307	169	236
s_1361	FXYD2	440	476	445	400	387	417	403	350	346	444	476	519	446	375	480	424	463	491	447	432
s_1362	FXYD2	494	543	361	417	516	415	556	547	506	560	424	467	460	416	427	524	374	338	492	402
s_1363	FXYD2	618	512	563	486	506	601	481	539	631	517	662	612	695	616	594	729	658	609	596	655
s_1364	FXYD2	1189	1294	1349	1205	1350	1421	1276	1305	1342	1160	1389	1276	1397	1327	1415	1259	1336	1469	1219	1276
s_1365	ATP2A1	593	636	770	636	629	688	696	817	816	691	772	882	732	747	753	810	820	782	820	895
s_1366	ATP2A1	641	591	696	510	603	700	539	699	747	546	608	567	538	641	579	572	558	576	550	485
s_1367	ATP2A1	386	424	422	327	401	440	338	399	428	297	306	330	255	290	332	338	342	401	287	328
s_1368	ATP2A1	389	413	435	392	379	335	440	515	525	578	427	389	362	421	470	461	406	467	309	459
s_1369	ATP2A2	110	41	25	32	38	12	29	0	12	14	127	19	15	23	7	5	3	2	4	0
s_1370	ATP2A2	309	227	190	175	138	89	176	141	127	161	341	167	174	158	106	135	118	115	74	77
s_1371	ATP2A2	131	64	53	44	49	56	64	70	28	50	120	46	87	76	46	61	42	38	33	53
s_1372	ATP2A2	19	2	4	1	7	0	0	5	1	0	62	8	3	15	1	0	8	18	0	5
s_1373	ATP2A3	286	236	249	192	227	213	227	211	259	164	268	288	289	287	221	198	217	233	188	278
s_1374	ATP2A3	74	107	72	76	78	102	89	116	91	93	96	65	45	84	63	61	47	84	30	49
s_1375	ATP2A3	267	371	339	323	344	297	378	320	274	363	320	232	202	236	294	270	269	279	268	264
s_1376	ATP2A3	173	187	157	121	125	147	118	148	110	134	212	180	181	132	244	264	157	207	247	199
s_1377	ATP2B1	808	918	930	804	919	859	997	860	835	824	778	694	869	806	734	752	717	726	689	766
s_1378	ATP2B1	781	802	730	666	772	875	790	764	972	840	650	504	637	499	459	628	534	498	572	575
s_1379	ATP2B1	366	335	363	437	441	386	382	486	397	469	403	295	347	333	328	351	345	368	335	304
s_1380	ATP2B1	500	575	577	514	568	549	583	502	419	510	627	479	487	453	459	435	461	449	477	524
s_1381	ATP2B2	572	603	556	498	544	588	565	617	579	638	596	645	500	623	497	552	571	693	512	607
s_1382	ATP2B2	433	492	452	348	393	490	431	380	490	432	422	471	558	477	506	411	428	455	430	362
s_1383	ATP2B2	184	140	176	144	161	140	125	235	102	93	212	115	153	119	94	173	112	95	131	91
s_1384	ATP2B2	507	513	506	552	577	592	516	498	648	691	554	471	643	657	599	600	506	586	489	646
s_1385	ATP2B3	272	230	212	231	189	295	285	135	314	332	222	248	157	324	255	184	210	240	179	214
s_1386	ATP2B3	322	267	268	261	258	301	287	280	289	275	377	291	467	290	342	329	226	328	308	207
s_1387	ATP2B3	127	110	142	121	123	143	140	135	175	201	130	59	137	91	69	73	71	84	66	28
s_1388	ATP2B3	226	191	193	212	218	221	232	225	194	254	283	293	280	279	222	333	279	191	219	263
s_1389	ATP2B4	252	203	204	181	154	167	192	167	218	129	283	278	249	254	295	225	178	315	152	263
s_1390	ATP2B4	432	394	534	441	485	468	508	583	503	690	500	444	504	619	543	567	546	583	674	699
s_1391	ATP2B4	915	959	944	796	881	960	941	846	991	858	1091	1011	972	974	958	997	896	977	898	837
s_1392	ATP2B4	584	594	516	491	663	518	629	584	537	735	646	607	531	615	596	785	642	578	610	523
s_1393	ATP4A	473	302	274	220	292	271	278	263	230	268	296	264	261	312	240	203	224	177	165	204
s_1394	ATP4A	448	337	406	378	291	345	381	269	336	343	552	385	433	459	434	395	432	365	399	483
s_1395	ATP4A	954	1106	1109	963	993	1031	1060	1169	1029	1172	1149	1075	979	1012	1036	1091	944	1126	1062	975
s_1396	ATP4A	971	895	903	778	920	782	828	820	705	873	1082	768	981	890	833	744	787	670	712	612
s_1397	ATP4B	414	433	398	364	412	424	432	404	376	359	596	536	562	486	548	460	481	505	588	489
s_1398	ATP4B	693	670	614	621	648	617	702	764	617	813	795	703	666	620	613	597	500	542	641	513
s_1399	ATP4B	681	668	536	480	630	610	551	652	474	540	669	564	735	681	580	662	646	539	576	626
s_1400	ATP4B	412	424	378	312	342	419	391	459	432	420	538	559	407	554	452	533	459	422	439	391
s_1401	ATP5A1	652	414	322	378	259	235	216	177	201	124	673	497	455	506	328	292	209	207	204	175
s_1402	ATP5A1	169	131	187	184	137	135	133	120	69	104	198	206	123	154	85	94	87	73	89	78
s_1403	ATP5A1	434	281	273	226	188	151	123	71	123	74	478	242	343	278	202	183	195	139	149	118
s_1404	ATP5A1	386	340	325	309	201	256	273	161	198	112	400	295	224	270	166	132	123	145	127	67
s_1405	ALDH7A1	353	302	340	404	270	316	329	337	263	339	301	320	357	314	380	420	295	421	332	391
s_1406	ALDH7A1	447	394	403	309	390	363	300	317	374	381	439	391	372	381	407	362	386	512	477	450
s_1407	ALDH7A1	529	482	499	485	467	472	387	444	513	371	713	631	570	626	646	523	572	618	578	472
s_1408	ALDH7A1	182	211	226	262	213	210	158	194	235	144	246	171	139	157	119	139	125	115	133	168
s_1409	ATP5B	865	740	764	729	654	525	661	495	437	507	987	784	660	712	539	569	355	361	470	319
s_1410	ATP5B	195	162	181	197	198	183	159	185	191	181	203	208	202	178	143	207	170	147	192	124
s_1411	ATP5B	21	25	9	32	3	5	16	9	18	3	28	26	28	22	25	24	15	30	20	2
s_1412	ATP5B	548	317	271	202	168	172	125	107	93	69	507	315	333	287	171	182	92	103	98	71
s_1413	ATP5C1	573	537	498	450	292	387	355	273	369	319	706	568	616	598	471	593	389	468	561	369
s_1414	ATP5C1	194	143	195	147	120	127	140	114	152	118	166	94	110	113	68	47	104	66	83	77
s_1415	ATP5C1	292	240	271	214	161	179	176	146	110	159	422	320	314	264	217	226	268	150	169	168
s_1416	ATP5C1	175	155	94	150	76	116	106	80	86	107	177	142	173	212	147	128	143	120	113	75
s_1417	ATP5D	513	470	427	298	268	277	285	226	206	181	802	477	508	459	382	261	186	296	252	163
s_1418	ATP5D	457	524	397	468	416	385	357	356	388	363	596	561	509	491	523	418	409	573	338	385
s_1419	ATP5D	939	729	813	754	602	564	506	514	536	368	975	674	667	668	470	503	406	353	381	317
s_1420	ATP5D	869	887	803	804	797	670	640	803	596	635	1016	678	761	823	544	615	567	436	372	479
s_1421	ATP5E	231	257	229	224	233	195	234	213	164	232	301	272	254	273	243	297	236	191	177	228
s_1422	ATP5E	801	578	516	508	446	379	383	448	308	308	764	650	644	643	471	411	373	312	299	256
s_1423	ATP5E	412	264	265	287	199	211	160	124	153	151	452	306	309	267	210	166	167	135	74	96
s_1424	ATP5E	943	788	747	809	567	558	591	441	490	535	1239	861	910	786	773	660	583	651	495	442
s_1425	ATP5F1	318	345	400	363	389	353	288	359	375	295	381	383	312	389	274	279	237	422	255	306
s_1426	ATP5F1	165	165	143	116	199	169	161	146	178	136	193	185	197	178	141	182	136	185	156	168
s_1427	ATP5F1	135	160	201	162	174	190	143	228	161	133	149	164	205	218	208	157	166	260	192	142
s_1428	ATP5F1	506	409	362	327	300	262	226	247	266	167	383	387	394	380	390	321	294	248	244	205
s_1429	ATP5G1	36	37	13	43	19	20	6	6	7	10	78	36	47	49	37	6	39	70	10	11
s_1430	ATP5G1	212	207	199	190	193	208	216	196	208	248	194	210	213	151	146	161	146	147	160	146
s_1431	ATP5G1	316	313	376	247	350	274	267	244	279	276	315	276	297	304	292	280	364	322	346	333
s_1432	ATP5G1	267	304	296	277	326	252	268	207	196	215	353	279	287	286	295	315	229	315	314	239
s_1433	ATP5G2	501	406	457	422	358	393	395	309	419	444	549	552	413	478	504	460	394	460	459	480
s_1434	ATP5G2	651	442	377	406	337	295	396	318	301	321	760	453	531	605	468	414	287	309	408	419
s_1435	ATP5G2	357	384	366	343	373	359	395	392	396	458	346	336	358	397	267	361	366	221	328	333
s_1436	ATP5G2	373	385	379	397	328	392	345	277	314	427	546	339	398	386	263	367	253	203	341	253
s_1437	ATP5G3	461	401	525	410	392	349	433	442	329	482	605	629	576	458	442	525	480	346	600	408
s_1438	ATP5G3	494	473	394	423	400	418	469	423	398	604	365	393	463	426	428	458	397	407	480	387
s_1439	ATP5G3	357	357	322	386	357	400	367	289	410	236	330	273	280	336	264	370	261	232	359	276
s_1440	ATP5G3	160	280	203	194	284	213	201	246	216	195	204	204	191	188	168	204	186	148	246	280
s_1441	ATP5I	88	97	99	42	101	65	54	87	39	45	85	136	121	94	80	100	71	104	90	75
s_1442	ATP5I	112	134	121	121	86	87	66	85	70	54	116	111	102	103	77	73	57	87	48	46
s_1443	ATP5I	1007	1109	1019	919	872	888	696	775	732	567	1168	947	991	879	884	856	656	750	702	580
s_1444	ATP5I	1046	761	705	775	532	449	475	407	318	309	1138	762	690	710	439	466	364	306	295	153
s_1445	ATP5J	265	344	367	292	336	322	398	349	339	348	299	273	294	282	248	247	241	240	252	223
s_1446	ATP5J	474	430	343	370	365	331	292	276	218	239	578	522	393	421	351	294	341	380	267	224
s_1447	ATP5J	100	118	92	76	97	97	78	81	118	93	169	145	155	133	135	110	173	129	147	165
s_1448	ATP5J	336	439	429	331	332	348	361	407	309	302	459	349	359	356	340	300	373	327	295	330
s_1449	ATP6V1A	687	230	363	308	222	257	186	147	242	182	566	300	324	293	190	211	251	157	154	185
s_1450	ATP6V1A	128	38	74	55	60	48	34	29	84	71	127	23	26	60	10	21	56	5	6	53
s_1451	ATP6V1A	416	78	90	125	56	21	67	14	26	49	354	120	89	104	68	57	58	54	49	62
s_1452	ATP6V1A	221	60	83	108	58	64	73	72	49	64	210	44	60	80	32	64	66	47	41	52
s_1453	ATP6V1B1	445	435	549	507	424	427	378	523	438	393	662	538	509	453	507	495	440	540	456	486
s_1454	ATP6V1B1	555	576	393	421	559	533	451	396	495	345	445	411	394	436	367	430	405	371	378	448
s_1455	ATP6V1B1	226	181	242	182	192	165	172	195	222	181	238	235	320	239	284	287	292	274	307	268
s_1456	ATP6V1B1	273	312	353	261	324	333	211	277	363	272	430	345	343	334	320	368	300	294	392	282
s_1457	ATP6V1B2	227	132	147	105	116	144	108	83	96	50	211	120	82	78	81	55	46	57	56	36
s_1458	ATP6V1B2	59	6	7	7	2	0	6	18	1	7	61	9	15	16	0	2	1	1	0	7
s_1459	ATP6V1B2	106	11	38	16	9	11	27	16	20	2	161	22	47	23	21	22	8	16	21	16
s_1460	ATP6V1B2	114	32	34	5	16	10	29	19	11	45	121	21	15	47	18	16	49	7	12	7
s_1461	ATP6V0C	559	60	63	89	27	30	32	33	20	17	668	72	146	95	59	57	60	35	53	52
s_1462	ATP6V0C	332	221	227	202	123	81	162	130	104	116	212	70	91	128	63	70	99	43	47	85
s_1463	ATP6V0C	499	178	140	91	71	96	101	60	87	36	559	126	164	169	68	87	76	48	41	60
s_1464	ATP6V0C	870	530	410	391	362	324	281	261	196	225	1050	405	409	487	258	212	304	198	135	165
s_1465	ATP6V1C1	285	283	229	294	183	130	173	192	192	161	320	195	264	254	123	92	162	172	116	174
s_1466	ATP6V1C1	167	205	233	157	116	108	140	84	65	186	125	101	82	100	80	77	93	78	57	63
s_1467	ATP6V1C1	605	241	288	208	188	154	195	141	77	191	706	334	386	343	186	283	198	151	303	147
s_1468	ATP6V1C1	427	245	247	259	149	224	175	140	167	216	347	194	187	214	141	170	186	200	197	235
s_1469	ATP6V1E1	174	66	78	92	48	62	44	47	73	37	194	132	86	68	83	55	54	58	57	43
s_1470	ATP6V1E1	129	143	160	126	219	150	162	154	147	215	131	161	150	110	130	134	121	173	150	115
s_1471	ATP6V1E1	214	87	106	90	90	103	82	82	73	69	185	69	116	118	80	90	41	63	96	96
s_1472	ATP6V1E1	612	635	465	530	581	451	515	628	549	555	538	540	512	455	416	549	381	411	428	376
s_1473	ATP6V0B	371	330	208	235	187	206	220	167	214	237	437	154	186	241	157	127	113	149	59	70
s_1474	ATP6V0B	264	22	31	31	39	5	27	5	3	8	313	31	41	19	20	25	15	6	14	24
s_1475	ATP6V0B	266	107	104	117	101	44	41	43	39	44	353	107	109	102	87	44	38	65	38	35
s_1476	ATP6V0B	381	137	109	148	64	50	92	33	32	61	588	192	161	167	71	74	80	31	32	50
s_1477	ATP6V1G2	607	666	639	516	550	521	606	649	451	546	677	565	631	633	505	674	581	447	586	507
s_1478	ATP6V1G2	762	757	730	630	763	611	823	755	750	783	1024	844	966	858	898	863	826	891	761	1011
s_1479	ATP6V1G2	679	768	796	791	715	714	735	668	581	770	770	812	814	719	904	825	710	977	839	691
s_1480	ATP6V1G2	574	590	563	624	632	641	387	653	539	410	518	475	409	404	391	387	351	360	444	372
s_1481	ATP6V0A1	778	794	775	662	726	585	632	722	636	577	900	614	668	647	694	587	571	561	606	477
s_1482	ATP6V0A1	1429	1174	1180	956	1092	1107	988	1223	980	1052	1375	1327	1292	1319	1167	1110	973	1094	1174	999
s_1483	ATP6V0A1	359	297	301	387	317	308	471	324	289	406	377	324	397	291	328	293	355	407	341	357
s_1484	ATP6V0A1	49	72	77	56	64	64	63	88	50	44	54	53	48	27	16	65	37	33	64	42
s_1485	ATP6AP1	216	73	47	48	42	27	44	47	40	83	274	99	71	66	72	55	44	115	45	37
s_1486	ATP6AP1	78	30	40	37	23	29	4	31	12	15	33	16	2	11	20	13	11	10	14	7
s_1487	ATP6AP1	275	194	170	167	159	115	96	100	103	112	304	141	166	150	101	110	86	89	83	63
s_1488	ATP6AP1	439	231	227	203	159	118	159	119	92	94	607	288	265	246	191	153	138	187	143	134
s_1489	ATP7A	349	244	248	287	256	246	284	306	275	356	356	352	343	369	266	341	247	226	337	321
s_1490	ATP7A	254	197	177	177	159	137	219	163	181	155	213	153	157	140	168	153	141	149	125	127
s_1491	ATP7A	704	606	550	636	579	489	586	469	448	562	705	658	547	592	551	539	587	564	584	529
s_1492	ATP7A	851	825	825	805	734	689	690	804	725	728	936	818	895	880	907	889	731	939	971	650
s_1493	ATP5O	291	179	204	237	153	131	188	103	119	112	393	338	320	309	228	279	223	218	181	224
s_1494	ATP5O	823	750	858	772	686	755	711	682	652	727	873	755	718	661	646	625	546	576	543	455
s_1495	ATP5O	790	806	754	835	760	690	787	807	864	712	841	714	705	662	771	744	887	747	751	785
s_1496	ATP5O	738	356	323	341	288	252	285	190	206	224	571	402	545	511	421	452	391	369	442	302
s_1497	ATP7B	384	347	349	377	443	378	410	320	421	415	280	318	277	286	361	393	346	348	349	402
s_1498	ATP7B	461	387	398	364	429	347	371	401	368	375	437	344	427	372	409	348	289	350	370	295
s_1499	ATP7B	446	484	504	458	519	623	489	454	517	367	498	500	418	469	430	427	406	426	447	387
s_1500	ATP7B	234	207	298	165	231	161	150	202	322	336	188	265	138	358	152	148	338	156	226	196
s_1501	ATR	396	302	282	283	243	218	232	257	154	166	378	328	283	291	240	205	202	140	141	108
s_1502	ATR	470	443	377	369	354	335	275	329	312	226	421	454	446	413	296	356	338	304	289	296
s_1503	ATR	246	206	206	143	173	108	96	170	89	85	223	171	218	192	152	112	121	151	80	168
s_1504	ATR	213	173	266	195	201	241	256	166	206	246	231	228	213	206	172	185	187	181	173	130
s_1505	ATRX	114	144	174	152	106	140	94	109	86	140	179	104	135	123	113	128	158	80	86	129
s_1506	ATRX	159	202	131	144	207	99	190	152	145	165	179	146	119	114	126	146	126	95	112	133
s_1507	ATRX	221	254	224	266	142	152	170	152	174	114	266	203	164	188	227	141	172	222	168	134
s_1508	ATRX	63	103	108	139	147	111	125	110	94	99	133	109	117	124	134	137	148	109	170	213
s_1509	KIF1A	91	149	139	148	107	114	75	111	106	83	153	168	176	145	165	188	155	173	128	99
s_1510	KIF1A	438	501	455	333	403	399	422	446	353	340	646	469	467	490	388	493	359	569	487	470
s_1511	KIF1A	212	240	211	224	235	219	215	232	203	210	302	340	268	321	269	196	288	161	235	286
s_1512	KIF1A	339	249	287	343	316	343	298	303	352	338	326	325	410	280	241	288	288	280	247	207
s_1513	AUH	784	776	794	863	947	855	871	853	799	868	714	811	879	643	694	841	510	864	880	653
s_1514	AUH	246	231	189	242	219	255	274	264	228	213	282	265	186	243	224	180	231	211	218	197
s_1515	AUH	578	504	575	543	617	603	528	590	576	465	523	354	416	400	410	370	343	309	318	336
s_1516	AUH	450	512	470	437	532	387	448	614	496	473	510	482	548	584	525	637	574	544	642	621
s_1517	AUP1	413	371	477	387	392	419	395	322	354	360	404	413	412	412	356	393	385	307	436	353
s_1518	AUP1	275	350	275	229	252	344	341	321	265	319	275	285	206	204	146	190	201	117	140	170
s_1519	AUP1	1210	1011	1000	991	907	890	846	832	797	913	1234	1140	1160	1034	847	933	891	634	682	744
s_1520	AUP1	195	139	110	86	128	107	68	154	95	99	166	108	151	147	74	121	142	94	111	93
s_1521	AVP	242	226	265	300	224	230	216	205	215	190	267	205	257	228	112	280	177	120	214	193
s_1522	AVP	568	540	452	495	549	359	546	493	399	480	689	549	626	717	651	615	620	529	625	581
s_1523	AVP	97	62	79	55	71	144	79	84	86	102	81	127	69	96	90	81	116	58	84	118
s_1524	AVP	297	337	385	326	342	401	409	338	428	487	321	344	377	256	411	390	271	430	380	309
s_1525	AVPR1A	1003	1463	1104	1293	1160	1078	1240	1196	1224	1244	1359	1128	1386	1222	1313	1230	1225	1264	1343	1170
s_1526	AVPR1A	1014	1099	1059	919	925	906	895	1022	917	830	1260	865	913	1110	934	1087	1082	1043	903	1180
s_1527	AVPR1A	1162	1317	1261	1123	1183	1137	1051	1150	1046	1216	1148	1193	1184	1156	1122	1170	1074	1155	1125	1024
s_1528	AVPR1A	1258	1320	1331	1319	1380	1287	1158	1324	1327	1328	1170	1247	1200	1169	1268	1191	1075	1382	1248	966
s_1529	AVPR1B	264	321	334	295	268	208	289	295	290	340	273	272	342	328	298	319	259	285	383	292
s_1530	AVPR1B	569	542	473	511	602	532	558	646	553	580	511	489	481	399	512	344	422	480	408	513
s_1531	AVPR1B	1452	1394	1529	1312	1368	1638	1285	1388	1549	1378	1561	1241	1373	1241	1170	1005	1055	1202	1083	992
s_1532	AVPR1B	252	281	296	319	319	321	295	272	243	423	177	303	284	224	397	274	227	335	262	228
s_1533	AVPR2	839	975	859	847	985	909	839	932	1000	944	1028	906	993	913	952	921	849	767	891	741
s_1534	AVPR2	791	844	811	689	818	763	688	818	802	790	758	612	667	727	508	580	671	438	593	742
s_1535	AVPR2	1506	1601	1532	1496	1568	1489	1475	1628	1552	1555	1781	1583	1429	1577	1429	1473	1435	1336	1512	1429
s_1536	AVPR2	1071	1139	1146	1112	1052	1105	1170	1035	1199	1171	1028	1104	984	1014	896	1050	1006	898	1030	800
s_1537	AXL	138	113	141	106	107	145	120	71	145	139	234	167	129	157	127	144	125	173	129	142
s_1538	AXL	573	626	541	575	575	596	626	521	619	635	554	463	446	505	439	375	432	428	374	432
s_1539	AXL	795	556	726	605	474	598	530	489	606	569	856	606	684	599	621	609	613	675	540	520
s_1540	AXL	755	717	843	783	627	707	671	625	609	644	623	510	708	569	546	671	567	498	681	508
s_1541	AZGP1	943	1073	991	922	988	974	932	1089	880	1001	1132	1104	1137	1236	1183	1312	1194	1280	1433	1259
s_1542	AZGP1	675	702	619	554	703	639	776	665	569	719	748	758	694	855	654	666	734	650	580	698
s_1543	AZGP1	373	378	335	347	357	401	370	323	365	431	311	382	442	354	314	346	296	338	368	334
s_1544	AZGP1	872	772	780	846	875	809	702	963	814	739	760	712	694	615	616	639	623	553	657	611
s_1545	AZU1	603	758	799	726	745	701	748	680	757	730	703	742	702	717	534	613	615	544	607	758
s_1546	AZU1	371	474	472	431	466	473	584	533	451	577	510	329	375	431	363	433	345	415	468	363
s_1547	AZU1	627	684	748	662	668	601	713	705	668	647	688	619	727	578	546	609	537	550	511	523
s_1548	AZU1	441	520	432	388	492	453	462	560	427	446	410	354	336	446	438	385	371	400	369	313
s_1549	B2M	477	444	476	450	446	563	579	478	522	476	529	427	450	553	437	497	375	513	447	496
s_1550	B2M	182	185	182	185	199	152	222	151	189	204	176	208	218	144	236	208	187	168	264	159
s_1551	B2M	582	659	620	579	720	652	709	741	705	619	646	779	626	686	692	704	628	735	721	763
s_1552	B2M	291	331	327	337	402	311	411	383	310	380	370	328	330	324	396	378	308	378	359	374
s_1553	BAAT	365	422	367	267	363	331	330	435	325	284	265	272	243	300	211	226	248	159	270	237
s_1554	BAAT	662	505	548	484	625	587	578	460	657	682	546	594	712	578	634	850	570	655	823	637
s_1555	BAAT	223	233	258	303	269	254	383	293	321	328	265	135	233	259	246	225	261	215	201	232
s_1556	BAAT	213	156	146	154	109	164	183	190	168	138	189	127	171	169	143	132	139	125	108	139
s_1557	BACH1	340	374	371	342	421	289	466	467	449	542	399	366	533	474	310	517	398	363	558	363
s_1558	BACH1	784	744	787	654	829	790	919	900	897	925	812	915	779	888	820	851	768	951	858	1064
s_1559	BACH1	576	544	506	546	558	694	627	462	738	723	535	556	669	595	736	743	714	929	794	801
s_1560	BACH1	279	320	315	170	289	291	279	352	410	350	306	318	336	349	366	397	334	466	449	436
s_1561	BAD	475	500	482	448	504	541	541	494	553	533	529	599	541	589	493	537	499	499	492	610
s_1562	BAD	196	166	236	225	184	281	193	184	273	226	229	223	222	237	159	250	165	143	186	181
s_1563	BAD	419	363	450	419	390	367	418	369	352	522	434	294	309	338	286	296	307	272	219	304
s_1564	BAD	334	292	329	254	224	327	256	251	288	352	428	339	340	408	293	363	274	380	316	367
s_1565	BAG1	272	314	291	288	316	265	292	399	282	267	264	252	292	299	311	314	303	338	305	292
s_1566	BAG1	789	861	861	829	877	886	851	978	1019	816	961	799	976	980	815	889	888	873	863	972
s_1567	BAG1	578	559	586	593	593	556	491	498	581	415	704	600	567	580	538	467	503	571	475	685
s_1568	BAG1	146	181	208	162	150	196	155	124	188	129	220	236	199	165	239	213	227	233	231	159
s_1569	ADGRB1	911	1039	1123	911	1123	954	899	1052	961	990	997	1083	925	930	933	1037	916	946	1025	899
s_1570	ADGRB1	525	557	548	528	500	424	410	487	311	387	711	575	609	596	462	697	617	557	595	571
s_1571	ADGRB1	606	769	731	668	686	719	631	734	676	636	690	683	590	549	605	644	602	658	496	549
s_1572	ADGRB1	1244	1395	1262	1214	1329	1329	1359	1240	1241	1330	1224	1176	1314	1140	1011	1172	1024	1046	1110	1069
s_1573	ADGRB2	455	376	339	347	323	285	302	313	316	310	497	359	433	336	337	363	348	368	296	359
s_1574	ADGRB2	987	825	879	785	837	816	864	850	796	825	959	783	900	924	827	879	802	835	892	885
s_1575	ADGRB2	645	655	568	567	648	577	447	646	474	421	731	477	498	534	424	564	505	425	512	388
s_1576	ADGRB2	258	300	297	288	261	211	259	307	221	248	218	180	222	197	195	230	240	139	151	201
s_1577	ADGRB3	683	640	655	612	624	500	655	633	578	638	712	588	642	561	483	572	508	464	485	461
s_1578	ADGRB3	145	92	105	92	109	123	131	125	109	104	97	112	91	99	73	126	75	111	104	80
s_1579	ADGRB3	619	484	490	500	389	479	456	409	548	431	484	560	593	545	581	402	478	588	458	462
s_1580	ADGRB3	851	793	569	622	700	736	746	731	611	789	904	680	731	809	656	810	616	700	855	630
s_1581	BAK1	818	767	757	607	579	738	691	638	700	685	744	638	741	647	664	682	704	529	690	596
s_1582	BAK1	431	447	493	423	431	468	496	387	476	528	647	549	541	603	541	539	556	559	555	577
s_1583	BAK1	911	805	841	743	822	840	775	705	860	678	1003	816	762	861	878	931	786	869	971	747
s_1584	BAK1	441	450	471	356	435	369	479	473	399	421	635	572	570	613	530	611	622	519	673	769
s_1585	NKX3-2	115	126	117	159	137	190	177	136	179	163	144	129	169	169	206	224	237	231	205	226
s_1586	NKX3-2	300	347	307	286	335	278	245	246	249	172	370	393	370	442	370	438	404	422	514	390
s_1587	NKX3-2	675	812	803	786	829	778	701	907	758	645	974	887	824	936	935	872	959	1020	779	888
s_1588	NKX3-2	280	331	300	309	324	358	377	438	472	341	310	255	249	264	293	274	235	259	278	289
s_1589	BARD1	1067	810	798	767	573	583	571	488	472	325	988	633	665	734	574	488	528	495	376	477
s_1590	BARD1	425	380	431	385	310	372	256	274	285	409	475	411	361	377	337	408	290	439	344	238
s_1591	BARD1	73	75	82	68	81	46	43	78	51	38	103	79	119	74	53	77	73	35	51	73
s_1592	BARD1	1181	1069	1214	908	1061	1029	931	1094	1086	764	1119	976	953	941	756	734	733	738	581	627
s_1593	BAX	931	958	982	864	932	1042	936	925	1046	1246	906	979	919	794	956	822	881	1019	996	761
s_1594	BAX	814	923	834	862	808	765	822	770	742	726	815	903	1103	917	912	848	818	891	880	843
s_1595	BAX	442	420	428	352	477	347	440	418	363	538	312	317	373	356	401	371	314	440	420	417
s_1596	BAX	258	299	332	237	246	304	282	331	296	213	206	287	173	203	160	161	161	176	191	150
s_1597	BBS1	580	489	494	547	493	554	507	475	551	509	650	450	488	404	412	465	341	448	394	375
s_1598	BBS1	207	203	269	229	220	193	180	173	192	215	328	164	306	285	169	227	242	224	205	182
s_1599	BBS1	467	404	559	329	410	442	425	440	435	424	493	356	392	368	451	452	380	500	494	522
s_1600	BBS1	70	55	75	84	73	63	56	42	55	46	111	69	111	86	79	96	37	100	106	47
s_1601	BBS2	84	99	76	131	106	116	131	99	117	146	183	213	177	189	208	158	103	240	153	111
s_1602	BBS2	265	211	221	264	224	237	214	188	179	233	280	225	188	279	233	225	244	279	222	269
s_1603	BBS2	593	487	501	472	432	431	385	341	403	392	828	707	661	644	724	693	655	698	750	621
s_1604	BBS2	135	222	213	173	251	189	224	239	153	266	154	139	122	153	160	95	122	126	93	147
s_1605	BBS4	159	194	213	142	193	176	169	221	235	196	100	168	131	159	143	182	125	122	207	156
s_1606	BBS4	197	182	251	216	187	243	178	190	159	143	261	215	261	172	197	231	178	196	220	139
s_1607	BBS4	252	303	287	297	198	289	223	211	268	222	313	384	310	266	328	364	324	348	326	274
s_1608	BBS4	279	345	304	244	312	372	372	235	299	308	365	339	279	439	362	319	338	307	301	416
s_1609	BCAT1	229	236	220	247	228	179	246	228	231	277	227	204	202	217	184	161	147	101	164	143
s_1610	BCAT1	165	167	142	132	147	137	83	78	126	128	218	192	276	199	224	241	166	204	208	233
s_1611	BCAT1	312	290	320	300	319	299	275	233	414	380	334	305	348	302	269	279	193	280	262	207
s_1612	BCAT1	666	563	586	520	507	456	661	544	418	541	538	500	488	454	379	436	470	419	444	437
s_1613	BCAT2	269	246	276	266	245	256	246	261	286	264	290	253	262	274	203	182	189	203	148	163
s_1614	BCAT2	936	1141	1112	1041	1259	1147	966	1343	1243	1092	1243	1082	1100	1077	1054	1131	993	1079	1079	1249
s_1615	BCAT2	870	882	955	833	959	934	826	961	937	885	1169	1130	1122	1164	1082	1077	836	929	1057	847
s_1616	BCAT2	1034	941	893	781	944	1049	883	845	896	830	915	945	818	932	817	798	681	703	741	721
s_1617	BCHE	650	738	675	586	726	645	648	913	588	673	624	554	563	553	505	556	401	556	516	465
s_1618	BCHE	263	284	247	156	241	164	259	190	185	203	246	304	282	223	217	152	234	198	246	215
s_1619	BCHE	262	187	194	222	185	239	227	197	299	174	230	248	205	272	190	301	241	211	249	292
s_1620	BCHE	335	339	312	239	309	300	290	384	374	282	454	464	392	357	399	393	415	368	241	378
s_1621	BCKDHA	616	520	553	527	467	494	494	466	362	500	638	378	578	622	349	502	528	353	436	524
s_1622	BCKDHA	274	275	261	373	195	245	273	238	224	264	340	285	250	290	234	221	254	212	199	235
s_1623	BCKDHA	268	192	184	183	153	132	215	170	134	263	261	232	164	183	154	138	132	172	132	145
s_1624	BCKDHA	593	499	551	444	444	521	423	481	456	533	755	523	546	548	382	432	477	354	421	444
s_1625	BCKDHB	315	284	273	299	381	283	301	319	278	397	316	273	309	304	304	296	247	321	225	288
s_1626	BCKDHB	796	960	808	678	807	890	867	990	840	988	906	774	852	806	685	702	740	747	662	748
s_1627	BCKDHB	296	215	234	230	228	197	211	259	165	184	371	349	352	329	456	392	346	490	492	306
s_1628	BCKDHB	584	525	547	502	474	515	633	577	496	655	587	624	637	646	648	747	608	541	680	639
s_1629	CCND1	689	674	709	597	579	630	528	364	494	456	839	682	731	714	585	757	604	668	745	592
s_1630	CCND1	402	466	445	335	455	449	398	511	434	306	633	442	541	494	505	485	386	425	405	417
s_1631	CCND1	272	277	306	295	227	193	252	171	184	215	324	269	215	301	249	321	235	214	245	195
s_1632	CCND1	381	341	341	399	396	344	421	327	376	456	388	392	378	384	322	289	272	261	264	296
s_1633	BCL2	412	467	541	544	413	533	466	517	470	504	412	351	319	400	379	380	345	302	326	339
s_1634	BCL2	179	229	200	245	202	262	227	237	267	261	215	198	170	231	236	213	144	186	217	244
s_1635	BCL2	472	568	473	534	633	587	532	593	565	538	551	504	521	527	450	495	437	493	498	530
s_1636	BCL2	228	251	279	251	186	290	268	255	230	362	186	209	196	116	157	204	145	194	144	182
s_1637	BCL2A1	385	312	276	284	253	246	320	288	234	262	440	387	449	360	345	453	331	349	530	385
s_1638	BCL2A1	709	750	832	659	790	798	877	832	864	830	825	739	729	726	671	715	745	761	643	596
s_1639	BCL2A1	680	536	546	577	583	583	473	484	534	562	683	791	879	587	754	856	771	677	742	598
s_1640	BCL2A1	480	514	546	586	639	682	486	807	716	650	521	606	477	396	553	462	435	653	565	464
s_1641	BCL2L1	411	237	183	199	230	127	170	154	143	128	426	266	225	204	216	141	138	157	223	127
s_1642	BCL2L1	150	80	64	52	74	96	68	78	56	68	172	130	134	107	130	109	87	124	89	112
s_1643	BCL2L1	262	201	183	219	227	221	255	270	103	262	247	178	164	139	167	195	114	141	154	98
s_1644	BCL2L1	252	161	142	141	118	134	125	101	127	85	264	158	140	103	117	132	106	85	68	100
s_1645	BCL2L2	659	508	556	537	480	558	583	547	496	636	712	611	507	625	611	568	640	583	550	593
s_1646	BCL2L2	244	254	212	127	236	247	182	299	207	228	295	262	327	281	262	207	235	241	258	162
s_1647	BCL2L2	608	589	510	556	557	471	567	473	527	645	645	513	464	465	532	503	456	486	431	478
s_1648	BCL2L2	826	826	767	722	741	703	729	690	855	749	923	686	943	702	658	833	720	595	694	675
s_1649	BCL3	721	567	656	509	508	522	546	499	564	549	900	564	596	650	569	505	571	543	503	534
s_1650	BCL3	593	745	722	572	574	492	711	585	541	609	767	548	666	716	552	587	621	443	576	603
s_1651	BCL3	721	672	717	689	602	716	808	639	722	842	742	660	633	714	562	793	636	597	718	633
s_1652	BCL3	1418	1319	1240	1289	1158	1453	1314	1142	1330	1249	1431	1371	1326	1331	1284	1376	1175	1176	1233	1262
s_1653	BCL6	954	800	872	1034	736	787	840	923	883	918	1124	968	951	923	964	943	860	973	816	912
s_1654	BCL6	1225	1230	1356	1219	1221	1297	1357	1080	1295	1341	1350	1361	1235	1111	1220	1291	1292	1311	1285	1267
s_1655	BCL6	959	974	1038	886	1174	986	973	1046	1031	1108	1051	905	1081	1006	1046	1114	1024	1112	1106	1099
s_1656	BCL6	900	1013	1041	999	866	1052	867	1078	1099	972	1165	1050	1195	990	978	1003	998	1090	1039	982
s_1657	BCL7A	1010	986	1018	942	1003	1056	1047	1041	1040	1020	960	860	827	793	895	892	782	887	781	667
s_1658	BCL7A	522	335	404	341	390	380	366	353	396	334	566	427	355	544	320	325	461	392	357	468
s_1659	BCL7A	433	300	409	298	304	273	362	281	313	319	410	422	392	335	361	399	347	422	429	374
s_1660	BCL7A	720	782	678	657	682	579	567	765	501	460	777	735	713	641	590	610	599	568	580	659
s_1661	BCL9	527	477	463	502	463	394	485	552	321	442	474	321	388	323	279	320	317	290	307	311
s_1662	BCL9	1110	883	868	788	872	860	903	933	877	919	1116	995	817	859	901	747	820	811	763	699
s_1663	BCL9	569	436	513	471	519	532	607	490	586	603	600	668	567	467	528	678	631	659	629	583
s_1664	BCL9	32	43	18	29	56	20	42	24	13	32	29	36	34	48	38	43	33	49	82	17
s_1665	TNFRSF17	1565	1782	1790	1505	1851	2026	1612	1720	1950	1543	1638	1409	1430	1333	1545	1489	1293	1351	1264	1399
s_1666	TNFRSF17	884	841	752	692	830	875	667	689	774	802	746	708	831	792	866	898	735	821	862	755
s_1667	TNFRSF17	480	462	553	438	542	444	498	601	446	613	528	491	571	480	427	494	460	482	506	539
s_1668	TNFRSF17	1210	1147	1175	1161	1257	1235	1181	1238	1256	1080	1141	1130	994	984	914	1021	943	948	925	920
s_1669	HCN2	948	1110	1051	906	1089	1124	1016	989	1045	1150	944	801	787	774	767	824	660	780	759	804
s_1670	HCN2	140	91	128	98	137	106	122	148	107	99	144	184	165	107	164	146	105	100	88	81
s_1671	HCN2	240	253	221	220	216	203	190	194	174	172	251	252	229	233	226	177	146	210	171	138
s_1672	HCN2	391	442	452	392	458	450	449	454	536	420	394	399	483	453	461	546	366	397	457	357
s_1673	OPN1SW	964	1030	1078	1110	959	988	961	1027	1139	879	1107	1032	1237	1116	1077	1057	1132	1088	1063	1099
s_1674	OPN1SW	1016	952	1042	1016	975	1203	1251	952	1203	1260	1184	1084	1175	1121	1176	1237	908	1209	1102	1085
s_1675	OPN1SW	725	757	769	671	794	902	730	859	884	696	668	716	677	663	695	803	702	571	941	627
s_1676	OPN1SW	682	648	670	614	557	655	741	710	730	768	744	743	758	584	706	731	656	892	707	699
s_1677	BCR	218	205	223	187	160	227	218	168	229	167	202	186	208	230	141	219	211	180	134	247
s_1678	BCR	134	97	158	125	135	130	138	127	208	214	144	143	167	100	109	74	124	108	116	110
s_1679	BCR	187	109	136	143	91	101	143	75	120	174	180	162	158	118	138	145	119	213	139	109
s_1680	BCR	348	377	401	341	373	344	314	356	375	441	380	419	423	352	408	487	445	348	496	463
s_1681	BCS1L	292	206	201	192	217	179	177	123	203	135	245	207	211	173	185	169	125	140	159	105
s_1682	BCS1L	302	251	196	239	168	161	199	159	134	160	313	368	242	226	288	220	198	280	218	159
s_1683	BCS1L	150	158	177	145	126	145	74	85	88	49	111	101	128	146	84	73	82	56	70	74
s_1684	BCS1L	226	181	181	182	142	143	153	96	91	69	316	171	166	217	113	192	104	94	89	109
s_1685	BDH1	386	375	472	395	379	341	283	281	378	368	487	451	380	409	346	324	267	346	393	304
s_1686	BDH1	303	251	271	192	210	198	214	170	214	191	296	296	261	382	341	294	373	391	293	326
s_1687	BDH1	281	268	232	253	248	286	269	173	236	283	285	328	393	389	395	358	310	424	343	411
s_1688	BDH1	769	794	735	710	714	665	711	620	725	757	783	756	715	707	574	776	647	849	835	669
s_1689	BDKRB1	417	441	466	467	445	536	459	451	462	620	531	504	530	540	526	528	495	431	566	464
s_1690	BDKRB1	755	752	841	725	841	798	735	820	730	648	771	795	680	787	633	765	727	802	797	739
s_1691	BDKRB1	782	879	913	826	871	1008	880	793	865	927	749	949	831	798	727	828	840	730	893	818
s_1692	BDKRB1	424	497	408	473	415	419	386	352	403	485	466	456	407	411	416	381	359	348	311	405
s_1693	BDKRB2	1087	1160	1077	915	1116	1201	932	1062	1303	1247	1130	1109	1102	923	1023	931	1013	979	849	1025
s_1694	BDKRB2	413	545	359	414	381	336	436	496	399	434	483	564	397	557	523	495	498	521	540	462
s_1695	BDKRB2	704	710	661	630	635	667	651	718	615	718	790	744	727	610	712	682	532	582	601	483
s_1696	BDKRB2	839	959	777	668	750	734	743	881	710	911	778	917	873	828	783	821	744	856	899	921
s_1697	CFB	275	196	214	269	243	225	247	310	234	328	280	184	210	239	161	234	213	206	191	287
s_1698	CFB	177	212	253	226	274	304	230	342	315	269	251	298	301	247	209	196	205	195	175	224
s_1699	CFB	477	468	545	459	490	581	449	512	531	474	401	340	386	405	321	463	335	476	510	368
s_1700	CFB	567	573	578	508	612	641	564	621	651	616	718	587	569	557	479	655	567	531	602	565
s_1701	BFSP1	191	138	181	161	123	150	203	109	148	148	169	195	185	214	219	123	164	254	205	253
s_1702	BFSP1	522	523	592	501	436	544	541	444	595	543	574	594	608	515	655	611	569	646	557	612
s_1703	BFSP1	0	0	0	0	0	0	2	0	0	2	0	0	0	0	0	0	0	0	0	0
s_1704	BFSP1	415	421	323	414	484	431	367	580	439	408	332	353	382	382	393	404	412	429	428	340
s_1705	BGLAP	442	402	485	395	407	409	385	413	392	350	426	285	320	369	221	244	303	278	263	313
s_1706	BGLAP	529	663	725	645	842	689	632	821	764	666	845	665	762	730	762	770	674	830	744	786
s_1707	BGLAP	703	702	789	780	729	874	796	666	755	870	754	767	688	753	918	736	635	1018	742	650
s_1708	BGLAP	805	806	759	525	678	762	740	831	796	764	804	729	857	835	786	942	857	848	903	1115
s_1709	BGN	403	423	411	346	405	386	358	315	388	469	412	368	375	400	398	385	279	422	372	325
s_1710	BGN	629	649	566	641	738	639	667	840	564	722	820	618	647	698	742	717	654	668	656	639
s_1711	BGN	187	251	190	271	228	216	220	251	217	221	310	239	201	306	238	247	201	283	210	260
s_1712	BGN	198	153	156	208	198	167	143	113	107	201	120	155	154	151	133	173	119	131	136	179
s_1713	CEACAM1	653	680	659	557	567	570	628	517	586	608	617	464	398	406	421	412	379	381	421	413
s_1714	CEACAM1	587	547	464	484	479	519	481	437	349	541	691	451	546	471	437	456	343	399	387	404
s_1715	CEACAM1	297	263	282	203	280	329	225	227	244	241	300	233	246	251	233	285	211	256	218	182
s_1716	CEACAM1	373	342	412	286	320	419	321	345	394	429	413	323	330	334	311	327	308	430	289	291
s_1717	BHMT	382	351	361	343	422	416	294	422	234	326	322	381	335	358	359	285	297	372	307	315
s_1718	BHMT	430	443	581	489	528	514	529	470	547	523	606	482	545	544	592	525	501	703	481	601
s_1719	BHMT	793	636	706	571	541	653	655	510	545	719	719	755	712	676	679	699	569	642	602	591
s_1720	BHMT	727	846	789	802	741	893	946	823	970	1042	993	947	906	884	926	878	946	991	974	976
s_1721	BICD1	854	1076	905	822	923	856	862	958	882	890	988	816	823	877	713	725	814	619	721	697
s_1722	BICD1	861	670	738	752	614	882	588	528	838	630	922	766	938	822	699	900	863	632	937	670
s_1723	BICD1	414	420	425	353	400	376	373	307	341	383	552	438	473	432	398	399	367	353	375	343
s_1724	BICD1	544	464	543	411	412	459	346	360	506	410	560	620	479	493	496	480	527	551	514	462
s_1725	BID	626	441	496	484	402	468	491	392	356	465	624	504	635	705	541	600	586	536	601	520
s_1726	BID	1269	1381	1145	1165	1286	959	1255	1264	967	1118	1378	1229	1295	1256	1126	1124	1060	1058	1079	1031
s_1727	BID	378	410	508	413	396	437	447	400	396	425	502	458	403	393	382	379	386	366	401	343
s_1728	BID	460	593	461	531	384	473	425	430	591	466	611	529	422	493	423	435	420	545	298	394
s_1729	BIK	517	543	538	480	485	543	660	451	544	454	486	477	501	468	477	436	527	606	506	556
s_1730	BIK	583	613	626	597	563	652	704	589	647	637	652	598	571	587	699	613	595	630	640	592
s_1731	BIK	459	539	443	496	465	390	458	377	317	468	498	425	489	526	511	439	429	476	359	493
s_1732	BIK	865	863	959	774	761	811	914	833	893	986	819	738	857	800	777	824	710	857	948	860
s_1733	PRDM1	448	486	467	398	561	460	435	487	420	381	435	478	431	316	395	465	391	467	486	495
s_1734	PRDM1	292	317	347	277	414	308	238	337	252	261	259	263	237	253	190	159	204	202	178	255
s_1735	PRDM1	185	177	181	152	159	264	133	154	196	155	198	199	206	194	191	244	186	132	220	216
s_1736	PRDM1	215	291	266	235	245	214	233	257	230	229	348	297	275	237	232	290	274	301	240	216
s_1737	BLK	1125	1247	1307	1112	1239	1471	1367	1309	1626	1573	1204	1215	1120	1173	1126	1141	1069	1048	1098	1225
s_1738	BLK	253	258	291	128	235	299	280	299	314	254	226	223	244	258	273	273	274	229	237	275
s_1739	BLK	300	267	307	212	185	314	280	165	307	264	343	364	322	284	364	331	308	387	323	462
s_1740	BLK	160	213	145	273	152	194	190	154	174	226	142	177	104	125	136	153	142	73	124	111
s_1741	BLM	743	537	373	413	399	476	453	397	447	444	322	335	339	343	239	343	324	323	335	310
s_1742	BLM	396	414	371	414	291	289	328	235	167	256	390	323	284	293	217	238	281	226	209	163
s_1743	BLM	157	96	112	133	115	108	106	100	93	80	120	102	73	81	50	44	27	42	33	37
s_1744	BLM	366	364	342	346	301	291	289	306	283	272	349	409	278	292	219	300	252	264	182	275
s_1745	BLMH	988	936	1008	918	877	1025	973	889	1126	1034	1054	979	974	964	944	1041	884	1010	962	801
s_1746	BLMH	489	464	437	451	423	446	488	359	391	449	497	451	404	437	416	486	430	343	449	416
s_1747	BLMH	427	360	384	359	390	361	404	506	357	393	406	393	507	458	389	403	370	432	454	478
s_1748	BLMH	619	559	544	497	530	569	493	621	558	585	623	572	499	520	413	490	348	429	517	435
s_1749	CXCR5	293	335	294	356	408	329	278	359	278	320	303	292	287	284	195	274	249	184	267	205
s_1750	CXCR5	330	330	340	355	363	482	379	394	515	429	363	347	404	371	392	417	398	410	418	321
s_1751	CXCR5	341	283	321	283	342	281	251	226	308	288	351	296	310	329	339	281	360	267	281	431
s_1752	CXCR5	364	337	323	275	327	255	331	336	269	369	333	370	372	398	399	327	330	418	349	356
s_1753	BLVRA	266	318	313	311	366	294	234	344	298	318	290	252	307	251	231	251	306	201	225	234
s_1754	BLVRA	337	406	335	336	340	410	339	349	385	358	443	541	542	522	537	561	399	515	506	402
s_1755	BLVRA	492	577	564	524	562	615	569	554	613	649	443	514	426	401	481	525	491	501	449	483
s_1756	BLVRA	402	451	357	303	458	409	344	424	525	369	388	416	402	423	403	443	454	419	436	417
s_1757	BLVRB	87	60	79	91	75	58	112	109	74	78	136	70	108	78	77	90	128	86	102	112
s_1758	BLVRB	461	384	459	361	295	345	398	312	297	308	473	438	457	467	418	510	384	445	394	336
s_1759	BLVRB	236	160	145	148	173	203	148	147	156	156	261	201	133	164	157	196	136	134	167	94
s_1760	BLVRB	230	186	152	114	136	103	185	137	89	145	206	229	169	269	141	165	224	167	132	204
s_1761	BNC1	511	535	424	381	513	469	395	502	447	413	600	507	517	447	475	585	491	508	680	428
s_1762	BNC1	242	208	196	228	177	207	245	165	193	216	235	182	172	196	157	193	153	182	215	223
s_1763	BNC1	662	656	657	627	591	687	637	713	620	597	757	525	656	562	570	612	528	671	521	520
s_1764	BNC1	672	556	678	584	604	690	561	666	665	624	721	648	678	611	616	695	535	562	581	543
s_1765	BMI1	435	419	424	401	425	487	414	431	526	490	530	489	513	498	544	534	400	535	527	493
s_1766	BMI1	196	166	173	142	110	161	97	102	137	135	237	244	300	230	235	199	195	208	256	181
s_1767	BMI1	265	298	265	286	280	285	265	305	286	266	315	316	234	255	288	288	315	349	315	296
s_1768	BMI1	238	262	192	168	239	216	192	147	292	278	320	297	276	297	289	253	323	254	285	395
s_1769	BMP1	421	464	454	447	343	466	461	385	473	547	456	351	378	410	293	450	394	303	380	324
s_1770	BMP1	332	363	393	417	474	449	419	407	448	502	442	315	464	342	391	432	306	349	408	259
s_1771	BMP1	383	371	278	330	355	394	335	312	305	284	427	492	428	487	496	484	479	495	499	531
s_1772	BMP1	51	67	40	42	87	56	46	83	68	58	54	59	54	46	45	95	34	68	60	59
s_1773	BMP2	388	500	404	426	481	446	440	454	403	414	418	446	366	404	412	391	414	418	368	367
s_1774	BMP2	615	818	762	644	672	657	609	724	704	633	904	755	886	874	711	788	620	706	715	740
s_1775	BMP2	231	303	228	203	223	250	248	219	176	268	318	301	203	247	245	292	322	261	283	307
s_1776	BMP2	604	536	612	476	562	527	602	489	523	709	602	673	613	598	695	722	636	718	770	701
s_1777	BMP3	1501	1420	1309	1252	1424	1319	1322	1353	1323	1477	1337	1301	1183	1140	1275	1182	1319	1369	1041	1482
s_1778	BMP3	455	512	516	489	469	535	555	442	536	499	571	583	680	563	588	631	492	544	636	483
s_1779	BMP3	1230	1180	1195	1067	1022	1048	1275	1039	1208	1169	1273	1174	1118	1147	905	1111	1005	1069	1163	1058
s_1780	BMP3	716	807	793	748	823	785	956	1000	830	1049	880	925	843	978	991	1021	1031	1178	964	1057
s_1781	BMP4	430	458	407	368	407	406	492	389	426	441	578	420	365	370	367	401	378	428	346	338
s_1782	BMP4	160	139	139	97	177	122	104	213	147	135	139	133	81	108	101	91	143	58	80	84
s_1783	BMP4	832	715	683	676	786	623	646	686	702	808	855	857	828	738	775	770	668	787	748	590
s_1784	BMP4	651	721	667	634	718	645	664	677	663	649	737	554	646	547	695	620	443	655	584	422
s_1785	BMP5	1219	1229	1107	1112	1157	972	1035	1087	1063	986	1038	938	993	941	980	1053	1001	957	1034	1013
s_1786	BMP5	635	779	579	663	712	668	624	719	535	712	585	643	632	523	619	551	467	642	545	673
s_1787	BMP5	900	1032	986	895	943	1061	887	980	998	984	994	856	838	880	922	975	949	956	904	1005
s_1788	BMP5	753	833	801	714	772	826	810	756	885	892	793	778	830	857	717	786	664	764	801	848
s_1789	BMP6	342	506	456	389	459	428	362	519	356	378	333	288	292	295	326	243	212	307	262	258
s_1790	BMP6	202	264	168	217	202	267	276	212	231	465	220	170	150	164	164	126	173	152	122	183
s_1791	BMP6	438	394	393	414	478	411	460	511	552	427	433	378	452	354	378	283	374	290	250	403
s_1792	BMP6	145	168	220	163	209	226	196	210	259	115	156	201	245	195	281	204	163	282	262	200
s_1793	BMP7	282	382	330	322	406	328	383	387	247	305	371	340	347	332	328	359	396	452	317	383
s_1794	BMP7	1145	1092	948	1035	1014	1071	970	945	978	1038	1124	1052	1056	998	909	1089	926	1059	986	885
s_1795	BMP7	950	1091	928	930	935	897	997	1204	903	1139	986	898	1071	1028	825	1084	989	917	938	957
s_1796	BMP7	251	337	303	349	385	297	358	392	306	375	302	322	282	255	336	357	241	435	369	265
s_1797	BMP8B	215	203	210	174	186	190	219	142	241	195	198	220	207	212	198	270	263	214	271	192
s_1798	BMP8B	633	772	763	888	735	656	768	753	757	684	842	631	700	712	635	815	640	689	703	655
s_1799	BMP8B	715	562	512	579	485	557	484	425	383	470	735	568	572	608	466	548	526	419	426	457
s_1800	BMP8B	309	232	218	242	226	189	274	219	223	239	360	298	236	362	232	263	343	267	265	367
s_1801	BMPR1A	316	356	314	277	273	271	400	224	287	384	292	333	309	361	374	281	423	486	368	374
s_1802	BMPR1A	400	589	616	594	565	522	517	562	597	556	587	521	550	521	511	455	495	486	495	533
s_1803	BMPR1A	545	534	482	458	493	417	435	492	440	613	494	481	501	439	381	430	475	393	423	504
s_1804	BMPR1A	116	123	89	84	79	112	74	92	75	74	90	63	78	125	94	178	125	123	157	133
s_1805	BMPR1B	552	602	555	568	589	599	626	822	522	551	610	555	527	486	462	476	459	473	428	569
s_1806	BMPR1B	798	799	877	826	884	884	770	801	857	774	1065	915	842	999	1001	895	833	995	816	862
s_1807	BMPR1B	299	398	285	376	273	261	361	331	255	424	385	443	428	395	374	364	356	343	348	390
s_1808	BMPR1B	414	405	489	398	480	493	415	537	457	603	400	330	396	422	342	426	399	371	427	389
s_1809	BMPR2	1907	1866	2019	1662	2263	1887	1857	2201	2132	2031	1789	1715	1737	1914	1784	1741	1755	1747	1787	1796
s_1810	BMPR2	407	488	461	393	443	426	415	504	521	485	542	397	475	414	488	457	347	467	538	443
s_1811	BMPR2	170	171	177	157	213	196	221	290	191	170	186	180	127	162	187	166	141	227	140	142
s_1812	BMPR2	781	581	694	583	575	702	608	495	687	546	670	618	612	617	612	586	613	701	624	527
s_1813	BMX	1293	1398	1267	1248	1252	1350	1340	1366	1257	1229	1267	1360	1247	1349	1345	1310	1367	1176	1341	1409
s_1814	BMX	236	238	253	273	190	281	287	206	276	371	300	300	326	309	346	279	423	311	308	335
s_1815	BMX	547	575	541	510	573	645	573	598	641	633	524	538	530	533	592	611	720	616	542	624
s_1816	BMX	1471	1520	1506	1293	1375	1566	1377	1436	1564	1414	1400	1465	1455	1391	1324	1461	1332	1300	1572	1672
s_1817	POLR3D	168	118	126	135	105	95	133	95	80	133	132	132	90	105	65	55	114	71	41	64
s_1818	POLR3D	407	258	264	257	221	203	248	160	158	163	418	187	232	253	147	156	144	91	109	83
s_1819	POLR3D	237	147	91	139	138	121	126	121	119	145	307	204	231	204	145	155	162	203	136	226
s_1820	POLR3D	88	70	70	74	28	41	82	26	31	70	108	28	88	66	57	94	41	65	70	40
s_1821	BNIP1	139	109	132	113	111	81	109	102	69	132	147	146	139	144	148	102	148	116	136	169
s_1822	BNIP1	473	233	197	241	127	114	199	116	78	95	492	198	219	228	130	146	179	125	86	151
s_1823	BNIP1	394	241	254	175	206	150	177	142	230	214	425	225	247	299	159	152	180	121	170	149
s_1824	BNIP1	232	196	233	199	209	250	165	138	261	160	117	142	169	137	103	94	150	103	108	137
s_1825	BNIP2	139	177	129	143	138	160	99	158	136	135	175	144	167	122	204	175	144	195	191	114
s_1826	BNIP2	246	254	342	301	246	287	395	350	353	334	360	251	351	269	290	314	212	320	284	232
s_1827	BNIP2	207	208	195	124	191	192	137	180	284	215	282	200	276	211	199	261	142	171	276	188
s_1828	BNIP2	264	227	212	247	249	311	273	333	332	252	316	226	281	312	211	266	241	219	261	268
s_1829	BNIP3	148	230	244	154	182	201	207	166	188	164	146	141	104	192	129	155	175	177	101	173
s_1830	BNIP3	461	748	625	512	615	825	565	690	837	639	488	480	538	464	421	541	485	367	483	473
s_1831	BNIP3	638	600	656	555	577	636	546	603	555	508	669	609	591	616	664	611	668	701	600	538
s_1832	BNIP3	504	493	454	424	427	475	489	543	517	499	591	517	614	569	448	639	528	609	697	558
s_1833	BNIP3L	626	673	614	590	585	605	694	757	693	813	586	602	643	524	531	535	575	657	598	558
s_1834	BNIP3L	899	1042	1041	1017	1199	1109	1097	1090	1089	1076	1111	985	1042	991	1019	972	1063	1003	1047	1039
s_1835	BNIP3L	621	586	530	518	593	500	547	674	509	481	511	442	543	460	493	536	395	442	506	426
s_1836	BNIP3L	280	251	263	172	256	200	230	256	190	238	248	249	261	258	228	248	284	200	195	287
s_1837	BOK	662	568	577	592	578	585	551	784	529	489	627	603	716	534	512	660	555	472	632	558
s_1838	BOK	959	1049	1086	795	1035	1006	860	1021	1120	1050	1186	890	1110	979	1000	992	967	994	969	1064
s_1839	BOK	693	711	830	735	831	869	674	719	800	654	937	951	874	815	728	829	698	754	1052	729
s_1840	BOK	337	260	275	300	197	235	278	191	224	245	475	345	359	368	402	389	330	380	446	425
s_1841	DST	215	259	177	160	270	248	257	234	289	232	153	174	215	131	144	161	88	148	137	69
s_1842	DST	303	316	280	323	352	321	272	273	291	280	328	301	332	313	328	331	375	365	320	327
s_1843	DST	169	234	204	254	236	194	247	193	229	303	206	241	176	200	250	133	202	229	152	206
s_1844	DST	572	496	410	451	461	440	379	323	398	440	530	558	530	534	504	439	435	475	354	414
s_1845	FOXL2	1278	997	1067	1006	959	970	1003	936	887	914	1308	960	1113	1067	825	1092	950	739	908	893
s_1846	FOXL2	280	199	208	160	208	214	236	161	134	159	293	227	231	199	180	179	224	198	172	169
s_1847	FOXL2	1078	990	954	898	877	918	858	865	804	917	1095	984	869	868	792	637	660	758	607	648
s_1848	FOXL2	1123	1089	971	1015	944	991	912	904	996	919	1498	1000	1130	1241	926	1014	1044	716	984	936
s_1849	BPGM	584	547	503	448	440	458	468	449	429	456	660	600	679	554	558	617	441	511	487	469
s_1850	BPGM	264	377	308	381	316	339	286	317	242	230	426	429	380	373	462	452	372	637	460	396
s_1851	BPGM	482	556	688	602	672	682	632	684	656	684	600	531	574	485	462	610	490	489	402	487
s_1852	BPGM	276	242	258	254	229	259	288	214	237	315	322	263	256	273	290	264	264	287	269	312
s_1853	BPHL	960	970	982	900	928	885	912	806	866	904	983	822	881	825	812	954	961	946	986	964
s_1854	BPHL	228	276	226	223	264	243	270	283	255	272	345	304	277	295	257	347	231	329	249	295
s_1855	BPHL	128	153	153	105	133	197	143	126	220	181	123	120	162	143	130	170	168	111	158	138
s_1856	BPHL	431	379	411	417	381	425	382	317	363	383	417	473	501	564	435	550	414	523	439	481
s_1857	BPI	513	427	513	381	469	421	393	530	467	393	470	393	430	413	393	534	357	461	486	474
s_1858	BPI	250	287	291	230	224	272	267	269	213	292	273	331	289	234	342	285	368	333	244	288
s_1859	BPI	187	143	149	126	161	169	99	130	160	125	199	175	215	159	115	219	197	105	118	170
s_1860	BPI	408	365	356	292	426	367	325	379	392	321	423	398	453	456	349	439	363	275	334	350
s_1861	BRCA1	432	519	482	447	446	361	488	344	310	400	394	379	393	438	298	345	327	357	293	443
s_1862	BRCA1	156	150	130	171	93	77	108	187	89	148	83	134	138	113	186	175	182	211	161	94
s_1863	BRCA1	767	912	867	823	784	914	885	821	824	754	822	855	897	746	807	767	752	907	692	592
s_1864	BRCA1	541	535	509	465	553	442	551	558	429	530	482	399	439	377	385	335	417	436	389	418
s_1865	BRAF	189	135	182	145	117	216	116	140	156	125	261	178	235	233	207	191	201	220	212	211
s_1866	BRAF	197	221	194	202	161	237	196	195	261	216	248	185	180	213	202	143	213	333	187	209
s_1867	BRAF	557	628	529	521	544	499	604	545	562	655	703	523	600	682	758	590	666	842	638	635
s_1868	BRAF	220	259	168	197	232	145	224	214	193	190	235	227	206	266	181	209	176	204	244	189
s_1869	BRCA2	299	271	263	191	284	247	255	229	207	268	278	248	325	273	223	256	290	218	223	285
s_1870	BRCA2	881	720	694	666	711	511	495	450	408	440	949	837	897	840	686	664	817	638	564	645
s_1871	BRCA2	627	506	474	402	395	367	363	297	256	289	531	341	415	436	281	340	327	240	229	205
s_1872	BRCA2	604	471	437	424	312	248	284	297	182	192	725	653	481	583	440	492	580	475	446	507
s_1873	BRDT	207	181	233	159	204	249	220	176	273	229	266	155	179	192	206	156	165	189	138	167
s_1874	BRDT	491	427	448	355	364	340	404	361	397	447	564	530	604	634	515	460	543	431	461	605
s_1875	BRDT	399	601	467	446	502	451	427	433	523	456	404	437	465	461	379	481	415	397	477	388
s_1876	BRDT	85	127	151	98	112	124	152	174	130	142	94	90	103	177	141	204	119	122	92	140
s_1877	ZFP36L1	622	579	443	434	453	393	384	231	258	403	729	417	519	355	279	297	347	243	195	238
s_1878	ZFP36L1	312	213	237	270	147	160	125	68	108	102	313	188	158	215	115	111	123	59	94	88
s_1879	ZFP36L1	317	252	229	218	173	137	139	102	104	146	314	259	315	215	123	224	135	89	106	105
s_1880	ZFP36L1	291	197	215	180	104	166	155	102	185	152	320	152	135	194	89	148	126	66	121	78
s_1881	ZFP36L2	281	340	364	305	308	359	304	244	348	230	337	304	319	294	251	364	348	306	223	371
s_1882	ZFP36L2	648	581	568	561	507	472	451	552	500	451	659	576	641	599	466	585	616	451	526	524
s_1883	ZFP36L2	675	699	699	704	700	706	601	583	578	513	871	801	825	747	765	755	798	793	781	699
s_1884	ZFP36L2	732	825	727	704	735	748	689	685	663	729	698	737	767	663	618	683	676	573	574	594
s_1885	BRS3	480	401	506	450	487	492	398	535	589	446	594	699	626	602	649	628	637	744	721	810
s_1886	BRS3	390	366	350	305	402	367	378	413	314	360	295	257	239	173	222	223	182	173	151	132
s_1887	BRS3	243	236	221	213	261	203	197	230	158	278	246	226	190	266	189	245	175	176	166	170
s_1888	BRS3	440	446	483	438	563	595	440	613	522	443	495	408	433	444	458	567	554	489	552	482
s_1889	BSG	1012	1093	1029	991	1115	1234	975	1079	1113	1144	1358	1092	1100	1170	1041	1165	1179	1139	1131	932
s_1890	BSG	620	665	683	636	721	669	707	664	763	722	827	818	715	825	651	723	693	680	709	628
s_1891	BSG	414	326	333	353	370	282	259	336	295	215	400	358	332	276	236	219	207	203	233	135
s_1892	BSG	635	608	486	611	542	468	490	416	454	502	522	521	518	605	520	562	518	447	502	375
s_1893	BST1	298	315	240	288	308	284	296	367	309	326	428	310	411	327	376	352	300	295	283	310
s_1894	BST1	530	734	686	546	893	710	742	1012	746	848	524	546	618	612	606	570	616	531	539	578
s_1895	BST1	757	846	698	624	690	850	630	765	806	735	919	774	728	602	790	824	643	840	706	647
s_1896	BST1	502	536	555	472	659	605	661	649	605	699	276	375	374	376	355	315	336	462	357	318
s_1897	BST2	373	260	314	332	301	289	313	330	233	316	423	377	388	422	332	342	353	272	363	306
s_1898	BST2	529	560	641	579	539	512	576	486	552	422	665	606	590	697	629	574	629	643	575	544
s_1899	BST2	145	154	164	119	122	173	187	138	197	117	126	127	149	118	154	180	147	202	158	128
s_1900	BST2	174	153	175	160	192	165	165	181	190	207	161	135	214	171	110	230	197	149	156	181
s_1901	BTC	106	123	136	167	146	171	145	97	165	129	103	103	93	114	59	121	83	69	94	102
s_1902	BTC	95	28	54	50	43	45	62	25	57	64	62	69	106	91	103	131	87	114	119	86
s_1903	BTC	873	898	826	746	769	777	590	702	759	595	993	997	898	1005	910	975	1022	1108	1040	1013
s_1904	BTC	435	430	430	544	445	483	500	395	510	507	373	446	458	386	430	427	448	365	339	400
s_1905	BTD	437	496	601	494	516	586	534	646	577	632	626	646	578	626	686	623	511	604	612	546
s_1906	BTD	304	393	374	360	389	418	392	445	389	546	405	467	455	438	533	451	426	557	480	575
s_1907	BTD	270	271	254	263	333	256	284	386	305	323	248	267	245	244	189	296	247	238	246	262
s_1908	BTD	179	144	133	169	163	123	163	135	120	218	188	138	192	185	179	142	166	179	140	196
s_1909	KLF9	558	456	561	388	542	469	505	346	517	480	468	443	511	438	385	404	415	365	378	428
s_1910	KLF9	393	400	399	377	318	377	335	405	327	331	401	421	415	425	373	327	299	321	367	308
s_1911	KLF9	548	454	368	490	433	392	438	385	377	410	577	409	464	504	586	500	490	450	411	502
s_1912	KLF9	419	491	451	518	363	410	412	371	388	406	642	551	511	677	585	547	520	617	532	682
s_1913	KLF5	264	261	192	202	193	255	194	164	207	237	178	241	247	216	184	189	141	201	294	125
s_1914	KLF5	598	617	529	359	559	583	552	623	481	575	494	447	472	513	442	475	475	565	455	555
s_1915	KLF5	538	468	482	493	471	433	506	452	452	409	547	427	546	510	470	482	476	433	479	434
s_1916	KLF5	923	870	828	909	777	914	921	855	904	1041	934	727	735	756	792	736	763	679	671	656
s_1917	BTF3	185	154	138	116	99	138	139	85	91	145	215	143	150	137	76	120	159	98	72	133
s_1918	BTF3	707	804	657	890	922	902	742	817	859	825	778	693	708	676	698	621	842	640	578	837
s_1919	BTF3	754	573	593	609	388	375	460	358	262	297	739	488	599	483	320	321	403	179	247	246
s_1920	BTF3	682	615	620	612	615	636	606	498	512	568	717	570	464	572	451	461	462	332	371	517
s_1921	BTG1	431	385	288	327	286	284	271	259	265	240	498	348	372	394	366	410	331	392	336	307
s_1922	BTG1	668	673	698	659	848	633	604	838	689	693	702	591	687	674	663	771	643	587	649	781
s_1923	BTG1	813	743	767	723	636	625	674	566	626	494	954	720	818	754	687	689	552	547	738	584
s_1924	BTG1	470	344	320	401	305	346	316	387	436	400	354	282	343	262	266	237	208	275	209	267
s_1925	BTK	765	933	923	776	780	775	830	834	862	865	852	732	636	662	613	626	710	619	592	666
s_1926	BTK	200	188	212	184	255	328	266	322	314	390	216	223	206	144	130	203	208	182	151	186
s_1927	BTK	488	470	452	478	473	513	410	479	352	408	562	512	591	470	540	465	520	568	517	553
s_1928	BTK	342	332	320	344	326	306	282	358	262	362	375	405	306	465	433	357	491	498	310	430
s_1929	BTN1A1	816	974	984	889	1010	992	847	926	1042	867	1009	965	819	928	838	866	1035	998	822	1001
s_1930	BTN1A1	503	566	635	506	564	679	511	529	595	643	612	605	675	639	646	504	690	604	535	739
s_1931	BTN1A1	585	701	632	564	613	636	684	611	694	644	574	454	475	540	462	488	549	444	512	455
s_1932	BTN1A1	475	430	510	471	452	526	622	444	595	575	480	420	551	472	426	473	481	434	550	478
s_1933	BUB1	165	84	110	91	59	64	95	39	52	61	216	114	103	161	111	79	60	80	80	72
s_1934	BUB1	294	275	217	272	220	196	286	232	203	305	298	287	232	256	259	155	248	305	173	176
s_1935	BUB1	223	190	163	205	123	127	165	81	112	182	241	192	190	209	118	86	100	82	91	66
s_1936	BUB1	371	339	331	387	351	383	433	325	471	455	362	293	417	379	493	456	407	488	492	390
s_1937	BUB1B	196	172	171	147	167	128	184	187	227	135	192	140	161	137	147	133	114	135	155	118
s_1938	BUB1B	136	41	86	86	38	24	26	27	25	30	118	56	98	62	86	24	47	28	32	50
s_1939	BUB1B	657	365	423	399	255	390	343	337	338	390	743	413	482	447	405	433	356	411	400	395
s_1940	BUB1B	666	397	505	443	243	361	396	260	154	278	743	368	348	410	291	302	207	234	183	221
s_1941	BYSL	452	527	481	495	589	476	474	661	717	600	566	614	798	604	570	748	657	499	734	694
s_1942	BYSL	259	235	270	221	192	120	219	186	209	221	431	275	257	269	214	177	245	184	181	203
s_1943	BYSL	108	70	78	95	43	75	99	55	119	52	76	36	45	55	47	8	22	37	17	44
s_1944	BYSL	227	153	204	206	148	122	129	126	83	112	269	163	240	138	152	181	127	137	151	112
s_1945	TSPO	390	409	388	357	337	360	305	272	329	322	487	422	459	362	418	374	526	447	389	506
s_1946	TSPO	674	802	641	615	791	802	751	869	748	714	710	732	706	588	722	723	669	679	797	821
s_1947	TSPO	364	453	427	420	489	383	417	531	390	507	496	460	479	494	438	384	452	386	403	371
s_1948	TSPO	747	665	769	789	746	743	849	678	859	920	750	621	706	748	723	615	649	692	640	707
s_1949	C1QBP	102	137	93	94	88	139	128	137	72	96	157	134	104	112	99	80	108	91	59	63
s_1950	C1QBP	869	819	862	777	740	740	660	595	676	654	1052	860	890	818	737	965	606	674	675	479
s_1951	C1QBP	625	630	571	493	520	513	532	537	404	418	673	644	702	632	642	578	559	626	588	423
s_1952	C1QBP	82	72	67	65	49	59	44	58	55	30	76	55	53	63	44	71	52	43	50	53
s_1953	SERPING1	256	350	268	296	225	259	300	210	320	280	316	292	341	314	281	287	367	250	334	309
s_1954	SERPING1	400	434	351	338	470	368	405	512	360	419	418	396	414	335	462	428	412	369	351	332
s_1955	SERPING1	784	732	707	716	730	650	690	707	778	735	709	654	644	715	593	693	732	616	602	687
s_1956	SERPING1	954	1070	1013	1087	1085	1047	977	1114	1006	999	892	866	875	916	965	792	846	1036	713	693
s_1957	C1QA	718	561	556	611	484	458	512	466	487	498	831	666	738	720	738	691	585	749	615	603
s_1958	C1QA	717	773	699	694	688	710	702	767	729	805	795	792	787	752	719	754	841	743	731	715
s_1959	C1QA	615	579	580	692	630	590	775	566	725	973	500	559	582	535	674	665	472	728	699	529
s_1960	C1QA	271	397	383	244	369	294	298	260	274	259	251	329	307	259	231	315	254	349	287	362
s_1961	C1QB	274	293	326	289	270	284	310	274	305	305	312	218	323	269	204	206	198	171	231	242
s_1962	C1QB	767	760	733	694	946	874	774	917	967	918	570	606	619	598	608	588	656	633	558	582
s_1963	C1QB	297	243	268	350	305	275	411	417	272	391	395	283	401	392	343	345	338	283	419	256
s_1964	C1QB	129	151	121	119	114	143	105	146	188	120	236	135	171	156	165	166	208	113	142	172
s_1965	C1QC	875	1029	1026	1043	1150	1066	1048	1005	1144	1196	1120	1085	1021	1010	1147	1186	1103	1218	1226	1058
s_1966	C1QC	586	638	662	535	585	476	424	515	573	443	645	548	603	592	556	413	487	476	481	461
s_1967	C1QC	724	860	764	905	832	820	982	920	790	962	815	754	863	815	848	899	767	776	901	861
s_1968	C1QC	663	620	577	656	621	631	507	508	538	552	706	684	706	790	650	716	655	639	752	649
s_1969	C1S	148	175	136	151	172	139	192	152	148	171	163	127	102	136	161	128	133	132	117	127
s_1970	C1S	257	279	247	312	222	287	260	232	221	391	286	242	239	206	196	177	216	230	186	198
s_1971	C1S	325	296	341	349	305	312	280	271	343	328	438	364	384	313	368	255	238	343	303	241
s_1972	C1S	54	42	46	57	66	57	56	52	53	98	92	91	82	87	64	122	120	37	50	71
s_1973	C2	1196	976	943	968	1144	966	1057	829	949	996	1224	980	1073	1066	1018	1031	988	934	1098	1019
s_1974	C2	1116	958	864	1027	819	931	1073	874	819	915	1003	1043	1025	904	984	861	884	925	832	1039
s_1975	C2	622	605	506	458	523	478	527	508	498	444	636	465	464	514	449	495	473	474	560	446
s_1976	C2	1269	1427	1341	1283	1313	1345	1333	1433	1477	1297	1496	1368	1444	1335	1454	1297	1430	1561	1353	1383
s_1977	C3	1387	1447	1344	1188	1328	1214	1251	1138	1198	1286	1379	1490	1415	1476	1462	1230	1416	1321	1279	1277
s_1978	C3	276	246	293	278	292	241	223	293	294	332	355	321	330	304	350	451	289	449	410	357
s_1979	C3	1004	969	935	833	1057	918	933	1012	984	841	1034	845	915	984	951	799	843	1000	791	790
s_1980	C3	1603	1635	1467	1346	1442	1362	1325	1466	1442	1369	1665	1466	1629	1466	1474	1601	1521	1540	1336	1471
s_1981	C3AR1	331	252	258	277	273	216	308	231	231	234	488	352	401	362	345	401	370	312	396	351
s_1982	C3AR1	264	275	237	294	344	252	307	321	256	328	280	364	284	331	236	217	367	237	223	334
s_1983	C3AR1	368	368	340	306	390	333	287	391	319	237	340	340	356	403	282	291	405	392	405	424
s_1984	C3AR1	485	392	446	468	370	375	457	436	337	494	451	426	488	509	384	474	516	388	410	483
s_1985	C4A	261	266	293	269	294	335	268	282	325	278	298	277	232	290	333	268	206	278	260	283
s_1986	C4A	193	232	175	189	165	156	137	236	146	179	239	136	135	153	165	120	182	195	116	201
s_1987	C4A	219	237	239	191	174	203	215	202	156	196	259	224	238	248	222	191	176	230	144	204
s_1988	C4A	539	513	480	423	423	471	488	504	480	583	494	465	571	439	551	538	530	599	541	525
s_1989	C4B	204	159	142	103	140	130	132	124	133	140	153	229	154	176	111	178	143	139	194	141
s_1990	C4B	559	630	547	445	596	560	551	563	601	535	555	519	598	479	419	617	648	566	631	558
s_1991	C4B	210	277	260	258	247	224	296	266	216	322	271	240	228	220	206	255	275	316	232	360
s_1992	C4B	293	339	283	324	320	237	328	378	276	306	524	548	587	512	556	487	593	588	526	650
s_1993	C4BPA	958	799	825	863	881	870	905	852	741	960	991	876	936	1028	755	982	851	749	998	876
s_1994	C4BPA	682	790	838	642	646	819	819	776	761	956	807	655	716	714	648	635	647	585	675	671
s_1995	C4BPA	346	311	278	328	207	301	295	183	318	356	347	342	347	344	302	435	367	298	458	303
s_1996	C4BPA	1346	1138	1297	1142	1190	1347	1183	966	1321	1384	1256	1130	1257	1238	1015	1136	1165	1213	1313	1095
s_1997	C4BPB	877	830	755	642	862	755	928	803	936	1024	1018	834	742	768	856	750	783	937	679	744
s_1998	C4BPB	892	901	852	883	924	846	688	825	793	859	1042	844	940	862	852	1042	802	788	944	793
s_1999	C4BPB	144	149	164	157	131	207	168	125	183	142	175	163	146	188	206	176	143	216	235	200
[truncated: 75,442 more rows]
