# Supplementary material for: Loss of the abasic site sensor HMCES is synthetic lethal with the activity of the APOBEC3A cytosine deaminase in cancer cells
Source: PLoS Biol. 2021 Mar 31;19(3):e3001176. doi: 10.1371/journal.pbio.3001176 (PMC8041192; doi:10.1371/journal.pbio.3001176)
Supplement: S12 Data — KO, knockout; sgRNA, single gRNA. (XLSX) [file pbio.3001176.s032.xlsx]

## Sheet: raw_sgRNA_counts_LXF289HMCESKO
sgRNA	Gene	1LK_HMCESKO_A3A_t0	2LK_HMCESKO_A3A_woDOX_t12	3LK_HMCESKO_A3A_woDOX_t17	4LK_HMCESKO_A3A_DOX_IC25_t12	5LK_HMCESKO_A3A_DOX_IC25_t17	6LK_HMCESKO_A3A_DOX_IC50_t12	7LK_HMCESKO_A3A_DOX_IC50_t17
s_1	A1BG	829	710	751	908	1005	799	700
s_2	A1BG	860	582	636	738	685	804	587
s_3	A1BG	14	2	6	21	15	13	34
s_4	A1BG	1248	1405	1414	1083	1273	691	444
s_5	A2M	344	248	163	142	103	82	6
s_6	A2M	822	722	668	540	527	1365	1983
s_7	A2M	304	288	290	309	215	151	109
s_8	A2M	367	204	217	222	297	140	136
s_9	NAT1	205	199	287	376	385	162	119
s_10	NAT1	474	859	860	644	991	591	617
s_11	NAT1	410	831	955	669	1351	465	513
s_12	NAT1	464	437	442	449	701	822	970
s_13	NAT2	394	524	576	341	322	66	22
s_14	NAT2	493	601	766	470	692	888	1249
s_15	NAT2	506	495	482	446	371	98	181
s_16	NAT2	676	756	710	697	1001	1280	1961
s_17	SERPINA3	217	152	183	237	229	157	223
s_18	SERPINA3	693	560	542	651	688	820	660
s_19	SERPINA3	535	560	482	578	677	326	218
s_20	SERPINA3	275	140	195	166	323	105	106
s_21	AADAC	458	818	900	541	647	297	184
s_22	AADAC	527	451	468	443	431	289	226
s_23	AADAC	503	447	355	518	516	575	809
s_24	AADAC	466	745	943	583	847	360	216
s_25	AAMP	755	220	349	330	329	391	349
s_26	AAMP	462	557	543	373	286	271	287
s_27	AAMP	192	84	106	368	345	256	312
s_28	AAMP	213	135	109	81	100	359	347
s_29	AANAT	237	183	215	265	243	285	192
s_30	AANAT	965	1027	852	989	1385	1477	1073
s_31	AANAT	550	329	357	584	587	358	242
s_32	AANAT	997	1333	1338	1516	2181	1859	1591
s_33	AARS	602	115	120	159	68	55	22
s_34	AARS	754	92	103	121	85	47	29
s_35	AARS	602	41	46	62	37	39	1
s_36	AARS	857	326	250	246	312	214	43
s_37	ABAT	178	281	212	80	47	52	45
s_38	ABAT	172	85	122	116	89	29	21
s_39	ABAT	459	633	543	298	477	230	69
s_40	ABAT	286	199	154	213	181	104	97
s_41	ABCA1	832	833	824	753	1004	1012	771
s_42	ABCA1	275	232	232	142	294	292	164
s_43	ABCA1	69	82	114	65	144	99	163
s_44	ABCA1	309	148	163	188	228	229	108
s_45	ABCA2	470	423	430	315	354	418	168
s_46	ABCA2	105	67	101	71	72	21	29
s_47	ABCA2	176	128	154	110	217	76	34
s_48	ABCA2	198	210	268	183	318	197	101
s_49	ABCA3	731	806	856	480	339	412	214
s_50	ABCA3	409	443	418	347	283	238	168
s_51	ABCA3	642	717	573	788	1186	1185	1539
s_52	ABCA3	341	372	333	337	387	222	311
s_53	ABCB7	109	81	61	30	35	26	2
s_54	ABCB7	646	51	39	73	155	64	44
s_55	ABCB7	329	452	424	229	533	320	337
s_56	ABCB7	281	19	7	34	1	25	0
s_57	ABCF1	434	63	48	143	32	39	9
s_58	ABCF1	773	188	247	206	94	351	429
s_59	ABCF1	260	124	66	85	53	49	0
s_60	ABCF1	482	89	120	225	255	489	293
s_61	ABCA4	415	515	425	331	320	145	115
s_62	ABCA4	100	120	110	160	113	40	71
s_63	ABCA4	394	301	314	374	299	299	161
s_64	ABCA4	163	70	46	149	132	56	34
s_65	ABL1	806	932	1034	614	1015	1503	1256
s_66	ABL1	456	365	366	413	624	136	211
s_67	ABL1	516	306	261	391	630	157	118
s_68	ABL1	1015	1077	1290	828	938	1366	1623
s_69	AOC1	334	624	581	174	268	92	94
s_70	AOC1	271	357	262	353	266	134	55
s_71	AOC1	529	460	369	439	361	170	6
s_72	AOC1	251	241	212	103	175	75	13
s_73	ABL2	534	549	544	451	794	321	185
s_74	ABL2	216	141	138	81	77	408	727
s_75	ABL2	376	201	163	278	383	87	37
s_76	ABL2	247	153	119	133	108	324	142
s_77	ABO	406	223	195	139	98	128	36
s_78	ABO	462	622	603	1148	1425	2718	2471
s_79	ABO	140	307	343	177	96	75	16
s_80	ABO	957	884	866	612	557	593	295
s_81	ABR	876	896	1006	889	858	1679	1840
s_82	ABR	148	126	118	116	56	71	4
s_83	ABR	330	507	539	277	216	151	34
s_84	ABR	263	249	264	205	318	610	783
s_85	ACAA1	180	155	167	197	235	174	79
s_86	ACAA1	481	571	671	618	1002	756	1027
s_87	ACAA1	238	207	210	222	305	316	265
s_88	ACAA1	325	224	204	279	319	162	156
s_89	ACACA	688	429	413	660	599	446	88
s_90	ACACA	559	451	370	426	487	752	638
s_91	ACACA	610	355	460	561	617	740	645
s_92	ACACA	410	190	151	327	387	702	538
s_93	ACACB	317	277	295	213	286	251	263
s_94	ACACB	436	516	656	425	571	146	84
s_95	ACACB	361	473	368	407	598	143	45
s_96	ACACB	214	193	160	51	37	15	18
s_97	ACADL	109	58	36	54	48	64	31
s_98	ACADL	528	534	541	509	841	671	635
s_99	ACADL	484	706	813	494	489	298	104
s_100	ACADL	317	233	278	214	164	302	254
s_101	ACADM	373	339	386	273	177	341	432
s_102	ACADM	663	990	1200	962	1195	600	503
s_103	ACADM	310	330	338	440	711	446	116
s_104	ACADM	368	333	343	270	246	141	66
s_105	ACADS	1068	1244	1200	1289	1835	2238	2455
s_106	ACADS	674	550	610	638	590	457	385
s_107	ACADS	503	510	581	510	639	416	191
s_108	ACADS	438	400	466	179	178	487	1005
s_109	ACADSB	447	389	402	274	389	113	26
s_110	ACADSB	156	99	82	32	16	4	0
s_111	ACADSB	182	94	103	100	91	53	1
s_112	ACADSB	757	771	1004	1076	1594	791	576
s_113	ACADVL	285	439	570	275	360	382	690
s_114	ACADVL	88	51	32	40	55	62	5
s_115	ACADVL	139	115	91	60	67	57	1
s_116	ACADVL	288	417	410	208	203	114	83
s_117	ACAT1	81	61	37	86	118	157	70
s_118	ACAT1	145	288	393	159	193	283	182
s_119	ACAT1	541	857	1144	856	1618	761	760
s_120	ACAT1	633	649	760	458	592	969	807
s_121	ACAT2	171	171	144	123	100	62	20
s_122	ACAT2	430	577	603	220	165	682	964
s_123	ACAT2	288	263	287	288	186	209	313
s_124	ACAT2	281	268	338	253	346	149	130
s_125	ASIC2	968	603	553	576	624	704	344
s_126	ASIC2	290	327	414	216	173	142	142
s_127	ASIC2	554	399	441	793	1388	1294	1190
s_128	ASIC2	664	562	596	642	908	881	532
s_129	ASIC1	607	501	496	610	772	355	533
s_130	ASIC1	407	323	431	505	617	1237	2007
s_131	ASIC1	572	428	468	326	518	224	134
s_132	ASIC1	434	287	238	317	207	196	141
s_133	ACHE	331	310	364	546	540	1109	2246
s_134	ACHE	296	332	355	292	622	721	602
s_135	ACHE	222	142	92	225	307	256	155
s_136	ACHE	529	657	535	561	674	1066	1911
s_137	ACLY	195	181	141	152	308	122	58
s_138	ACLY	218	72	68	156	200	399	535
s_139	ACLY	452	365	362	611	517	450	158
s_140	ACLY	193	144	196	161	174	218	102
s_141	ACO1	240	444	450	306	169	336	204
s_142	ACO1	284	378	627	251	486	193	157
s_143	ACO1	259	281	238	352	369	363	288
s_144	ACO1	191	143	64	127	69	31	0
s_145	ACR	290	169	176	156	97	30	17
s_146	ACR	297	260	192	193	239	57	4
s_147	ACR	304	279	314	300	252	166	24
s_148	ACR	18	26	26	44	9	52	143
s_149	ACO2	696	335	304	259	177	205	170
s_150	ACO2	669	455	339	444	411	327	302
s_151	ACO2	648	168	150	424	310	168	50
s_152	ACO2	0	0	0	0	0	0	0
s_153	ACOX1	233	150	133	147	83	165	59
s_154	ACOX1	577	605	517	534	696	482	235
s_155	ACOX1	447	364	481	441	469	282	266
s_156	ACOX1	469	246	243	311	564	415	187
s_157	ACP1	192	122	135	170	313	401	1249
s_158	ACP1	138	37	82	91	93	47	21
s_159	ACP1	1149	1550	1737	1596	1838	1306	1449
s_160	ACP1	257	186	253	196	146	49	3
s_161	ACP2	260	310	305	191	148	40	19
s_162	ACP2	178	57	69	67	84	55	33
s_163	ACP2	363	253	509	436	408	270	124
s_164	ACP2	531	430	350	380	443	247	225
s_165	ACP5	474	661	603	502	577	350	165
s_166	ACP5	605	716	900	458	321	448	960
s_167	ACP5	640	827	913	707	914	796	569
s_168	ACP5	476	849	856	388	547	204	167
s_169	ACPP	717	1114	1421	535	726	718	547
s_170	ACPP	712	999	1002	915	1813	849	1206
s_171	ACPP	425	599	526	452	564	962	1220
s_172	ACPP	551	513	493	326	490	518	347
s_173	ACRV1	134	84	83	62	80	127	113
s_174	ACRV1	373	293	269	429	521	207	156
s_175	ACRV1	424	345	361	180	159	343	485
s_176	ACRV1	217	171	245	115	61	249	447
s_177	ACTA1	389	555	493	447	575	333	245
s_178	ACTA1	216	443	400	102	70	92	7
s_179	ACTA1	198	121	80	47	27	85	44
s_180	ACTA1	663	536	541	546	746	357	247
s_181	ACTA2	387	316	292	199	190	184	193
s_182	ACTA2	232	191	129	203	317	105	37
s_183	ACTA2	347	301	286	554	528	469	463
s_184	ACTA2	220	261	228	112	103	43	20
s_185	ACTB	409	92	65	82	63	116	60
s_186	ACTB	176	116	80	43	64	80	19
s_187	ACTB	417	89	83	250	393	261	214
s_188	ACTB	639	178	169	319	247	323	513
s_189	ACTC1	351	263	287	251	375	438	389
s_190	ACTC1	354	233	232	88	69	98	33
s_191	ACTC1	585	411	378	285	316	152	99
s_192	ACTC1	391	440	272	223	265	82	0
s_193	ACTG1	943	736	741	720	704	998	767
s_194	ACTG1	346	321	275	241	296	148	35
s_195	ACTG1	139	78	56	116	125	125	70
s_196	ACTG1	448	569	662	687	493	398	391
s_197	ACTG2	653	824	889	514	631	696	650
s_198	ACTG2	712	640	535	606	912	383	161
s_199	ACTG2	1243	1297	1426	1320	1387	1239	903
s_200	ACTG2	1091	988	975	1178	1839	2402	4824
s_201	ACTN4	198	148	133	90	55	69	4
s_202	ACTN4	492	246	205	245	267	144	97
s_203	ACTN4	405	302	237	487	498	322	810
s_204	ACTN4	182	102	90	103	79	92	1
s_205	ACTL6A	885	591	724	488	331	348	133
s_206	ACTL6A	575	75	97	84	23	14	0
s_207	ACTL6A	1970	1067	1206	1157	1188	1106	405
s_208	ACTL6A	514	123	165	183	382	265	135
s_209	ACTN1	219	204	217	210	246	277	362
s_210	ACTN1	990	921	689	656	643	270	97
s_211	ACTN1	102	106	99	38	37	65	24
s_212	ACTN1	276	415	257	215	292	219	174
s_213	ACTN2	224	93	103	120	41	265	388
s_214	ACTN2	237	180	179	161	120	173	393
s_215	ACTN2	217	354	245	312	519	626	442
s_216	ACTN2	633	520	504	428	301	293	215
s_217	ACTN3	563	985	1078	1365	1778	1623	1542
s_218	ACTN3	224	333	252	211	248	145	19
s_219	ACTN3	313	277	259	185	424	396	318
s_220	ACTN3	222	200	169	184	184	272	55
s_221	ACVR1	538	599	627	593	701	1056	1278
s_222	ACVR1	437	303	359	361	539	759	1645
s_223	ACVR1	281	144	93	210	121	77	47
s_224	ACVR1	281	146	146	108	59	51	19
s_225	ACVR1B	156	101	64	39	41	11	2
s_226	ACVR1B	309	360	320	402	334	139	85
s_227	ACVR1B	320	239	333	265	163	110	16
s_228	ACVR1B	143	114	159	111	129	92	54
s_229	ACVR2A	621	528	525	573	682	210	185
s_230	ACVR2A	251	301	273	195	186	107	75
s_231	ACVR2A	149	127	163	137	262	228	461
s_232	ACVR2A	883	706	789	1076	1179	1863	3189
s_233	ACVR2B	445	576	629	335	284	390	273
s_234	ACVR2B	223	104	104	128	76	256	417
s_235	ACVR2B	368	288	306	288	287	246	159
s_236	ACVR2B	148	117	158	98	71	60	16
s_237	ACVRL1	97	155	198	93	95	137	73
s_238	ACVRL1	545	510	449	484	442	311	548
s_239	ACVRL1	537	741	729	390	308	169	39
s_240	ACVRL1	332	242	255	373	525	296	134
s_241	ACY1	456	670	689	674	578	341	343
s_242	ACY1	365	314	305	279	328	340	720
s_243	ACY1	295	112	110	118	137	45	20
s_244	ACY1	372	249	289	470	784	325	109
s_245	ACYP1	568	760	788	743	699	438	554
s_246	ACYP1	186	152	163	136	175	67	69
s_247	ACYP1	383	396	437	230	267	211	194
s_248	ACYP1	162	337	281	193	142	284	259
s_249	ACYP2	357	406	357	384	328	268	81
s_250	ACYP2	223	102	131	109	86	36	23
s_251	ACYP2	428	606	703	663	993	456	350
s_252	ACYP2	311	178	184	182	227	376	341
s_253	ADA	387	356	537	316	286	157	163
s_254	ADA	782	715	708	480	497	803	1155
s_255	ADA	134	214	261	75	90	323	346
s_256	ADA	422	467	620	366	446	334	452
s_257	ADAM8	1033	1062	1047	987	1189	1604	1811
s_258	ADAM8	117	160	156	99	53	54	57
s_259	ADAM8	104	141	97	185	497	413	814
s_260	ADAM8	400	246	199	112	140	74	56
s_261	ADAM10	341	124	113	324	509	117	262
s_262	ADAM10	224	137	119	236	313	41	40
s_263	ADAM10	294	530	519	162	156	180	172
s_264	ADAM10	168	56	34	83	35	66	12
s_265	ADAR	236	44	64	44	42	22	10
s_266	ADAR	166	3	0	32	7	4	2
s_267	ADAR	244	109	29	54	170	96	12
s_268	ADAR	138	60	27	27	8	60	3
s_269	ADARB1	390	239	221	230	430	399	578
s_270	ADARB1	600	506	475	469	851	465	392
s_271	ADARB1	887	1384	1446	1115	1690	868	836
s_272	ADARB1	742	805	959	587	749	550	336
s_273	ADARB2	371	278	264	360	340	456	395
s_274	ADARB2	561	299	282	233	357	249	136
s_275	ADARB2	586	383	385	277	244	291	157
s_276	ADARB2	340	311	310	278	400	116	58
s_277	ADCY1	545	780	1023	1004	1572	2279	3777
s_278	ADCY1	652	476	490	989	941	1084	921
s_279	ADCY1	1098	1177	1084	1093	1767	1352	678
s_280	ADCY1	366	296	243	395	392	319	125
s_281	ADCY2	454	525	444	316	214	183	146
s_282	ADCY2	576	548	476	548	495	330	250
s_283	ADCY2	480	353	450	599	589	1202	1903
s_284	ADCY2	257	392	345	301	339	316	307
s_285	ADCY3	581	582	693	580	574	411	518
s_286	ADCY3	295	350	262	298	471	151	169
s_287	ADCY3	349	242	390	395	801	465	786
s_288	ADCY3	39	8	8	1	6	631	937
s_289	ADCY5	215	159	169	227	256	266	131
s_290	ADCY5	373	182	231	309	209	292	316
s_291	ADCY5	374	621	569	692	1173	352	362
s_292	ADCY5	389	282	313	362	560	480	489
s_293	ADCY6	888	458	516	412	330	321	230
s_294	ADCY6	439	673	860	749	1290	557	451
s_295	ADCY6	149	55	46	134	94	12	4
s_296	ADCY6	191	288	309	54	78	436	324
s_297	ADCY7	471	512	625	351	525	660	719
s_298	ADCY7	206	125	85	173	125	160	126
s_299	ADCY7	119	193	212	61	27	24	2
s_300	ADCY7	315	329	442	244	418	400	576
s_301	ADCY8	267	162	196	222	196	88	9
s_302	ADCY8	623	649	749	650	513	464	190
s_303	ADCY8	325	388	490	304	204	358	285
s_304	ADCY8	237	217	184	73	90	258	270
s_305	ADCY9	665	416	523	474	725	738	891
s_306	ADCY9	751	688	732	541	729	438	309
s_307	ADCY9	783	753	763	628	669	528	312
s_308	ADCY9	422	252	242	337	395	281	207
s_309	ADCYAP1	436	384	406	346	382	304	303
s_310	ADCYAP1	270	328	391	285	562	662	592
s_311	ADCYAP1	186	199	246	107	121	121	84
s_312	ADCYAP1	192	185	173	100	89	99	40
s_313	ADCYAP1R1	296	305	284	465	884	702	634
s_314	ADCYAP1R1	355	465	662	237	193	217	158
s_315	ADCYAP1R1	401	451	390	236	140	31	31
s_316	ADCYAP1R1	481	748	962	532	1030	666	681
s_317	ADD1	935	1111	1094	850	789	436	298
s_318	ADD1	859	1017	1033	1084	1088	403	205
s_319	ADD1	619	862	883	821	1122	666	486
s_320	ADD1	1528	1769	2184	1291	1574	2324	2878
s_321	ADD2	696	583	571	545	598	350	140
s_322	ADD2	621	515	550	497	496	984	678
s_323	ADD2	771	1031	1290	607	524	419	262
s_324	ADD2	309	253	226	305	293	544	422
s_325	ADD3	342	281	226	437	348	170	50
s_326	ADD3	275	213	336	159	249	336	180
s_327	ADD3	374	292	422	254	233	209	138
s_328	ADD3	472	367	402	258	462	304	209
s_329	PLIN2	258	436	474	202	283	172	102
s_330	PLIN2	469	697	739	487	453	239	104
s_331	PLIN2	403	355	388	500	726	499	377
s_332	PLIN2	414	378	366	297	247	181	198
s_333	ADH1A	292	410	382	311	357	290	129
s_334	ADH1A	840	898	864	628	798	1013	1022
s_335	ADH1A	195	164	173	117	87	48	7
s_336	ADH1A	138	192	207	41	17	40	28
s_337	ADH1B	261	163	174	179	289	112	21
s_338	ADH1B	543	732	567	379	369	716	405
s_339	ADH1B	490	884	1092	398	530	186	84
s_340	ADH1B	223	89	53	129	23	132	107
s_341	ADH1C	460	702	650	577	681	584	267
s_342	ADH1C	195	50	69	240	39	168	14
s_343	ADH1C	387	235	242	138	246	168	76
s_344	ADH1C	670	821	915	861	1412	2205	2905
s_345	ADH4	315	178	128	156	299	34	21
s_346	ADH4	292	193	231	342	322	120	123
s_347	ADH4	210	236	272	77	92	29	71
s_348	ADH4	305	330	367	410	514	188	108
s_349	ADH5	469	573	610	402	599	758	1160
s_350	ADH5	215	348	302	245	318	405	285
s_351	ADH5	461	415	435	260	406	496	400
s_352	ADH5	184	176	184	58	106	175	112
s_353	ADH6	738	764	741	512	719	374	690
s_354	ADH6	951	989	1023	969	960	1006	922
s_355	ADH6	1092	1716	2224	940	1250	681	605
s_356	ADH6	917	1151	1200	803	1063	439	430
s_357	ADH7	376	185	173	230	220	115	59
s_358	ADH7	185	86	104	41	39	25	0
s_359	ADH7	375	443	532	433	409	448	629
s_360	ADH7	110	74	73	67	168	94	263
s_361	ADK	975	679	625	703	816	971	1005
s_362	ADK	837	1251	1142	1307	1573	1567	1203
s_363	ADK	660	771	858	688	1072	450	326
s_364	ADK	415	341	289	343	223	308	209
s_365	ADM	171	217	219	141	91	319	63
s_366	ADM	418	411	526	311	298	174	169
s_367	ADM	424	321	328	368	274	195	115
s_368	ADM	218	275	221	168	245	160	109
s_369	ADORA1	215	233	164	214	99	172	39
s_370	ADORA1	421	469	440	648	674	344	187
s_371	ADORA1	433	524	539	302	353	260	169
s_372	ADORA1	438	586	742	537	937	254	215
s_373	ADORA2A	375	459	385	296	412	249	81
s_374	ADORA2A	292	244	317	311	554	194	108
s_375	ADORA2A	328	431	382	331	288	313	303
s_376	ADORA2A	151	45	25	62	56	101	102
s_377	ADORA2B	519	286	292	337	242	154	129
s_378	ADORA2B	576	469	500	554	498	170	190
s_379	ADORA2B	2	2	2	5	0	0	0
s_380	ADORA2B	647	670	710	357	531	421	229
s_381	ADORA3	848	942	988	1182	1630	891	882
s_382	ADORA3	354	284	303	215	63	65	17
s_383	ADORA3	417	222	272	457	563	649	336
s_384	ADORA3	785	385	381	301	352	454	311
s_385	ADPRH	699	792	901	527	694	739	1173
s_386	ADPRH	313	368	361	483	550	619	538
s_387	ADPRH	286	166	214	255	340	254	217
s_388	ADPRH	462	195	211	307	441	651	568
s_389	PARP1	525	540	643	532	482	384	421
s_390	PARP1	771	894	720	564	543	270	144
s_391	PARP1	111	159	175	50	17	108	46
s_392	PARP1	825	789	700	610	533	594	272
s_393	PARP4	1278	1276	1186	1334	2016	1509	1015
s_394	PARP4	341	693	724	409	798	1163	1544
s_395	PARP4	899	1038	1032	838	819	593	257
s_396	PARP4	7	8	11	0	53	211	345
s_397	ADRA1D	153	151	198	121	102	112	51
s_398	ADRA1D	255	256	262	342	353	238	185
s_399	ADRA1D	276	321	430	201	254	179	174
s_400	ADRA1D	116	181	226	110	89	546	754
s_401	ADRA1B	797	845	721	654	679	965	974
s_402	ADRA1B	269	237	270	143	67	53	33
s_403	ADRA1B	204	167	144	144	190	164	56
s_404	ADRA1B	260	521	502	141	297	252	253
s_405	ADRA1A	245	127	163	206	217	249	320
s_406	ADRA1A	1261	1812	1969	1379	1591	1898	1399
s_407	ADRA1A	201	254	177	321	234	96	44
s_408	ADRA1A	887	1385	1311	924	837	863	802
s_409	ADRA2A	343	516	697	351	532	351	431
s_410	ADRA2A	1397	1655	1562	1539	1719	1143	804
s_411	ADRA2A	196	228	275	116	94	48	40
s_412	ADRA2A	463	743	935	601	619	355	321
s_413	ADRA2B	647	514	582	474	692	553	530
s_414	ADRA2B	1001	900	1140	1239	1014	583	306
s_415	ADRA2B	766	648	853	642	1108	673	576
s_416	ADRA2B	898	630	787	660	834	690	564
s_417	ADRA2C	211	252	214	188	258	73	26
s_418	ADRA2C	95	107	103	85	41	54	4
s_419	ADRA2C	151	225	216	168	181	234	15
s_420	ADRA2C	1135	1398	1507	1127	1055	1429	1046
s_421	ADRB1	97	151	90	111	192	58	35
s_422	ADRB1	139	20	25	39	58	24	0
s_423	ADRB1	288	350	316	172	183	129	28
s_424	ADRB1	196	349	470	291	290	152	43
s_425	ADRB2	569	544	631	646	499	336	204
s_426	ADRB2	330	421	418	651	966	552	368
s_427	ADRB2	508	438	500	381	329	185	149
s_428	ADRB2	521	577	494	474	529	314	315
s_429	ADRB3	625	593	571	483	620	255	150
s_430	ADRB3	177	107	56	51	84	115	122
s_431	ADRB3	238	382	362	227	359	238	118
s_432	ADRB3	654	738	832	879	1126	1339	2166
s_433	ADRBK1	672	501	492	422	478	270	217
s_434	ADRBK1	162	170	201	235	218	253	156
s_435	ADRBK1	754	626	602	652	728	1008	1219
s_436	ADRBK1	613	742	667	1020	1176	665	524
s_437	ADRBK2	282	249	192	234	211	251	276
s_438	ADRBK2	626	977	1126	683	914	348	460
s_439	ADRBK2	947	1055	1200	1093	1272	507	209
s_440	ADRBK2	568	535	534	376	584	359	478
s_441	ADSL	86	20	20	70	68	60	0
s_442	ADSL	119	109	98	31	82	0	0
s_443	ADSL	280	96	105	135	153	91	44
s_444	ADSL	247	116	81	233	124	129	36
s_445	ADSS	154	70	84	219	161	982	650
s_446	ADSS	169	241	239	126	62	210	27
s_447	ADSS	207	465	521	378	661	549	584
s_448	ADSS	304	602	532	379	1194	587	863
s_449	AP2A1	529	506	386	663	802	1591	2524
s_450	AP2A1	434	691	766	321	249	258	264
s_451	AP2A1	229	376	433	305	530	126	39
s_452	AP2A1	307	395	565	279	183	96	31
s_453	AP2A2	215	229	281	156	166	72	57
s_454	AP2A2	156	122	115	85	113	37	29
s_455	AP2A2	200	309	330	276	511	570	1312
s_456	AP2A2	192	172	116	408	520	807	1152
s_457	AP1B1	292	494	544	510	666	602	893
s_458	AP1B1	297	208	216	66	63	44	0
s_459	AP1B1	150	197	180	251	581	251	206
s_460	AP1B1	428	490	490	462	782	340	292
s_461	AP2B1	368	563	591	369	530	802	2279
s_462	AP2B1	337	205	237	313	464	356	115
s_463	AP2B1	45	98	80	88	125	30	5
s_464	AP2B1	412	254	160	251	122	143	86
s_465	AP1G1	366	147	205	421	709	1355	3931
s_466	AP1G1	1070	684	678	904	1344	809	1058
s_467	AP1G1	497	306	229	175	520	395	296
s_468	AP1G1	536	198	158	227	307	567	399
s_469	AEBP1	296	443	578	226	276	69	63
s_470	AEBP1	397	326	284	204	156	114	312
s_471	AEBP1	274	494	544	304	318	385	318
s_472	AEBP1	879	683	914	892	1091	1024	1097
s_473	AES	128	393	461	229	276	73	25
s_474	AES	69	78	104	46	131	254	406
s_475	AES	136	174	186	48	33	106	23
s_476	AES	1003	1008	1197	874	1663	877	868
s_477	CRISP1	398	315	306	153	170	578	468
s_478	CRISP1	475	393	324	487	645	681	1000
s_479	CRISP1	303	253	231	162	205	229	190
s_480	CRISP1	635	689	636	438	716	454	511
s_481	AFM	291	256	228	214	130	107	17
s_482	AFM	672	689	724	560	531	296	253
s_483	AFM	157	161	115	46	30	16	44
s_484	AFM	430	469	479	407	444	148	218
s_485	AFP	395	614	879	406	334	380	280
s_486	AFP	415	406	462	333	350	211	273
s_487	AFP	205	150	214	225	361	350	487
s_488	AFP	316	189	217	128	115	97	56
s_489	AGA	291	132	94	70	20	54	1
s_490	AGA	411	305	333	245	180	70	28
s_491	AGA	740	858	638	630	869	208	129
s_492	AGA	354	422	357	159	231	213	120
s_493	ACAN	297	184	190	237	125	214	106
s_494	ACAN	226	444	680	160	188	106	43
s_495	ACAN	360	278	343	281	289	241	121
s_496	ACAN	137	79	92	211	397	236	280
s_497	AGER	457	277	289	460	475	984	1336
s_498	AGER	846	706	632	613	640	724	333
s_499	AGER	513	486	580	672	908	277	134
s_500	AGER	612	587	534	405	494	399	545
s_501	AGL	513	351	333	563	604	324	193
s_502	AGL	575	616	640	604	594	804	753
s_503	AGL	203	201	187	131	148	64	35
s_504	AGL	502	359	287	327	388	202	132
s_505	AGRP	193	122	119	141	133	31	65
s_506	AGRP	616	395	446	213	320	548	432
s_507	AGRP	559	569	657	324	463	271	76
s_508	AGRP	489	429	449	512	659	656	1172
s_509	JAG1	586	1129	1571	811	925	843	631
s_510	JAG1	469	736	686	541	493	383	143
s_511	JAG1	792	734	873	964	1482	1180	824
s_512	JAG1	742	867	832	1027	1147	756	434
s_513	AGT	211	60	50	44	39	86	7
s_514	AGT	594	576	549	528	428	539	544
s_515	AGT	173	431	485	378	617	200	136
s_516	AGT	917	1303	1395	994	1383	925	653
s_517	AGTR1	218	203	238	346	538	3092	5858
s_518	AGTR1	248	253	332	468	521	205	58
s_519	AGTR1	361	306	387	219	394	408	353
s_520	AGTR1	524	859	758	344	430	258	228
s_521	AGTR2	607	419	308	601	741	475	170
s_522	AGTR2	1080	1092	1203	756	738	1026	1115
s_523	AGTR2	754	787	653	736	1296	1116	1146
s_524	AGTR2	456	314	326	235	389	296	325
s_525	APLNR	113	68	60	173	148	41	55
s_526	APLNR	667	629	706	694	637	814	525
s_527	APLNR	248	230	227	110	112	172	169
s_528	APLNR	346	309	273	292	261	436	215
s_529	AGXT	250	306	150	236	85	230	164
s_530	AGXT	317	325	290	229	76	217	78
s_531	AGXT	264	362	355	421	492	277	188
s_532	AGXT	367	467	577	299	179	73	12
s_533	NR0B1	391	223	167	146	112	45	14
s_534	NR0B1	68	50	46	73	167	35	58
s_535	NR0B1	216	253	250	131	79	62	44
s_536	NR0B1	460	410	394	479	479	550	561
s_537	AHCY	391	148	71	350	261	101	4
s_538	AHCY	291	158	131	197	207	107	19
s_539	AHCY	583	142	119	301	139	295	98
s_540	AHCY	468	448	364	578	709	370	285
s_541	AHR	1358	3306	3974	2434	3406	2677	3798
s_542	AHR	1052	2069	2372	1986	3120	1699	1960
s_543	AHR	626	1099	1250	960	1372	744	698
s_544	AHR	964	2512	3082	2873	4022	2199	2475
s_545	AHSG	401	371	373	295	258	575	773
s_546	AHSG	77	270	359	197	464	902	1774
s_547	AHSG	359	323	294	215	291	387	455
s_548	AHSG	389	258	313	204	307	176	71
s_549	AIF1	321	312	348	267	205	200	130
s_550	AIF1	226	301	339	180	217	180	63
s_551	AIF1	601	424	384	261	223	194	235
s_552	AIF1	666	380	288	432	328	965	1110
s_553	AIM1	387	229	228	226	211	393	536
s_554	AIM1	320	365	349	215	78	244	109
s_555	AIM1	372	457	390	491	700	704	721
s_556	AIM1	229	125	69	107	48	30	1
s_557	AK1	869	854	863	680	632	956	712
s_558	AK1	958	870	990	1015	1186	1289	1931
s_559	AK1	292	117	67	129	83	120	62
s_560	AK1	447	457	529	476	351	285	226
s_561	AK2	274	170	266	86	108	35	9
s_562	AK2	606	505	597	569	643	474	402
s_563	AK2	787	824	931	650	642	958	813
s_564	AK2	693	518	587	342	316	361	153
s_565	AK4	586	306	271	273	107	144	62
s_566	AK4	663	314	311	313	276	274	277
s_567	AK4	701	503	495	564	410	296	108
s_568	AK4	421	715	686	493	476	437	234
s_569	AKT1	497	545	438	658	712	319	261
s_570	AKT1	759	838	875	632	514	315	145
s_571	AKT1	824	962	905	889	998	600	264
s_572	AKT1	560	569	545	531	776	866	588
s_573	AKT2	1119	854	796	1049	1587	1114	959
s_574	AKT2	819	780	834	769	1322	983	879
s_575	AKT2	434	434	393	396	239	278	226
s_576	AKT2	13	0	10	12	39	13	0
s_577	ALAD	356	165	163	160	124	155	19
s_578	ALAD	310	390	287	457	814	283	345
s_579	ALAD	553	877	1133	637	758	435	482
s_580	ALAD	283	128	198	122	126	99	62
s_581	ALAS1	406	536	594	309	402	1330	883
s_582	ALAS1	712	632	783	1009	947	657	617
s_583	ALAS1	678	557	591	322	379	282	113
s_584	ALAS1	461	455	507	447	460	682	491
s_585	ALAS2	164	342	468	178	119	44	66
s_586	ALAS2	283	333	351	227	379	236	164
s_587	ALAS2	276	290	448	420	575	1511	3183
s_588	ALAS2	222	145	170	172	39	41	10
s_589	ALB	356	330	318	329	180	264	164
s_590	ALB	510	418	579	441	705	330	323
s_591	ALB	234	165	156	129	82	65	83
s_592	ALB	292	232	230	141	169	70	87
s_593	ALCAM	661	878	973	734	682	881	864
s_594	ALCAM	702	1052	970	677	725	622	921
s_595	ALCAM	557	528	731	292	452	222	101
s_596	ALCAM	393	334	441	239	197	121	7
s_597	ABCD1	580	406	353	479	423	858	635
s_598	ABCD1	829	856	889	786	1162	1046	1678
s_599	ABCD1	467	338	347	246	259	233	107
s_600	ABCD1	528	432	434	456	430	1027	2137
s_601	ALDH1A1	1168	1356	1524	873	1320	803	725
s_602	ALDH1A1	660	485	443	727	992	2691	5283
s_603	ALDH1A1	690	693	689	649	824	530	271
s_604	ALDH1A1	426	330	464	357	395	224	229
s_605	ALDH2	856	974	881	778	957	985	1245
s_606	ALDH2	1332	2692	2973	1251	2035	1208	966
s_607	ALDH2	642	609	684	476	526	496	532
s_608	ALDH2	1026	1028	1150	601	780	1234	404
s_609	ALDH3A1	448	436	484	102	122	194	137
s_610	ALDH3A1	294	267	199	196	18	84	3
s_611	ALDH3A1	504	573	608	343	354	193	190
s_612	ALDH3A1	530	446	416	384	391	648	293
s_613	ALDH1B1	328	329	555	370	555	338	379
s_614	ALDH1B1	395	509	538	361	416	593	987
s_615	ALDH1B1	611	386	316	398	300	819	769
s_616	ALDH1B1	262	197	198	233	369	486	941
s_617	ALDH1A3	572	457	312	254	293	233	47
s_618	ALDH1A3	313	211	170	241	209	271	224
s_619	ALDH1A3	482	580	602	461	367	126	34
s_620	ALDH1A3	544	399	507	540	616	190	92
s_621	ALDH3B1	406	346	392	443	551	750	1236
s_622	ALDH3B1	230	268	195	210	187	75	40
s_623	ALDH3B1	522	500	613	881	1129	594	504
s_624	ALDH3B1	235	359	414	414	452	347	201
s_625	ALDH3B2	466	368	514	466	780	240	191
s_626	ALDH3B2	518	737	589	608	1277	1087	910
s_627	ALDH3B2	811	668	638	628	961	670	719
s_628	ALDH3B2	781	501	613	465	671	405	272
s_629	ALDH9A1	155	286	293	120	87	152	219
s_630	ALDH9A1	408	257	255	278	586	320	295
s_631	ALDH9A1	631	487	435	511	344	148	160
s_632	ALDH9A1	464	689	825	505	858	1368	2359
s_633	ALDH3A2	174	146	122	86	21	69	2
s_634	ALDH3A2	1	0	0	0	0	0	0
s_635	ALDH3A2	743	698	609	773	858	520	218
s_636	ALDH3A2	1422	1445	1403	867	935	949	853
s_637	ABCD2	357	356	449	359	208	152	13
s_638	ABCD2	572	288	398	307	636	518	494
s_639	ABCD2	499	420	450	213	190	322	319
s_640	ABCD2	660	808	881	667	517	1122	1695
s_641	ALDOA	726	68	29	169	122	81	34
s_642	ALDOA	697	71	53	120	199	237	176
s_643	ALDOA	466	141	179	134	147	81	41
s_644	ALDOA	790	58	35	113	26	61	42
s_645	ALDOB	344	196	185	252	167	143	42
s_646	ALDOB	294	255	214	325	191	220	80
s_647	ALDOB	403	290	360	461	752	1099	662
s_648	ALDOB	105	42	23	36	17	189	64
s_649	ALDOC	764	1407	1730	1379	1815	884	632
s_650	ALDOC	995	1014	1026	1065	1241	940	730
s_651	ALDOC	483	469	375	441	607	686	566
s_652	ALDOC	942	787	613	476	447	452	352
s_653	AKR1B1	186	194	154	62	71	18	4
s_654	AKR1B1	157	90	83	58	85	86	50
s_655	AKR1B1	508	551	554	436	439	465	464
s_656	AKR1B1	702	987	1210	1079	1493	789	570
s_657	ALK	718	518	515	792	1011	1148	1046
s_658	ALK	377	341	393	356	329	206	119
s_659	ALK	752	539	607	523	865	590	497
s_660	ALK	279	332	349	476	710	224	84
s_661	ALOX12	348	304	389	392	398	262	208
s_662	ALOX12	576	645	734	506	467	191	91
s_663	ALOX12	780	869	773	623	715	543	253
s_664	ALOX12	655	489	521	293	284	383	170
s_665	ALOX5	476	781	857	365	471	281	179
s_666	ALOX5	235	288	387	317	485	542	827
s_667	ALOX5	233	503	507	276	173	97	47
s_668	ALOX5	443	540	481	468	677	495	477
s_669	ALOX5AP	645	552	603	533	639	680	1187
s_670	ALOX5AP	874	1163	1320	823	1255	856	636
s_671	ALOX5AP	1131	1800	1822	1456	1686	1699	2263
s_672	ALOX5AP	798	926	869	646	712	922	1011
s_673	ALOX12B	497	376	389	206	306	539	720
s_674	ALOX12B	662	755	583	638	682	671	392
s_675	ALOX12B	509	384	385	398	468	303	209
s_676	ALOX12B	564	450	622	688	600	314	76
s_677	ALOX15	136	158	121	92	114	82	59
s_678	ALOX15	520	240	176	321	487	373	154
s_679	ALOX15	334	220	237	408	500	540	386
s_680	ALOX15	678	500	400	302	235	100	103
s_681	ALOX15B	228	318	398	82	85	38	23
s_682	ALOX15B	466	452	510	246	233	367	106
s_683	ALOX15B	983	1051	1016	1164	1171	843	470
s_684	ALOX15B	378	279	350	433	425	308	365
s_685	ALPI	196	230	378	279	400	13	0
s_686	ALPI	270	173	174	135	246	408	1123
s_687	ALPI	120	55	127	76	53	67	140
s_688	ALPI	170	101	42	63	43	61	1
s_689	ALPL	602	618	742	524	524	609	334
s_690	ALPL	502	623	582	694	840	474	469
s_691	ALPL	604	508	380	518	478	635	950
s_692	ALPL	365	157	177	267	339	188	234
s_693	ALPP	654	582	718	365	524	619	759
s_694	ALPP	99	61	112	195	399	404	861
s_695	ALPP	1136	1343	1280	920	1058	771	520
s_696	ALPP	946	845	803	619	861	877	494
s_697	ALPPL2	630	531	584	541	1009	295	198
s_698	ALPPL2	487	602	590	580	760	554	637
s_699	ALPPL2	514	503	490	438	281	358	117
s_700	ALPPL2	716	691	692	403	455	274	279
s_701	ALX3	525	515	547	365	366	205	42
s_702	ALX3	975	854	795	1293	1687	1490	1911
s_703	ALX3	1148	1374	1337	1621	2129	2488	2037
s_704	ALX3	746	567	608	608	778	546	616
s_705	AMBN	1316	1264	1402	963	1049	565	418
s_706	AMBN	966	635	720	787	542	1089	611
s_707	AMBN	641	674	667	380	557	724	1241
s_708	AMBN	829	616	515	751	838	1002	1072
s_709	AMBP	341	208	161	207	239	321	231
s_710	AMBP	287	418	372	95	82	171	27
s_711	AMBP	288	356	337	125	82	169	74
s_712	AMBP	697	1083	916	561	354	452	241
s_713	AMD1	146	37	29	30	69	58	4
s_714	AMD1	401	538	496	202	139	326	148
s_715	AMD1	295	202	250	216	290	237	245
s_716	AMD1	232	343	343	205	180	177	171
s_717	AMELX	872	625	616	583	613	579	528
s_718	AMELX	894	834	916	693	659	507	306
s_719	AMELX	1276	1279	1293	1216	1386	1537	1026
s_720	AMELX	370	465	357	218	250	416	381
s_721	AMELY	441	441	373	480	490	436	425
s_722	AMELY	325	318	383	278	307	293	293
s_723	AMELY	377	348	486	338	340	450	399
s_724	AMELY	345	323	326	269	265	189	104
s_725	AMFR	808	832	922	840	1214	2043	5704
s_726	AMFR	738	761	822	583	1190	1372	1546
s_727	AMFR	846	631	540	973	1485	1386	1356
s_728	AMFR	537	368	467	345	368	197	115
s_729	AMH	689	1729	2391	1420	1877	791	582
s_730	AMH	475	375	297	392	486	759	872
s_731	AMH	1156	762	697	986	960	541	474
s_732	AMH	520	575	695	463	583	512	398
s_733	AMHR2	426	576	754	467	436	387	381
s_734	AMHR2	317	370	360	553	524	258	159
s_735	AMHR2	304	221	274	186	147	140	75
s_736	AMHR2	715	924	938	941	1557	500	313
s_737	AMPD1	233	196	227	330	297	479	343
s_738	AMPD1	203	266	209	149	234	112	27
s_739	AMPD1	28	1	0	8	9	6	0
s_740	AMPD1	187	390	331	242	227	106	100
s_741	AMPD2	269	289	279	322	670	111	83
s_742	AMPD2	157	246	198	279	435	198	139
s_743	AMPD2	185	185	172	179	191	165	50
s_744	AMPD2	240	135	155	188	200	176	114
s_745	AMPD3	593	561	610	566	661	738	653
s_746	AMPD3	496	723	872	401	697	535	312
s_747	AMPD3	263	336	371	632	747	1230	1189
s_748	AMPD3	335	302	364	235	344	527	800
s_749	AMPH	274	224	279	301	246	180	123
s_750	AMPH	277	375	465	544	801	1133	1380
s_751	AMPH	198	480	430	111	314	74	8
s_752	AMPH	268	219	169	191	45	83	46
s_753	BIN1	435	284	200	302	417	379	357
s_754	BIN1	685	560	637	525	397	401	348
s_755	BIN1	843	727	685	478	586	452	128
s_756	BIN1	281	227	269	90	59	170	129
s_757	AMT	625	330	428	333	449	278	127
s_758	AMT	775	742	755	745	1012	444	379
s_759	AMT	425	396	463	380	418	686	540
s_760	AMT	302	93	50	151	203	223	287
s_761	AMY1A	1034	756	786	610	909	1036	668
s_762	AMY1A	200	60	103	130	275	88	29
s_763	AMY1A	453	203	237	176	242	174	148
s_764	AMY1A	490	759	792	467	627	410	269
s_765	AMY1B	643	345	338	405	269	295	277
s_766	AMY1B	500	376	449	329	303	205	134
s_767	AMY1B	890	770	861	480	725	620	565
s_768	AMY1B	576	530	478	309	171	152	83
s_769	AMY1C	319	453	398	341	348	135	31
s_770	AMY1C	219	93	91	133	134	124	28
s_771	AMY1C	228	171	94	96	94	150	117
s_772	AMY1C	392	269	175	184	144	453	302
s_773	AMY2A	287	174	171	199	289	497	376
s_774	AMY2A	208	169	146	60	36	12	5
s_775	AMY2A	274	154	118	238	174	271	87
s_776	AMY2A	326	322	281	207	154	160	145
s_777	AMY2B	367	278	356	392	482	121	128
s_778	AMY2B	599	406	343	447	751	296	223
s_779	AMY2B	468	619	628	682	604	522	375
s_780	AMY2B	712	591	571	642	648	494	379
s_781	ANG	1116	1467	2086	843	917	730	367
s_782	ANG	679	892	982	1052	1535	1685	3662
s_783	ANG	375	347	425	190	181	164	112
s_784	ANG	1131	1019	1269	686	1032	278	229
s_785	ANGPT1	338	258	240	147	186	242	245
s_786	ANGPT1	1052	1247	1262	1023	1207	1255	1424
s_787	ANGPT1	797	708	950	1206	2360	2837	9138
s_788	ANGPT1	473	373	381	357	367	184	42
s_789	ANGPT2	521	515	546	676	1061	1272	1704
s_790	ANGPT2	64	238	276	80	52	50	33
s_791	ANGPT2	636	856	729	693	764	558	418
s_792	ANGPT2	915	1012	972	622	471	539	176
s_793	ANK1	428	520	538	420	458	413	158
s_794	ANK1	1285	1740	1402	1413	1571	1446	1084
s_795	ANK1	1192	1664	1956	1335	2320	1067	387
s_796	ANK1	499	441	337	396	471	550	549
s_797	ANK2	204	114	92	116	167	167	27
s_798	ANK2	125	114	112	178	279	1316	980
s_799	ANK2	332	429	395	371	634	734	711
s_800	ANK2	278	173	116	211	219	158	89
s_801	ANK3	673	463	414	600	451	850	460
s_802	ANK3	824	895	1214	1765	1867	2470	2224
s_803	ANK3	790	530	645	684	763	864	665
s_804	ANK3	526	505	584	497	639	400	404
s_805	ANPEP	576	874	1059	438	590	413	218
s_806	ANPEP	123	122	108	48	88	29	28
s_807	ANPEP	170	125	100	184	126	44	32
s_808	ANPEP	47	96	99	103	173	35	12
s_809	SLC25A4	258	186	135	184	324	43	28
s_810	SLC25A4	320	312	389	232	326	74	55
s_811	SLC25A4	263	145	198	145	145	81	123
s_812	SLC25A4	197	196	185	105	49	22	0
s_813	SLC25A5	398	518	640	309	364	393	441
s_814	SLC25A5	297	189	220	194	159	62	13
s_815	SLC25A5	152	86	106	64	78	27	3
s_816	SLC25A5	255	129	94	149	251	347	244
s_817	SLC25A6	897	778	798	481	619	796	389
s_818	SLC25A6	1032	987	1133	611	628	363	190
s_819	SLC25A6	116	58	62	131	82	199	295
s_820	SLC25A6	653	599	669	588	477	587	268
s_821	ANXA1	355	241	228	278	494	207	214
s_822	ANXA1	239	135	146	76	83	38	11
s_823	ANXA1	257	665	906	364	535	285	270
s_824	ANXA1	170	57	133	98	73	85	151
s_825	ANXA2	342	298	412	331	240	347	324
s_826	ANXA2	732	421	364	442	502	862	1304
s_827	ANXA2	434	352	390	340	242	94	72
s_828	ANXA2	689	496	382	400	279	245	51
s_829	ANXA3	211	276	337	354	492	265	283
s_830	ANXA3	147	135	150	77	145	62	13
s_831	ANXA3	164	78	51	28	40	15	31
s_832	ANXA3	253	209	212	407	572	132	55
s_833	ANXA4	744	865	882	411	583	527	862
s_834	ANXA4	590	533	491	549	689	583	291
s_835	ANXA4	757	767	805	489	361	557	233
s_836	ANXA4	302	381	396	457	485	479	391
s_837	ANXA5	173	36	52	127	179	219	135
s_838	ANXA5	337	304	197	188	186	55	12
s_839	ANXA5	812	1097	1487	630	804	493	204
s_840	ANXA5	343	243	234	267	210	689	779
s_841	ANXA6	440	258	256	335	567	164	169
s_842	ANXA6	538	602	712	569	774	452	266
s_843	ANXA6	788	736	749	663	671	425	174
s_844	ANXA6	898	895	1052	1003	1196	1255	1636
s_845	ANXA7	196	202	222	163	99	143	26
s_846	ANXA7	657	435	405	374	511	240	170
s_847	ANXA7	292	221	189	277	544	222	355
s_848	ANXA7	416	379	403	370	436	302	343
s_849	ANXA11	228	295	337	296	359	338	433
s_850	ANXA11	793	951	755	690	521	349	124
s_851	ANXA11	400	370	335	90	82	35	6
s_852	ANXA11	482	536	552	357	286	207	345
s_853	ANXA13	524	463	541	584	1210	793	1992
s_854	ANXA13	616	551	481	344	490	607	703
s_855	ANXA13	515	558	600	523	640	737	1040
s_856	ANXA13	506	474	466	492	523	213	149
s_857	AOAH	1001	1037	1215	509	981	1007	1306
s_858	AOAH	317	268	347	275	300	373	188
s_859	AOAH	294	286	260	185	94	48	42
s_860	AOAH	304	388	439	463	584	190	199
s_861	AOC2	478	411	478	548	649	163	129
s_862	AOC2	662	714	542	722	1057	495	316
s_863	AOC2	565	576	463	561	632	733	1137
s_864	AOC2	640	790	731	663	797	669	617
s_865	AOX1	206	153	271	46	39	42	0
s_866	AOX1	221	324	314	198	110	106	21
s_867	AOX1	582	596	561	412	556	796	1177
s_868	AOX1	230	300	338	237	269	197	159
s_869	APAF1	1156	1383	1814	1269	1664	1908	1677
s_870	APAF1	575	700	573	474	454	232	15
s_871	APAF1	620	706	904	626	797	720	594
s_872	APAF1	377	237	232	217	321	402	198
s_873	NUDT2	1076	975	855	756	1022	352	147
s_874	NUDT2	657	694	757	764	1016	696	732
s_875	NUDT2	694	646	624	730	652	846	719
s_876	NUDT2	598	383	354	538	463	425	227
s_877	APOF	467	277	295	301	444	240	124
s_878	APOF	227	139	196	150	137	110	51
s_879	APOF	509	439	357	510	455	228	197
s_880	APOF	359	345	283	333	464	381	181
s_881	APBA1	213	248	334	209	263	194	102
s_882	APBA1	509	245	205	336	499	475	291
s_883	APBA1	539	368	536	597	652	823	988
s_884	APBA1	450	736	775	699	1005	352	215
s_885	APBA2	263	226	183	645	809	519	1291
s_886	APBA2	296	356	290	336	453	331	193
s_887	APBA2	172	72	64	70	19	15	2
s_888	APBA2	199	271	332	305	223	153	165
s_889	APBB1	427	344	288	471	353	324	346
s_890	APBB1	491	683	712	408	491	602	760
s_891	APBB1	303	317	456	235	168	182	162
s_892	APBB1	336	591	580	338	632	123	229
s_893	APBB2	162	190	146	142	138	158	88
s_894	APBB2	348	188	151	95	58	157	155
s_895	APBB2	495	917	992	422	551	227	102
s_896	APBB2	269	233	246	203	395	692	1280
s_897	APC	694	219	287	141	89	694	953
s_898	APC	218	53	30	79	39	26	0
s_899	APC	787	839	801	777	967	628	378
s_900	APC	341	123	105	75	65	79	23
s_901	APCS	326	490	526	311	463	916	1856
s_902	APCS	558	673	779	631	714	510	445
s_903	APCS	372	225	216	363	343	168	121
s_904	APCS	858	807	692	595	687	475	310
s_905	AIRE	328	320	465	272	152	544	779
s_906	AIRE	428	444	543	232	229	379	205
s_907	AIRE	370	372	213	358	294	76	50
s_908	AIRE	28	31	17	14	0	28	0
s_909	APEH	710	655	627	299	355	175	51
s_910	APEH	428	354	379	454	730	472	427
s_911	APEH	577	430	385	343	436	615	622
s_912	APEH	302	380	450	390	356	494	397
s_913	APEX1	293	434	458	600	524	361	201
s_914	APEX1	600	480	478	869	913	777	535
s_915	APEX1	490	627	539	810	869	1351	1913
s_916	APEX1	512	328	338	347	320	835	326
s_917	BIRC2	508	914	1302	1620	2838	1241	1369
s_918	BIRC2	464	408	453	387	381	297	102
s_919	BIRC2	447	243	229	357	401	213	279
s_920	BIRC2	503	683	774	600	1214	1249	1537
s_921	BIRC3	680	862	764	544	587	667	356
s_922	BIRC3	548	483	577	463	678	261	207
s_923	BIRC3	412	275	241	314	412	181	206
s_924	BIRC3	274	205	180	240	257	112	68
s_925	XIAP	72	34	45	56	56	38	21
s_926	XIAP	156	239	268	181	196	132	128
s_927	XIAP	395	487	506	639	573	280	234
s_928	XIAP	367	414	443	355	241	106	24
s_929	BIRC5	191	70	62	69	159	76	57
s_930	BIRC5	142	113	70	78	59	47	5
s_931	BIRC5	101	94	63	8	5	12	0
s_932	BIRC5	183	51	40	97	75	30	6
s_933	APLP1	363	498	475	338	262	185	188
s_934	APLP1	440	669	676	674	807	645	300
s_935	APLP1	652	594	638	848	862	1643	2270
s_936	APLP1	728	870	996	688	1095	261	53
s_937	APLP2	582	542	616	512	844	832	1311
s_938	APLP2	163	328	231	194	251	77	0
s_939	APLP2	260	252	201	211	106	669	612
s_940	APLP2	251	690	1004	1399	3355	2942	5259
s_941	APOA1	259	316	361	249	404	82	54
s_942	APOA1	346	336	359	142	99	69	7
s_943	APOA1	136	64	66	111	255	89	17
s_944	APOA1	155	285	198	195	257	191	260
s_945	APOA2	696	620	782	521	773	636	460
s_946	APOA2	413	423	537	390	421	627	1121
s_947	APOA2	537	568	610	409	494	354	139
s_948	APOA2	557	542	574	512	447	306	188
s_949	APOA4	602	567	475	538	329	513	353
s_950	APOA4	825	814	796	856	813	667	322
s_951	APOA4	502	565	586	295	420	334	150
s_952	APOA4	937	837	844	560	422	583	462
s_953	APOB	834	579	512	537	498	480	405
s_954	APOB	923	1121	1173	917	1116	565	555
s_955	APOB	780	444	437	714	1347	2866	6336
s_956	APOB	345	404	402	406	563	276	142
s_957	APOBEC1	409	362	364	188	292	611	630
s_958	APOBEC1	481	278	117	204	228	186	156
s_959	APOBEC1	793	789	843	417	323	338	87
s_960	APOBEC1	404	394	451	601	615	265	386
s_961	APOC1	602	350	292	307	234	171	46
s_962	APOC1	303	183	135	128	85	28	0
s_963	APOC1	379	437	272	257	318	272	148
s_964	APOC1	460	429	501	263	301	431	757
s_965	AQP8	857	823	937	685	776	567	462
s_966	AQP8	686	539	535	629	759	613	210
s_967	AQP8	662	640	725	852	1209	2546	5824
s_968	AQP8	840	1021	1047	932	1268	1077	2237
s_969	APOC2	162	148	142	65	76	31	6
s_970	APOC2	548	493	556	287	281	296	238
s_971	APOC2	228	90	69	81	80	97	81
s_972	APOC2	220	157	216	108	48	85	87
s_973	APOC3	1864	2483	2749	1599	1779	1269	960
s_974	APOC3	1154	1321	1503	1082	1774	949	1407
s_975	APOC3	1000	853	1026	1094	1402	889	1272
s_976	APOC3	1003	778	769	629	787	460	291
s_977	APOC4	584	534	537	452	392	340	217
s_978	APOC4	468	406	310	291	292	320	494
s_979	APOC4	672	565	614	349	386	1027	972
s_980	APOC4	520	284	249	350	282	146	121
s_981	APOD	25	32	19	54	46	73	109
s_982	APOD	298	423	413	219	171	89	33
s_983	APOD	326	432	315	348	429	380	469
s_984	APOD	273	109	129	259	292	424	299
s_985	APOE	364	282	345	167	104	178	292
s_986	APOE	218	207	184	213	111	168	82
s_987	APOE	333	596	546	304	246	157	66
s_988	APOE	158	88	167	100	95	161	69
s_989	APOH	282	88	127	200	204	106	52
s_990	APOH	883	539	598	830	1279	475	557
s_991	APOH	377	476	364	302	89	278	555
s_992	APOH	211	219	171	269	269	411	227
s_993	APP	442	349	484	603	638	352	170
s_994	APP	375	473	488	153	243	336	130
s_995	APP	302	166	184	110	51	308	252
s_996	APP	565	402	319	437	413	440	109
s_997	APRT	677	526	438	493	448	382	283
s_998	APRT	1021	1229	1233	849	1085	863	506
s_999	APRT	536	673	694	387	350	104	65
s_1000	APRT	367	392	320	314	324	187	163
s_1001	KLK3	1248	1221	1192	1109	1078	542	524
s_1002	KLK3	767	628	695	667	771	657	441
s_1003	KLK3	745	571	770	577	914	646	596
s_1004	KLK3	1	0	0	0	0	0	0
s_1005	FAS	444	522	595	369	465	346	180
s_1006	FAS	665	622	835	516	607	363	312
s_1007	FAS	604	497	429	400	545	665	772
s_1008	FAS	1003	1157	1207	626	722	298	85
s_1009	FASLG	90	89	93	62	52	21	0
s_1010	FASLG	476	359	379	547	863	1294	1081
s_1011	FASLG	103	109	74	174	179	92	29
s_1012	FASLG	502	397	462	425	561	609	874
s_1013	SHROOM2	799	977	1132	1169	1608	1287	1300
s_1014	SHROOM2	632	544	567	419	226	211	94
s_1015	SHROOM2	266	350	344	227	259	137	99
s_1016	SHROOM2	89	95	107	43	44	4	8
s_1017	AQP1	323	411	463	632	677	324	477
s_1018	AQP1	375	397	577	282	236	347	143
s_1019	AQP1	145	272	217	124	242	94	26
s_1020	AQP1	187	124	132	169	207	217	230
s_1021	AQP2	463	367	366	538	567	521	455
s_1022	AQP2	407	568	454	214	243	403	257
s_1023	AQP2	855	764	839	708	717	728	573
s_1024	AQP2	72	44	57	45	24	25	2
s_1025	AQP3	955	970	844	897	941	557	619
s_1026	AQP3	697	459	341	474	583	421	312
s_1027	AQP3	670	991	1171	394	560	445	221
s_1028	AQP3	581	643	690	584	887	1022	1577
s_1029	AQP4	558	706	768	504	640	1171	2334
s_1030	AQP4	160	166	217	235	304	80	14
s_1031	AQP4	254	380	358	380	522	209	175
s_1032	AQP4	585	322	272	308	279	168	236
s_1033	AQP5	405	286	224	292	191	108	79
s_1034	AQP5	195	136	136	100	285	273	374
s_1035	AQP5	168	126	78	237	312	631	1149
s_1036	AQP5	277	207	254	427	279	349	432
s_1037	AQP6	161	321	287	252	261	167	185
s_1038	AQP6	243	262	296	232	283	171	356
s_1039	AQP6	315	255	193	181	184	296	81
s_1040	AQP6	170	243	231	118	176	65	49
s_1041	AQP7	162	76	59	60	36	38	12
s_1042	AQP7	338	647	803	532	921	1768	1543
s_1043	AQP7	327	238	184	331	123	94	48
s_1044	AQP7	168	18	6	20	2	13	0
s_1045	AQP9	387	312	374	215	253	208	125
s_1046	AQP9	1127	1057	1061	1219	1960	1876	2112
s_1047	AQP9	326	465	371	267	478	534	584
s_1048	AQP9	233	150	120	140	24	84	1
s_1049	AR	894	964	1166	660	966	607	656
s_1050	AR	487	483	488	459	575	742	657
s_1051	AR	530	603	588	453	423	268	118
s_1052	AR	393	378	319	259	222	156	226
s_1053	ABCC6	432	512	352	457	611	484	231
s_1054	ABCC6	304	213	251	129	112	51	35
s_1055	ABCC6	225	268	467	172	126	186	176
s_1056	ABCC6	204	179	143	64	4	21	0
s_1057	ARAF	512	624	885	588	562	203	193
s_1058	ARAF	161	169	163	272	306	342	367
s_1059	ARAF	250	182	135	82	60	99	74
s_1060	ARAF	348	459	433	432	551	356	418
s_1061	ARCN1	351	172	91	192	253	51	41
s_1062	ARCN1	409	389	364	191	416	663	888
s_1063	ARCN1	257	56	74	85	69	73	62
s_1064	ARCN1	301	8	4	46	88	198	182
s_1065	TRIM23	301	175	128	214	174	190	92
s_1066	TRIM23	560	482	523	292	342	339	119
s_1067	TRIM23	614	458	638	535	486	528	807
s_1068	TRIM23	602	674	675	650	912	817	1090
s_1069	AREG	212	64	109	70	117	65	29
s_1070	AREG	1016	1058	1022	845	899	975	932
s_1071	AREG	204	126	169	170	184	65	94
s_1072	AREG	90	124	163	97	182	48	24
s_1073	ARF1	387	94	55	122	168	443	455
s_1074	ARF1	109	21	19	49	23	7	0
s_1075	ARF1	183	111	81	100	146	162	50
s_1076	ARF1	517	85	110	173	126	335	117
s_1077	ARF3	1104	1507	1659	1450	2170	2161	2870
s_1078	ARF3	246	382	400	405	310	338	344
s_1079	ARF3	674	463	458	351	449	354	412
s_1080	ARF3	580	610	560	651	925	1004	1470
s_1081	ARF4	285	75	42	99	75	33	5
s_1082	ARF4	399	110	86	125	78	84	0
s_1083	ARF4	247	115	107	174	90	332	437
s_1084	ARF4	223	50	52	58	48	51	16
s_1085	ARL4D	0	0	0	0	0	0	0
s_1086	ARL4D	606	449	515	670	688	747	672
s_1087	ARL4D	356	188	202	150	159	132	52
s_1088	ARL4D	409	591	522	224	350	268	365
s_1089	ARF5	163	220	167	144	94	74	2
s_1090	ARF5	448	727	921	418	772	1724	3230
s_1091	ARF5	208	144	173	209	250	145	160
s_1092	ARF5	340	189	230	106	127	167	107
s_1093	ARF6	381	307	291	205	179	88	14
s_1094	ARF6	420	458	525	485	504	282	254
s_1095	ARF6	265	405	426	165	125	97	20
s_1096	ARF6	234	154	134	117	97	79	45
s_1097	ARG1	273	199	184	183	151	7	14
s_1098	ARG1	340	163	175	126	89	46	38
s_1099	ARG1	133	140	194	95	44	136	21
s_1100	ARG1	199	165	159	164	63	278	512
s_1101	ARG2	272	301	182	215	168	231	63
s_1102	ARG2	963	1003	983	833	620	491	317
s_1103	ARG2	172	80	93	26	50	41	9
s_1104	ARG2	190	229	220	90	126	59	26
s_1105	RHOA	145	2	7	86	57	51	47
s_1106	RHOA	471	270	262	104	168	270	116
s_1107	RHOA	224	65	75	175	90	55	17
s_1108	RHOA	119	186	172	339	194	82	17
s_1109	RHOB	70	72	84	81	170	189	93
s_1110	RHOB	288	487	444	397	588	211	75
s_1111	RHOB	385	290	269	155	142	122	32
s_1112	RHOB	335	566	523	514	677	408	409
s_1113	RHOC	573	843	930	605	938	401	183
s_1114	RHOC	638	543	513	472	578	164	98
s_1115	RHOC	310	207	257	291	299	591	924
s_1116	RHOC	366	713	795	499	450	548	308
s_1117	RND3	613	806	987	880	1045	915	784
s_1118	RND3	863	810	1044	718	1117	960	518
s_1119	RND3	801	916	852	622	797	797	591
s_1120	RND3	416	385	399	273	287	257	125
s_1121	RHOG	450	412	353	301	306	340	113
s_1122	RHOG	279	541	663	395	355	155	119
s_1123	RHOG	111	196	118	52	101	108	17
s_1124	RHOG	205	288	263	455	405	336	107
s_1125	ARHGAP1	154	89	155	42	46	62	9
s_1126	ARHGAP1	465	179	169	293	360	698	1032
s_1127	ARHGAP1	354	137	130	183	106	122	113
s_1128	ARHGAP1	609	464	525	448	516	829	481
s_1129	ARHGAP4	648	637	577	769	877	804	798
s_1130	ARHGAP4	82	70	108	34	19	39	84
s_1131	ARHGAP4	506	364	423	283	280	406	208
s_1132	ARHGAP4	565	486	475	309	382	195	165
s_1133	ARHGAP5	269	192	266	333	601	403	649
s_1134	ARHGAP5	141	242	217	334	223	219	170
s_1135	ARHGAP5	440	412	281	447	618	244	246
s_1136	ARHGAP5	480	433	450	510	1249	1078	2117
s_1137	ARHGAP6	879	1080	990	1051	1196	860	688
s_1138	ARHGAP6	852	900	902	914	1154	1329	1842
s_1139	ARHGAP6	792	691	636	888	1009	1190	1765
s_1140	ARHGAP6	1021	1302	1419	1540	1805	1424	1100
s_1141	ARHGDIA	599	133	133	236	112	265	83
s_1142	ARHGDIA	439	483	468	451	351	453	231
s_1143	ARHGDIA	91	59	31	55	32	14	4
s_1144	ARHGDIA	217	156	155	274	231	401	418
s_1145	ARHGDIB	1013	1412	1323	1701	2619	2774	2718
s_1146	ARHGDIB	629	530	586	490	469	498	271
s_1147	ARHGDIB	838	896	739	645	834	714	569
s_1148	ARHGDIB	379	475	386	496	791	749	743
s_1149	ARHGDIG	381	455	470	409	397	246	190
s_1150	ARHGDIG	189	149	148	166	155	34	67
s_1151	ARHGDIG	366	277	351	237	223	322	215
s_1152	ARHGDIG	290	265	241	142	170	249	159
s_1153	RHOH	553	448	359	324	435	331	507
s_1154	RHOH	258	235	249	158	217	571	546
s_1155	RHOH	520	481	672	486	468	220	61
s_1156	RHOH	670	640	707	585	749	390	304
s_1157	ARL1	697	508	591	459	445	552	440
s_1158	ARL1	358	135	51	123	99	131	137
s_1159	ARL1	282	190	132	157	133	171	326
s_1160	ARL1	586	775	981	831	1732	1322	1924
s_1161	PHOX2A	957	923	901	785	955	1034	1040
s_1162	PHOX2A	928	951	1058	962	1102	1172	1897
s_1163	PHOX2A	425	559	494	470	490	458	574
s_1164	PHOX2A	595	783	796	731	1041	440	410
s_1165	ARL2	261	110	111	139	260	640	382
s_1166	ARL2	149	9	6	11	38	4	0
s_1167	ARL2	204	11	11	42	38	23	2
s_1168	ARL2	549	326	239	318	361	333	382
s_1169	ARL3	122	175	114	146	157	90	36
s_1170	ARL3	345	135	140	145	144	181	196
s_1171	ARL3	271	357	320	230	174	271	119
s_1172	ARL3	391	403	427	627	645	1118	1064
s_1173	ARNT	232	129	142	112	154	42	19
s_1174	ARNT	110	52	108	48	34	56	11
s_1175	ARNT	251	307	457	396	371	287	153
s_1176	ARNT	162	152	209	52	138	46	15
s_1177	ARNTL	764	759	870	884	1476	1789	1360
s_1178	ARNTL	893	1200	1241	874	1128	956	1062
s_1179	ARNTL	634	725	854	499	619	439	162
s_1180	ARNTL	175	552	731	257	528	363	341
s_1181	ARR3	551	434	340	246	308	597	266
s_1182	ARR3	1083	1585	1633	1036	1315	776	666
s_1183	ARR3	245	119	145	145	176	195	155
s_1184	ARR3	507	235	201	306	258	238	363
s_1185	ARRB1	387	348	423	342	238	232	210
s_1186	ARRB1	439	251	258	266	342	139	58
s_1187	ARRB1	197	463	496	231	277	135	84
s_1188	ARRB1	765	407	429	527	572	669	661
s_1189	ARRB2	297	168	157	211	249	64	53
s_1190	ARRB2	206	219	199	80	36	28	163
s_1191	ARRB2	149	158	146	118	157	63	11
s_1192	ARRB2	379	333	303	428	470	256	120
s_1193	ARSA	140	71	40	99	109	134	173
s_1194	ARSA	648	810	779	586	389	294	385
s_1195	ARSA	572	355	515	414	644	477	389
s_1196	ARSA	357	361	359	236	179	290	115
s_1197	ARSB	689	548	467	327	265	212	102
s_1198	ARSB	463	344	426	373	324	272	217
s_1199	ARSB	321	118	152	342	465	167	121
s_1200	ARSB	463	443	538	393	519	366	366
s_1201	STS	308	286	296	220	405	282	431
s_1202	STS	692	754	857	635	944	808	920
s_1203	STS	638	902	718	558	637	361	326
s_1204	STS	18	16	48	3	0	13	28
s_1205	ARSD	926	1082	1174	1177	1465	899	726
s_1206	ARSD	509	441	463	422	668	707	429
s_1207	ARSD	283	291	319	160	191	179	182
s_1208	ARSD	428	359	373	540	991	407	175
s_1209	ARSE	172	203	177	183	93	110	21
s_1210	ARSE	899	857	930	874	1005	1217	1423
s_1211	ARSE	248	221	118	104	79	75	12
s_1212	ARSE	353	177	130	278	353	121	52
s_1213	ARSF	1006	1027	1107	1123	1453	748	756
s_1214	ARSF	618	596	690	718	770	669	1017
s_1215	ARSF	873	953	1003	792	906	536	493
s_1216	ARSF	870	963	1016	764	885	427	275
s_1217	ART1	373	427	574	274	176	115	201
s_1218	ART1	290	263	226	122	99	56	18
s_1219	ART1	218	128	141	132	70	61	28
s_1220	ART1	5	0	0	0	0	0	0
s_1221	ART3	193	189	220	176	274	147	47
s_1222	ART3	246	453	552	626	922	894	1625
s_1223	ART3	371	621	716	535	527	205	109
s_1224	ART3	517	389	401	213	241	203	219
s_1225	ART4	437	360	341	327	207	482	529
s_1226	ART4	359	367	411	633	972	565	355
s_1227	ART4	282	213	250	148	140	51	8
s_1228	ART4	263	165	152	165	81	241	300
s_1229	ARVCF	515	486	587	341	353	174	72
s_1230	ARVCF	672	877	1091	609	296	498	394
s_1231	ARVCF	246	288	255	121	77	50	76
s_1232	ARVCF	505	292	307	320	347	135	28
s_1233	ASAH1	367	509	419	450	584	698	1194
s_1234	ASAH1	433	376	430	354	341	307	213
s_1235	ASAH1	321	712	662	781	1214	455	253
s_1236	ASAH1	366	691	661	288	212	218	71
s_1237	ASCL1	1062	1406	1461	1328	1650	1117	1924
s_1238	ASCL1	1311	1277	1487	1352	1330	1145	1388
s_1239	ASCL1	180	256	314	83	102	62	22
s_1240	ASCL1	263	217	165	144	186	68	121
s_1241	ASCL2	226	249	225	211	397	226	167
s_1242	ASCL2	444	287	269	252	157	233	195
s_1243	ASCL2	548	612	716	772	1240	1662	3511
s_1244	ASCL2	290	320	331	314	301	432	520
s_1245	ASGR1	879	605	663	778	778	1508	1275
s_1246	ASGR1	943	898	1038	838	1157	923	591
s_1247	ASGR1	878	894	968	607	715	516	298
s_1248	ASGR1	792	602	641	633	734	617	311
s_1249	ASGR2	190	159	141	232	271	599	966
s_1250	ASGR2	847	739	810	402	494	612	333
s_1251	ASGR2	104	194	195	132	97	94	54
s_1252	ASGR2	157	247	211	143	161	236	173
s_1253	ASIP	349	68	100	185	133	92	87
s_1254	ASIP	658	779	818	473	563	808	609
s_1255	ASIP	111	105	81	48	76	24	19
s_1256	ASIP	436	274	265	141	251	43	74
s_1257	ASL	798	436	455	483	721	678	1318
s_1258	ASL	229	107	108	82	92	114	68
s_1259	ASL	239	138	143	203	247	498	614
s_1260	ASL	208	192	127	172	128	197	147
s_1261	ASMT	821	921	1024	974	1064	626	575
s_1262	ASMT	445	382	404	332	305	638	455
s_1263	ASMT	511	266	410	363	533	555	651
s_1264	ASMT	364	372	442	402	381	396	266
s_1265	ASNA1	482	235	236	195	147	78	73
s_1266	ASNA1	489	23	35	63	13	12	0
s_1267	ASNA1	300	214	199	23	65	40	5
s_1268	ASNA1	822	351	249	486	838	1949	3535
s_1269	ASNS	578	662	679	493	523	625	332
s_1270	ASNS	258	278	328	222	360	82	71
s_1271	ASNS	458	336	280	356	415	255	85
s_1272	ASNS	443	832	864	503	552	312	207
s_1273	ASPA	527	395	376	312	313	444	162
s_1274	ASPA	652	525	447	415	488	415	304
s_1275	ASPA	327	240	260	320	290	159	39
s_1276	ASPA	920	580	625	967	994	1237	1028
s_1277	ASPH	1123	876	974	774	952	728	912
s_1278	ASPH	708	399	368	542	481	579	628
s_1279	ASPH	593	382	308	468	573	415	275
s_1280	ASPH	246	247	181	102	77	70	58
s_1281	ASS1	346	186	122	124	94	231	65
s_1282	ASS1	683	513	627	525	476	381	436
s_1283	ASS1	475	175	163	232	205	45	22
s_1284	ASS1	538	398	462	286	311	328	314
s_1285	ASTN1	539	610	647	400	434	378	307
s_1286	ASTN1	570	529	540	758	618	453	469
s_1287	ASTN1	713	869	878	1103	1731	2208	3936
s_1288	ASTN1	230	154	210	117	140	63	88
s_1289	SERPINC1	540	575	627	572	664	363	211
s_1290	SERPINC1	115	80	138	158	300	161	288
s_1291	SERPINC1	323	412	391	198	296	200	121
s_1292	SERPINC1	202	314	336	184	553	400	499
s_1293	ZFHX3	298	93	161	143	184	64	1
s_1294	ZFHX3	170	190	255	101	74	34	21
s_1295	ZFHX3	168	138	193	97	103	24	5
s_1296	ZFHX3	366	363	379	188	159	122	33
s_1297	ATF1	309	415	435	208	270	125	108
s_1298	ATF1	308	331	286	230	234	262	222
s_1299	ATF1	307	196	142	102	277	144	332
s_1300	ATF1	142	126	111	52	69	106	62
s_1301	ATF3	251	240	269	295	182	225	211
s_1302	ATF3	498	342	305	351	374	486	717
s_1303	ATF3	447	399	318	224	202	247	42
s_1304	ATF3	774	605	626	536	498	469	647
s_1305	ATF4	281	270	362	205	195	173	91
s_1306	ATF4	174	68	131	45	26	32	27
s_1307	ATF4	300	273	311	312	334	324	251
s_1308	ATF4	39	76	125	47	91	39	8
s_1309	ATIC	411	376	416	286	252	100	46
s_1310	ATIC	168	136	81	49	103	409	734
s_1311	ATIC	215	91	102	152	161	132	153
s_1312	ATIC	168	131	115	42	20	92	9
s_1313	ATM	605	625	601	310	253	508	228
s_1314	ATM	342	340	283	137	87	46	9
s_1315	ATM	738	787	740	678	676	583	431
s_1316	ATM	1041	1182	1086	1049	1396	1231	923
s_1317	RERE	287	185	147	136	237	130	71
s_1318	RERE	455	222	345	373	294	222	176
s_1319	RERE	291	329	412	246	194	265	332
s_1320	RERE	214	145	104	85	52	119	80
s_1321	ATOH1	870	1050	1307	943	949	845	999
s_1322	ATOH1	761	732	724	964	1301	1750	3135
s_1323	ATOH1	269	286	316	247	166	143	103
s_1324	ATOH1	282	411	409	540	804	1266	2418
s_1325	ATOX1	771	1512	1800	1361	2453	1892	3409
s_1326	ATOX1	299	100	87	99	81	36	35
s_1327	ATOX1	0	0	0	0	0	0	0
s_1328	ATOX1	324	285	324	213	269	272	176
s_1329	ATP1A1	719	355	310	347	350	134	84
s_1330	ATP1A1	181	55	37	98	103	21	0
s_1331	ATP1A1	178	11	4	9	0	43	39
s_1332	ATP1A1	350	34	40	33	27	18	11
s_1333	ATP1A2	671	640	730	736	560	673	368
s_1334	ATP1A2	853	905	1014	1106	1123	1716	2421
s_1335	ATP1A2	602	630	472	696	688	989	1084
s_1336	ATP1A2	746	674	760	509	660	478	278
s_1337	ATP1A3	218	224	141	247	273	184	106
s_1338	ATP1A3	364	193	199	182	82	55	22
s_1339	ATP1A3	273	368	416	268	302	313	193
s_1340	ATP1A3	377	146	129	205	117	55	14
s_1341	ATP12A	1121	1277	1387	1193	1466	2002	2372
s_1342	ATP12A	1248	1269	1328	1141	1275	1748	2139
s_1343	ATP12A	582	337	401	315	356	331	246
s_1344	ATP12A	730	670	654	648	783	721	546
s_1345	ATP1A4	597	1066	1153	608	913	501	370
s_1346	ATP1A4	519	828	1013	529	697	377	299
s_1347	ATP1A4	743	902	934	952	1143	905	942
s_1348	ATP1A4	731	897	920	698	808	348	363
s_1349	ATP1B1	848	770	757	840	1033	975	450
s_1350	ATP1B1	879	966	1186	934	730	1006	1323
s_1351	ATP1B1	949	995	996	825	1128	661	481
s_1352	ATP1B1	882	983	815	806	864	496	381
s_1353	ATP1B2	624	348	416	522	671	2332	4470
s_1354	ATP1B2	999	833	915	817	1215	1611	2106
s_1355	ATP1B2	641	716	755	593	1362	913	923
s_1356	ATP1B2	215	164	164	215	84	151	49
s_1357	ATP1B3	495	484	522	409	373	462	316
s_1358	ATP1B3	83	54	40	53	93	30	18
s_1359	ATP1B3	691	885	1107	685	859	738	569
s_1360	ATP1B3	198	302	288	176	111	102	28
s_1361	FXYD2	408	579	515	163	161	218	55
s_1362	FXYD2	437	297	424	376	354	168	59
s_1363	FXYD2	488	523	590	565	568	787	898
s_1364	FXYD2	840	968	1032	1019	1635	928	706
s_1365	ATP2A1	527	640	570	632	588	354	268
s_1366	ATP2A1	496	436	400	198	469	104	169
s_1367	ATP2A1	397	413	417	341	539	497	585
s_1368	ATP2A1	295	392	413	230	190	177	166
s_1369	ATP2A2	160	30	36	53	101	59	128
s_1370	ATP2A2	298	35	25	39	31	16	1
s_1371	ATP2A2	126	28	43	72	54	23	10
s_1372	ATP2A2	45	9	15	0	15	0	0
s_1373	ATP2A3	388	166	133	373	370	530	446
s_1374	ATP2A3	158	60	39	119	98	80	53
s_1375	ATP2A3	110	177	120	93	47	16	14
s_1376	ATP2A3	94	119	103	136	171	61	16
s_1377	ATP2B1	541	382	290	501	544	915	860
s_1378	ATP2B1	560	595	532	607	559	522	628
s_1379	ATP2B1	451	316	271	569	762	930	731
s_1380	ATP2B1	564	281	307	205	247	354	342
s_1381	ATP2B2	604	360	485	332	343	307	136
s_1382	ATP2B2	437	490	450	286	419	871	783
s_1383	ATP2B2	325	401	471	300	152	364	447
s_1384	ATP2B2	521	573	521	389	435	962	832
s_1385	ATP2B3	389	333	402	270	347	76	60
s_1386	ATP2B3	227	283	276	182	219	522	437
s_1387	ATP2B3	141	112	61	57	27	32	9
s_1388	ATP2B3	233	204	250	352	283	219	294
s_1389	ATP2B4	258	235	258	256	273	270	264
s_1390	ATP2B4	433	331	307	175	281	59	52
s_1391	ATP2B4	1000	822	903	887	809	640	513
s_1392	ATP2B4	497	572	569	319	227	314	228
s_1393	ATP4A	351	229	282	266	133	148	11
s_1394	ATP4A	573	315	222	298	230	212	183
s_1395	ATP4A	787	1020	923	753	827	1205	1754
s_1396	ATP4A	713	846	787	953	936	839	658
s_1397	ATP4B	658	812	589	672	622	315	228
s_1398	ATP4B	618	598	611	674	1126	893	1167
s_1399	ATP4B	628	541	493	595	687	553	510
s_1400	ATP4B	221	38	60	107	144	52	91
s_1401	ATP5A1	569	311	234	333	315	198	0
s_1402	ATP5A1	469	289	330	459	470	225	71
s_1403	ATP5A1	258	111	85	110	42	74	18
s_1404	ATP5A1	248	197	127	121	159	26	3
s_1405	ALDH7A1	382	319	296	166	162	60	38
s_1406	ALDH7A1	271	309	308	295	454	396	848
s_1407	ALDH7A1	500	526	489	677	892	1856	3520
s_1408	ALDH7A1	122	193	275	372	700	516	540
s_1409	ATP5B	611	480	352	476	539	603	186
s_1410	ATP5B	379	237	140	226	189	78	2
s_1411	ATP5B	62	22	16	34	26	5	0
s_1412	ATP5B	421	97	84	148	105	235	6
s_1413	ATP5C1	444	176	189	349	421	362	317
s_1414	ATP5C1	162	150	205	137	117	188	109
s_1415	ATP5C1	204	185	149	319	305	272	56
s_1416	ATP5C1	219	164	178	226	161	115	18
s_1417	ATP5D	860	465	296	593	774	595	144
s_1418	ATP5D	401	279	220	141	71	201	15
s_1419	ATP5D	916	502	363	508	402	499	207
s_1420	ATP5D	649	344	227	593	371	209	35
s_1421	ATP5E	237	102	222	122	152	141	8
s_1422	ATP5E	1044	461	474	963	1215	719	132
s_1423	ATP5E	377	238	227	304	328	107	13
s_1424	ATP5E	670	235	225	442	457	353	235
s_1425	ATP5F1	314	252	283	276	318	114	17
s_1426	ATP5F1	202	118	165	139	158	45	15
s_1427	ATP5F1	258	242	288	380	248	347	227
s_1428	ATP5F1	649	513	555	648	1046	533	289
s_1429	ATP5G1	98	23	8	27	24	49	22
s_1430	ATP5G1	260	488	532	278	130	120	74
s_1431	ATP5G1	96	206	117	74	33	21	0
s_1432	ATP5G1	298	233	196	184	215	127	46
s_1433	ATP5G2	607	439	463	182	230	255	142
s_1434	ATP5G2	316	205	169	179	158	174	24
s_1435	ATP5G2	371	314	196	255	358	240	334
s_1436	ATP5G2	244	174	216	255	341	923	1093
s_1437	ATP5G3	328	348	497	399	1291	1617	3518
s_1438	ATP5G3	360	290	329	246	480	398	319
s_1439	ATP5G3	291	380	340	566	656	68	34
s_1440	ATP5G3	320	209	244	154	164	18	25
s_1441	ATP5I	191	175	122	97	127	51	26
s_1442	ATP5I	234	139	89	108	59	121	6
s_1443	ATP5I	831	742	737	870	1115	629	528
s_1444	ATP5I	1123	648	421	628	1111	906	235
s_1445	ATP5J	288	381	260	269	659	504	990
s_1446	ATP5J	353	198	225	478	614	471	69
s_1447	ATP5J	270	212	124	119	133	99	52
s_1448	ATP5J	209	277	265	163	227	115	66
s_1449	ATP6V1A	659	185	182	122	156	391	403
s_1450	ATP6V1A	192	203	252	96	203	44	4
s_1451	ATP6V1A	266	6	2	14	12	0	0
s_1452	ATP6V1A	294	83	101	64	141	42	84
s_1453	ATP6V1B1	481	540	662	342	304	192	99
s_1454	ATP6V1B1	417	339	329	408	437	195	38
s_1455	ATP6V1B1	265	98	172	119	44	29	23
s_1456	ATP6V1B1	280	422	589	282	783	178	38
s_1457	ATP6V1B2	260	52	58	47	59	85	34
s_1458	ATP6V1B2	130	3	6	5	0	19	126
s_1459	ATP6V1B2	161	31	21	17	13	0	0
s_1460	ATP6V1B2	219	7	5	2	0	2	3
s_1461	ATP6V0C	770	67	49	42	49	58	7
s_1462	ATP6V0C	202	28	35	57	26	25	18
s_1463	ATP6V0C	374	15	15	29	34	34	0
s_1464	ATP6V0C	693	51	46	64	61	108	142
s_1465	ATP6V1C1	262	175	186	97	111	124	83
s_1466	ATP6V1C1	222	31	49	31	35	22	0
s_1467	ATP6V1C1	571	85	99	20	25	11	3
s_1468	ATP6V1C1	385	308	291	265	235	311	277
s_1469	ATP6V1E1	113	26	32	27	50	38	22
s_1470	ATP6V1E1	169	174	176	51	40	106	132
s_1471	ATP6V1E1	117	12	12	7	0	7	0
s_1472	ATP6V1E1	351	163	228	152	247	365	289
s_1473	ATP6V0B	380	248	271	588	369	591	550
s_1474	ATP6V0B	159	0	0	1	0	10	1
s_1475	ATP6V0B	429	105	130	28	15	41	28
s_1476	ATP6V0B	401	31	18	72	14	48	7
s_1477	ATP6V1G2	880	1188	1227	1272	1516	1344	1555
s_1478	ATP6V1G2	755	1151	1185	452	607	328	337
s_1479	ATP6V1G2	606	531	437	476	886	409	558
s_1480	ATP6V1G2	363	211	223	190	198	328	162
s_1481	ATP6V0A1	1102	1618	2241	1811	2446	1624	1586
s_1482	ATP6V0A1	1079	1026	1051	1397	1783	1330	1171
s_1483	ATP6V0A1	369	457	368	528	563	365	90
s_1484	ATP6V0A1	108	89	70	67	76	57	10
s_1485	ATP6AP1	344	68	34	59	19	25	25
s_1486	ATP6AP1	80	9	0	10	0	0	0
s_1487	ATP6AP1	200	40	53	92	134	310	72
s_1488	ATP6AP1	350	28	49	24	10	31	3
s_1489	ATP7A	465	170	61	308	328	272	31
s_1490	ATP7A	336	112	30	148	40	77	29
s_1491	ATP7A	953	445	252	683	668	582	280
s_1492	ATP7A	926	632	304	846	660	1015	819
s_1493	ATP5O	310	169	209	305	360	183	77
s_1494	ATP5O	533	330	266	378	649	734	809
s_1495	ATP5O	698	987	1005	737	798	420	271
s_1496	ATP5O	492	356	265	778	1052	387	38
s_1497	ATP7B	215	307	246	262	194	159	73
s_1498	ATP7B	292	302	443	192	168	130	165
s_1499	ATP7B	328	289	305	326	339	429	263
s_1500	ATP7B	370	283	266	166	230	290	76
s_1501	ATR	343	32	20	59	11	72	0
s_1502	ATR	376	117	117	131	107	58	52
s_1503	ATR	120	61	16	7	5	23	0
s_1504	ATR	241	150	79	77	97	132	31
s_1505	ATRX	254	282	267	174	174	234	153
s_1506	ATRX	48	34	49	7	1	0	0
s_1507	ATRX	248	150	150	87	43	115	19
s_1508	ATRX	162	184	171	137	32	27	13
s_1509	KIF1A	30	12	30	13	1	13	6
s_1510	KIF1A	681	609	724	563	731	782	937
s_1511	KIF1A	285	362	333	226	153	214	75
s_1512	KIF1A	352	410	432	331	343	177	41
s_1513	AUH	550	593	450	424	343	401	483
s_1514	AUH	369	979	1450	670	506	1252	584
s_1515	AUH	527	363	385	494	336	269	79
s_1516	AUH	612	563	444	421	601	533	364
s_1517	AUP1	194	177	194	67	80	63	13
s_1518	AUP1	221	128	143	78	80	19	4
s_1519	AUP1	747	474	485	703	728	965	1552
s_1520	AUP1	211	160	102	62	25	47	19
s_1521	AVP	235	364	380	125	178	43	96
s_1522	AVP	419	747	1064	564	578	677	914
s_1523	AVP	125	57	30	137	104	73	18
s_1524	AVP	255	208	166	195	299	412	371
s_1525	AVPR1A	730	944	1090	661	891	519	373
s_1526	AVPR1A	897	992	1185	831	947	859	837
s_1527	AVPR1A	878	718	697	668	911	477	503
s_1528	AVPR1A	1260	1204	1362	917	1308	702	338
s_1529	AVPR1B	282	118	105	233	221	57	21
s_1530	AVPR1B	517	262	311	379	387	243	163
s_1531	AVPR1B	961	873	771	805	478	316	188
s_1532	AVPR1B	189	84	146	39	93	36	25
s_1533	AVPR2	946	1018	1038	869	1261	1640	1031
s_1534	AVPR2	537	409	440	404	541	387	221
s_1535	AVPR2	1082	1758	2226	1387	2225	2264	2558
s_1536	AVPR2	902	1081	1278	921	1183	580	408
s_1537	AXL	263	182	203	225	63	140	55
s_1538	AXL	687	677	567	505	462	1063	1095
s_1539	AXL	494	296	320	329	205	69	88
s_1540	AXL	439	220	198	277	194	231	147
s_1541	AZGP1	922	1345	1433	790	848	586	415
s_1542	AZGP1	498	692	620	461	816	1198	958
s_1543	AZGP1	355	402	433	397	170	209	103
s_1544	AZGP1	498	380	381	390	682	1273	2273
s_1545	AZU1	469	376	330	333	293	246	96
s_1546	AZU1	318	331	368	297	555	496	616
s_1547	AZU1	478	313	256	349	439	115	30
s_1548	AZU1	302	606	745	413	652	645	530
s_1549	B2M	521	656	633	406	677	565	381
s_1550	B2M	175	165	161	204	465	212	340
s_1551	B2M	679	802	818	483	657	761	679
s_1552	B2M	201	95	129	230	332	29	17
s_1553	BAAT	467	418	335	558	434	446	532
s_1554	BAAT	548	493	449	428	684	163	164
s_1555	BAAT	333	137	144	183	159	133	158
s_1556	BAAT	211	211	264	287	462	210	499
s_1557	BACH1	352	315	246	522	690	381	151
s_1558	BACH1	889	1448	1685	844	1088	641	558
s_1559	BACH1	564	1343	1387	681	825	1005	828
s_1560	BACH1	316	380	385	258	332	431	221
s_1561	BAD	527	586	673	567	854	579	238
s_1562	BAD	219	314	369	173	303	347	423
s_1563	BAD	262	338	281	147	149	179	78
s_1564	BAD	271	237	157	245	311	94	131
s_1565	BAG1	295	184	221	153	197	161	59
s_1566	BAG1	634	873	803	595	620	828	761
s_1567	BAG1	315	357	393	312	451	386	323
s_1568	BAG1	362	409	527	169	140	159	44
s_1569	ADGRB1	794	828	873	949	1273	987	1018
s_1570	ADGRB1	587	754	768	325	314	141	87
s_1571	ADGRB1	826	442	477	627	668	1406	1833
s_1572	ADGRB1	773	762	599	623	642	463	263
s_1573	ADGRB2	593	310	272	390	460	534	366
s_1574	ADGRB2	943	1077	851	1117	1144	1325	725
s_1575	ADGRB2	578	338	379	504	744	1124	1223
s_1576	ADGRB2	318	294	255	264	291	159	67
s_1577	ADGRB3	505	319	355	271	300	201	135
s_1578	ADGRB3	124	86	84	154	155	10	4
s_1579	ADGRB3	672	654	649	479	280	370	305
s_1580	ADGRB3	723	876	1134	1005	1539	1517	797
s_1581	BAK1	743	453	516	529	674	1235	2808
s_1582	BAK1	561	489	446	424	392	264	59
s_1583	BAK1	710	807	609	510	684	488	356
s_1584	BAK1	513	244	270	414	1034	819	1296
s_1585	NKX3-2	68	55	66	81	109	52	49
s_1586	NKX3-2	399	421	546	271	281	588	474
s_1587	NKX3-2	1009	1187	1209	1137	1358	1656	2963
s_1588	NKX3-2	262	349	451	194	207	287	713
s_1589	BARD1	898	201	138	89	72	120	43
s_1590	BARD1	274	138	126	128	41	167	96
s_1591	BARD1	113	19	14	35	40	69	39
s_1592	BARD1	834	335	325	304	231	223	57
s_1593	BAX	673	692	735	694	828	468	157
s_1594	BAX	802	1041	1160	842	1069	1149	1346
s_1595	BAX	340	372	431	406	545	288	452
s_1596	BAX	338	582	751	416	457	266	127
s_1597	BBS1	480	539	654	387	437	323	175
s_1598	BBS1	267	221	227	140	181	277	419
s_1599	BBS1	359	733	874	378	347	225	223
s_1600	BBS1	232	102	147	148	106	10	0
s_1601	BBS2	174	146	126	148	214	267	229
s_1602	BBS2	145	256	351	273	301	246	513
s_1603	BBS2	590	547	560	719	1044	817	800
s_1604	BBS2	174	90	123	92	64	148	135
s_1605	BBS4	280	192	276	365	371	209	255
s_1606	BBS4	324	263	430	301	473	167	156
s_1607	BBS4	287	101	126	110	15	65	11
s_1608	BBS4	303	216	194	157	86	86	15
s_1609	BCAT1	275	385	447	304	296	159	87
s_1610	BCAT1	166	46	79	108	72	43	31
s_1611	BCAT1	432	537	486	528	595	729	511
s_1612	BCAT1	791	687	904	626	987	453	181
s_1613	BCAT2	476	253	206	245	124	217	40
s_1614	BCAT2	874	815	902	733	665	595	242
s_1615	BCAT2	762	854	837	701	1115	1128	1183
s_1616	BCAT2	606	679	813	463	426	203	89
s_1617	BCHE	601	749	708	856	1625	2934	6375
s_1618	BCHE	404	248	256	231	126	176	90
s_1619	BCHE	367	305	281	485	338	282	239
s_1620	BCHE	289	401	408	340	317	111	54
s_1621	BCKDHA	808	436	461	365	515	587	492
s_1622	BCKDHA	507	159	115	229	199	152	69
s_1623	BCKDHA	354	220	185	199	289	444	483
s_1624	BCKDHA	414	451	411	190	250	90	87
s_1625	BCKDHB	389	183	124	212	167	167	31
s_1626	BCKDHB	571	705	595	438	629	714	837
s_1627	BCKDHB	163	187	191	220	100	149	52
s_1628	BCKDHB	928	1032	1168	541	830	677	684
s_1629	CCND1	608	252	230	380	303	354	215
s_1630	CCND1	614	217	183	286	204	120	39
s_1631	CCND1	154	223	323	126	187	154	214
s_1632	CCND1	466	171	156	201	174	219	83
s_1633	BCL2	291	338	264	217	119	170	144
s_1634	BCL2	257	193	220	209	348	168	211
s_1635	BCL2	370	574	536	237	410	397	224
s_1636	BCL2	168	282	332	136	112	205	164
s_1637	BCL2A1	442	461	449	244	241	118	118
s_1638	BCL2A1	679	903	1006	842	943	681	349
s_1639	BCL2A1	688	733	732	447	654	906	1221
s_1640	BCL2A1	436	504	422	318	563	303	246
s_1641	BCL2L1	382	146	63	124	106	99	54
s_1642	BCL2L1	192	115	62	65	74	67	25
s_1643	BCL2L1	221	49	56	59	71	32	8
s_1644	BCL2L1	206	130	90	231	300	408	566
s_1645	BCL2L2	623	781	656	401	566	625	380
s_1646	BCL2L2	291	344	487	298	542	420	506
s_1647	BCL2L2	484	454	389	288	218	203	81
s_1648	BCL2L2	698	738	726	933	1482	2967	4626
s_1649	BCL3	503	223	191	215	347	256	135
s_1650	BCL3	562	335	281	320	528	289	68
s_1651	BCL3	670	598	656	661	648	469	471
s_1652	BCL3	970	715	722	815	1493	936	1197
s_1653	BCL6	957	789	630	540	684	614	348
s_1654	BCL6	1279	1152	1198	1282	1381	1124	816
s_1655	BCL6	842	756	805	765	903	820	510
s_1656	BCL6	688	551	545	489	547	632	554
s_1657	BCL7A	815	704	683	588	644	579	526
s_1658	BCL7A	234	75	37	105	148	33	15
s_1659	BCL7A	546	454	384	488	513	403	222
s_1660	BCL7A	906	552	579	553	745	390	202
s_1661	BCL9	278	292	363	197	182	65	1
s_1662	BCL9	830	817	845	672	868	632	390
s_1663	BCL9	663	804	898	551	641	1019	1443
s_1664	BCL9	73	37	55	105	209	640	931
s_1665	TNFRSF17	1369	1266	1274	1242	1641	992	983
s_1666	TNFRSF17	697	1297	1524	1740	2872	2944	6589
s_1667	TNFRSF17	630	418	496	424	638	603	499
s_1668	TNFRSF17	964	952	944	914	822	566	286
s_1669	HCN2	405	497	414	353	613	368	176
s_1670	HCN2	130	45	65	72	98	34	49
s_1671	HCN2	321	208	164	117	148	78	14
s_1672	HCN2	390	492	484	383	398	517	538
s_1673	OPN1SW	1128	1157	1374	667	1019	689	907
s_1674	OPN1SW	725	1150	1673	922	1250	1062	1227
s_1675	OPN1SW	552	479	498	464	593	147	54
s_1676	OPN1SW	404	377	383	273	421	284	239
s_1677	BCR	147	108	95	123	43	52	19
s_1678	BCR	221	237	324	147	160	108	13
s_1679	BCR	111	77	70	51	51	16	21
s_1680	BCR	337	315	315	297	148	91	8
s_1681	BCS1L	304	140	121	286	209	178	31
s_1682	BCS1L	379	364	268	404	494	546	792
s_1683	BCS1L	180	97	55	210	171	70	1
s_1684	BCS1L	320	143	65	96	115	196	0
s_1685	BDH1	283	362	362	178	209	208	110
s_1686	BDH1	228	120	136	122	79	6	1
s_1687	BDH1	245	347	347	147	63	167	53
s_1688	BDH1	962	937	1079	1024	1134	877	423
s_1689	BDKRB1	359	330	331	403	492	150	147
s_1690	BDKRB1	606	508	452	432	396	724	884
s_1691	BDKRB1	554	546	549	549	570	459	308
s_1692	BDKRB1	565	485	560	252	268	84	38
s_1693	BDKRB2	1114	1227	1343	918	1384	1098	906
s_1694	BDKRB2	293	291	259	213	466	211	204
s_1695	BDKRB2	698	749	811	625	817	1492	4019
s_1696	BDKRB2	654	478	470	437	605	191	117
s_1697	CFB	349	132	111	132	114	177	84
s_1698	CFB	296	387	350	476	546	734	698
s_1699	CFB	300	232	230	242	249	406	336
s_1700	CFB	629	600	571	236	194	151	84
s_1701	BFSP1	150	105	81	170	175	159	77
s_1702	BFSP1	635	574	634	562	363	549	420
s_1703	BFSP1	0	0	0	0	0	0	0
s_1704	BFSP1	192	190	330	185	209	103	103
s_1705	BGLAP	418	224	168	119	84	71	32
s_1706	BGLAP	521	787	678	645	523	470	260
s_1707	BGLAP	760	1061	1084	1325	1630	2117	3941
s_1708	BGLAP	514	583	587	357	362	331	231
s_1709	BGN	311	361	240	576	772	894	1596
s_1710	BGN	733	485	528	487	640	903	809
s_1711	BGN	244	160	107	200	386	209	176
s_1712	BGN	269	343	390	238	364	328	169
s_1713	CEACAM1	520	348	270	358	234	157	56
s_1714	CEACAM1	552	271	211	291	216	143	228
s_1715	CEACAM1	214	312	225	243	96	170	131
s_1716	CEACAM1	473	365	418	392	435	347	179
s_1717	BHMT	212	220	295	198	195	56	11
s_1718	BHMT	338	275	354	320	264	312	189
s_1719	BHMT	692	468	546	529	280	272	219
s_1720	BHMT	472	600	677	358	304	261	110
s_1721	BICD1	581	537	596	524	749	771	406
s_1722	BICD1	673	382	422	462	775	481	423
s_1723	BICD1	337	305	287	236	131	138	101
s_1724	BICD1	673	519	742	500	1253	559	578
s_1725	BID	639	380	491	422	980	1117	1312
s_1726	BID	1423	1244	1405	618	717	747	444
s_1727	BID	423	465	472	499	518	604	405
s_1728	BID	417	456	376	177	168	285	144
s_1729	BIK	574	526	450	384	559	416	336
s_1730	BIK	458	536	512	273	338	593	483
s_1731	BIK	395	411	398	240	367	380	495
s_1732	BIK	623	767	691	595	691	502	432
s_1733	PRDM1	457	401	426	231	307	114	9
s_1734	PRDM1	264	155	170	171	126	28	9
s_1735	PRDM1	252	282	257	219	396	55	72
s_1736	PRDM1	363	450	548	165	90	39	0
s_1737	BLK	640	720	819	747	831	1180	1149
s_1738	BLK	293	294	216	139	209	142	227
s_1739	BLK	309	157	183	229	243	284	168
s_1740	BLK	120	119	167	78	103	34	2
s_1741	BLM	401	330	325	298	335	323	132
s_1742	BLM	137	77	90	49	5	33	23
s_1743	BLM	181	109	138	147	106	26	3
s_1744	BLM	611	590	501	498	477	196	141
s_1745	BLMH	481	741	813	536	574	694	762
s_1746	BLMH	304	168	139	209	120	76	2
s_1747	BLMH	496	1049	1335	563	426	415	338
s_1748	BLMH	567	611	389	541	601	562	592
s_1749	CXCR5	234	307	257	190	363	76	102
s_1750	CXCR5	352	239	193	152	305	78	189
s_1751	CXCR5	261	134	110	114	204	84	71
s_1752	CXCR5	232	325	550	328	449	255	231
s_1753	BLVRA	182	139	110	77	81	19	0
s_1754	BLVRA	347	619	758	940	1427	633	327
s_1755	BLVRA	228	453	422	312	318	807	1442
s_1756	BLVRA	230	135	175	165	266	46	16
s_1757	BLVRB	138	70	42	34	17	10	1
s_1758	BLVRB	352	342	359	366	381	239	396
s_1759	BLVRB	255	256	242	122	148	80	94
s_1760	BLVRB	204	108	134	111	63	305	166
s_1761	BNC1	437	359	373	257	328	336	322
s_1762	BNC1	358	401	451	201	144	112	39
s_1763	BNC1	694	748	684	826	1415	1054	1235
s_1764	BNC1	912	1167	1266	1499	3052	3345	7520
s_1765	BMI1	281	281	208	151	204	153	122
s_1766	BMI1	326	416	354	224	285	467	580
s_1767	BMI1	342	262	332	219	195	332	16
s_1768	BMI1	358	290	267	179	118	97	33
s_1769	BMP1	397	240	317	188	177	214	24
s_1770	BMP1	451	541	560	229	304	371	403
s_1771	BMP1	282	303	307	196	294	33	19
s_1772	BMP1	21	0	0	0	0	0	0
s_1773	BMP2	425	326	352	363	461	802	790
s_1774	BMP2	622	877	840	429	613	459	371
s_1775	BMP2	270	223	192	112	138	239	94
s_1776	BMP2	564	470	400	395	579	317	226
s_1777	BMP3	984	1277	1341	970	1104	1310	1488
s_1778	BMP3	587	472	394	421	364	271	218
s_1779	BMP3	721	936	891	741	1051	1072	1164
s_1780	BMP3	620	579	660	652	693	1026	1004
s_1781	BMP4	488	915	977	932	1979	1088	1789
s_1782	BMP4	272	251	263	90	68	83	62
s_1783	BMP4	681	702	782	722	1011	683	565
s_1784	BMP4	639	684	618	1045	1485	1766	2519
s_1785	BMP5	809	1083	944	945	1234	1357	1150
s_1786	BMP5	602	595	628	498	542	463	198
s_1787	BMP5	771	742	890	415	359	392	172
s_1788	BMP5	880	744	768	518	305	773	556
s_1789	BMP6	194	172	197	122	107	27	10
s_1790	BMP6	299	218	317	186	213	301	442
s_1791	BMP6	383	343	303	353	482	844	432
s_1792	BMP6	253	197	297	185	116	119	32
s_1793	BMP7	179	219	313	442	534	155	170
s_1794	BMP7	1037	747	624	630	524	311	126
s_1795	BMP7	956	1183	1279	725	1228	333	325
s_1796	BMP7	226	245	229	282	350	629	654
s_1797	BMP8B	199	231	207	341	580	265	215
s_1798	BMP8B	773	876	921	835	946	659	589
s_1799	BMP8B	582	375	274	306	368	575	441
s_1800	BMP8B	603	252	315	430	377	380	438
s_1801	BMPR1A	332	469	562	163	66	24	88
s_1802	BMPR1A	581	730	686	721	380	629	409
s_1803	BMPR1A	544	451	463	244	218	271	87
s_1804	BMPR1A	151	85	73	185	188	21	11
s_1805	BMPR1B	484	777	1040	681	434	739	933
s_1806	BMPR1B	750	564	547	424	368	504	530
s_1807	BMPR1B	438	522	604	442	547	322	155
s_1808	BMPR1B	405	379	414	460	736	927	1260
s_1809	BMPR2	1175	1442	1417	1334	1437	1219	663
s_1810	BMPR2	421	258	243	171	64	79	37
s_1811	BMPR2	177	131	186	184	200	239	136
s_1812	BMPR2	565	620	721	408	455	411	633
s_1813	BMX	964	1094	980	789	888	691	302
s_1814	BMX	346	243	257	151	198	310	149
s_1815	BMX	700	630	683	587	590	513	729
s_1816	BMX	1232	1333	1572	1133	1436	1276	775
s_1817	POLR3D	182	48	24	49	17	17	4
s_1818	POLR3D	285	170	112	72	52	20	4
s_1819	POLR3D	122	65	58	62	116	38	0
s_1820	POLR3D	66	15	7	12	8	13	1
s_1821	BNIP1	275	249	239	149	244	316	328
s_1822	BNIP1	530	193	144	102	122	151	213
s_1823	BNIP1	340	208	102	225	205	160	103
s_1824	BNIP1	196	81	32	114	73	31	5
s_1825	BNIP2	175	165	157	140	47	65	16
s_1826	BNIP2	197	138	135	361	581	244	155
s_1827	BNIP2	206	241	177	139	142	56	10
s_1828	BNIP2	215	163	192	189	173	64	5
s_1829	BNIP3	106	118	93	76	152	78	1
s_1830	BNIP3	377	868	875	713	708	435	381
s_1831	BNIP3	500	401	407	315	378	623	427
s_1832	BNIP3	546	565	586	499	417	1001	1309
s_1833	BNIP3L	631	570	564	598	579	398	594
s_1834	BNIP3L	1043	1129	1166	923	1073	734	726
s_1835	BNIP3L	646	589	510	520	534	308	185
s_1836	BNIP3L	313	355	338	379	442	274	107
s_1837	BOK	489	436	431	359	296	611	544
s_1838	BOK	847	1047	874	1058	1206	1147	1157
s_1839	BOK	750	934	896	840	1147	499	213
s_1840	BOK	296	282	241	441	468	242	143
s_1841	DST	211	137	87	108	54	5	0
s_1842	DST	353	379	451	168	84	60	114
s_1843	DST	251	222	225	513	476	445	335
s_1844	DST	234	341	257	350	586	268	122
s_1845	FOXL2	1201	1105	1250	1021	1124	1569	2130
s_1846	FOXL2	197	156	198	401	428	284	210
s_1847	FOXL2	852	693	726	720	674	488	161
s_1848	FOXL2	1287	1260	1193	971	1386	1440	1986
s_1849	BPGM	387	373	409	330	420	518	650
s_1850	BPGM	393	614	762	383	694	391	256
s_1851	BPGM	161	191	230	181	314	45	64
s_1852	BPGM	265	238	179	138	114	78	55
s_1853	BPHL	624	744	780	404	481	288	103
s_1854	BPHL	318	212	251	154	146	181	49
s_1855	BPHL	151	212	174	168	141	79	23
s_1856	BPHL	286	183	184	337	332	379	183
s_1857	BPI	272	371	422	706	1161	2094	4652
s_1858	BPI	185	168	135	117	147	89	62
s_1859	BPI	91	15	33	39	15	4	8
s_1860	BPI	464	491	430	566	502	325	268
s_1861	BRCA1	435	132	89	85	13	30	0
s_1862	BRCA1	174	62	32	22	16	36	34
s_1863	BRCA1	508	308	257	214	142	117	102
s_1864	BRCA1	444	308	202	336	404	353	337
s_1865	BRAF	222	171	218	202	228	187	89
s_1866	BRAF	190	153	132	321	371	117	25
s_1867	BRAF	529	439	461	402	340	598	536
s_1868	BRAF	159	182	198	132	102	85	57
s_1869	BRCA2	407	455	352	376	238	378	312
s_1870	BRCA2	579	293	329	211	200	153	90
s_1871	BRCA2	310	96	58	57	8	52	10
s_1872	BRCA2	301	107	98	88	81	123	35
s_1873	BRDT	227	203	243	117	121	333	597
s_1874	BRDT	723	515	414	435	599	525	766
s_1875	BRDT	469	631	657	562	682	485	277
s_1876	BRDT	95	64	45	20	22	70	5
s_1877	ZFP36L1	492	216	224	361	204	514	719
s_1878	ZFP36L1	386	193	179	241	361	265	430
s_1879	ZFP36L1	263	127	126	154	76	149	105
s_1880	ZFP36L1	560	359	290	478	686	3094	3852
s_1881	ZFP36L2	247	276	312	339	353	281	262
s_1882	ZFP36L2	982	967	967	881	1025	779	542
s_1883	ZFP36L2	562	524	556	465	474	1202	1901
s_1884	ZFP36L2	613	556	506	613	558	225	159
s_1885	BRS3	505	847	1024	289	333	483	483
s_1886	BRS3	468	528	442	455	701	554	471
s_1887	BRS3	210	298	301	308	1067	880	2312
s_1888	BRS3	372	476	449	314	324	195	131
s_1889	BSG	1089	942	967	1054	900	1402	935
s_1890	BSG	742	582	537	689	579	593	340
s_1891	BSG	405	422	476	637	839	509	363
s_1892	BSG	276	164	91	257	342	517	489
s_1893	BST1	308	390	646	221	89	51	44
s_1894	BST1	562	565	585	682	515	284	190
s_1895	BST1	582	683	609	453	760	729	491
s_1896	BST1	359	561	517	274	470	805	1260
s_1897	BST2	343	215	135	176	211	110	39
s_1898	BST2	479	406	408	572	880	1100	2053
s_1899	BST2	143	222	292	246	413	461	590
s_1900	BST2	257	184	180	156	150	67	10
s_1901	BTC	138	92	80	50	84	45	3
s_1902	BTC	186	130	135	113	141	161	234
s_1903	BTC	978	901	954	574	425	834	523
s_1904	BTC	488	469	463	244	376	292	122
s_1905	BTD	463	356	368	468	522	342	372
s_1906	BTD	416	267	313	335	546	566	943
s_1907	BTD	295	283	290	166	174	48	17
s_1908	BTD	214	142	141	70	30	80	66
s_1909	KLF9	392	511	596	356	390	229	172
s_1910	KLF9	348	225	201	191	107	409	272
s_1911	KLF9	533	554	660	627	604	183	93
s_1912	KLF9	324	408	424	264	402	227	88
s_1913	KLF5	326	290	340	169	99	249	378
s_1914	KLF5	338	343	344	425	588	373	559
s_1915	KLF5	580	424	344	547	340	625	395
s_1916	KLF5	789	753	826	323	431	593	408
s_1917	BTF3	215	38	47	67	41	34	56
s_1918	BTF3	860	616	652	881	1281	852	674
s_1919	BTF3	786	319	353	448	472	264	158
s_1920	BTF3	588	383	272	330	338	195	40
s_1921	BTG1	352	285	327	244	195	153	122
s_1922	BTG1	508	384	344	227	269	96	49
s_1923	BTG1	393	184	271	220	215	305	143
s_1924	BTG1	248	140	112	119	23	74	101
s_1925	BTK	856	1008	1142	1589	2319	1665	1736
s_1926	BTK	163	118	154	52	58	65	29
s_1927	BTK	527	917	1193	1036	1628	1175	949
s_1928	BTK	331	436	501	689	1399	1070	1148
s_1929	BTN1A1	978	1160	1274	772	1240	421	274
s_1930	BTN1A1	462	417	416	347	535	282	236
s_1931	BTN1A1	476	440	407	430	548	426	465
s_1932	BTN1A1	373	689	1011	668	898	698	562
s_1933	BUB1	151	53	58	55	110	231	293
s_1934	BUB1	235	180	156	153	175	70	81
s_1935	BUB1	82	26	20	11	28	26	0
s_1936	BUB1	237	399	415	219	306	221	128
s_1937	BUB1B	109	18	8	17	0	0	0
s_1938	BUB1B	199	109	126	60	142	63	1
s_1939	BUB1B	763	580	561	299	338	212	94
s_1940	BUB1B	480	78	122	94	51	82	22
s_1941	BYSL	239	212	230	92	126	93	68
s_1942	BYSL	316	155	108	193	343	209	325
s_1943	BYSL	54	3	0	10	0	0	0
s_1944	BYSL	152	77	79	85	128	27	13
s_1945	TSPO	501	606	588	497	446	175	186
s_1946	TSPO	323	241	311	349	439	463	272
s_1947	TSPO	204	361	382	236	485	260	251
s_1948	TSPO	574	551	612	401	751	433	349
s_1949	C1QBP	204	140	143	86	73	82	4
s_1950	C1QBP	611	1042	1005	1135	1927	1718	762
s_1951	C1QBP	600	467	416	536	526	422	191
s_1952	C1QBP	218	99	53	47	108	158	45
s_1953	SERPING1	381	403	497	408	324	149	155
s_1954	SERPING1	446	313	412	466	715	346	276
s_1955	SERPING1	484	540	509	326	428	215	111
s_1956	SERPING1	960	1530	1474	846	739	808	460
s_1957	C1QA	635	507	327	514	399	299	146
s_1958	C1QA	830	1077	1070	762	806	999	1113
s_1959	C1QA	618	370	346	284	250	325	279
s_1960	C1QA	314	116	98	77	20	158	111
s_1961	C1QB	213	217	298	230	241	98	28
s_1962	C1QB	513	459	560	440	681	348	269
s_1963	C1QB	334	647	850	246	323	81	53
s_1964	C1QB	267	214	213	271	175	149	110
s_1965	C1QC	512	743	933	1024	1580	2535	5532
s_1966	C1QC	556	587	450	467	681	665	420
s_1967	C1QC	641	548	550	1054	1658	1603	4442
s_1968	C1QC	547	434	395	428	419	296	229
s_1969	C1S	248	260	231	169	209	226	68
s_1970	C1S	258	300	308	398	324	213	159
s_1971	C1S	239	231	196	274	428	435	696
s_1972	C1S	137	85	47	161	85	74	30
s_1973	C2	871	761	846	794	789	429	279
s_1974	C2	1129	1271	1225	1346	1099	794	365
s_1975	C2	636	512	680	431	397	311	221
s_1976	C2	1121	1134	1060	1240	1754	2357	2191
s_1977	C3	1286	1711	1832	1352	1656	2466	5166
s_1978	C3	328	479	453	389	411	366	319
s_1979	C3	877	1307	1441	822	1037	1034	1572
s_1980	C3	1112	1187	1127	1090	1686	833	512
s_1981	C3AR1	556	957	1031	531	398	275	129
s_1982	C3AR1	404	387	336	424	400	160	57
s_1983	C3AR1	322	371	309	538	952	351	296
s_1984	C3AR1	213	253	204	136	211	121	66
s_1985	C4A	258	242	323	323	259	550	1274
s_1986	C4A	318	175	279	196	216	290	439
s_1987	C4A	201	299	237	246	359	388	433
s_1988	C4A	328	466	460	246	207	235	64
s_1989	C4B	101	69	45	66	50	31	23
s_1990	C4B	448	210	202	288	230	118	146
s_1991	C4B	263	328	349	216	264	172	33
s_1992	C4B	249	160	174	214	287	364	354
s_1993	C4BPA	827	724	692	608	527	685	456
s_1994	C4BPA	940	818	823	548	494	299	341
s_1995	C4BPA	434	571	603	700	1119	860	895
s_1996	C4BPA	918	864	1099	689	1063	580	316
s_1997	C4BPB	869	613	633	437	704	588	791
s_1998	C4BPB	656	611	578	331	493	473	332
s_1999	C4BPB	170	67	96	148	274	129	28
[truncated: 75,442 more rows]
